# Supplementary material for: Real-time single-molecule 3D tracking in E. coli based on cross-entropy minimization
Source: Nat Commun. 2023 Mar 11;14:1336. doi: 10.1038/s41467-023-36879-1 (PMC10008558; doi:10.1038/s41467-023-36879-1)
Supplement: Supplementary file 3 — Source Data [file 41467_2023_36879_MOESM3_ESM.zip]

Archive with 210 entries (150 files):
- SourceData/Main_Fig_1_optics_assembly/
- SourceData/Main_Fig_1_optics_assembly/Fig_data/
- SourceData/Main_Fig_1_optics_assembly/Fig_data/20211111_EXP-21-BL9413/
- SourceData/Main_Fig_1_optics_assembly/Fig_data/20211111_EXP-21-BL9413/x(um)y(um)z(index)_ShotPattern.csv
- SourceData/Main_Fig_1_optics_assembly/INFO.txt
- SourceData/Main_Fig_2_Tracking_VS_Sim_Validation/
- SourceData/Main_Fig_2_Tracking_VS_Sim_Validation/Fig_data/
- SourceData/Main_Fig_2_Tracking_VS_Sim_Validation/Fig_data/20211111_EXP-21-BL9413/
- SourceData/Main_Fig_2_Tracking_VS_Sim_Validation/Fig_data/20211111_EXP-21-BL9413/txyz_Mean.csv
- SourceData/Main_Fig_2_Tracking_VS_Sim_Validation/Fig_data/20211111_EXP-21-BL9413/txyzN_MLE.csv
- SourceData/Main_Fig_2_Tracking_VS_Sim_Validation/Fig_data/20211111_EXP-21-BL9413/xyzF.csv
- SourceData/Main_Fig_2_Tracking_VS_Sim_Validation/Fig_data/20211111_EXP-21-BL9413/xyzN_Bins_hist.csv
- SourceData/Main_Fig_2_Tracking_VS_Sim_Validation/Fig_data/20220429_EXP-22-BL9416/
- SourceData/Main_Fig_2_Tracking_VS_Sim_Validation/Fig_data/20220429_EXP-22-BL9416/txyz_Mean.csv
- SourceData/Main_Fig_2_Tracking_VS_Sim_Validation/Fig_data/20220429_EXP-22-BL9416/txyzN_MLE.csv
- SourceData/Main_Fig_2_Tracking_VS_Sim_Validation/Fig_data/20220429_EXP-22-BL9416/xyzF.csv
- SourceData/Main_Fig_2_Tracking_VS_Sim_Validation/Fig_data/20220429_EXP-22-BL9416/xyzN_Bins_hist.csv
- SourceData/Main_Fig_2_Tracking_VS_Sim_Validation/INFO.txt
- SourceData/Main_Fig_3_TrajSimulation/
- SourceData/Main_Fig_3_TrajSimulation/Fig_data/
- SourceData/Main_Fig_3_TrajSimulation/Fig_data/20220429_EXP-22-BL9416/
- SourceData/Main_Fig_3_TrajSimulation/Fig_data/20220429_EXP-22-BL9416/Bin_Ddensity_Simulation.csv
- SourceData/Main_Fig_3_TrajSimulation/Fig_data/20220429_EXP-22-BL9416/Fitted_Models_Simulation.csv
- SourceData/Main_Fig_3_TrajSimulation/Fig_data/20220429_EXP-22-BL9416/Hist_Bin_Den_Simulation.csv
- SourceData/Main_Fig_3_TrajSimulation/Fig_data/20220429_EXP-22-BL9416/Hist_PhotonBins_Occurrences_Simulation.csv
- SourceData/Main_Fig_3_TrajSimulation/Fig_data/20220429_EXP-22-BL9416/Hist_xyzBins_Simulation.csv
- SourceData/Main_Fig_3_TrajSimulation/Fig_data/20220429_EXP-22-BL9416/Hist_xyzOccurrences_Simulation.csv
- SourceData/Main_Fig_3_TrajSimulation/Fig_data/20220429_EXP-22-BL9416/StateMean_D_STD_Simulation.csv
- SourceData/Main_Fig_3_TrajSimulation/Fig_data/20220429_EXP-22-BL9416/tD_groundtruthAll_Simulation.csv
- SourceData/Main_Fig_3_TrajSimulation/Fig_data/20220429_EXP-22-BL9416/tDViterbi_Simulation.csv
- SourceData/Main_Fig_3_TrajSimulation/Fig_data/20220429_EXP-22-BL9416/txyz_Groundtruth_Simulation.csv
- SourceData/Main_Fig_3_TrajSimulation/Fig_data/20220429_EXP-22-BL9416/txyzN_Simulation.csv
- SourceData/Main_Fig_3_TrajSimulation/INFO.txt
- SourceData/Main_Fig_4_TriggerFactor/
- SourceData/Main_Fig_4_TriggerFactor/Fig_data/
- SourceData/Main_Fig_4_TriggerFactor/Fig_data/20211111_EXP-21-BL9413/
- SourceData/Main_Fig_4_TriggerFactor/Fig_data/20211111_EXP-21-BL9413/Fitted_Models_Mutant.csv
- SourceData/Main_Fig_4_TriggerFactor/Fig_data/20211111_EXP-21-BL9413/Fitted_Models_WT.csv
- SourceData/Main_Fig_4_TriggerFactor/Fig_data/20211111_EXP-21-BL9413/Hist_Bead_Bin_Den_Bead_Wt.csv
- SourceData/Main_Fig_4_TriggerFactor/Fig_data/20211111_EXP-21-BL9413/Hist_Bin_Den_Mutant.csv
- SourceData/Main_Fig_4_TriggerFactor/Fig_data/20211111_EXP-21-BL9413/Hist_Bin_Den_WT.csv
- SourceData/Main_Fig_4_TriggerFactor/Fig_data/20211111_EXP-21-BL9413/Mean_STD_Bead_Wt.csv
- SourceData/Main_Fig_4_TriggerFactor/Fig_data/20211111_EXP-21-BL9413/StateMean_D_STD_Mutant.csv
- SourceData/Main_Fig_4_TriggerFactor/Fig_data/20211111_EXP-21-BL9413/StateMean_D_STD_WT.csv
- SourceData/Main_Fig_4_TriggerFactor/Fig_data/20211111_EXP-21-BL9413/tDViterbi_Mutant.csv
- SourceData/Main_Fig_4_TriggerFactor/Fig_data/20211111_EXP-21-BL9413/tDViterbi_WT.csv
- SourceData/Main_Fig_4_TriggerFactor/Fig_data/20211111_EXP-21-BL9413/txyzN_Mutant.csv
- SourceData/Main_Fig_4_TriggerFactor/Fig_data/20211111_EXP-21-BL9413/txyzN_WT.csv
- SourceData/Main_Fig_4_TriggerFactor/INFO.txt
- SourceData/Sup_Fig_1_LinearEstimator/
- SourceData/Sup_Fig_1_LinearEstimator/INFO.txt
- SourceData/Sup_Fig_10_Tracking_VS_Sim_Validation/
- SourceData/Sup_Fig_10_Tracking_VS_Sim_Validation/Fig_data/
- SourceData/Sup_Fig_10_Tracking_VS_Sim_Validation/Fig_data/20211111_EXP-21-BL9413/
- SourceData/Sup_Fig_10_Tracking_VS_Sim_Validation/Fig_data/20211111_EXP-21-BL9413/txyz_Mean.csv
- SourceData/Sup_Fig_10_Tracking_VS_Sim_Validation/Fig_data/20211111_EXP-21-BL9413/txyzN_MLE.csv
- SourceData/Sup_Fig_10_Tracking_VS_Sim_Validation/Fig_data/20211111_EXP-21-BL9413/xyzF.csv
- SourceData/Sup_Fig_10_Tracking_VS_Sim_Validation/Fig_data/20211111_EXP-21-BL9413/xyzN_Bins_hist.csv
- SourceData/Sup_Fig_10_Tracking_VS_Sim_Validation/Fig_data/20220429_EXP-22-BL9416/
- SourceData/Sup_Fig_10_Tracking_VS_Sim_Validation/Fig_data/20220429_EXP-22-BL9416/txyz_Mean.csv
- SourceData/Sup_Fig_10_Tracking_VS_Sim_Validation/Fig_data/20220429_EXP-22-BL9416/txyzN_MLE.csv
- SourceData/Sup_Fig_10_Tracking_VS_Sim_Validation/Fig_data/20220429_EXP-22-BL9416/xyzF.csv
- SourceData/Sup_Fig_10_Tracking_VS_Sim_Validation/Fig_data/20220429_EXP-22-BL9416/xyzN_Bins_hist.csv
- SourceData/Sup_Fig_10_Tracking_VS_Sim_Validation/Fig_data/20220429_EXP-22-BL9416/xyzN_Occurrences_hist.csv
- SourceData/Sup_Fig_10_Tracking_VS_Sim_Validation/INFO.txt
- SourceData/Sup_Fig_11_BeadStationary/
- SourceData/Sup_Fig_11_BeadStationary/Fig_data/
- SourceData/Sup_Fig_11_BeadStationary/Fig_data/20221115_EXP-22-BL9431/
- SourceData/Sup_Fig_11_BeadStationary/Fig_data/20221115_EXP-22-BL9431/Hist_Bead_Bin_Den_OFF.csv
- SourceData/Sup_Fig_11_BeadStationary/Fig_data/20221115_EXP-22-BL9431/Hist_Bead_Bin_Den_ON.csv
- SourceData/Sup_Fig_11_BeadStationary/Fig_data/20221115_EXP-22-BL9431/Mean_STD_OFF.csv
- SourceData/Sup_Fig_11_BeadStationary/Fig_data/20221115_EXP-22-BL9431/Mean_STD_ON.csv
- SourceData/Sup_Fig_11_BeadStationary/Fig_data/20221115_EXP-22-BL9431/tD_OFF.csv
- SourceData/Sup_Fig_11_BeadStationary/Fig_data/20221115_EXP-22-BL9431/tD_ON.csv
- SourceData/Sup_Fig_11_BeadStationary/Fig_data/20221115_EXP-22-BL9431/txyzN_OFF.csv
- SourceData/Sup_Fig_11_BeadStationary/Fig_data/20221115_EXP-22-BL9431/txyzN_ON.csv
- SourceData/Sup_Fig_11_BeadStationary/INFO.txt
- SourceData/Sup_Fig_12_CRB/
- SourceData/Sup_Fig_12_CRB/Fig_data/
- SourceData/Sup_Fig_12_CRB/Fig_data/20211111_EXP-21-BL9413/
- SourceData/Sup_Fig_12_CRB/Fig_data/20211111_EXP-21-BL9413/x_CRB.csv
- SourceData/Sup_Fig_12_CRB/Fig_data/20211111_EXP-21-BL9413/y_CRB.csv
- SourceData/Sup_Fig_12_CRB/Fig_data/20211111_EXP-21-BL9413/z_CRB.csv
- SourceData/Sup_Fig_12_CRB/INFO.txt
- SourceData/Sup_Fig_13_TriggerFactor/
- SourceData/Sup_Fig_13_TriggerFactor/Fig_data/
- SourceData/Sup_Fig_13_TriggerFactor/Fig_data/20221025_EXP-22-BL9430/
- SourceData/Sup_Fig_13_TriggerFactor/Fig_data/20221025_EXP-22-BL9430/Fitted_Models_Mutant.csv
- SourceData/Sup_Fig_13_TriggerFactor/Fig_data/20221025_EXP-22-BL9430/Fitted_Models_WT.csv
- SourceData/Sup_Fig_13_TriggerFactor/Fig_data/20221025_EXP-22-BL9430/Hist_Bead_Bin_Den_Bead_Wt.csv
- SourceData/Sup_Fig_13_TriggerFactor/Fig_data/20221025_EXP-22-BL9430/Hist_Bin_Den_Mutant.csv
- SourceData/Sup_Fig_13_TriggerFactor/Fig_data/20221025_EXP-22-BL9430/Hist_Bin_Den_WT.csv
- SourceData/Sup_Fig_13_TriggerFactor/Fig_data/20221025_EXP-22-BL9430/Mean_STD_Bead_Wt.csv
- SourceData/Sup_Fig_13_TriggerFactor/Fig_data/20221025_EXP-22-BL9430/StateMean_D_STD_Mutant.csv
- SourceData/Sup_Fig_13_TriggerFactor/Fig_data/20221025_EXP-22-BL9430/StateMean_D_STD_WT.csv
- SourceData/Sup_Fig_13_TriggerFactor/Fig_data/20221025_EXP-22-BL9430/tDViterbi_Mutant.csv
- SourceData/Sup_Fig_13_TriggerFactor/Fig_data/20221025_EXP-22-BL9430/tDViterbi_WT.csv
- SourceData/Sup_Fig_13_TriggerFactor/Fig_data/20221025_EXP-22-BL9430/txyzN_Mutant.csv
- SourceData/Sup_Fig_13_TriggerFactor/Fig_data/20221025_EXP-22-BL9430/txyzN_WT.csv
- SourceData/Sup_Fig_13_TriggerFactor/INFO.txt
- SourceData/Sup_Fig_14_Tracking_VS_Sim_Validation/
- SourceData/Sup_Fig_14_Tracking_VS_Sim_Validation/Fig_data/
- SourceData/Sup_Fig_14_Tracking_VS_Sim_Validation/Fig_data/20220106_EXP-22-BL9417/
- SourceData/Sup_Fig_14_Tracking_VS_Sim_Validation/Fig_data/20220106_EXP-22-BL9417/txyz_Mean.csv
- SourceData/Sup_Fig_14_Tracking_VS_Sim_Validation/Fig_data/20220106_EXP-22-BL9417/txyzN_MLE.csv
- SourceData/Sup_Fig_14_Tracking_VS_Sim_Validation/Fig_data/20220106_EXP-22-BL9417/xyzF.csv
- SourceData/Sup_Fig_14_Tracking_VS_Sim_Validation/Fig_data/20220106_EXP-22-BL9417/xyzN_Bins_hist.csv
- SourceData/Sup_Fig_14_Tracking_VS_Sim_Validation/Fig_data/20220106_EXP-22-BL9417/xyzN_Occurrences_hist.csv
- SourceData/Sup_Fig_14_Tracking_VS_Sim_Validation/Fig_data/20220429_EXP-22-BL9416/
- SourceData/Sup_Fig_14_Tracking_VS_Sim_Validation/Fig_data/20220429_EXP-22-BL9416/txyz_Mean.csv
- SourceData/Sup_Fig_14_Tracking_VS_Sim_Validation/Fig_data/20220429_EXP-22-BL9416/txyzN_MLE.csv
- SourceData/Sup_Fig_14_Tracking_VS_Sim_Validation/Fig_data/20220429_EXP-22-BL9416/xyzF.csv
- SourceData/Sup_Fig_14_Tracking_VS_Sim_Validation/Fig_data/20220429_EXP-22-BL9416/xyzN_Bins_hist.csv
- SourceData/Sup_Fig_14_Tracking_VS_Sim_Validation/Fig_data/20220429_EXP-22-BL9416/xyzN_Occurrences_hist.csv
- SourceData/Sup_Fig_14_Tracking_VS_Sim_Validation/INFO.txt
- SourceData/Sup_Fig_15_Tracking_VS_Sim_Validation/
- SourceData/Sup_Fig_15_Tracking_VS_Sim_Validation/Fig_data/
- SourceData/Sup_Fig_15_Tracking_VS_Sim_Validation/Fig_data/20220106_EXP-22-BL9417/
- SourceData/Sup_Fig_15_Tracking_VS_Sim_Validation/Fig_data/20220106_EXP-22-BL9417/txyz_Mean.csv
- SourceData/Sup_Fig_15_Tracking_VS_Sim_Validation/Fig_data/20220106_EXP-22-BL9417/txyzN_MLE.csv
- SourceData/Sup_Fig_15_Tracking_VS_Sim_Validation/Fig_data/20220106_EXP-22-BL9417/xyzF.csv
- SourceData/Sup_Fig_15_Tracking_VS_Sim_Validation/Fig_data/20220106_EXP-22-BL9417/xyzN_Bins_hist.csv
- SourceData/Sup_Fig_15_Tracking_VS_Sim_Validation/Fig_data/20220106_EXP-22-BL9417/xyzN_Occurrences_hist.csv
- SourceData/Sup_Fig_15_Tracking_VS_Sim_Validation/INFO.txt
- SourceData/Sup_Fig_16_TrajSimulation/
- SourceData/Sup_Fig_16_TrajSimulation/Fig_data/
- SourceData/Sup_Fig_16_TrajSimulation/Fig_data/20220429_EXP-22-BL9416/
- SourceData/Sup_Fig_16_TrajSimulation/Fig_data/20220429_EXP-22-BL9416/Bin_Ddensity_Simulation.csv
- SourceData/Sup_Fig_16_TrajSimulation/Fig_data/20220429_EXP-22-BL9416/Fitted_Models_Simulation.csv
- SourceData/Sup_Fig_16_TrajSimulation/Fig_data/20220429_EXP-22-BL9416/Hist_Bin_Den_Simulation.csv
- SourceData/Sup_Fig_16_TrajSimulation/Fig_data/20220429_EXP-22-BL9416/Hist_PhotonBins_Occurrences_Simulation.csv
- SourceData/Sup_Fig_16_TrajSimulation/Fig_data/20220429_EXP-22-BL9416/Hist_xyzBins_Simulation.csv
- SourceData/Sup_Fig_16_TrajSimulation/Fig_data/20220429_EXP-22-BL9416/Hist_xyzOccurrences_Simulation.csv
- SourceData/Sup_Fig_16_TrajSimulation/Fig_data/20220429_EXP-22-BL9416/StateMean_D_STD_Simulation.csv
- SourceData/Sup_Fig_16_TrajSimulation/Fig_data/20220429_EXP-22-BL9416/tD_groundtruthAll_Simulation.csv
- SourceData/Sup_Fig_16_TrajSimulation/Fig_data/20220429_EXP-22-BL9416/tDViterbi_Simulation.csv
- SourceData/Sup_Fig_16_TrajSimulation/Fig_data/20220429_EXP-22-BL9416/txyz_Groundtruth_Simulation.csv
- SourceData/Sup_Fig_16_TrajSimulation/Fig_data/20220429_EXP-22-BL9416/txyzN_Simulation.csv
- SourceData/Sup_Fig_16_TrajSimulation/INFO.txt
- SourceData/Sup_Fig_17_TriggerFactor/
- SourceData/Sup_Fig_17_TriggerFactor/Fig_data/
- SourceData/Sup_Fig_17_TriggerFactor/Fig_data/20220106_EXP-22-BL9417/
- SourceData/Sup_Fig_17_TriggerFactor/Fig_data/20220106_EXP-22-BL9417/Fitted_Models_Mutant.csv
- SourceData/Sup_Fig_17_TriggerFactor/Fig_data/20220106_EXP-22-BL9417/Fitted_Models_WT.csv
- SourceData/Sup_Fig_17_TriggerFactor/Fig_data/20220106_EXP-22-BL9417/Hist_Bin_Den_Mutant.csv
- SourceData/Sup_Fig_17_TriggerFactor/Fig_data/20220106_EXP-22-BL9417/Hist_Bin_Den_WT.csv
- SourceData/Sup_Fig_17_TriggerFactor/Fig_data/20220106_EXP-22-BL9417/StateMean_D_STD_Mutant.csv
- SourceData/Sup_Fig_17_TriggerFactor/Fig_data/20220106_EXP-22-BL9417/StateMean_D_STD_WT.csv
- SourceData/Sup_Fig_17_TriggerFactor/Fig_data/20220106_EXP-22-BL9417/tDViterbi_Mutant.csv
- SourceData/Sup_Fig_17_TriggerFactor/Fig_data/20220106_EXP-22-BL9417/tDViterbi_WT.csv
- SourceData/Sup_Fig_17_TriggerFactor/Fig_data/20220106_EXP-22-BL9417/txyzN_Mutant.csv
- SourceData/Sup_Fig_17_TriggerFactor/Fig_data/20220106_EXP-22-BL9417/txyzN_WT.csv
- SourceData/Sup_Fig_17_TriggerFactor/INFO.txt
- SourceData/Sup_Fig_18_TrajLength/
- SourceData/Sup_Fig_18_TrajLength/Fig_data/
- SourceData/Sup_Fig_18_TrajLength/Fig_data/20211111_EXP-21-BL9413/
- SourceData/Sup_Fig_18_TrajLength/Fig_data/20211111_EXP-21-BL9413/LenthBins_Counts_Mutant_FullPattern.csv
- SourceData/Sup_Fig_18_TrajLength/Fig_data/20211111_EXP-21-BL9413/LenthBins_Counts_WT_FullPattern.csv
- SourceData/Sup_Fig_18_TrajLength/Fig_data/20220106_EXP-22-BL9417/
- SourceData/Sup_Fig_18_TrajLength/Fig_data/20220106_EXP-22-BL9417/LenthBins_Counts_Mutant_FullPattern.csv
- SourceData/Sup_Fig_18_TrajLength/Fig_data/20220106_EXP-22-BL9417/LenthBins_Counts_WT_FullPattern.csv
- SourceData/Sup_Fig_18_TrajLength/INFO.txt
- SourceData/Sup_Fig_19_Gel/
- SourceData/Sup_Fig_19_Gel/221121_Shadowfax_batch_A.jpg
- SourceData/Sup_Fig_19_Gel/INFO.txt
- SourceData/Sup_Fig_2_Gaussian_Pval/
- SourceData/Sup_Fig_2_Gaussian_Pval/INFO.txt
- SourceData/Sup_Fig_20_OpticSetup/
- SourceData/Sup_Fig_20_OpticSetup/INFO.txt
- SourceData/Sup_Fig_21_FPGATiming/
- SourceData/Sup_Fig_21_FPGATiming/INFO.txt
- SourceData/Sup_Fig_3_DestimatorTest/
- SourceData/Sup_Fig_3_DestimatorTest/INFO.txt
- SourceData/Sup_Fig_4_DestimatorTest/
- SourceData/Sup_Fig_4_DestimatorTest/INFO.txt
- SourceData/Sup_Fig_5_DestimatorTest/
- SourceData/Sup_Fig_5_DestimatorTest/INFO.txt
- SourceData/Sup_Fig_6_DestimatorTest/
- SourceData/Sup_Fig_6_DestimatorTest/INFO.txt
- SourceData/Sup_Fig_7_HMM_Model/
- SourceData/Sup_Fig_7_HMM_Model/INFO.txt
- SourceData/Sup_Fig_8_TrajSimulation/
- SourceData/Sup_Fig_8_TrajSimulation/Fig_data/
- SourceData/Sup_Fig_8_TrajSimulation/Fig_data/20220429_EXP-22-BL9416/
- SourceData/Sup_Fig_8_TrajSimulation/Fig_data/20220429_EXP-22-BL9416/Bin_Ddensity_Simulation.csv
- SourceData/Sup_Fig_8_TrajSimulation/Fig_data/20220429_EXP-22-BL9416/Fitted_Models_Simulation.csv
- SourceData/Sup_Fig_8_TrajSimulation/Fig_data/20220429_EXP-22-BL9416/Hist_Bin_Den_Simulation.csv
- SourceData/Sup_Fig_8_TrajSimulation/Fig_data/20220429_EXP-22-BL9416/Hist_PhotonBins_Occurrences_Simulation.csv
- SourceData/Sup_Fig_8_TrajSimulation/Fig_data/20220429_EXP-22-BL9416/Hist_xyzBins_Simulation.csv
- SourceData/Sup_Fig_8_TrajSimulation/Fig_data/20220429_EXP-22-BL9416/Hist_xyzOccurrences_Simulation.csv
- SourceData/Sup_Fig_8_TrajSimulation/Fig_data/20220429_EXP-22-BL9416/StateMean_D_STD_Simulation.csv
- SourceData/Sup_Fig_8_TrajSimulation/Fig_data/20220429_EXP-22-BL9416/tD_groundtruthAll_Simulation.csv
- SourceData/Sup_Fig_8_TrajSimulation/Fig_data/20220429_EXP-22-BL9416/tDViterbi_Simulation.csv
- SourceData/Sup_Fig_8_TrajSimulation/Fig_data/20220429_EXP-22-BL9416/txyz_Groundtruth_Simulation.csv
- SourceData/Sup_Fig_8_TrajSimulation/Fig_data/20220429_EXP-22-BL9416/txyzN_Simulation.csv
- SourceData/Sup_Fig_8_TrajSimulation/INFO.txt
- SourceData/Sup_Fig_9_Tracking_VS_Sim_Validation/
- SourceData/Sup_Fig_9_Tracking_VS_Sim_Validation/Fig_data/
- SourceData/Sup_Fig_9_Tracking_VS_Sim_Validation/Fig_data/20211111_EXP-21-BL9413/
- SourceData/Sup_Fig_9_Tracking_VS_Sim_Validation/Fig_data/20211111_EXP-21-BL9413/txyz_Mean.csv
- SourceData/Sup_Fig_9_Tracking_VS_Sim_Validation/Fig_data/20211111_EXP-21-BL9413/txyzN_MLE.csv
- SourceData/Sup_Fig_9_Tracking_VS_Sim_Validation/Fig_data/20211111_EXP-21-BL9413/xyzF.csv
- SourceData/Sup_Fig_9_Tracking_VS_Sim_Validation/Fig_data/20211111_EXP-21-BL9413/xyzN_Bins_hist.csv
- SourceData/Sup_Fig_9_Tracking_VS_Sim_Validation/Fig_data/20220429_EXP-22-BL9416/
- SourceData/Sup_Fig_9_Tracking_VS_Sim_Validation/Fig_data/20220429_EXP-22-BL9416/txyz_Mean.csv
- SourceData/Sup_Fig_9_Tracking_VS_Sim_Validation/Fig_data/20220429_EXP-22-BL9416/txyzN_MLE.csv
- SourceData/Sup_Fig_9_Tracking_VS_Sim_Validation/Fig_data/20220429_EXP-22-BL9416/xyzF.csv
- SourceData/Sup_Fig_9_Tracking_VS_Sim_Validation/Fig_data/20220429_EXP-22-BL9416/xyzN_Bins_hist.csv
- SourceData/Sup_Fig_9_Tracking_VS_Sim_Validation/Fig_data/20220429_EXP-22-BL9416/xyzN_Occurrences_hist.csv
- SourceData/Sup_Fig_9_Tracking_VS_Sim_Validation/INFO.txt
