# Supplementary material for: Real-time single-molecule 3D tracking in E. coli based on cross-entropy minimization
Source: Nat Commun. 2023 Mar 11;14:1336. doi: 10.1038/s41467-023-36879-1 (PMC10008558; doi:10.1038/s41467-023-36879-1)
Supplement: Supplementary file 3 — Source Data [file 41467_2023_36879_MOESM3_ESM.zip › SourceData/Main_Fig_1_optics_assembly/Fig_data/20211111_EXP-21-BL9413/x(um)y(um)z(index)_ShotPattern.csv]

x[um]	1.636371203664053198e-01	3.272742407328106395e-01	0.000000000000000000e+00	-3.272742407328106395e-01	-1.636371203664053198e-01	0.000000000000000000e+00	0.000000000000000000e+00	-1.636371203664053198e-01	-3.272742407328106395e-01	-3.272742407328106395e-01	0.000000000000000000e+00	3.272742407328106395e-01	1.636371203664053198e-01	3.272742407328106395e-01	1.636371203664053198e-01	3.272742407328106395e-01	0.000000000000000000e+00	-3.272742407328106395e-01	-1.636371203664053198e-01	0.000000000000000000e+00	0.000000000000000000e+00	-1.636371203664053198e-01	-3.272742407328106395e-01	-3.272742407328106395e-01	0.000000000000000000e+00	3.272742407328106395e-01	1.636371203664053198e-01	3.272742407328106395e-01	1.636371203664053198e-01	3.272742407328106395e-01	0.000000000000000000e+00	-3.272742407328106395e-01	-1.636371203664053198e-01	0.000000000000000000e+00	0.000000000000000000e+00	-1.636371203664053198e-01	-3.272742407328106395e-01	-3.272742407328106395e-01	0.000000000000000000e+00	3.272742407328106395e-01	1.636371203664053198e-01	3.272742407328106395e-01	1.636371203664053198e-01
y[um]	1.636371203664053198e-01	3.272742407328106395e-01	3.272742407328106395e-01	3.272742407328106395e-01	1.636371203664053198e-01	0.000000000000000000e+00	0.000000000000000000e+00	-1.636371203664053198e-01	0.000000000000000000e+00	-3.272742407328106395e-01	-3.272742407328106395e-01	-3.272742407328106395e-01	-1.636371203664053198e-01	0.000000000000000000e+00	1.636371203664053198e-01	3.272742407328106395e-01	3.272742407328106395e-01	3.272742407328106395e-01	1.636371203664053198e-01	0.000000000000000000e+00	0.000000000000000000e+00	-1.636371203664053198e-01	0.000000000000000000e+00	-3.272742407328106395e-01	-3.272742407328106395e-01	-3.272742407328106395e-01	-1.636371203664053198e-01	0.000000000000000000e+00	1.636371203664053198e-01	3.272742407328106395e-01	3.272742407328106395e-01	3.272742407328106395e-01	1.636371203664053198e-01	0.000000000000000000e+00	0.000000000000000000e+00	-1.636371203664053198e-01	0.000000000000000000e+00	-3.272742407328106395e-01	-3.272742407328106395e-01	-3.272742407328106395e-01	-1.636371203664053198e-01	0.000000000000000000e+00	1.636371203664053198e-01
z[index]	1.000000000000000000e+00	1.000000000000000000e+00	1.000000000000000000e+00	1.000000000000000000e+00	1.000000000000000000e+00	0.000000000000000000e+00	0.000000000000000000e+00	0.000000000000000000e+00	0.000000000000000000e+00	0.000000000000000000e+00	0.000000000000000000e+00	0.000000000000000000e+00	0.000000000000000000e+00	0.000000000000000000e+00	0.000000000000000000e+00	0.000000000000000000e+00	0.000000000000000000e+00	0.000000000000000000e+00	0.000000000000000000e+00	2.000000000000000000e+00	2.000000000000000000e+00	2.000000000000000000e+00	2.000000000000000000e+00	2.000000000000000000e+00	2.000000000000000000e+00	2.000000000000000000e+00	2.000000000000000000e+00	2.000000000000000000e+00	2.000000000000000000e+00	2.000000000000000000e+00	2.000000000000000000e+00	2.000000000000000000e+00	2.000000000000000000e+00	1.000000000000000000e+00	1.000000000000000000e+00	1.000000000000000000e+00	1.000000000000000000e+00	1.000000000000000000e+00	1.000000000000000000e+00	1.000000000000000000e+00	1.000000000000000000e+00	1.000000000000000000e+00	1.000000000000000000e+00
