# Supplementary material for: Real-time single-molecule 3D tracking in E. coli based on cross-entropy minimization
Source: Nat Commun. 2023 Mar 11;14:1336. doi: 10.1038/s41467-023-36879-1 (PMC10008558; doi:10.1038/s41467-023-36879-1)
Supplement: Supplementary file 3 — Source Data [file 41467_2023_36879_MOESM3_ESM.zip › SourceData/Main_Fig_2_Tracking_VS_Sim_Validation/Fig_data/20211111_EXP-21-BL9413/txyz_Mean.csv]

time [ms]	x[um]		y[um]	z[um]
0.000000000000000000e+00	7.936151646932645964e-02	1.099449606468624330e+00	1.819959418653843253e+00
8.400000002382057573e-03	7.827239433688604198e-02	1.099553942902507853e+00	1.818550287850957403e+00
2.520000000728828127e-02	7.719131236742446389e-02	1.100262615770275065e+00	1.818834258219224509e+00
5.040000001457656253e-02	7.611921646246865014e-02	1.100771955781716605e+00	1.816806459997105438e+00
8.400000002438900992e-02	7.583860744377052265e-02	1.099672122567635357e+00	1.813071357132677752e+00
1.260000000367256234e-01	7.544664760674930915e-02	1.098961781840682272e+00	1.812139500775942880e+00
1.764000000514442945e-01	7.425043121285707093e-02	1.099141100386776149e+00	1.810007644419208139e+00
2.352000000686871317e-01	7.394995826209363465e-02	1.097713914282044456e+00	1.807275382249011964e+00
3.024000000884541350e-01	7.354995826209362320e-02	1.094889396752010358e+00	1.805143525892277223e+00
3.780000001106031959e-01	7.343908039453404812e-02	1.092059375286662748e+00	1.803116336390350627e+00
4.620000001352764230e-01	7.222914842850136630e-02	1.091832355967849777e+00	1.800788335261501061e+00
5.544000001624738161e-01	7.171756113479657579e-02	1.090903835575769421e+00	1.798950594609572962e+00
6.552000001920532668e-01	7.120786564414564868e-02	1.090175148397770410e+00	1.797602911527836245e+00
7.644000002241568836e-01	7.129982548116683971e-02	1.088845460504259677e+00	1.796057663326869003e+00
8.820000002587846666e-01	6.978681933517169589e-02	1.088812270106458868e+00	1.796700240722054254e+00
1.008000000295794507e+00	6.927452261532170141e-02	1.089173742559262692e+00	1.795431861153776287e+00
1.142400000335328514e+00	6.796719187848807020e-02	1.089024874285113409e+00	1.795166525186460360e+00
1.285200000377244578e+00	6.586435417390727742e-02	1.089069668146057213e+00	1.794914581063376868e+00
1.436400000421684808e+00	6.446104351856304926e-02	1.089900952347594432e+00	1.795274202623948545e+00
1.596000000468649205e+00	6.336884720616017819e-02	1.089323230109527696e+00	1.793048636375868643e+00
1.764000000517995659e+00	6.217688736913902503e-02	1.088538669648798418e+00	1.791831998023943440e+00
1.940400000569866279e+00	6.099131236742462436e-02	1.089154442759906249e+00	1.793010489910479066e+00
2.125200000624261065e+00	5.930762916876402419e-02	1.088265045507537554e+00	1.789777821926821222e+00
2.318400000681037909e+00	5.742891195311979058e-02	1.087379150759459234e+00	1.789023442922968110e+00
2.520000000740338919e+00	5.725232301591112044e-02	1.085999760662206270e+00	1.788766831945076241e+00
2.730000000802164095e+00	5.627597055408416205e-02	1.085716701274744400e+00	1.787918743049877746e+00
2.948400000866371329e+00	5.491073243519851987e-02	1.085541314039538019e+00	1.787670248341217683e+00
3.175200000933102729e+00	5.533958243176965303e-02	1.084063091443715265e+00	1.784520536192172990e+00
3.410400001002216186e+00	5.406346644532442763e-02	1.085083868132381113e+00	1.782475490897936776e+00
3.654000001073853809e+00	5.298214800048114265e-02	1.084899474457570401e+00	1.780530242696969356e+00
3.906000001148015599e+00	5.159444472033115209e-02	1.085012745779899035e+00	1.780185603216194457e+00
4.166400001224559446e+00	5.190579553865418833e-02	1.086020179595076796e+00	1.780560239874845241e+00
4.435200001303627459e+00	5.061407217701475308e-02	1.087032283415975575e+00	1.778645833496958817e+00
4.712400001385219639e+00	4.971927463541286202e-02	1.086847556169327378e+00	1.776744007336381603e+00
4.998000001469193876e+00	4.972376766766573725e-02	1.084867165356563135e+00	1.774946442217151032e+00
5.292000001555692279e+00	4.943180783064458905e-02	1.082692945622786729e+00	1.774543195709458177e+00
5.594400001644714848e+00	4.773771971518786517e-02	1.082025063753917271e+00	1.770936702694072995e+00
5.905200001736119475e+00	4.715025291041960442e-02	1.081357682242803486e+00	1.768919049808493682e+00
6.224400001830048268e+00	4.685332709038211169e-02	1.079093136092305727e+00	1.766189019612335986e+00
6.552000001926501227e+00	4.666373200717827824e-02	1.077731425302424162e+00	1.763363453364256150e+00
6.888000002025336244e+00	4.547744757931865972e-02	1.077875718805612060e+00	1.761441133623868671e+00
7.232400002126695426e+00	4.409139962684075625e-02	1.078124015170846661e+00	1.760713538308480430e+00
7.585200002230436667e+00	4.290937175585231300e-02	1.078968809031790599e+00	1.760079449977706822e+00
7.946400002336702073e+00	4.172970863868114000e-02	1.079911267889874127e+00	1.757740086071932550e+00
8.316000002445491646e+00	4.145122789841861749e-02	1.079347388883050929e+00	1.756993620430580716e+00
8.694000002556663276e+00	4.017109183048401394e-02	1.079679507014181361e+00	1.756447966416151862e+00
9.080400002670359072e+00	3.908598977953305770e-02	1.079813626576334951e+00	1.755511443204608613e+00
9.475200002786579034e+00	3.780041477781860559e-02	1.079846912208895393e+00	1.753385471143066754e+00
9.878400002905181054e+00	3.672642706980899785e-02	1.080080531413293521e+00	1.751467412444026150e+00
1.029000000302630724e+01	3.555480411561665749e-02	1.080015985262795963e+00	1.750352803159408888e+00
1.071000000314995759e+01	3.488341763680605223e-02	1.079053440543321640e+00	1.749436367714214624e+00
1.113840000327599000e+01	3.450777460112427336e-02	1.077891062609765749e+00	1.747618511921904538e+00
1.157520000340454658e+01	3.333023976238869146e-02	1.077832854324174638e+00	1.743901467756517665e+00
1.202040000353548521e+01	3.124513771143771698e-02	1.078279649616141977e+00	1.740689699166131810e+00
1.247400000366894801e+01	2.985246844827136800e-02	1.078624943834841643e+00	1.738976916042091592e+00
1.293600000380493498e+01	2.895152254674444869e-02	1.079267402692924982e+00	1.735759871876704885e+00
1.340640000394330400e+01	2.784986721907233009e-02	1.079312029767950376e+00	1.733740798644010317e+00
1.388520000408419719e+01	2.794395533452908448e-02	1.078250485763987632e+00	1.730507521940159776e+00
1.437240000422761455e+01	2.733875287613102278e-02	1.076685272469815713e+00	1.726858621418038142e+00
1.486800000437341396e+01	2.742953033624356482e-02	1.074520559533399533e+00	1.724915199377648145e+00
1.537200000452173754e+01	2.661959837021091874e-02	1.072355679811064499e+00	1.721677458725720200e+00
1.588440000467258528e+01	2.611155820723209953e-02	1.071999472956497002e+00	1.720937891913215445e+00
1.640520000482581509e+01	2.539311312745715088e-02	1.069942765744173352e+00	1.719898528007441252e+00
1.693440000498156905e+01	2.558128935837064230e-02	1.068096232472884433e+00	1.718667077464167914e+00
1.747200000513984719e+01	2.517916107993508831e-02	1.067354035635479148e+00	1.716235424014163957e+00
1.801800000530050738e+01	2.348247173527930054e-02	1.067522513096863968e+00	1.714491190346850713e+00
1.857240000546369174e+01	2.169287665207548371e-02	1.067086987696202582e+00	1.711531738674727743e+00
1.913520000562925816e+01	2.080233566734472628e-02	1.067245791574308766e+00	1.709559503878564923e+00
1.970640000579734874e+01	2.030848402726972285e-02	1.067391586150764349e+00	1.706281587693939894e+00
2.028600000596796349e+01	1.962101722250144883e-02	1.067131876791906020e+00	1.702107932550661173e+00
2.087400000614096029e+01	1.893355041773317135e-02	1.066848317046688255e+00	1.701346857624691733e+00
2.147040000631648127e+01	1.804537418681972927e-02	1.066955584075947483e+00	1.699290652460261786e+00
2.207520000649452641e+01	1.735908975896011466e-02	1.065151342876823559e+00	1.697736273456408762e+00
2.268840000667495360e+01	1.737729836335335371e-02	1.063142264886059785e+00	1.695882706079478774e+00
2.331000000685790496e+01	1.689692582003697943e-02	1.061243527622249605e+00	1.694238472412165741e+00
2.394000000704338049e+01	1.650378360610720019e-02	1.058945624288032406e+00	1.691801949200622657e+00
2.457840000723123808e+01	1.600378360610721015e-02	1.057951390244024292e+00	1.690071107377541848e+00
2.522520000742161983e+01	1.459456106621973177e-02	1.057260992276144007e+00	1.688342497528499742e+00
2.588040000761452575e+01	1.318226434636976530e-02	1.057166257874379900e+00	1.688618757440996765e+00
2.654400000780981372e+01	1.347020410190150931e-02	1.055770022399348473e+00	1.687501307462148548e+00
2.721600000800762587e+01	1.185956270972363634e-02	1.056369116918596474e+00	1.687282437136184532e+00
2.789640000820782006e+01	1.134655656372848126e-02	1.056853867848845052e+00	1.686559508675604668e+00
2.858520000841053843e+01	9.537097548459314011e-03	1.056333948773372944e+00	1.685337188935217112e+00
2.928240000861578096e+01	9.333077466969912778e-03	1.055397351106040826e+00	1.683217912795791582e+00
2.998800000882340555e+01	8.330476237770908718e-03	1.055155249503394899e+00	1.681188288413095533e+00
3.070200000903355431e+01	7.834732794642073131e-03	1.053309145038702432e+00	1.680257243683283885e+00
3.142440000924622723e+01	7.535442220787304073e-03	1.051357036280940793e+00	1.678638576264050997e+00
3.215520000946128221e+01	6.538043449986368806e-03	1.049708263241551087e+00	1.675927213487126366e+00
3.289440000967886135e+01	6.148448366782534834e-03	1.047559656988079624e+00	1.674926401860203029e+00
3.364200000989896466e+01	5.258616808196945810e-03	1.046714886810736322e+00	1.674036953010204165e+00
3.439800001012145003e+01	5.175879511063232082e-03	1.045072785208090327e+00	1.672244866372705197e+00
3.516240001034645957e+01	4.894324590838240556e-03	1.043226013599723778e+00	1.670243446025589495e+00
3.593520001057385116e+01	3.616080325957431868e-03	1.043372403768694445e+00	1.667023358259240862e+00
3.671640001080376692e+01	2.343274994856425764e-03	1.043612289286840022e+00	1.665295560037121980e+00
3.750600001103620684e+01	1.371888516045824272e-03	1.043948672300694769e+00	1.663067356001541652e+00
3.830400001127102882e+01	6.028667910524991916e-04	1.044071712441061894e+00	1.661039760686153555e+00
3.911040001150837497e+01	-3.595336232523742856e-04	1.044184912212231753e+00	1.659105672355380090e+00
3.992520001174824529e+01	-8.060901869812663826e-04	1.043493775549517943e+00	1.656576047972683874e+00
4.074840001199049766e+01	-1.248390193839005223e-03	1.042396634593734328e+00	1.654747843937103280e+00
4.158000001223527420e+01	-2.995419708331381430e-03	1.042499993995706919e+00	1.653015987580368495e+00
4.242000001248257490e+01	-4.240320944388182786e-03	1.041406021972376861e+00	1.653687377731326347e+00
4.326000001272987561e+01	-3.397282424913205482e-03	1.040710715661698149e+00	1.652078246928440741e+00
4.410000001297717631e+01	-4.257554560782460598e-03	1.039518244711635564e+00	1.650576826581325207e+00
4.494000001322461912e+01	-4.419245548942126595e-03	1.039031611268723898e+00	1.653575812047671345e+00
4.578000001347191983e+01	-5.275024652558464415e-03	1.039556486054195483e+00	1.656881696342864307e+00
4.662000001371922053e+01	-6.514723430217178764e-03	1.040495871214585089e+00	1.656693667839981288e+00
4.746000001396652124e+01	-6.359624666274026755e-03	1.039845763887846442e+00	1.658912538165945083e+00
4.830000001421382194e+01	-7.005944754621254433e-03	1.042301827640096157e+00	1.661435669533255943e+00
4.914000001446112265e+01	-6.557230825984774331e-03	1.044346716735799374e+00	1.661565293915951980e+00
4.998000001470842335e+01	-7.004733291240618394e-03	1.047490605115991125e+00	1.661889034003454890e+00
5.082000001495572405e+01	-7.252472231878233019e-03	1.047525820628415927e+00	1.663210745023649961e+00
5.166000001520302476e+01	-7.497846418698496732e-03	1.047370542938200755e+00	1.664145644981346317e+00
5.250000001545032546e+01	-7.141328802464953600e-03	1.045809928098590191e+00	1.666101444332314774e+00
5.334000001569762617e+01	-8.478662826306422248e-03	1.047155317552049603e+00	1.666859069843860786e+00
5.418000001594492687e+01	-7.307956687169028277e-03	1.045114883808589523e+00	1.663526637785215367e+00
5.502000001619222758e+01	-8.636777597268156803e-03	1.044688460082292103e+00	1.663399481301570670e+00
5.586000001643952828e+01	-8.265362031985537539e-03	1.043971376367435644e+00	1.663970295750617945e+00
5.670000001668697109e+01	-7.298912449719221346e-03	1.044665300523207163e+00	1.662232385210241414e+00
5.754000001693427180e+01	-6.429388687490470225e-03	1.043668898262257061e+00	1.660386358400632867e+00
5.838000001718157250e+01	-6.476654677364575112e-03	1.044579834581725652e+00	1.662127345560253655e+00
5.922000001742887321e+01	-6.523684191856968760e-03	1.045391938402624454e+00	1.661466303652566312e+00
6.006000001767617391e+01	-6.472841984784912482e-03	1.044902040792500042e+00	1.660027784391997274e+00
6.090000001792347462e+01	-5.508757156335944601e-03	1.045611309252782561e+00	1.660307932550661114e+00
6.174000001817077532e+01	-5.057678473882169096e-03	1.046315740921425652e+00	1.660103704527596369e+00
6.258000001841807602e+01	-6.301160857648610211e-03	1.047413834725162030e+00	1.658396027090107916e+00
6.342000001866537673e+01	-5.743224389124623915e-03	1.046215264247269960e+00	1.658087335118965333e+00
6.426000001891267743e+01	-4.689308002090051761e-03	1.045515192696110818e+00	1.656389194297824385e+00
6.510000001915997814e+01	-4.820020715243061339e-03	1.044426462587416671e+00	1.658609112175724043e+00
6.594000001940742095e+01	-4.638673183927775195e-03	1.043342235698524245e+00	1.659539784110355853e+00
6.678000001965472165e+01	-5.946447785052945932e-03	1.043465847747806263e+00	1.658775528713257508e+00
6.762000001990202236e+01	-5.445945747817547249e-03	1.042791461228111283e+00	1.658803765767119964e+00
6.846000002014932306e+01	-6.446862562872476311e-03	1.041616907922497504e+00	1.657398929023862655e+00
6.930000002039662377e+01	-5.940448641093799657e-03	1.040640186399942380e+00	1.657262235923870675e+00
7.014000002064392447e+01	-6.032852342406497259e-03	1.041348287358794700e+00	1.658894092280605248e+00
7.098000002089122518e+01	-7.219817109939353529e-03	1.043545880804775061e+00	1.661114585860415493e+00
7.182000002113852588e+01	-8.106781877472215084e-03	1.046432633166046733e+00	1.659842992802726513e+00
7.266000002138582659e+01	-6.486179432789710222e-03	1.046210045515876930e+00	1.662774443345999886e+00
7.350000002163312729e+01	-7.871252397268779094e-03	1.046291961085509259e+00	1.663619285733505704e+00
7.434000002188042799e+01	-8.641427412698785004e-03	1.048275878086164736e+00	1.666189085648899226e+00
7.518000002212772870e+01	-1.022413562336055119e-02	1.050355959010692342e+00	1.667548537321022373e+00
7.602000002237502940e+01	-1.071086391551169352e-02	1.049936873864812936e+00	1.668686886693142579e+00
7.686000002262233011e+01	-1.080232171529741866e-02	1.049723459440166096e+00	1.668213264568145782e+00
7.770000002286977292e+01	-1.069827254733606708e-02	1.048818384311449137e+00	1.667936598842187035e+00
7.854000002311707362e+01	-1.059989878853618769e-02	1.047420147405394797e+00	1.669055874981612453e+00
7.938000002336437433e+01	-1.131216642191418438e-02	1.047335586944665220e+00	1.670481035416230942e+00
8.022000002361167503e+01	-1.062821766139993886e-02	1.046758198278435525e+00	1.671216544094120238e+00
8.106000002385897574e+01	-1.085136316233759578e-02	1.047178307823426691e+00	1.671949212077778135e+00
8.190000002410627644e+01	-9.788224235415532437e-03	1.046395748793720326e+00	1.672066053336434210e+00
8.274000002435357715e+01	-9.854644731209828007e-03	1.045818193341572000e+00	1.673674169605666062e+00
8.358000002460087785e+01	-1.013832792987040370e-02	1.045734800382273066e+00	1.672984517848936648e+00
8.442000002484817855e+01	-9.531233668418492497e-03	1.045752574924404099e+00	1.673806634682593275e+00
8.526000002509547926e+01	-9.729814816128074667e-03	1.045871683753883730e+00	1.675552694510483720e+00
8.610000002534277996e+01	-8.825794734638653383e-03	1.044297630806026111e+00	1.677305856073951773e+00
8.694000002559022278e+01	-6.013261539406952912e-03	1.042016572849587153e+00	1.677646031606649046e+00
8.778000002583752348e+01	-5.397890639594448391e-03	1.040541685972136365e+00	1.678194526315309076e+00
8.862000002608482419e+01	-5.773297199894466582e-03	1.039971469100406498e+00	1.681959659375894311e+00
8.946000002633212489e+01	-4.946811957140654671e-03	1.039994914363769896e+00	1.682127633130710453e+00
9.030000002657942559e+01	-4.731677532709905806e-03	1.040315524266516967e+00	1.682714477211490589e+00
9.114000002682672630e+01	-4.012050076026305555e-03	1.041745807752542774e+00	1.684206393960540948e+00
9.198000002707402700e+01	-4.484618931745619139e-03	1.044676591596324311e+00	1.685081063637473564e+00
9.282000002732132771e+01	-4.348201722959181559e-03	1.048099870073768924e+00	1.688255124594213230e+00
9.366000002756862841e+01	-4.008710334210228467e-03	1.049116643900388501e+00	1.688233446592300124e+00
9.450000002781592912e+01	-3.248882062632443314e-03	1.049132750583333440e+00	1.688505884295193882e+00
9.534000002806322982e+01	-3.781250103457534095e-03	1.049341185114022856e+00	1.689072437702894502e+00
9.618000002831053052e+01	-3.316455848863384369e-03	1.049153789292677219e+00	1.690348121913480828e+00
9.702000002855783123e+01	-1.341020202091378413e-03	1.048559888820506325e+00	1.688535168900991978e+00
9.786000002880513193e+01	1.029449461664278193e-03	1.048074661216102710e+00	1.688339665867351069e+00
9.870000002905257475e+01	2.612452320651641874e-03	1.047006946133151928e+00	1.688267700014482564e+00
9.954000002929987545e+01	3.808697801015928277e-03	1.046051406422258578e+00	1.689898169042383547e+00
1.003800000295471762e+02	4.213219919740769474e-03	1.045408375655259903e+00	1.693313420065475139e+00
1.012200000297944769e+02	5.021762119955023272e-03	1.045183190981551657e+00	1.692209800762602523e+00
1.020600000300417776e+02	7.037871532384620127e-03	1.045071015609493781e+00	1.690798471003960080e+00
1.029000000302890783e+02	9.565804713900760356e-03	1.046471015609494071e+00	1.689876793002047073e+00
1.037400000305363790e+02	9.692082567744826280e-03	1.048676019187052111e+00	1.689852477212633541e+00
1.045800000307836797e+02	1.093680550136385404e-02	1.049772349896842982e+00	1.689028364329950627e+00
1.054200000310309804e+02	1.181487146380682390e-02	1.050868680606633854e+00	1.688193497390535480e+00
1.062600000312782811e+02	1.321303783369691225e-02	1.051460341310703761e+00	1.688025962467462504e+00
1.071000000315255818e+02	1.564502018317444690e-02	1.051353336302122576e+00	1.687441180472272206e+00
1.079400000317728825e+02	1.839852179238942592e-02	1.050352002014773856e+00	1.684646861860734646e+00
1.087800000320201832e+02	1.827472503825051248e-02	1.051556505234575667e+00	1.684043209539580310e+00
1.096200000322674839e+02	2.107008279003180426e-02	1.050267346319284645e+00	1.683338136871310509e+00
1.104600000325147846e+02	2.257868316319001922e-02	1.049391029919725771e+00	1.681524542120347521e+00
1.113000000327620853e+02	2.621069459913945993e-02	1.048225387818956689e+00	1.681699178778998327e+00
1.121400000330093860e+02	2.856446177020810842e-02	1.048481594673524642e+00	1.682664278821301540e+00
1.129800000332566867e+02	3.134234943021325936e-02	1.048043805821162078e+00	1.684932422464566981e+00
1.138200000335039874e+02	3.324081044842895627e-02	1.048512688405543125e+00	1.686906044589563614e+00
1.146600000337512881e+02	3.526764851245228066e-02	1.049088742784424211e+00	1.686576217300136404e+00
1.155000000339985888e+02	3.742191772075638412e-02	1.050064296805549358e+00	1.687739694088593367e+00
1.163400000342458895e+02	3.929841561494311353e-02	1.051739684040755796e+00	1.687487547058778903e+00
1.171800000344931902e+02	4.170943891486247196e-02	1.051313570202695002e+00	1.690013283195307858e+00
1.180200000347404909e+02	4.305664294818659088e-02	1.052488123508308338e+00	1.690934758290490336e+00
1.188600000349877917e+02	4.484073714106064090e-02	1.053565178602700714e+00	1.690859682800096353e+00
1.197000000352352345e+02	4.756124854272118091e-02	1.052155242998743967e+00	1.692091709045280279e+00
1.205400000354825352e+02	5.072810911920085097e-02	1.051154980978065812e+00	1.692725561451041250e+00
1.213800000357298359e+02	5.332736682297754133e-02	1.050257387532085307e+00	1.694662254551033254e+00
1.222200000359771366e+02	5.556942657084749937e-02	1.050271802672243737e+00	1.695311730775065584e+00
1.230600000362244373e+02	5.883584328303569089e-02	1.049694557108332260e+00	1.695272772682752782e+00
1.239000000364717380e+02	6.082023212423535302e-02	1.050020146905036977e+00	1.696815350077937934e+00
1.247400000367190387e+02	6.373465333891477347e-02	1.051351407422974171e+00	1.697853666431776265e+00
1.255800000369663394e+02	6.809495077764990412e-02	1.051987337946632017e+00	1.697803751376000703e+00
1.264200000372136401e+02	7.099568550666096600e-02	1.051824102399882666e+00	1.695148763651955326e+00
1.272600000374609408e+02	7.354276941049117666e-02	1.051957864706598356e+00	1.698982413150985193e+00
1.281000000377082415e+02	7.803218240765111280e-02	1.051987624151268008e+00	1.697117077183669442e+00
1.289400000379555422e+02	8.175730318745236258e-02	1.051220886100227903e+00	1.695460263299046977e+00
1.297800000382028429e+02	8.523468502661596391e-02	1.051255815908374247e+00	1.694097768025962125e+00
1.306200000384501436e+02	8.904824759918432420e-02	1.050188243927741460e+00	1.693217416960567601e+00
1.314600000386975864e+02	9.153133393398142637e-02	1.051239685541828894e+00	1.691728340905748640e+00
1.323000000389448871e+02	9.466668132814096137e-02	1.049700633953276396e+00	1.689942917172083892e+00
1.331400000391921878e+02	9.625026970017350192e-02	1.049076259525560273e+00	1.688352420770149465e+00
1.339800000394394885e+02	9.938304495160590890e-02	1.048770064762972076e+00	1.688061924368214894e+00
1.348200000396867893e+02	1.038650070824383154e-01	1.048174210727336630e+00	1.687168587272049214e+00
1.356600000399340900e+02	1.073798392913312139e-01	1.049176188474759464e+00	1.685957394383573726e+00
1.365000000401813907e+02	1.087429124780971423e-01	1.051588340163216673e+00	1.683818809086440993e+00
1.373400000404286914e+02	1.140412204967408832e-01	1.051095988631871592e+00	1.684775556934499763e+00
1.381800000406759921e+02	1.197740539211172295e-01	1.051594964232759555e+00	1.686954218709484588e+00
1.390200000409232928e+02	1.245556012741300261e-01	1.051393773047728963e+00	1.687248504302740315e+00
1.398600000411705935e+02	1.286754576389831373e-01	1.051702422231895806e+00	1.684440760828688433e+00
1.407000000414178942e+02	1.325364607202573208e-01	1.050824080717713160e+00	1.684921654577711925e+00
1.415400000416651949e+02	1.360319892072641423e-01	1.049558248147425266e+00	1.686101127979619640e+00
1.423800000419124956e+02	1.401816705566872323e-01	1.048099754157556074e+00	1.685692167065182767e+00
1.432200000421597963e+02	1.437739174748218218e-01	1.047559439832813633e+00	1.686574481161321915e+00
1.440600000424070970e+02	1.485013992248342407e-01	1.048021126939094883e+00	1.686225750527649447e+00
1.449000000426543977e+02	1.519539473653100936e-01	1.048494822631514944e+00	1.687766468743975512e+00
1.457400000429016984e+02	1.572632495974012057e-01	1.048868351538016386e+00	1.688104143359339782e+00
1.465800000431489991e+02	1.632084960875153368e-01	1.049745883306564043e+00	1.688240803441049875e+00
1.474200000433962998e+02	1.667934704417601832e-01	1.051024749362460708e+00	1.688372796667951592e+00
1.482600000436436005e+02	1.700169902832270596e-01	1.051900446485904084e+00	1.689095050371775431e+00
1.491000000438909012e+02	1.718700695474102424e-01	1.055174642536079954e+00	1.691304723858289893e+00
1.499400000441382019e+02	1.755493975789654548e-01	1.057052341090546799e+00	1.690303034567880003e+00
1.507800000443855026e+02	1.816701088023235655e-01	1.057537378225431590e+00	1.692109664453432583e+00
1.516200000446328033e+02	1.858390610035546842e-01	1.058938426808501809e+00	1.690327454209178848e+00
1.524600000448802462e+02	1.894574365595674270e-01	1.059062325062419818e+00	1.690052751513964502e+00
1.533000000451275469e+02	1.936235801426897107e-01	1.058397564758802645e+00	1.689989208688943867e+00
1.541400000453748476e+02	1.982346540483407027e-01	1.057464160207882031e+00	1.687738043174501712e+00
1.549800000456221483e+02	2.035890029488484076e-01	1.057056107116588262e+00	1.686386877660059458e+00
1.558200000458694490e+02	2.085875727457397188e-01	1.056261396898782623e+00	1.686236320865809990e+00
1.566600000461167497e+02	2.121187761453098009e-01	1.058982698129162570e+00	1.686376633268674263e+00
1.575000000463640504e+02	2.183970381458442689e-01	1.059413672942820961e+00	1.688007611961922061e+00
1.583400000466113511e+02	2.235145550597459341e-01	1.061155322055269634e+00	1.686734735427285026e+00
1.591800000468586518e+02	2.293788940992302627e-01	1.061509980469368841e+00	1.687155974597454922e+00
1.600200000471059525e+02	2.351054261641096765e-01	1.061674812824502601e+00	1.685889793984933771e+00
1.608600000473532532e+02	2.416889487959860694e-01	1.062745983044543374e+00	1.686344715672415395e+00
1.617000000476005539e+02	2.473159828981008890e-01	1.064025158988677111e+00	1.686416884432014651e+00
1.625400000478478546e+02	2.529933862565242331e-01	1.064114008516089172e+00	1.687316445600271386e+00
1.633800000480951553e+02	2.584270707557994040e-01	1.064312031269024184e+00	1.687337109068530738e+00
1.642200000483425981e+02	2.637101786098562939e-01	1.065327399757493465e+00	1.685947830106981016e+00
1.650600000485898988e+02	2.696479122770928938e-01	1.065367118990078188e+00	1.686239477912736540e+00
1.659000000488371995e+02	2.740520955265957070e-01	1.067331522538615296e+00	1.687127879210799319e+00
1.667400000490845002e+02	2.797215459814561545e-01	1.066905933242268345e+00	1.686423179337709133e+00
1.675800000493318009e+02	2.852543718386202354e-01	1.068002693259013647e+00	1.687212595169425899e+00
1.684200000495791016e+02	2.907425329351092658e-01	1.069610461146386582e+00	1.686682531954986297e+00
1.692600000498264023e+02	2.961969071384827901e-01	1.070732239050921741e+00	1.684615945529003955e+00
1.701000000500737031e+02	3.012063801057994206e-01	1.072356351958317244e+00	1.685838402139558267e+00
1.709400000503210038e+02	3.053669317555700591e-01	1.074392473451851515e+00	1.687364713977998143e+00
1.717800000505683045e+02	3.113953518398971387e-01	1.077746774610513603e+00	1.688882909547205768e+00
1.726200000508156052e+02	3.176883297034366338e-01	1.076812083639802964e+00	1.691688321992373512e+00
1.734600000510630480e+02	3.236347510032471786e-01	1.075198407694835545e+00	1.696797386758695625e+00
1.743000000513103487e+02	3.281532972944855020e-01	1.075807081062960524e+00	1.697403407924055641e+00
1.751400000515576494e+02	3.334217398912689978e-01	1.075926095158038276e+00	1.697406791301915518e+00
1.759800000518049501e+02	3.390377140397802247e-01	1.075857618197010757e+00	1.698103884571120714e+00
1.768200000520522508e+02	3.452872676924972350e-01	1.075309822689890060e+00	1.697291847037440293e+00
1.776600000522995515e+02	3.505942848629747255e-01	1.075872868267477855e+00	1.697775142648951574e+00
1.785000000525468522e+02	3.558433946514002466e-01	1.078753426366518609e+00	1.697255597566231788e+00
1.793400000527941529e+02	3.626265568947949491e-01	1.081642323761489610e+00	1.694834632136396069e+00
1.801800000530414536e+02	3.678610342960250690e-01	1.084236891877692566e+00	1.694906970784444411e+00
1.810200000532887543e+02	3.740248346445897987e-01	1.085537130715128029e+00	1.696369164095952842e+00
1.818600000535360550e+02	3.783248157265592382e-01	1.087743707417470063e+00	1.699918574283421302e+00
1.827000000537833557e+02	3.827647611480410883e-01	1.089545113756335892e+00	1.702055201346849733e+00
1.835400000540306564e+02	3.864328471399489651e-01	1.092757194393991993e+00	1.701285538301623435e+00
1.843800000542779571e+02	3.915278913253740778e-01	1.095078615043089343e+00	1.699920947924666859e+00
1.852200000545253999e+02	3.956721223901990547e-01	1.097323218934871836e+00	1.700568126138096714e+00
1.860600000547727007e+02	4.004447305008317359e-01	1.097283667488921255e+00	1.702930116542874295e+00
1.869000000550200014e+02	4.036395672973470683e-01	1.098967799643411514e+00	1.702789874973613449e+00
1.877400000552673021e+02	4.090668012211594040e-01	1.101472780037726862e+00	1.702034618306273339e+00
1.885800000555146028e+02	4.140075142417303788e-01	1.104392104021041598e+00	1.703775506411048246e+00
1.894200000557619035e+02	4.195605239821513233e-01	1.107826438737030461e+00	1.704829786360055666e+00
1.902600000560092042e+02	4.252218103609328170e-01	1.110776618115285830e+00	1.705708212210027774e+00
1.911000000562565049e+02	4.289975217379999317e-01	1.113438472507843224e+00	1.707605305479232838e+00
1.919400000565038056e+02	4.319930970471322906e-01	1.117116004776748772e+00	1.709110920831131697e+00
1.927800000567511063e+02	4.375049891576042183e-01	1.118302877057095746e+00	1.709410043167644888e+00
1.936200000569984070e+02	4.423407652816307434e-01	1.120702425067256369e+00	1.707605513183003687e+00
1.944600000572458498e+02	4.479094114837178231e-01	1.122824822748264895e+00	1.708215186669518326e+00
1.953000000574931505e+02	4.519830236688213154e-01	1.126059729373168672e+00	1.708355093258920876e+00
1.961400000577404512e+02	4.554689325737747985e-01	1.128613316020955271e+00	1.708612855640633699e+00
1.969800000579877519e+02	4.604676111493417046e-01	1.129585749477543200e+00	1.707478328478116758e+00
1.978200000582350526e+02	4.656733839863605451e-01	1.132979364745793527e+00	1.705346439103100131e+00
1.986600000584823533e+02	4.705009125584984631e-01	1.136298998617344846e+00	1.705315564261737471e+00
1.995000000587296540e+02	4.769376636705239259e-01	1.138337646083616317e+00	1.704787530114606264e+00
2.003400000589769547e+02	4.824928598623243747e-01	1.140903646440538433e+00	1.702551785511704274e+00
2.011800000592242554e+02	4.877549138401950923e-01	1.143984323958296967e+00	1.698317055442456258e+00
2.020200000594715561e+02	4.932141301134850275e-01	1.146381346496078146e+00	1.697782731186670446e+00
2.028600000597188568e+02	4.981783123697911542e-01	1.148896548698986608e+00	1.698145160423191413e+00
2.037000000599661576e+02	5.032604667551088262e-01	1.152823926273952582e+00	1.699008401286635772e+00
2.045400000602134583e+02	5.078461682711525871e-01	1.156169983871801810e+00	1.697879961326042686e+00
2.053800000604607590e+02	5.114500783915895132e-01	1.158742226858870961e+00	1.698754970779873030e+00
2.062200000607082018e+02	5.160520967089725630e-01	1.159542156308427385e+00	1.698713138975047388e+00
2.070600000609555025e+02	5.190742154338027214e-01	1.162571773651494222e+00	1.700265828688490410e+00
2.079000000612028032e+02	5.243161980906981823e-01	1.165829411028885598e+00	1.698733330593281465e+00
2.087400000614501039e+02	5.292671668120993989e-01	1.166314234511008463e+00	1.698203267378842085e+00
2.095800000616974046e+02	5.334311416794959015e-01	1.168126911241537780e+00	1.698866711149016995e+00
2.104200000619447053e+02	5.380944071207470758e-01	1.171661770499240252e+00	1.700633807240346407e+00
2.112600000621920060e+02	5.415562537097079465e-01	1.175624316219430421e+00	1.699404149839368605e+00
2.121000000624393067e+02	5.471237757078303288e-01	1.178311379469654252e+00	1.700877738946083184e+00
2.129400000626866074e+02	5.514967366397324211e-01	1.180216288813167980e+00	1.701550922239336572e+00
2.137800000629339081e+02	5.547718258500703437e-01	1.183939878179564920e+00	1.702240135164322599e+00
2.146200000631812088e+02	5.585575564525859793e-01	1.188387818290077114e+00	1.702650247482580426e+00
2.154600000634285095e+02	5.636312268106333789e-01	1.189636592330182374e+00	1.705657924920068735e+00
2.163000000636758102e+02	5.692011135625730800e-01	1.191000210317043173e+00	1.706555457021017297e+00
2.171400000639231109e+02	5.738641425284424225e-01	1.195784176185972880e+00	1.708756844349851090e+00
2.179800000641704116e+02	5.789269350189302221e-01	1.197877815638181076e+00	1.710166145041185803e+00
2.188200000644177123e+02	5.829781402157132586e-01	1.201592303330214273e+00	1.709982547468098524e+00
2.196600000646650130e+02	5.870359667231846990e-01	1.203533309983304767e+00	1.712625327770014527e+00
2.205000000649123137e+02	5.922822059369513559e-01	1.207004004529905306e+00	1.714901790589242303e+00
2.213400000651596145e+02	5.966196955615938879e-01	1.210806054829202782e+00	1.714685963864240215e+00
2.221800000654069152e+02	5.976500909247846050e-01	1.216628453010569100e+00	1.714759585989236834e+00
2.230200000656542159e+02	6.014705543219426298e-01	1.219869698000737301e+00	1.717532396487310153e+00
2.238600000659015166e+02	6.048796669007776572e-01	1.224624119078474571e+00	1.719200540130575439e+00
2.247000000661488173e+02	6.094944548887742952e-01	1.228684878021118587e+00	1.720073959348841441e+00
2.255400000663961180e+02	6.132208301704755726e-01	1.233368319848691996e+00	1.720647378567107255e+00
2.263800000666434187e+02	6.178408206168701788e-01	1.238675278490787734e+00	1.720806797220948425e+00
2.272200000668908615e+02	6.231660135216627872e-01	1.243599249296580389e+00	1.723366012968058580e+00
2.280600000671381622e+02	6.267909699510736399e-01	1.246855910142418589e+00	1.724448562989210121e+00
2.289000000673854629e+02	6.310182911343019674e-01	1.250842425667685776e+00	1.725437403119016500e+00
2.297400000676327636e+02	6.334309508438628056e-01	1.254064133021777216e+00	1.725734156611323789e+00
2.305800000678800643e+02	6.352367527673536962e-01	1.258416195413053495e+00	1.726532939170938974e+00
2.314200000681273650e+02	6.396463382969522771e-01	1.261802782489479746e+00	1.728719344419975767e+00
2.322600000683746657e+02	6.448556873511689380e-01	1.264820725318602346e+00	1.729600677000742603e+00
2.331000000686219664e+02	6.505716577160740588e-01	1.267972192117363894e+00	1.727577342726700937e+00
2.339400000688692671e+02	6.549947223424311682e-01	1.269148176446158738e+00	1.729156240426698465e+00
2.347800000691165678e+02	6.588156586903527456e-01	1.272442674011918351e+00	1.730734935219965243e+00
2.356200000693638685e+02	6.628252442199512595e-01	1.275051515166677474e+00	1.731825398603617616e+00
2.364600000696111692e+02	6.677303367172967574e-01	1.278779870273912156e+00	1.732622152095925072e+00
2.373000000698584699e+02	6.719252607732278948e-01	1.283332742911181157e+00	1.734525804417079486e+00
2.381400000701057706e+02	6.757258602383204860e-01	1.287301793782554160e+00	1.738647312530543498e+00
2.389800000703532135e+02	6.783238584742140587e-01	1.291186856102112701e+00	1.740301488627665982e+00
2.398200000706005142e+02	6.821223296608712738e-01	1.295399604884158506e+00	1.741991782122869648e+00
2.406600000708478149e+02	6.867309692889427275e-01	1.297342041559714998e+00	1.742111700000769314e+00
2.415000000710951156e+02	6.892327511309441768e-01	1.302707161120200574e+00	1.741438922520977650e+00
2.423400000713424163e+02	6.941236551053858728e-01	1.303696464638883112e+00	1.746765942134455019e+00
2.431800000715897170e+02	6.977046271137949951e-01	1.307113454620052906e+00	1.749619948343128062e+00
2.440200000718370177e+02	7.015569856010147598e-01	1.311647623550838304e+00	1.752994651038342511e+00
2.448600000720843184e+02	7.037821494193353677e-01	1.314207644299006938e+00	1.754080107790289000e+00
2.457000000723316191e+02	7.070964353700963656e-01	1.317595184723743929e+00	1.756863535474927573e+00
2.465400000725789198e+02	7.108022082071151493e-01	1.321809244109537929e+00	1.760340064330718990e+00
2.473800000728262205e+02	7.131878806366866996e-01	1.326241149588622381e+00	1.763315578652856930e+00
2.482200000730735212e+02	7.164718977385863274e-01	1.330095571166717505e+00	1.764711180741343144e+00
2.490600000733208219e+02	7.194518947589967350e-01	1.333865337049323418e+00	1.764641276974064477e+00
2.499000000735681226e+02	7.225200680103204265e-01	1.337349946878684692e+00	1.766083141797171852e+00
2.507400000738154233e+02	7.260740527387402610e-01	1.342355905305626429e+00	1.768719731045278465e+00
2.515800000740627240e+02	7.291273280410148772e-01	1.346286047690765209e+00	1.769667683070309749e+00
2.524200000743100247e+02	7.310768197371817489e-01	1.350141541535531120e+00	1.770232679260727915e+00
2.532600000745573254e+02	7.336099946320091547e-01	1.355212880042563572e+00	1.772308632414608898e+00
2.541000000748046261e+02	7.361308728069867469e-01	1.360115741088211205e+00	1.772186005915605156e+00
2.549400000750519268e+02	7.390361436067701684e-01	1.364551458959822439e+00	1.773071089872371608e+00
2.557800000752992275e+02	7.420189492452893276e-01	1.366403521851456748e+00	1.774366116258947246e+00
2.566200000755465567e+02	7.450681753796026818e-01	1.372081770132310696e+00	1.771673925769563063e+00
2.574600000757938574e+02	7.477980105326140770e-01	1.379080366295233784e+00	1.770484981787871615e+00
2.583000000760411581e+02	7.510027792951621262e-01	1.384602812844516695e+00	1.772991370951372048e+00
2.591400000762884588e+02	7.533900488794618155e-01	1.389147775492810322e+00	1.775616833347567036e+00
2.599800000765358732e+02	7.568541438763521922e-01	1.392923426750126037e+00	1.776566847458187715e+00
2.608200000767831739e+02	7.592059421533926544e-01	1.397722761607882891e+00	1.777427615625540858e+00
2.616600000770305314e+02	7.618227420739368538e-01	1.401149616142208343e+00	1.778199543663087967e+00
2.625000000772778321e+02	7.647130567517274047e-01	1.405603323209428046e+00	1.777788110052559656e+00
2.633400000775251328e+02	7.661773591375276027e-01	1.410290887818123062e+00	1.782582966550686487e+00
2.641800000777724335e+02	7.693128115267566791e-01	1.414303637100526645e+00	1.783485127691121663e+00
2.650200000780197342e+02	7.713336024423184112e-01	1.419155914645638061e+00	1.785504535903674528e+00
2.658600000782670350e+02	7.755480085225733289e-01	1.422937880084260032e+00	1.785133277825844189e+00
2.667000000785143357e+02	7.785356928846929314e-01	1.428059206999671371e+00	1.784563643001859656e+00
2.675400000787616364e+02	7.833032768393651812e-01	1.431309721450837236e+00	1.788403341887492060e+00
2.683800000790089371e+02	7.875580911234242310e-01	1.434984586646118609e+00	1.790949533788509962e+00
2.692200000792562946e+02	7.917864201647294431e-01	1.438790474022259014e+00	1.792697146036643208e+00
2.700600000795035385e+02	7.943939393724422926e-01	1.444612206060666537e+00	1.794132178067467276e+00
2.709000000797508392e+02	7.978974384986657897e-01	1.449057621699514797e+00	1.797378369968485101e+00
2.717400000799983104e+02	8.002928974619104574e-01	1.452326887724722848e+00	1.799343229288736135e+00
2.725800000802456111e+02	8.023796068360309341e-01	1.455332513080185297e+00	1.799909711862833328e+00
2.734200000804929118e+02	8.050715186685495350e-01	1.459069160616507155e+00	1.802166860727314024e+00
2.742600000807401557e+02	8.065683964840845155e-01	1.461838664978792668e+00	1.802624415405256197e+00
2.751000000809875132e+02	8.095593624150762002e-01	1.465532353299275448e+00	1.802076897414928380e+00
2.759400000812347571e+02	8.138458353138149359e-01	1.468557730944291428e+00	1.803013146886137452e+00
2.767800000814820578e+02	8.179200114927037690e-01	1.474114464342004327e+00	1.802653251585231375e+00
2.776200000817294153e+02	8.211769249687265182e-01	1.478302386706494831e+00	1.804906748128557670e+00
2.784600000819766592e+02	8.234201228726087951e-01	1.482311157310810312e+00	1.806868766754577527e+00
2.793000000822239599e+02	8.250496052043506667e-01	1.486143778301485030e+00	1.807619828417134311e+00
2.801400000824713175e+02	8.280788510607107744e-01	1.490001583965868459e+00	1.809559121489305200e+00
2.809800000827186750e+02	8.297931989680219500e-01	1.495387076092739242e+00	1.811203284323015250e+00
2.818200000829660326e+02	8.320924124509023745e-01	1.499489747169225895e+00	1.813155969239418575e+00
2.826600000832133333e+02	8.345653771664106602e-01	1.503507595764304705e+00	1.815215350077937773e+00
2.835000000834606340e+02	8.357258086866873326e-01	1.507843457238592144e+00	1.818079803584726983e+00
2.843400000837079347e+02	8.378692139794792215e-01	1.511887491222891011e+00	1.821062315790556996e+00
2.851800000839552354e+02	8.404029237816202924e-01	1.515960379171107153e+00	1.824262480881966297e+00
2.860200000842025929e+02	8.425255192408199756e-01	1.520349612139346052e+00	1.826768327361837585e+00
2.868600000844498368e+02	8.450332167509706505e-01	1.524464863710886409e+00	1.829291826727288406e+00
2.877000000846971375e+02	8.483066253307703919e-01	1.527993958513670369e+00	1.830140080713895889e+00
2.885400000849444950e+02	8.521533121924347309e-01	1.532037396905453708e+00	1.835401726544735990e+00
2.893800000851917389e+02	8.563768244666893903e-01	1.536392510311539228e+00	1.835573923525577467e+00
2.902200000854390396e+02	8.597776351042978327e-01	1.542353461224775346e+00	1.837756468749689009e+00
2.910600000856863971e+02	8.631526699252979329e-01	1.546025086436801921e+00	1.838040637227647212e+00
2.919000000859336410e+02	8.654040572081249660e-01	1.550310388094153780e+00	1.839028660933490711e+00
2.927400000861811122e+02	8.666438571972471250e-01	1.556007197979888845e+00	1.838816684639333898e+00
2.935800000864284129e+02	8.688609555497232018e-01	1.560214181806658162e+00	1.841399635676907343e+00
2.944200000866756568e+02	8.716662301331126184e-01	1.565034174935078459e+00	1.842383601248134717e+00
2.952600000869230144e+02	8.747587350458886357e-01	1.567578185235776855e+00	1.844476900528978502e+00
2.961000000871702582e+02	8.753257006174377519e-01	1.572536539125474642e+00	1.846274663757900170e+00
2.969400000874175589e+02	8.775699645523408199e-01	1.577715574469078508e+00	1.847784804297400107e+00
2.977800000876648596e+02	8.815912903752159968e-01	1.581422796632925731e+00	1.849292915769592316e+00
2.986200000879121603e+02	8.849920428398808658e-01	1.585150867036597688e+00	1.851597374920630035e+00
2.994600000881594610e+02	8.876696207171359543e-01	1.590305623187245443e+00	1.853313196848592082e+00
3.003000000884067617e+02	8.895273346623256971e-01	1.596881561149555040e+00	1.854639975740017377e+00
3.011400000886540624e+02	8.935819744275529386e-01	1.600669841269841021e+00	1.857667566258365710e+00
3.019800000889015337e+02	8.955139125561339952e-01	1.605674966767905554e+00	1.857899012004599282e+00
3.028200000891487775e+02	8.972371010955910720e-01	1.609487430846388456e+00	1.860237762393141425e+00
3.036600000893961351e+02	8.996458646367626599e-01	1.614602396713650023e+00	1.859961700590335276e+00
3.045000000896434358e+02	9.025376019504495195e-01	1.617924367589493206e+00	1.859569203342334776e+00
3.053400000898907365e+02	9.034262650841740072e-01	1.621855511690858620e+00	1.859181575855873625e+00
3.061800000901380940e+02	9.066109081364090994e-01	1.625013675111037559e+00	1.858292933835758332e+00
3.070200000903853379e+02	9.087832544687940439e-01	1.629281678900413644e+00	1.856302059841604235e+00
3.078600000906326386e+02	9.110480335889638015e-01	1.632776702008602587e+00	1.856729244546491131e+00
3.087000000908799962e+02	9.127917664001595766e-01	1.636896743004581323e+00	1.858366574587917652e+00
3.095400000911272400e+02	9.156109057716552702e-01	1.641934630093850211e+00	1.857595788360112410e+00
3.103800000913745407e+02	9.180056881788328793e-01	1.645484692555176487e+00	1.858420943997691310e+00
3.112200000916218983e+02	9.197860455877246988e-01	1.647958772188781396e+00	1.857149751956424177e+00
3.120600000918691421e+02	9.217507956214224807e-01	1.651343859693013894e+00	1.856862733190155490e+00
3.129000000921164428e+02	9.247011206568346298e-01	1.654837119707257331e+00	1.856775308610425057e+00
3.137400000923639141e+02	9.280408043000688556e-01	1.659842388307639860e+00	1.856598638087426201e+00
3.145800000926112148e+02	9.291700830265070543e-01	1.663960666209673089e+00	1.856731098367313759e+00
3.154200000928585155e+02	9.313669646256480528e-01	1.669078944111705987e+00	1.854179994092395534e+00
3.162600000931057593e+02	9.333411445881431012e-01	1.673713567033762173e+00	1.855437006086708918e+00
3.171000000933531169e+02	9.356843462756313512e-01	1.677749691029085666e+00	1.857104772137754933e+00
3.179400000936003607e+02	9.385001168188390475e-01	1.682398490754222653e+00	1.858187147473417733e+00
3.187800000938476614e+02	9.410936586761639022e-01	1.686871974795312257e+00	1.857371146062926970e+00
3.196200000940950190e+02	9.434602423399714999e-01	1.691461136712749669e+00	1.859144796409165856e+00
3.204600000943422629e+02	9.453116915793484676e-01	1.695966810436128513e+00	1.860028389185213404e+00
3.213000000945895636e+02	9.472321625437186698e-01	1.699876820593390958e+00	1.860525982525685906e+00
3.221400000948369211e+02	9.492266212160985761e-01	1.705299006122711125e+00	1.859425807840197287e+00
3.229800000950841650e+02	9.521981417764506794e-01	1.710731198807147413e+00	1.857509197709514170e+00
3.238200000953314657e+02	9.548436500448124198e-01	1.713867227567710927e+00	1.857767021330751112e+00
3.246600000955788232e+02	9.565607812673665444e-01	1.719805257759298156e+00	1.857022815884679989e+00
3.255000000958260671e+02	9.594623051147264103e-01	1.723853795463757166e+00	1.856900524365534544e+00
3.263400000960734246e+02	9.611494039638006637e-01	1.730609504962715262e+00	1.852876000872350382e+00
3.271800000963207253e+02	9.630279896991326138e-01	1.734670551611068756e+00	1.850745593083973128e+00
3.280200000965680260e+02	9.655966434684318811e-01	1.739243440059642820e+00	1.851917620176365631e+00
3.288600000968153267e+02	9.680626960085323418e-01	1.744221665657611942e+00	1.851793299589912234e+00
3.297000000970626274e+02	9.697178706810729576e-01	1.747104728047220501e+00	1.852372225511151438e+00
3.305400000973099282e+02	9.714505801923494221e-01	1.751986456149480231e+00	1.850945875857390455e+00
3.313800000975572289e+02	9.738818708513353739e-01	1.757177857835018786e+00	1.848418917483436674e+00
3.322200000978045296e+02	9.757914057752020698e-01	1.760972762024847871e+00	1.848786277721020888e+00
3.330600000980518303e+02	9.772768202101322910e-01	1.765677006226118673e+00	1.849042478088411379e+00
3.339000000982991310e+02	9.800411883360884424e-01	1.770099763664353620e+00	1.849215722621188274e+00
3.347400000985465454e+02	9.820828548253984769e-01	1.774431360756274279e+00	1.847700735744351563e+00
3.355800000987939029e+02	9.829892864828307930e-01	1.780472297859636566e+00	1.847679052945398803e+00
3.364200000990411468e+02	9.854616656852940304e-01	1.784620573543417077e+00	1.849660007933946027e+00
3.372600000992884475e+02	9.885028301373687265e-01	1.788580691027418013e+00	1.850262471035957645e+00
3.381000000995357482e+02	9.911066314791302512e-01	1.793443977443872406e+00	1.852371630060085650e+00
3.389400000997829920e+02	9.937827652012291013e-01	1.798003928141954866e+00	1.852876933856328234e+00
3.397800001000303496e+02	9.945241370422135407e-01	1.802965713485142007e+00	1.853681831839109284e+00
3.406200001002776503e+02	9.969517933110575436e-01	1.807638673484875058e+00	1.855189164702660154e+00
3.414600001005248942e+02	9.998569844186372402e-01	1.812324476000340301e+00	1.856714962078712894e+00
3.423000001007722517e+02	1.000644676347969053e+00	1.818222787459700340e+00	1.857665311169192091e+00
3.431400001010195524e+02	1.003612740820617244e+00	1.823025768924781298e+00	1.860634936399096828e+00
3.439800001012667963e+02	1.005174420457958684e+00	1.828033920753338482e+00	1.861610040110733166e+00
3.448200001015141538e+02	1.007624749276976761e+00	1.832347910089046961e+00	1.864386767076215756e+00
3.456600001017614545e+02	1.009773186292941327e+00	1.837167903717824569e+00	1.864371204497468293e+00
3.465000001020088689e+02	1.012219731505851872e+00	1.840681893053533136e+00	1.867666395975453142e+00
3.473400001022561696e+02	1.015055398851202995e+00	1.843494881673729990e+00	1.867859355479399186e+00
3.481800001025034703e+02	1.016582553082811646e+00	1.847513040657403405e+00	1.868048053941998354e+00
3.490200001027508279e+02	1.018283931497811601e+00	1.851220525342286427e+00	1.867033100083443697e+00
3.498600001029980717e+02	1.018871594340671205e+00	1.855929844672273843e+00	1.867417943318158136e+00
3.507000001032454293e+02	1.020945541611390839e+00	1.858933326495110228e+00	1.869717192930758998e+00
3.515400001034927300e+02	1.021610975768368013e+00	1.862539310106726020e+00	1.869737341936631658e+00
3.523800001037399738e+02	1.022561748451677799e+00	1.867048796222632312e+00	1.870363578144427885e+00
3.532200001039873314e+02	1.024197623185938433e+00	1.871452778403224881e+00	1.870285553310877757e+00
3.540600001042346321e+02	1.025934443821726161e+00	1.876063265234642508e+00	1.869815847653289786e+00
3.549000001044818760e+02	1.028148799296249694e+00	1.880568581702583897e+00	1.872054461171664519e+00
3.557400001047292335e+02	1.030857006410847987e+00	1.884572730669094920e+00	1.872003625840040986e+00
3.565800001049765342e+02	1.035051734428687586e+00	1.888563870333955341e+00	1.874073081181496736e+00
3.574200001052237781e+02	1.036721396056063949e+00	1.892347004274723021e+00	1.875257551621031471e+00
3.582600001054711356e+02	1.039173794980573939e+00	1.897422466063234836e+00	1.877461298199991191e+00
3.591000001057183795e+02	1.041308931202217458e+00	1.903599428925014658e+00	1.881069102913567326e+00
3.599400001059656802e+02	1.042820656361069798e+00	1.907667385347189493e+00	1.882094357605991419e+00
3.607800001062129809e+02	1.045128597913814517e+00	1.911533340338341658e+00	1.890330569261878590e+00
3.616200001064602816e+02	1.046020459140601266e+00	1.914392290320912737e+00	1.893078955321613632e+00
3.624600001067075823e+02	1.047207590859753568e+00	1.918752241018995219e+00	1.894034443116926480e+00
3.633000001069548830e+02	1.048299925037304181e+00	1.925717528866472739e+00	1.894202511129548627e+00
3.641400001072021837e+02	1.049472868233552791e+00	1.931175811705369005e+00	1.893597159923904760e+00
3.649800001074494844e+02	1.051035170037623478e+00	1.936832259899160968e+00	1.894490794184606974e+00
3.658200001076967851e+02	1.051893688235586488e+00	1.941490375952138914e+00	1.894563934865498789e+00
3.666600001079440858e+02	1.052945112172097630e+00	1.947642654497965697e+00	1.894029973810812617e+00
3.675000001081915570e+02	1.054280692258032559e+00	1.954095433401548343e+00	1.893085867419586954e+00
3.683400001084388009e+02	1.056096881362665885e+00	1.959952215167177547e+00	1.892623499422589894e+00
3.691800001086861585e+02	1.057889186453744301e+00	1.964797655490341910e+00	1.892446319234244445e+00
3.700200001089334592e+02	1.058853587449778644e+00	1.969242261883913603e+00	1.891372385553591995e+00
3.708600001091807599e+02	1.059002854021382278e+00	1.975379029339310977e+00	1.890602104194093913e+00
3.717000001094281174e+02	1.058539587397753889e+00	1.980827138237172713e+00	1.892729185047095530e+00
3.725400001096753613e+02	1.057463314628130924e+00	1.987084086788720505e+00	1.890243685682787556e+00
3.733800001099226620e+02	1.057773089810985390e+00	1.991746372489663353e+00	1.891451693303094039e+00
3.742200001101700195e+02	1.058676716633915049e+00	1.994521834278175199e+00	1.892976339275326048e+00
3.750600001104172634e+02	1.060067337310849567e+00	1.999698129996280382e+00	1.894717826506213898e+00
3.759000001106645641e+02	1.061039749383390740e+00	2.003183598939908272e+00	1.899862560244794718e+00
3.767400001109119216e+02	1.061991351622339819e+00	2.008568567525780502e+00	1.903118859667030316e+00
3.775800001111591655e+02	1.064021671076932796e+00	2.013849533249606250e+00	1.901187739306575697e+00
3.784200001114064662e+02	1.065234491353278079e+00	2.019535669336908867e+00	1.901065952655737412e+00
3.792600001116539374e+02	1.066022245239159894e+00	2.026008128978886269e+00	1.901149644486630708e+00
3.801000001119012381e+02	1.067892499946793583e+00	2.030487260057607379e+00	1.903427249115599906e+00
3.809400001121485388e+02	1.067740762443926128e+00	2.036965723992654631e+00	1.904594505501298496e+00
3.817800001123957827e+02	1.067556391338379873e+00	2.042236682561364702e+00	1.905854863058150661e+00
3.826200001126431403e+02	1.067937494827101208e+00	2.046308975417423515e+00	1.905817452589041006e+00
3.834600001128903841e+02	1.068791167171541989e+00	2.050384270420016808e+00	1.903490390363202334e+00
3.843000001131376848e+02	1.068120009600900921e+00	2.056466570431191077e+00	1.902556632215247401e+00
3.851400001133850424e+02	1.067516691378344484e+00	2.060159544741155813e+00	1.901726526388446414e+00
3.859800001136322862e+02	1.068091853896050658e+00	2.063761692276643522e+00	1.904510421126070385e+00
3.868200001138795869e+02	1.069140294695621440e+00	2.070579184116642768e+00	1.905594518770425294e+00
3.876600001141269445e+02	1.069362013777056530e+00	2.076111853475234081e+00	1.907183283269588303e+00
3.885000001143743020e+02	1.069454409911157144e+00	2.082446691050767296e+00	1.909070830328366553e+00
3.893400001146216596e+02	1.070320320802503611e+00	2.087886865775695711e+00	1.911248840770797708e+00
3.901800001148689603e+02	1.069652888665026280e+00	2.093320035492042486e+00	1.914116908783419557e+00
3.910200001151162610e+02	1.070156606530977772e+00	2.098657374856354618e+00	1.916078483780655928e+00
3.918600001153635617e+02	1.070735730957229181e+00	2.103388209569841294e+00	1.917929507627891272e+00
3.927000001156108624e+02	1.070194518500651837e+00	2.109014874635363856e+00	1.916374850086663972e+00
3.935400001158582199e+02	1.068319490064487232e+00	2.114345709348850466e+00	1.919935816363708136e+00
3.943800001161054638e+02	1.067030036630036927e+00	2.119885050144185712e+00	1.920413420992677755e+00
3.952200001163527645e+02	1.066307003691380872e+00	2.125522723080335741e+00	1.922103200025494729e+00
3.960600001166001221e+02	1.065757721985352902e+00	2.131162063875670754e+00	1.924003733115044357e+00
3.969000001168473659e+02	1.067667766513667349e+00	2.136904240031622049e+00	1.923802237137285376e+00
3.977400001170946666e+02	1.067453927028427119e+00	2.141350252263701570e+00	1.924596885931641577e+00
3.985800001173420242e+02	1.070197521974475263e+00	2.145391427704141041e+00	1.928803506223114583e+00
3.994200001175892680e+02	1.069412503399333803e+00	2.150442276727859703e+00	1.933030214280936354e+00
4.002600001178367393e+02	1.068091540566169506e+00	2.156293626109333950e+00	1.933974981037798635e+00
4.011000001180840400e+02	1.066635579376509213e+00	2.161443641203459887e+00	1.936416704193699045e+00
4.019400001183312838e+02	1.066542255076535772e+00	2.167492655582074157e+00	1.937945238412097870e+00
4.027800001185786414e+02	1.067216297173883000e+00	2.172933997808432771e+00	1.938749626729532105e+00
4.036200001188258852e+02	1.068367874109966031e+00	2.179173338603767718e+00	1.938841637736387957e+00
4.044600001190731859e+02	1.067986108017225266e+00	2.184312012255428481e+00	1.941839533038436816e+00
4.053000001193204866e+02	1.067592518155397796e+00	2.190354355197298819e+00	1.946444530076063550e+00
4.061400001195677874e+02	1.070267240592418512e+00	2.194892194919366268e+00	1.952051353274267376e+00
4.069800001198150881e+02	1.069720207294320158e+00	2.199536205720422632e+00	1.957980902026320136e+00
4.078200001200623888e+02	1.068044560475032378e+00	2.206288555817408792e+00	1.961821813555297611e+00
4.086600001203096895e+02	1.067147157920625311e+00	2.210443908060929719e+00	1.964458261136197370e+00
4.095000001205571607e+02	1.066419959468120071e+00	2.213399093518531480e+00	1.967290244769019703e+00
4.103400001208044046e+02	1.064469586428205439e+00	2.219048608254901467e+00	1.969342316168190443e+00
4.111800001210517621e+02	1.063794383473209093e+00	2.224501291923724811e+00	1.972211837546209878e+00
4.120200001212990628e+02	1.062903100192255090e+00	2.228763315603988993e+00	1.970978315323267394e+00
4.128600001215463635e+02	1.062789588225418580e+00	2.233220168920777127e+00	1.970826531494553446e+00
4.137000001217937211e+02	1.061750536917354992e+00	2.239673519733274887e+00	1.969658718034106748e+00
4.145400001220409649e+02	1.060701080692495246e+00	2.244938545560074328e+00	1.968586440625582412e+00
4.153800001222882656e+02	1.060919227340338500e+00	2.249404405316466793e+00	1.970004017880518488e+00
4.162200001225356232e+02	1.060213017023863502e+00	2.253769264357348145e+00	1.969325044549877779e+00
4.170600001227828670e+02	1.059584105070742410e+00	2.258332455539042716e+00	1.969552767141353300e+00
4.179000001230301677e+02	1.058232491480975312e+00	2.262987807782563365e+00	1.968967909515519699e+00
4.187400001232775253e+02	1.056667871745212706e+00	2.269544661099351934e+00	1.970469254231991929e+00
4.195800001235247692e+02	1.056982205700476518e+00	2.272693008334291331e+00	1.970457612917693391e+00
4.204200001237720699e+02	1.055286371214325669e+00	2.278648193791894094e+00	1.968238261147624790e+00
4.212600001240195411e+02	1.053071145746872883e+00	2.284004546750926234e+00	1.970298618704476645e+00
4.221000001242668418e+02	1.052147170690296285e+00	2.288754228273214508e+00	1.972254512313251107e+00
4.229400001245141425e+02	1.052503331701654110e+00	2.293901241220805520e+00	1.972020754165295875e+00
4.237800001247613864e+02	1.052434189847166968e+00	2.298851256314931035e+00	1.973190242525033611e+00
4.246200001250087439e+02	1.050325320128548956e+00	2.302589596394755134e+00	1.974566223900156903e+00
4.254600001252559878e+02	1.046881925004198077e+00	2.306919430392730064e+00	1.974637944233933018e+00
4.263000001255032885e+02	1.046710389309421840e+00	2.309948096889275160e+00	1.975904997712901068e+00
4.271400001257506460e+02	1.044907638864256860e+00	2.315475429098471594e+00	1.972352572145712690e+00
4.279800001259978899e+02	1.042668234734923871e+00	2.320600426304807229e+00	1.969693856469869608e+00
4.288200001262451906e+02	1.040004946592035795e+00	2.325736764953608038e+00	1.969029053592102896e+00
4.296600001264925481e+02	1.039192471569748033e+00	2.329875105033431648e+00	1.970652685030680917e+00
4.305000001267397920e+02	1.037740505158711191e+00	2.335921284051429847e+00	1.970481186230797821e+00
4.313400001269870927e+02	1.035068201864845827e+00	2.341583474517612729e+00	1.969613542658799954e+00
4.321800001272344502e+02	1.034864210869828494e+00	2.345750668561353613e+00	1.970338797351224303e+00
4.330200001274816941e+02	1.032643430122708095e+00	2.351730037977152854e+00	1.972969936338841546e+00
4.338600001277290517e+02	1.030490725199054269e+00	2.356514577756428697e+00	1.972516699144730046e+00
4.347000001279763524e+02	1.028315318638754139e+00	2.363010959335924532e+00	1.968963664857349638e+00
4.355400001282236531e+02	1.026321703474060820e+00	2.368610509847874024e+00	1.967994600938236083e+00
4.363800001284709538e+02	1.023605386672721496e+00	2.374507224999207189e+00	1.969724725392199449e+00
4.372200001287182545e+02	1.021066604710117787e+00	2.379399270144819667e+00	1.972074937612511514e+00
4.380600001289655552e+02	1.018406303487776388e+00	2.383989480645327230e+00	1.974734889355901579e+00
4.389000001292128559e+02	1.015123300628789194e+00	2.388482192934614279e+00	1.973193014938714684e+00
4.397400001294601566e+02	1.013111211297849090e+00	2.392977573798598101e+00	1.975238357397487654e+00
4.405800001297074573e+02	1.008786825247059094e+00	2.400186797893826718e+00	1.974452858033180158e+00
4.414200001299547580e+02	1.005932406822788838e+00	2.405208697718868471e+00	1.975062083093871879e+00
4.422600001302021724e+02	1.004045827746603559e+00	2.409843940417397690e+00	1.975753858175715028e+00
4.431000001304495299e+02	1.002820466707814440e+00	2.413487689197775676e+00	1.973940763496018880e+00
4.439400001306967738e+02	1.001258688460239021e+00	2.419134273338769958e+00	1.975530306603823449e+00
4.447800001309440745e+02	9.976600200531134943e-01	2.423888029274264166e+00	1.971626342727013093e+00
4.456200001311913752e+02	9.958282450925457496e-01	2.430445621285886038e+00	1.972720958503087374e+00
4.464600001314386191e+02	9.939487021048685200e-01	2.436102379367914406e+00	1.971717400439739087e+00
4.473000001316859766e+02	9.928225734669903213e-01	2.439155134587896789e+00	1.971896595304272859e+00
4.481400001319332773e+02	9.904517509819650289e-01	2.443110391596658104e+00	1.972839469863994388e+00
4.489800001321805212e+02	9.880364711251745646e-01	2.447856141808058883e+00	1.971277880475638566e+00
4.498200001324278787e+02	9.863835916826889649e-01	2.452800557732111475e+00	1.972921566662283022e+00
4.506600001326751794e+02	9.840831806884755562e-01	2.456159650817000273e+00	1.974455919139311399e+00
4.515000001329224233e+02	9.818579397791804553e-01	2.459122246406180157e+00	1.974892300683647850e+00
4.523400001331697808e+02	9.784969910872440835e-01	2.463086343068627393e+00	1.978741668258754638e+00
4.531800001334170815e+02	9.753126313325164443e-01	2.468462448317213287e+00	1.980502195704055612e+00
4.540200001336644959e+02	9.726980027289272579e-01	2.473845892146217640e+00	1.982569621978203411e+00
4.548600001339117966e+02	9.704424638842985562e-01	2.477433672409105725e+00	1.984832584304273784e+00
4.557000001341590973e+02	9.695500348801199264e-01	2.481316615880354348e+00	1.985894532096690090e+00
4.565400001344064549e+02	9.681051083411972291e-01	2.483490886483836313e+00	1.988260132210260656e+00
4.573800001346536988e+02	9.654124137751650681e-01	2.489066157802829249e+00	1.989224514883446648e+00
4.582200001349010563e+02	9.628752618373676020e-01	2.495433590183647965e+00	1.987882810354708374e+00
4.590600001351483570e+02	9.598014562154019158e-01	2.500602690423653129e+00	1.987250642442317528e+00
4.599000001353956009e+02	9.575898145323593624e-01	2.505768121373448398e+00	1.987120300690504049e+00
4.607400001356429584e+02	9.544464851481648804e-01	2.509640557331825228e+00	1.986485697897344194e+00
4.615800001358902591e+02	9.512627184736944796e-01	2.513402819349167761e+00	1.989450486383991690e+00
4.624200001361375030e+02	9.485389874597115467e-01	2.516461078504463877e+00	1.989119738818716732e+00
4.632600001363848605e+02	9.462845146461038581e-01	2.520119504445678782e+00	1.988381077890940540e+00
4.641000001366321612e+02	9.434945705252365533e-01	2.524774261096684125e+00	1.988345663470857172e+00
4.649400001368794051e+02	9.414788505877607072e-01	2.527920678451759606e+00	1.987019582760390479e+00
4.657800001371267626e+02	9.396458679474185560e-01	2.531864594018056636e+00	1.988293299143192749e+00
4.666200001373740065e+02	9.377939672765378543e-01	2.536898502429237201e+00	1.992172088194265056e+00
4.674600001376213072e+02	9.348222026735917289e-01	2.542819901896522961e+00	1.992469747571301353e+00
4.683000001378686079e+02	9.331192233202574293e-01	2.545828292062157772e+00	1.995785668554109327e+00
4.691400001381159086e+02	9.298907046256961184e-01	2.551416167559805270e+00	1.997009299992687170e+00
4.699800001383632093e+02	9.268472879820859323e-01	2.557297371620708581e+00	1.995037192472611576e+00
4.708200001386105100e+02	9.233738389649956968e-01	2.559868902098333621e+00	1.994963461698689988e+00
4.716600001388578107e+02	9.220809989666036710e-01	2.563825922201040441e+00	1.994086078603613865e+00
4.725000001391051114e+02	9.202784634775608152e-01	2.566776604438840703e+00	1.995114376897000108e+00
4.733400001393524121e+02	9.168473144673284780e-01	2.570030789180931308e+00	1.996549574019233386e+00
4.741800001395997128e+02	9.150996121803749439e-01	2.574196148579567467e+00	1.997681118820312296e+00
4.750200001398471841e+02	9.123230598968505856e-01	2.576861007620448341e+00	2.000214083968506973e+00
4.758600001400944279e+02	9.099204953213355651e-01	2.581128368450108290e+00	2.000867745603242653e+00
4.767000001403417855e+02	9.082874254215775878e-01	2.583787389983838167e+00	2.002634799082210648e+00
4.775400001405890862e+02	9.075425317527330282e-01	2.586928398638359550e+00	2.000693533385216050e+00
4.783800001408363869e+02	9.059685516119355686e-01	2.590257565492660508e+00	2.001951456061298096e+00
4.792200001410837444e+02	9.038640661468949622e-01	2.594464049462032129e+00	2.002519929887381700e+00
4.800600001413309883e+02	9.018312036360466299e-01	2.598460526276287208e+00	2.000900578117313255e+00
4.809000001415782890e+02	8.969827337500040354e-01	2.601247829865020122e+00	2.004395429818400132e+00
4.817400001418256466e+02	8.936021032120462504e-01	2.606116953788625512e+00	2.005694339654103153e+00
4.825800001420728904e+02	8.897025546435499699e-01	2.609683075565696342e+00	2.006483915780189253e+00
4.834200001423201911e+02	8.864970941905104818e-01	2.613444026979290680e+00	2.006450360538964528e+00
4.842600001425675487e+02	8.843776816899487914e-01	2.616995971953280264e+00	2.005104427987161486e+00
4.851000001428147925e+02	8.826554314848064076e-01	2.620349918358293007e+00	2.004067017518051941e+00
4.859400001430620932e+02	8.793445320979870194e-01	2.623596526182887523e+00	2.004734882623943726e+00
4.867800001433095645e+02	8.752192077128820857e-01	2.626944301508912005e+00	2.005825879097145492e+00
4.876200001435568652e+02	8.707799312802552150e-01	2.629883070395332645e+00	2.005640818564581096e+00
4.884600001438041659e+02	8.674200814894176270e-01	2.633706661763160373e+00	2.002050279550285250e+00
4.893000001440514097e+02	8.646384759634608841e-01	2.637023581694244445e+00	1.997757102748489055e+00
4.901400001442987673e+02	8.584332228993311054e-01	2.640927158751841031e+00	1.992259259091884394e+00
4.909800001445460111e+02	8.555988833632485191e-01	2.645019894724728093e+00	1.988637269534315077e+00
4.918200001447933118e+02	8.529472811242997388e-01	2.648402957114336598e+00	1.985310410215206822e+00
4.926600001450406694e+02	8.489687206918333784e-01	2.653181683070061414e+00	1.982795928206677161e+00
4.935000001452879133e+02	8.460695869011567449e-01	2.657749901512915347e+00	1.981174547369300765e+00
4.943400001455352140e+02	8.430453867200166096e-01	2.660120621744547442e+00	1.981233281672305946e+00
4.951800001457825715e+02	8.404883164608158985e-01	2.662984336967598509e+00	1.980976595063771217e+00
4.960200001460299291e+02	8.362865523544681379e-01	2.666733208243894371e+00	1.979933909019661264e+00
4.968600001462772866e+02	8.325620866114743501e-01	2.671585248452643224e+00	1.980705223539975801e+00
4.977000001465245873e+02	8.306127909533987941e-01	2.675841458309357268e+00	1.982491958971831059e+00
4.985400001467718880e+02	8.266228215296657078e-01	2.679287327439118460e+00	1.983200202517150457e+00
4.993800001470191887e+02	8.234103869446681712e-01	2.683437533002763775e+00	1.981531780336511117e+00
5.002200001472664894e+02	8.199842367875301852e-01	2.688487905352327179e+00	1.982350372125101012e+00
5.010600001475138470e+02	8.171280542569125949e-01	2.692828103760855463e+00	1.982635687209840736e+00
5.019000001477610908e+02	8.137468053358314357e-01	2.696561463946721915e+00	1.985802334875347075e+00
5.027400001480083915e+02	8.117393076473783387e-01	2.698387985909925568e+00	1.985063909872583743e+00
5.035800001482557491e+02	8.086050882407896934e-01	2.702009170723734144e+00	1.985938876714052670e+00
5.044200001485029929e+02	8.057479307221732112e-01	2.705417179449973730e+00	1.988319930757445730e+00
5.052600001487502936e+02	8.027827330405777895e-01	2.709522352815596502e+00	1.986411535950839635e+00
5.061000001489976512e+02	7.990915230669920488e-01	2.713626525465707928e+00	1.984109634159619162e+00
5.069400001492448951e+02	7.934821044890130182e-01	2.717437369552563098e+00	1.986496166684743603e+00
5.077800001494923663e+02	7.906566055850765551e-01	2.721047379709825353e+00	1.984768698645443363e+00
5.086200001497396670e+02	7.875157357813274972e-01	2.725960058441785350e+00	1.983520737026332803e+00
5.094600001499869109e+02	7.849639881100187733e-01	2.729879408610489389e+00	1.982256542868758409e+00
5.103000001502342684e+02	7.813767691314504882e-01	2.733281579829577534e+00	1.981085652789067897e+00
5.111400001504815123e+02	7.784692132700534728e-01	2.736080415330294002e+00	1.984304211559375641e+00
5.119800001507288130e+02	7.754349356905209101e-01	2.739269744033650422e+00	1.987726422650837765e+00
5.128200001509761705e+02	7.722706257375084871e-01	2.742936056280240287e+00	1.987566489534610126e+00
5.136600001512233575e+02	7.687876342293394893e-01	2.746684022075783993e+00	1.986108179672228857e+00
5.145000001514707719e+02	7.649805222322337839e-01	2.749820146071107363e+00	1.986627550069460346e+00
5.153400001517180726e+02	7.621457426154657488e-01	2.753825915029245675e+00	1.986535963503228697e+00
5.161800001519652596e+02	7.574941732465950706e-01	2.757713170750419440e+00	1.988242347869688897e+00
5.170200001522127877e+02	7.544293612563471862e-01	2.760283414307896255e+00	1.987546906075572162e+00
5.178600001524600884e+02	7.520487054155235995e-01	2.763434310698816176e+00	1.990753087535301891e+00
5.187000001527073891e+02	7.488581176086671620e-01	2.766667694568283320e+00	1.993562921316185843e+00
5.195400001529546898e+02	7.458453011159279500e-01	2.770486734848750743e+00	1.995285944034571379e+00
5.203800001532019905e+02	7.437279915909360550e-01	2.773896768689612990e+00	1.991713836514495961e+00
5.212200001534492912e+02	7.404849062493354950e-01	2.777599630735975822e+00	1.990634018538650185e+00
5.220600001536965920e+02	7.376210110741426851e-01	2.780691651697630107e+00	1.988745678480111190e+00
5.229000001539438927e+02	7.347299212300509863e-01	2.784274833005598637e+00	1.988670527359073681e+00
5.237400001541911934e+02	7.309166027000764121e-01	2.788540501792114323e+00	1.992021145392847581e+00
5.245800001544384941e+02	7.275711235181866465e-01	2.790387490555746641e+00	1.993087590151623401e+00
5.254200001546857948e+02	7.240173676979363426e-01	2.794211129290776086e+00	1.992150585495975568e+00
5.262600001549330955e+02	7.184638483530677577e-01	2.798211751569038785e+00	1.992020073855713003e+00
5.271000001551803962e+02	7.138961404852953718e-01	2.801389023818697144e+00	1.990802548246221493e+00
5.279400001554276969e+02	7.094364727805017035e-01	2.805555955341402452e+00	1.988975688927113294e+00
5.287800001556751113e+02	7.061538669636803212e-01	2.808701871838364283e+00	1.986727118587810370e+00
5.296200001559224120e+02	7.017660586884608698e-01	2.811834945819593923e+00	1.985462721523505003e+00
5.304600001561698264e+02	6.973635889395740639e-01	2.814852508710393941e+00	1.986482497734197938e+00
5.313000001564170134e+02	6.940594638630152025e-01	2.818553226223415642e+00	1.988699027437197842e+00
5.321400001566644278e+02	6.902572305895101623e-01	2.822236097643147534e+00	1.987621847248852713e+00
5.329800001569117285e+02	6.854564161682953349e-01	2.824909629051437499e+00	1.988434115910506117e+00
5.338200001571590292e+02	6.808511087148277907e-01	2.827872319375019483e+00	1.988147804919274897e+00
5.346600001574063299e+02	6.757420176552526581e-01	2.831609324667136107e+00	1.989173465425160936e+00
5.355000001576536306e+02	6.719099884836495784e-01	2.835228984223718829e+00	1.990706836386817002e+00
5.363400001579009313e+02	6.684696826736860054e-01	2.839735300906814253e+00	1.988652178845589980e+00
5.371800001581482320e+02	6.636047834240222931e-01	2.843321269707840493e+00	1.988506449200518222e+00
5.380200001583955327e+02	6.606261686022184554e-01	2.845688391700065267e+00	1.987460922462176871e+00
5.388600001586428334e+02	6.576343111590374768e-01	2.849249009041464387e+00	1.986205250387295784e+00
5.397000001588901341e+02	6.530249545376085596e-01	2.852996450295294473e+00	1.985739230069144323e+00
5.405400001591373211e+02	6.481269487345026059e-01	2.856641890118100768e+00	1.983884775434648029e+00
5.413800001593845082e+02	6.450161732607831988e-01	2.858669650633535841e+00	1.982836002188614222e+00
5.422200001596319225e+02	6.404978305748485479e-01	2.861684902205076320e+00	1.985376271979117480e+00
5.430600001598791096e+02	6.377652993660100078e-01	2.863788478762314682e+00	1.988610657474427557e+00
5.439000001601265240e+02	6.329228361911388712e-01	2.868675209941774273e+00	1.987157014466854443e+00
5.447400001603738247e+02	6.295647656410736648e-01	2.873237090019363116e+00	1.987197487164088283e+00
5.455800001606210117e+02	6.248993643541747023e-01	2.876606308677370105e+00	1.986916451747857915e+00
5.464200001608683124e+02	6.206209569212803867e-01	2.880161684104133535e+00	1.987709444270085779e+00
5.472600001611157268e+02	6.163118076887612595e-01	2.882800714510874496e+00	1.987896552497120606e+00
5.481000001613629138e+02	6.117844498518487661e-01	2.885620397751058164e+00	1.987483052003963246e+00
5.489400001616103282e+02	6.075256407891662658e-01	2.888531408123474975e+00	1.988567522443497770e+00
5.497800001618577426e+02	6.010311239438423936e-01	2.891029575980159194e+00	1.989759906245533116e+00
5.506200001621050433e+02	5.956037370204581016e-01	2.893513400247843759e+00	1.987135854602374740e+00
5.514600001623523440e+02	5.909501013297017158e-01	2.895393388439400528e+00	1.988482584389981156e+00
5.523000001625997584e+02	5.858907902297838532e-01	2.898363536261759688e+00	1.987822618255471685e+00
5.531400001628469454e+02	5.820075951163111716e-01	2.900930848723503264e+00	1.987856970732500006e+00
5.539800001630942461e+02	5.770986241862299249e-01	2.903683150452572637e+00	1.987974684857603203e+00
5.548200001633416605e+02	5.737676610456475812e-01	2.906821108592642755e+00	1.987896051303860601e+00
5.556600001635888475e+02	5.681227458575431877e-01	2.909339052422481586e+00	1.987914171242425088e+00
5.565000001638361482e+02	5.632589126389002665e-01	2.912836481584332393e+00	1.985723769098296287e+00
5.573400001640835626e+02	5.590875122080420923e-01	2.916804556424509975e+00	1.983324844871473980e+00
5.581800001643307496e+02	5.543144564495119386e-01	2.919636271934433314e+00	1.981131196219652502e+00
5.590200001645780503e+02	5.500359617572019300e-01	2.924044804201670456e+00	1.979038562101484988e+00
5.598600001648254647e+02	5.455522646064938641e-01	2.926124982862746027e+00	1.977132536139085239e+00
5.607000001650726517e+02	5.414574531128443224e-01	2.928692319008090017e+00	1.976315959026684110e+00
5.615400001653200661e+02	5.370441965394199269e-01	2.930844310848923051e+00	1.977096541220051851e+00
5.623800001655674805e+02	5.328162784923281547e-01	2.932582793030349855e+00	1.978969412957649388e+00
5.632200001658146675e+02	5.278843403637468734e-01	2.935119440566671400e+00	1.977130516104860680e+00
5.640600001660620819e+02	5.230396325645524369e-01	2.937842411657668240e+00	1.978485734956878517e+00
5.649000001663093826e+02	5.184797903409272823e-01	2.940954541663955979e+00	1.975731214285818771e+00
5.657400001665566833e+02	5.133088337743606511e-01	2.942363002380034231e+00	1.974274258733989207e+00
5.665800001668039840e+02	5.089277087663794941e-01	2.945657453078950549e+00	1.970720143876391051e+00
5.674200001670513984e+02	5.050203349910263873e-01	2.948532223039472822e+00	1.969081044116871571e+00
5.682600001672985854e+02	4.999942796605165163e-01	2.950689980836297632e+00	1.968633016461197149e+00
5.691000001675458861e+02	4.952523804794307649e-01	2.953732894686367239e+00	1.968461045811288779e+00
5.699400001677931868e+02	4.905754829418488838e-01	2.955951624578240011e+00	1.965678929824840715e+00
5.707800001680404876e+02	4.852761202430026510e-01	2.958147004441508798e+00	1.964891741170122996e+00
5.716200001682877883e+02	4.803668255781237129e-01	2.960332210363743055e+00	1.965687305443287736e+00
5.724600001685352026e+02	4.754407411611419332e-01	2.962406241629431225e+00	1.967271506939527903e+00
5.733000001687823897e+02	4.703867526491160023e-01	2.964566763235712887e+00	1.967253679368460073e+00
5.741400001690296904e+02	4.648228321710574096e-01	2.968520613405250419e+00	1.966942750626239134e+00
5.749800001692769911e+02	4.603553645622727730e-01	2.969959786413951974e+00	1.968432024790749191e+00
5.758200001695242918e+02	4.555640129399333715e-01	2.972485116191409649e+00	1.969109327458142378e+00
5.766600001697715925e+02	4.521608375485075548e-01	2.974184760937403027e+00	1.970767151079378943e+00
5.775000001700188932e+02	4.473375617496345713e-01	2.977270228880315450e+00	1.970009350882344412e+00
5.783400001702661939e+02	4.431989150509492159e-01	2.979628677504415180e+00	1.968936332680500501e+00
5.791800001705134946e+02	4.385515187631396916e-01	2.982562942170317921e+00	1.969246676126731321e+00
5.800200001707607953e+02	4.351083790322013423e-01	2.985580361458442411e+00	1.971637540526805843e+00
5.808600001710080960e+02	4.304437200415256459e-01	2.987372762858777175e+00	1.973115215989378335e+00
5.817000001712553967e+02	4.241544676111499435e-01	2.988537978154380159e+00	1.971392282731758705e+00
5.825400001715029248e+02	4.198529184609241516e-01	2.990886514858122958e+00	1.972152914028944659e+00
5.833800001717501118e+02	4.138385996400849587e-01	2.992811201175507030e+00	1.971897718601128391e+00
5.842200001719975262e+02	4.090864447581689656e-01	2.994711369962856473e+00	1.973355712110814286e+00
5.850600001722447132e+02	4.047253038117472057e-01	2.996700530879578217e+00	1.973845764883965792e+00
5.859000001724919002e+02	4.002381505733350608e-01	2.998777849996080214e+00	1.972152456009041988e+00
5.867400001727393146e+02	3.943323157797662959e-01	3.001640658737663614e+00	1.972769089563927380e+00
5.875800001729865016e+02	3.910179678724550745e-01	3.003490791749433342e+00	1.978287549279390101e+00
5.884200001732338023e+02	3.860856478361325284e-01	3.005917407946681497e+00	1.977714531077546134e+00
5.892600001734812167e+02	3.822306261631638891e-01	3.006120840901243429e+00	1.976734816953585883e+00
5.901000001737284038e+02	3.776642536718721188e-01	3.007596754179237220e+00	1.977334203436353910e+00
5.909400001739757045e+02	3.735813279038591728e-01	3.009347983141278604e+00	1.976625879463351554e+00
5.917800001742231188e+02	3.685872877929048941e-01	3.010770858497158198e+00	1.976312077008617551e+00
5.926200001744703059e+02	3.634892276004612066e-01	3.012972885613212970e+00	1.974890969911575089e+00
5.934600001747176066e+02	3.586724858528607673e-01	3.014747059480861857e+00	1.974773515135687108e+00
5.943000001749651346e+02	3.541588182852229427e-01	3.016205388686243882e+00	1.975549973157875172e+00
5.951400001752124354e+02	3.486307257192994835e-01	3.018038866789754415e+00	1.974120749791601126e+00
5.959800001754597361e+02	3.440919917611982015e-01	3.020360336307125859e+00	1.975273670633016732e+00
5.968200001757070368e+02	3.397440352632094540e-01	3.022360290440998298e+00	1.974809344402314926e+00
5.976600001759543375e+02	3.342842549961341225e-01	3.024449737061999155e+00	1.974342786197574418e+00
5.985000001762016382e+02	3.290161980906982087e-01	3.026022171519302972e+00	1.973072575671679818e+00
5.993400001764489389e+02	3.241299325808691401e-01	3.027674758452293169e+00	1.973398307011169139e+00
6.001800001766961259e+02	3.190282961712275767e-01	3.030514502869551485e+00	1.972117545335273059e+00
6.010200001769435403e+02	3.135011204203591029e-01	3.032830230114531567e+00	1.971921768561297972e+00
6.018600001771908410e+02	3.082434393452474497e-01	3.035228611623977724e+00	1.969408541808474800e+00
6.027000001774381417e+02	3.027588000766185394e-01	3.036701308101959373e+00	1.968473604035456459e+00
6.035400001776855561e+02	2.975528780236338378e-01	3.037655991700732194e+00	1.966026491858590353e+00
6.043800001779329705e+02	2.924048633527012164e-01	3.038190327417435999e+00	1.967379785495185995e+00
6.052200001781801575e+02	2.874421872081012741e-01	3.039899812032269111e+00	1.966921513448126380e+00
6.060600001784275719e+02	2.820549176238014155e-01	3.041597121275045001e+00	1.967672778017413915e+00
6.069000001786748726e+02	2.776560607457966845e-01	3.043576084066774268e+00	1.967912882716507994e+00
6.077400001789220596e+02	2.715375764111083168e-01	3.044343872201957790e+00	1.967424783380021358e+00
6.085800001791694740e+02	2.667089236350055348e-01	3.046594147815687936e+00	1.966633031722380576e+00
6.094200001794167747e+02	2.621601704514556763e-01	3.048530746984093209e+00	1.968233772515700419e+00
6.102600001796639617e+02	2.584891885820232438e-01	3.050045663983080857e+00	1.968316657516710144e+00
6.111000001799113761e+02	2.537132407295744074e-01	3.050852074900220146e+00	1.969987571020602957e+00
6.119400001801586768e+02	2.492079699297910511e-01	3.051341807225499192e+00	1.970663963006227259e+00
6.127800001804058638e+02	2.425847270009961476e-01	3.052514527387081511e+00	1.976046239287044592e+00
6.136200001806532782e+02	2.384293234202859157e-01	3.052675906106199211e+00	1.975426689407284719e+00
6.144600001809005789e+02	2.335526370552199193e-01	3.053423274808154009e+00	1.980112820915987282e+00
6.153000001811478796e+02	2.276305474168617282e-01	3.053851963487226318e+00	1.982905242533344436e+00
6.161400001813952940e+02	2.229713311435718437e-01	3.055370478225264197e+00	1.987298881591086364e+00
6.169800001816425947e+02	2.189868120044367872e-01	3.056476317233488338e+00	1.987692926462289789e+00
6.178200001818898954e+02	2.138687133610960578e-01	3.057364643720259512e+00	1.988573173675799222e+00
6.186600001821371961e+02	2.101340614410341923e-01	3.058734290184148108e+00	1.989729072081613426e+00
6.195000001823846105e+02	2.050802550150522263e-01	3.058587424842095448e+00	1.991064679814348093e+00
6.203400001826317975e+02	1.998108412138760170e-01	3.056323547336345037e+00	1.992375938739387564e+00
6.211800001828792119e+02	1.966130503668921670e-01	3.054636319801991462e+00	1.991164066297116397e+00
6.220200001831265126e+02	1.909991791939505967e-01	3.057230579030673301e+00	1.991247324093305959e+00
6.228600001833736997e+02	1.850583498274917804e-01	3.058798986441972456e+00	1.990343162106804620e+00
6.237000001836210004e+02	1.798012036596935703e-01	3.059646879185283996e+00	1.989834333265495081e+00
6.245400001838685284e+02	1.758007824970387323e-01	3.059859246527934395e+00	1.989013330020337866e+00
6.253800001841157155e+02	1.702845174838079623e-01	3.062148764199735584e+00	1.988585630853064501e+00
6.262200001843630162e+02	1.646453143585493162e-01	3.063510428623132498e+00	1.985759352032906877e+00
6.270600001846103169e+02	1.593973616441666796e-01	3.063939903364238493e+00	1.984220492995439677e+00
6.279000001848576176e+02	1.549345109807349907e-01	3.061450364510625022e+00	1.981968039207009591e+00
6.287400001851049183e+02	1.503508504837109960e-01	3.059551819217407154e+00	1.980818426112810116e+00
6.295800001853521053e+02	1.454563121191274067e-01	3.060627255320888196e+00	1.979383016489766556e+00
6.304200001855995197e+02	1.403527876900380889e-01	3.061074838175962931e+00	1.979166477192686902e+00
6.312600001858468204e+02	1.346620329315622311e-01	3.062607910656119259e+00	1.979665358807147557e+00
6.321000001860940074e+02	1.289741158776671337e-01	3.063921635969718782e+00	1.981868095649493400e+00
6.329400001863414218e+02	1.243980225928585370e-01	3.065506674105318741e+00	1.982368803424531256e+00
6.337800001865887225e+02	1.214384825847711208e-01	3.067467027924966061e+00	1.980159365863029430e+00
6.346200001868359095e+02	1.166824897074095896e-01	3.068696693135591236e+00	1.978647899234219576e+00
6.354600001870833239e+02	1.119293345346289020e-01	3.070487997584939510e+00	1.978031359937140188e+00
6.363000001873307383e+02	1.084676662481058595e-01	3.069650448070369908e+00	1.976302037516020293e+00
6.371400001875779253e+02	1.036059979615828186e-01	3.071287046738417459e+00	1.976063178478553395e+00
6.379800001878253397e+02	9.933605303669920672e-02	3.069696292515815106e+00	1.978209710156469070e+00
6.388200001880726404e+02	9.416114212879926615e-02	3.070788192557678542e+00	1.978844067430536979e+00
6.396600001883199411e+02	9.007275212414068977e-02	3.071468751157077293e+00	1.979289584574798644e+00
6.405000001885672418e+02	8.567703138264846918e-02	3.070246974753615188e+00	1.979129826144059523e+00
6.413400001888146562e+02	8.126121023370921903e-02	3.068601848321549586e+00	1.980557893309472961e+00
6.421800001890618432e+02	7.711488376052669236e-02	3.066744379731507930e+00	1.980379873272962499e+00
6.430200001893091439e+02	7.184822040451534220e-02	3.066474902555327287e+00	1.979807534624914434e+00
6.438600001895565583e+02	6.646831442712711202e-02	3.068289413930961107e+00	1.981042703525905502e+00
6.447000001898037453e+02	6.026759861614661151e-02	3.069880241706153701e+00	1.982989843924013673e+00
6.455400001900510460e+02	5.535718731451513136e-02	3.068851055171114339e+00	1.982445709311545734e+00
6.463800001902984604e+02	5.043329691612506022e-02	3.068394515745424656e+00	1.979303400859655060e+00
6.472200001905456475e+02	4.559072496257827317e-02	3.070011790930515350e+00	1.979749323817378226e+00
6.480600001907929482e+02	4.084082227219786032e-02	3.070905048943327831e+00	1.978984898531831016e+00
6.489000001910402489e+02	3.577271097742419637e-02	3.071081128006525329e+00	1.979813168603975493e+00
6.497400001912875496e+02	3.238970173360149890e-02	3.071531355252339335e+00	1.979834336940541561e+00
6.505800001915348503e+02	2.619061216382119819e-02	3.071562735689351342e+00	1.981058548878069869e+00
6.514200001917822647e+02	2.219034021713222130e-02	3.069679438965526863e+00	1.979680934655021041e+00
6.522600001920294517e+02	1.789030474582499822e-02	3.069573626142691580e+00	1.980507987286780347e+00
6.531000001922767524e+02	1.318151968539366288e-02	3.068237958640427365e+00	1.979835445732001320e+00
6.539400001925240531e+02	8.779119460269109443e-03	3.066696953988768293e+00	1.979840990250296695e+00
6.547800001927713538e+02	4.376719235144558608e-03	3.066625594299924984e+00	1.979641259193591019e+00
6.556200001930186545e+02	4.627317163151354338e-04	3.066328049221860752e+00	1.978056137421502880e+00
6.564600001932660689e+02	-3.248891048696923509e-03	3.065201316608042070e+00	1.976870609835952752e+00
6.573000001935133696e+02	-6.547980618477282529e-03	3.063045563244386926e+00	1.978063777043669536e+00
6.581400001937607840e+02	-9.444232483676895731e-03	3.060671630215604733e+00	1.979548827982154258e+00
6.589800001940080847e+02	-1.294450443036584616e-02	3.058572512513114461e+00	1.979626777185061304e+00
6.598200001942553854e+02	-1.703910096789328782e-02	3.058046709063647395e+00	1.979893160704313315e+00
6.606600001945026861e+02	-2.162754914549580576e-02	3.056803393092728083e+00	1.980964413985104144e+00
6.615000001947499868e+02	-2.562096330611460249e-02	3.054831556729728170e+00	1.983754740498589575e+00
6.623400001949972875e+02	-2.951532336826035927e-02	3.053942874988950340e+00	1.984268198379385728e+00
6.631800001952445882e+02	-3.421630474109445957e-02	3.052132677864673571e+00	1.982898497518837733e+00
6.640200001954918889e+02	-3.983076521068724951e-02	3.050595294635665145e+00	1.983019665855404012e+00
6.648600001957391896e+02	-4.405090108944160338e-02	3.049136729594994488e+00	1.983525616187161056e+00
6.657000001959864903e+02	-4.726276032983536129e-02	3.047754814525719613e+00	1.984998898535259793e+00
6.665400001962337910e+02	-5.286681588263204834e-02	3.048150216571515525e+00	1.989360615199703419e+00
6.673800001964810917e+02	-5.567536446768159980e-02	3.046512428219510848e+00	1.992003664444913724e+00
6.682200001967283924e+02	-6.047776469280614214e-02	3.047045952689506176e+00	1.995118103841081902e+00
6.690600001969758068e+02	-6.507472598415092735e-02	3.045045119260270994e+00	1.996625441501672205e+00
6.699000001972231075e+02	-6.997286965240434586e-02	3.044303089709141652e+00	1.998553678555534674e+00
6.707400001974704082e+02	-7.407976290978185441e-02	3.042324200470002626e+00	1.999888408624782121e+00
6.715800001977177089e+02	-8.039422337937467133e-02	3.042000445818760390e+00	1.996315631144990554e+00
6.724200001979648960e+02	-8.451979819190878762e-02	3.038653174352996089e+00	1.997224794966157901e+00
6.732600001982123104e+02	-8.925364964280349533e-02	3.037577382495151301e+00	1.997739640175788089e+00
6.741000001984594974e+02	-9.399412240438669019e-02	3.036875905605842085e+00	1.996272949897920368e+00
6.749400001987069118e+02	-9.894736483658324311e-02	3.034940737960976076e+00	1.995024115412362686e+00
6.757800001989542125e+02	-1.046866552212577378e-01	3.036173547419738661e+00	1.993395977413345843e+00
6.766200001992013995e+02	-1.090439177349437627e-01	3.034672499337025986e+00	1.994194014382601354e+00
6.774600001994487002e+02	-1.132971601671403233e-01	3.031326752628129562e+00	1.993292457165318776e+00
6.783000001996961146e+02	-1.196563144838801995e-01	3.031251318025722341e+00	1.992985015652843028e+00
6.791400001999433016e+02	-1.241239819143623857e-01	3.029340191236734370e+00	1.991185081689406999e+00
6.799800002001907160e+02	-1.286810079526666817e-01	3.027681363675028603e+00	1.988601380264434226e+00
6.808200002004380167e+02	-1.334460741539497952e-01	3.024499686442473578e+00	1.989233708471194406e+00
6.816600002006852037e+02	-1.391111403552329207e-01	3.023985819527629459e+00	1.989982472123148938e+00
6.825000002009325044e+02	-1.446771524580429680e-01	3.024043432220705263e+00	1.990643613085681718e+00
6.833400002011799188e+02	-1.500422186593261265e-01	3.022176193811909162e+00	1.991198869753021627e+00
6.841800002014271058e+02	-1.545129602697707660e-01	3.019284271087160576e+00	1.991542357829975352e+00
6.850200002016744065e+02	-1.581775535202903926e-01	3.016268831547889384e+00	1.992778947078082119e+00
6.858600002019218209e+02	-1.627341066078311915e-01	3.013931543053282702e+00	1.992612898538688171e+00
6.867000002021690079e+02	-1.668847478108287929e-01	3.013371238101909100e+00	1.994754560455064940e+00
6.875400002024163086e+02	-1.708358619645898024e-01	3.012183413473966898e+00	1.997682830527208964e+00
6.883800002026637230e+02	-1.755817736599527557e-01	3.011367235239863049e+00	1.997593650620504757e+00
6.892200002029109100e+02	-1.806215369953907135e-01	3.010431042695528081e+00	1.997999803858992340e+00
6.900600002031584381e+02	-1.850601179539200780e-01	3.008061492967472272e+00	1.998003116403248569e+00
6.909000002034057388e+02	-1.901965706340138229e-01	3.004752248190790453e+00	1.997405008600389609e+00
6.917400002036530395e+02	-1.939264020034191516e-01	3.002319486599585918e+00	1.995298378714836840e+00
6.925800002039003402e+02	-1.983668747650023101e-01	2.999760706405079524e+00	1.995478965705244079e+00
6.934200002041476409e+02	-2.031068745758220218e-01	2.996177075108702681e+00	1.993855291654304640e+00
6.942600002043949416e+02	-2.074549145496205338e-01	2.993372762358419870e+00	1.993035067017788764e+00
6.951000002046422424e+02	-2.133164336201777145e-01	2.992942931362591263e+00	1.995915045288003897e+00
6.959400002048895431e+02	-2.179949789182194786e-01	2.991383078901415082e+00	1.997593400304372491e+00
6.967800002051368438e+02	-2.217784901992775892e-01	2.990500043197553470e+00	1.992074190201510664e+00
6.976200002053841445e+02	-2.259638932833895053e-01	2.988180648163437425e+00	1.992339762093839228e+00
6.984600002056314452e+02	-2.297464586629207328e-01	2.987135568097857075e+00	1.987485043313088173e+00
6.993000002058787459e+02	-2.336119978149673315e-01	2.984558798707743321e+00	1.982637020454453447e+00
7.001400002061260466e+02	-2.378581459857119773e-01	2.983057678573514337e+00	1.978797316771781611e+00
7.009800002063733473e+02	-2.419040576810749243e-01	2.981230373050064664e+00	1.979158627622763289e+00
7.018200002066207617e+02	-2.446464222457119531e-01	2.976872378917593043e+00	1.978825214048745895e+00
7.026600002068681761e+02	-2.489899691872576315e-01	2.973095537976320202e+00	1.978204177785306772e+00
7.035000002071154768e+02	-2.539207464581898499e-01	2.971096347721954967e+00	1.977793083951676634e+00
7.043400002073626638e+02	-2.575524696306489836e-01	2.970874307796741665e+00	1.977798628469972009e+00
7.051800002076100782e+02	-2.639612546910802826e-01	2.969937423924773334e+00	1.979526086915193162e+00
7.060200002078573789e+02	-2.683589254085702591e-01	2.965786363249723223e+00	1.980055980241183677e+00
7.068600002081045659e+02	-2.725386239970487012e-01	2.961712119331989079e+00	1.980772887536403459e+00
7.077000002083518666e+02	-2.768005869318974077e-01	2.958825199684440577e+00	1.980495882033546762e+00
7.085400002085992810e+02	-2.816422129839172284e-01	2.957424270019730628e+00	1.983321717224921343e+00
7.093800002088464680e+02	-2.865708328899418955e-01	2.953502492115195555e+00	1.982940044867256724e+00
7.102200002090938824e+02	-2.901013445990204276e-01	2.951560699900428464e+00	1.985049647520167770e+00
7.110600002093412968e+02	-2.946320927834806258e-01	2.949804230524824877e+00	1.985147278675962079e+00
7.119000002095885975e+02	-2.991656786725216954e-01	2.948121408974083035e+00	1.986232532521177596e+00
7.127400002098358982e+02	-3.036924067754925294e-01	2.947618072755353591e+00	1.986309061376968943e+00
7.135800002100831989e+02	-3.074233914353345365e-01	2.944881879710659955e+00	1.987187416393337624e+00
7.144200002103303859e+02	-3.120692740442255197e-01	2.942432010220641825e+00	1.989159481301051580e+00
7.152600002105776866e+02	-3.161312369790742483e-01	2.938868130713460758e+00	1.989822415405879674e+00
7.161000002108249873e+02	-3.197102261414074831e-01	2.935183236180535893e+00	1.985996103567440052e+00
7.169400002110722880e+02	-3.239991472697734132e-01	2.931685999489634931e+00	1.983577907998232304e+00
7.177800002113195887e+02	-3.285998921672259043e-01	2.928071583849118475e+00	1.981556465921331833e+00
7.186200002115668894e+02	-3.325077313261302625e-01	2.924549829628184217e+00	1.982133806404046572e+00
7.194600002118141902e+02	-3.365238471233952255e-01	2.921015066105598912e+00	1.981501407363682965e+00
7.203000002120614909e+02	-3.423383075929880004e-01	2.919664791492583955e+00	1.983152572878124964e+00
7.211400002123087916e+02	-3.465686119131567988e-01	2.915793501853825465e+00	1.981199883164681985e+00
7.219800002125560923e+02	-3.512053010686322363e-01	2.915608202197904841e+00	1.978543338223353931e+00
7.228200002128035067e+02	-3.557360783395643877e-01	2.912892380718881125e+00	1.978267111329138794e+00
7.236600002130508074e+02	-3.601765511011476018e-01	2.909251874923904246e+00	1.980079318751268413e+00
7.245000002132981081e+02	-3.653262464026181822e-01	2.907175843728265541e+00	1.980904309297437882e+00
7.253400002135455225e+02	-3.704731039995080577e-01	2.905978964292802669e+00	1.980245735288802100e+00
7.261800002137927095e+02	-3.770142861872363693e-01	2.904655399110363412e+00	1.980796697896513470e+00
7.270200002140401239e+02	-3.813493200150397389e-01	2.902609484614832702e+00	1.980839138421531143e+00
7.278600002142874246e+02	-3.853874280228056781e-01	2.898342221521721385e+00	1.980072042330201620e+00
7.287000002145347253e+02	-3.889101651307589891e-01	2.894752442329599162e+00	1.977594597995601999e+00
7.295400002147820260e+02	-3.932402329755460002e-01	2.893043482756838092e+00	1.978606602511000734e+00
7.303800002150293267e+02	-3.977740844264406328e-01	2.892311506727310189e+00	1.979814143078322042e+00
7.312200002152765137e+02	-4.017975309605391621e-01	2.889463352463678802e+00	1.981025944686989781e+00
7.320600002155240418e+02	-4.059153020854762151e-01	2.885801188182884669e+00	1.981542007337004252e+00
7.329000002157713425e+02	-4.108262154243430553e-01	2.883214339586138042e+00	1.982450359531248596e+00
7.337400002160185295e+02	-4.161340545832473703e-01	2.879714314901821837e+00	1.982553436150492399e+00
7.345800002162659439e+02	-4.187265228423392993e-01	2.877088938757879522e+00	1.981752860448581899e+00
7.354200002165133583e+02	-4.238256124121196344e-01	2.875738211154309276e+00	1.981937878368784878e+00
7.362600002167605453e+02	-4.288400728817124419e-01	2.873164800665809704e+00	1.981414982926486879e+00
7.371000002170078460e+02	-4.332573710558860203e-01	2.871771542652997056e+00	1.980799392126497249e+00
7.379400002172552604e+02	-4.381895671791085634e-01	2.871349097104429315e+00	1.981291511782278247e+00
7.387800002175024474e+02	-4.427257833838206258e-01	2.868814142611967544e+00	1.982169630873634070e+00
7.396200002177497481e+02	-4.478593983593335270e-01	2.865951001299262391e+00	1.982324821504410473e+00
7.404600002179971625e+02	-4.529970334163359036e-01	2.864377852831441640e+00	1.981980823762109933e+00
7.413000002182443495e+02	-4.586488569962420825e-01	2.862979186118074892e+00	1.983048188796733724e+00
7.421400002184916502e+02	-4.641113219683261071e-01	2.861548830080173911e+00	1.982808857909241329e+00
7.429800002187390646e+02	-4.699858471848785135e-01	2.861093122582647030e+00	1.980265671793864035e+00
7.438200002189863653e+02	-4.744693584659366303e-01	2.858613731484678233e+00	1.980617007196755042e+00
7.446600002192336660e+02	-4.790672947452802033e-01	2.856607654639734317e+00	1.979244602512143292e+00
7.455000002194810804e+02	-4.845713793845488060e-01	2.854390069566406840e+00	1.977148457740028231e+00
7.463400002197282674e+02	-4.895877607436673329e-01	2.850847299819371461e+00	1.976031616481372266e+00
7.471800002199756818e+02	-4.949157293964908111e-01	2.848985182905777958e+00	1.975403209539061233e+00
7.480200002202229825e+02	-4.990479546061853400e-01	2.846804886327057194e+00	1.972964657260210197e+00
7.488600002204702832e+02	-5.034830175204606517e-01	2.844108911871988887e+00	1.970433409623667753e+00
7.497000002207175839e+02	-5.074218640408436620e-01	2.841000261687106843e+00	1.969039293918861011e+00
7.505400002209648846e+02	-5.099760814610391213e-01	2.836173932194853364e+00	1.965053903203478169e+00
7.513800002212121854e+02	-5.153288800289442806e-01	2.835036928403809497e+00	1.963165063073671890e+00
7.522200002214594861e+02	-5.197665441724186319e-01	2.830283913164580056e+00	1.959373585156365394e+00
7.530600002217067868e+02	-5.243053906928015762e-01	2.828616220764513578e+00	1.957266483420787351e+00
7.539000002219540875e+02	-5.282350146732970320e-01	2.825437520493819576e+00	1.954140917172707104e+00
7.547400002222013882e+02	-5.331535243108511679e-01	2.823545310563719379e+00	1.952308452095779634e+00
7.555800002224485752e+02	-5.371682503422976485e-01	2.821048097056061632e+00	1.950477813179429809e+00
7.564200002226957622e+02	-5.412758821122922726e-01	2.820634538528381086e+00	1.948947782983272203e+00
7.572600002229431766e+02	-5.462813856038514215e-01	2.819407470341293909e+00	1.948799896994804604e+00
7.581000002231903636e+02	-5.503797948339584911e-01	2.813979234652776551e+00	1.948828068012103287e+00
7.589400002234377780e+02	-5.556543200505107416e-01	2.811241158595061851e+00	1.948317686750551170e+00
7.597800002236850787e+02	-5.592354665777514722e-01	2.805500080390812556e+00	1.949781942147649438e+00
7.606200002239322657e+02	-5.634853983546038725e-01	2.802159335758400704e+00	1.947935037674553893e+00
7.614600002241795664e+02	-5.677315465253485183e-01	2.799818924697826006e+00	1.946669465782225439e+00
7.623000002244269808e+02	-5.702627967470442760e-01	2.797166838622949125e+00	1.944877313108162697e+00
7.631400002246741678e+02	-5.748718182828572720e-01	2.796914418976235162e+00	1.945484551713907440e+00
7.639800002249215822e+02	-5.799808398186702130e-01	2.793661665757683821e+00	1.946300109495614938e+00
7.648200002251689966e+02	-5.833742539792889925e-01	2.790596570381156383e+00	1.944605724847513484e+00
7.656600002254162973e+02	-5.863487501093692655e-01	2.787417965345222459e+00	1.943883744884024045e+00
7.665000002256635980e+02	-5.893069294381102496e-01	2.784529686726009867e+00	1.942738633553223959e+00
7.673400002259110124e+02	-5.935499743424205166e-01	2.782032234881274047e+00	1.944089058274346193e+00
7.681800002261581994e+02	-5.965833237560799196e-01	2.777918771588352875e+00	1.944953889373354672e+00
7.690200002264055001e+02	-6.020102883344323752e-01	2.776000471503791811e+00	1.944735561731019580e+00
7.698600002266529145e+02	-6.061256656190802117e-01	2.772670996762685469e+00	1.943913581767530152e+00
7.707000002269001016e+02	-6.087393875760558348e-01	2.766829680221357890e+00	1.943168267529999271e+00
7.715400002271474023e+02	-6.131346644532565948e-01	2.764684694389822006e+00	1.940599416111696174e+00
7.723800002273948166e+02	-6.168235564951505268e-01	2.760435372124402154e+00	1.940828738532816233e+00
7.732200002276420037e+02	-6.198032259971570923e-01	2.757170371982634371e+00	1.940566177223167710e+00
7.740600002278893044e+02	-6.235724905823674113e-01	2.755995698257587723e+00	1.940498340338518535e+00
7.749000002281367188e+02	-6.265332420538355374e-01	2.753111017377425362e+00	1.940823198811560957e+00
7.757400002283839058e+02	-6.303918652468679662e-01	2.751201318609472590e+00	1.938946028217294781e+00
7.765800002286313202e+02	-6.337391376215772976e-01	2.747761765162091141e+00	1.937760741353797389e+00
7.774200002288787346e+02	-6.376783698333080563e-01	2.744802864548152144e+00	1.937776063210492339e+00
7.782600002291259216e+02	-6.420024676206078640e-01	2.741521281049283498e+00	1.937203153657573340e+00
7.791000002293733360e+02	-6.448074109019875655e-01	2.735317014665485491e+00	1.932236737120039738e+00
7.799400002296206367e+02	-6.497832677114143696e-01	2.732404408985758426e+00	1.928971132209429173e+00
7.807800002298679374e+02	-6.538309839504151677e-01	2.728976292215601340e+00	1.927805324392088071e+00
7.816200002301152381e+02	-6.577621469126949671e-01	2.726243171867885895e+00	1.927647632843978664e+00
7.824600002303626525e+02	-6.607727365167641587e-01	2.721588702922589587e+00	1.928002927326640137e+00
7.833000002306098395e+02	-6.637646445656767424e-01	2.719335568264642955e+00	1.927252134607377876e+00
7.841400002308571402e+02	-6.677551337622990024e-01	2.714456915361150191e+00	1.926393631432345099e+00
7.849800002311044409e+02	-6.712241036991838383e-01	2.710464586012332422e+00	1.924836548604428321e+00
7.858200002313517416e+02	-6.763672978194598118e-01	2.709157412716759694e+00	1.923585958791896644e+00
7.866600002315990423e+02	-6.803842431723639006e-01	2.706831059040547771e+00	1.921735774792826534e+00
7.875000002318464567e+02	-6.836853446746919971e-01	2.704782856408999514e+00	1.919079300685101908e+00
7.883400002320936437e+02	-6.893672916711000020e-01	2.700912137678439962e+00	1.915398883583143697e+00
7.891800002323409444e+02	-6.922362325215127843e-01	2.698119736778463285e+00	1.912490059538873854e+00
7.900200002325882451e+02	-6.940874377182957300e-01	2.694597647984975808e+00	1.911376365733065130e+00
7.908600002328355458e+02	-6.978140494753786172e-01	2.692358213455954274e+00	1.911772614357065248e+00
7.917000002330828465e+02	-7.015250538572673777e-01	2.688596262827922523e+00	1.911359732178179671e+00
7.925400002333301472e+02	-7.042183225855265238e-01	2.684514798247413569e+00	1.909607283186788962e+00
7.933800002335774479e+02	-7.076966933647363955e-01	2.681018990077905340e+00	1.909034137708857326e+00
7.942200002338247486e+02	-7.113504707042465069e-01	2.675917844759002850e+00	1.905746991666501078e+00
7.950600002340720494e+02	-7.146888771439442456e-01	2.672897018701704930e+00	1.904343207272219285e+00
7.959000002343193501e+02	-7.174031630947054206e-01	2.669662349413163493e+00	1.904635770556783569e+00
7.967400002345666508e+02	-7.204063347025251307e-01	2.665192821867635065e+00	1.905822652452885402e+00
7.975800002348141788e+02	-7.243960272135863132e-01	2.660711452521886677e+00	1.904389040769176811e+00
7.984200002350613659e+02	-7.270563967773128189e-01	2.656606066003859290e+00	1.903934123878734841e+00
7.992600002353087802e+02	-7.302969024089740468e-01	2.652973159809263848e+00	1.903666220957522137e+00
8.001000002355559673e+02	-7.342050109133381186e-01	2.649522240735458833e+00	1.903684520378615241e+00
8.009400002358031543e+02	-7.370055522054869135e-01	2.645648471990806438e+00	1.903385369820860040e+00
8.017800002360505687e+02	-7.408949791546943775e-01	2.641443347493457772e+00	1.904191089024643846e+00
8.026200002362977557e+02	-7.437711634825249218e-01	2.638211704035051675e+00	1.904608576818813681e+00
8.034600002365450564e+02	-7.480341051889786153e-01	2.634952874471914175e+00	1.903834180882215454e+00
8.043000002367924708e+02	-7.499951550923783516e-01	2.630066024874452069e+00	1.902174800043695768e+00
8.051400002370396578e+02	-7.536384693421483982e-01	2.626559494538595274e+00	1.903621709313831012e+00
8.059800002372869585e+02	-7.560638114629070206e-01	2.622030948461483213e+00	1.904670241837812750e+00
8.068200002375343729e+02	-7.579898630098107493e-01	2.617284055933326137e+00	1.903231760392565475e+00
8.076600002377815599e+02	-7.619981789030847441e-01	2.613619150525959611e+00	1.902499569055972728e+00
8.085000002380288606e+02	-7.645024747148692068e-01	2.610434897952035538e+00	1.901753580061685600e+00
8.093400002382763887e+02	-7.674951832329489632e-01	2.605937469290542374e+00	1.899886894580857577e+00
8.101800002385236894e+02	-7.678848175710663027e-01	2.601013188096155115e+00	1.899010875390412911e+00
8.110200002387709901e+02	-7.709517502725374838e-01	2.595464222585815328e+00	1.896128160277851915e+00
8.118600002390182908e+02	-7.736049674018682376e-01	2.591796243480755102e+00	1.896738140522982397e+00
8.127000002392655915e+02	-7.756482525651662296e-01	2.586607916493626202e+00	1.897855831223883349e+00
8.135400002395128922e+02	-7.779610324042209868e-01	2.582495905906055711e+00	1.897384681794977768e+00
8.143800002397601929e+02	-7.812525294589200975e-01	2.577759878146207662e+00	1.898802981216071162e+00
8.152200002400073799e+02	-7.828236896307904091e-01	2.572100667143674357e+00	1.897209309140047262e+00
8.160600002402547943e+02	-7.860752223459770427e-01	2.568218439684374577e+00	1.896704680100560481e+00
8.169000002405020950e+02	-7.878014521953186078e-01	2.564602521469518059e+00	1.896913037091844556e+00
8.177400002407493957e+02	-7.890924472127822664e-01	2.561663586797894077e+00	1.899427887098514178e+00
8.185800002409968101e+02	-7.918654701012344255e-01	2.556988626367853179e+00	1.899626301659989469e+00
8.194200002412442245e+02	-7.931091700423521518e-01	2.551584478402057599e+00	1.900714976698386627e+00
8.202600002414914115e+02	-7.960022642517794456e-01	2.546958815052762226e+00	1.901399999415629205e+00
8.211000002417388259e+02	-7.985672178907810004e-01	2.543201295593015221e+00	1.901068383780947002e+00
8.219400002419861266e+02	-8.003073416147008512e-01	2.537519758960989691e+00	1.902331695477994744e+00
8.227800002422333137e+02	-8.027202706697215140e-01	2.533014872300360931e+00	1.901895818801965676e+00
8.236200002424807280e+02	-8.047116804650048527e-01	2.530194808121139616e+00	1.903170290369207152e+00
8.244600002427280288e+02	-8.072794427221149371e-01	2.526042721045547612e+00	1.905455921806642250e+00
8.253000002429752158e+02	-8.096148078519281865e-01	2.521376957524629869e+00	1.903536683482538461e+00
8.261400002432226302e+02	-8.125194311821164472e-01	2.515589678620213654e+00	1.904312778303626219e+00
8.269800002434699309e+02	-8.145008799248950604e-01	2.510884220050669136e+00	1.905482785922790079e+00
8.278200002437171179e+02	-8.170539516218661147e-01	2.505560581815998056e+00	1.904954416795800354e+00
8.286600002439645323e+02	-8.200784097976476783e-01	2.500521599276815721e+00	1.905132337777465379e+00
8.295000002442118330e+02	-8.217740179768582287e-01	2.496552094914529896e+00	1.905601127956244367e+00
8.303400002444591337e+02	-8.249426679625515568e-01	2.491861742312419636e+00	1.906059164078291568e+00
8.311800002447065481e+02	-8.261722995102591671e-01	2.486354043974774886e+00	1.906320649614762441e+00
8.320200002449538488e+02	-8.285789929459390635e-01	2.481129500259351861e+00	1.906595324088734777e+00
8.328600002452011495e+02	-8.313653494987901516e-01	2.477783107588592770e+00	1.907269795655976319e+00
8.337000002454484502e+02	-8.342382269548825890e-01	2.475421203827403271e+00	1.905432904446293430e+00
8.345400002456958646e+02	-8.371954970357807779e-01	2.471328611457192181e+00	1.904798245210648888e+00
8.353800002459430516e+02	-8.399343220369039908e-01	2.465209166554086284e+00	1.904261556907696606e+00
8.362200002461904660e+02	-8.422722011365002537e-01	2.461674377346469100e+00	1.903823042444167335e+00
8.370600002464377667e+02	-8.452968376147197427e-01	2.456923576690666966e+00	1.904385948327753431e+00
8.379000002466849537e+02	-8.474921511456046108e-01	2.453458265659946846e+00	1.905340737942107676e+00
8.387400002469322544e+02	-8.490612159091174282e-01	2.448375442107773914e+00	1.905478077577613671e+00
8.395800002471797825e+02	-8.510054507575484095e-01	2.443075439605984833e+00	1.904812982332350080e+00
8.404200002474269695e+02	-8.541151602002469145e-01	2.436662761374382757e+00	1.905760264397664994e+00
8.412600002476742702e+02	-8.553031139078260958e-01	2.432029068117036896e+00	1.906426416788943978e+00
8.421000002479215709e+02	-8.568811356493727382e-01	2.429668855898633684e+00	1.907216715081187397e+00
8.429400002481688716e+02	-8.576447323926339461e-01	2.426093966519394129e+00	1.908433594155164892e+00
8.437800002484161723e+02	-8.589875193023026601e-01	2.422096227469306751e+00	1.908155545897412431e+00
8.446200002486633593e+02	-8.608272320320089488e-01	2.417772970173674540e+00	1.910164308702158253e+00
8.454600002489107737e+02	-8.633416418958701488e-01	2.413836870362309206e+00	1.911181187776135548e+00
8.463000002491580744e+02	-8.651293300415957566e-01	2.408593765542363041e+00	1.910809835440499427e+00
8.471400002494052615e+02	-8.679947895014386017e-01	2.402132314271371083e+00	1.910522859286591935e+00
8.479800002496526758e+02	-8.691186292940968894e-01	2.398457686912809361e+00	1.908507070376911585e+00
8.488200002498999766e+02	-8.709098354840765221e-01	2.394263212029934529e+00	1.907798383202808923e+00
8.496600002501471636e+02	-8.729729011036302389e-01	2.389557062132758425e+00	1.907814856463325048e+00
8.505000002503945780e+02	-8.751149204142099070e-01	2.383829063280245464e+00	1.907340663433457761e+00
8.513400002506419924e+02	-8.767247790728741608e-01	2.377686887624651746e+00	1.903472354698783287e+00
8.521800002508891794e+02	-8.794114631441288799e-01	2.374827866591279868e+00	1.901294509347761563e+00
8.530200002511365938e+02	-8.791709525464846964e-01	2.370446329458896884e+00	1.899305301219815112e+00
8.538600002513838945e+02	-8.806011190015058387e-01	2.367646279089549388e+00	1.899431716910140011e+00
8.547000002516311952e+02	-8.836064555414454569e-01	2.364629049770586189e+00	1.897580452340852375e+00
8.555400002518784959e+02	-8.848928740508466007e-01	2.358893640786495549e+00	1.897841362175412439e+00
8.563800002521259103e+02	-8.868516249405852259e-01	2.354238551064010476e+00	1.898000445849395312e+00
8.572200002523730973e+02	-8.886862553413873433e-01	2.348672119899060995e+00	1.897457500456070090e+00
8.580600002526203980e+02	-8.904972382040163836e-01	2.342697182652262899e+00	1.896412931808898916e+00
8.589000002528678124e+02	-8.931744050870579210e-01	2.338417408613825188e+00	1.897776885244421008e+00
8.597400002531149994e+02	-8.951149182859313713e-01	2.332730629566806879e+00	1.897754839244367719e+00
8.605800002533623001e+02	-8.969187778006367795e-01	2.328746352308566969e+00	1.898232387430853096e+00
8.614200002536097145e+02	-8.979985168264055240e-01	2.324560740762978472e+00	1.898100601907721341e+00
8.622600002538569015e+02	-9.003631214277435513e-01	2.320368457780645599e+00	1.899863337902858662e+00
8.631000002541042022e+02	-9.019045514416719200e-01	2.317873673009534397e+00	1.900922624483572410e+00
8.639400002543515029e+02	-9.037246986712446084e-01	2.312360541787377155e+00	1.902461214577745086e+00
8.647800002545988036e+02	-9.053294750010048020e-01	2.306829898043767813e+00	1.902879919812299869e+00
8.656200002548461043e+02	-9.072971246958332348e-01	2.302579073204007454e+00	1.901999842487239301e+00
8.664600002550935187e+02	-9.103425457047791269e-01	2.299514405133002981e+00	1.900400894836214771e+00
8.673000002553407057e+02	-9.117688122078048130e-01	2.293828388464417944e+00	1.899861568745762064e+00
8.681400002555880064e+02	-9.129688299434585153e-01	2.289128528564589704e+00	1.899394241526459748e+00
8.689800002558353071e+02	-9.158421259609765830e-01	2.284909988641878442e+00	1.896799521898500318e+00
8.698200002560826078e+02	-9.166995781279186906e-01	2.280973936197714380e+00	1.894886134851307746e+00
8.706600002563299086e+02	-9.175385852150859112e-01	2.276126208739248646e+00	1.893571936177191883e+00
8.715000002565773229e+02	-9.189586742717146262e-01	2.272267973767911009e+00	1.892967679932884950e+00
8.723400002568246236e+02	-9.192567711178424306e-01	2.267501733072480263e+00	1.895271539957809726e+00
8.731800002570720380e+02	-9.209305109996520633e-01	2.263816645568248020e+00	1.896168906967349299e+00
8.740200002573193387e+02	-9.250832045724877162e-01	2.259534393424631915e+00	1.894041519355731840e+00
8.748600002575666394e+02	-9.262273850315809742e-01	2.254841967339981768e+00	1.893499928272958543e+00
8.757000002578139402e+02	-9.267554851647166192e-01	2.250437532669192109e+00	1.892749815107492184e+00
8.765400002580612409e+02	-9.291693967749483640e-01	2.246024425130635382e+00	1.890907412397795584e+00
8.773800002583085416e+02	-9.305594243716254210e-01	2.241607648301869204e+00	1.891063183527522229e+00
8.782200002585558423e+02	-9.312220208240216124e-01	2.236779696816557195e+00	1.892126462206288107e+00
8.790600002588031430e+02	-9.328675910489333534e-01	2.232047242111443008e+00	1.890796639713901106e+00
8.799000002590504437e+02	-9.347039387339576288e-01	2.227403279177945450e+00	1.891252816657089220e+00
8.807400002592977444e+02	-9.359149835531368478e-01	2.222757815171180429e+00	1.891814877895470204e+00
8.815800002595450451e+02	-9.368071103417774381e-01	2.218094004713369927e+00	1.894099258874238689e+00
8.824200002597923458e+02	-9.385893051643854346e-01	2.213816517810233808e+00	1.892299872391471016e+00
8.832600002600396465e+02	-9.389499807272561061e-01	2.209221018027889283e+00	1.890287905691393711e+00
8.841000002602870609e+02	-9.401054538317284992e-01	2.204698832498569239e+00	1.888965184934584318e+00
8.849400002605343616e+02	-9.423323134150116687e-01	2.200148293363087593e+00	1.888650580447007066e+00
8.857800002607816623e+02	-9.431251205433254237e-01	2.195581242421664747e+00	1.888334555612314114e+00
8.866200002610289630e+02	-9.443867129212509814e-01	2.190591341809393189e+00	1.886208994161273633e+00
8.874600002612761500e+02	-9.449142528442073807e-01	2.185489932968738724e+00	1.884676128067924950e+00
8.883000002615235644e+02	-9.463065579352858414e-01	2.181682519835015377e+00	1.883730275943804822e+00
8.891400002617707514e+02	-9.467579527853250410e-01	2.176754091675548342e+00	1.882868800001413767e+00
8.899800002620181658e+02	-9.471812070649381354e-01	2.171603314202988688e+00	1.883104280458060886e+00
8.908200002622654665e+02	-9.486640240542755231e-01	2.168039027071023028e+00	1.884746862650285681e+00
8.916600002625126535e+02	-9.489056943271918509e-01	2.163368402074149710e+00	1.881787415775202588e+00
8.925000002627599542e+02	-9.500064543590686084e-01	2.158987269564405231e+00	1.880034867728966663e+00
8.933400002630073686e+02	-9.476752902144119917e-01	2.153697130615055855e+00	1.881087798164461811e+00
8.941800002632545556e+02	-9.479001416487533582e-01	2.149508159167137666e+00	1.880833829771110244e+00
8.950200002635019700e+02	-9.478963795619054222e-01	2.145915184857172697e+00	1.881375397429681184e+00
8.958600002637492707e+02	-9.496573826431795595e-01	2.141121376617614924e+00	1.881512095326713041e+00
8.967000002639964578e+02	-9.506866980233019682e-01	2.137226067304789812e+00	1.882336415913166361e+00
8.975400002642437585e+02	-9.522814879976916336e-01	2.133632592637069170e+00	1.881151199883272174e+00
8.983800002644911729e+02	-9.531351312556602950e-01	2.129345622620173462e+00	1.878264969319723976e+00
8.992200002647383599e+02	-9.544514114033155749e-01	2.124449479377755079e+00	1.876174477714829258e+00
9.000600002649856606e+02	-9.547258354084044996e-01	2.118855003994522868e+00	1.874279522161857114e+00
9.009000002652330750e+02	-9.555595856478358296e-01	2.113165365402929652e+00	1.872161841055035802e+00
9.017400002654802620e+02	-9.568668506445132671e-01	2.108062884295604622e+00	1.868023666368404223e+00
9.025800002657275627e+02	-9.577469209722917487e-01	2.104262237833383953e+00	1.865978592852925777e+00
9.034200002659749771e+02	-9.598014519588433657e-01	2.100965260661372902e+00	1.863635954218216595e+00
9.042600002662221641e+02	-9.596514899131420862e-01	2.096868116703443086e+00	1.862397982438316335e+00
9.051000002664696922e+02	-9.608790627061765122e-01	2.091783815261244683e+00	1.860967518207454985e+00
9.059400002667169929e+02	-9.618818055841291681e-01	2.087504517396605586e+00	1.857233198748708292e+00
9.067800002669642936e+02	-9.619599550223819628e-01	2.083336560974430096e+00	1.854183864191883080e+00
9.076200002672115943e+02	-9.628168216762789111e-01	2.076469772053684881e+00	1.851930471500442099e+00
9.084600002674588950e+02	-9.622514596442931500e-01	2.070813490645811328e+00	1.850377281715731792e+00
9.093000002677061957e+02	-9.629711996632585036e-01	2.067059377454879332e+00	1.849026729718521889e+00
9.101400002679534964e+02	-9.616824265684815742e-01	2.061508933554156986e+00	1.846086323057851697e+00
9.109800002682007971e+02	-9.624662223294239149e-01	2.056159323583027998e+00	1.844357684987567358e+00
9.118200002684480978e+02	-9.632306271090642635e-01	2.051905377178015577e+00	1.843307944617280647e+00
9.126600002686953985e+02	-9.633772962350749536e-01	2.046744425764421393e+00	1.841924521729682018e+00
9.135000002689426992e+02	-9.634925141353154476e-01	2.042388644714303592e+00	1.840345968603622095e+00
9.143400002691899999e+02	-9.626729701544415319e-01	2.039535031881127836e+00	1.838582430575641302e+00
9.151800002694373006e+02	-9.632345081430291334e-01	2.036670744749162321e+00	1.837411790812082835e+00
9.160200002696846013e+02	-9.630570276936314400e-01	2.032591613670440722e+00	1.837145006276408976e+00
9.168600002699320157e+02	-9.629495148707537533e-01	2.027194803284348090e+00	1.835284106035928620e+00
9.177000002701794301e+02	-9.633096049205791545e-01	2.022877978588023318e+00	1.835103523842561035e+00
9.185400002704267308e+02	-9.631342236631449394e-01	2.018554315669036203e+00	1.832798389934767291e+00
9.193800002706739178e+02	-9.620373231459733443e-01	2.014416475946968710e+00	1.831998937415435735e+00
9.202200002709213322e+02	-9.627985664862354076e-01	2.008073799433261364e+00	1.830415514527837129e+00
9.210600002711686329e+02	-9.636349799114157788e-01	2.002417613260147444e+00	1.828639193375816374e+00
9.219000002714158200e+02	-9.634621707967085946e-01	1.996156423509475974e+00	1.825957596648794423e+00
9.227400002716631207e+02	-9.636744637329524021e-01	1.991390897324920806e+00	1.824178028989080991e+00
9.235800002719105350e+02	-9.633595620002973758e-01	1.986223036137505060e+00	1.822889330526481499e+00
9.244200002721577221e+02	-9.627318905970286833e-01	1.982952506375391666e+00	1.822794341955227493e+00
9.252600002724051365e+02	-9.649748962464256286e-01	1.976686980190836440e+00	1.822299759197435032e+00
9.261000002726525508e+02	-9.650911801776870247e-01	1.972116784000560452e+00	1.820894828196372162e+00
9.269400002728998516e+02	-9.653854718984473671e-01	1.967541417446807772e+00	1.819173461750114740e+00
9.277800002731471523e+02	-9.660561160810348103e-01	1.963359212670392706e+00	1.816932007537508387e+00
9.286200002733944530e+02	-9.651979102670511512e-01	1.958063665020489896e+00	1.813677364387400903e+00
9.294600002736416400e+02	-9.638198405210018915e-01	1.952562780221191563e+00	1.811614604968061037e+00
9.303000002738889407e+02	-9.641370412673183621e-01	1.947135543246754752e+00	1.810161179258338304e+00
9.311400002741362414e+02	-9.627383981630586174e-01	1.942705637697620613e+00	1.809515869817847289e+00
9.319800002743835421e+02	-9.624352620265461677e-01	1.938164891063777207e+00	1.809152298771584455e+00
9.328200002746308428e+02	-9.629252681039635053e-01	1.933329148007491893e+00	1.809748146379162925e+00
9.336600002748781435e+02	-9.621100717229827959e-01	1.927990903162427827e+00	1.809322080059815541e+00
9.345000002751254442e+02	-9.615849433759693365e-01	1.923653825818793850e+00	1.808894390486621706e+00
9.353400002753727449e+02	-9.597482277352510360e-01	1.918706741320044040e+00	1.808264468939388969e+00
9.361800002756200456e+02	-9.590921211132309443e-01	1.913651150739445361e+00	1.806839620060426199e+00
9.370200002758673463e+02	-9.584152046576185358e-01	1.907687054076998345e+00	1.806618220595886726e+00
9.378600002761147607e+02	-9.596240996791023381e-01	1.900720288839853778e+00	1.806784849634230472e+00
9.387000002763620614e+02	-9.577098201131765132e-01	1.894253190030872114e+00	1.806551884486035986e+00
9.395400002766093621e+02	-9.576671635014430972e-01	1.889480086928820857e+00	1.806240833264767254e+00
9.403800002768567765e+02	-9.561008593515366583e-01	1.884696476313897362e+00	1.806639521566576700e+00
9.412200002771039635e+02	-9.557224949571619943e-01	1.880603358901614452e+00	1.805133543013578201e+00
9.420600002773513779e+02	-9.545254490076305887e-01	1.875793229325634304e+00	1.804817419124039812e+00
9.429000002775986786e+02	-9.537203628951201884e-01	1.871166087585957261e+00	1.802288917923922984e+00
9.437400002778459793e+02	-9.523010882597061633e-01	1.866924268685443478e+00	1.801956967309382485e+00
9.445800002780932800e+02	-9.521666791998614210e-01	1.861657265111221538e+00	1.802440640513113257e+00
9.454200002783405807e+02	-9.516079131756983722e-01	1.856970747584522963e+00	1.803938314281268829e+00
9.462600002785877678e+02	-9.495094192874046213e-01	1.852078058978836594e+00	1.803036393862885944e+00
9.471000002788352958e+02	-9.486832577794482857e-01	1.846167190708023043e+00	1.801925342641617300e+00
9.479400002790825965e+02	-9.456258815211038282e-01	1.840955988865372150e+00	1.800815508860733383e+00
9.487800002793297836e+02	-9.446351622339351772e-01	1.837040117017000540e+00	1.801032458768314415e+00
9.496200002795771979e+02	-9.439155929501954478e-01	1.832618908019233661e+00	1.799056307504742325e+00
9.504600002798246123e+02	-9.418763962097720377e-01	1.826188359010025186e+00	1.799271634158477129e+00
9.513000002800717994e+02	-9.401111871773583095e-01	1.822755641783875280e+00	1.800204410791060194e+00
9.521400002803191001e+02	-9.393100338869216914e-01	1.819326760633853013e+00	1.801163159485184684e+00
9.529800002805665144e+02	-9.363897260905649222e-01	1.814087705542796192e+00	1.803551938375467012e+00
9.538200002808137015e+02	-9.345412777237821489e-01	1.809055655460320766e+00	1.804650862602289019e+00
9.546600002810610022e+02	-9.337668170650089694e-01	1.804427107882135672e+00	1.805438424052186797e+00
9.555000002813084166e+02	-9.319672900157722761e-01	1.798395391371497176e+00	1.805822941901122469e+00
9.563400002815556036e+02	-9.307410412484001805e-01	1.793858170925545004e+00	1.804919228340444270e+00
9.571800002818029043e+02	-9.289847601075483796e-01	1.787421617623267345e+00	1.803023631048997544e+00
9.580200002820503187e+02	-9.271953724132543373e-01	1.782583062889966596e+00	1.804437773280629376e+00
9.588600002822976194e+02	-9.253610543964315704e-01	1.777843173869316562e+00	1.803457191087261657e+00
9.597000002825449201e+02	-9.248903191708223170e-01	1.772596446626004019e+00	1.803092841432357707e+00
9.605400002827923345e+02	-9.233729982950120707e-01	1.768251887599633587e+00	1.803541071994763323e+00
9.613800002830395215e+02	-9.217239897180500297e-01	1.764498989277333063e+00	1.802208578696594010e+00
9.622200002832869359e+02	-9.209402192599737136e-01	1.760442088092986523e+00	1.800989883056118623e+00
9.630600002835342366e+02	-9.204077348732607744e-01	1.755883018691698050e+00	1.802186202513722302e+00
9.639000002837815373e+02	-9.184348131962718487e-01	1.751017444639583864e+00	1.800416813208830069e+00
9.647400002840288380e+02	-9.172233460320609044e-01	1.746956207021353569e+00	1.797757366333746942e+00
9.655800002842761387e+02	-9.150740428067731802e-01	1.742399639408844125e+00	1.794977831692315284e+00
9.664200002845234394e+02	-9.137710596698328525e-01	1.737147408230217849e+00	1.794189774968190099e+00
9.672600002847707401e+02	-9.117373347332673461e-01	1.732799847057312492e+00	1.793410443233489193e+00
9.681000002850180408e+02	-9.105558417695923668e-01	1.728970465549534596e+00	1.793722589416094859e+00
9.689400002852653415e+02	-9.085405328263297386e-01	1.724957429061779068e+00	1.794118503060236902e+00
9.697800002855126422e+02	-9.056994480664587455e-01	1.720862905810988330e+00	1.793011778916878463e+00
9.706200002857598292e+02	-9.036214731470375572e-01	1.715988396870429256e+00	1.793097344317750030e+00
9.714600002860070163e+02	-9.019063715926848301e-01	1.711936737600717962e+00	1.794584938785929618e+00
9.723000002862544306e+02	-8.995654942217236050e-01	1.706191416195913302e+00	1.795992012300265506e+00
9.731400002865016177e+02	-8.979964762803362976e-01	1.701765775529503477e+00	1.795814100912680011e+00
9.739800002867490321e+02	-8.975990812931414764e-01	1.697956646669035008e+00	1.794136798245286490e+00
9.748200002869963328e+02	-8.965825318000263389e-01	1.692456190676333350e+00	1.791741233972122149e+00
9.756600002872435198e+02	-8.957468278009911300e-01	1.689352899323015800e+00	1.790538567963379624e+00
9.765000002874908205e+02	-8.947860574114925303e-01	1.683953277259907289e+00	1.789829408939251687e+00
9.773400002877382349e+02	-8.965973829269496820e-01	1.680554655912310569e+00	1.788913351086277137e+00
9.781800002879854219e+02	-8.966834055765617872e-01	1.674050864201237054e+00	1.789315351932343034e+00
9.790200002882328363e+02	-8.942455442126191478e-01	1.668753243569151667e+00	1.788143933560143228e+00
9.798600002884802507e+02	-8.915762316229063345e-01	1.664549285072159490e+00	1.786072109374481354e+00
9.807000002887275514e+02	-8.889811432165847238e-01	1.660548829079458111e+00	1.785284052650356390e+00
9.815400002889748521e+02	-8.868893654656075931e-01	1.655539533433071142e+00	1.784194169765653815e+00
9.823800002892222665e+02	-8.851864733716890976e-01	1.651425734566881909e+00	1.784713214777106538e+00
9.832200002894694535e+02	-8.830902025884588280e-01	1.647020108210703881e+00	1.785831853975097472e+00
9.840600002897167542e+02	-8.809979518867181447e-01	1.644209645062886471e+00	1.786939130396163700e+00
9.849000002899641686e+02	-8.797071200372678090e-01	1.640299181915069182e+00	1.786249450418192275e+00
9.857400002902113556e+02	-8.779084845002204096e-01	1.635597891992774944e+00	1.787174785538299782e+00
9.865800002904586563e+02	-8.754836001958009595e-01	1.629614281377852025e+00	1.786407628207446585e+00
9.874200002907060707e+02	-8.726416896638967691e-01	1.624737175413754287e+00	1.786833977861207901e+00
9.882600002909532577e+02	-8.700742397907660353e-01	1.619256066587610343e+00	1.785768646690931716e+00
9.891000002912005584e+02	-8.676909460670590990e-01	1.614269453826152390e+00	1.785617721898541843e+00
9.899400002914479728e+02	-8.659856601328512760e-01	1.609182007135101733e+00	1.786886479059039301e+00
9.907800002916951598e+02	-8.639524701035992127e-01	1.603581884714237349e+00	1.787873700732038884e+00
9.916200002919425742e+02	-8.616842817178510527e-01	1.600191602662570434e+00	1.787863154379077280e+00
9.924600002921899886e+02	-8.590936281708387856e-01	1.595897317748857125e+00	1.787555448720347107e+00
9.933000002924371756e+02	-8.569724692995830395e-01	1.590899863902690337e+00	1.788953221543348127e+00
9.941400002926845900e+02	-8.552139473180140339e-01	1.587611583282046324e+00	1.789234558921154683e+00
9.949800002929318907e+02	-8.533346155028526114e-01	1.583719133013437919e+00	1.790601287014343956e+00
9.958200002931791914e+02	-8.514304537726095079e-01	1.579929351319526720e+00	1.789501291811383732e+00
9.966600002934264921e+02	-8.489962596688868102e-01	1.576040069983371428e+00	1.788843907021890223e+00
9.975000002936739065e+02	-8.474433840100074056e-01	1.571741115063937322e+00	1.787086928045858558e+00
9.983400002939210935e+02	-8.464611854037932259e-01	1.567737823710619649e+00	1.786822847334248898e+00
9.991800002941683942e+02	-8.434529745055887595e-01	1.562544372726499153e+00	1.786064853824563148e+00
1.000020000294415695e+03	-8.408263185276094731e-01	1.557465098545459892e+00	1.783791439403336954e+00
1.000860000294662996e+03	-8.384866564036348446e-01	1.553204504387303508e+00	1.783400777909993407e+00
1.001700000294910296e+03	-8.338375352643910832e-01	1.547261255964681226e+00	1.783109913509919098e+00
1.002540000295157711e+03	-8.311746985530068521e-01	1.543037021136779652e+00	1.783428991539653730e+00
1.003380000295404898e+03	-8.291014569248265076e-01	1.539025628824609804e+00	1.783141576554002850e+00
1.004220000295652198e+03	-8.234218304613395434e-01	1.535015904371625828e+00	1.785338334843349806e+00
1.005060000295899499e+03	-8.173180835089159935e-01	1.531815019572327907e+00	1.787213787925963304e+00
1.005900000296146800e+03	-8.142795746753781483e-01	1.527814968702622567e+00	1.788270979402805327e+00
1.006740000296394101e+03	-8.114081957637797604e-01	1.523917086049859204e+00	1.789920866237338704e+00
1.007580000296641401e+03	-8.077110410355726744e-01	1.520313866247700707e+00	1.789177043180526727e+00
1.008420000296888702e+03	-8.046807797539233809e-01	1.515701973577775030e+00	1.785619422466020678e+00
1.009260000297136003e+03	-8.001081893789444566e-01	1.512289580550093548e+00	1.784741308171704510e+00
1.010100000297383303e+03	-7.969041477781954042e-01	1.506473184660365394e+00	1.786157715395656931e+00
1.010940000297630604e+03	-7.948698373285848495e-01	1.500365461638404785e+00	1.789491572598457703e+00
1.011780000297877905e+03	-7.920950895886982313e-01	1.495873082920955222e+00	1.789953430930108169e+00
1.012620000298125433e+03	-7.892931471799127241e-01	1.491493713505156249e+00	1.792134768307914738e+00
1.013460000298372620e+03	-7.874599900207387426e-01	1.488114344089357388e+00	1.791926048115530135e+00
1.014300000298620034e+03	-7.832892332758697451e-01	1.483959158631755315e+00	1.792220777337569126e+00
1.015140000298867221e+03	-7.791950654682093802e-01	1.478903306030478815e+00	1.791607999010568664e+00
1.015980000299114408e+03	-7.757755947947038155e-01	1.473255125581457436e+00	1.791404351486454161e+00
1.016820000299361823e+03	-7.721253823215733503e-01	1.469003776199983236e+00	1.789815719060418919e+00
1.017660000299609010e+03	-7.687295300997687431e-01	1.463950091815648502e+00	1.787822216872844150e+00
1.018500000299856310e+03	-7.648906393584894436e-01	1.456597074574988104e+00	1.786430946659308239e+00
1.019340000300103725e+03	-7.636150949330418047e-01	1.454047059480862769e+00	1.788461793279428669e+00
1.020180000300350912e+03	-7.608986402665546267e-01	1.449807551899608749e+00	1.789619829401475570e+00
1.021020000300598213e+03	-7.585486060958620547e-01	1.445364041456308257e+00	1.788980503311023096e+00
1.021860000300845627e+03	-7.541690125024531621e-01	1.441415861007287136e+00	1.787832858044608120e+00
1.022700000301092814e+03	-7.516615148140000091e-01	1.438367346986428874e+00	1.787377908135884264e+00
1.023540000301340115e+03	-7.485447945856593677e-01	1.433210994027396490e+00	1.786323364040622197e+00
1.024380000301587643e+03	-7.462089198513986998e-01	1.429665315367154577e+00	1.783961515303051026e+00
1.025220000301834943e+03	-7.424553094635080175e-01	1.424817802061807859e+00	1.783987695068363299e+00
1.026060000302082244e+03	-7.393858552250415217e-01	1.421073791260751618e+00	1.783017121341368361e+00
1.026900000302329545e+03	-7.350972464806549977e-01	1.417237786183788151e+00	1.780749794122066021e+00
1.027740000302576846e+03	-7.321904291318750424e-01	1.413394609312325079e+00	1.780568060524877483e+00
1.028580000302824146e+03	-7.280637478510297855e-01	1.409660438880466327e+00	1.779378819378649501e+00
1.029420000303071447e+03	-7.237077436228499527e-01	1.405726435234526228e+00	1.776991201486267657e+00
1.030260000303318748e+03	-7.195356590687125298e-01	1.400385926937760539e+00	1.775003380687155019e+00
1.031100000303566048e+03	-7.157302314857511005e-01	1.396752256863657671e+00	1.775612719193811140e+00
1.031940000303813349e+03	-7.126898055462934645e-01	1.392114417141589788e+00	1.775131594316814887e+00
1.032780000304060650e+03	-7.083254955932810626e-01	1.387585583859126004e+00	1.774937077595586388e+00
1.033620000304308178e+03	-7.043451053143110485e-01	1.383264422728918142e+00	1.775623893455124502e+00
1.034460000304555479e+03	-7.009415404479314438e-01	1.379455770542604931e+00	1.775926738946395300e+00
1.035300000304802779e+03	-6.976202399279219923e-01	1.374648452643640661e+00	1.776737903613628600e+00
1.036140000305050080e+03	-6.942911357203155331e-01	1.369844136891211095e+00	1.775542778172207514e+00
1.036980000305297381e+03	-6.907416946298803317e-01	1.366350328651652957e+00	1.774533855073092248e+00
1.037820000305544454e+03	-6.886726260827614743e-01	1.361953017907804320e+00	1.773726149414361686e+00
1.038660000305791982e+03	-6.846874772096849249e-01	1.356847701439862997e+00	1.771119052475823796e+00
1.039500000306039055e+03	-6.818850656337418492e-01	1.352639382825386871e+00	1.767801810200746004e+00
1.040340000306286584e+03	-6.776457638982491538e-01	1.348037902433573576e+00	1.765967117946819931e+00
1.041180000306533884e+03	-6.735887265091264897e-01	1.344646262410957638e+00	1.767723700703469625e+00
1.042020000306781185e+03	-6.686106428110299982e-01	1.341054288816504236e+00	1.768081297993773449e+00
1.042860000307028258e+03	-6.646221541961371271e-01	1.335473323092678299e+00	1.766034837149461190e+00
1.043700000307275786e+03	-6.613187676321954367e-01	1.332406534171933110e+00	1.765266665284953795e+00
1.044540000307522860e+03	-6.583073409052748737e-01	1.328957591344478217e+00	1.764468869037750576e+00
1.045380000307770388e+03	-6.544729760663262619e-01	1.324225660680720340e+00	1.764449361770352054e+00
1.046220000308017688e+03	-6.504133083615326605e-01	1.319214745042705639e+00	1.764211998710643714e+00
1.047060000308264989e+03	-6.467456004937601755e-01	1.315514670489400073e+00	1.761765099034588111e+00
1.047900000308512517e+03	-6.432497520555620074e-01	1.311530273812442582e+00	1.759307039488338775e+00
1.048740000308759818e+03	-6.406385327175511124e-01	1.308353882859577766e+00	1.759530312522856299e+00
1.049580000309007119e+03	-6.378095777259106258e-01	1.304291001566119768e+00	1.758451759396796543e+00
1.050420000309254192e+03	-6.318692719159469950e-01	1.301536125996754389e+00	1.758482134166891697e+00
1.051260000309501493e+03	-6.287003525847939533e-01	1.298298762948841834e+00	1.758237060651413053e+00
1.052100000309749021e+03	-6.235077857154679437e-01	1.291971240270126442e+00	1.755004973166705451e+00
1.052940000309996321e+03	-6.192984290940389824e-01	1.287154725462038796e+00	1.751186277526230350e+00
1.053780000310243622e+03	-6.170734650974158964e-01	1.283446383163962201e+00	1.749764538284793280e+00
1.054620000310490923e+03	-6.141314748733082141e-01	1.279846213375897213e+00	1.750032450800085515e+00
1.055460000310737996e+03	-6.091793162077858703e-01	1.274244709300483391e+00	1.746994884833646511e+00
1.056300000310985297e+03	-6.056042194302359016e-01	1.271753879523859654e+00	1.745352854919129726e+00
1.057140000311232598e+03	-6.006106775729109781e-01	1.266472056186840112e+00	1.743516912206537040e+00
1.057980000311480126e+03	-5.957001094881014813e-01	1.262804242866983229e+00	1.742781578214136706e+00
1.058820000311727426e+03	-5.910611643574843477e-01	1.258450105992451329e+00	1.743444620967889991e+00
1.059660000311974954e+03	-5.861115778346893679e-01	1.253108478061814246e+00	1.743297924198565330e+00
1.060500000312222255e+03	-5.813470933628452908e-01	1.249381860863850946e+00	1.744050821615778402e+00
1.061340000312469328e+03	-5.766705486465331099e-01	1.247560247243445719e+00	1.743610009141646655e+00
1.062180000312716402e+03	-5.732791059811717105e-01	1.246256312930411836e+00	1.741147282740588942e+00
1.063020000312963930e+03	-5.683812784805035712e-01	1.243451544687784960e+00	1.742552091262604241e+00
1.063860000313211231e+03	-5.635687895061681774e-01	1.238660119318646169e+00	1.741457914318273570e+00
1.064700000313458759e+03	-5.610324165182780654e-01	1.234573697527065139e+00	1.738171853643174503e+00
1.065540000313706059e+03	-5.561596263216015412e-01	1.230698116820193144e+00	1.737069966243073527e+00
1.066380000313953133e+03	-5.515539660468645744e-01	1.226241382922122813e+00	1.734549614330469947e+00
1.067220000314200433e+03	-5.479187463494111787e-01	1.222191487246714781e+00	1.732946103676522576e+00
1.068060000314447962e+03	-5.432494741969885466e-01	1.217352933013771565e+00	1.730667956363924453e+00
1.068900000314695035e+03	-5.384359811481822522e-01	1.212330056657176858e+00	1.729095896253250331e+00
1.069740000314942563e+03	-5.331858344152078377e-01	1.208707513872419037e+00	1.726817748940651986e+00
1.070580000315189864e+03	-5.284122766194421228e-01	1.204985805017254163e+00	1.726640007441515579e+00
1.071420000315437164e+03	-5.248053757948525355e-01	1.201072268672100707e+00	1.724270382211610997e+00
1.072260000315684465e+03	-5.206575647292234210e-01	1.197662735188993466e+00	1.722877625614395614e+00
1.073100000315931766e+03	-5.168799577654964450e-01	1.194166544579374323e+00	1.720261331836408170e+00
1.073940000316179066e+03	-5.118716090021444565e-01	1.191679527195278254e+00	1.718427790986303050e+00
1.074780000316426367e+03	-5.092511999943242218e-01	1.189198847676088633e+00	1.719184510613120054e+00
1.075620000316673668e+03	-5.054130553328742836e-01	1.185315999939957177e+00	1.720147926162052920e+00
1.076460000316920969e+03	-5.019564655916493034e-01	1.183532318274232997e+00	1.719697949866753506e+00
1.077300000317168269e+03	-4.959767012630147409e-01	1.179757976619949966e+00	1.716630117779144316e+00
1.078140000317415343e+03	-4.925789648053686132e-01	1.177081967106481164e+00	1.715061474064611513e+00
1.078980000317662871e+03	-4.882642021202379667e-01	1.175022969756709390e+00	1.712897700111618349e+00
1.079820000317910171e+03	-4.831340685352947806e-01	1.172276981708588073e+00	1.710717287806699627e+00
1.080660000318157245e+03	-4.793795779860333672e-01	1.168852008686210642e+00	1.709717599362355456e+00
1.081500000318404545e+03	-4.745158648968844650e-01	1.165541879610588527e+00	1.711319737078588643e+00
1.082340000318651846e+03	-4.693535706600259760e-01	1.162251764845197988e+00	1.712115990499628149e+00
1.083180000318899147e+03	-4.659676288849945447e-01	1.160770156161655908e+00	1.711804939278359416e+00
1.084020000319146675e+03	-4.616601678502255668e-01	1.159693717841590033e+00	1.712500178165745623e+00
1.084860000319393976e+03	-4.580115600990355418e-01	1.157330455609093978e+00	1.712693185079092739e+00
1.085700000319641049e+03	-4.544118736653916524e-01	1.154172697311911522e+00	1.711887206526093941e+00
1.086540000319888350e+03	-4.500696216630363233e-01	1.150428448674135407e+00	1.709777778558671635e+00
1.087380000320135878e+03	-4.463876417965502719e-01	1.148202880059242315e+00	1.708166930244134019e+00
1.088220000320383178e+03	-4.432673529182238892e-01	1.145296658610906793e+00	1.705159734250750514e+00
1.089060000320630479e+03	-4.412160857648909085e-01	1.142014621120768236e+00	1.702356799298713641e+00
1.089900000320877780e+03	-4.375548866455252206e-01	1.139847094005547401e+00	1.700560763175523737e+00
1.090740000321125081e+03	-4.337721682664220091e-01	1.137994077265244819e+00	1.697787249699451939e+00
1.091580000321372381e+03	-4.310674576768179778e-01	1.134073917350905791e+00	1.700027128067612914e+00
1.092420000321619682e+03	-4.272516327442724138e-01	1.132469602098833850e+00	1.699181209906929224e+00
1.093260000321866983e+03	-4.236353348609636638e-01	1.130677962576575712e+00	1.697441987668362184e+00
1.094100000322114283e+03	-4.202958623902452451e-01	1.130118345950688274e+00	1.694487547424985197e+00
1.094940000322361811e+03	-4.152518968872738747e-01	1.129772906127881393e+00	1.690809570000836093e+00
1.095780000322608885e+03	-4.097128973673189734e-01	1.126943477753260314e+00	1.690015765851685003e+00
1.096620000322856185e+03	-4.062646753074763972e-01	1.125328726539475577e+00	1.688012425086186319e+00
1.097460000323103486e+03	-4.024088860354185782e-01	1.124137658926132044e+00	1.687400562237994617e+00
1.098300000323350787e+03	-3.972412729942743082e-01	1.121556431681985933e+00	1.686276119172493537e+00
1.099140000323598315e+03	-3.933665656916779385e-01	1.118595885891746189e+00	1.684849241226223038e+00
1.099980000323845616e+03	-3.883724674077798644e-01	1.115853686552551904e+00	1.683733117336684515e+00
1.100820000324092689e+03	-3.831622887979240777e-01	1.114233502954612653e+00	1.685013138219260798e+00
1.101660000324339990e+03	-3.803525831388316902e-01	1.113426829016080033e+00	1.684789709687413595e+00
1.102500000324587518e+03	-3.773381479721046317e-01	1.114643338320232324e+00	1.685778455559413969e+00
1.103340000324834818e+03	-3.728180373962162730e-01	1.112882697295232814e+00	1.686361925856413757e+00
1.104180000325082119e+03	-3.695960350172738385e-01	1.111633064140860716e+00	1.685426525827449895e+00
1.105020000325329420e+03	-3.651690666553151776e-01	1.110908115302441379e+00	1.684798836254256083e+00
1.105860000325576721e+03	-3.603286191965978658e-01	1.110603347560172205e+00	1.683983118178179028e+00
1.106700000325824021e+03	-3.570789491979931007e-01	1.108713590550576944e+00	1.686257457672293070e+00
1.107540000326071322e+03	-3.522105976442316266e-01	1.108353855006329436e+00	1.685711506493327461e+00
1.108380000326318623e+03	-3.473285305183297367e-01	1.105922473068243761e+00	1.685457236138399706e+00
1.109220000326565923e+03	-3.424185592973837400e-01	1.102926282958982318e+00	1.683304589037318166e+00
1.110060000326813224e+03	-3.375960548812059758e-01	1.100059947529149929e+00	1.681340579159311899e+00
1.110900000327060752e+03	-3.337501394022368562e-01	1.097319463916700544e+00	1.682060945463034640e+00
1.111740000327307826e+03	-3.294921636787995212e-01	1.096126681076970311e+00	1.680682935020603619e+00
1.112580000327555126e+03	-3.246176346786411315e-01	1.093569423637901217e+00	1.679003707137787682e+00
1.113420000327802427e+03	-3.211381396954663403e-01	1.092643188379691654e+00	1.678319609493433173e+00
1.114260000328049728e+03	-3.193446926647694473e-01	1.092050643877038762e+00	1.678535917662540067e+00
1.115100000328297028e+03	-3.144576304693793012e-01	1.091277446540943608e+00	1.677952428738377799e+00
1.115940000328544329e+03	-3.109736424539515931e-01	1.091729600664475219e+00	1.676860823544983559e+00
1.116780000328791630e+03	-3.071825601770720171e-01	1.090205771960285119e+00	1.677072870672743798e+00
1.117620000329038930e+03	-3.033905319986656135e-01	1.089701123636733771e+00	1.676202773592813555e+00
1.118460000329286231e+03	-2.995824234943015307e-01	1.088827330708123098e+00	1.675737952087884342e+00
1.119300000329533532e+03	-2.968641465485230002e-01	1.088281891385673994e+00	1.673774550930070326e+00
1.120140000329781060e+03	-2.907373564890021189e-01	1.085369308889188922e+00	1.671521092202065573e+00
1.120980000330028133e+03	-2.873148229863523584e-01	1.084088415717237686e+00	1.670478184624062168e+00
1.121820000330275661e+03	-2.815953636636651103e-01	1.082036042937366771e+00	1.667525740429711245e+00
1.122660000330522962e+03	-2.758714113087250563e-01	1.080220363059587685e+00	1.666866600313244406e+00
1.123500000330770035e+03	-2.704432023969138288e-01	1.078447046805132370e+00	1.669403402062161534e+00
1.124340000331017336e+03	-2.662372221709851661e-01	1.078699082010303956e+00	1.669952378214926370e+00
1.125180000331264637e+03	-2.623350255511642803e-01	1.078381472252660567e+00	1.666917586906154547e+00
1.126020000331511937e+03	-2.588418149958491288e-01	1.077784210377086271e+00	1.665992940933922473e+00
1.126860000331759466e+03	-2.539450573098080421e-01	1.078899457445406940e+00	1.666970729842460308e+00
1.127700000332006539e+03	-2.481563397867457554e-01	1.078632383821098939e+00	1.666165562916384735e+00
1.128540000332253840e+03	-2.416619468545219696e-01	1.076171981633534669e+00	1.666601788963391062e+00
1.129380000332501140e+03	-2.367635338408087819e-01	1.075517416953121641e+00	1.665366219045978369e+00
1.130220000332748441e+03	-2.318821470545802399e-01	1.075062351914952474e+00	1.667642417718951497e+00
1.131060000332995742e+03	-2.253976860883891153e-01	1.072127134401096527e+00	1.667123891966925120e+00
1.131900000333243270e+03	-2.201134615975796627e-01	1.070109929766449364e+00	1.668005772028360534e+00
1.132740000333490570e+03	-2.141174133376837485e-01	1.066618076591429487e+00	1.667001855560951373e+00
1.133580000333737871e+03	-2.093984269657599429e-01	1.065957579169106051e+00	1.667110316404120773e+00
1.134420000333985172e+03	-2.062728192831477236e-01	1.065332106789688149e+00	1.665308631910750625e+00
1.135260000334232245e+03	-2.024360972575942053e-01	1.063926148362746238e+00	1.666283613143338949e+00
1.136100000334479546e+03	-1.986884973644810204e-01	1.065740704603792111e+00	1.668247434505733429e+00
1.136940000334727074e+03	-1.940179593593401031e-01	1.065775608726906798e+00	1.668696849490241885e+00
1.137780000334974602e+03	-1.886268479959886391e-01	1.065130193588415874e+00	1.669145858661288617e+00
1.138620000335221903e+03	-1.838269870435130793e-01	1.064802624543215170e+00	1.667703389915028644e+00
1.139460000335468976e+03	-1.805233424849298773e-01	1.065492067661711673e+00	1.668752601992805840e+00
1.140300000335716049e+03	-1.763960503881736586e-01	1.064804193665137566e+00	1.667890451293658760e+00
1.141140000335963578e+03	-1.732694677175625475e-01	1.065937835052062299e+00	1.666518966884894981e+00
1.141980000336211106e+03	-1.713407567685159005e-01	1.064491323963300928e+00	1.665544641781899982e+00
1.142820000336458406e+03	-1.687063704103077266e-01	1.063672332551107713e+00	1.664892433512561665e+00
1.143660000336705934e+03	-1.651627615122120696e-01	1.063985864393041103e+00	1.667170458346111994e+00
1.144500000336953235e+03	-1.610134772049547913e-01	1.063528583770729341e+00	1.666156802355624800e+00
1.145340000337200308e+03	-1.564500043747937830e-01	1.060712666056230269e+00	1.665844160898791948e+00
1.146180000337447382e+03	-1.517884233476866074e-01	1.061226436235241710e+00	1.666343490939075522e+00
1.147020000337694682e+03	-1.492218763375630364e-01	1.060881235750228413e+00	1.665154792476476242e+00
1.147860000337941983e+03	-1.458633694904183931e-01	1.061064722443213926e+00	1.666357977744645114e+00
1.148700000338189739e+03	-1.423306384598824192e-01	1.060576896314198159e+00	1.667959945572428992e+00
1.149540000338437039e+03	-1.386078393953789900e-01	1.060628431661971849e+00	1.667582204073292607e+00
1.150380000338684113e+03	-1.349098702459572974e-01	1.060690641308535742e+00	1.667425361967427744e+00
1.151220000338931186e+03	-1.307159211780250518e-01	1.060978869558400817e+00	1.667353098950022483e+00
1.152060000339178487e+03	-1.271328499776524235e-01	1.060191948910137461e+00	1.666867241181654302e+00
1.152900000339426015e+03	-1.234672779555277683e-01	1.060626043287617337e+00	1.666882397946940042e+00
1.153740000339673543e+03	-1.205092731456185035e-01	1.059793995206572692e+00	1.668212975623766248e+00
1.154580000339920844e+03	-1.173588355479246170e-01	1.058988966444341040e+00	1.668161409092902225e+00
1.155420000340168144e+03	-1.144152557363009026e-01	1.058808455212143507e+00	1.670821611152424557e+00
1.156260000340415445e+03	-1.111040730519742836e-01	1.059559800090398074e+00	1.671602509698487671e+00
1.157100000340662746e+03	-1.069971469245187684e-01	1.059037663929709883e+00	1.673609583212823271e+00
1.157940000340909819e+03	-1.037032269430584602e-01	1.059240045299055577e+00	1.673536541586776893e+00
1.158780000341157120e+03	-9.861687417381348464e-02	1.057971447418237343e+00	1.672868166815538959e+00
1.159620000341404648e+03	-9.515014886125215676e-02	1.057930535999906496e+00	1.671278689744298385e+00
1.160460000341651948e+03	-9.158176822101865566e-02	1.055024983196318322e+00	1.670285560351903342e+00
1.161300000341899249e+03	-8.854081872506590345e-02	1.056143280779090032e+00	1.669899126881624563e+00
1.162140000342146550e+03	-8.421500365354388229e-02	1.055584428032709798e+00	1.668707620743075770e+00
1.162980000342393851e+03	-8.090006644958147586e-02	1.054151593889631089e+00	1.668514288443950111e+00
1.163820000342641151e+03	-7.809813539161428175e-02	1.052040441915969904e+00	1.670836174149633591e+00
1.164660000342888452e+03	-7.402600023174510380e-02	1.050649304252540661e+00	1.670772060419742244e+00
1.165500000343135753e+03	-7.085599335031148027e-02	1.049295026277121679e+00	1.668709975757158626e+00
1.166340000343383053e+03	-6.819615491029232257e-02	1.049266766905003534e+00	1.668155398643614395e+00
1.167180000343630354e+03	-6.545310622237598963e-02	1.046966193995373162e+00	1.667705894198340477e+00
1.168020000343877655e+03	-6.273323212186923681e-02	1.044690472187613794e+00	1.667055781032874107e+00
1.168860000344124956e+03	-5.994339039484222753e-02	1.043831929329470443e+00	1.665322712032794250e+00
1.169700000344372029e+03	-5.848641874587567208e-02	1.044195568998500523e+00	1.664315412187525434e+00
1.170540000344619557e+03	-5.566822905951295669e-02	1.043667714749379138e+00	1.665126779761489928e+00
1.171380000344866858e+03	-5.177605166514062662e-02	1.042856372306198987e+00	1.665057423474879617e+00
1.172220000345114158e+03	-5.142407508566243513e-02	1.044561541668959981e+00	1.665308357861348787e+00
1.173060000345361459e+03	-4.870638743653518676e-02	1.045074383183976385e+00	1.665677148040128008e+00
1.173900000345608760e+03	-4.671258380096270785e-02	1.044709407226166675e+00	1.666159330063139654e+00
1.174740000345856060e+03	-4.314550188352579002e-02	1.043564278792669997e+00	1.665551454515960206e+00
1.175580000346103589e+03	-3.951980315789159481e-02	1.043726488939591857e+00	1.663352303958204992e+00
1.176420000346350889e+03	-3.612106262577470528e-02	1.040309380540419770e+00	1.663255182467757942e+00
1.177260000346598190e+03	-3.375873930244426696e-02	1.039713620738828226e+00	1.663256031910002486e+00
1.178100000346845491e+03	-2.993236023713689159e-02	1.038327534520515405e+00	1.662372708077249239e+00
1.178940000347092791e+03	-2.682513567774965149e-02	1.036062630113864680e+00	1.660214138865652833e+00
1.179780000347339865e+03	-2.644581521340654690e-02	1.037314571084992254e+00	1.658870381845404696e+00
1.180620000347587165e+03	-2.359770949945188406e-02	1.036684858507165741e+00	1.658230480053041411e+00
1.181460000347834693e+03	-1.987467017596065283e-02	1.034060649864653403e+00	1.657495245115486737e+00
1.182300000348081994e+03	-1.928615625820203142e-02	1.034453620171756016e+00	1.657376851436587861e+00
1.183140000348329295e+03	-1.732341815705207635e-02	1.034861434425614179e+00	1.658076313549998959e+00
1.183980000348576596e+03	-1.549804316621551485e-02	1.034182925124797370e+00	1.658387138440334585e+00
1.184820000348823669e+03	-1.501523374409041017e-02	1.035413422263584904e+00	1.655319674350865133e+00
1.185660000349070742e+03	-1.046080136777295146e-02	1.032470938721185449e+00	1.656667022452743776e+00
1.186500000349318498e+03	-9.037820217225649155e-03	1.032644800198808444e+00	1.656508080445967979e+00
1.187340000349565798e+03	-6.148655046265715483e-03	1.031141010989524043e+00	1.653254819827654210e+00
1.188180000349813099e+03	-2.894724707183691809e-03	1.030360071451087434e+00	1.652515762680496270e+00
1.189020000350060400e+03	-1.975792724597748209e-03	1.030497645149615282e+00	1.653379343320838357e+00
1.189860000350307473e+03	-4.958791799973198515e-04	1.031063072096549016e+00	1.653550025696758352e+00
1.190700000350554774e+03	2.047617155816663231e-03	1.030049347283307437e+00	1.650843636533258163e+00
1.191540000350802302e+03	3.966047101167173919e-03	1.027956303923972081e+00	1.649963828151492118e+00
1.192380000351049603e+03	3.955154099183138920e-03	1.029073601291589979e+00	1.649207759857229005e+00
1.193220000351296903e+03	5.009499216084733163e-03	1.030397236524114746e+00	1.649066706661044712e+00
1.194060000351544204e+03	5.941852122485400366e-03	1.031833881058289881e+00	1.650536813335054420e+00
1.194900000351791505e+03	6.238970197008218699e-03	1.033686870612487763e+00	1.648729848469643544e+00
1.195740000352038805e+03	8.198015735072505805e-03	1.032746865175266704e+00	1.647049464385966999e+00
1.196580000352286106e+03	8.515678081333924454e-03	1.034113864746626810e+00	1.646075776224406706e+00
1.197420000352533407e+03	9.892666661937764630e-03	1.032797709695765453e+00	1.644692348539767979e+00
1.198260000352780935e+03	1.292496139539457342e-02	1.033097399307171038e+00	1.641493905757050786e+00
1.199100000353028236e+03	1.302485900155428422e-02	1.033216436085134138e+00	1.640488564145486716e+00
1.199940000353275309e+03	1.388999472659961133e-02	1.033161991824154358e+00	1.640681193466614340e+00
1.200780000353522610e+03	1.581398373522389933e-02	1.031123892583197144e+00	1.638682953590627767e+00
1.201620000353769910e+03	1.709777192895401560e-02	1.029500303717157506e+00	1.637300540439643237e+00
1.202460000354017438e+03	1.814017693088128616e-02	1.029388556651338771e+00	1.636726446464621176e+00
1.203300000354264739e+03	1.935278603471054723e-02	1.029285982811043221e+00	1.636147279821329459e+00
1.204140000354512040e+03	1.843110620818888892e-02	1.031986577903200697e+00	1.636258576561690381e+00
1.204980000354759113e+03	1.888814359731149500e-02	1.033095512291287932e+00	1.635370482022243666e+00
1.205820000355006414e+03	1.961609451448126026e-02	1.032412285617549719e+00	1.636686242710681860e+00
1.206660000355253942e+03	1.741306715664435803e-02	1.034439566456682780e+00	1.636213974896237433e+00
1.207500000355501243e+03	1.707858857303731770e-02	1.036264512292955686e+00	1.634655504739486398e+00
1.208340000355748543e+03	1.701833417282161420e-02	1.036010306369053557e+00	1.634405150851967470e+00
1.209180000355995844e+03	1.732000723614742291e-02	1.036168109031290641e+00	1.635464739394257405e+00
1.210020000356243145e+03	1.767343932160016576e-02	1.035840922426201294e+00	1.635117834921161917e+00
1.210860000356490445e+03	1.678903534597604719e-02	1.033730914770727649e+00	1.635677220556721156e+00
1.211700000356737519e+03	1.637861907836157122e-02	1.031245758217125275e+00	1.636162781160552804e+00
1.212540000356984820e+03	1.513036674967023661e-02	1.032379281686405692e+00	1.633761936515347735e+00
1.213380000357232348e+03	1.563623819692322794e-02	1.031635988398371451e+00	1.633852569787449305e+00
1.214220000357479648e+03	1.551491497527724382e-02	1.033013042992406039e+00	1.630833869349934462e+00
1.215060000357726949e+03	1.425197208644668478e-02	1.035399771169719374e+00	1.630011719497996170e+00
1.215900000357974250e+03	1.353795051516234506e-02	1.037200342578276535e+00	1.630184091164326166e+00
1.216740000358221323e+03	1.387024903222524273e-02	1.038406251136228642e+00	1.629444694240269831e+00
1.217580000358468624e+03	1.305005001454393257e-02	1.040616162556227353e+00	1.627815848466215298e+00
1.218420000358716152e+03	1.228468419895214873e-02	1.040431911483376881e+00	1.628198771282546753e+00
1.219260000358963225e+03	1.286847617628836780e-02	1.039252663988084358e+00	1.627796100476764485e+00
1.220100000359210526e+03	1.330308127422460615e-02	1.039386592580361368e+00	1.627709256395984516e+00
1.220940000359458054e+03	1.227620277291098343e-02	1.039637366550416608e+00	1.628541485547899015e+00
1.221780000359705355e+03	1.249659026147153205e-02	1.037908488402540907e+00	1.627980207715198802e+00
1.222620000359952655e+03	1.266873677215905013e-02	1.037295788488769022e+00	1.628926031618076475e+00
1.223460000360199956e+03	1.238814927272068565e-02	1.037106271817682668e+00	1.630487276432494692e+00
1.224300000360447029e+03	1.254536874788724811e-02	1.036821925510072573e+00	1.630556840422875631e+00
1.225140000360694330e+03	1.156144150663271364e-02	1.037251589219625014e+00	1.631624781159410009e+00
1.225980000360941858e+03	1.434322533502728134e-02	1.037591593656130629e+00	1.632702055605561142e+00
1.226820000361189159e+03	1.557132925176899808e-02	1.039234933811008066e+00	1.631577098077673371e+00
1.227660000361436687e+03	1.495544874750892768e-02	1.039578941109559729e+00	1.630748285321900415e+00
1.228500000361683760e+03	1.519345554381134472e-02	1.038820279833413851e+00	1.631724545234397583e+00
1.229340000361931061e+03	1.438274841147739805e-02	1.039057949267058856e+00	1.632818660939204136e+00
1.230180000362178362e+03	1.622805685814151730e-02	1.035495785486622466e+00	1.631816631871896517e+00
1.231020000362425662e+03	1.604096817750859036e-02	1.034333121348430362e+00	1.632103848747856523e+00
1.231860000362672963e+03	1.542171884496040812e-02	1.034978963292086940e+00	1.632095935385355245e+00
1.232700000362920491e+03	1.717858549885741687e-02	1.034233978461266412e+00	1.629309530136318518e+00
1.233540000363167792e+03	1.571204108996312326e-02	1.034492662920654782e+00	1.629335502197860164e+00
1.234380000363415093e+03	1.582161266751406017e-02	1.034570360974763403e+00	1.629667561461326075e+00
1.235220000363662166e+03	1.349358465936988973e-02	1.034849893673976506e+00	1.630013012569023978e+00
1.236060000363909467e+03	1.332890296705750537e-02	1.035335597452178069e+00	1.630768811919992789e+00
1.236900000364156767e+03	1.273584422893746237e-02	1.036426138022018772e+00	1.632144293223848575e+00
1.237740000364404295e+03	1.169903754519722831e-02	1.038020681453905913e+00	1.630824441382512591e+00
1.238580000364651596e+03	1.131895586660036125e-02	1.040015725243548905e+00	1.631595661645021345e+00
1.239420000364898897e+03	1.169512624238342076e-02	1.040610602247273198e+00	1.631361809239260552e+00
1.240260000365146198e+03	1.194410194926744627e-02	1.040314652476520552e+00	1.630229174273884585e+00
1.241100000365393498e+03	1.254318135060636039e-02	1.039723205925569882e+00	1.629389234666199338e+00
1.241940000365640799e+03	1.140418821548673176e-02	1.039536429380340188e+00	1.629449295058514879e+00
1.242780000365888100e+03	1.152215656089211442e-02	1.039257491773284414e+00	1.628028631590255682e+00
1.243620000366135400e+03	1.170370769751105482e-02	1.039480555597251943e+00	1.627826838447960389e+00
1.244460000366382701e+03	1.003890965931080945e-02	1.041207789069184209e+00	1.626129509253742444e+00
1.245300000366630229e+03	8.061814901260592678e-03	1.041348532200523147e+00	1.625927919018177903e+00
1.246140000366877530e+03	7.655870146639216778e-03	1.040402784991268481e+00	1.627724502622036384e+00
1.246980000367124603e+03	7.331007361479464045e-03	1.041952701348130228e+00	1.627641376898974146e+00
1.247820000367371904e+03	7.687463021163055098e-03	1.043408121640305719e+00	1.625067179072066770e+00
1.248660000367619432e+03	6.827365404125451155e-03	1.045265043005748851e+00	1.627398459726890900e+00
1.249500000367866733e+03	6.747640330404217068e-03	1.046928469022017305e+00	1.628441508972101381e+00
1.250340000368114033e+03	5.938119358585024037e-03	1.046075550018262801e+00	1.629892674486543402e+00
1.251180000368361334e+03	6.309207405463884526e-03	1.047126133518798685e+00	1.630842825467331503e+00
1.252020000368608635e+03	5.551681931153301316e-03	1.048380386309544221e+00	1.633200078183697279e+00
1.252860000368855935e+03	4.964597034126505722e-03	1.048941143751114913e+00	1.635367882050064781e+00
1.253700000369103009e+03	4.147243288238159145e-03	1.049409239773104074e+00	1.637027366740469336e+00
1.254540000369350309e+03	2.808606757994134857e-03	1.050389177595313583e+00	1.636374474120295686e+00
1.255380000369597610e+03	2.137573100453042836e-03	1.048477454713452994e+00	1.635815088484736446e+00
1.256220000369845138e+03	4.144310757029322917e-03	1.046368733978127352e+00	1.635449818553984525e+00
1.257060000370092439e+03	5.124563170851778419e-03	1.044575023975475636e+00	1.634890230011694312e+00
1.257900000370339740e+03	5.285661078754096652e-03	1.045385316834870126e+00	1.635050323422291285e+00
1.258740000370586813e+03	3.818854891612240635e-03	1.046103281846520128e+00	1.637004938351156902e+00
1.259580000370834114e+03	2.836204853894450529e-03	1.048025583292053531e+00	1.636649002130021291e+00
1.260420000371081642e+03	2.134163834874716354e-03	1.049863229042098167e+00	1.637784949639653931e+00
1.261260000371328942e+03	2.316278965279057380e-03	1.050100874792142758e+00	1.637620288429094018e+00
1.262100000371576243e+03	5.740371313651768809e-04	1.051838854114024668e+00	1.637966178368535530e+00
1.262940000371823544e+03	-3.864133069419216425e-04	1.054178834866929648e+00	1.637209430520476738e+00
1.263780000372070845e+03	-5.892398971729697330e-05	1.054620149907183446e+00	1.636741725708954931e+00
1.264620000372318145e+03	6.501819678135208405e-05	1.054766301739076484e+00	1.636868745322432650e+00
1.265460000372565446e+03	-2.319079779698772058e-03	1.056027964661399254e+00	1.634409562593603926e+00
1.266300000372812747e+03	-3.510508493012541240e-03	1.055796632592303386e+00	1.637153017652275944e+00
1.267140000373060275e+03	-3.706430238579194736e-03	1.056277475895264883e+00	1.637195458177294061e+00
1.267980000373307576e+03	-4.606372065635274196e-03	1.056569493854772723e+00	1.635533434754234516e+00
1.268820000373554649e+03	-5.706077417309672432e-03	1.055173353614500931e+00	1.637151526471557039e+00
1.269660000373801950e+03	-6.816187685780175295e-03	1.057376212658717396e+00	1.636555820531185645e+00
1.270500000374049478e+03	-6.143560657116999869e-03	1.056678738131096917e+00	1.636553824482159358e+00
1.271340000374296778e+03	-6.071643054599036929e-03	1.057885433251441132e+00	1.636846349951401658e+00
1.272180000374544306e+03	-6.197360698263738345e-03	1.057599466952203748e+00	1.635930353337950782e+00
1.273020000374791607e+03	-5.530645554143786245e-03	1.057222173520733444e+00	1.635109081149499266e+00
1.273860000375038680e+03	-4.767004589986375759e-03	1.055343212230077210e+00	1.635085374080278209e+00
1.274700000375285981e+03	-5.706201330409719705e-03	1.056766919514118497e+00	1.634957608876441260e+00
1.275540000375533282e+03	-6.554384135338773947e-03	1.057584455719172034e+00	1.636521118683180065e+00
1.276380000375780583e+03	-5.510843578628427802e-03	1.057305994786271741e+00	1.636865961070685715e+00
1.277220000376027883e+03	-6.077471463332474039e-03	1.058238374938080373e+00	1.637396802893766434e+00
1.278060000376275411e+03	-5.846464101853836130e-03	1.057378927599900154e+00	1.638217702287038113e+00
1.278900000376522485e+03	-5.923023952590540653e-03	1.056224817411115291e+00	1.639529267970693205e+00
1.279740000376769785e+03	-6.794854295692686827e-03	1.056079046518260123e+00	1.643327441810116030e+00
1.280580000377017086e+03	-7.269758818757328725e-03	1.055846118141137602e+00	1.643722166235115356e+00
1.281420000377264387e+03	-7.655304733999823523e-03	1.056818360127490974e+00	1.644325412742808412e+00
1.282260000377511915e+03	-8.339195321570239822e-03	1.056501109626716506e+00	1.645725006929346756e+00
1.283100000377759443e+03	-9.231599022882903960e-03	1.055989696633092612e+00	1.646513644152422184e+00
1.283940000378006516e+03	-9.032042887174435153e-03	1.055677116138038496e+00	1.646913644152422362e+00
1.284780000378253817e+03	-9.752350683531271422e-03	1.057963034569717298e+00	1.647201875562036344e+00
1.285620000378501118e+03	-1.046911134916221967e-02	1.060456291581814092e+00	1.645663526189916182e+00
1.286460000378748418e+03	-1.109414865315367163e-02	1.060549882165748192e+00	1.644518886709141148e+00
1.287300000378995719e+03	-1.064590767528066778e-02	1.060755481335821537e+00	1.644695755341830434e+00
1.288140000379243020e+03	-1.061374702336534588e-02	1.060170920875092015e+00	1.645991291393752887e+00
1.288980000379490320e+03	-1.020145030351533866e-02	1.058492865065188138e+00	1.648690682673560559e+00
1.289820000379737621e+03	-1.160807161420379131e-02	1.061125149982237392e+00	1.648801842543754281e+00
1.290660000379984922e+03	-1.002746259550569424e-02	1.061060103473983940e+00	1.650719698336064356e+00
1.291500000380232223e+03	-1.065323841211430513e-02	1.060020741997194538e+00	1.648933901807219771e+00
1.292340000380479523e+03	-9.989182670137318129e-03	1.059082047664079651e+00	1.647741206449528262e+00
1.293180000380726597e+03	-9.616613814418055114e-03	1.058354361201592431e+00	1.647648713998567827e+00
1.294020000380974125e+03	-9.131748238848817756e-03	1.058733846533604694e+00	1.647161700029338816e+00
1.294860000381221425e+03	-8.944990860225682239e-03	1.061023339020733092e+00	1.645359062241838366e+00
1.295700000381468499e+03	-9.265327743054519241e-03	1.063907160786629058e+00	1.642528017512026928e+00
1.296540000381715799e+03	-9.401272001077549956e-03	1.063889314693339028e+00	1.642595349528368942e+00
1.297380000381963100e+03	-1.074525642207939911e-02	1.063580475039653139e+00	1.641973638508173794e+00
1.298220000382210401e+03	-1.220319289060336869e-02	1.063082976828432002e+00	1.642258014689902401e+00
1.299060000382457929e+03	-1.297555435741285824e-02	1.061689815051094499e+00	1.642749492607208817e+00
1.299900000382705230e+03	-1.374909820113099854e-02	1.062106660428872917e+00	1.643844622845669790e+00
1.300740000382952303e+03	-1.312831745401069755e-02	1.059828342598290840e+00	1.648157811783171445e+00
1.301580000383199604e+03	-1.302645473742881400e-02	1.058447689764848487e+00	1.648077493736058496e+00
1.302420000383447132e+03	-1.193050390539019366e-02	1.056565869429975768e+00	1.648101639637023386e+00
1.303260000383694432e+03	-1.263833667945926144e-02	1.058685216596533252e+00	1.648617466362025441e+00
1.304100000383941733e+03	-1.276224977948601201e-02	1.057495557323486102e+00	1.649025379724526674e+00
1.304940000384189261e+03	-1.117954156882424409e-02	1.056101394830637030e+00	1.649620712869718231e+00
1.305780000384436562e+03	-1.129399565358173846e-02	1.057493389106544113e+00	1.651316451828371612e+00
1.306620000384683863e+03	-1.100679441066714989e-02	1.056787384813474562e+00	1.650227002978372770e+00
1.307460000384930936e+03	-1.100942472633814444e-02	1.057268371218754277e+00	1.649251351786068076e+00
1.308300000385178009e+03	-1.121229151739086549e-02	1.056945354761987588e+00	1.648776918034148276e+00
1.309140000385425310e+03	-1.031421240691665284e-02	1.056718669015011880e+00	1.648788889531265234e+00
1.309980000385673065e+03	-1.202157223022227647e-02	1.056687980405990102e+00	1.648880976168764390e+00
1.310820000385920366e+03	-1.272136484131248559e-02	1.056559626799828511e+00	1.651671033738955296e+00
1.311660000386167667e+03	-1.230886073255273855e-02	1.057336276771224659e+00	1.650055004107222612e+00
1.312500000386414740e+03	-1.248051277321705725e-02	1.058224101399166894e+00	1.648430452392796397e+00
1.313340000386661814e+03	-1.215050948620925893e-02	1.059410925311597751e+00	1.646991088487022026e+00
1.314180000386909342e+03	-1.341483079003989547e-02	1.061905254590365111e+00	1.648160652477402843e+00
1.315020000387156870e+03	-1.397726029081672837e-02	1.064399250297295652e+00	1.648055985622594477e+00
1.315860000387404170e+03	-1.354962175762624600e-02	1.064692578860551464e+00	1.647950507140863108e+00
1.316700000387651698e+03	-1.491323363531174388e-02	1.064786908139319532e+00	1.650318650784128538e+00
1.317540000387898999e+03	-1.277897379143279853e-02	1.064079903130738414e+00	1.652676040370661292e+00
1.318380000388146073e+03	-1.254069386606442363e-02	1.062874732767261632e+00	1.652527748568732191e+00
1.319220000388393146e+03	-1.039792090844320928e-02	1.062478735629308169e+00	1.652176413165840962e+00
1.320060000388640447e+03	-1.113859467410080288e-02	1.062791744930958737e+00	1.652323048695641727e+00
1.320900000388887975e+03	-1.068045081666712214e-02	1.060806255305876800e+00	1.651452234246594486e+00
1.321740000389135503e+03	-9.323252860760309138e-03	1.059125268900596994e+00	1.652270665740814826e+00
1.322580000389382803e+03	-8.958014741874683468e-03	1.057051287503898429e+00	1.652477937364842164e+00
1.323420000389629877e+03	-9.587337689209291663e-03	1.056981142183327727e+00	1.651268367730212905e+00
1.324260000389876950e+03	-9.312640555054407451e-03	1.056209996147245089e+00	1.652547638225389859e+00
1.325100000390124251e+03	-1.102470079952265480e-02	1.058436014750546494e+00	1.653631575575375212e+00
1.325940000390371779e+03	-1.073676104399091079e-02	1.059459031207312885e+00	1.654620382686899482e+00
1.326780000390619080e+03	-1.113652456860918932e-02	1.060580379804893392e+00	1.655001682249384709e+00
1.327620000390866380e+03	-1.093794342089957072e-02	1.060705564478601870e+00	1.655180344024369310e+00
1.328460000391113681e+03	-1.034976718998610254e-02	1.061324077715566361e+00	1.655457179638776921e+00
1.329300000391360982e+03	-9.373178252777414690e-03	1.062042424166612209e+00	1.655229754211837934e+00
1.330140000391608282e+03	-1.011881800145133202e-02	1.063761938119088368e+00	1.654905372385860884e+00
1.330980000391855583e+03	-1.098030160070124009e-02	1.062491792798517576e+00	1.655557250472380781e+00
1.331820000392102884e+03	-9.760939705871331598e-03	1.060032488562655306e+00	1.658192490206975123e+00
1.332660000392350184e+03	-9.151982727837515430e-03	1.058485526484769679e+00	1.656441527599263663e+00
1.333500000392597485e+03	-9.161707304960400519e-03	1.058737730477290917e+00	1.656799492887707448e+00
1.334340000392844786e+03	-8.974979012809287601e-03	1.059017287360462412e+00	1.654351168067496491e+00
1.335180000393092314e+03	-9.110715881922519521e-03	1.059903515680377994e+00	1.653592495004015284e+00
1.336020000393339387e+03	-8.150945783288551794e-03	1.059198416868060377e+00	1.652015560334762379e+00
1.336860000393586915e+03	-7.189756832364297551e-03	1.059289648765533665e+00	1.651016103018390746e+00
1.337700000393834216e+03	-7.124311324568886883e-03	1.060282882094030432e+00	1.650311167220288144e+00
1.338540000394081289e+03	-6.147278523068690735e-03	1.060877116138038589e+00	1.649709680836608738e+00
1.339380000394328590e+03	-6.960786706299267393e-03	1.062578355190627821e+00	1.649406165385621348e+00
1.340220000394575891e+03	-8.356559235900090643e-03	1.063885264964449462e+00	1.648499403426941345e+00
1.341060000394823192e+03	-9.645001028667240725e-03	1.066190673665003530e+00	1.648481075784606231e+00
1.341900000395070720e+03	-9.231314542998790909e-03	1.065398750940255157e+00	1.647737993521114053e+00
1.342740000395317793e+03	-9.211952648168857810e-03	1.065215501083274230e+00	1.647288621148967236e+00
1.343580000395565094e+03	-8.695901408683183453e-03	1.064743926240595107e+00	1.647745335978744396e+00
1.344420000395812394e+03	-9.286235004504168195e-03	1.065970850324648778e+00	1.646009761264291438e+00
1.345260000396059695e+03	-9.268055486582901445e-03	1.066009115851166866e+00	1.645890824901763860e+00
1.346100000396306996e+03	-8.544909985645271835e-03	1.064454052814428842e+00	1.645881019342122054e+00
1.346940000396554524e+03	-8.228149320014371479e-03	1.063293652628295893e+00	1.647177909704596432e+00
1.347780000396801825e+03	-8.213753408200779454e-03	1.062628248864604830e+00	1.648193264579573381e+00
1.348620000397049125e+03	-9.316147248490055238e-03	1.063164679746018360e+00	1.646616329910320253e+00
1.349460000397296653e+03	-8.424216497940815312e-03	1.064397608123141437e+00	1.649406930164140084e+00
1.350300000397543727e+03	-7.133941075063745564e-03	1.064429368998834224e+00	1.647277645558341996e+00
1.351140000397791027e+03	-7.849341061348161924e-03	1.065160295944933777e+00	1.645846331885235880e+00
1.351980000398038328e+03	-7.668051702976830773e-03	1.066194225037568444e+00	1.646516641465976205e+00
1.352820000398285629e+03	-6.184161115406414111e-03	1.067234158423272516e+00	1.644790806274601724e+00
1.353660000398532929e+03	-6.902162330889894358e-03	1.066476927169592859e+00	1.644476942580344048e+00
1.354500000398780230e+03	-7.719690595609911624e-03	1.066124199135715322e+00	1.644170992248587204e+00
1.355340000399027531e+03	-8.160866398502941710e-03	1.065368468955303127e+00	1.644662201222599318e+00
1.356180000399275059e+03	-8.412683593573826168e-03	1.066117241994693376e+00	1.645349757875456786e+00
1.357020000399522360e+03	-8.068284394752434086e-03	1.065667182535513291e+00	1.644646648237931164e+00
1.357860000399769433e+03	-8.720101589823326532e-03	1.066822293439809721e+00	1.643536639771558727e+00
1.358700000400016734e+03	-8.274756489474980811e-03	1.066187911856977921e+00	1.643516283061915439e+00
1.359540000400264262e+03	-7.730357290653575193e-03	1.065863203857424946e+00	1.642893491471502987e+00
1.360380000400511562e+03	-8.283593338014847568e-03	1.065043332649511232e+00	1.644378410336860385e+00
1.361220000400758863e+03	-8.633282254650218382e-03	1.064624462157109264e+00	1.647366372803179768e+00
1.362060000401006164e+03	-8.488646580447054002e-03	1.065203590233684050e+00	1.646054132362768430e+00
1.362900000401253237e+03	-8.650632216932371485e-03	1.065885553670874675e+00	1.646039457041587273e+00
1.363740000401500765e+03	-8.123732196359052110e-03	1.065962513530507527e+00	1.644419303238674912e+00
1.364580000401748066e+03	-8.102034634183736053e-03	1.065238305888710491e+00	1.645504425010763105e+00
1.365420000401995367e+03	-8.182228875062289714e-03	1.065507260024250558e+00	1.644900300839583718e+00
1.366260000402242667e+03	-8.573300983500455399e-03	1.066269042365291186e+00	1.644914032460714326e+00
1.367100000402489968e+03	-6.764373091938597100e-03	1.065226321486529626e+00	1.644063475666464491e+00
1.367940000402737269e+03	-5.759701757247874532e-03	1.062777429528779738e+00	1.643320223514523448e+00
1.368780000402984570e+03	-5.650537390304340678e-03	1.062028370785111475e+00	1.644170275440466122e+00
1.369620000403231870e+03	-5.040190646452080182e-03	1.060081647044303521e+00	1.645809979123137978e+00
1.370460000403479171e+03	-4.042377097831552531e-03	1.058840093666971738e+00	1.646938117122155099e+00
1.371300000403726699e+03	-4.324699617145704757e-03	1.058198873861477374e+00	1.647557124318286048e+00
1.372140000403974000e+03	-4.400400825771377984e-03	1.058253317622099621e+00	1.648068015245185203e+00
1.372980000404221073e+03	-4.460967609966335831e-03	1.058608595312314993e+00	1.646373427690352997e+00
1.373820000404468374e+03	-3.105927018967093601e-03	1.057559703354565395e+00	1.645382898270136618e+00
1.374660000404715902e+03	-3.351832329494719171e-03	1.057712479256001759e+00	1.644500485119152033e+00
1.375500000404963203e+03	-2.704595426092541634e-03	1.057945574419042911e+00	1.647521927196052616e+00
1.376340000405210503e+03	-2.857358522690364895e-03	1.058070997429829019e+00	1.647446818687376746e+00
1.377180000405457804e+03	-2.716742929976678853e-03	1.057982910781208652e+00	1.647878406100817150e+00
1.378020000405705105e+03	-2.582512172569675912e-03	1.057186151264821294e+00	1.649716080716181255e+00
1.378860000405952405e+03	-2.553956824324235195e-03	1.055784721742712762e+00	1.650265726828662238e+00
1.379700000406199706e+03	-2.224928525315271466e-03	1.053981457575499769e+00	1.653822271769990193e+00
1.380540000406447007e+03	-1.782421129547700654e-03	1.054279027337879926e+00	1.655862787079585230e+00
1.381380000406694307e+03	-3.389678322532143381e-04	1.054365589229632416e+00	1.655197012280526181e+00
1.382220000406941608e+03	7.122891526383942845e-04	1.054343811825455113e+00	1.655344629325699257e+00
1.383060000407188909e+03	1.381991217304978647e-03	1.055127204784754413e+00	1.655297724852603958e+00
1.383900000407436210e+03	1.458551068041718081e-03	1.055397922014239986e+00	1.653746762244892698e+00
1.384740000407683283e+03	-6.473899029735005013e-04	1.058069973531074792e+00	1.651882204886218286e+00
1.385580000407930811e+03	-6.398517772300848540e-04	1.058337188256270212e+00	1.652705878937157369e+00
1.386420000408178112e+03	-1.417652177819359429e-03	1.060313075849232289e+00	1.652016161143864181e+00
1.387260000408425412e+03	-9.937972507365342226e-04	1.059192966304240979e+00	1.649914471853454190e+00
1.388100000408672713e+03	-1.060246833002747441e-03	1.058979861767830766e+00	1.649616434884198402e+00
1.388940000408920014e+03	-1.428115267559384571e-03	1.059371427237141061e+00	1.649531992665905777e+00
1.389780000409167315e+03	-2.312300503455376119e-03	1.060074667720753316e+00	1.648842274872612590e+00
1.390620000409414843e+03	-2.801451722367734147e-03	1.061379576063551822e+00	1.648833686753355732e+00
1.391460000409661916e+03	-1.990839416661832097e-03	1.060894825133303465e+00	1.647706634121596236e+00
1.392300000409909217e+03	-2.186848421644356933e-03	1.061621582431438338e+00	1.647973900101374678e+00
1.393140000410156517e+03	-2.089478737315353385e-03	1.061352509377538222e+00	1.648045427122499795e+00
1.393980000410404045e+03	-2.290926676077714198e-03	1.062188940258951497e+00	1.647051448287859987e+00
1.394820000410651346e+03	-2.194029942512188205e-03	1.061923536495260390e+00	1.644681615354184778e+00
1.395660000410898647e+03	-1.914632387194714538e-03	1.060952795582174257e+00	1.645424159731088132e+00
1.396500000411145948e+03	-2.146822125581966320e-03	1.061080553595820763e+00	1.647290850008955809e+00
1.397340000411393021e+03	-2.280430716259651373e-03	1.060014149116618176e+00	1.648278845493557077e+00
1.398180000411640322e+03	-3.912856930028621102e-03	1.061046410350066527e+00	1.647970290392581916e+00
1.399020000411887850e+03	-3.154742159066845943e-03	1.058687010879445056e+00	1.647958488783914044e+00
1.399860000412135150e+03	-2.785513045163768436e-03	1.058031280699032850e+00	1.648059064485824621e+00
1.400700000412382451e+03	-1.623614668094309479e-03	1.057979720166585702e+00	1.647483380275238218e+00
1.401540000412629979e+03	-2.674249486256563297e-03	1.056923656414336055e+00	1.645314594893498628e+00
1.402380000412877052e+03	-1.928194959763036235e-03	1.057870761594540188e+00	1.647743171724258993e+00
1.403220000413124126e+03	-3.177410925634908435e-03	1.058212863197186104e+00	1.649967690420403255e+00
1.404060000413371426e+03	-2.632302300668313590e-03	1.059344123715122876e+00	1.650488556795393302e+00
1.404900000413618727e+03	-2.284119495739211220e-03	1.060570881013257694e+00	1.651819162693461740e+00
1.405740000413866255e+03	-3.221038741761094674e-03	1.061584462223823300e+00	1.651964174969416277e+00
1.406580000414113783e+03	-3.747080120223405305e-03	1.062092873070912269e+00	1.652522781996334178e+00
1.407420000414360857e+03	-3.668155515669351604e-03	1.062499115701059260e+00	1.652795389587676578e+00
1.408260000414607930e+03	-4.181900174281737159e-03	1.063800521539567168e+00	1.652678548329020503e+00
1.409100000414855231e+03	-3.188077620678715987e-03	1.062908432028900618e+00	1.652461909977095411e+00
1.409940000415102759e+03	-2.089762034822762078e-03	1.062418177163338306e+00	1.653745068718439404e+00
1.410780000415350287e+03	-2.785298089041834523e-03	1.063125754080834540e+00	1.655042025117477555e+00
1.411620000415597588e+03	-2.761443161959053517e-03	1.063140169220992970e+00	1.654747097785747467e+00
1.412460000415844888e+03	-2.916305450520492552e-03	1.063070429023418306e+00	1.656955822775171505e+00
1.413300000416092189e+03	-3.461708723812718935e-03	1.062596185606041299e+00	1.658475301821327852e+00
1.414140000416339490e+03	-2.973059542135824632e-03	1.062125111121118071e+00	1.659512027939601841e+00
1.414980000416586563e+03	-2.169275936028150411e-03	1.062549700202310987e+00	1.660469653451147165e+00
1.415820000416833864e+03	-4.044209545564695849e-03	1.065270619993295087e+00	1.661139047553079173e+00
1.416660000417081164e+03	-4.109211189068595615e-03	1.066382199772837325e+00	1.661289977142508700e+00
1.417500000417328692e+03	-4.757659555851390110e-03	1.066990610619926505e+00	1.660830761395398092e+00
1.418340000417575993e+03	-3.990500547439932919e-03	1.067502023613549955e+00	1.661775806689634649e+00
1.419180000417823294e+03	-4.412463671468903198e-03	1.067011268390232193e+00	1.661328968253103167e+00
1.420020000418070367e+03	-5.328751386336351425e-03	1.067928518891006817e+00	1.662096130380996239e+00
1.420860000418317668e+03	-5.535343610552809560e-03	1.068159946194862320e+00	1.662877495980045195e+00
1.421700000418565196e+03	-4.448557145457760105e-03	1.066496543862194502e+00	1.663458861579093950e+00
1.422540000418812497e+03	-3.669101417196341409e-03	1.065640146538107791e+00	1.664933937069487779e+00
1.423380000419059797e+03	-3.690355115080095390e-03	1.066081414211160761e+00	1.665715708481998236e+00
1.424220000419307098e+03	-2.521777254378285149e-03	1.066325850816666865e+00	1.668502349656047601e+00
1.425060000419554399e+03	-2.352489967531247103e-03	1.066073789926463844e+00	1.668081889094519266e+00
1.425900000419801700e+03	-1.391242843663071261e-03	1.065023063323609520e+00	1.668465486667606745e+00
1.426740000420048773e+03	2.678760017695580868e-04	1.064063830638906527e+00	1.667348678427232445e+00
1.427580000420296074e+03	2.274677979656481439e-04	1.063000595092157274e+00	1.667915434741663594e+00
1.428420000420543602e+03	3.901337741241664350e-04	1.062034357398873308e+00	1.667676103854171421e+00
1.429260000420790902e+03	5.428677842500742156e-04	1.061563783271705530e+00	1.668729265417639773e+00
1.430100000421038203e+03	1.835415499076912518e-04	1.062386037350038448e+00	1.668774716525337709e+00
1.430940000421285504e+03	3.244517909470093458e-04	1.062608291428370766e+00	1.668217935658997009e+00
1.431780000421532577e+03	2.745845718738776516e-04	1.062539218374470629e+00	1.669046951321500716e+00
1.432620000421779878e+03	1.439378826467994357e-03	1.061469978534651970e+00	1.669070488502272687e+00
1.433460000422027633e+03	9.079566871697684807e-04	1.060901906196263456e+00	1.670318983210932418e+00
1.434300000422274707e+03	3.779534001620282334e-04	1.061636502432572238e+00	1.672184522084979363e+00
1.435140000422522007e+03	7.604833083858687651e-04	1.061268596880102111e+00	1.673454119093642056e+00
1.435980000422769081e+03	3.446685442819051506e-04	1.062494186676806507e+00	1.674427165516728211e+00
1.436820000423016154e+03	-3.732744982576368005e-04	1.062615773611464753e+00	1.675703255540776260e+00
1.437660000423263682e+03	2.045259023316595300e-04	1.063341363408169649e+00	1.675771026388861662e+00
1.438500000423511210e+03	1.885873433646931231e-03	1.062366619633037024e+00	1.675434942009061956e+00
1.439340000423758511e+03	1.569585718779489131e-03	1.062298380508729823e+00	1.675900277976377861e+00
1.440180000424005812e+03	1.166777100670675273e-03	1.062134811390143430e+00	1.676362773249462812e+00
1.441020000424253112e+03	7.495434842763342874e-04	1.062769741198289486e+00	1.677103963315814239e+00
1.441860000424500186e+03	7.214320003223843045e-04	1.061601168502145365e+00	1.677643530128319460e+00
1.442700000424747714e+03	5.916651886963460996e-04	1.062027925800280048e+00	1.677183299847555098e+00
1.443540000424995014e+03	5.566959186722368700e-04	1.062549512734938473e+00	1.677620634686021184e+00
1.444380000425242542e+03	4.169971410134994940e-04	1.063054921435492739e+00	1.676957157897564166e+00
1.445220000425490070e+03	1.276588937209588307e-03	1.061961664423395568e+00	1.674493072388914872e+00
1.446060000425737371e+03	4.411467164220013210e-04	1.061866239194356965e+00	1.674736697336035807e+00
1.446900000425984445e+03	1.618710641629554593e-03	1.061166143959597408e+00	1.675185192044695848e+00
1.447740000426231745e+03	1.901713500616928308e-03	1.061666549082593836e+00	1.674437136167779450e+00
1.448580000426479046e+03	1.484479884222568999e-03	1.061164285630892268e+00	1.673189486104324386e+00
1.449420000426726347e+03	1.678833561532985710e-03	1.061871695762469647e+00	1.673438386626445951e+00
1.450260000426973647e+03	2.471058960407893339e-03	1.062070099454442751e+00	1.674592968537029769e+00
1.451100000427220948e+03	1.873452800697136258e-03	1.063772172436625141e+00	1.674345318473574595e+00
1.451940000427468021e+03	1.671117133351813274e-03	1.064579082210446836e+00	1.673911668974544353e+00
1.452780000427715322e+03	1.584388841200681103e-03	1.064791329133663700e+00	1.674003788630325174e+00
1.453620000427962623e+03	1.600261778248555401e-03	1.066201741411775705e+00	1.676128170456302469e+00
1.454460000428210151e+03	3.647159812524990077e-05	1.068109985472946333e+00	1.675772031328436107e+00
1.455300000428457679e+03	5.641683042596673569e-04	1.068307722021245132e+00	1.676821979402493445e+00
1.456140000428704980e+03	1.391865010394095466e-03	1.068107793572403930e+00	1.675771115849627790e+00
1.456980000428952053e+03	1.611758028931386394e-03	1.068302861546005289e+00	1.677227354032339912e+00
1.457820000429199354e+03	6.224285075812111771e-04	1.069908770604315107e+00	1.679885824189090826e+00
1.458660000429446654e+03	1.140666198446424256e-03	1.068714679662625233e+00	1.680339830397763912e+00
1.459500000429693955e+03	2.160559216983699501e-03	1.067519588005423348e+00	1.679801547062207190e+00
1.460340000429941483e+03	2.577378055558519118e-03	1.067234837075174969e+00	1.680953727110303220e+00
1.461180000430188784e+03	2.187339108063142152e-03	1.067445249353286885e+00	1.681283790324742622e+00
1.462020000430436085e+03	2.302029668202383323e-03	1.067256328775073593e+00	1.678309998311296791e+00
1.462860000430683385e+03	2.317193179105156431e-03	1.068167908554616297e+00	1.679742496406505969e+00
1.463700000430930686e+03	3.234248493061659541e-03	1.067679154762321447e+00	1.676871950900753028e+00
1.464540000431177987e+03	3.547993151673977785e-03	1.067486898465736189e+00	1.676003028648846538e+00
1.465380000431425287e+03	2.778527562389161102e-03	1.068696977172010953e+00	1.677537149997901933e+00
1.466220000431672361e+03	2.520649266809104998e-03	1.067904554089507130e+00	1.679367416119071921e+00
1.467060000431919889e+03	3.264899249664594480e-03	1.065801790280050065e+00	1.680107827576782453e+00
1.467900000432167190e+03	3.617898821644125601e-03	1.064798359326918797e+00	1.681459398904686209e+00
1.468740000432414263e+03	3.364986509080463047e-03	1.065288924080717958e+00	1.682316042900859676e+00
1.469580000432661564e+03	3.512310671898503673e-03	1.065383491696562990e+00	1.683470049109533129e+00
1.470420000432908864e+03	3.548284016393488203e-03	1.064365050010757541e+00	1.684622026250898408e+00
1.471260000433156165e+03	2.793716376157675228e-03	1.064442105105150027e+00	1.686177452806687294e+00
1.472100000433403466e+03	1.941040538975737084e-03	1.065220661272809899e+00	1.687926386347090579e+00
1.472940000433650766e+03	8.881282264120207151e-04	1.066297883153121129e+00	1.689068826872108575e+00
1.473780000433898067e+03	2.538974690049746125e-04	1.066567766453013988e+00	1.689229326096167050e+00
1.474620000434145368e+03	-5.810427145472025871e-04	1.067034147248616227e+00	1.690607884019266427e+00
1.475460000434393123e+03	-1.020948881115693683e-03	1.068200027686462494e+00	1.690700036693328911e+00
1.476300000434640197e+03	-1.562510375356361038e-03	1.069359069901646420e+00	1.690708016092393740e+00
1.477140000434887497e+03	-1.203125968070076126e-03	1.069515943899888466e+00	1.690924923387613577e+00
1.477980000435134798e+03	5.105598081817271094e-05	1.068770482895269991e+00	1.691213626647252610e+00
1.478820000435382099e+03	6.068932573784907580e-04	1.068523020459628547e+00	1.690873111337657386e+00
1.479660000435629399e+03	1.168405943100374669e-03	1.068578226598684511e+00	1.688819001277098941e+00
1.480500000435876700e+03	9.251891211875923858e-04	1.068327928802426774e+00	1.685957180760770058e+00
1.481340000436123773e+03	1.268493202516207457e-03	1.067976463504739071e+00	1.684577910265593115e+00
1.482180000436371301e+03	2.708013677737107321e-03	1.067119327485818614e+00	1.684083827579067938e+00
1.483020000436618830e+03	1.843750546850344641e-03	1.067452351097701424e+00	1.684891368146389290e+00
1.483860000436866130e+03	1.274521432947306509e-03	1.068974200053037782e+00	1.681502155221403338e+00
1.484700000437113431e+03	9.140419081682617155e-04	1.069988710427955736e+00	1.680398941731992224e+00
1.485540000437360732e+03	1.679873816747699442e-04	1.071905722591653065e+00	1.680486191626234138e+00
1.486380000437607805e+03	-9.674257526408783876e-04	1.072524069042698702e+00	1.677767557225282591e+00
1.487220000437855106e+03	-4.494214628625527280e-06	1.073338746203535088e+00	1.676847908290677536e+00
1.488060000438102634e+03	-5.441639058154205694e-04	1.072653256578453229e+00	1.676336172718573270e+00
1.488900000438349934e+03	-1.289272530782046731e-03	1.072468100525208579e+00	1.675925857493584470e+00
1.489740000438597463e+03	4.433605989559526899e-05	1.071881943756452182e+00	1.674409049253210435e+00
1.490580000438844763e+03	1.644655538146541347e-04	1.074003459139951433e+00	1.673187777064758741e+00
1.491420000439091837e+03	1.081993818534652228e-03	1.073232313103869018e+00	1.673165287435922410e+00
1.492260000439339137e+03	1.686279461877813286e-03	1.072170507079227786e+00	1.671436101884969716e+00
1.493100000439586211e+03	2.829978930055791525e-04	1.072011703201121602e+00	1.672690480888822773e+00
1.493940000439833511e+03	3.811351764236552012e-04	1.070262906478131049e+00	1.672741410478252089e+00
1.494780000440081039e+03	1.868867543045614303e-03	1.068318279403106086e+00	1.671387673212873404e+00
1.495620000440328340e+03	3.341701960618640062e-03	1.067774152685836642e+00	1.669713848181146210e+00
1.496460000440575641e+03	5.406969165976196513e-03	1.066919685241614069e+00	1.668216283061915606e+00
1.497300000440822942e+03	6.567743339080890988e-03	1.066158546360647552e+00	1.667812427834030498e+00
1.498140000441070470e+03	7.824024479932720905e-03	1.065195906406413595e+00	1.667515065621530734e+00
1.498980000441317543e+03	9.673211359332628892e-03	1.064531431807075101e+00	1.665516485968646210e+00
1.499820000441565071e+03	1.202499946793155437e-02	1.063463955061201727e+00	1.663507152259029676e+00
1.500660000441812372e+03	1.379003019790740574e-02	1.063096311529409643e+00	1.663294369134989736e+00
1.501500000442059672e+03	1.575316912482943241e-02	1.061419828343932004e+00	1.663879151130180256e+00
1.502340000442306973e+03	1.802174698553127286e-02	1.060420495487606196e+00	1.663058860457100607e+00
1.503180000442554274e+03	2.030900640138980778e-02	1.059615658695966856e+00	1.663239584317675046e+00
1.504020000442801575e+03	2.221376499549631081e-02	1.059003983681664929e+00	1.660002046572477852e+00
1.504860000443049103e+03	2.452845555563550745e-02	1.057279132579793890e+00	1.661744623967662982e+00
1.505700000443296403e+03	2.547412439078144269e-02	1.057650278615876349e+00	1.662681925787847348e+00
1.506540000443543477e+03	2.685739281162247138e-02	1.057411250710924344e+00	1.661918415981108677e+00
1.507380000443790777e+03	2.977353131052401861e-02	1.056873390307402572e+00	1.661236441661867902e+00
1.508220000444037851e+03	3.132537759206691780e-02	1.056131860613671591e+00	1.658738843524355522e+00
1.509060000444285379e+03	3.311293165625103785e-02	1.055182992339522396e+00	1.657647738402228788e+00
1.509900000444532679e+03	3.504139596147448632e-02	1.056628953701896467e+00	1.657157444907024990e+00
1.510740000444779980e+03	3.611408116308158223e-02	1.057170745416305513e+00	1.658975267681053190e+00
1.511580000445027281e+03	3.803358849027127508e-02	1.057417207136435389e+00	1.658102829978159276e+00
1.512420000445274582e+03	4.029991794304360608e-02	1.058060166352274845e+00	1.658518623684879012e+00
1.513260000445521882e+03	4.331070476758124010e-02	1.057906461286486133e+00	1.659524069148328840e+00
1.514100000445769183e+03	4.587848215911592697e-02	1.057065098378673573e+00	1.660140065761779748e+00
1.514940000446016484e+03	4.738787921783516044e-02	1.058127237975151846e+00	1.660965598991578140e+00
1.515780000446263557e+03	5.002399799468989355e-02	1.058085207923665116e+00	1.660293972915607652e+00
1.516620000446510858e+03	5.108518316200803822e-02	1.059248348235654724e+00	1.662817882891559407e+00
1.517460000446758386e+03	5.467498185051554438e-02	1.059021162130923122e+00	1.663630024277125363e+00
1.518300000447005687e+03	5.759197520792198183e-02	1.058393308882517259e+00	1.661845817983845564e+00
1.519140000447252987e+03	6.073781856189962997e-02	1.057569124924320425e+00	1.664767293079027821e+00
1.519980000447500288e+03	6.312362625538973926e-02	1.055857783481855661e+00	1.666995058282864983e+00
1.520820000447747589e+03	6.603899337159609140e-02	1.055153613833890835e+00	1.666927287434779359e+00
1.521660000447994889e+03	6.858202810746491518e-02	1.055348610256332753e+00	1.669964386348232965e+00
1.522500000448242190e+03	7.036810136280870209e-02	1.056143940250612090e+00	1.669903717235725393e+00
1.523340000448489491e+03	7.370076026835337135e-02	1.056430764163042824e+00	1.669634526040524536e+00
1.524180000448736791e+03	7.695210072905468712e-02	1.056806246633008595e+00	1.669358233109745626e+00
1.525020000448984320e+03	7.985404692144629224e-02	1.056683730533997778e+00	1.669895129116468535e+00
1.525860000449231393e+03	8.220115991174845038e-02	1.057460714077231190e+00	1.670340750112615513e+00
1.526700000449478694e+03	8.488776429079954167e-02	1.058133861544336751e+00	1.670990429243378372e+00
1.527540000449725994e+03	8.731527891088997073e-02	1.058716349022884140e+00	1.670136050239525272e+00
1.528380000449973295e+03	9.078228491972939462e-02	1.058410845087570440e+00	1.668682685769326435e+00
1.529220000450220823e+03	9.328452576044667099e-02	1.059210845087570352e+00	1.668530741646242932e+00
1.530060000450468124e+03	9.630308340250334775e-02	1.058809344014302711e+00	1.668269260906812157e+00
1.530900000450715197e+03	9.915782177796475527e-02	1.059516349022883830e+00	1.667797431924110896e+00
1.531740000450962498e+03	1.020634023604981844e-01	1.059232527256988021e+00	1.668719921552947349e+00
1.532580000451210026e+03	1.065136767901786463e-01	1.060555210141917337e+00	1.668026990270243148e+00
1.533420000451457327e+03	1.100107733454417924e-01	1.059179227314195337e+00	1.669124319464461159e+00
1.534260000451704627e+03	1.133617862877394078e-01	1.058418922362821979e+00	1.667822460285601993e+00
1.535100000451952155e+03	1.171430680788985157e-01	1.058957283124099646e+00	1.668117760412511918e+00
1.535940000452199229e+03	1.202626588818979797e-01	1.060197311744563331e+00	1.668888103011533897e+00
1.536780000452446529e+03	1.238236328767002847e-01	1.060736339649515303e+00	1.668548300274016238e+00
1.537620000452693830e+03	1.269264630140688743e-01	1.060576535055897551e+00	1.667000584173997879e+00
1.538460000452941131e+03	1.320775341293104477e-01	1.059123235113105244e+00	1.668039273323016047e+00
1.539300000453188431e+03	1.354796839270057673e-01	1.058972770530928864e+00	1.665860918306647287e+00
1.540140000453435732e+03	1.384444997008595912e-01	1.058532146317950229e+00	1.666986012704702036e+00
1.540980000453683260e+03	1.419488068634624234e-01	1.058198860685389597e+00	1.665513947796987804e+00
1.541820000453930334e+03	1.461039562331372943e-01	1.056358403258329082e+00	1.665428491045041426e+00
1.542660000454177634e+03	1.493009617453784077e-01	1.057223282980664036e+00	1.665328425008478108e+00
1.543500000454424708e+03	1.522376951217502827e-01	1.058901338790567914e+00	1.666822880490183012e+00
1.544340000454672008e+03	1.554224330006133414e-01	1.059978560670879144e+00	1.666627075494966137e+00
1.545180000454919536e+03	1.598596684142206403e-01	1.059774962931828934e+00	1.667747300131481980e+00
1.546020000455166837e+03	1.636359222658133605e-01	1.060386209139534186e+00	1.670776452664152645e+00
1.546860000455414138e+03	1.682620724229512144e-01	1.059700791065611547e+00	1.671699517994899464e+00
1.547700000455661439e+03	1.712350447056716907e-01	1.060927548363746142e+00	1.674325829833338997e+00
1.548540000455908739e+03	1.755534202616844397e-01	1.061264312816996735e+00	1.674862692821779797e+00
1.549380000456156040e+03	1.806093954033922422e-01	1.061508249064747167e+00	1.675507266265990891e+00
1.550220000456403568e+03	1.851944570170529769e-01	1.062262859611287746e+00	1.673841288560200757e+00
1.551060000456650641e+03	1.884213747732799427e-01	1.063933815177851239e+00	1.675656440528446645e+00
1.551900000456898169e+03	1.927903851474549457e-01	1.064526286127913668e+00	1.676771389589961858e+00
1.552740000457145470e+03	1.976118930563740828e-01	1.064839605317801308e+00	1.674598310148594171e+00
1.553580000457392771e+03	2.024821148939296711e-01	1.064165933809339659e+00	1.673528883028380321e+00
1.554420000457640072e+03	2.077079084461918579e-01	1.063913110540702700e+00	1.675369195431244851e+00
1.555260000457887372e+03	2.131724839610578681e-01	1.064871128356774443e+00	1.674618638636995227e+00
1.556100000458134673e+03	2.179748955370006958e-01	1.064038152612450716e+00	1.673664632428321752e+00
1.556940000458381974e+03	2.239179808786012360e-01	1.063811181161196329e+00	1.677502915763878333e+00
1.557780000458629047e+03	2.310043412150583619e-01	1.063603390090580803e+00	1.676632474110010707e+00
1.558620000458876348e+03	2.363439085124048877e-01	1.064206606890592877e+00	1.675957771414796182e+00
1.559460000459123648e+03	2.410253319523176507e-01	1.064414160124488529e+00	1.678387329760928859e+00
1.560300000459370949e+03	2.470710766960610982e-01	1.064341394096778748e+00	1.679119525894561482e+00
1.561140000459618250e+03	2.523605693854246712e-01	1.064875132719894202e+00	1.678857403416656568e+00
1.561980000459865778e+03	2.572975936265160524e-01	1.065220212785474185e+00	1.679910296036830397e+00
1.562820000460113079e+03	2.618724539286843567e-01	1.065880470369646726e+00	1.680979015382006114e+00
1.563660000460360379e+03	2.666922445533813635e-01	1.067355071542819056e+00	1.682454024835836393e+00
1.564500000460607453e+03	2.719581478775158212e-01	1.067345017020502329e+00	1.686426802315628137e+00
1.565340000460854753e+03	2.765848253747549279e-01	1.068954810022498814e+00	1.687916421054075800e+00
1.566180000461102054e+03	2.815666016359372748e-01	1.069486952337587393e+00	1.688612532807908906e+00
1.567020000461349582e+03	2.867030037102993312e-01	1.072536940745965950e+00	1.687191194582893461e+00
1.567860000461597110e+03	2.917881197132977666e-01	1.071805609177227447e+00	1.688946724990567638e+00
1.568700000461844411e+03	2.964046869420663977e-01	1.072983951191768037e+00	1.689792921688625382e+00
1.569540000462091712e+03	3.024640562149282230e-01	1.073573634648772979e+00	1.690136886412644035e+00
1.570380000462338785e+03	3.073562955658505902e-01	1.074971990973545122e+00	1.691277401722239393e+00
1.571220000462586086e+03	3.123927558131565640e-01	1.076896032329781816e+00	1.691113250177026295e+00
1.572060000462833614e+03	3.189750922845182024e-01	1.076635584776447940e+00	1.692441996896235645e+00
1.572900000463080914e+03	3.268995213738278838e-01	1.078199154395392156e+00	1.696074395936598922e+00
1.573740000463328215e+03	3.309856705377692832e-01	1.080291911550090855e+00	1.698111867645232254e+00
1.574580000463575743e+03	3.370228983841643267e-01	1.081604182657265989e+00	1.698451165514442973e+00
1.575420000463822817e+03	3.431944151609102600e-01	1.083234133071812710e+00	1.699187419782691721e+00
1.576260000464069890e+03	3.481177200462551302e-01	1.083881429221893233e+00	1.703428340905748684e+00
1.577100000464317191e+03	3.543842999264566473e-01	1.085349406825879992e+00	1.705088741074961778e+00
1.577940000464564491e+03	3.591972289814773234e-01	1.087830894089273359e+00	1.706154416819175568e+00
1.578780000464812019e+03	3.648505953267739965e-01	1.091436898882700568e+00	1.707815222801850386e+00
1.579620000465059320e+03	3.692517296991801867e-01	1.094058748338394782e+00	1.710387188654718837e+00
1.580460000465306393e+03	3.729018144756044983e-01	1.096806616397390410e+00	1.711281474247974721e+00
1.581300000465553694e+03	3.784904447392509752e-01	1.098377334127233818e+00	1.711186310991231974e+00
1.582140000465800995e+03	3.836067426225599486e-01	1.100266064736285854e+00	1.710189930294104377e+00
1.582980000466048750e+03	3.877644236976715564e-01	1.104175977156999888e+00	1.711484215887360216e+00
1.583820000466296051e+03	3.925599408338601437e-01	1.105800566738550872e+00	1.713574443346000287e+00
1.584660000466543352e+03	3.977895104250178671e-01	1.108145504202170839e+00	1.715261627203678252e+00
1.585500000466790425e+03	4.024621185356505038e-01	1.109719629201545654e+00	1.714343535486355874e+00
1.586340000467037726e+03	4.055713803304512588e-01	1.113223275308511839e+00	1.715333762944995843e+00
1.587180000467285026e+03	4.102151675309847478e-01	1.114249437514489127e+00	1.715237990968060622e+00
1.588020000467532327e+03	4.154809469420192025e-01	1.116190443667221643e+00	1.718770828840167741e+00
1.588860000467779628e+03	4.191807788080227359e-01	1.120660970927546130e+00	1.716535523069009361e+00
1.589700000468027156e+03	4.242104065721243877e-01	1.122147676421974438e+00	1.715614014955545441e+00
1.590540000468274457e+03	4.283478380238231464e-01	1.126462235164809034e+00	1.717401028924774309e+00
1.591380000468521757e+03	4.325989850476621990e-01	1.129299643578491663e+00	1.717798594044005034e+00
1.592220000468769058e+03	4.371645570697867411e-01	1.131458900947510671e+00	1.718003260898813389e+00
1.593060000469016359e+03	4.430433717132883364e-01	1.133945844779016721e+00	1.720409753914198703e+00
1.593900000469263659e+03	4.466380302073658104e-01	1.136259140785661481e+00	1.720813406235352838e+00
1.594740000469510960e+03	4.515393100121316561e-01	1.137409129694397780e+00	1.719600217297851064e+00
1.595580000469758261e+03	4.567429545707148431e-01	1.139170460045598965e+00	1.719681752785348738e+00
1.596420000470005562e+03	4.611477815062067775e-01	1.139860144002961873e+00	1.719462070832461498e+00
1.597260000470252862e+03	4.642601756539140312e-01	1.142075846563626040e+00	1.716741983066113031e+00
1.598100000470500163e+03	4.688725698016212862e-01	1.144905392355534124e+00	1.716711952869955260e+00
1.598940000470747464e+03	4.733000983737591927e-01	1.147158288176045815e+00	1.717376850005527977e+00
1.599780000470994764e+03	4.773375589119299156e-01	1.150036702242102971e+00	1.718356153518986851e+00
1.600620000471241838e+03	4.819996128898005328e-01	1.153333796331043271e+00	1.719354530265140291e+00
1.601460000471489138e+03	4.866668693260693401e-01	1.156141231146936565e+00	1.717555138985332741e+00
1.602300000471736439e+03	4.914580097758928234e-01	1.158171348847759186e+00	1.717439312260330642e+00
1.603140000471983740e+03	4.947578998148403073e-01	1.162322648360244237e+00	1.716623485535328619e+00
1.603980000472231268e+03	4.994622828860407204e-01	1.165684121813763463e+00	1.714215369266096856e+00
1.604820000472478569e+03	5.045744696448382083e-01	1.168359438498526526e+00	1.714302991955518607e+00
1.605660000472726097e+03	5.089077027126096553e-01	1.170566110935985726e+00	1.712690005924747849e+00
1.606500000472973397e+03	5.125511042217956170e-01	1.174000136264095495e+00	1.713787976857439777e+00
1.607340000473220698e+03	5.162027823693420281e-01	1.177065016987145940e+00	1.714602383235326100e+00
1.608180000473467999e+03	5.204672301875019613e-01	1.180358251316358187e+00	1.715439515167061391e+00
1.609020000473715299e+03	5.242432652993666009e-01	1.183781006753162002e+00	1.715983545927643794e+00
1.609860000473962373e+03	5.291200098373763927e-01	1.187224944001628035e+00	1.717326359247841383e+00
1.610700000474209673e+03	5.337066863414190454e-01	1.189997901999929830e+00	1.718067143500731087e+00
1.611540000474457202e+03	5.382021124345854890e-01	1.194090040378870565e+00	1.719214826582468048e+00
1.612380000474704730e+03	5.423984844292789598e-01	1.198313200938671219e+00	1.720667176519013353e+00
1.613220000474952030e+03	5.461972211777897934e-01	1.201553707234005453e+00	1.721031903766137017e+00
1.614060000475199104e+03	5.510101464492044299e-01	1.205125736067955033e+00	1.721710834484416086e+00
1.614900000475446177e+03	5.545169233606940251e-01	1.208011941704985714e+00	1.722700722166158327e+00
1.615740000475693250e+03	5.582104576508069016e-01	1.211617828080411075e+00	1.722099537744055331e+00
1.616580000475941006e+03	5.620942964502687600e-01	1.214848565557707261e+00	1.723508295751761343e+00
1.617420000476188306e+03	5.658625278745361697e-01	1.218905988781979532e+00	1.724225981655622242e+00
1.618260000476435835e+03	5.692276851188413644e-01	1.222289263823634009e+00	1.724640421051790495e+00
1.619100000476683135e+03	5.731869304786030295e-01	1.225402560330636437e+00	1.725853440100843184e+00
1.619940000476930209e+03	5.770509053459995652e-01	1.228941041511347088e+00	1.725271126004704003e+00
1.620780000477177509e+03	5.805976175105296289e-01	1.232704707365766428e+00	1.725785768307603218e+00
1.621620000477424810e+03	5.850256481199029857e-01	1.236890222175522247e+00	1.726497164102809512e+00
1.622460000477672111e+03	5.885331053710659566e-01	1.241595417723672545e+00	1.727607342457631034e+00
1.623300000477919411e+03	5.924351236884489724e-01	1.246127632590635859e+00	1.729420158599953128e+00
1.624140000478166712e+03	5.973092379107878269e-01	1.249675024976191429e+00	1.730240279384583690e+00
1.624980000478414013e+03	6.011909193453421896e-01	1.254047935607292663e+00	1.732971357132677470e+00
1.625820000478661314e+03	6.041681077476435124e-01	1.258250367345985499e+00	1.734322116833657779e+00
1.626660000478908614e+03	6.077429313961276724e-01	1.262773146966747806e+00	1.736089920700024880e+00
1.627500000479155915e+03	6.121165726677031405e-01	1.266219610187951039e+00	1.736257115846199683e+00
1.628340000479403443e+03	6.148906868900418932e-01	1.269892759156129758e+00	1.737824108085643804e+00
1.629180000479650744e+03	6.186640916862357065e-01	1.273689591724749715e+00	1.737394346832780823e+00
1.630020000479897817e+03	6.227221255826168589e-01	1.277103936814822482e+00	1.736968034994341048e+00
1.630860000480145118e+03	6.258740111190729261e-01	1.280948303370243124e+00	1.736847404544363815e+00
1.631700000480392418e+03	6.297242413278572037e-01	1.285618021385290355e+00	1.735736513617464283e+00
1.632540000480639947e+03	6.330690326028614034e-01	1.290016259792418074e+00	1.736414665727102236e+00
1.633380000480887247e+03	6.363093308456130304e-01	1.293635346439371059e+00	1.737276585298276554e+00
1.634220000481134548e+03	6.401467913837837198e-01	1.298778450258601724e+00	1.737646621138682512e+00
1.635060000481381621e+03	6.443743199559218704e-01	1.302739233385203699e+00	1.737426599408897765e+00
1.635900000481628922e+03	6.477841128744300514e-01	1.306914526886724159e+00	1.737803128264689079e+00
1.636740000481876450e+03	6.514745148116362072e-01	1.310804497549080905e+00	1.739481077467596171e+00
[truncated: 1,570 more rows]
