# Supplementary material for: Real-time single-molecule 3D tracking in E. coli based on cross-entropy minimization
Source: Nat Commun. 2023 Mar 11;14:1336. doi: 10.1038/s41467-023-36879-1 (PMC10008558; doi:10.1038/s41467-023-36879-1)
Supplement: Supplementary file 3 — Source Data [file 41467_2023_36879_MOESM3_ESM.zip › SourceData/Main_Fig_2_Tracking_VS_Sim_Validation/Fig_data/20211111_EXP-21-BL9413/txyzN_MLE.csv]

time [ms]	x[um]		y[um]	z[um]	PhotonCount
0.000000000000000000e+00	7.936151646932643189e-02	1.099449606468624552e+00	1.819959418653843031e+00	5.400000000000000000e+01
8.400000002382057573e-01	-2.955069677471477974e-02	1.109883249856979504e+00	1.679046338365264290e+00	5.000000000000000000e+01
1.680000000490622369e+00	-2.874668047683037742e-02	1.170316893245336942e+00	1.848356455480564264e+00	6.900000000000000000e+01
2.520000000728828127e+00	-2.784807402625411044e-02	1.150383607612775805e+00	1.617179596441950196e+00	6.200000000000000000e+01
3.360000000981244739e+00	5.130061459951384961e-02	9.894662850604856175e-01	1.446449132211089506e+00	6.200000000000000000e+01
4.200000001233661351e+00	4.016553276720635779e-02	1.028415533773316071e+00	1.726773782980362881e+00	5.600000000000000000e+01
5.040000001471867108e+00	-4.026012291989999881e-02	1.117381461078000626e+00	1.606773782980361887e+00	6.200000000000000000e+01
5.880000001724283720e+00	4.931422139298291540e-02	9.567309959954677367e-01	1.546733201634204136e+00	6.600000000000000000e+01
6.720000001976700332e+00	3.936151646932550818e-02	8.169978534652262425e-01	1.606773782980361887e+00	5.700000000000000000e+01
7.560000002214906090e+00	6.827372971336842511e-02	8.164474599338529259e-01	1.617240468461188740e+00	5.700000000000000000e+01
8.400000002467322702e+00	-4.163168013394091815e-02	1.076747674587329229e+00	1.587159305768873097e+00	6.300000000000000000e+01
9.240000002719739314e+00	2.820278709884860291e-02	1.006597567260591575e+00	1.636185353461060643e+00	5.200000000000000000e+01
1.008000000295794507e+01	2.839196740423410859e-02	1.026580888668728875e+00	1.685191110480163346e+00	4.600000000000000000e+01
1.092000000321036168e+01	8.855750017144536912e-02	9.664808171175707230e-01	1.665434598557116175e+00	5.900000000000000000e+01
1.176000000346277830e+01	-7.193909813018883881e-02	1.096130566688515273e+00	1.884217158172347695e+00	4.900000000000000000e+01
1.260000000370098405e+01	2.813184448432792806e-02	1.135596851748999825e+00	1.693121461826056162e+00	4.500000000000000000e+01
1.344000000395340066e+01	-5.137155721403807718e-02	1.084562779053692694e+00	1.793425821922250307e+00	4.400000000000000000e+01
1.428000000419160642e+01	-1.309222539887517911e-01	1.103928992563016465e+00	1.794765006345494740e+00	5.600000000000000000e+01
1.512000000444402303e+01	-6.096954906509743921e-02	1.182578026622367773e+00	1.855921574711022259e+00	4.400000000000000000e+01
1.596000000469643965e+01	-2.985811477095978717e-02	1.041677382661937656e+00	1.597402793845828839e+00	6.200000000000000000e+01
1.680000000493464540e+01	-3.983446723278838419e-02	1.020993560395680788e+00	1.698295583461323588e+00	5.900000000000000000e+01
1.764000000518706202e+01	-3.919598370211474503e-02	1.161026917579402351e+00	1.937808607307417219e+00	4.800000000000000000e+01
1.848000000543947863e+01	-8.900680339673350261e-02	1.010509881231746121e+00	1.496692620288047948e+00	4.400000000000000000e+01
1.932000000567768438e+01	-1.085102050950972341e-01	1.010860131660802352e+00	1.744521518268539850e+00	3.600000000000000000e+01
2.016000000593010100e+01	6.170262274845939032e-02	9.615105967433397183e-01	1.794298320864667673e+00	4.500000000000000000e+01
2.100000000618251761e+01	-1.827372971336949092e-02	1.071143667722424198e+00	1.735150529134003250e+00	4.700000000000000000e+01
2.184000000642072337e+01	-5.716229541923745217e-02	1.081910882947974883e+00	1.795109947787844717e+00	6.400000000000000000e+01
2.268000000667313998e+01	1.222465161264398859e-01	9.516273468863598595e-01	1.504988203749368481e+00	6.100000000000000000e+01
2.352000000691134574e+01	-4.825008217519588527e-02	1.201527275335202205e+00	1.615454889230196756e+00	7.100000000000000000e+01
2.436000000716376235e+01	-2.877032801500156722e-02	1.081010238987541783e+00	1.625434598557117027e+00	4.600000000000000000e+01
2.520000000741617896e+01	-5.940881154567279054e-02	1.110776738701503064e+00	1.785495470576355714e+00	4.800000000000000000e+01
2.604000000765438472e+01	1.104965983016299447e-01	1.200192987986410387e+00	1.857423084518908141e+00	3.500000000000000000e+01
2.688000000790680133e+01	-4.981081969461698122e-02	1.200659988558486546e+00	1.628518780865199744e+00	2.900000000000000000e+01
2.772000000815921794e+01	-1.011823769086284130e-02	1.080976881803819012e+00	1.629776802596127894e+00	5.300000000000000000e+01
2.856000000839742370e+01	7.981081969461456538e-02	9.014105251921815665e-01	1.640202906730795718e+00	5.000000000000000000e+01
2.940000000864984031e+01	5.016553276721147370e-02	8.820276330909955220e-01	1.779634767884569868e+00	4.600000000000000000e+01
3.024000000890225692e+01	-9.004729507634579022e-02	1.032661419581668127e+00	1.459310117115299121e+00	5.000000000000000000e+01
3.108000000914046268e+01	2.061483599250024668e-02	1.032711455357246066e+00	1.618194130095927719e+00	4.700000000000000000e+01
3.192000000939287929e+01	4.966893446557740788e-02	8.729949914188654958e-01	1.546956399038078800e+00	6.600000000000000000e+01
3.276000000964529590e+01	6.040200814894269854e-02	9.632785274804831488e-01	1.537402793845826565e+00	6.800000000000000000e+01
3.360000000988350166e+01	-3.926692631663541988e-02	1.113878956787434760e+00	1.627727444615098662e+00	7.900000000000000000e+01
3.444000001013591827e+01	-5.924327877846380375e-02	1.124279242992074046e+00	1.747199887115030492e+00	6.900000000000000000e+01
3.528000001037412403e+01	-3.884127062951847620e-02	1.183928992563014759e+00	1.756550585576487578e+00	4.600000000000000000e+01
3.612000001062654064e+01	-3.860479524779059091e-02	1.193695492276976466e+00	1.586023028076423813e+00	5.500000000000000000e+01
3.696000001087895726e+01	5.151344244307409781e-02	1.043061705786307414e+00	1.745312854518639156e+00	4.400000000000000000e+01
3.780000001111716301e+01	-4.865209032413453372e-02	1.132661419581665996e+00	1.765394017210958566e+00	4.700000000000000000e+01
3.864000001136957962e+01	-2.914868862576902586e-02	1.112861562683985284e+00	1.726307097499534038e+00	5.100000000000000000e+01
3.948000001162199624e+01	-4.919598370211808458e-02	1.102778169724688340e+00	1.607362212499667820e+00	6.000000000000000000e+01
4.032000001186020199e+01	-2.803725433163428704e-02	1.122811526908407131e+00	1.628153548749770252e+00	5.500000000000000000e+01
4.116000001211261861e+01	-3.780077894990796494e-02	1.092994991418862583e+00	1.708498490192122077e+00	5.700000000000000000e+01
4.200000001236503522e+01	1.222286858826571176e-02	1.003195134521181586e+00	1.728315874134406016e+00	4.600000000000000000e+01
4.284000001260324098e+01	4.179721290114812859e-02	9.832118131130389571e-01	1.638173839422849554e+00	5.000000000000000000e+01
4.368000001285565759e+01	-3.839196740423211907e-02	1.093628777909538385e+00	1.448255002115166334e+00	5.500000000000000000e+01
4.452000001309386334e+01	-1.291486886257704469e-01	1.144129135665334474e+00	1.498782559615232657e+00	5.700000000000000000e+01
4.536000001334627996e+01	-5.990540984730863272e-02	1.133979028338597317e+00	1.648681106249835437e+00	5.700000000000000000e+01
4.620000001359869657e+01	-1.073307368336529066e-02	1.163695492276977106e+00	1.498255002115167045e+00	3.500000000000000000e+01
4.704000001383690233e+01	-3.080401629788553919e-02	1.103912313971159520e+00	1.618052095384371114e+00	5.800000000000000000e+01
4.788000001408931894e+01	8.877032801500206460e-02	9.932952060723430066e-01	1.496631748268805850e+00	3.500000000000000000e+01
4.872000001434173555e+01	1.884127062952067888e-02	9.429282770514237910e-01	1.455069366441685830e+00	4.700000000000000000e+01
4.956000001457994131e+01	8.843926248058053829e-02	8.829783128270047854e-01	1.625617214614834438e+00	6.100000000000000000e+01
5.040000001483235792e+01	-1.631680133938218091e-03	8.829616342351460645e-01	1.496185353461056522e+00	3.300000000000000000e+01
5.124000001508477453e+01	2.855750017144487174e-02	1.063828921011859663e+00	1.746002737403342664e+00	4.800000000000000000e+01
5.208000001532298029e+01	7.517008491831234096e-03	8.937788852362782421e-01	1.716023028076424595e+00	4.000000000000000000e+01
5.292000001557539690e+01	9.817913956067592096e-02	9.147962793397272918e-01	1.696814364326520774e+00	5.800000000000000000e+01
5.376000001582781351e+01	3.914868862577058906e-02	1.025229922728083665e+00	1.576794073653442041e+00	4.500000000000000000e+01
5.460000001606601927e+01	-9.030741799625197075e-02	1.116297352607114490e+00	1.645536051922515952e+00	5.300000000000000000e+01
5.544000001631843588e+01	-9.959799185105566721e-02	1.055897066402476270e+00	1.524014251441553114e+00	5.000000000000000000e+01
5.628000001655664164e+01	-9.692582003749450337e-03	1.115329994279241177e+00	1.622735939037546871e+00	5.300000000000000000e+01
5.712000001680905825e+01	2.997635246182639435e-02	1.114029064114173906e+00	1.492167800191323224e+00	4.900000000000000000e+01
5.796000001706147486e+01	1.061483599249868348e-02	1.073478670582803218e+00	1.402593904325991403e+00	6.100000000000000000e+01
5.880000001729968062e+01	1.061483599249868348e-02	1.071093631946844482e+00	1.743851926056915858e+00	5.300000000000000000e+01
5.964000001755209723e+01	-9.456106622018012331e-03	1.110176309394548255e+00	1.614338902210825211e+00	6.500000000000000000e+01
6.048000001780451385e+01	1.073307368336529066e-02	9.190254865562206277e-01	1.664521518268541556e+00	6.400000000000000000e+01
6.132000001804271960e+01	8.118237690865015566e-02	8.985418073922843973e-01	1.634602680960860255e+00	6.300000000000000000e+01
6.216000001829513621e+01	3.132426213768901846e-02	9.095758800875959338e-01	1.655536051922515739e+00	6.500000000000000000e+01
6.300000001854755283e+01	4.004729507634863239e-02	8.696592730468957200e-01	1.576307097499533683e+00	5.800000000000000000e+01
6.384000001878575858e+01	2.936151646932749770e-02	1.000026202067811454e+00	1.646875236345758609e+00	6.400000000000000000e+01
6.468000001903817520e+01	-6.156073751942159333e-02	1.030409809680586264e+00	1.647098433749633273e+00	5.700000000000000000e+01
6.552000001929059181e+01	-6.186815551567015348e-02	1.089976166292229820e+00	1.847585409903542697e+00	4.700000000000000000e+01
6.636000001952879757e+01	1.081554920225009653e-01	9.598260589654969976e-01	1.708214420769007091e+00	5.800000000000000000e+01
6.720000001978121418e+01	-8.170262274846074035e-02	1.159359058393418351e+00	1.798072386057452121e+00	7.100000000000000000e+01
6.804000002001941994e+01	2.806090186981080592e-02	1.147924699493470868e+00	1.747666572595859336e+00	7.200000000000000000e+01
6.888000002027183655e+01	-1.015843850575901541e-01	1.047457698921398617e+00	1.697727444615098946e+00	7.500000000000000000e+01
6.972000002052425316e+01	5.895950832038643341e-02	1.005789839735406588e+00	1.608031804711291812e+00	6.500000000000000000e+01
7.056000002076245892e+01	-2.089860645057406430e-02	1.075239446204035332e+00	1.616996980384234561e+00	5.500000000000000000e+01
7.140000002101487553e+01	2.978717215644266503e-02	9.148391599993956902e-01	1.726854945672680941e+00	6.500000000000000000e+01
7.224000002126729214e+01	4.943245908384952259e-02	9.042387306924428714e-01	1.658092676730531068e+00	6.200000000000000000e+01
7.308000002150549790e+01	-2.037836061076703231e-02	9.345723025296415187e-01	1.548823140961392397e+00	6.000000000000000000e+01
7.392000002175791451e+01	4.040200814894312487e-02	8.845889811215030818e-01	1.719878255961521774e+00	5.900000000000000000e+01
7.476000002201033112e+01	-9.621639389232328199e-03	1.014972588734279313e+00	1.731014533653974397e+00	5.200000000000000000e+01
7.560000002224853688e+01	7.108778675595495145e-02	9.352394462040383161e-01	1.640750754903940845e+00	5.900000000000000000e+01
7.644000002250095349e+01	5.120602444682731402e-02	9.147724456319554776e-01	1.619817383942285360e+00	2.400000000000000000e+01
7.728000002273915925e+01	-4.846291001875435711e-02	1.114088623365704578e+00	1.497950642018970768e+00	4.600000000000000000e+01
7.812000002299157586e+01	-4.791901664077435896e-02	1.123438158283171617e+00	1.647179596441951333e+00	4.000000000000000000e+01
7.896000002324399247e+01	-1.777713141173364875e-02	1.133087907854115173e+00	1.597139015095793368e+00	6.100000000000000000e+01
7.980000002348219823e+01	2.459343969993810219e-03	1.111753620505327333e+00	1.617199887115029711e+00	5.400000000000000000e+01
8.064000002373461484e+01	-1.687852496116093448e-02	1.110769583585597076e+00	1.626550585576488572e+00	3.900000000000000000e+01
8.148000002398703145e+01	3.470586009643739089e-02	1.030335940197243616e+00	1.566996980384237403e+00	6.000000000000000000e+01
8.232000002422523721e+01	3.513151578355255822e-02	9.897355108902878840e-01	1.637139015095792516e+00	4.600000000000000000e+01
8.316000002447765382e+01	-9.534143497991109939e-02	1.109785546665866818e+00	1.646773782980362810e+00	4.400000000000000000e+01
8.400000002473007044e+01	-4.512860713635369336e-02	9.900524041356231209e-01	1.887098433749633486e+00	7.200000000000000000e+01
8.484000002496827619e+01	5.475315517278289690e-02	1.040352618789098571e+00	1.518133258076689529e+00	6.800000000000000000e+01
8.568000002522069281e+01	-1.147738940637559324e-01	1.051069798239074871e+00	1.698214420769005528e+00	5.100000000000000000e+01
8.652000002547310942e+01	-4.401717284222073090e-02	1.101720263321608329e+00	1.917078143076555108e+00	3.300000000000000000e+01
8.736000002571131517e+01	-3.427729576212001916e-02	1.041953763607645911e+00	1.777037561730395510e+00	4.500000000000000000e+01
8.820000002596373179e+01	-8.380434499866495912e-02	1.122354049812283705e+00	1.707970932692052912e+00	6.500000000000000000e+01
8.904000002620193754e+01	-2.475024652558488469e-02	1.052370728404140365e+00	1.828660815576757415e+00	6.900000000000000000e+01
8.988000002645435416e+01	-1.531778744173983853e-02	1.202337371220421502e+00	1.799046338365265285e+00	6.200000000000000000e+01
9.072000002670677077e+01	8.423290933297344907e-02	1.021486763035568401e+00	1.619736221249969077e+00	5.000000000000000000e+01
9.156000002694497653e+01	2.352348318778396674e-02	1.130836297953035086e+00	1.649614477211491348e+00	4.900000000000000000e+01
9.240000002719739314e+01	-6.640557419770232173e-02	1.080269225829802338e+00	1.719330407788378423e+00	5.400000000000000000e+01
9.324000002744980975e+01	3.665368416822190056e-03	9.910697982390743732e-01	1.729675349230729964e+00	4.600000000000000000e+01
9.408000002768801551e+01	6.404372902758836972e-02	8.705194047077018382e-01	1.880771045577022349e+00	6.900000000000000000e+01
9.492000002794043212e+01	-4.517590221270140205e-02	1.101019762463492313e+00	1.741197149711691594e+00	5.400000000000000000e+01
9.576000002819284873e+01	4.513151578355056870e-02	8.920871923425242045e-01	1.550973952307815651e+00	6.100000000000000000e+01
9.660000002843105449e+01	-1.047502465255849557e-01	1.092954479119237376e+00	1.680405813461590014e+00	5.000000000000000000e+01
9.744000002868347110e+01	-1.423000068577628952e-02	1.012854407568074322e+00	1.850507266826987518e+00	5.600000000000000000e+01
9.828000002893588771e+01	-3.427729576212001916e-02	1.173321408140150623e+00	1.620973952307817711e+00	5.000000000000000000e+01
9.912000002917409347e+01	2.598282715777777696e-02	1.082937800527373540e+00	1.671318893750166623e+00	6.100000000000000000e+01
9.996000002942651008e+01	-3.458471375837035566e-02	1.132771014608778160e+00	1.771501509807883679e+00	3.700000000000000000e+01
1.008000000296647158e+02	-4.453741868202776288e-02	1.102203942485543209e+00	1.632191392692584841e+00	5.900000000000000000e+01
1.016400000299171325e+02	-3.411176299490925601e-02	1.112037156566948681e+00	1.793956681250497454e+00	6.100000000000000000e+01
1.024800000301695491e+02	7.401679448163278607e-03	1.081436727259990960e+00	1.524707436154438156e+00	5.500000000000000000e+01
1.033200000304077548e+02	-6.340233684971963157e-02	1.081303298525114087e+00	1.724098715962057327e+00	4.500000000000000000e+01
1.041600000306601714e+02	-6.264561562818471430e-02	1.071319977116969469e+00	1.623530577115829487e+00	5.000000000000000000e+01
1.050000000309125880e+02	3.751991713902924630e-02	9.512866199332528083e-01	1.704281332019769835e+00	5.600000000000000000e+01
1.058400000311507938e+02	4.822934328421979444e-02	1.011903727832065059e+00	1.625295865673743734e+00	4.300000000000000000e+01
1.066800000314032104e+02	1.091752448111389384e-01	8.427543360169167386e-01	1.726979991539343118e+00	6.700000000000000000e+01
1.075200000316556270e+02	-3.011532904366731600e-02	1.093104586445976523e+00	1.708522082693379573e+00	6.200000000000000000e+01
1.083600000318938328e+02	-1.595477881275186860e-01	1.093371443915732044e+00	1.549009058847287790e+00	5.500000000000000000e+01
1.092000000321462494e+02	-9.358607822132825049e-03	1.043338086732012115e+00	1.788319175962588048e+00	5.600000000000000000e+01
1.100400000323844552e+02	1.040491679613708698e-02	1.082737657425058231e+00	1.716939410193184301e+00	5.100000000000000000e+01
1.108800000326368718e+02	8.305724832506911071e-04	1.102987836302954605e+00	1.614849470865998171e+00	5.800000000000000000e+01
1.117200000328892884e+02	-1.935860782213261189e-02	1.151786977689047475e+00	1.792962438269606551e+00	5.800000000000000000e+01
1.125600000331274941e+02	-3.888565705867108591e-02	1.121169869790234586e+00	1.862252264711823813e+00	5.300000000000000000e+01
1.134000000333799107e+02	-3.853094398607481708e-02	1.170702869218157360e+00	1.652475462115697624e+00	6.900000000000000000e+01
1.142400000336323274e+02	7.201294939190461264e-02	1.010402654564682479e+00	1.752455171442617754e+00	4.800000000000000000e+01
1.150800000338705331e+02	-1.178924604554065780e-01	1.040903012320471888e+00	1.702678368846491708e+00	4.400000000000000000e+01
1.159200000341229497e+02	-2.734856707742316928e-02	1.071386691484413234e+00	1.803936390577421278e+00	4.900000000000000000e+01
1.167600000343753663e+02	-9.786881291723403820e-02	1.171286619933253448e+00	1.673347961058114564e+00	5.300000000000000000e+01
1.176000000346135721e+02	-8.793975553174959714e-02	1.071970442199503992e+00	1.741562381827121087e+00	5.800000000000000000e+01
1.184400000348659887e+02	-6.838905875703638060e-02	1.102937800527374890e+00	1.699837674615366723e+00	4.500000000000000000e+01
1.192800000351184053e+02	-2.843635383338316558e-02	1.093421479691309983e+00	1.728884012980630658e+00	6.500000000000000000e+01
1.201200000353566111e+02	-2.876741936780291553e-02	1.053871801671528274e+00	1.697950642018973610e+00	6.100000000000000000e+01
1.209600000356090277e+02	-1.971332089472532800e-02	1.034605659713360382e+00	1.887828897980497800e+00	4.300000000000000000e+01
1.218000000358472334e+02	1.974278572729026848e-02	1.074922552958700095e+00	1.838944884999868634e+00	5.900000000000000000e+01
1.226400000360996501e+02	-5.146323871953484286e-02	1.154872517183118674e+00	1.799573895865332673e+00	6.500000000000000000e+01
1.234800000363520667e+02	5.711790899008839517e-02	1.024522266754059885e+00	1.619046338365263793e+00	5.600000000000000000e+01
1.243200000365902724e+02	-3.467930391106399668e-02	1.065055981693575404e+00	1.788965175672947439e+00	6.700000000000000000e+01
1.251600000368426890e+02	-6.616909881596555465e-02	1.084655695488940808e+00	1.639533314519173501e+00	6.700000000000000000e+01
1.260000000370951057e+02	7.293229473345697045e-02	1.004972588734277750e+00	1.810527557500067886e+00	5.700000000000000000e+01
1.268400000373333114e+02	2.193909813018990462e-02	9.951226960610153327e-01	1.812779822211892267e+00	6.400000000000000000e+01
1.276800000375857280e+02	5.201004074470993999e-02	9.362234831237667976e-01	1.623571158461988517e+00	5.200000000000000000e+01
1.285200000378381446e+02	1.521046308973996730e-01	9.160233400214501387e-01	1.532800112884967092e+00	4.800000000000000000e+01
1.293600000380763504e+02	1.631680133941770805e-03	9.864903405935265823e-01	1.703530577115827782e+00	6.700000000000000000e+01
1.302000000383287670e+02	-4.827372971336707508e-02	1.106673805103982389e+00	1.874768308173676346e+00	4.900000000000000000e+01
1.310400000385669728e+02	5.184450797749562412e-02	1.106256840307487721e+00	1.634849470865995968e+00	5.500000000000000000e+01
1.318800000388193894e+02	1.102837704580768019e-01	1.025356196347054549e+00	1.555316156346824741e+00	6.200000000000000000e+01
1.327200000390718060e+02	9.080401629788070750e-02	1.085956625654011631e+00	1.604261041346694228e+00	4.700000000000000000e+01
1.335600000393100117e+02	4.118237690864923195e-02	1.176056697205169144e+00	1.713084182308081793e+00	6.400000000000000000e+01
1.344000000395624284e+02	1.201004074470546357e-02	1.225289481979615402e+00	1.813591449135067535e+00	5.900000000000000000e+01
1.352400000398148450e+02	6.250663904634023993e-02	1.165506303673792488e+00	1.743834937212023206e+00	5.000000000000000000e+01
1.360800000400530507e+02	8.349983564960972160e-02	8.953895535307747622e-01	1.743266798365796788e+00	5.300000000000000000e+01
1.369200000403054673e+02	4.494233547816683938e-02	9.356397324086742628e-01	1.753469705096589948e+00	5.300000000000000000e+01
1.377600000405578839e+02	8.562811408518555822e-02	1.006490340593527932e+00	1.704362494712086118e+00	7.000000000000000000e+01
1.386000000407960897e+02	1.072361466809486075e-01	1.056907305390023311e+00	1.464240750673612368e+00	4.800000000000000000e+01
1.394400000410485063e+02	1.374489745245099925e-01	1.007374305962095207e+00	1.504463948077486179e+00	5.500000000000000000e+01
1.402800000413009229e+02	1.486077038949868978e-01	1.008558485984146103e+00	1.615539353750698126e+00	7.500000000000000000e+01
1.411200000415391287e+02	1.496009004982550294e-01	1.018475093024846956e+00	1.655214702981426811e+00	5.000000000000000000e+01
1.419600000417915453e+02	5.106704786498283966e-02	1.009175593882959632e+00	1.744119006635134639e+00	5.000000000000000000e+01
1.428000000420297511e+02	9.146905601392418816e-02	1.048575164576005747e+00	1.633489995769672021e+00	5.700000000000000000e+01
1.436400000422821677e+02	1.921548346209416280e-01	1.098958772188781907e+00	1.473205926346556893e+00	6.400000000000000000e+01
1.444800000425345843e+02	2.635263918349792789e-01	1.059025486556221196e+00	1.572353718077220464e+00	5.200000000000000000e+01
1.453200000427727900e+02	9.381016229305672027e-02	1.119042165148080414e+00	1.632171102019507103e+00	4.600000000000000000e+01
1.461600000430252067e+02	1.557965554995917046e-01	1.019208951066680413e+00	1.573124763654240255e+00	6.300000000000000000e+01
1.470000000432776233e+02	1.278538913206457295e-01	9.792923440259766465e-01	1.492820403558049236e+00	5.200000000000000000e+01
1.478400000435158290e+02	1.691781534583363111e-01	1.059192272474819063e+00	1.630121744038479648e+00	5.600000000000000000e+01
1.486800000437682456e+02	1.816374974283316845e-01	1.019709308822472238e+00	1.588620234230596395e+00	6.900000000000000000e+01
1.495200000440206622e+02	2.134820054058277350e-01	9.898427375573533027e-01	1.568153548749771531e+00	6.000000000000000000e+01
1.503600000442588680e+02	9.577581660860978729e-02	1.080276380945706549e+00	1.647849188653577102e+00	4.300000000000000000e+01
1.512000000445112846e+02	1.978331524296681465e-01	1.030443166864309035e+00	1.727565119230462187e+00	4.400000000000000000e+01
1.520400000447494904e+02	1.789209391856321218e-01	1.060293059537569249e+00	1.566307097499535672e+00	4.300000000000000000e+01
1.528800000450019070e+02	2.616167585373538884e-01	9.308934888445214995e-01	1.715191110480164483e+00	6.200000000000000000e+01
1.537200000452543236e+02	2.943362254272514633e-01	1.031410525192178795e+00	1.704541808941620218e+00	5.500000000000000000e+01
1.545600000454925294e+02	2.568901595499415436e-01	1.031460560967758511e+00	1.843811344710758249e+00	4.300000000000000000e+01
1.554000000457449460e+02	2.196332739780118004e-01	9.617274184375173007e-01	1.924217158172348618e+00	4.900000000000000000e+01
1.562400000459973626e+02	2.521162654861814900e-01	9.618441685805354524e-01	1.625109947787846565e+00	5.900000000000000000e+01
1.570800000462355683e+02	1.950485602196430079e-01	1.032127704642151755e+00	1.665170819807082481e+00	5.600000000000000000e+01
1.579200000464879849e+02	2.280517975676161768e-01	1.052127704642154882e+00	1.694663552980095744e+00	5.200000000000000000e+01
1.587600000467404016e+02	2.314806906027033762e-01	9.723612049281893377e-01	1.983588147306884153e+00	4.500000000000000000e+01
1.596000000469786073e+02	2.058081900883674820e-01	1.052694776765388696e+00	1.732898264422184198e+00	6.200000000000000000e+01
1.604400000472310239e+02	2.296154437342323718e-01	1.022477955071209976e+00	1.612309834902879047e+00	5.500000000000000000e+01
1.612800000474834405e+02	2.235882301472997824e-01	9.730950629700263477e-01	1.621153266537348259e+00	5.600000000000000000e+01
1.621200000477216463e+02	2.687670410071927307e-01	1.023411956215358742e+00	1.710564837018043960e+00	6.000000000000000000e+01
1.629600000479740629e+02	2.421486389659364136e-01	1.043328563256062935e+00	1.790808325094998210e+00	3.700000000000000000e+01
1.638000000482122687e+02	2.266653187569893646e-01	1.113195134521181018e+00	1.682147509518241435e+00	6.000000000000000000e+01
1.646400000484646853e+02	3.097631462576586614e-01	1.053045027194444927e+00	1.622654776345228811e+00	6.100000000000000000e+01
1.654800000487171019e+02	2.331447442164034101e-01	1.062894919867707344e+00	1.721254719902745478e+00	4.700000000000000000e+01
1.663200000489553076e+02	3.265736372514940200e-01	1.122861562683988623e+00	1.740970650479633619e+00	4.300000000000000000e+01
1.671600000492077243e+02	3.406883088936023540e-01	1.173378599031638103e+00	1.641782277402812795e+00	4.700000000000000000e+01
1.680000000494601409e+02	2.449448657647508298e-01	9.737288494607003742e-01	1.621599661345097587e+00	6.300000000000000000e+01
1.688400000496983466e+02	3.094615455558038519e-01	1.053728849460696892e+00	1.901498207979699373e+00	6.500000000000000000e+01
1.696800000499507632e+02	3.341674056522379033e-01	1.054045742706033906e+00	1.511680824037414439e+00	6.300000000000000000e+01
1.705200000502031799e+02	3.284949051379033591e-01	1.025046458217623524e+00	1.751396754614301443e+00	6.100000000000000000e+01
1.713600000504413856e+02	3.134608881542408909e-01	1.045446744422262597e+00	1.640788034421918340e+00	4.700000000000000000e+01
1.722000000506938022e+02	2.975519122581715692e-01	1.015596851748995277e+00	1.619935826152579139e+00	6.000000000000000000e+01
1.730400000509462188e+02	2.235583869541262203e-01	1.157514889812885528e+00	1.679753210094864002e+00	5.800000000000000000e+01
1.738800000511844246e+02	2.982169519742150499e-01	1.048432212365176142e+00	1.620503964998803781e+00	5.400000000000000000e+01
1.747200000514368412e+02	2.425917465362257275e-01	9.590493202639915893e-01	1.460686581056521050e+00	5.800000000000000000e+01
1.755600000516750470e+02	3.368010083310259972e-01	1.100216821694179004e+00	1.620564837018044102e+00	6.300000000000000000e+01
1.764000000519274636e+02	3.817906388855369926e-01	1.020683822266255092e+00	1.629996698171817471e+00	5.500000000000000000e+01
1.772400000521798802e+02	3.551485893061112620e-01	1.091267572981347911e+00	1.608556060383174113e+00	5.800000000000000000e+01
1.780800000524180859e+02	2.003510477041796634e-01	1.111734573553423644e+00	1.666912515863733901e+00	4.700000000000000000e+01
1.789200000526705026e+02	4.846548996516730767e-01	1.051784609329002862e+00	1.836871934517576577e+00	5.700000000000000000e+01
1.797600000529229192e+02	6.184148582211843603e-01	9.419847524313222920e-01	1.768840129806285688e+00	5.800000000000000000e+01
1.806000000531611249e+02	3.734044887756962083e-01	1.072835360616172906e+00	1.709834372787181422e+00	5.200000000000000000e+01
1.814400000534135415e+02	3.977556357995339908e-01	1.043719325984740820e+00	1.569732919421783279e+00	6.000000000000000000e+01
1.822800000536659581e+02	3.518230123652976715e-01	1.085487256721888727e+00	1.669063327210158931e+00	6.500000000000000000e+01
1.831200000539041639e+02	3.755356758584635912e-01	9.563545434986036042e-01	1.789266233940955075e+00	6.100000000000000000e+01
1.839600000541565805e+02	3.803834211839394186e-01	9.869216156218367786e-01	1.730605418364202563e+00	6.100000000000000000e+01
1.848000000543947863e+02	3.146872731314296345e-01	1.048172510011324832e+00	1.720422802306485366e+00	4.600000000000000000e+01
1.856400000546472029e+02	4.386364120063319660e-01	1.158205867195045258e+00	1.759083617883238304e+00	4.700000000000000000e+01
1.864800000548996195e+02	3.526564934957452380e-01	1.128806296502000706e+00	1.678779257787047285e+00	7.200000000000000000e+01
1.873200000551378253e+02	4.675278863593916867e-01	1.118656189175259996e+00	1.757866177498472737e+00	5.200000000000000000e+01
1.881600000553902419e+02	5.318790333832286166e-01	1.159073153971755588e+00	1.637196585286849526e+00	5.100000000000000000e+01
1.890000000556426585e+02	3.960173525635148906e-01	1.079173225522918500e+00	1.717480654709962806e+00	5.600000000000000000e+01
1.898400000558808642e+02	3.705813274309086580e-01	1.099473440176392813e+00	1.697521236056122262e+00	5.600000000000000000e+01
1.906800000561332809e+02	2.944831712294604387e-01	1.170173941034505560e+00	1.947947340190790300e+00	4.700000000000000000e+01
1.915200000563856975e+02	3.378174741118549207e-01	1.280874441892617455e+00	1.608353153652377188e+00	4.300000000000000000e+01
1.923600000566239032e+02	4.525233342082923826e-01	1.141875157404212970e+00	1.729672047402544877e+00	4.600000000000000000e+01
1.932000000568763198e+02	4.075366123009764863e-01	1.183442945039038463e+00	1.610098151537213695e+00	4.400000000000000000e+01
1.940400000571287364e+02	3.722424723974118166e-01	1.095127482816881326e+00	1.689469140671748804e+00	5.000000000000000000e+01
1.948800000573669422e+02	4.174449307954759547e-01	1.036511805941247033e+00	1.608495188363935569e+00	5.500000000000000000e+01
1.957200000576193588e+02	4.417487827429695812e-01	1.058446522596993233e+00	1.567845886825391943e+00	4.600000000000000000e+01
1.965600000578575646e+02	4.965492329921001868e-01	1.080364560660870055e+00	1.727135713267610839e+00	4.500000000000000000e+01
1.974000000581099812e+02	4.613260357030561920e-01	1.091231847437585500e+00	1.637419782690724190e+00	6.600000000000000000e+01
1.982400000583623978e+02	4.251332893489152553e-01	1.282532777602652274e+00	1.766486411729065509e+00	4.000000000000000000e+01
1.990800000586006036e+02	5.099337395980398924e-01	1.084000493686318123e+00	1.865776238171283907e+00	4.900000000000000000e+01
1.999200000588530202e+02	4.844031243127435715e-01	1.245551602729287666e+00	1.676648737113701770e+00	4.200000000000000000e+01
2.007600000591054368e+02	4.885650910311980510e-01	1.206752461343194582e+00	1.715471878075090828e+00	4.700000000000000000e+01
2.016000000593436425e+02	4.847134509561907834e-01	1.088453677712898582e+00	1.614944320575025571e+00	6.300000000000000000e+01
2.024400000595960591e+02	5.899632044306031275e-01	1.210054822531441587e+00	1.745329843363535360e+00	4.700000000000000000e+01
2.032800000598484758e+02	5.342670563780984594e-01	1.221339074104649924e+00	1.736100888940553588e+00	5.500000000000000000e+01
2.041200000600866815e+02	5.389729164745311607e-01	1.062756754412742310e+00	1.787906758844629351e+00	5.600000000000000000e+01
2.049600000603390981e+02	5.236551290327930985e-01	1.054407935006858921e+00	1.889895244806419683e+00	6.900000000000000000e+01
2.058000000605915147e+02	5.480535711329785897e-01	1.176459401805624694e+00	1.700016988844895494e+00	6.400000000000000000e+01
2.066400000608297205e+02	5.423101280041251471e-01	1.158844440441582080e+00	1.828738676440888611e+00	6.200000000000000000e+01
2.074800000610821371e+02	4.975362339403694989e-01	1.220962621607782239e+00	1.707886468171553318e+00	5.400000000000000000e+01
2.083200000613203429e+02	5.322657415749763032e-01	1.022497052058888301e+00	1.718495188363935000e+00	5.100000000000000000e+01
2.091600000615727595e+02	4.871134869004443146e-01	1.194331697163470096e+00	1.718474897690857262e+00	4.700000000000000000e+01
2.100000000618251761e+02	6.217484043823624518e-01	1.165749377471557935e+00	1.757521236056119207e+00	3.800000000000000000e+01
2.108400000620633818e+02	5.673765184675456652e-01	1.107300486514525062e+00	1.606121179613634098e+00	4.800000000000000000e+01
2.116800000623157985e+02	5.529573374763785409e-01	1.098634773863311764e+00	1.745816819517441942e+00	6.000000000000000000e+01
2.125200000625682151e+02	5.681597958744539767e-01	1.119635489374902093e+00	1.685431296728932438e+00	5.100000000000000000e+01
2.133600000628064208e+02	6.044736885666495141e-01	1.321920456459702464e+00	1.855350134036614307e+00	5.800000000000000000e+01
2.142000000630588374e+02	5.810240566405795448e-01	1.013204708032912293e+00	2.155309552690455988e+00	6.700000000000000000e+01
2.150400000633112541e+02	6.464866379585565426e-01	9.448892458107547299e-01	2.145755947498205529e+00	7.100000000000000000e+01
2.158800000635494598e+02	5.621383995819098089e-01	1.086223533159540011e+00	1.615918272882840512e+00	7.800000000000000000e+01
2.167200000638018764e+02	6.176482759762276231e-01	1.097858035161804580e+00	1.604599379132675807e+00	4.800000000000000000e+01
2.175600000640400822e+02	6.027797917597794708e-01	1.169209001102453627e+00	1.782793509228602247e+00	5.900000000000000000e+01
2.184000000642924988e+02	6.369654060164045006e-01	1.170509931267522674e+00	1.732387695767011238e+00	4.800000000000000000e+01
2.192400000645449154e+02	5.932083560940881739e-01	1.221810861432590656e+00	1.792164498363138847e+00	6.200000000000000000e+01
2.200800000647831212e+02	6.084108144921618333e-01	1.183445363434854514e+00	1.691312290093799575e+00	5.600000000000000000e+01
2.209200000650355378e+02	7.232585598176317632e-01	1.224529471905748679e+00	1.511373162113038404e+00	5.300000000000000000e+01
2.217600000652879544e+02	6.090758542081982085e-01	1.265947152213835025e+00	1.711596359516912358e+00	6.200000000000000000e+01
2.226000000655261601e+02	7.236161815374249073e-01	1.186931189133559883e+00	1.610460081824459877e+00	5.100000000000000000e+01
2.234400000657785768e+02	5.674470827214577184e-01	1.228031976196314545e+00	1.859404966824328653e+00	4.300000000000000000e+01
2.242800000660309934e+02	5.926022460431745742e-01	1.188699119870706866e+00	1.829202060093532367e+00	6.100000000000000000e+01
2.251200000662691991e+02	5.164094996890362665e-01	1.339683156790441032e+00	1.578248398458796942e+00	5.100000000000000000e+01
2.259600000665216157e+02	5.605714664074898934e-01	1.241317658792702616e+00	1.607659968939493922e+00	6.000000000000000000e+01
2.268000000667740323e+02	5.058921624964227703e-01	1.273035553754271021e+00	1.698207817112640683e+00	6.000000000000000000e+01
2.276400000670122381e+02	6.694156456842090819e-01	1.095003627593731821e+00	1.709404966824328298e+00	9.200000000000000000e+01
2.284800000672646547e+02	5.830100714865089628e-01	1.227438702005265725e+00	1.558329561151115428e+00	7.500000000000000000e+01
2.293200000675028605e+02	6.365335546742905137e-01	1.369540204579609011e+00	1.556645435285517465e+00	5.100000000000000000e+01
2.301600000677552771e+02	6.498678575566891880e-01	1.311141349398155853e+00	1.747213574131741609e+00	6.400000000000000000e+01
2.310000000680076937e+02	6.831548653627397272e-01	1.322725815624837153e+00	1.598248398458798292e+00	5.000000000000000000e+01
2.318400000682458995e+02	7.353067913364874642e-01	1.354210210300362149e+00	1.717964329035684301e+00	6.400000000000000000e+01
2.326800000684983161e+02	5.592086351350413764e-01	1.285894748078208139e+00	1.778329561151117844e+00	6.600000000000000000e+01
2.335200000687507327e+02	5.130395363190718427e-01	1.357595964447916970e+00	1.718715083939626354e+00	5.400000000000000000e+01
2.343600000689889384e+02	6.469650276557992186e-01	1.198963608980418982e+00	1.677761422304888228e+00	5.200000000000000000e+01
2.352000000692413550e+02	6.814107648323268762e-01	1.270397967880366963e+00	1.547112120766344745e+00	5.300000000000000000e+01
2.360400000694937717e+02	7.357855593943387618e-01	1.272532827638427122e+00	1.627274446150980935e+00	4.700000000000000000e+01
2.368800000697319774e+02	6.689779770477013443e-01	1.254384151334873465e+00	1.729181769420451431e+00	6.800000000000000000e+01
2.377200000699843940e+02	6.429271159225979915e-01	1.286769189970829785e+00	1.730318047112902491e+00	3.400000000000000000e+01
2.385600000702225998e+02	7.567580171066303762e-01	1.128703906626570941e+00	1.730358628459061521e+00	5.700000000000000000e+01
2.394000000704750164e+02	7.402105576798927444e-01	1.301088945262529606e+00	1.711028220670687716e+00	4.200000000000000000e+01
2.402400000707274330e+02	7.348691226999797266e-01	1.293807555735680737e+00	1.622022463651582314e+00	4.800000000000000000e+01
2.410800000709656388e+02	8.387236714221852907e-01	1.235992451269327219e+00	1.612367405093934281e+00	5.500000000000000000e+01
2.419200000712180554e+02	7.835714167476623970e-01	1.308727740334338918e+00	1.471089092689922495e+00	4.900000000000000000e+01
2.427600000714704720e+02	7.576860883897698073e-01	1.280428956704042776e+00	1.560115140382110965e+00	5.200000000000000000e+01
2.436000000717086778e+02	7.517298174173578929e-01	1.292397030543504854e+00	1.679465838843567482e+00	5.300000000000000000e+01
2.444400000719610944e+02	7.260336693648508088e-01	1.273998175362049068e+00	1.648552758554991726e+00	4.100000000000000000e+01
2.452800000722135110e+02	7.318036686790705403e-01	1.365832820466634345e+00	1.707477352881776156e+00	5.800000000000000000e+01
2.461200000724517167e+02	7.273371926115643760e-01	1.358017716000272657e+00	1.597720840958729127e+00	7.100000000000000000e+01
2.469600000727041333e+02	6.025396510096303615e-01	1.300552861962971818e+00	1.878309270478037973e+00	6.000000000000000000e+01
2.478000000729565500e+02	6.868671504952974516e-01	1.193188079476822594e+00	1.677964329035683377e+00	5.300000000000000000e+01
2.486400000731947557e+02	6.119750187406722830e-01	1.356006761501138413e+00	1.777923747689527545e+00	4.900000000000000000e+01
2.494800000734471723e+02	7.573430099059557108e-01	1.388658657606855584e+00	1.568004910381844752e+00	4.900000000000000000e+01
2.503200000736853781e+02	8.216705093916161218e-01	1.171343910896284868e+00	1.687964329035686717e+00	4.900000000000000000e+01
2.511600000739377947e+02	7.570857956332464056e-01	1.354646272084542247e+00	1.708126654420322410e+00	6.200000000000000000e+01
2.520000000741902113e+02	7.112714098898731407e-01	1.327214775230956434e+00	1.798309270478037902e+00	5.200000000000000000e+01
2.528400000744284171e+02	6.556462044518838184e-01	1.449983421479691614e+00	1.778532467881912993e+00	5.200000000000000000e+01
2.536800000746808337e+02	8.909196054644734630e-01	1.322752067728425018e+00	1.659039734708898095e+00	5.600000000000000000e+01
2.545200000749332503e+02	7.657909983281196986e-01	1.215537392569018493e+00	1.818715083939625998e+00	4.800000000000000000e+01
2.553600000751714560e+02	6.409698091880144943e-01	1.417805681061961920e+00	1.709709326920519246e+00	7.200000000000000000e+01
2.562000000754238727e+02	6.761249725097364660e-01	1.460390862800236889e+00	1.660947057978368946e+00	6.400000000000000000e+01
2.570400000756762893e+02	7.309254227588652952e-01	1.282392293823415130e+00	1.980520953843695864e+00	5.300000000000000000e+01
2.578800000759144950e+02	8.552056271681838240e-01	1.184794011051236495e+00	1.710257175093664372e+00	5.100000000000000000e+01
2.587200000761669116e+02	7.088946431231750722e-01	1.437445907156950753e+00	1.680825313939889654e+00	5.100000000000000000e+01
2.595600000764051174e+02	8.430802573798086286e-01	1.309580766915006578e+00	1.761494906151513717e+00	5.100000000000000000e+01
2.604000000766575340e+02	7.869111585638393080e-01	1.392132591469568581e+00	1.611636940863071743e+00	4.100000000000000000e+01
2.612400000769099506e+02	7.609312400532530773e-01	1.285368238290374165e+00	1.872834090574762911e+00	5.200000000000000000e+01
2.620800000771481564e+02	7.249749690808435787e-01	1.458804028213505077e+00	1.894558797786514148e+00	5.400000000000000000e+01
2.629200000774005730e+02	9.184038621159373861e-01	1.431989639258738123e+00	1.815289262017376615e+00	4.300000000000000000e+01
2.637600000776529896e+02	7.214543945402578373e-01	1.524224570567952242e+00	1.776202342305955639e+00	4.600000000000000000e+01
2.646000000778911954e+02	7.554508284915026906e-01	1.396959859632969980e+00	1.987115422594531111e+00	4.900000000000000000e+01
2.654400000781436120e+02	7.386668936830318444e-01	1.519161433758469570e+00	1.736547283748306469e+00	6.200000000000000000e+01
2.662800000783960286e+02	8.133018111649530368e-01	1.491563150986289443e+00	1.756405249036745886e+00	7.300000000000000000e+01
2.671200000786342343e+02	7.481732040285926644e-01	1.424698726255938297e+00	1.846608155767544446e+00	5.600000000000000000e+01
2.679600000788866510e+02	8.423824658234000395e-01	1.517617479831415039e+00	1.746547283748304480e+00	4.700000000000000000e+01
2.688000000791390676e+02	8.472065636106957953e-01	1.540569590590603610e+00	1.976344377017509757e+00	4.800000000000000000e+01
2.696400000793772733e+02	8.011320549474216790e-01	1.483871951778853671e+00	1.867338619998406557e+00	7.200000000000000000e+01
2.704800000796296899e+02	7.753886118185686627e-01	1.527457849028722947e+00	1.777663270767677162e+00	6.300000000000000000e+01
2.713200000798678957e+02	7.087938573154861643e-01	1.440826924584410307e+00	1.787541526729201635e+00	5.900000000000000000e+01
2.721600000801203123e+02	7.124592257323048017e-01	1.594279393099396813e+00	1.717074841248372508e+00	5.700000000000000000e+01
2.730000000803727289e+02	8.369759055233583211e-01	1.417831933165548008e+00	1.936121179613634169e+00	5.100000000000000000e+01
2.738400000806109347e+02	8.915162328525845226e-01	1.401267723088672312e+00	1.785654494132808523e+00	3.800000000000000000e+01
2.746800000808633513e+02	8.660802077199765137e-01	1.485320620910620448e+00	1.745613912786648569e+00	4.500000000000000000e+01
2.755200000811157679e+02	7.801239367475627517e-01	1.398472874772124896e+00	1.766242923652113106e+00	4.500000000000000000e+01
2.763600000813539737e+02	8.346169690004412445e-01	1.471324913980163629e+00	1.887541526729201280e+00	4.500000000000000000e+01
2.772000000816063903e+02	8.084951652608207695e-01	1.444327060514934757e+00	1.719144489902479478e+00	6.700000000000000000e+01
2.780400000818588069e+02	8.627517221319642715e-01	1.467962993540380623e+00	1.769144489902474859e+00	5.500000000000000000e+01
2.788800000820970126e+02	8.369373363885976858e-01	1.491799069668148903e+00	1.798860420479364564e+00	7.100000000000000000e+01
2.797200000823494292e+02	8.218087292522433529e-01	1.455351609734293561e+00	1.979996698171817116e+00	5.400000000000000000e+01
2.805600000826018459e+02	7.563490565814650068e-01	1.468870792616721488e+00	1.892553322979832586e+00	5.100000000000000000e+01
2.814000000828400516e+02	8.411731543687661627e-01	1.512506725642165151e+00	1.806449132211092490e+00	5.300000000000000000e+01
2.822400000830924682e+02	8.859972521560628422e-01	1.476776445158286322e+00	1.778478199519039293e+00	5.800000000000000000e+01
2.830800000833306740e+02	7.601119237981706078e-01	1.620512449734892613e+00	1.798498490192121935e+00	3.900000000000000000e+01
2.839200000835830906e+02	9.734935217569145038e-01	1.344481954597538831e+00	2.209350698461458151e+00	7.100000000000000000e+01
2.847600000838355072e+02	8.466622918721089519e-01	1.548451459460180146e+00	2.000872498942417366e+00	6.000000000000000000e+01
2.856000000840737130e+02	8.699492996781579279e-01	1.541870570791452622e+00	1.952414590096458014e+00	4.000000000000000000e+01
2.864400000843261296e+02	8.124795862626701393e-01	1.466056897348268606e+00	1.853875518558181668e+00	4.600000000000000000e+01
2.872800000845785462e+02	8.656956514542066827e-01	1.560093116578354255e+00	2.014443657404404675e+00	5.400000000000000000e+01
2.881200000848167520e+02	9.095502001764081967e-01	1.484162692992155641e+00	2.135559644423778991e+00	5.900000000000000000e+01
2.889600000850691686e+02	7.622223719899672290e-01	1.497598482915281082e+00	2.187446677020167485e+00	5.700000000000000000e+01
2.898000000853215852e+02	8.764552813229382622e-01	1.561901559615122892e+00	1.839577197693515132e+00	5.400000000000000000e+01
2.906400000855597909e+02	8.403098300451468106e-01	1.535821028702185842e+00	1.821748299713021879e+00	6.600000000000000000e+01
2.914800000858122075e+02	8.043535590727319828e-01	1.569423604543917605e+00	1.852072950482293479e+00	6.200000000000000000e+01
2.923200000860504133e+02	8.876642144169579751e-01	1.523092894753080628e+00	1.982154113174608767e+00	4.900000000000000000e+01
2.931600000863028299e+02	7.924410171279117066e-01	1.587345935677342723e+00	1.813270100193980383e+00	5.800000000000000000e+01
2.940000000865552465e+02	8.166975739990594008e-01	1.551298761948125104e+00	1.814020855097920659e+00	5.900000000000000000e+01
2.948400000867934523e+02	8.206940079502995644e-01	1.614434337217778292e+00	1.813716495001729712e+00	4.700000000000000000e+01
2.956800000870458689e+02	8.050451549741417523e-01	1.588920878428080385e+00	1.733554169617093521e+00	5.000000000000000000e+01
2.965200000872982855e+02	8.586868758527916867e-01	1.563207276536054735e+00	1.773939692405603452e+00	5.300000000000000000e+01
2.973600000875364913e+02	9.027542524185534489e-01	1.507126745623120101e+00	1.984852772694182477e+00	7.800000000000000000e+01
2.982000000877889079e+02	8.859466700719114129e-01	1.581029536118320422e+00	1.886090503752027914e+00	6.400000000000000000e+01
2.990400000880413245e+02	9.194701532596969429e-01	1.644748862103071474e+00	2.026861549329048273e+00	5.500000000000000000e+01
2.998800000882795302e+02	8.826152758367094009e-01	1.638468188087820465e+00	1.866557189232857183e+00	4.700000000000000000e+01
3.007200000885319469e+02	8.563752344062187660e-01	1.552354299991161923e+00	1.867145618752159564e+00	6.700000000000000000e+01
3.015600000887843635e+02	9.491892914488175848e-01	1.546774126834021601e+00	1.877794920290703828e+00	6.900000000000000000e+01
3.024000000890225692e+02	8.721452337204436134e-01	1.650443417043186756e+00	1.818464512502327324e+00	5.500000000000000000e+01
3.032400000892749858e+02	8.548883481485116675e-01	1.564496314865131410e+00	1.869357302117824915e+00	5.900000000000000000e+01
3.040800000895131916e+02	8.974422822712071479e-01	1.628816070156830165e+00	1.650168929041004873e+00	5.800000000000000000e+01
3.049200000897656082e+02	8.696887983976466785e-01	1.693285932775266289e+00	1.990858811925708238e+00	5.100000000000000000e+01
3.057600000900180248e+02	9.226210931311005226e-01	1.667222080454191513e+00	1.801812473560442385e+00	5.600000000000000000e+01
3.066000000902562306e+02	9.256952730935950058e-01	1.672158943644705076e+00	1.812400903079746328e+00	5.100000000000000000e+01
3.074400000905086472e+02	9.888876907469565936e-01	1.606228520058506248e+00	1.822279159041269025e+00	5.000000000000000000e+01
3.082800000907610638e+02	8.913706822551272779e-01	1.700831811411829264e+00	1.772238577695111061e+00	6.800000000000000000e+01
3.091200000909992696e+02	9.931678951562723512e-01	1.664734601907026601e+00	1.962218287022031049e+00	5.600000000000000000e+01
3.099600000912516862e+02	9.860528948133868710e-01	1.608804178320831113e+00	1.862279159041269949e+00	5.000000000000000000e+01
3.108000000915041028e+02	9.287250666269422084e-01	1.653624291368329224e+00	1.872969041925971467e+00	5.800000000000000000e+01
3.116400000917423085e+02	9.301675664554931444e-01	1.677176831434474380e+00	1.852908169906735125e+00	5.600000000000000000e+01
3.124800000919947252e+02	9.333599841088560112e-01	1.671980265890111284e+00	1.882948751252891739e+00	6.300000000000000000e+01
3.133200000922471418e+02	8.760794509987519518e-01	1.696466807100412311e+00	1.753131367310608368e+00	5.000000000000000000e+01
3.141600000924853475e+02	8.585387949687461884e-01	1.611703884944402532e+00	1.803861831541468064e+00	6.400000000000000000e+01
3.150000000927377641e+02	9.523460486146078097e-01	1.696390569257017589e+00	1.823963284906866988e+00	4.600000000000000000e+01
3.158400000929759699e+02	8.849945728899886177e-01	1.631160646528938329e+00	1.763719796829912312e+00	6.900000000000000000e+01
3.166800000932283865e+02	8.583052282342169548e-01	1.655263580126455025e+00	1.723577762118356560e+00	7.500000000000000000e+01
3.175200000934808031e+02	9.416868261929600692e-01	1.660133728949530152e+00	1.812340031060509560e+00	4.200000000000000000e+01
3.183600000937190089e+02	1.054382645544682973e+00	1.754636948751693737e+00	1.641771892214283213e+00	5.500000000000000000e+01
3.192000000939714255e+02	1.007102112434585806e+00	1.689190204329429790e+00	1.772461775098985726e+00	5.300000000000000000e+01
3.200400000942238421e+02	9.601053497825606797e-01	1.673409888069972595e+00	1.823476308752960406e+00	6.400000000000000000e+01
3.208800000944620479e+02	8.319262102218871746e-01	1.637646250402369219e+00	1.804287935676136101e+00	5.400000000000000000e+01
3.217200000947144645e+02	9.458517015586096477e-01	1.672549756409164701e+00	1.924247354329981619e+00	5.100000000000000000e+01
3.225600000949668811e+02	9.281928078377426061e-01	1.667253119313640397e+00	1.894774911830044317e+00	6.500000000000000000e+01
3.234000000952050868e+02	9.701319059679303081e-01	1.711356052911167325e+00	1.906296712311009500e+00	6.800000000000000000e+01
3.242400000954575034e+02	9.821655942508140669e-01	1.695592415243565299e+00	1.827960547503524324e+00	6.500000000000000000e+01
3.250800000956957092e+02	9.547668234498445372e-01	1.669578598698072014e+00	1.898812755772862459e+00	5.200000000000000000e+01
3.259200000959481258e+02	9.979119460268588426e-01	1.713131138764214967e+00	1.769340313272929066e+00	4.900000000000000000e+01
3.267600000962005424e+02	1.011057068603873788e+00	1.687717751525676491e+00	1.880131649523029580e+00	6.900000000000000000e+01
3.276000000964387482e+02	9.639893633373262105e-01	1.731320327367397383e+00	1.930050486830712231e+00	6.200000000000000000e+01
3.284400000966911648e+02	9.768034203799214055e-01	1.685523332516083883e+00	1.900902695100048945e+00	6.400000000000000000e+01
3.292800000969435814e+02	1.059144526659055785e+00	1.718742300745033091e+00	1.792302751542532491e+00	3.800000000000000000e+01
3.301200000971817872e+02	1.112005878777990731e+00	1.762361555178618033e+00	2.123885424042732950e+00	6.800000000000000000e+01
3.309600000974342038e+02	1.024890878435099850e+00	1.736064202571508730e+00	1.895528968562171457e+00	6.700000000000000000e+01
3.318000000976866204e+02	1.026948214256156788e+00	1.789283170800455736e+00	1.896218851446871412e+00	6.900000000000000000e+01
3.326400000979248262e+02	9.494785008406676496e-01	1.723169282703802097e+00	1.806340595485348643e+00	5.300000000000000000e+01
3.334800000981772428e+02	9.824817381886425949e-01	1.817188823342025472e+00	1.666807280966176918e+00	5.500000000000000000e+01
3.343200000984296594e+02	9.456505083038369008e-01	1.741024899469787002e+00	1.666766699620019665e+00	5.000000000000000000e+01
3.351600000986678651e+02	9.787956308808496431e-01	1.775344654761482843e+00	1.966421758177666845e+00	4.700000000000000000e+01
3.360000000989202817e+02	9.917988682288250146e-01	1.809214088072973681e+00	1.896705827600779770e+00	5.300000000000000000e+01
3.368400000991584875e+02	9.648966957294913271e-01	1.704384451549524115e+00	1.987862395966308426e+00	6.400000000000000000e+01
3.376800000994109041e+02	9.476161626193899679e-01	1.818587456698208982e+00	1.838816057601048826e+00	5.600000000000000000e+01
3.385200000996633207e+02	9.902173918184242751e-01	1.733440926929420201e+00	1.969729137889624226e+00	5.100000000000000000e+01
3.393600000999015265e+02	1.043102391475533963e+00	1.788527897446673620e+00	1.860520474139722324e+00	5.700000000000000000e+01
3.402000001001539431e+02	1.016200218976203828e+00	1.833197903167432585e+00	1.891392973082140827e+00	4.900000000000000000e+01
3.410400001004063597e+02	9.986832104843710312e-01	1.797867908888187927e+00	2.152103146639921860e+00	4.500000000000000000e+01
3.418800001006445655e+02	1.040977021687156778e+00	1.842387807282205969e+00	1.842935064236181475e+00	6.100000000000000000e+01
3.427200001008969821e+02	1.114358619645903659e+00	1.816273919185549701e+00	1.983584365774722968e+00	5.300000000000000000e+01
3.435600001011493987e+02	1.036274070237920952e+00	1.810093316721456347e+00	1.784639480774856679e+00	6.000000000000000000e+01
3.444000001013876044e+02	9.592300125095434282e-01	1.773378999317843707e+00	1.845511979717274542e+00	5.900000000000000000e+01
3.452400001016400211e+02	1.001807594170410098e+00	1.796864825016553979e+00	1.845227910294161333e+00	4.700000000000000000e+01
3.460800001018782268e+02	1.014148700449538865e+00	1.791001115797797638e+00	1.855309072986480956e+00	4.800000000000000000e+01
3.469200001021306434e+02	1.007270175488388375e+00	1.825104049395315897e+00	1.776526513371250005e+00	6.800000000000000000e+01
3.477600001023830600e+02	1.039918699763765275e+00	1.840040912585832800e+00	1.687338140294430744e+00	5.600000000000000000e+01
3.486000001026212658e+02	9.726854617300091377e-01	1.823760238570578451e+00	1.788028023179128567e+00	7.200000000000000000e+01
3.494400001028736824e+02	9.651448057000031611e-01	1.868663744577371943e+00	1.779265754236980968e+00	5.400000000000000000e+01
3.502800001031260990e+02	9.876750922845207725e-01	1.903567250584163872e+00	1.920138253179397125e+00	6.500000000000000000e+01
3.511200001033643048e+02	1.030087141178166021e+00	1.928487435182821841e+00	1.769529532987011322e+00	4.900000000000000000e+01
3.519600001036167214e+02	1.081860706541148076e+00	1.872623725964064789e+00	1.829062847506182976e+00	4.800000000000000000e+01
3.528000001038691380e+02	1.025242304499887069e+00	1.787977553951073162e+00	1.849225172890818669e+00	5.200000000000000000e+01
3.536400001041073438e+02	9.976070583171914308e-01	1.822380702202076819e+00	1.838636743371514726e+00	4.400000000000000000e+01
3.544800001043597604e+02	1.070421115359790676e+00	1.876783850453072944e+00	1.768920812794627651e+00	5.800000000000000000e+01
3.553200001046121770e+02	1.042762221638914966e+00	1.941353784622666723e+00	1.769874474429363076e+00	5.200000000000000000e+01
3.561600001048503827e+02	8.253870983761224522e-01	2.006107183302729524e+00	1.730320869237113257e+00	5.400000000000000000e+01
3.570000001051027994e+02	1.056664065437468381e+00	1.929659723368876811e+00	1.681010752121814278e+00	6.100000000000000000e+01
3.578400001053410051e+02	1.088934229102081375e+00	1.864730015294270515e+00	1.911355693564164682e+00	4.800000000000000000e+01
3.586800001055934217e+02	1.100400376468803287e+00	1.888933020442948418e+00	1.912390517891218167e+00	4.800000000000000000e+01
3.595200001058458383e+02	1.061700991068322608e+00	1.863352847285813851e+00	1.874480457218405505e+00	8.100000000000000000e+01
3.603600001060840441e+02	1.093971154732935602e+00	1.918673318089100022e+00	1.805941385680126743e+00	5.900000000000000000e+01
3.612000001063364607e+02	1.045153531641586753e+00	1.903243252258699059e+00	1.896509524526353019e+00	7.500000000000000000e+01
3.620400001065888773e+02	1.047896646069661486e+00	1.918530365878270416e+00	1.857503767507250103e+00	5.200000000000000000e+01
3.628800001068270831e+02	1.028984432825621909e+00	1.882800085394393363e+00	1.848619754526618308e+00	4.300000000000000000e+01
3.637200001070794997e+02	1.021254596490228650e+00	1.997570162666306715e+00	1.869979229622947159e+00	5.500000000000000000e+01
3.645600001073319163e+02	1.053501112616670454e+00	2.012090061060325397e+00	1.700892309911521849e+00	5.600000000000000000e+01
3.654000001075701221e+02	1.105723981204937090e+00	1.826109601698545859e+00	1.832231494334768840e+00	5.200000000000000000e+01
3.662400001078225387e+02	1.057710374411469090e+00	2.070579464316985252e+00	1.704057654911919073e+00	4.400000000000000000e+01
3.670800001080607444e+02	1.050264308534158531e+00	2.025366220180764287e+00	1.786269338277586272e+00	6.000000000000000000e+01
3.679200001083131610e+02	1.142203406664345167e+00	2.020052904493377710e+00	1.806898349143049032e+00	4.000000000000000000e+01
3.687600001085655776e+02	1.034520865405307077e+00	1.954556124295537600e+00	1.787831720104705369e+00	6.000000000000000000e+01
3.696000001088037834e+02	1.126814676608093535e+00	1.999159415648858129e+00	2.069617299335698490e+00	5.500000000000000000e+01
3.704400001090562000e+02	1.059084840272705108e+00	1.963879457145194962e+00	1.841443459912849079e+00	6.700000000000000000e+01
3.712800001093086166e+02	1.031213118708278031e+00	1.848399355539209310e+00	2.072336249528348162e+00	5.100000000000000000e+01
3.721200001095468224e+02	1.082821151304043994e+00	1.972335503218131336e+00	1.992924679047652248e+00	4.900000000000000000e+01
3.729600001097992390e+02	1.005351437888561961e+00	2.016738651469136556e+00	1.934750839624806318e+00	5.700000000000000000e+01
3.738000001100516556e+02	1.067408773709614067e+00	1.941391978598034029e+00	1.876313221451926694e+00	4.900000000000000000e+01
3.746400001102898614e+02	9.888512735381649321e-01	2.006245448829247380e+00	1.847368336452060333e+00	5.100000000000000000e+01
3.754800001105422780e+02	1.080790371668355121e+00	2.011699348367416817e+00	1.869397403760006071e+00	5.300000000000000000e+01
3.763200001107946946e+02	1.091830863347967195e+00	1.956252603945150881e+00	1.830655425490933297e+00	5.200000000000000000e+01
3.771600001110329003e+02	8.830841828711424313e-01	2.191439646013568776e+00	1.811101820298683052e+00	5.500000000000000000e+01
3.780000001112853170e+02	1.063935494245372482e+00	1.966126330326179783e+00	2.012116353952658088e+00	4.300000000000000000e+01
3.788400001115235227e+02	1.124810453157772727e+00	2.010446085617882517e+00	1.873962805202888049e+00	4.800000000000000000e+01
3.796800001117759393e+02	1.065425289150274679e+00	2.075249520073521481e+00	1.944470072029877983e+00	4.500000000000000000e+01
3.805200001120283559e+02	1.126300248062674925e+00	2.019202346344298959e+00	1.824470072029876988e+00	5.000000000000000000e+01
3.813600001122665617e+02	9.768914365170022762e-01	2.003305279941821837e+00	2.065342570972296343e+00	3.700000000000000000e+01
3.822000001125189783e+02	1.128712296956328132e+00	2.048325536091637034e+00	2.036823790107098020e+00	5.100000000000000000e+01
3.830400001127713949e+02	1.209989264017670152e+00	2.113329113649593083e+00	2.179441286934350686e+00	5.100000000000000000e+01
3.838800001130096007e+02	9.613844687698769320e-01	2.228299334023825296e+00	1.961592098280773300e+00	4.500000000000000000e+01
3.847200001132620173e+02	1.153181681671034298e+00	2.032652446499245258e+00	2.164108141742630664e+00	4.800000000000000000e+01
3.855600001135144339e+02	1.105357255182950027e+00	2.047589309689762160e+00	1.975305291454322543e+00	4.700000000000000000e+01
3.864000001137526397e+02	1.117178115622275314e+00	2.081842350614021342e+00	2.096137209050578321e+00	4.100000000000000000e+01
3.872400001140050563e+02	1.069732049744958502e+00	2.046495677742917962e+00	1.867801044243094566e+00	5.300000000000000000e+01
3.880800001142574729e+02	1.142096803562266061e+00	1.980215003727662904e+00	1.979688076839488886e+00	5.400000000000000000e+01
3.889200001144956786e+02	1.153255532932744742e+00	1.974584794794942866e+00	2.010154762320313537e+00	5.800000000000000000e+01
3.897600001147480953e+02	1.075336516291971023e+00	2.069037978821524959e+00	1.820682319820381423e+00	5.600000000000000000e+01
3.906000001149863010e+02	1.095833114593604662e+00	2.042907412133008194e+00	1.710905517224254879e+00	6.300000000000000000e+01
3.914400001152387176e+02	1.047653975032931228e+00	2.077160453057267375e+00	1.860763482512698630e+00	5.300000000000000000e+01
3.922800001154911342e+02	1.098765409327063125e+00	2.001179993695492598e+00	2.002163538955185729e+00	5.700000000000000000e+01
3.931200001157293400e+02	1.059711310853982624e+00	2.025332963068592562e+00	1.964233187609289999e+00	6.400000000000000000e+01
3.939600001159817566e+02	1.081130163144367273e+00	2.059752789911451387e+00	1.924902779820914844e+00	5.500000000000000000e+01
3.948000001162341732e+02	1.092312540053017145e+00	2.094022509427572842e+00	1.865166558570948041e+00	4.300000000000000000e+01
3.956400001164723790e+02	1.103849630034266838e+00	2.138225514576255648e+00	1.805937604147965558e+00	5.600000000000000000e+01
3.964800001167247956e+02	1.154795531561186195e+00	2.122511912684236890e+00	2.106810103090385411e+00	3.800000000000000000e+01
3.973200001169772122e+02	1.146900162458587502e+00	2.096881703751513726e+00	1.748047834148232837e+00	5.100000000000000000e+01
3.981600001172154180e+02	1.278011596752721246e+00	2.010817851430442005e+00	2.010807365687043102e+00	6.000000000000000000e+01
3.990000001174678346e+02	1.119312211352239572e+00	2.074703963333778489e+00	1.942410328860320945e+00	4.800000000000000000e+01
3.998400001177060403e+02	1.130234465340985039e+00	2.138706825380142007e+00	1.984094454725918055e+00	5.000000000000000000e+01
4.006800001179584569e+02	1.071818850398576828e+00	2.272959866304407939e+00	2.084358233475953170e+00	6.500000000000000000e+01
4.015200001182108736e+02	1.092859342078194018e+00	2.066929371167049112e+00	1.914865500302939338e+00	6.300000000000000000e+01
4.023600001184490793e+02	1.285176800819153087e+00	2.141232447866894262e+00	2.465393057803003884e+00	5.400000000000000000e+01
4.032000001187014959e+02	1.096288235113279441e+00	1.975085202586516431e+00	2.047300381072476583e+00	5.900000000000000000e+01
4.040400001189539125e+02	1.078818521697799682e+00	2.109404957878215470e+00	1.919025088284234570e+00	5.900000000000000000e+01
4.048800001191921183e+02	9.411596279769334217e-01	2.334175035150133581e+00	1.821094736938336567e+00	6.700000000000000000e+01
4.057200001194445349e+02	1.063146021183465351e+00	2.218378040298814469e+00	1.863712233765591364e+00	6.300000000000000000e+01
4.065600001196969515e+02	1.084422988244808650e+00	2.232897938692827822e+00	1.984138337900262172e+00	5.800000000000000000e+01
4.074000001199351573e+02	1.055983725764230385e+00	2.177167658208952972e+00	1.913610780400192724e+00	3.100000000000000000e+01
4.082400001201875739e+02	1.087307987901921180e+00	2.310820269826255213e+00	1.774564442034929357e+00	3.700000000000000000e+01
4.090800001204399905e+02	1.088324832043360502e+00	2.314856489056341005e+00	1.804402116650294374e+00	4.300000000000000000e+01
4.099200001206781963e+02	1.179530856490186963e+00	2.298809315327128289e+00	1.723103513573208900e+00	4.200000000000000000e+01
4.107600001209306129e+02	1.190287577711719891e+00	2.172261783842111882e+00	1.862413630688505961e+00	4.700000000000000000e+01
4.116000001211688186e+02	1.060429462940758683e+00	2.175780966724540022e+00	1.822657118765459217e+00	5.300000000000000000e+01
4.124400001214212352e+02	9.917300775402804192e-01	2.299200078055807950e+00	1.823874559150226560e+00	4.600000000000000000e+01
4.132800001216736518e+02	1.012817864296238213e+00	2.263553190531228054e+00	2.005010836842679112e+00	5.400000000000000000e+01
4.141200001219118576e+02	1.004378601815663075e+00	2.388056410333385671e+00	1.875335487611950569e+00	5.800000000000000000e+01
4.149600001221642742e+02	1.055868396720560654e+00	2.202292772665789045e+00	2.016329730592845593e+00	5.700000000000000000e+01
4.158000001224166908e+02	1.117310896549115640e+00	2.066829349651667869e+00	2.048683448670063356e+00	4.900000000000000000e+01
4.166400001226548966e+02	1.088540568534112296e+00	2.240798854514309824e+00	1.980489318574138125e+00	4.400000000000000000e+01
4.174800001229073132e+02	1.079722945442766147e+00	2.165735717704823315e+00	2.181280654824238496e+00	4.200000000000000000e+01
4.183200001231597298e+02	1.040810732198726996e+00	2.279521758057011738e+00	1.992396641843608762e+00	5.000000000000000000e+01
4.191600001233979356e+02	1.181827576340170438e+00	2.303441227144071846e+00	1.773309722132188071e+00	4.400000000000000000e+01
4.200000001236503522e+02	1.113080895863339137e+00	2.377827696803214153e+00	1.884527162516956622e+00	4.000000000000000000e+01
4.208400001239027688e+02	1.043672084317661231e+00	2.351630415747255398e+00	1.996231579055629979e+00	4.900000000000000000e+01
4.216800001241409745e+02	1.134641633382758030e+00	2.266500564570334220e+00	2.066576520497980241e+00	4.500000000000000000e+01
4.225200001243933912e+02	9.750436415317018657e-01	2.381287320434109844e+00	2.086454776459504501e+00	5.300000000000000000e+01
4.233600001246315969e+02	1.024665280920928012e+00	2.315623754317664762e+00	1.986556229824902431e+00	4.200000000000000000e+01
4.242000001248840135e+02	1.054310567848331104e+00	2.240427188773308487e+00	1.887651926171196592e+00	5.000000000000000000e+01
4.250400001251364301e+02	1.084050444928431389e+00	2.205397409147543897e+00	1.919396924056030684e+00	5.100000000000000000e+01
4.258800001253746359e+02	9.738612646230482284e-01	2.450617808399673692e+00	1.749559249440663322e+00	4.400000000000000000e+01
4.267200001256270525e+02	1.054026797390255510e+00	2.185571350182044625e+00	1.900573783094639424e+00	5.800000000000000000e+01
4.275600001258794691e+02	1.093790322008528548e+00	2.170308070270237977e+00	2.063028954537257320e+00	4.300000000000000000e+01
4.284000001261176749e+02	1.064074092466603005e+00	2.455128183317739854e+00	1.953921744152756546e+00	4.500000000000000000e+01
4.292400001263700915e+02	1.023979502313910217e+00	2.350131760875690645e+00	2.004104360210469338e+00	4.900000000000000000e+01
4.300800001266225081e+02	1.023388313859589616e+00	2.424484873351108405e+00	2.044063778864309455e+00	5.100000000000000000e+01
4.309200001268607139e+02	1.093861264623049223e+00	2.369121521888150284e+00	1.994327557614344215e+00	4.300000000000000000e+01
4.317600001271131305e+02	9.731754860160268805e-01	2.383357884220547618e+00	1.974144941556630783e+00	4.000000000000000000e+01
4.326000001273513362e+02	1.023057248325162760e+00	2.357494175001793479e+00	1.984185522902789600e+00	4.400000000000000000e+01
4.334400001276037528e+02	1.023057248325166313e+00	2.341747215926053727e+00	1.964368138960502108e+00	3.800000000000000000e+01
4.342800001278561695e+02	9.335538466267969682e-01	2.466233757136350846e+00	1.764672499056691990e+00	4.000000000000000000e+01
4.351200001280943752e+02	8.425842975617037212e-01	2.461570906531500569e+00	2.125626160691430400e+00	4.700000000000000000e+01
4.359600001283467918e+02	9.529153630961264554e-01	2.426557805497598252e+00	1.876823310403121781e+00	4.400000000000000000e+01
4.368000001285992084e+02	9.529390106342994216e-01	2.351744847566010321e+00	2.018203076172524035e+00	5.200000000000000000e+01
4.376400001288374142e+02	9.426788877143952305e-01	2.386314781735606516e+00	2.028690052326433957e+00	5.300000000000000000e+01
4.384800001290898308e+02	1.261425568191222979e+00	2.451001466048227329e+00	1.748771215018749103e+00	4.600000000000000000e+01
4.393200001293422474e+02	1.021378273114873281e+00	2.385955007830601105e+00	1.849339353864975166e+00	4.500000000000000000e+01
4.401600001295804532e+02	1.099746592980940463e+00	2.410224727346719220e+00	2.150982898384413033e+00	4.800000000000000000e+01
4.410000001298328698e+02	9.781622079233383005e-01	2.434744625740735913e+00	2.103681557903986032e+00	4.400000000000000000e+01
4.418400001300852864e+02	9.568379457856543979e-01	2.449864953441711179e+00	2.005832369250409641e+00	3.400000000000000000e+01
4.426800001303234922e+02	9.548042575027757550e-01	2.403934529855510149e+00	2.156562833481272534e+00	3.100000000000000000e+01
4.435200001305759088e+02	1.052368561070954556e+00	2.468254285147212457e+00	2.027333879058289767e+00	5.500000000000000000e+01
4.443600001308141145e+02	1.161375364467682303e+00	2.462807540724952560e+00	1.886380217423555550e+00	4.100000000000000000e+01
4.452000001310665311e+02	1.160311225249897049e+00	2.527177331792231030e+00	1.905710625211932907e+00	3.500000000000000000e+01
4.460400001313189478e+02	1.009720036795572540e+00	2.432397731044362743e+00	2.157293297712133295e+00	3.600000000000000000e+01
4.468800001315571535e+02	9.896254466428793251e-01	2.487034379581404053e+00	2.309119458289286442e+00	4.800000000000000000e+01
4.477200001318095701e+02	1.288726840192301992e+00	2.451354134873099611e+00	2.430661549443325242e+00	5.100000000000000000e+01
4.485600001320619867e+02	9.987977828068217434e-01	2.476491141165929832e+00	2.293847185116804965e+00	4.100000000000000000e+01
4.494000001323001925e+02	9.381592992761511596e-01	2.501344611397147588e+00	2.216322647232502163e+00	4.200000000000000000e+01
4.502400001325526091e+02	9.679701189707703435e-01	2.486114688669065487e+00	1.967702413001907402e+00	4.200000000000000000e+01
4.510800001328050257e+02	9.775444632836514103e-01	2.320884765940979477e+00	2.069467701559821293e+00	4.300000000000000000e+01
4.519200001330432315e+02	9.471661026728810384e-01	2.585004378130365765e+00	2.012105489060152408e+00	4.700000000000000000e+01
4.527600001332956481e+02	9.670005699056716253e-01	2.499824491177859542e+00	2.074783857906645324e+00	5.100000000000000000e+01
4.536000001335338538e+02	1.037686348512691481e+00	2.425361783675326066e+00	1.946265077041443803e+00	4.900000000000000000e+01
4.544400001337862705e+02	1.047733643589035424e+00	2.409564788824011927e+00	1.826265077041444584e+00	3.900000000000000000e+01
4.552800001340386871e+02	9.273079879019210381e-01	2.493734436788969333e+00	1.955554903483664120e+00	4.400000000000000000e+01
4.561200001342768928e+02	9.778755288180729366e-01	2.498838085898086092e+00	1.885696938195220440e+00	5.100000000000000000e+01
4.569600001345293094e+02	1.027166102672881109e+00	2.463324627108379516e+00	2.076508565118400540e+00	2.800000000000000000e+01
4.578000001347817260e+02	9.967877420621160667e-01	2.377877882686119548e+00	1.808415888387873594e+00	4.700000000000000000e+01
4.586400001350199318e+02	9.259600782260584140e-01	2.462564566998736382e+00	1.870140595599627531e+00	4.200000000000000000e+01
4.594800001352723484e+02	9.456290126916329086e-01	2.477234572719494210e+00	1.810911641176646825e+00	5.700000000000000000e+01
4.603200001355247650e+02	9.353688897717287176e-01	2.611937935623972251e+00	1.980789897138171440e+00	4.400000000000000000e+01
4.611600001357629708e+02	9.145175783975005857e-01	2.506274369507535127e+00	1.809937688868831884e+00	3.700000000000000000e+01
4.620000001360153874e+02	8.943520456302902488e-01	2.561644876086402789e+00	1.790181176945786490e+00	3.800000000000000000e+01
4.628400001362678040e+02	9.032879064125030055e-01	2.546081381521121401e+00	2.079998560888073555e+00	4.200000000000000000e+01
4.636800001365060098e+02	9.730277834926006619e-01	2.550217672302363070e+00	2.140059432907309045e+00	4.500000000000000000e+01
4.645200001367584264e+02	1.161916349198468978e+00	2.533903641103387727e+00	1.801094257234360896e+00	4.100000000000000000e+01
4.653600001369966321e+02	9.699772510682773685e-01	2.498306789354389323e+00	2.182291406946053058e+00	4.200000000000000000e+01
4.662000001372490487e+02	9.178253250945296315e-01	2.422159544074007798e+00	2.174421927619397010e+00	3.900000000000000000e+01
4.670400001375014654e+02	8.656497515826124811e-01	2.546312513447114512e+00	2.186613320311980857e+00	5.400000000000000000e+01
4.678800001377396711e+02	9.442308992922310296e-01	2.531165983678331344e+00	2.088297446177577399e+00	7.300000000000000000e+01
4.687200001379920877e+02	9.729066371545407321e-01	2.585385667418870881e+00	1.808865585023802680e+00	3.700000000000000000e+01
4.695600001382445043e+02	8.814168422496369004e-01	2.560089030323345227e+00	1.709433723870029453e+00	5.100000000000000000e+01
4.704000001384827101e+02	8.508493013334845756e-01	2.595476215494077366e+00	2.029656921273902626e+00	3.800000000000000000e+01
4.712400001387351267e+02	9.884845475161796458e-01	2.460329685725296756e+00	2.030164188100890499e+00	5.100000000000000000e+01
4.720800001389875433e+02	9.969001624585924759e-01	2.584832905527452596e+00	1.962538196851189909e+00	5.300000000000000000e+01
4.729200001392257491e+02	8.860252035461879672e-01	2.540803841413277198e+00	1.923390405120528612e+00	4.400000000000000000e+01
4.737600001394781657e+02	1.054937416790226123e+00	2.485757383195652537e+00	1.893207789062810065e+00	3.800000000000000000e+01
4.746000001397163715e+02	8.737550398815763231e-01	2.640844353712905601e+00	1.974019415985992509e+00	4.100000000000000000e+01
4.754400001399687881e+02	8.323834826675398091e-01	2.555614430984819663e+00	1.815439763101554860e+00	3.900000000000000000e+01
4.762800001402212047e+02	8.812247532970651775e-01	2.650818151645093934e+00	1.646860110217119200e+00	4.100000000000000000e+01
4.771200001404594104e+02	8.603497943846605267e-01	2.585288014263538159e+00	1.867326795697945130e+00	3.500000000000000000e+01
4.779600001407118270e+02	8.094984830104294815e-01	2.649424305044773220e+00	2.097915225217253266e+00	4.700000000000000000e+01
4.788000001409642437e+02	8.384343437926435882e-01	2.583227023988820648e+00	2.100187780602153609e+00	3.800000000000000000e+01
4.796400001412024494e+02	8.378195078001393625e-01	2.597246564627040399e+00	2.071932778486987203e+00	4.400000000000000000e+01
4.804800001414548660e+02	8.264952456624481414e-01	2.571783141612915102e+00	1.952622661371691493e+00	5.400000000000000000e+01
4.813200001417072826e+02	9.456912293645700629e-01	2.546419790149956341e+00	1.952582080025532463e+00	3.300000000000000000e+01
4.821600001419454884e+02	8.455729916737073637e-01	2.731740260953248622e+00	1.932257429256260650e+00	3.300000000000000000e+01
4.830000001421979050e+02	8.338703689252451312e-01	2.576893945837939626e+00	2.003332834929475226e+00	4.500000000000000000e+01
4.838400001424503216e+02	9.415765577224579630e-01	2.602231095233094038e+00	2.053271962910237391e+00	4.100000000000000000e+01
4.846800001426885274e+02	9.492827465196747028e-01	2.637334744342206605e+00	1.903048765506360596e+00	4.700000000000000000e+01
4.855200001429409440e+02	9.366815173206415324e-01	2.631587785266466639e+00	2.073819811083378539e+00	4.300000000000000000e+01
4.863600001431791497e+02	9.253099601066061553e-01	2.616608041416277786e+00	2.074996670121988629e+00	4.800000000000000000e+01
4.872000001434315664e+02	9.131107390565134097e-01	2.630844403748682225e+00	2.156761958679906499e+00	5.600000000000000000e+01
4.880400001436839830e+02	8.908642229300696158e-01	2.675080766081078920e+00	1.818669281949375716e+00	5.500000000000000000e+01
4.888800001439221887e+02	8.285467641891131052e-01	2.639450557148361298e+00	1.839014223391727043e+00	6.100000000000000000e+01
4.897200001441746053e+02	8.260637726809427761e-01	2.613903741174940620e+00	1.957999689737754068e+00	4.300000000000000000e+01
4.905600001444270220e+02	8.428950025657595546e-01	2.707472959832950110e+00	1.827979399064675547e+00	5.400000000000000000e+01
4.914000001446652277e+02	8.906957815156655300e-01	2.671609250614192632e+00	2.077979399064675547e+00	4.800000000000000000e+01
4.922400001449176443e+02	8.572668884805754175e-01	2.646729578315163423e+00	1.927999689737754707e+00	5.700000000000000000e+01
4.930800001451700609e+02	8.658007411138477494e-01	2.611116047974300969e+00	1.848040271083913666e+00	5.800000000000000000e+01
4.939200001454082667e+02	8.434359872965426774e-01	2.695218981571825267e+00	2.108040271083911676e+00	4.700000000000000000e+01
4.947600001456606833e+02	8.718516022389497522e-01	2.709872308700722598e+00	2.038466375218579429e+00	4.000000000000000000e+01
4.956000001459130999e+02	7.989666025818404904e-01	2.714125349624977090e+00	2.029399746180237329e+00	4.100000000000000000e+01
4.964400001461513057e+02	7.661761930774186879e-01	2.657978104344605796e+00	2.050170791757256694e+00	5.200000000000000000e+01
4.972800001464037223e+02	9.235749638783872228e-01	2.651847537656090381e+00	2.111205616084312453e+00	5.300000000000000000e+01
4.981200001466419280e+02	8.598859479233933456e-01	2.605483470681539515e+00	2.111895498969015961e+00	6.200000000000000000e+01
4.989600001468943447e+02	7.865989401173418827e-01	2.759819904565098625e+00	2.112767997911429774e+00	4.400000000000000000e+01
4.998000001471467613e+02	8.635957027693663690e-01	2.703572587733562571e+00	1.914512995796268768e+00	5.000000000000000000e+01
5.006400001473849670e+02	7.811600063375419012e-01	2.757708878514806727e+00	1.917272527335075694e+00	5.300000000000000000e+01
5.014800001476373836e+02	8.585587771385085887e-01	2.682278812684398162e+00	2.168246479642890634e+00	6.600000000000000000e+01
5.023200001478898002e+02	7.264777937792814555e-01	2.666765353894700041e+00	1.928936362527593928e+00	5.500000000000000000e+01
5.031600001481280060e+02	8.634509088931299203e-01	2.679667428878314439e+00	2.069788570796930571e+00	3.900000000000000000e+01
5.040000001483804226e+02	8.407077944650573897e-01	2.683653612332818739e+00	1.851452405989450156e+00	4.700000000000000000e+01
5.048400001486328392e+02	8.182248029568874870e-01	2.717473009868724532e+00	1.922365486278023283e+00	4.000000000000000000e+01
5.056800001488710450e+02	8.556472212960279933e-01	2.731976229670875611e+00	2.063035078489647844e+00	5.500000000000000000e+01
5.065200001491234616e+02	7.734716477841079296e-01	2.695929055941665098e+00	1.953846705412827234e+00	4.300000000000000000e+01
5.073600001493616674e+02	8.413670168867088961e-01	2.710015310947325062e+00	2.113927868105145436e+00	4.600000000000000000e+01
5.082000001496140840e+02	8.691205007602675892e-01	2.743818029891370358e+00	2.275530831278425481e+00	4.400000000000000000e+01
5.090400001498665006e+02	7.868739846338304034e-01	2.797537355876118070e+00	1.949162861759651477e+00	4.600000000000000000e+01
5.098800001501047063e+02	8.035633292896022795e-01	2.751456824963181447e+00	2.081151347721441169e+00	4.400000000000000000e+01
5.107200001503571229e+02	7.311749279341270835e-01	2.744358899946796271e+00	2.022936926952434433e+00	4.700000000000000000e+01
5.115600001506095396e+02	7.894486576474957218e-01	2.758428476360602843e+00	1.865818202529721859e+00	4.600000000000000000e+01
5.124000001508477453e+02	7.167291907575954468e-01	2.712281231080224231e+00	1.946548666760584467e+00	5.400000000000000000e+01
5.132400001511001619e+02	8.946955024747111906e-01	2.745833771146370950e+00	1.916366050702867696e+00	5.000000000000000000e+01
5.140800001513525785e+02	8.431347649552982659e-01	2.719553097131115038e+00	2.146893608202933734e+00	5.400000000000000000e+01
5.149200001515907843e+02	7.507463635998199436e-01	2.694539996097207180e+00	2.137847269837669373e+00	5.800000000000000000e+01
5.157600001518432009e+02	7.984052573206827930e-01	2.799893824084220384e+00	2.087299421664519983e+00	3.000000000000000000e+01
5.166000001520956175e+02	7.454020199727136031e-01	2.623980079089886175e+00	2.237482037722237749e+00	4.500000000000000000e+01
5.174400001523338233e+02	7.828007907736758142e-01	2.768483298892045141e+00	2.029734302434059501e+00	5.100000000000000000e+01
5.182800001525862399e+02	7.702468566509885761e-01	2.732135910509343901e+00	1.941377846953496800e+00	6.100000000000000000e+01
5.191200001528244456e+02	7.680949306772433260e-01	2.775671771983637015e+00	1.931499590991974102e+00	4.600000000000000000e+01
5.199600001530768623e+02	7.955173490163822692e-01	2.759474490927674495e+00	2.002615578011345931e+00	6.700000000000000000e+01
5.208000001533292789e+02	7.424904641302312314e-01	2.772393244503152943e+00	2.075050458780886231e+00	5.900000000000000000e+01
5.216400001535674846e+02	7.393926366295637820e-01	2.785962463161162361e+00	1.866754875319561080e+00	4.800000000000000000e+01
5.224800001538199012e+02	7.765785795869692976e-01	2.729731824921485028e+00	2.098256385127440282e+00	3.500000000000000000e+01
5.233200001540723179e+02	6.833152193190912271e-01	2.872867400191136511e+00	1.979230337435257780e+00	4.200000000000000000e+01
5.241600001543105236e+02	7.097917361313133000e-01	2.766836905053777329e+00	2.229940510993039027e+00	4.100000000000000000e+01
5.250000001545629402e+02	6.576161626193925969e-01	2.810839767100141273e+00	2.100326033781547252e+00	4.500000000000000000e+01
5.258400001548153568e+02	7.448966957294906877e-01	2.805059450840685642e+00	1.871239114070124998e+00	3.900000000000000000e+01
5.266800001550535626e+02	7.825792369885355981e-01	2.739329170356807452e+00	2.052821786570326879e+00	6.400000000000000000e+01
5.275200001553059792e+02	7.212786223890166326e-01	2.792915067606669410e+00	2.094120389647413205e+00	5.200000000000000000e+01
5.283600001555583958e+02	7.488429259571915964e-01	2.797585073327429228e+00	1.995479864743735732e+00	5.400000000000000000e+01
5.292000001557966016e+02	7.163835819872019783e-01	2.821054220434275450e+00	1.887204571955493293e+00	4.900000000000000000e+01
5.300400001560490182e+02	6.737350577118146333e-01	2.814756867827160391e+00	1.798239396282545144e+00	4.000000000000000000e+01
5.308800001562872239e+02	7.114648940472054761e-01	2.818726372689804194e+00	1.879801778109664312e+00	4.700000000000000000e+01
5.317200001565396406e+02	6.682015337793245635e-01	2.841711840632722641e+00	1.880877183782878603e+00	4.500000000000000000e+01
5.325600001567920572e+02	7.153638291985657816e-01	2.885764738454660971e+00	1.931648229359899105e+00	4.500000000000000000e+01
5.334000001570302629e+02	6.729990753812593596e-01	2.839650850358005130e+00	1.883636715321687305e+00	3.900000000000000000e+01
5.342400001572826795e+02	5.701140757241471846e-01	2.963987284241568432e+00	1.716254212148943026e+00	4.500000000000000000e+01
5.350800001575350962e+02	6.876310842159796266e-01	2.777706610226312378e+00	1.907329617822155043e+00	4.900000000000000000e+01
5.359200001577733019e+02	6.447460845588661726e-01	2.822076401293591275e+00	2.017978919360695400e+00	4.500000000000000000e+01
5.367600001580257185e+02	7.112935439856045150e-01	2.786196013482975076e+00	2.049115197053147597e+00	3.100000000000000000e+01
5.376000001582781351e+02	6.175099378779176362e-01	2.800248911304917598e+00	1.841996472630434312e+00	4.100000000000000000e+01
5.384400001585163409e+02	6.752870692896522087e-01	2.894768809698934575e+00	1.903396529072919563e+00	6.000000000000000000e+01
5.392800001587687575e+02	7.323784220943672096e-01	2.919355422460391480e+00	2.134228446669178325e+00	4.200000000000000000e+01
5.401200001590069633e+02	5.788785864447607565e-01	2.843424998874196419e+00	1.956521292727158468e+00	4.600000000000000000e+01
5.409600001592593799e+02	7.059226441731283330e-01	2.878345183472848845e+00	1.909666347054480795e+00	4.200000000000000000e+01
5.418000001595117965e+02	6.541727263483245736e-01	2.882915117642449232e+00	1.890275067246861340e+00	4.700000000000000000e+01
5.426400001597500022e+02	6.403418251642900572e-01	2.896584407851609200e+00	1.898672104073583000e+00	4.100000000000000000e+01
5.434800001600024189e+02	6.075041205835276514e-01	2.850570591306118118e+00	2.127576407727291397e+00	5.100000000000000000e+01
5.443200001602548355e+02	7.346191209264176791e-01	2.794590131944337585e+00	1.906947396861829347e+00	3.800000000000000000e+01
5.451600001604930412e+02	6.010956377386307281e-01	2.868392850888382029e+00	1.897434373015734366e+00	7.000000000000000000e+01
5.460000001607454578e+02	6.086362937686349284e-01	2.902445748710329454e+00	2.028286581285074774e+00	6.100000000000000000e+01
5.468400001609978744e+02	6.067681382529652723e-01	2.956598718083427002e+00	1.889159080227491572e+00	5.300000000000000000e+01
5.476800001612360802e+02	6.039067861340292609e-01	2.960634937313512793e+00	1.909869253785274168e+00	5.200000000000000000e+01
5.485200001614884968e+02	6.009744914005743510e-01	2.914988049788933111e+00	2.039747509746796084e+00	5.400000000000000000e+01
5.493600001617409134e+02	6.874273606746168497e-01	2.859307805080630871e+00	2.009544603016001574e+00	5.200000000000000000e+01
5.502000001619791192e+02	6.037383447196233988e-01	2.913427417270012754e+00	2.049625765708318781e+00	5.700000000000000000e+01
5.510400001622315358e+02	6.104749844517431967e-01	2.938247530317507739e+00	2.060193904554543209e+00	4.500000000000000000e+01
5.518800001624697416e+02	5.855090014354065175e-01	2.871383105587165474e+00	1.971208438208517322e+00	5.000000000000000000e+01
5.527200001627221582e+02	6.821510510148343087e-01	2.865269217490505227e+00	2.130721462054607329e+00	3.900000000000000000e+01
5.535600001629745748e+02	5.779890842963801845e-01	2.879021900658971234e+00	2.051654833016266721e+00	5.100000000000000000e+01
5.544000001632127805e+02	5.344183060322507117e-01	2.962107440153042504e+00	2.013663609651137776e+00	4.600000000000000000e+01
5.552400001634651971e+02	6.401853966992803180e-01	2.835126265279674485e+00	1.884333201862757434e+00	4.900000000000000000e+01
5.560800001637176138e+02	6.161889627480352516e-01	2.898445305059782484e+00	2.014475236574314820e+00	5.900000000000000000e+01
5.569200001639558195e+02	6.025472418693880172e-01	2.941380737227115461e+00	1.914231748497364549e+00	5.200000000000000000e+01
5.577600001642082361e+02	5.897804799031405310e-01	2.874482955313050425e+00	2.063846225708850568e+00	5.700000000000000000e+01
5.586000001644606527e+02	5.672738408567958857e-01	2.897868709460595937e+00	1.904475236574313612e+00	7.300000000000000000e+01
5.594400001646988585e+02	5.943178985851691465e-01	2.870704070076770975e+00	2.136057909074516203e+00	5.100000000000000000e+01
5.602800001649512751e+02	5.621659726114209832e-01	2.974156538591756771e+00	1.927843488305507336e+00	4.300000000000000000e+01
5.611200001651894809e+02	5.590681451107570865e-01	2.967192042310252020e+00	2.039629067536502305e+00	4.900000000000000000e+01
5.619600001654418975e+02	5.977675305112377657e-01	2.990427689131063715e+00	1.740704473209715886e+00	4.400000000000000000e+01
5.628000001656943141e+02	5.141258096325866944e-01	2.953513228625133991e+00	1.992205983017596438e+00	5.700000000000000000e+01
5.636400001659325198e+02	5.514299902808588172e-01	2.906448660792465333e+00	1.883098772633093887e+00	3.600000000000000000e+01
5.644800001661849365e+02	5.373862612532729344e-01	2.930101272409771695e+00	1.945107549267962810e+00	5.400000000000000000e+01
5.653200001664373531e+02	5.643593763671237440e-01	2.972986668801524957e+00	2.287643883402896705e+00	6.700000000000000000e+01
5.661600001666755588e+02	5.110250734847241461e-01	2.916439137316514163e+00	2.038901905133826631e+00	5.200000000000000000e+01
5.670000001669279754e+02	4.784947869002120768e-01	2.959257819340827211e+00	1.909632369364686610e+00	6.300000000000000000e+01
5.678400001671803921e+02	3.862246232355968090e-01	3.002293323059324948e+00	2.040220798883989772e+00	5.300000000000000000e+01
5.686800001674185978e+02	4.925119597424316709e-01	2.955061969308054870e+00	1.781296204557204277e+00	5.200000000000000000e+01
5.695200001676710144e+02	4.907147468412826896e-01	3.048280937537002799e+00	1.891133879172569365e+00	3.300000000000000000e+01
5.703600001679234310e+02	5.970493784244599311e-01	2.931199691112482242e+00	1.850139636191675763e+00	4.800000000000000000e+01
5.712000001681616368e+02	4.743299115345607220e-01	2.944151801871667473e+00	2.030322252249387560e+00	5.100000000000000000e+01
5.720400001684140534e+02	4.506172480413965786e-01	2.976837055161105638e+00	1.920646903018658591e+00	5.500000000000000000e+01
5.728800001686522592e+02	4.981342565332269601e-01	3.009522308450540251e+00	2.060667193691738674e+00	4.700000000000000000e+01
5.737200001689046758e+02	4.458404453304396498e-01	2.982190883148113869e+00	1.850281670903230591e+00	5.700000000000000000e+01
5.745600001691570924e+02	3.628135604442910278e-01	2.974826100661971395e+00	1.909206265230018573e+00	4.300000000000000000e+01
5.754000001693952981e+02	4.301650361689119961e-01	2.967878282972323589e+00	2.049348299941573970e+00	5.100000000000000000e+01
5.762400001696477148e+02	3.463577825230501617e-01	3.020430107526882679e+00	2.030565740326343516e+00	4.700000000000000000e+01
5.770800001699001314e+02	4.825978239535366754e-01	2.973082003632596226e+00	2.001377367249522976e+00	4.100000000000000000e+01
5.779200001701383371e+02	4.994054063001787114e-01	3.145850649881333894e+00	1.902574516961211160e+00	4.800000000000000000e+01
5.787600001703907537e+02	3.853616772725860784e-01	3.068469188803330638e+00	2.023893410711377072e+00	3.900000000000000000e+01
5.796000001706431703e+02	5.011051204014425053e-01	2.950837548847426106e+00	1.924847072346109300e+00	6.500000000000000000e+01
5.804400001708813761e+02	4.669904487593310449e-01	3.014039838484514178e+00	1.924603584269156897e+00	4.900000000000000000e+01
5.812800001711337927e+02	4.626393017354928361e-01	3.026591663039070568e+00	2.064603584269159242e+00	4.300000000000000000e+01
5.821200001713719985e+02	3.700853676128037506e-01	2.970027452962202830e+00	1.926450035519392756e+00	6.500000000000000000e+01
5.829600001716244151e+02	4.755213927454065015e-01	2.962595956108620143e+00	2.007890673308034835e+00	5.600000000000000000e+01
5.838000001718768317e+02	4.117614341758972785e-01	3.005097744887590849e+00	2.168539974846575902e+00	4.200000000000000000e+01
5.846400001721150375e+02	5.079068854536892275e-01	2.968066534238650078e+00	2.240711076866084284e+00	4.400000000000000000e+01
5.854800001723674541e+02	3.743124596513887070e-01	3.170951930630398152e+00	2.022882178885586413e+00	4.200000000000000000e+01
5.863200001726198707e+02	3.906707387727443859e-01	3.122953361653575399e+00	1.932983632250982353e+00	5.700000000000000000e+01
5.871600001728580764e+02	3.969107802032283416e-01	3.016589294679025812e+00	2.041685029173899935e+00	5.000000000000000000e+01
5.880000001731104931e+02	4.128670511756347139e-01	3.039191155009163481e+00	1.930751658212241040e+00	5.100000000000000000e+01
5.888400001733629097e+02	3.873098797049756570e-01	2.981376050542804634e+00	1.941076308981514842e+00	5.300000000000000000e+01
5.896800001736011154e+02	4.029114376047893131e-01	3.013944553689221095e+00	2.021685029173900361e+00	4.800000000000000000e+01
5.905200001738535320e+02	3.475907415158552283e-01	2.987030093183292934e+00	2.062293749366281403e+00	5.200000000000000000e+01
5.913600001741059486e+02	1.919153323543216771e-01	2.959832096615745201e+00	2.233166248308698698e+00	5.100000000000000000e+01
5.922000001743441544e+02	3.263818084218375049e-01	2.992200456659842800e+00	2.013125666962539029e+00	4.900000000000000000e+01
5.930400001745965710e+02	3.215104155581851586e-01	2.985536175031816342e+00	2.083835840520322336e+00	5.500000000000000000e+01
5.938800001748347768e+02	2.976322192978120285e-01	3.048471607199145339e+00	2.015154734270488746e+00	4.400000000000000000e+01
5.947200001750871934e+02	3.428554165868593628e-01	3.001090146121143221e+00	2.026372174655261205e+00	5.000000000000000000e+01
5.955600001753396100e+02	2.985515646393661626e-01	3.033658649267561458e+00	1.877589615040028193e+00	5.500000000000000000e+01
5.964000001755778158e+02	3.836328766993730710e-01	3.026077045087232520e+00	1.938685311386317167e+00	5.600000000000000000e+01
5.972400001758302324e+02	3.302039836642798321e-01	2.997628154130209666e+00	1.918178044559329720e+00	5.500000000000000000e+01
5.980800001760826490e+02	3.567514430910190271e-01	3.069296013316186844e+00	1.927853393790057268e+00	6.600000000000000000e+01
5.989200001763208547e+02	3.336063205140007426e-01	3.091347480114949420e+00	1.897954847155455482e+00	5.700000000000000000e+01
5.997600001765732713e+02	3.210996814676612132e-01	3.083065375076511572e+00	1.867934556482376607e+00	6.100000000000000000e+01
6.006000001768256880e+02	3.175525507417091831e-01	3.064833305813655429e+00	2.028218625905491734e+00	6.200000000000000000e+01
6.014400001770638937e+02	3.344310757028665648e-01	2.976501164999639570e+00	1.839131706194068627e+00	6.500000000000000000e+01
6.022800001773163103e+02	3.607657072860419589e-01	2.988869525043739372e+00	1.859720135713375910e+00	6.900000000000000000e+01
6.031200001775687269e+02	3.267692733348024348e-01	2.990870956066919106e+00	2.009557810328738370e+00	5.400000000000000000e+01
6.039600001778069327e+02	3.727255443072081675e-01	2.933322709070319334e+00	2.189902751771084510e+00	4.900000000000000000e+01
6.048000001780593493e+02	2.492966512721181971e-01	3.026057998135330607e+00	1.891160773502017278e+00	6.900000000000000000e+01
6.056400001782975551e+02	2.549218567101068089e-01	3.058259572260835668e+00	2.002276760521386478e+00	6.400000000000000000e+01
6.064800001785499717e+02	3.205943572244436268e-01	3.040944825550269570e+00	1.822804318021452374e+00	6.400000000000000000e+01
6.073200001788023883e+02	1.662195626624303202e-01	3.013713471799006172e+00	1.833534782252312922e+00	5.600000000000000000e+01
6.081600001790405940e+02	2.716792353332024845e-01	3.096281974945416238e+00	1.874529025233208301e+00	4.800000000000000000e+01
6.090000001792930107e+02	2.668787850840779186e-01	3.098316763152320519e+00	1.936416057829601911e+00	5.700000000000000000e+01
6.098400001795454273e+02	2.422911626785086980e-01	3.020835230523152504e+00	1.826436348502678442e+00	4.800000000000000000e+01
6.106800001797836330e+02	3.083893188799606833e-01	3.043620555363753866e+00	2.035624721579500473e+00	6.100000000000000000e+01
6.115200001800360496e+02	2.535888686308300777e-01	3.014788056793937798e+00	1.815908791002613043e+00	4.700000000000000000e+01
6.123600001802884663e+02	2.189066560725709820e-01	3.017123059654318595e+00	1.916760999271952315e+00	4.400000000000000000e+01
6.132000001805266720e+02	2.254541154993088270e-01	3.039574812657718894e+00	1.966760999271953025e+00	5.200000000000000000e+01
6.140400001807790886e+02	1.811266160136408843e-01	3.022159994395991589e+00	1.956659545906555664e+00	4.600000000000000000e+01
6.148800001810172944e+02	2.060660428446112746e-01	3.034778533317989968e+00	1.878019021002879541e+00	5.100000000000000000e+01
6.157200001812697110e+02	1.118094859734650726e-01	3.237096857586506005e+00	1.849784309560796203e+00	4.400000000000000000e+01
6.165600001815221276e+02	2.686170683201005716e-01	3.029682039324780973e+00	2.080575645810894159e+00	6.500000000000000000e+01
6.174000001817603334e+02	1.938639131473198773e-01	3.092183828103761911e+00	1.951366982060992683e+00	7.500000000000000000e+01
6.182400001820127500e+02	2.297965365815617389e-01	3.133951758840906265e+00	1.882036574272614615e+00	5.300000000000000000e+01
6.190800001822651666e+02	2.053035043286808303e-01	3.086253404517561805e+00	1.831549598118709099e+00	5.800000000000000000e+01
6.199200001825033723e+02	2.308814146903248599e-01	3.057921263703546444e+00	1.910677099176291804e+00	4.300000000000000000e+01
6.207600001827557890e+02	2.465539152046538618e-01	3.079622480073254565e+00	2.080149541676226121e+00	5.300000000000000000e+01
6.216000001830082056e+02	2.731959647840849215e-01	3.101990840117352377e+00	2.081082912637880256e+00	5.200000000000000000e+01
6.224400001832464113e+02	2.088211702220768018e-01	3.074008949732391471e+00	2.051164075330198955e+00	5.900000000000000000e+01
6.232800001834988279e+02	1.034531790567925214e-01	3.035876952020696962e+00	1.961935120907218888e+00	4.600000000000000000e+01
6.241200001837512445e+02	1.487236714221875644e-01	3.078278669248513566e+00	2.032584422445761874e+00	3.900000000000000000e+01
6.249600001839894503e+02	1.044907620892114863e-01	3.070813815211204556e+00	1.884146804272884168e+00	5.600000000000000000e+01
6.258000001842418669e+02	1.789572381567214876e-01	3.072931996377409547e+00	2.036074418215431336e+00	4.800000000000000000e+01
6.266400001844800727e+02	2.042277305221169570e-01	3.095500499523824445e+00	1.947677381388709605e+00	5.000000000000000000e+01
6.274800001847324893e+02	1.587887967423142754e-01	3.058302502956278701e+00	1.958245520234937587e+00	6.500000000000000000e+01
6.283200001849849059e+02	1.440356415695358550e-01	3.080871006102697152e+00	1.968610752350370419e+00	5.500000000000000000e+01
6.291600001852231117e+02	2.696608470075201325e-01	3.053406152065393897e+00	2.449280344561991285e+00	5.200000000000000000e+01
6.300000001854755283e+02	1.154042901363769857e-01	3.145107368435098749e+00	1.970984761100668337e+00	5.500000000000000000e+01
6.308400001857279449e+02	2.212659709560966803e-01	2.976942013539684240e+00	1.791187667831458441e+00	4.800000000000000000e+01
6.316800001859661506e+02	1.472695370048491270e-01	3.108226265112888242e+00	1.969807902062060023e+00	5.400000000000000000e+01
6.325200001862185673e+02	1.926819145992784144e-01	3.090110945993048475e+00	1.968915112446563143e+00	4.500000000000000000e+01
6.333600001864709839e+02	1.880233495791898690e-01	3.001595340668574252e+00	1.978164357542620877e+00	5.000000000000000000e+01
6.342000001867091896e+02	9.393232547525620646e-02	3.133630128875481091e+00	1.907515056004076115e+00	4.700000000000000000e+01
6.350400001869616062e+02	1.288008096917057088e-01	3.115664917082382246e+00	2.048448426965734370e+00	6.000000000000000000e+01
6.358800001872140228e+02	1.341422446716205030e-01	3.017216026125350226e+00	2.048854240427324669e+00	4.400000000000000000e+01
6.367200001874522286e+02	1.293417944224923843e-01	3.048617027841576288e+00	1.987799125427189395e+00	3.600000000000000000e+01
6.375600001877046452e+02	1.241156884862508747e-01	3.111168852396131612e+00	2.166946917157849484e+00	3.100000000000000000e+01
6.384000001879428510e+02	9.962265623337174247e-02	3.162102853540281089e+00	1.967230986580963403e+00	2.700000000000000000e+01
6.392400001881952676e+02	9.420736999175005622e-02	3.044070927379740610e+00	1.837677381388710174e+00	5.800000000000000000e+01
6.400800001884476842e+02	8.938327220444897137e-02	3.055688750790148234e+00	1.887454183984836220e+00	4.400000000000000000e+01
6.409200001886858900e+02	1.139206908864771606e-01	3.106639430526158208e+00	1.946804882446294016e+00	5.200000000000000000e+01
6.417600001889383066e+02	7.961683893898197084e-02	3.158457397038885617e+00	1.935770058119240744e+00	5.400000000000000000e+01
6.426000001891907232e+02	1.455626576995072696e-02	3.129441433958611185e+00	1.884897559176826221e+00	5.100000000000000000e+01
6.434400001894289289e+02	6.854979107400005489e-02	3.110542221021363574e+00	1.884735233792190101e+00	5.700000000000000000e+01
6.442800001896813455e+02	1.370204574852884605e-02	3.121426186389935964e+00	1.834349711003676831e+00	3.300000000000000000e+01
6.451200001899337622e+02	3.847593981228669691e-02	3.062660402187560749e+00	1.794917849849904101e+00	4.700000000000000000e+01
6.459600001901719679e+02	8.296606341797208017e-02	3.043861260801474344e+00	1.876033836869277494e+00	3.800000000000000000e+01
6.468000001904243845e+02	1.785819517259135125e-02	3.124461690108427447e+00	1.946378778311624203e+00	5.300000000000000000e+01
6.476400001906625903e+02	1.270303185087406916e-02	3.076179585069992228e+00	1.958225229561858072e+00	5.900000000000000000e+01
6.484800001909150069e+02	9.750057345280183085e-02	3.127997551582714308e+00	1.969118019177358292e+00	4.800000000000000000e+01
6.493200001911674235e+02	-4.748905710171058558e-02	3.049765482319859444e+00	2.238833949754244657e+00	4.300000000000000000e+01
6.501600001914056293e+02	2.815979587444950027e-02	3.141466698689567849e+00	1.959726739369740400e+00	5.600000000000000000e+01
6.510000001916580459e+02	2.361946854522933847e-02	3.152917736181370501e+00	2.069706448696662093e+00	3.900000000000000000e+01
6.518400001919104625e+02	1.912643629234800358e-02	3.153785022958084383e+00	2.048509298984969362e+00	5.100000000000000000e+01
6.526800001921486682e+02	1.491717449754936808e-02	3.035703061021965965e+00	1.948387554946494404e+00	5.300000000000000000e+01
6.535200001924010849e+02	4.018766686294128476e-02	3.097254170064928758e+00	1.958773077735004975e+00	5.100000000000000000e+01
6.543600001926535015e+02	-6.527491445502953127e-02	3.048471707270703490e+00	2.388367264273416168e+00	4.000000000000000000e+01
6.552000001928917072e+02	5.878955346353897937e-02	2.960289673783419673e+00	1.968367264273418016e+00	4.800000000000000000e+01
6.560400001931441238e+02	-3.705138846519950846e-02	3.051573925356631634e+00	2.389260053888913049e+00	4.100000000000000000e+01
6.568800001933965405e+02	-9.407470730259426261e-02	3.052391176357765801e+00	2.339909355427455040e+00	4.600000000000000000e+01
6.577200001936347462e+02	-2.008118199854891373e-02	3.134042356951885822e+00	2.289645576677422412e+00	3.700000000000000000e+01
6.585600001938871628e+02	-3.563835346921351288e-02	3.085410001484394371e+00	1.948610752350365516e+00	5.000000000000000000e+01
6.594000001941253686e+02	-8.164482816516205332e-02	3.056710931649462282e+00	2.137373021292519937e+00	4.300000000000000000e+01
6.602400001943777852e+02	-2.710740948313450360e-02	3.157394753915715668e+00	2.146155580907752380e+00	3.700000000000000000e+01
6.610800001946302018e+02	-2.278281864466258355e-02	2.958395469427305358e+00	2.134938140522981698e+00	5.200000000000000000e+01
6.619200001948684076e+02	-2.753597381744476991e-02	2.919462899306337178e+00	2.033700409465131642e+00	5.700000000000000000e+01
6.627600001951208242e+02	6.558259257420040456e-02	2.899746435367955399e+00	1.902706166484238182e+00	3.700000000000000000e+01
6.636000001953732408e+02	-6.028199689271396267e-02	3.210263471715608219e+00	1.933172851965066386e+00	3.900000000000000000e+01
6.644400001956114465e+02	-1.270924878865482555e-01	3.170880579614424377e+00	1.834187385619038935e+00	4.300000000000000000e+01
6.652800001958638632e+02	-6.307531504432617453e-02	3.111380937370222810e+00	2.013720700138213360e+00	3.900000000000000000e+01
6.661200001961162798e+02	-2.995674865268327380e-02	2.991264187227203664e+00	1.844349711003676617e+00	6.500000000000000000e+01
6.669600001963544855e+02	-7.610510857766961124e-02	3.191547723288818972e+00	1.965120756580700956e+00	4.200000000000000000e+01
6.678000001966069021e+02	-1.521588783499669972e-01	3.141264187227204019e+00	1.885912092830798414e+00	4.600000000000000000e+01
6.686400001968451079e+02	-1.688838598457564899e-02	3.011014008349302884e+00	2.086825173119372323e+00	4.300000000000000000e+01
6.694800001970975245e+02	-7.197260669177829584e-02	2.921998045269035060e+00	1.797636800042551997e+00	4.000000000000000000e+01
6.703200001973499411e+02	-6.769531092965408448e-02	2.933098832331783257e+00	1.818022322831064130e+00	4.900000000000000000e+01
6.711600001975881469e+02	-9.254305625512948552e-02	3.124132905027092733e+00	1.898144066869541291e+00	4.900000000000000000e+01
6.720000001978405635e+02	-9.748539173329540120e-02	3.083949440516636997e+00	1.909097728504278280e+00	5.100000000000000000e+01
6.728400001980929801e+02	-1.817655961426094535e-01	3.134683298558467612e+00	1.990964470427588395e+00	5.200000000000000000e+01
6.736800001983311859e+02	-1.658802677847219798e-01	3.145317085049144978e+00	2.241958713408482851e+00	4.300000000000000000e+01
6.745200001985836025e+02	-1.100185869650047721e-01	3.145533906743320784e+00	2.112364526870070591e+00	6.100000000000000000e+01
6.753600001988360191e+02	-1.040386684544198914e-01	3.155867478580518082e+00	2.012222492158516118e+00	4.300000000000000000e+01
6.762000001990742248e+02	-1.492174793143163924e-01	3.115166977722402919e+00	1.861979004081561584e+00	4.500000000000000000e+01
6.770400001993266415e+02	-1.538051017198842629e-01	3.164666619966608252e+00	2.022181910812356875e+00	3.500000000000000000e+01
6.778800001995790581e+02	-4.853460935449227520e-02	2.964716655742188678e+00	1.842222492158516189e+00	4.000000000000000000e+01
6.787200001998172638e+02	-1.433114120654455093e-01	3.164750012925907185e+00	2.002486270908550026e+00	5.100000000000000000e+01
6.795600002000696804e+02	-1.284429278489938042e-01	2.874583227007310171e+00	2.092242782831595704e+00	4.600000000000000000e+01
6.804000002003078862e+02	-1.338582140906225959e-01	3.135267049273563700e+00	2.002121038793118757e+00	3.900000000000000000e+01
6.812400002005603028e+02	-7.863501680157725104e-02	3.065684014070058083e+00	1.962729758985501505e+00	4.000000000000000000e+01
6.820800002008127194e+02	-8.282063105820292037e-02	2.947118372970008338e+00	1.911877550716164720e+00	4.300000000000000000e+01
6.829200002010509252e+02	-1.079757943799251052e-01	2.926834836908392745e+00	2.040761563696793957e+00	4.100000000000000000e+01
6.837600002013033418e+02	-9.353296585059212020e-02	2.897318516072322936e+00	1.850132552831329491e+00	4.100000000000000000e+01
6.846000002015557584e+02	-2.091137848594240012e-01	3.037885588195560871e+00	1.970984761100668337e+00	4.500000000000000000e+01
6.854400002017939642e+02	-2.035595220359578406e-01	3.157952302563000302e+00	1.962648596293185221e+00	6.100000000000000000e+01
6.862800002020463808e+02	-2.593058738120070927e-01	3.147952302563000515e+00	2.054434175524178841e+00	5.100000000000000000e+01
6.871200002022987974e+02	-1.642718568283445535e-01	2.887952302562998952e+00	1.955144349081960442e+00	5.100000000000000000e+01
6.879600002025370031e+02	-1.196634955317996685e-01	2.887668766501377604e+00	1.875671906582025983e+00	4.500000000000000000e+01
6.888000002027894197e+02	-2.349605440825612845e-01	3.187785516644398243e+00	1.935753069274344540e+00	4.400000000000000000e+01
6.896400002030276255e+02	-2.200684123279348370e-01	3.147585373542083786e+00	1.925834231966662813e+00	4.600000000000000000e+01
6.904800002032800421e+02	-1.862167722529228797e-01	3.058552731869953689e+00	1.905631325235868090e+00	4.700000000000000000e+01
6.913200002035324587e+02	-1.720813617198384549e-01	3.058736196380412053e+00	1.835651615908947321e+00	4.500000000000000000e+01
6.921600002037706645e+02	-3.482297216448273502e-01	3.099420018646666719e+00	1.996950218986036418e+00	5.000000000000000000e+01
6.930000002040230811e+02	-1.331484095848196603e-01	2.909987090769902807e+00	1.798654635524709278e+00	5.200000000000000000e+01
6.938400002042754977e+02	-1.877123844522134988e-01	3.010253948239657973e+00	1.909141611678617068e+00	5.000000000000000000e+01
6.946800002045137035e+02	-1.624891871631728435e-01	2.910053805137337690e+00	1.968370566101599550e+00	4.800000000000000000e+01
6.955200002047661201e+02	-1.866511538816251203e-01	2.860687591628016335e+00	1.816463242832128344e+00	4.300000000000000000e+01
6.963600002050185367e+02	-2.213333664398842160e-01	3.009987090769897122e+00	1.896787893601398878e+00	5.600000000000000000e+01
6.972000002052567424e+02	-1.659446363836334370e-01	3.009820304851304584e+00	1.808248822063118766e+00	5.900000000000000000e+01
6.980400002055091591e+02	-1.900356604875650390e-01	2.909486733014107429e+00	1.838106787351566851e+00	4.000000000000000000e+01
6.988800002057615757e+02	-1.238429141334247419e-01	2.819203196952489776e+00	1.997335741774545426e+00	3.900000000000000000e+01
6.997200002059997814e+02	-1.778157005464962026e-01	2.999703554708284869e+00	1.998289403409280851e+00	5.500000000000000000e+01
7.005600002062521980e+02	-8.141012634879452037e-02	2.819770269075725366e+00	2.088370566101600545e+00	3.600000000000000000e+01
7.014000002064904038e+02	-2.155957406054245240e-01	3.039603483157122810e+00	1.978005333986169845e+00	4.400000000000000000e+01
7.022400002067428204e+02	-2.290482811786898054e-01	3.009620161748983946e+00	1.989161902351700206e+00	5.100000000000000000e+01
7.030800002069952370e+02	-1.940379117331989534e-01	2.889069768217609635e+00	2.110582249467261917e+00	3.500000000000000000e+01
7.039200002072334428e+02	-1.585545915242505544e-01	2.969053089625747432e+00	1.962022887255903569e+00	5.200000000000000000e+01
7.047600002074858594e+02	-2.235442220787557943e-01	2.898602767645531486e+00	1.943179455621434570e+00	4.800000000000000000e+01
7.056000002077382760e+02	-2.882500821751943221e-01	2.948252517216474189e+00	2.093199746294514441e+00	5.200000000000000000e+01
7.064400002079764818e+02	-2.131924176533583903e-01	2.928152445665320514e+00	2.101759108505872220e+00	5.100000000000000000e+01
7.072800002082288984e+02	-2.177327449825838812e-01	2.897685445093241441e+00	2.109263355717095223e+00	3.400000000000000000e+01
7.081200002084813150e+02	-4.116818838574811679e-01	3.117818873828122506e+00	2.468756088890106781e+00	4.100000000000000000e+01
7.089600002087195207e+02	-1.763640964157424662e-01	2.907034980010710257e+00	2.148451728793919102e+00	4.600000000000000000e+01
7.098000002089719374e+02	-3.012827843557328578e-01	3.126284443377009836e+00	2.347518357832258928e+00	4.200000000000000000e+01
7.106400002092243540e+02	-2.554683986123631456e-01	2.895417156600302633e+00	2.098411147447757585e+00	4.500000000000000000e+01
7.114800002094625597e+02	-3.310255700830264658e-01	2.984099547843376499e+00	2.151069225621171199e+00	3.600000000000000000e+01
7.123200002097149763e+02	-2.666536841682152215e-01	2.882982082188766171e+00	2.102083759275144459e+00	5.000000000000000000e+01
7.131600002099531821e+02	-3.617851999517611716e-01	3.021030686941161392e+00	2.092002596582824836e+00	3.900000000000000000e+01
7.140000002102055987e+02	-2.971531911170348650e-01	2.810380221858629568e+00	2.061901143217427901e+00	3.900000000000000000e+01
7.148400002104580153e+02	-2.521191741333748126e-01	2.869362827755178813e+00	1.842672188794448829e+00	3.400000000000000000e+01
7.156800002106962211e+02	-3.267777391534689713e-01	3.038078576181970192e+00	1.823138874275278098e+00	4.200000000000000000e+01
7.165200002109486377e+02	-3.026423286203776541e-01	2.896594181506445764e+00	1.844031663890772776e+00	5.400000000000000000e+01
7.173600002112010543e+02	-3.859056888882594905e-01	3.124876286544878923e+00	1.815350557640938334e+00	5.000000000000000000e+01
7.182000002114392601e+02	-3.417939258933451185e-01	2.983525320604229591e+00	1.987318752929649435e+00	7.000000000000000000e+01
7.190400002116916767e+02	-2.965234335279500755e-01	2.781090246192693627e+00	1.958292705237465015e+00	4.700000000000000000e+01
7.198800002119440933e+02	-5.017731870023691698e-01	3.009672565884608630e+00	2.018110089179748101e+00	5.700000000000000000e+01
7.207200002121822990e+02	-3.174249486257263442e-01	2.857504348942823569e+00	1.807805729083556301e+00	4.400000000000000000e+01
7.215600002124347156e+02	-3.315869153441788342e-01	2.945286096225466110e+00	1.908576774660579289e+00	3.600000000000000000e+01
7.224000002126729214e+02	-3.768839638949383897e-01	2.843935130284819479e+00	2.030463807256969844e+00	4.700000000000000000e+01
7.232400002129253380e+02	-4.722992501365617102e-01	2.992684235895335831e+00	1.912553746584157111e+00	4.100000000000000000e+01
7.240800002131777546e+02	-4.672179380765548729e-01	3.061450020097707281e+00	1.953568280238128452e+00	5.000000000000000000e+01
7.249200002134159604e+02	-4.225859292418370217e-01	2.919915589646592480e+00	2.002330549180280528e+00	4.200000000000000000e+01
7.257600002136683770e+02	-3.674573221054835415e-01	2.869265124564064351e+00	1.970118865814617592e+00	5.100000000000000000e+01
7.266000002139207936e+02	-3.519030592820158176e-01	2.827897480031554167e+00	2.008556483987497643e+00	3.800000000000000000e+01
7.274400002141589994e+02	-3.871055176800801689e-01	2.876813371560670518e+00	1.868130379852827261e+00	7.400000000000000000e+01
7.282800002144114160e+02	-4.013620745512280763e-01	3.065395691252581045e+00	2.048515902641339537e+00	5.600000000000000000e+01
7.291200002146638326e+02	-3.566354755638148077e-01	2.943877939393335197e+00	2.087744857064318893e+00	4.100000000000000000e+01
7.299600002149020384e+02	-3.916251061183242399e-01	2.962243437391066436e+00	1.867115846198853291e+00	3.800000000000000000e+01
7.308000002151544550e+02	-4.861181383712036563e-01	3.030842435674841795e+00	1.986994102160378972e+00	4.900000000000000000e+01
7.316400002154068716e+02	-4.311550640020644920e-01	2.839224612264436232e+00	1.958556483987498709e+00	4.700000000000000000e+01
7.324800002156450773e+02	-4.161446945565732136e-01	2.797073073914514652e+00	1.909307238891440051e+00	4.900000000000000000e+01
7.333200002158974939e+02	-4.204721940422420090e-01	2.806489323199423680e+00	2.028170961198988209e+00	5.300000000000000000e+01
7.341600002161356997e+02	-4.158874802838674611e-01	2.885588679238990650e+00	1.977785438410476715e+00	5.600000000000000000e+01
7.350000002163881163e+02	-4.503805125367410511e-01	2.794554606543677266e+00	1.907339043602728879e+00	5.900000000000000000e+01
7.358400002166405329e+02	-4.156775610875040883e-01	2.873353747929769497e+00	1.966486835333389749e+00	4.700000000000000000e+01
7.366800002168787387e+02	-5.712347325581692559e-01	2.992719961439096465e+00	2.236385381967993524e+00	5.500000000000000000e+01
7.375200002171311553e+02	-4.276668629412352374e-01	2.941268923947291114e+00	2.126608579371866981e+00	4.200000000000000000e+01
7.383600002173835719e+02	-4.436260425608384850e-01	2.960168136884535173e+00	1.836446253987231714e+00	5.400000000000000000e+01
7.392000002176217777e+02	-3.597507549476546274e-01	2.728350170371815153e+00	1.994924453506271789e+00	4.000000000000000000e+01
7.400400002178741943e+02	-4.153079264183201502e-01	2.947065918798609019e+00	1.903788175813820871e+00	5.100000000000000000e+01
7.408800002181266109e+02	-4.806286225072540219e-01	2.794714237346372698e+00	1.855107069563986855e+00	5.300000000000000000e+01
7.417200002183648166e+02	-4.446959990730139367e-01	2.983930343528953699e+00	1.905675208410212207e+00	5.700000000000000000e+01
7.425600002186172333e+02	-4.402295230055077724e-01	2.902679449139466072e+00	1.984741837448554591e+00	5.100000000000000000e+01
7.434000002188696499e+02	-3.558812846288663678e-01	2.620911518402323281e+00	2.104031663890774340e+00	4.100000000000000000e+01
7.442400002191078556e+02	-4.614621036377002383e-01	2.779710659788415583e+00	2.084051954563852505e+00	4.100000000000000000e+01
7.450800002193602722e+02	-5.158605457378815373e-01	2.758476443990788951e+00	2.093828757159977627e+00	5.000000000000000000e+01
7.459200002195984780e+02	-3.907082910633601358e-01	2.897258906785015853e+00	2.034254861294646943e+00	4.400000000000000000e+01
7.467600002198508946e+02	-5.752959134689312748e-01	2.806058048171108155e+00	2.075452011006335695e+00	4.300000000000000000e+01
7.476000002201033112e+02	-5.000490686417098374e-01	2.795157404210677043e+00	1.986162184564118860e+00	4.700000000000000000e+01
7.484400002203415170e+02	-5.450623467343902462e-01	2.763456187840972689e+00	1.905878115141007356e+00	3.800000000000000000e+01
7.492800002205939336e+02	-4.892716085291954897e-01	2.822688972615422287e+00	1.986020149852562255e+00	5.300000000000000000e+01
7.501200002208463502e+02	-5.141193538546655617e-01	2.851171220756175018e+00	2.126933230141137443e+00	3.800000000000000000e+01
7.509600002210845560e+02	-5.689670991801385469e-01	2.799369932835308106e+00	1.926953520814217669e+00	4.500000000000000000e+01
7.518000002213369726e+02	-5.052100492578226465e-01	2.947084965750514485e+00	2.096872358121899538e+00	5.100000000000000000e+01
7.526400002215893892e+02	-4.699632044306021328e-01	2.835367070788947785e+00	2.096588288698788105e+00	5.600000000000000000e+01
7.534800002218275949e+02	-5.253311955958821500e-01	2.753715890194824212e+00	1.906162184564120565e+00	4.800000000000000000e+01
7.543200002220800116e+02	-5.203681212267383671e-01	2.882765210458810401e+00	1.825675208410212136e+00	3.900000000000000000e+01
7.551600002223182173e+02	-4.656415222393253117e-01	2.850513600557732730e+00	1.985979568506403226e+00	5.000000000000000000e+01
7.560000002225706339e+02	-5.620736526223950591e-01	2.838962491514763542e+00	2.106304219275674683e+00	3.600000000000000000e+01
7.568400002228230505e+02	-5.879618896274791950e-01	2.778295347840375129e+00	2.057257880910409398e+00	4.700000000000000000e+01
7.576800002230612563e+02	-5.237791840180445746e-01	2.776827631756704662e+00	1.859327529564515302e+00	4.700000000000000000e+01
7.585200002233136729e+02	-5.389106998015975591e-01	2.795810237653254759e+00	1.870544969949284209e+00	4.300000000000000000e+01
7.593600002235660895e+02	-5.641131581996674527e-01	2.794425914528886778e+00	1.810078284468460197e+00	5.800000000000000000e+01
7.602000002238042953e+02	-5.400013952047526544e-01	2.762991555628943274e+00	1.919713052353028360e+00	5.100000000000000000e+01
7.610400002240567119e+02	-5.554166814463776802e-01	2.811190267708081336e+00	1.958942006776007716e+00	4.300000000000000000e+01
7.618800002243091285e+02	-6.299806563137746451e-01	2.829689194440687672e+00	2.007339043602728523e+00	3.700000000000000000e+01
7.627200002245473343e+02	-5.663418440823217992e-01	2.777621049050070567e+00	1.807217299564250368e+00	6.100000000000000000e+01
7.635600002247997509e+02	-5.921118433965446570e-01	2.856053261415244293e+00	1.826588288698788531e+00	4.000000000000000000e+01
7.644000002250521675e+02	-5.869359411838406260e-01	2.863684901371147618e+00	1.974498349371600625e+00	4.100000000000000000e+01
7.652400002252903732e+02	-5.226822929598906597e-01	2.701633434572384473e+00	2.143950501198455427e+00	4.000000000000000000e+01
7.660800002255427898e+02	-5.977901612052658464e-01	2.739515253406185735e+00	1.994376605333124886e+00	3.800000000000000000e+01
7.669200002257809956e+02	-6.226615540689124373e-01	2.807146893362084228e+00	1.974904162833190924e+00	5.500000000000000000e+01
7.677600002260334122e+02	-7.476511846234235037e-01	2.764961997828446982e+00	1.905228813602462878e+00	4.200000000000000000e+01
7.686000002262858288e+02	-6.426171676397629540e-01	2.833294138642465043e+00	1.975228813602463163e+00	3.500000000000000000e+01
7.694400002265240346e+02	-6.073703228125442166e-01	2.731225993251843676e+00	1.885938987160242775e+00	3.700000000000000000e+01
7.702800002267764512e+02	-6.115795846073410758e-01	2.788974383350764086e+00	1.806689742064184756e+00	3.800000000000000000e+01
7.711200002270288678e+02	-5.972786413070458877e-01	2.717056345286879449e+00	2.056344800621833002e+00	4.300000000000000000e+01
7.719600002272670736e+02	-5.730486406212662587e-01	2.814471163548605048e+00	1.996425963314152341e+00	4.100000000000000000e+01
7.728000002275194902e+02	-6.373051974924131002e-01	2.902970090281218773e+00	2.056933230141138935e+00	3.500000000000000000e+01
7.736400002277719068e+02	-6.318455248216388043e-01	2.781368945462672215e+00	1.977440496968126737e+00	5.400000000000000000e+01
7.744800002280101126e+02	-6.773081061396055702e-01	2.799867872195285656e+00	1.996466544660311371e+00	4.100000000000000000e+01
7.753200002282625292e+02	-7.028652776102717326e-01	2.708733727948819947e+00	1.845959277833323142e+00	5.100000000000000000e+01
7.761600002285007349e+02	-6.074765475540182535e-01	2.836882404252376588e+00	1.916892648794979337e+00	5.200000000000000000e+01
7.770000002287531515e+02	-6.430573665628536162e-01	2.774914330412910246e+00	1.817156427545013386e+00	3.600000000000000000e+01
7.778400002290055681e+02	-6.891584314114975740e-01	2.752912899389727386e+00	1.856852067448821586e+00	4.800000000000000000e+01
7.786800002292437739e+02	-6.042190045805284626e-01	2.770728003856092414e+00	1.906811486102663267e+00	4.500000000000000000e+01
7.795200002294961905e+02	-6.798707662038818711e-01	2.818443036771290267e+00	1.865675208410211283e+00	4.400000000000000000e+01
7.803600002297486071e+02	-6.749549869110875733e-01	2.756491641523689751e+00	1.984599802737001539e+00	5.400000000000000000e+01
7.812000002299868129e+02	-6.793061339349257821e-01	2.723506173580780398e+00	1.823767885140739509e+00	3.800000000000000000e+01
7.820400002302392295e+02	-7.037991661877995853e-01	2.752171886231991493e+00	1.803707013121501390e+00	4.500000000000000000e+01
7.828800002304916461e+02	-6.890252721240415212e-01	2.679336525615816811e+00	2.104072245236931593e+00	5.800000000000000000e+01
7.837200002307298519e+02	-7.240621977549004384e-01	2.856667950918241772e+00	1.974356314660044021e+00	3.700000000000000000e+01
7.845600002309822685e+02	-6.688626480040298361e-01	2.774199519322980478e+00	1.834051954563852505e+00	4.600000000000000000e+01
7.854000002312346851e+02	-6.639468687112337619e-01	2.791664373360283946e+00	2.013138874275275825e+00	3.500000000000000000e+01
7.862400002314728908e+02	-6.888419091130515426e-01	2.809012477254567486e+00	1.851921433890508339e+00	4.900000000000000000e+01
7.870800002317253075e+02	-7.444463756600594451e-01	2.667311260884867252e+00	1.900967772255771848e+00	4.300000000000000000e+01
7.879200002319635132e+02	-6.601927274361099052e-01	2.614776114922168659e+00	1.850338761390311504e+00	4.500000000000000000e+01
7.887600002322159298e+02	-7.563410873611005059e-01	2.712391076286207792e+00	1.880338761390307312e+00	4.700000000000000000e+01
7.896000002324683464e+02	-7.014726031446496535e-01	2.730222859344427988e+00	1.849344518409411720e+00	4.000000000000000000e+01
7.904400002327065522e+02	-6.566987090808904526e-01	2.658555000158445480e+00	1.848634344851630473e+00	4.900000000000000000e+01
7.912800002329589688e+02	-6.116173970208844679e-01	2.586820426605024537e+00	1.969851785236400588e+00	6.800000000000000000e+01
7.921200002332113854e+02	-6.671036258770293159e-01	2.635185924602755136e+00	2.070217017351831501e+00	3.700000000000000000e+01
7.929600002334495912e+02	-7.116439532062486251e-01	2.793334600906311138e+00	1.959567715813287592e+00	5.200000000000000000e+01
7.938000002337020078e+02	-7.450491987031675478e-01	2.650982919454076381e+00	1.968370566101597774e+00	5.700000000000000000e+01
7.946400002339544244e+02	-7.093530506506606770e-01	2.728647916593699208e+00	1.887700973889975486e+00	4.500000000000000000e+01
7.954800002341926302e+02	-7.239879681325760430e-01	2.666229520774020756e+00	1.838512600813155373e+00	6.100000000000000000e+01
7.963200002344450468e+02	-7.585046479236279282e-01	2.693761089178760670e+00	1.918837251582425907e+00	4.000000000000000000e+01
7.971600002346832525e+02	-7.632578030964101146e-01	2.771309336175363569e+00	1.908938704947823695e+00	5.900000000000000000e+01
7.980000002349356691e+02	-7.079163681164963862e-01	2.769024369090566040e+00	1.908898123601664665e+00	5.500000000000000000e+01
7.988400002351880858e+02	-7.526695232892794962e-01	2.746656009046471780e+00	1.827883589947692400e+00	4.100000000000000000e+01
7.996800002354262915e+02	-7.366186621641759302e-01	2.495255007330241526e+00	1.825955976005140258e+00	3.900000000000000000e+01
8.005200002356787081e+02	-8.300948502756106961e-01	2.622786575734984638e+00	1.792993537735537046e+00	4.000000000000000000e+01
8.013600002359311247e+02	-7.440203416123374325e-01	2.550768466119944122e+00	1.961776097350766079e+00	4.100000000000000000e+01
8.022000002361693305e+02	-7.667871035785793765e-01	2.649450857363014222e+00	1.802628305620105564e+00	5.200000000000000000e+01
8.030400002364217471e+02	-7.211382506024204275e-01	2.547049140135193568e+00	1.831735516004608044e+00	5.000000000000000000e+01
8.038800002366741637e+02	-7.548982091719338428e-01	2.744463958396922365e+00	1.838894821773481070e+00	3.500000000000000000e+01
8.047200002369123695e+02	-7.783271022070259448e-01	2.832262384271420075e+00	1.868529589658050938e+00	4.500000000000000000e+01
8.055600002371647861e+02	-8.424890689254791454e-01	2.620010774370342688e+00	1.990132552831326507e+00	3.700000000000000000e+01
8.064000002374172027e+02	-7.162253799568194523e-01	2.537425592632066795e+00	1.861025342446824382e+00	4.600000000000000000e+01
8.072400002376554085e+02	-7.697488631445974505e-01	2.674823732301927492e+00	1.840355750235206145e+00	4.400000000000000000e+01
8.080800002379078251e+02	-7.630358709506577242e-01	2.772622158176426765e+00	1.839057147158117189e+00	4.200000000000000000e+01
8.089200002381460308e+02	-8.468904196728619382e-01	2.670170405173035277e+00	2.137373021292519937e+00	4.200000000000000000e+01
8.097600002383984474e+02	-6.707922634714087451e-01	2.457918795271950785e+00	2.056601975715498298e+00	4.200000000000000000e+01
8.106000002386508640e+02	-8.945995171172693716e-01	2.636067471575511689e+00	1.986723719753975104e+00	4.100000000000000000e+01
8.114400002388890698e+02	-7.986432461448611519e-01	2.543865897450011460e+00	1.785932383503876508e+00	4.600000000000000000e+01
8.122800002391414864e+02	-6.627342702487908355e-01	2.481264037119871091e+00	1.973984478888247907e+00	2.800000000000000000e+01
8.131200002393939030e+02	-7.961631632838876982e-01	2.729379356239713061e+00	1.830859715234005591e+00	3.400000000000000000e+01
8.139600002396321088e+02	-7.605143103077249833e-01	2.537311210849093612e+00	1.890048088310829044e+00	4.000000000000000000e+01
8.148000002398845254e+02	-7.840850885718548824e-01	2.704342421498038718e+00	1.960737971195531060e+00	5.400000000000000000e+01
8.156400002401369420e+02	-8.080815225230981724e-01	2.721757239759762470e+00	1.951772795522582982e+00	4.800000000000000000e+01
8.164800002403751478e+02	-7.122198417033818174e-01	2.508604985898255535e+00	1.941793086195660933e+00	4.500000000000000000e+01
8.173200002406275644e+02	-8.063345133454884461e-01	2.615519446404180215e+00	1.840453901772416856e+00	4.200000000000000000e+01
8.181600002408799810e+02	-7.506147177548054827e-01	2.541633334500833286e+00	1.859256752060725049e+00	4.400000000000000000e+01
8.190000002411181868e+02	-8.443037337098022732e-01	2.498664545149782867e+00	1.908871229272216752e+00	4.100000000000000000e+01
8.198400002413706034e+02	-8.480873398174857414e-01	2.545195398042933377e+00	1.909195880041488991e+00	3.900000000000000000e+01
8.206800002416088091e+02	-8.517290606961349653e-01	2.372293323059320613e+00	1.739743728214635965e+00	3.900000000000000000e+01
8.215200002418612257e+02	-9.252525438839143135e-01	2.650008355974522445e+00	1.800048088310829186e+00	3.900000000000000000e+01
8.223600002421136423e+02	-8.483976664609311769e-01	2.617356459868805274e+00	1.719865472253113481e+00	3.500000000000000000e+01
8.232000002423518481e+02	-7.528670511756363481e-01	2.455038135600284832e+00	1.979155298695330245e+00	4.000000000000000000e+01
8.240400002426042647e+02	-7.163668868252432986e-01	2.481619024269019036e+00	1.939317624079965441e+00	4.000000000000000000e+01
8.248800002428566813e+02	-7.798194273985057379e-01	2.569400771551658025e+00	1.780027797637748321e+00	4.500000000000000000e+01
8.257200002430948871e+02	-8.437449187352363822e-01	2.496065053179689741e+00	1.819824890906954096e+00	3.400000000000000000e+01
8.265600002433473037e+02	-7.871265166939807045e-01	2.503446514257692712e+00	1.829033554656852800e+00	4.300000000000000000e+01
8.274000002435997203e+02	-8.702006966564788115e-01	2.490194188845022083e+00	1.978972682637614611e+00	4.800000000000000000e+01
8.282400002438379261e+02	-8.631566389281033480e-01	2.547075292167232163e+00	1.899033554656853084e+00	4.200000000000000000e+01
8.290800002440903427e+02	-8.459706959706938534e-01	2.553656180835961464e+00	1.828181346387516726e+00	3.900000000000000000e+01
8.299200002443285484e+02	-9.589029907041535239e-01	2.510187033729113892e+00	1.666213151098805412e+00	3.900000000000000000e+01
8.307600002445809650e+02	-8.621899985102032815e-01	2.526817958173426248e+00	1.784569606579369250e+00	4.100000000000000000e+01
8.316000002448333817e+02	-6.851695883200061843e-01	2.442948524861941806e+00	1.874792803983241996e+00	3.100000000000000000e+01
8.324400002450715874e+02	-9.177235224426976146e-01	2.539512734938815797e+00	1.945502977541021750e+00	3.400000000000000000e+01
8.332800002453240040e+02	-8.603720467180764331e-01	2.446493909812179623e+00	1.944731931964003735e+00	3.600000000000000000e+01
8.341200002455764206e+02	-7.834462266805726216e-01	2.443024762705332975e+00	1.951688331002081611e+00	3.100000000000000000e+01
8.349600002458146264e+02	-9.168041771011381513e-01	2.449789115884525970e+00	1.869638973021055861e+00	4.700000000000000000e+01
8.358000002460670430e+02	-8.705877832088315671e-01	2.436970433860210505e+00	1.768157753886249850e+00	4.100000000000000000e+01
8.366400002463194596e+02	-8.038038484003617867e-01	2.533284465059184143e+00	1.956209849270624801e+00	3.400000000000000000e+01
8.374800002465576654e+02	-7.967597906719916523e-01	2.430248961340693015e+00	1.935418513020522369e+00	5.100000000000000000e+01
8.383200002468100820e+02	-8.206852820087124911e-01	2.435812455905972840e+00	1.944363398020389155e+00	4.300000000000000000e+01
8.391600002470624986e+02	-8.646107733454417854e-01	2.402376665982846049e+00	1.842618400135553003e+00	3.400000000000000000e+01
8.400000002473007044e+02	-8.281106089950505122e-01	2.428423839712060328e+00	2.060812530231480366e+00	3.500000000000000000e+01
8.408400002475531210e+02	-9.120124527936006587e-01	2.415004728380795385e+00	2.030467588789131028e+00	4.700000000000000000e+01
8.416800002477913267e+02	-9.145900344544592997e-01	2.431735724376260066e+00	1.861157471673832831e+00	4.700000000000000000e+01
8.425200002480437433e+02	-8.189648290164761590e-01	2.408433363188011711e+00	1.840629914173764092e+00	3.000000000000000000e+01
8.433600002482961600e+02	-9.530558531204125217e-01	2.373913464793993455e+00	1.890650204846844318e+00	4.400000000000000000e+01
8.442000002485343657e+02	-8.276198279878066444e-01	2.439827209788330009e+00	1.961461831770026976e+00	4.100000000000000000e+01
8.450400002487867823e+02	-9.817108520917443570e-01	2.485307311394317153e+00	1.881502413116184158e+00	3.200000000000000000e+01
8.458800002490391989e+02	-8.260856466537553899e-01	2.341004234694471720e+00	1.841400959750785660e+00	3.600000000000000000e+01
8.467200002492774047e+02	-9.306732690593264579e-01	2.426968015464392892e+00	1.951908226577772965e+00	5.200000000000000000e+01
8.475600002495298213e+02	-8.346460554723975633e-01	2.403198653704064824e+00	1.931441541096944547e+00	3.700000000000000000e+01
8.484000002497822379e+02	-7.795410958742152729e-01	2.388995648555379603e+00	1.830650204846845597e+00	4.100000000000000000e+01
8.492400002500204437e+02	-9.235138822872848152e-01	2.335142893835762123e+00	2.070731367539162093e+00	5.000000000000000000e+01
8.500800002502728603e+02	-8.482197423837192218e-01	2.421089996013815693e+00	1.919777705904424536e+00	3.400000000000000000e+01
8.509200002505252769e+02	-9.219324058768858521e-01	2.357404027212792741e+00	1.788235614750387725e+00	3.600000000000000000e+01
8.517600002507634827e+02	-7.866146184351503479e-01	2.272533878389715767e+00	1.817626894558001638e+00	3.800000000000000000e+01
8.526000002510158993e+02	-9.493104377868739618e-01	2.278397587608472108e+00	1.686957302346380416e+00	3.400000000000000000e+01
8.534400002512541050e+02	-8.726920357456151578e-01	2.364428082745831716e+00	1.946937011673302464e+00	4.700000000000000000e+01
8.542800002515065216e+02	-8.159081009371487170e-01	2.270141684637852819e+00	1.918458812154259618e+00	3.700000000000000000e+01
8.551200002517589382e+02	-8.285566252125278197e-01	2.305855286529865822e+00	2.009229857731277491e+00	3.200000000000000000e+01
8.559600002519971440e+02	-9.021983460911826569e-01	2.340868387563775244e+00	2.138255905423466885e+00	5.100000000000000000e+01
8.568000002522495606e+02	-7.944212146794438212e-01	2.337048990027868811e+00	1.897566022538764940e+00	4.200000000000000000e+01
8.576400002525019772e+02	-9.569987963403061570e-01	2.393146199532667495e+00	1.926977593019458368e+00	3.700000000000000000e+01
8.584800002527401830e+02	-8.499310910737634117e-01	2.438276050709591303e+00	2.017302243788732241e+00	3.300000000000000000e+01
8.593200002529925996e+02	-8.319647793566460336e-01	2.414840260786460746e+00	2.097444278500288917e+00	4.400000000000000000e+01
8.601600002532450162e+02	-8.847788363992403760e-01	2.369386361248295714e+00	1.936734104942503976e+00	4.300000000000000000e+01
8.610000002534832220e+02	-7.674273606746204734e-01	2.234499533833359308e+00	1.926023931384721166e+00	3.300000000000000000e+01
8.618400002537356386e+02	-9.784678523542300610e-01	2.290346564460252310e+00	1.925354339173098950e+00	4.900000000000000000e+01
8.626800002539738443e+02	-8.607143684806697337e-01	2.394976057881388343e+00	1.873649922634424314e+00	4.100000000000000000e+01
8.635200002542262609e+02	-8.538831385958580711e-01	2.250289373568769236e+00	1.992006378114986376e+00	4.500000000000000000e+01
8.643600002544786776e+02	-9.162478924131622904e-01	2.306002975460788917e+00	1.941012135134091210e+00	3.800000000000000000e+01
8.652000002547168833e+02	-8.784471134632507727e-01	2.441499755658627535e+00	1.951215041864886146e+00	4.000000000000000000e+01
8.660400002549692999e+02	-9.605753918988249040e-01	2.336963178672748498e+00	2.032270156865019217e+00	5.100000000000000000e+01
8.668800002552217165e+02	-9.225617851053584673e-01	2.212760173524070950e+00	1.912148412826541133e+00	3.800000000000000000e+01
8.677200002554599223e+02	-1.014524530773723399e+00	2.277940060476574047e+00	2.051965796768827843e+00	4.500000000000000000e+01
8.685600002557123389e+02	-8.670075222818915961e-01	2.303653662368594368e+00	1.951052716480250027e+00	3.200000000000000000e+01
8.694000002559647555e+02	-9.192540384083311977e-01	2.259300549893170640e+00	1.960301961576311314e+00	3.600000000000000000e+01
8.702400002562029613e+02	-9.912877266912119012e-01	2.305114223336349966e+00	1.869713532057005523e+00	5.500000000000000000e+01
8.710800002564553779e+02	-9.140071935811118209e-01	2.270360824656295406e+00	1.947846790133691997e+00	4.200000000000000000e+01
8.719200002567077945e+02	-9.770577260054338353e-01	2.145740854711116086e+00	1.896142373595019137e+00	4.300000000000000000e+01
8.727600002569460003e+02	-8.793042421318713053e-01	2.161621242521739816e+00	1.906487315037365349e+00	4.500000000000000000e+01
8.736000002571984169e+02	-9.421419467126348479e-01	2.207768487802111324e+00	1.876811965806638227e+00	3.400000000000000000e+01
8.744400002574366226e+02	-9.353343643659997042e-01	2.323915733082486668e+00	1.916081501575776613e+00	3.500000000000000000e+01
8.752800002576890392e+02	-8.989051426301273295e-01	2.350630050486097744e+00	1.786162664268093891e+00	3.700000000000000000e+01
8.761200002579414559e+02	-9.628306339668508684e-01	2.225926687581617713e+00	2.006751093787400464e+00	4.600000000000000000e+01
8.769600002581796616e+02	-9.855264533185792430e-01	2.181390110595740950e+00	1.905898885518061192e+00	4.800000000000000000e+01
8.778000002584320782e+02	-9.788371086628018247e-01	2.297503998692400629e+00	1.924519119748659080e+00	4.500000000000000000e+01
8.786400002586844948e+02	-1.011816698472605580e+00	2.253567851013473344e+00	1.943991562248591265e+00	3.900000000000000000e+01
8.794800002589227006e+02	-9.435193212210659652e-01	2.319698417701987481e+00	1.933991562248591478e+00	4.100000000000000000e+01
8.803200002591751172e+02	-9.154111242749038979e-01	2.185478733961446096e+00	1.932571215133028986e+00	2.400000000000000000e+01
8.811600002594275338e+02	-9.576812879395202316e-01	2.241309085996489259e+00	1.842429180421472523e+00	3.700000000000000000e+01
8.820000002596657396e+02	-1.018887312386343780e+00	2.127756545930338916e+00	2.003626330133160494e+00	3.400000000000000000e+01
8.828400002599181562e+02	-8.714648940472056182e-01	2.283286683311899878e+00	1.894498829075578428e+00	3.700000000000000000e+01
8.836800002601563619e+02	-8.944208363188366206e-01	2.259233785489957569e+00	1.904985805229484797e+00	5.400000000000000000e+01
8.845200002604087786e+02	-9.064545246017132740e-01	2.265297637811030995e+00	1.914681445133291859e+00	5.900000000000000000e+01
8.853600002606611952e+02	-8.782990325792123798e-01	2.150994561111193804e+00	1.933971271575511963e+00	4.400000000000000000e+01
8.862000002608994009e+02	-9.507583765492100270e-01	2.217125127799706164e+00	2.003504586094685180e+00	4.800000000000000000e+01
8.870400002611518175e+02	-9.725792369885315480e-01	2.153439158998684988e+00	1.933423423402365060e+00	3.100000000000000000e+01
8.878800002614042342e+02	-9.336670237444906206e-01	2.220153476402291659e+00	1.801759588209847607e+00	5.200000000000000000e+01
8.887200002616424399e+02	-1.064873048191316229e+00	2.186117257172211836e+00	1.839831974267298165e+00	3.500000000000000000e+01
8.895600002618948565e+02	-9.548730481913185741e-01	2.252548038514207818e+00	1.788553661863291566e+00	3.300000000000000000e+01
8.904000002621472731e+02	-8.953459989547809528e-01	2.117978104344606649e+00	1.790156625036569693e+00	5.300000000000000000e+01
8.912400002623854789e+02	-9.760554250999682324e-01	2.204208742584283343e+00	1.842003076286802710e+00	5.100000000000000000e+01
8.920800002626378955e+02	-9.772378020086254224e-01	2.199822272925141320e+00	1.791637844171374283e+00	4.800000000000000000e+01
8.929200002628903121e+02	-1.007876285539293093e+00	2.055952839613658156e+00	1.750542147825081329e+00	4.900000000000000000e+01
8.937600002631285179e+02	-9.394606705968850946e-01	2.172016691934734567e+00	1.838817440613325971e+00	3.800000000000000000e+01
8.946000002633809345e+02	-8.705484573528501357e-01	2.197913758337209700e+00	1.787802906959351290e+00	3.800000000000000000e+01
8.954400002636191402e+02	-9.416598916469780534e-01	2.263860860515267248e+00	1.798573952536369092e+00	4.200000000000000000e+01
8.962800002638715569e+02	-9.632679242427482080e-01	2.179541105223567143e+00	1.788858021959480737e+00	3.700000000000000000e+01
8.971200002641239735e+02	-9.248050142239936378e-01	2.155838457830677513e+00	1.856950698690010171e+00	4.300000000000000000e+01
8.979600002643621792e+02	-9.563893992815870604e-01	2.071802238600600532e+00	1.905956455709114650e+00	3.800000000000000000e+01
8.988000002646145958e+02	-9.675481286520675184e-01	2.147699305003074599e+00	1.906443431863023008e+00	4.400000000000000000e+01
8.996400002648670124e+02	-9.891798087860053101e-01	2.124263515079949372e+00	1.847315930805443429e+00	3.200000000000000000e+01
9.004800002651052182e+02	-9.799365300075404406e-01	2.080627582054502156e+00	2.078188429747859445e+00	2.200000000000000000e+01
9.013200002653576348e+02	-1.000385833232829924e+00	2.046841541702317357e+00	1.838249301767099553e+00	4.000000000000000000e+01
9.021600002656100514e+02	-9.310006692253303129e-01	2.143205608676868934e+00	1.907011570709249426e+00	3.200000000000000000e+01
9.030000002658482572e+02	-9.522776362866753885e-01	2.080103390590940293e+00	1.895692676959081169e+00	4.100000000000000000e+01
9.038400002661006738e+02	-1.084547799951288027e+00	2.125967099809695782e+00	2.085469479555207784e+00	4.500000000000000000e+01
9.046800002663388796e+02	-1.005872062088979391e+00	2.122814845948186147e+00	1.845672386286002720e+00	4.900000000000000000e+01
9.055200002665912962e+02	-1.107267266841182263e+00	2.098695233758805401e+00	1.953907097728089681e+00	3.600000000000000000e+01
9.063600002668437128e+02	-1.008875299436949646e+00	2.064292085507803520e+00	1.761735995708585634e+00	3.900000000000000000e+01
9.072000002670819185e+02	-9.496320206584876189e-01	2.029955651624243629e+00	1.891147566189280482e+00	4.000000000000000000e+01
9.080400002673343351e+02	-1.020908987719829852e+00	2.175152217168605517e+00	1.779422858977524058e+00	2.800000000000000000e+01
9.088800002675867518e+02	-9.224460777010801138e-01	2.000799104693189889e+00	1.726095188592490004e+00	3.500000000000000000e+01
9.097200002678249575e+02	-9.637466923005995056e-01	2.026079063196853269e+00	1.773092168976726057e+00	3.900000000000000000e+01
9.105600002680773741e+02	-1.074456118445787922e+00	2.081592521986555866e+00	1.569561591860896499e+00	3.500000000000000000e+01
9.114000002683297907e+02	-9.559459133506873485e-01	2.096588944428599888e+00	1.787633977918348549e+00	4.600000000000000000e+01
9.122400002685679965e+02	-9.470573476448240768e-01	2.062302546320619712e+00	1.767613687245267684e+00	4.600000000000000000e+01
9.130800002688204131e+02	-9.879796016335706810e-01	2.167832683702181740e+00	1.767755721956824289e+00	4.700000000000000000e+01
9.139200002690728297e+02	-9.887126753169379612e-01	2.033562964186058863e+00	1.896599153591292719e+00	5.100000000000000000e+01
9.147600002693110355e+02	-1.029563986691165667e+00	2.158309207750209069e+00	1.874306307533311511e+00	3.200000000000000000e+01
9.156000002695634521e+02	-1.100438945603565699e+00	2.014723310500336595e+00	1.662054042821489830e+00	3.700000000000000000e+01
9.164400002698016579e+02	-1.032141568352024308e+00	2.070270126473761962e+00	1.891343869263707234e+00	3.300000000000000000e+01
9.172800002700540745e+02	-9.131820600316409298e-01	2.006050442733224415e+00	1.869720615417348242e+00	3.200000000000000000e+01
9.181200002703064911e+02	-1.024837387703751546e+00	2.001714008849658555e+00	1.767448060032444701e+00	4.000000000000000000e+01
9.189600002705446968e+02	-1.055806936768847848e+00	2.008111433007934821e+00	1.885216085993706159e+00	3.800000000000000000e+01
9.198000002707971134e+02	-9.368474284484573644e-01	1.954175285329011302e+00	1.874485621762842058e+00	4.500000000000000000e+01
9.206400002710495301e+02	-9.683608708915318886e-01	2.060038994547767288e+00	1.823227600031914974e+00	2.400000000000000000e+01
9.214800002712877358e+02	-9.803945591744156474e-01	1.965852667990947822e+00	1.981036207339332833e+00	2.800000000000000000e+01
9.223200002715401524e+02	-9.417897639266250565e-01	1.971266055229488501e+00	2.000569521858503563e+00	3.100000000000000000e+01
9.231600002717925690e+02	-9.538234522095070389e-01	1.935995620201778067e+00	2.071056498012408653e+00	4.900000000000000000e+01
9.240000002720307748e+02	-1.006330091255847492e+00	2.000675149398487562e+00	1.880873881954695293e+00	4.500000000000000000e+01
9.248400002722831914e+02	-9.480800090806553726e-01	1.955454750146357057e+00	1.829270918781416455e+00	3.400000000000000000e+01
9.256800002725356080e+02	-1.030137344901705276e+00	1.979517171444252099e+00	1.728885395992904250e+00	3.500000000000000000e+01
9.265200002727738138e+02	-1.041650787344783780e+00	1.953379449639824017e+00	1.809169465416019307e+00	3.400000000000000000e+01
9.273600002730262304e+02	-1.032336565951801788e+00	1.917208370651682259e+00	1.859047721377539375e+00	3.200000000000000000e+01
9.282000002732644361e+02	-9.537790657803615346e-01	1.940837148561220360e+00	1.748905686665983339e+00	4.600000000000000000e+01
9.290400002735168528e+02	-1.034464844387379401e+00	1.975166427328872487e+00	1.728215803781285587e+00	2.400000000000000000e+01
9.298800002737692694e+02	-9.653161557616023458e-01	1.960262921322080132e+00	1.746815747338800406e+00	5.600000000000000000e+01
9.307200002740074751e+02	-9.758127540632397512e-01	1.934125199517653826e+00	1.865760632338664848e+00	4.100000000000000000e+01
9.315600002742598917e+02	-8.769714834337154485e-01	1.888120906448111924e+00	1.954989586761646692e+00	4.000000000000000000e+01
9.324000002745123084e+02	-9.278227948079500464e-01	2.032566935358781635e+00	1.994908424069326003e+00	3.700000000000000000e+01
9.332400002747505141e+02	-9.476809095789082704e-01	1.868080394148481815e+00	1.774786680030850050e+00	4.800000000000000000e+01
9.340800002750029307e+02	-9.582957455714051775e-01	1.982976745039366051e+00	1.744522901280818772e+00	4.200000000000000000e+01
9.349200002752553473e+02	-6.888159914112126359e-01	1.828390132277911917e+00	1.893528658299924672e+00	3.000000000000000000e+01
9.357600002754935531e+02	-8.090997618692892246e-01	1.853636733597856079e+00	1.792230055222837848e+00	3.700000000000000000e+01
9.366000002757459697e+02	-9.489342291020790299e-01	1.919100156611980523e+00	1.741114068203465592e+00	4.800000000000000000e+01
9.374400002759841755e+02	-1.048792343873042654e+00	1.885047258790034874e+00	1.960606801376478359e+00	3.500000000000000000e+01
9.382800002762365921e+02	-9.188396389493878047e-01	1.880610753355316689e+00	2.000890870799592491e+00	3.900000000000000000e+01
9.391200002764890087e+02	-9.880356226515019102e-01	1.946507819757794522e+00	1.890708254741873873e+00	3.600000000000000000e+01
9.399600002767272144e+02	-9.875626718880408106e-01	1.912171385874232854e+00	1.849632849068662210e+00	3.900000000000000000e+01
9.408000002769796311e+02	-9.260492294449669259e-01	1.847434665786034103e+00	1.688516862049288747e+00	3.700000000000000000e+01
9.416400002772320477e+02	-9.844411968492003950e-01	1.833698661209432146e+00	1.737482037722237749e+00	4.100000000000000000e+01
9.424800002774702534e+02	-9.333061150168973086e-01	1.869312191550289270e+00	1.805534133106609929e+00	3.500000000000000000e+01
9.433200002777226700e+02	-9.626912790243977724e-01	1.904592150053952437e+00	1.683626809837136307e+00	4.100000000000000000e+01
9.441600002779750866e+02	-9.727858691770858712e-01	1.989321715026244775e+00	1.732226753394652263e+00	2.500000000000000000e+01
9.450000002782132924e+02	-9.728804593297848413e-01	1.904801816632225808e+00	1.691760067913827825e+00	3.500000000000000000e+01
9.458400002784657090e+02	-9.634716477841038795e-01	1.880632168667265347e+00	1.801557161183032107e+00	3.600000000000000000e+01
9.466800002787181256e+02	-9.834716477841052296e-01	1.886545913661603180e+00	1.730603499548294621e+00	4.200000000000000000e+01
9.475200002789563314e+02	-9.541574263911236642e-01	1.822359587104779521e+00	1.618574432240347249e+00	3.800000000000000000e+01
9.483600002792087480e+02	-9.240628362384342154e-01	1.889207333243268394e+00	1.636078679451570039e+00	4.400000000000000000e+01
9.492000002794469538e+02	-9.641337788529522612e-01	1.754820863584127366e+00	1.725875772720776524e+00	3.200000000000000000e+01
9.500400002796993704e+02	-9.040391887002616755e-01	1.771335037885421571e+00	1.876951178393991171e+00	3.900000000000000000e+01
9.508800002799517870e+02	-9.945357870018920465e-01	1.837348854430915779e+00	1.777093213105546354e+00	3.400000000000000000e+01
9.517200002801899927e+02	-8.856472212960220247e-01	1.722895670404339441e+00	1.757925130701801564e+00	4.100000000000000000e+01
9.525600002804424093e+02	-9.453870983761234470e-01	1.768692665255661822e+00	1.778188909451836608e+00	3.100000000000000000e+01
9.534000002806948260e+02	-9.956945163723691650e-01	1.833905909391882361e+00	1.855327924547630403e+00	2.700000000000000000e+01
9.542400002809330317e+02	-1.005954639292275132e+00	1.789019081976944037e+00	1.731371243297131102e+00	3.400000000000000000e+01
9.550800002811854483e+02	-9.255289836051598940e-01	1.834782719644550752e+00	1.789991477527726360e+00	3.400000000000000000e+01
9.559200002814378649e+02	-8.951033279180471425e-01	1.860379571393547593e+00	1.719788570796930927e+00	2.500000000000000000e+01
9.567600002816760707e+02	-9.354580409906407823e-01	1.875192529325135027e+00	1.789423338681499942e+00	2.900000000000000000e+01
9.576000002819284873e+02	-9.243939017728557417e-01	1.799855379929981680e+00	1.850133512239281686e+00	4.800000000000000000e+01
9.584400002821809039e+02	-9.245830820782394710e-01	1.784234694473212812e+00	1.729991477527725863e+00	4.900000000000000000e+01
9.592800002824191097e+02	-9.349141476126625605e-01	1.918947580853641810e+00	1.768104444931335451e+00	3.600000000000000000e+01
9.601200002826715263e+02	-9.452925082234315823e-01	1.793560395682913366e+00	1.776237703008021640e+00	3.600000000000000000e+01
9.609600002829097321e+02	-8.758364016014130726e-01	1.767606138388948978e+00	1.825953633584910918e+00	3.300000000000000000e+01
9.618000002831621487e+02	-1.054961442689009488e+00	1.663236347321664255e+00	1.766176830988783308e+00	3.100000000000000000e+01
9.626400002834145653e+02	-1.095458040990644477e+00	1.687949233702099150e+00	1.766359447046498943e+00	2.500000000000000000e+01
9.634800002836527710e+02	-9.262384097503506553e-01	1.693579442634820964e+00	1.665831889546433686e+00	3.600000000000000000e+01
9.643200002839051876e+02	-9.366404178992944196e-01	1.708926115505915888e+00	1.754614449161662648e+00	4.200000000000000000e+01
9.651600002841576043e+02	-9.261911146740082756e-01	1.724522967254921824e+00	1.713559334161530501e+00	3.500000000000000000e+01
9.660000002843958100e+02	-9.561201720594851849e-01	1.800703569719017239e+00	1.994127473007756279e+00	3.500000000000000000e+01
9.668400002846482266e+02	-1.095765458986891261e+00	1.656734064856371091e+00	1.845040553296335872e+00	4.900000000000000000e+01
9.676800002849006432e+02	-9.060492294449673523e-01	1.802214166462350775e+00	1.764492705123188898e+00	4.400000000000000000e+01
9.685200002851388490e+02	-9.358836966777577260e-01	1.807760982435775432e+00	1.742544800507555891e+00	5.300000000000000000e+01
9.693600002853912656e+02	-9.453634508379504808e-01	1.732774083469680093e+00	1.709825850314905082e+00	4.300000000000000000e+01
9.702000002856294714e+02	-8.649377951508352425e-01	1.687570362809410085e+00	1.678040271083913737e+00	5.200000000000000000e+01
9.710400002858818880e+02	-8.347722623836215661e-01	1.603350679068865858e+00	1.727147481468415791e+00	3.700000000000000000e+01
9.718800002861343046e+02	-9.653870983761212443e-01	1.677429778958622109e+00	1.656417017237552969e+00	4.400000000000000000e+01
9.727200002863725103e+02	-9.250087377653546383e-01	1.743126702258784633e+00	1.775301030218182419e+00	3.300000000000000000e+01
9.735600002866249270e+02	-9.245594345400682812e-01	1.798473375129885810e+00	1.752196557237022390e+00	3.300000000000000000e+01
9.744000002868773436e+02	-9.443466066965076067e-01	1.634403798716078882e+00	1.849741385794406057e+00	3.600000000000000000e+01
9.752400002871155493e+02	-8.945357870018977309e-01	1.670384258077856288e+00	1.799396444352053592e+00	3.200000000000000000e+01
9.760800002873679659e+02	-9.247249673072808207e-01	1.766114538561739167e+00	1.748868886851987270e+00	2.300000000000000000e+01
9.769200002876203826e+02	-8.242047214674688149e-01	1.561244389738659422e+00	1.687549993101820078e+00	3.100000000000000000e+01
9.777600002878585883e+02	-8.738500083948803621e-01	1.666457633874887989e+00	1.696332552717054298e+00	3.300000000000000000e+01
9.786000002881110049e+02	-8.028568117916083935e-01	1.601504092092513432e+00	1.765662960505430590e+00	4.500000000000000000e+01
9.794400002883634215e+02	-1.062549393795357844e+00	1.567184336800812261e+00	1.815236856370759710e+00	4.000000000000000000e+01
9.802800002886016273e+02	-7.718399676501697115e-01	1.532831224325395425e+00	1.765561507140033015e+00	3.000000000000000000e+01
9.811200002888540439e+02	-9.205393530506480460e-01	1.678528147625552691e+00	1.825845576563144945e+00	4.100000000000000000e+01
9.819600002890922497e+02	-7.997589842909409441e-01	1.593441177108298135e+00	1.945825285890066425e+00	3.500000000000000000e+01
9.828000002893446663e+02	-9.297116892145940170e-01	1.738387563774761446e+00	1.755845576563144661e+00	3.100000000000000000e+01
9.836400002895970829e+02	-8.694752138328603053e-01	1.643250557481932717e+00	1.815703541851588554e+00	2.800000000000000000e+01
9.844800002898352886e+02	-8.994279187565172862e-01	1.617913408086780080e+00	1.825338309736160625e+00	4.100000000000000000e+01
9.853200002900877053e+02	-8.584583696914229733e-01	1.622659651650929291e+00	1.805054240313044289e+00	3.300000000000000000e+01
9.861600002903401219e+02	-9.175597632408472037e-01	1.616505251254645614e+00	1.955378891082316883e+00	3.200000000000000000e+01
9.870000002905783276e+02	-8.964010338703705116e-01	1.611451637921113900e+00	2.045460053774634801e+00	2.600000000000000000e+01
9.878400002908307442e+02	-8.746984111219102687e-01	1.636698239241058062e+00	1.995277437716920232e+00	3.600000000000000000e+01
9.886800002910831608e+02	-9.232559112933529377e-01	1.531728018866820307e+00	1.734567264159140976e+00	2.500000000000000000e+01
9.895200002913213666e+02	-8.015296410067236366e-01	1.577575049493720627e+00	1.842923719639697921e+00	2.200000000000000000e+01
9.903600002915737832e+02	-9.098033707200929854e-01	1.672704900670646921e+00	1.783430986466687074e+00	3.200000000000000000e+01
9.912000002918119890e+02	-8.776750922845160119e-01	1.587834751847566395e+00	1.693532439832083014e+00	3.400000000000000000e+01
9.920400002920644056e+02	-8.169893136774977194e-01	1.532097316247782004e+00	1.800955524350989378e+00	3.500000000000000000e+01
9.928800002923168222e+02	-7.459251744597121814e-01	1.657527382078184175e+00	1.819372851850792117e+00	3.800000000000000000e+01
9.937200002925550280e+02	-8.836313632569279264e-01	1.683190948194626557e+00	1.868967038389200752e+00	3.900000000000000000e+01
9.945600002928074446e+02	-7.824253388100999018e-01	1.557687012880874633e+00	1.808439480889132867e+00	3.500000000000000000e+01
9.954000002930598612e+02	-7.711010766724122334e-01	1.593383936181039573e+00	1.897526400600559882e+00	3.100000000000000000e+01
9.962400002932980669e+02	-8.696112817675150097e-01	1.599447788502112999e+00	1.846369832235028596e+00	3.300000000000000000e+01
9.970800002935504835e+02	-8.080268967099151212e-01	1.564661032638337446e+00	1.806207506850391553e+00	3.600000000000000000e+01
9.979200002938029002e+02	-8.660877985797270640e-01	1.579840919590838055e+00	1.806227797523471068e+00	4.400000000000000000e+01
9.987600002940411059e+02	-8.539358726059838034e-01	1.514653877522430747e+00	1.684746578388669036e+00	3.700000000000000000e+01
9.996000002942935225e+02	-9.215001761741579145e-01	1.530867837170244883e+00	1.803468265984662366e+00	2.800000000000000000e+01
1.000440000294545939e+03	-8.487097666697422937e-01	1.596281224408784283e+00	1.793285649926946945e+00	3.000000000000000000e+01
1.001280000294784145e+03	-8.661085374707067075e-01	1.481377718401992283e+00	1.833285649926947869e+00	3.500000000000000000e+01
1.002120000295036562e+03	-8.731053001227291332e-01	1.567258106212607416e+00	1.812271116272972549e+00	3.800000000000000000e+01
1.002960000295274767e+03	-8.909060790726410772e-01	1.632821600777893067e+00	1.751966756176779327e+00	2.600000000000000000e+01
1.003800000295527184e+03	-8.584703826408137672e-01	1.548485166894334242e+00	1.752616057715323805e+00	3.700000000000000000e+01
1.004640000295779600e+03	-9.151124322202441874e-01	1.604132054418908382e+00	1.942859545792275711e+00	3.000000000000000000e+01
1.005480000296017806e+03	-7.831023914755341764e-01	1.479295262779553255e+00	1.804097276850122000e+00	4.400000000000000000e+01
1.006320000296270223e+03	-8.206430475055377372e-01	1.565142293406454499e+00	1.734624834350194433e+00	3.400000000000000000e+01
1.007160000296522639e+03	-7.388931296807346172e-01	1.480338858950814185e+00	1.793103033869231311e+00	3.800000000000000000e+01
1.008000000296760845e+03	-8.760317775617991742e-01	1.475452031535882114e+00	1.802068209542177613e+00	4.100000000000000000e+01
1.008840000297013262e+03	-7.447075154241051820e-01	1.520698632855825849e+00	1.751337745311316141e+00	4.500000000000000000e+01
1.009680000297265678e+03	-9.119880485342068965e-01	1.596579020666446525e+00	1.760100014253470846e+00	3.900000000000000000e+01
1.010520000297503884e+03	-8.401198930185369562e-01	1.552075800864283650e+00	1.848760829830222718e+00	3.100000000000000000e+01
1.011360000297756301e+03	-7.482280899646926997e-01	1.507756045572586245e+00	1.748375307041712290e+00	3.900000000000000000e+01
1.012200000297994507e+03	-7.459815738382538086e-01	1.453386254505302233e+00	1.757462226753137458e+00	4.100000000000000000e+01
1.013040000298246923e+03	-8.629546889521080288e-01	1.570000500357755513e+00	1.876975250599226541e+00	3.800000000000000000e+01
1.013880000298499340e+03	-7.312284186654736118e-01	1.385730780841633702e+00	1.887523098772375008e+00	3.300000000000000000e+01
1.014720000298737546e+03	-8.189109599245156801e-01	1.491561132876674023e+00	1.847969493580123412e+00	3.200000000000000000e+01
1.015560000298989962e+03	-8.372319847142275506e-01	1.507208020401256121e+00	1.787259320022338116e+00	3.700000000000000000e+01
1.016400000299242379e+03	-8.261678454964442864e-01	1.482521336088636232e+00	1.755351996752869681e+00	3.700000000000000000e+01
1.017240000299480585e+03	-8.641105096753864956e-01	1.557751258816720608e+00	1.654520079156611700e+00	4.300000000000000000e+01
1.018080000299733001e+03	-8.622187066215456497e-01	1.443014538728524698e+00	1.673606998868031326e+00	3.800000000000000000e+01
1.018920000299985418e+03	-8.699485429569335793e-01	1.488527997518229284e+00	1.801922873002439474e+00	4.500000000000000000e+01
1.019760000300223624e+03	-8.177020268304939776e-01	1.203257562490509969e+00	1.832430139829423155e+00	4.100000000000000000e+01
1.020600000300476040e+03	-7.051480927078106475e-01	1.389338093403450713e+00	1.623972230983463660e+00	4.000000000000000000e+01
1.021440000300728457e+03	-7.818610849017559872e-01	1.464651409090832246e+00	1.753424382810317539e+00	3.800000000000000000e+01
1.022280000300966663e+03	-6.593307983172387310e-01	1.480565154085169866e+00	1.922085198387073035e+00	2.600000000000000000e+01
1.023120000301219079e+03	-7.788578475537804024e-01	1.445578255119080779e+00	1.781719966271641198e+00	2.600000000000000000e+01
1.023960000301457285e+03	-8.172734624961854877e-01	1.500791499255301531e+00	1.901537350213930111e+00	4.100000000000000000e+01
1.024800000301709588e+03	-7.164221511219572847e-01	1.406872030168232257e+00	1.800380781848396339e+00	3.100000000000000000e+01
1.025640000301962118e+03	-7.752161266751311786e-01	1.552652346427699115e+00	1.848209679828892504e+00	4.000000000000000000e+01
1.026480000302200324e+03	-8.042229300718659601e-01	1.478265876768555032e+00	1.736566135309455916e+00	3.500000000000000000e+01
1.027320000302452627e+03	-7.828277253196560537e-01	1.434463157824515278e+00	1.776160321847864765e+00	3.200000000000000000e+01
1.028160000302705157e+03	-7.302974387351390817e-01	1.390960653533943159e+00	1.655511020309322845e+00	2.500000000000000000e+01
1.029000000302943363e+03	-6.886894061393729061e-01	1.417091220222459924e+00	1.734395033289949595e+00	3.000000000000000000e+01
1.029840000303195666e+03	-7.067266604710145117e-01	1.332521286052863019e+00	1.695024044155413634e+00	3.500000000000000000e+01
1.030680000303448196e+03	-7.451422754134160442e-01	1.387884637515822916e+00	1.715511020309323342e+00	2.600000000000000000e+01
1.031520000303686402e+03	-7.836288329703453570e-01	1.313614917999702314e+00	1.745450148290084158e+00	3.400000000000000000e+01
1.032360000303938705e+03	-7.207438333132341057e-01	1.329195091156844200e+00	1.734800846751538117e+00	2.300000000000000000e+01
1.033200000304191235e+03	-7.373149402781411510e-01	1.415792658417432293e+00	1.724821137424617845e+00	3.200000000000000000e+01
1.034040000304429441e+03	-6.449738339990140901e-01	1.341906546514092469e+00	1.846180612520944564e+00	4.400000000000000000e+01
1.034880000304681744e+03	-7.824198998763236546e-01	1.337603469814251156e+00	1.916870495405646579e+00	3.300000000000000000e+01
1.035720000304920177e+03	-7.097950231391170206e-01	1.394067608339964792e+00	1.786058868482466977e+00	2.700000000000000000e+01
1.036560000305172480e+03	-7.574539168599851990e-01	1.379447638394788456e+00	1.914861718770778154e+00	2.500000000000000000e+01
1.037400000305424783e+03	-8.052783433480659170e-01	1.454927740000767855e+00	1.745328404251605292e+00	3.500000000000000000e+01
1.038240000305663216e+03	-7.625352289199955891e-01	1.400090948361409460e+00	1.665632764347797945e+00	4.200000000000000000e+01
1.039080000305915519e+03	-7.702414177172105525e-01	1.404887227701140162e+00	1.614293579924552802e+00	2.900000000000000000e+01
1.039920000306167822e+03	-7.968834672966345067e-01	1.460050436061784751e+00	1.693380499635976477e+00	3.700000000000000000e+01
1.040760000306406255e+03	-6.346369511701936972e-01	1.355847430913103224e+00	1.713623987712932006e+00	3.500000000000000000e+01
1.041600000306658558e+03	-6.617283039749146667e-01	1.291927961826040416e+00	1.622792070116672036e+00	4.400000000000000000e+01
1.042440000306910861e+03	-6.906168696807810647e-01	1.358175278657569152e+00	1.690925328193360500e+00	3.300000000000000000e+01
1.043280000307149294e+03	-4.700020336882850813e-01	1.324622738591427762e+00	1.739018004923888583e+00	2.700000000000000000e+01
1.044120000307401597e+03	-6.790088370850178023e-01	1.371136912892717774e+00	1.808145505981469725e+00	3.200000000000000000e+01
1.044960000307639802e+03	-6.685122387833839497e-01	1.366466907171959733e+00	1.797212135019814028e+00	4.200000000000000000e+01
1.045800000307892333e+03	-4.869987963403090703e-01	1.262263902023281759e+00	1.985852659923489583e+00	3.600000000000000000e+01
1.046640000308144636e+03	-4.850833457482899291e-01	1.367860753772280447e+00	1.953904755307858565e+00	3.300000000000000000e+01
1.047480000308382841e+03	-6.223875263965652493e-01	1.293574355664302900e+00	1.771551037230638670e+00	3.000000000000000000e+01
1.048320000308635372e+03	-6.495025267394520796e-01	1.319137850229580522e+00	1.919603132615009145e+00	3.000000000000000000e+01
1.049160000308887675e+03	-5.564756418533072235e-01	1.364200987039067670e+00	1.639177028480338194e+00	4.000000000000000000e+01
1.050000000309125880e+03	-6.530940438945656012e-01	1.339514302726454886e+00	1.638365401557159373e+00	2.900000000000000000e+01
1.050840000309378411e+03	-6.385064214889908385e-01	1.315494762088222913e+00	1.757229123864709308e+00	3.200000000000000000e+01
1.051680000309630714e+03	-5.856450693700541166e-01	1.220574577489569990e+00	1.906133427518419410e+00	3.700000000000000000e+01
1.052520000309868919e+03	-7.324526517166933814e-01	1.196988680239707392e+00	2.075930520787624189e+00	2.300000000000000000e+01
1.053360000310121450e+03	-6.678886768492962034e-01	1.283536211724715770e+00	1.756011683479941965e+00	2.800000000000000000e+01
1.054200000310373753e+03	-5.847435542722845270e-01	1.249633421229514596e+00	1.896174008864576876e+00	3.100000000000000000e+01
1.055040000310611958e+03	-6.514565464662283034e-01	1.265413737488971790e+00	1.706275462229974949e+00	2.700000000000000000e+01
1.055880000310864489e+03	-5.483114238892135006e-01	1.261911233198404148e+00	1.685889939441464591e+00	3.600000000000000000e+01
1.056720000311102467e+03	-5.155919569993177021e-01	1.237541442131121272e+00	1.714023197518153907e+00	3.800000000000000000e+01
1.057560000311354997e+03	-5.826123671895100387e-01	1.233655330227776403e+00	1.731831804825569421e+00	3.100000000000000000e+01
1.058400000311607528e+03	-5.793253593834606363e-01	1.209268860568641912e+00	1.690878143190833072e+00	3.300000000000000000e+01
1.059240000311845506e+03	-5.549505648214481113e-01	1.165015819644377615e+00	1.600046225594576654e+00	3.600000000000000000e+01
1.060080000312098036e+03	-5.408358931793433300e-01	1.030812814495698504e+00	1.609741865498378388e+00	2.800000000000000000e+01
1.060920000312350567e+03	-6.966502789227106973e-01	1.306242880326101030e+00	1.890634655113878182e+00	3.200000000000000000e+01
1.061760000312588545e+03	-6.022045417461807659e-01	1.242506875749491257e+00	1.812136164921760439e+00	3.700000000000000000e+01
1.062600000312841075e+03	-5.678533947223449729e-01	1.157153047762482956e+00	1.701730351460172486e+00	3.200000000000000000e+01
1.063440000313093606e+03	-6.245900344544601523e-01	1.172366291898709889e+00	1.700472329729244336e+00	3.400000000000000000e+01
1.064280000313331584e+03	-5.210901988048526334e-01	1.227979822239570140e+00	1.720066516267651835e+00	3.200000000000000000e+01
1.065120000313584114e+03	-6.088673302165865664e-01	1.162892851722315157e+00	1.720391167036924074e+00	3.700000000000000000e+01
1.065960000313836645e+03	-5.661715108648603945e-01	1.238873311084091711e+00	1.709640412132984011e+00	3.300000000000000000e+01
1.066800000314074623e+03	-5.543506504255386602e-01	1.253636233240101205e+00	1.758463553094372855e+00	4.000000000000000000e+01
1.067640000314327153e+03	-5.625297899862129469e-01	1.268849477376319257e+00	1.718646169152089342e+00	4.400000000000000000e+01
1.068480000314565359e+03	-4.705670443178533446e-01	1.234312900390444057e+00	1.598605587805929318e+00	4.000000000000000000e+01
1.069320000314817662e+03	-5.677766348134341001e-01	1.238341964504618531e+00	1.786880880594173604e+00	3.300000000000000000e+01
1.070160000315070192e+03	-5.048916351563210725e-01	1.243088208068769518e+00	1.836454776459504501e+00	4.100000000000000000e+01
1.071000000315308398e+03	-4.608006110523881205e-01	1.218051273327095174e+00	1.806698264536459320e+00	2.900000000000000000e+01
1.071840000315560701e+03	-4.574899557081621992e-01	1.102647409564504244e+00	1.796495357805662607e+00	4.200000000000000000e+01
1.072680000315813231e+03	-5.427131529972069046e-01	1.168361011456527265e+00	1.795501114824769928e+00	3.300000000000000000e+01
1.073520000316051437e+03	-4.974870470609644713e-01	1.113791077286927944e+00	1.794811231940069973e+00	4.000000000000000000e+01
1.074360000316303740e+03	-4.733723754188545740e-01	1.219821572424283573e+00	1.763979314343812277e+00	3.400000000000000000e+01
1.075200000316556270e+03	-4.796360643875132723e-01	1.155718638826760625e+00	1.762214025785896254e+00	4.400000000000000000e+01
1.076040000316794476e+03	-4.766328270395394640e-01	1.151232097616464500e+00	1.831240073478079822e+00	4.700000000000000000e+01
1.076880000317046779e+03	-4.137951224587759214e-01	1.176795592181745675e+00	1.900489318574138053e+00	4.900000000000000000e+01
1.077720000317285212e+03	-5.507209424962820066e-01	1.202759372951661021e+00	1.749454494247084213e+00	3.700000000000000000e+01
1.078560000317537515e+03	-4.274812297665793182e-01	1.208306188925076796e+00	1.707547170977614215e+00	3.300000000000000000e+01
1.079400000317789818e+03	-5.641942219605233788e-01	1.153652861796187423e+00	1.816755834727516117e+00	4.300000000000000000e+01
1.080240000318028251e+03	-4.710963944598507425e-01	1.088916141707988672e+00	1.585660138381223661e+00	4.100000000000000000e+01
1.081080000318280554e+03	-5.277857391156270950e-01	1.143829171190738236e+00	1.474483279342614139e+00	6.400000000000000000e+01
1.081920000318532857e+03	-4.421576250304486422e-01	1.119692880409489888e+00	1.622758572130855725e+00	5.500000000000000000e+01
1.082760000318771290e+03	-4.482321336937200584e-01	1.175489875260808503e+00	1.860404854053635759e+00	4.300000000000000000e+01
1.083600000319023593e+03	-4.236918063644967702e-01	1.171670477724907400e+00	1.839227995015029649e+00	4.700000000000000000e+01
1.084440000319275896e+03	-4.498609051804649539e-01	1.038184652026199473e+00	1.588639565495721939e+00	3.700000000000000000e+01
1.085280000319514329e+03	-5.357698810765310071e-01	1.174698826327484014e+00	1.756468463476219100e+00	3.100000000000000000e+01
1.086120000319766632e+03	-5.719626274306719438e-01	1.222363823467114585e+00	1.732491491552639928e+00	3.400000000000000000e+01
1.086960000320018935e+03	-5.074695951777936642e-01	1.159628534402097344e+00	1.750016029436942233e+00	3.700000000000000000e+01
1.087800000320257368e+03	-4.525036121614540718e-01	1.047393603092878323e+00	1.728879751744489823e+00	4.500000000000000000e+01
1.088640000320509671e+03	-5.483416454430010134e-01	1.234124599088346486e+00	1.698169578186710993e+00	3.000000000000000000e+01
1.089480000320747877e+03	-4.335175476557022733e-01	1.080855595083818343e+00	1.558291322225185738e+00	3.600000000000000000e+01
1.090320000321000407e+03	-5.595211137044557859e-01	1.247503198119991552e+00	1.756952137801940594e+00	4.300000000000000000e+01
1.091160000321252710e+03	-4.559976305166753008e-01	1.074050729604998367e+00	1.685247721263264609e+00	2.900000000000000000e+01
1.092000000321490916e+03	-2.820011965654316555e-01	1.199964474599337194e+00	1.805105686551708999e+00	2.800000000000000000e+01
1.092840000321743446e+03	-4.278155823088027887e-01	1.196962328064564929e+00	1.726830393763464144e+00	5.300000000000000000e+01
1.093680000321995749e+03	-3.927313616016014919e-01	9.638267527949153646e-01	1.436891265782701765e+00	4.600000000000000000e+01
1.094520000322233955e+03	-4.191842308756417168e-01	1.070424320055506584e+00	1.466891265782701126e+00	3.300000000000000000e+01
1.095360000322486485e+03	-5.257316903023774302e-01	1.136921815764939225e+00	1.606201382898001739e+00	2.600000000000000000e+01
1.096200000322738788e+03	-4.517825514274846910e-01	1.093369275698790943e+00	1.784253478282369798e+00	4.300000000000000000e+01
1.097040000322976994e+03	-3.677388223998931949e-01	1.009850092816362732e+00	1.573218653955317237e+00	3.600000000000000000e+01
1.097880000323229524e+03	-3.737187409104745228e-01	1.136647803179272387e+00	1.723320107320713390e+00	3.100000000000000000e+01
1.098720000323467502e+03	-3.195567741920246618e-01	9.633787991747428947e-01	1.664375222320847669e+00	4.800000000000000000e+01
1.099560000323720033e+03	-3.461751762332756499e-01	1.140426688415548284e+00	1.713725920782303902e+00	4.900000000000000000e+01
1.100400000323972563e+03	-3.622733324347251482e-01	1.047107648635442700e+00	1.821656272128196363e+00	4.600000000000000000e+01
1.101240000324210541e+03	-3.691518573958845195e-01	1.023588465753016763e+00	1.639850402224125148e+00	3.400000000000000000e+01
1.102080000324463072e+03	-3.857702594371428262e-01	1.070352818932207128e+00	1.748896740589387377e+00	4.800000000000000000e+01
1.102920000324715602e+03	-4.022940713257039391e-01	1.306366635477699489e+00	1.757841625589252388e+00	3.900000000000000000e+01
1.103760000324953580e+03	-4.785577602943646980e-01	1.072864131187133196e+00	1.586157499723658049e+00	3.700000000000000000e+01
1.104600000325206111e+03	-2.153653426410055971e-01	1.108861269140765771e+00	1.764453083184982063e+00	4.400000000000000000e+01
1.105440000325458641e+03	-3.006121874682214923e-01	9.855088721769451610e-01	1.644006688377233516e+00	4.100000000000000000e+01
1.106280000325696619e+03	-4.056934995282244216e-01	1.071922974927071337e+00	1.593479130877165417e+00	4.800000000000000000e+01
1.107120000325949150e+03	-2.915788278861253247e-01	1.058020184431869737e+00	1.671531226261537384e+00	3.000000000000000000e+01
1.107960000326201680e+03	-3.567074350224768153e-01	1.055118109448253350e+00	1.649502158953588093e+00	3.900000000000000000e+01
1.108800000326439658e+03	-3.529001813766150519e-01	1.001882462627447623e+00	1.640029716453655695e+00	4.600000000000000000e+01
1.109640000326692189e+03	-3.082889114328750679e-01	1.068796923133369603e+00	1.620394948569087390e+00	4.300000000000000000e+01
1.110480000326930394e+03	-3.228736251912476263e-01	9.759782411090593968e-01	1.579360124242031205e+00	4.600000000000000000e+01
1.111320000327182697e+03	-2.578130520222181588e-01	1.072208879348734101e+00	1.548345590588057874e+00	5.000000000000000000e+01
1.112160000327435228e+03	-2.529416591585711416e-01	1.018789768017468234e+00	1.637736870395675837e+00	4.600000000000000000e+01
1.113000000327673433e+03	-3.279993236804088497e-01	1.025737585707112487e+00	1.497432510299482544e+00	5.400000000000000000e+01
1.113840000327925736e+03	-2.919455539081070583e-01	9.915679377421540153e-01	1.555748384433885079e+00	4.100000000000000000e+01
1.114680000328178266e+03	-3.673815790407122250e-01	1.038265576553904168e+00	1.453881642510573613e+00	4.900000000000000000e+01
1.115520000328416472e+03	-2.827939566351442835e-01	1.064913179590073256e+00	1.562096063279577507e+00	4.000000000000000000e+01
1.116360000328668775e+03	-4.587029325312084183e-01	1.081127139237889168e+00	1.810472809433219865e+00	3.800000000000000000e+01
1.117200000328921305e+03	-3.535004741331402300e-01	1.027507884804304439e+00	1.821162692317923160e+00	4.000000000000000000e+01
1.118040000329159511e+03	-2.993148598765138502e-01	1.163538379941659429e+00	1.801182982990999548e+00	4.800000000000000000e+01
1.118880000329411814e+03	-1.844434670128691778e-01	9.601693043859711452e-01	1.610087286644709792e+00	4.900000000000000000e+01
1.119720000329650247e+03	-3.700213773745080204e-01	1.126466656993084570e+00	1.629194497029216038e+00	3.700000000000000000e+01
1.120560000329902550e+03	-3.259776483469174480e-01	1.173547903417611948e+00	1.698484323471429747e+00	4.700000000000000000e+01
1.121400000330154853e+03	-2.922649848537517414e-01	1.180328935188656558e+00	1.527287173759740213e+00	5.100000000000000000e+01
1.122240000330393286e+03	-3.870861739938558088e-01	1.057593646123647702e+00	1.565663919913383495e+00	4.200000000000000000e+01
1.123080000330645589e+03	-2.838701088023221075e-01	1.073874320138896721e+00	1.774507351547851997e+00	4.000000000000000000e+01
1.123920000330897892e+03	-2.806540436107880510e-01	1.131038959522729925e+00	1.773005841739967892e+00	4.000000000000000000e+01
1.124760000331136325e+03	-2.960427736670467880e-01	1.207686562558892618e+00	1.682518865586061452e+00	5.600000000000000000e+01
1.125600000331388628e+03	-2.309822004980119914e-01	1.184284129819486608e+00	1.692315958855267866e+00	4.800000000000000000e+01
1.126440000331640931e+03	-3.257560945617754555e-01	1.121849055407949436e+00	1.710226019528082730e+00	4.100000000000000000e+01
1.127280000331879364e+03	-1.100333903239008038e-01	1.008846908873175963e+00	1.658420149624006967e+00	5.000000000000000000e+01
1.128120000332131667e+03	-2.447836368494851200e-01	9.967120491151142403e-01	1.597202709239240903e+00	4.100000000000000000e+01
1.128960000332383970e+03	-3.003142521347790250e-01	1.143910045682661192e+00	1.636127303566027535e+00	4.800000000000000000e+01
1.129800000332622403e+03	-1.749699085076752425e-01	9.716417571897277838e-01	1.685133060585130238e+00	5.300000000000000000e+01
1.130640000332874706e+03	-2.799566304149880835e-01	1.039657004758405279e+00	1.673611260104170384e+00	4.300000000000000000e+01
1.131480000333112912e+03	-2.562676144599951300e-01	1.076821644142228251e+00	1.591947424911651865e+00	3.700000000000000000e+01
1.132320000333365442e+03	-2.712306888291351470e-01	1.133836176199320533e+00	1.642251785007847076e+00	4.500000000000000000e+01
1.133160000333617745e+03	-2.860045828929003164e-01	9.721849956051880071e-01	1.863164865296422334e+00	4.900000000000000000e+01
1.134000000333855951e+03	-2.715115506400174183e-01	1.179082777519258940e+00	1.553773585488809061e+00	5.100000000000000000e+01
1.134840000334108481e+03	-2.768766331581051787e-01	1.136330809862386104e+00	1.583306900007979579e+00	4.600000000000000000e+01
1.135680000334360784e+03	-2.516978222982064750e-01	1.164612914900819973e+00	1.610689403180728618e+00	4.500000000000000000e+01
1.136520000334598990e+03	-2.280561014195612302e-01	1.162444697959040596e+00	1.708132778372711158e+00	5.400000000000000000e+01
1.137360000334851520e+03	-1.139887248538009601e-01	1.000593374262599866e+00	1.676631268564827693e+00	5.200000000000000000e+01
1.138200000335103823e+03	-2.399213482880355741e-01	1.088158299851063049e+00	1.695839932314731513e+00	5.600000000000000000e+01
1.139040000335342029e+03	-2.658776192604488386e-01	1.146306976154617630e+00	1.645089177410788750e+00	3.600000000000000000e+01
1.139880000335594559e+03	-3.155011977478494600e-02	1.003788508783783229e+00	1.573445632891349533e+00	4.100000000000000000e+01
1.140720000335846862e+03	-1.281212267396867333e-01	9.414868631071229288e-01	1.571335402891085309e+00	4.300000000000000000e+01
1.141560000336085068e+03	-8.320253879969641275e-02	9.594353963083577241e-01	1.620219415871716251e+00	6.000000000000000000e+01
1.142400000336337598e+03	-5.830749839787863209e-02	1.047250500774719484e+00	1.818880231448467555e+00	4.000000000000000000e+01
1.143240000336575577e+03	-2.739799989122104762e-01	1.084348425791105797e+00	1.577703372409859028e+00	3.300000000000000000e+01
1.144080000336828107e+03	-2.393923765066414688e-01	1.152463744910942722e+00	1.708616452698434429e+00	4.900000000000000000e+01
1.144920000337080637e+03	-2.446392213338679511e-01	1.130178777826149172e+00	1.948981684813864135e+00	4.400000000000000000e+01
1.145760000337318615e+03	-2.800043038519461902e-01	1.117543560312292072e+00	1.718596162025354701e+00	5.500000000000000000e+01
1.146600000337571146e+03	-1.251565585264735603e-01	1.084658163920535046e+00	1.638961394140785899e+00	4.500000000000000000e+01
1.147440000337823676e+03	-1.405452885827305209e-01	1.141889517671801357e+00	1.618900522121546004e+00	5.400000000000000000e+01
1.148280000338061654e+03	-1.961231989443756873e-01	1.039004121280049375e+00	1.947500465679064874e+00	6.300000000000000000e+01
1.149120000338314185e+03	-1.220321748404380457e-01	1.126919297297565237e+00	1.665796049140386259e+00	5.500000000000000000e+01
1.149960000338566715e+03	-7.796479827467628354e-02	9.957351172755188884e-01	1.684213376640188997e+00	4.100000000000000000e+01
1.150800000338804693e+03	-6.335352833093210734e-02	9.540172223139524732e-01	1.543198842986216235e+00	4.200000000000000000e+01
1.151640000339057224e+03	-8.027934836843897415e-02	9.822159343930891851e-01	1.522245181351477683e+00	5.600000000000000000e+01
1.152480000339295430e+03	-8.597549642094293176e-02	9.602645391454860402e-01	1.670642218178201688e+00	4.400000000000000000e+01
1.153320000339547732e+03	-1.419790624696997128e-01	1.119063680531580118e+00	1.649079836351081241e+00	4.700000000000000000e+01
1.154160000339800263e+03	-1.743873514047677986e-02	9.873624641618743425e-01	1.668531988177935688e+00	4.900000000000000000e+01
1.155000000340038468e+03	-1.128511127349103305e-01	1.125427747506128284e+00	1.738288500100980016e+00	5.800000000000000000e+01
1.155840000340290771e+03	-2.781452526384740054e-01	1.043392959299234590e+00	1.818126174716342192e+00	5.800000000000000000e+01
1.156680000340543302e+03	-5.400693345819185254e-02	1.091041277846995783e+00	1.737152222408528957e+00	5.200000000000000000e+01
1.157520000340781507e+03	-1.490882455181985478e-01	1.159006489640093562e+00	1.685650712600649470e+00	3.900000000000000000e+01
1.158360000341033810e+03	-9.426414773090208143e-02	1.067438702005267359e+00	1.785184027119818495e+00	3.800000000000000000e+01
1.159200000341286341e+03	-1.004332465468689151e-01	1.105253806471628408e+00	1.675204317792898578e+00	5.800000000000000000e+01
1.160040000341524546e+03	-9.582197660312807841e-02	1.063852804755400783e+00	1.784757922985150458e+00	4.600000000000000000e+01
1.160880000341776849e+03	-1.419674278809210932e-01	1.122251659936852164e+00	1.704149202792766715e+00	4.800000000000000000e+01
1.161720000342029380e+03	6.195806345580656682e-02	9.115011233031626858e-01	1.524108621446607970e+00	5.000000000000000000e+01
1.162560000342267585e+03	-8.522787950160370940e-02	1.080216871729954065e+00	1.603256413177268414e+00	4.200000000000000000e+01
1.163400000342519888e+03	7.751710308200543409e-03	9.484155838090924107e-01	1.521511415292433611e+00	5.200000000000000000e+01
1.164240000342758321e+03	1.012988410341524315e-01	9.073481539300587428e-01	1.519746126734517588e+00	4.100000000000000000e+01
1.165080000343010624e+03	1.503515206549543848e-02	9.664975457452076313e-01	1.728163454234319829e+00	4.200000000000000000e+01
1.165920000343262927e+03	-2.155960243758414663e-02	1.144896400926661784e+00	1.677656187407333022e+00	3.700000000000000000e+01
1.166760000343501360e+03	-5.801247171163481653e-02	1.143728899496473161e+00	1.556925723176471266e+00	5.000000000000000000e+01
1.167600000343753663e+03	-7.437075083298161360e-02	1.111944290167473426e+00	1.746763397791836425e+00	6.300000000000000000e+01
1.168440000344005966e+03	3.981486342364171094e-02	1.149709358858249431e+00	1.686418456349484174e+00	4.400000000000000000e+01
1.169280000344244399e+03	4.310187122969999507e-02	1.147991463896687492e+00	1.675951770868653767e+00	4.400000000000000000e+01
1.170120000344496702e+03	7.747666579170875423e-02	9.763236047107000104e-01	1.776114096253293084e+00	4.800000000000000000e+01
1.170960000344749005e+03	-1.762829380647268351e-02	1.094172066360782125e+00	1.626459037695640930e+00	5.600000000000000000e+01
1.171800000344987438e+03	3.563506646140446321e-02	1.001887099275984738e+00	1.956499619041801807e+00	5.000000000000000000e+01
1.172640000345239741e+03	1.001044511761115530e-01	9.406028477027756907e-01	1.646317002984085676e+00	4.900000000000000000e+01
1.173480000345492044e+03	9.490490142523988482e-02	8.791351316191082788e-01	1.646479328368720019e+00	6.500000000000000000e+01
1.174320000345730477e+03	4.008371228513318840e-02	8.983178806179754616e-01	1.656560491061041418e+00	5.200000000000000000e+01
1.175160000345982780e+03	1.590100667570482074e-02	1.008000987372639656e+00	1.696093805580211722e+00	3.800000000000000000e+01
1.176000000346220986e+03	3.055957169579137656e-02	1.137417236657544350e+00	1.624937237214680863e+00	4.000000000000000000e+01
1.176840000346473516e+03	-4.414337975345006271e-02	1.056366485370373809e+00	1.824328517022300034e+00	5.800000000000000000e+01
1.177680000346725819e+03	-1.797137229028322736e-02	1.145282376899480425e+00	1.633273402022163978e+00	4.800000000000000000e+01
1.178520000346964025e+03	4.786956963845057089e-02	1.073914732366974434e+00	1.511832764233522752e+00	4.700000000000000000e+01
1.179360000347216555e+03	1.337944603276675082e-02	1.072380301915872636e+00	1.651102300002662560e+00	5.200000000000000000e+01
1.180200000347468858e+03	2.820354382007117522e-02	1.060612371178724089e+00	1.640006603656368966e+00	6.200000000000000000e+01
1.181040000347707064e+03	-3.737436654157022531e-02	1.078794404666004070e+00	1.678139861733056293e+00	6.600000000000000000e+01
1.181880000347959594e+03	3.901046876514868700e-02	1.067860403521848411e+00	1.637105037406001884e+00	4.200000000000000000e+01
1.182720000348211897e+03	-6.898507130916442520e-03	1.076742937867237515e+00	1.527226781444477766e+00	5.500000000000000000e+01
1.183560000348450103e+03	-1.533040813286117299e-01	9.957755795393712361e-01	1.616293410482821713e+00	4.000000000000000000e+01
1.184400000348702633e+03	-9.883469661390620331e-02	9.652085074161345091e-01	1.756435445194378886e+00	5.300000000000000000e+01
1.185240000348940612e+03	-1.479096758632003628e-02	1.054941649946377069e+00	1.867652885579147437e+00	5.800000000000000000e+01
1.186080000349193142e+03	2.915817128858400054e-02	1.024624756701042472e+00	1.647531141540671484e+00	5.200000000000000000e+01
1.186920000349445672e+03	5.405321169039645213e-02	1.024774864027781618e+00	1.726577479905937906e+00	5.300000000000000000e+01
1.187760000349683651e+03	-1.239965758364647286e-02	1.124241149088263114e+00	1.636090503752026137e+00	6.000000000000000000e+01
1.188600000349936181e+03	4.128935837135117026e-02	1.074341220639425387e+00	1.645583236925043380e+00	5.300000000000000000e+01
1.189440000350188711e+03	3.523849724624206203e-02	1.003857541475488446e+00	1.764325215194112673e+00	5.300000000000000000e+01
1.190280000350426690e+03	-5.242039647462348739e-02	1.023140362025516836e+00	1.753675913655570184e+00	4.200000000000000000e+01
1.191120000350679220e+03	8.070107856421593340e-02	1.063173719209231649e+00	1.633757076347887249e+00	5.000000000000000000e+01
1.191960000350931750e+03	1.308947991969233726e-02	1.061339074104653335e+00	1.633817948367125794e+00	4.700000000000000000e+01
1.192800000351169729e+03	6.649472541660905733e-02	1.030705287613978172e+00	1.632803414713150048e+00	4.500000000000000000e+01
1.193640000351422259e+03	5.001820860438854766e-02	9.901048583070224396e-01	1.571809171732258648e+00	3.900000000000000000e+01
1.194480000351674789e+03	4.368357702121627995e-02	1.019387678857048840e+00	1.580875800770604300e+00	5.500000000000000000e+01
1.195320000351912768e+03	3.798742896871054597e-02	9.890040712442740301e-01	1.681403358270669557e+00	6.000000000000000000e+01
1.196160000352165298e+03	6.210210061081689048e-02	9.382868917943021358e-01	1.632580217309278936e+00	5.600000000000000000e+01
1.197000000352403504e+03	-3.364134251803818643e-02	1.007686462487344059e+00	1.763452716251695307e+00	4.800000000000000000e+01
1.197840000352655807e+03	3.917271452455572955e-02	1.066702425567610746e+00	1.633838239040203533e+00	4.100000000000000000e+01
1.198680000352908337e+03	4.331103370483901926e-02	9.860519604850814801e-01	1.654588993944148712e+00	4.900000000000000000e+01
1.199520000353146543e+03	4.659804151088664526e-02	1.085151316524649800e+00	1.554791900674940663e+00	6.200000000000000000e+01
1.200360000353398846e+03	4.993234439328908536e-02	9.542673511560746391e-01	1.743635332309411368e+00	4.600000000000000000e+01
1.201200000353651376e+03	-6.827942877007942002e-03	1.023416742971223314e+00	1.662214985193847028e+00	5.400000000000000000e+01
1.202040000353889582e+03	5.752320414683609329e-02	8.729830995828660178e-01	1.701870043751497974e+00	5.400000000000000000e+01
1.202880000354141885e+03	1.196514825824070982e-01	1.071999062663136826e+00	1.571443939616829155e+00	4.900000000000000000e+01
1.203720000354394415e+03	6.256012977769387362e-02	1.070581382355051403e+00	1.510043883174342128e+00	4.300000000000000000e+01
1.204560000354632621e+03	5.516072049323028637e-03	1.030264489109713466e+00	1.679151093558845176e+00	5.100000000000000000e+01
1.205400000354884924e+03	-1.207187905703221986e-02	9.692137378225442745e-01	1.759475744328117486e+00	5.200000000000000000e+01
1.206240000355123357e+03	2.012734199306187577e-02	9.184798797807083304e-01	1.559252546924241756e+00	5.000000000000000000e+01
1.207080000355375660e+03	3.313057934104080005e-02	9.384465225969904623e-01	1.568298885289509670e+00	6.000000000000000000e+01
1.207920000355627963e+03	-1.467019960887228081e-02	1.128213022310948332e+00	1.717548130385567973e+00	4.200000000000000000e+01
1.208760000355866396e+03	-2.173790487541360505e-02	9.776292715958554425e-01	1.637568421058649193e+00	6.200000000000000000e+01
1.209600000356118699e+03	4.100520955266340195e-02	9.567119490435640472e-01	1.627304642308613936e+00	4.200000000000000000e+01
1.210440000356371002e+03	-4.677192185907408373e-02	1.035994769593591158e+00	1.536919119520103294e+00	4.900000000000000000e+01
1.211280000356609435e+03	3.566377457275393681e-02	1.045210875776177772e+00	1.557690165097126211e+00	7.200000000000000000e+01
1.212120000356861738e+03	3.703533178678597437e-02	9.439266242029713538e-01	1.678339466635664579e+00	5.700000000000000000e+01
1.212960000357114041e+03	8.890348730245456466e-02	1.062775801364644224e+00	1.629191674905003495e+00	5.000000000000000000e+01
1.213800000357352474e+03	-1.397722505598562037e-01	1.142158693465828989e+00	1.710226499232058828e+00	4.300000000000000000e+01
1.214640000357604777e+03	-8.187865502263136364e-03	1.090941156260056388e+00	1.710490277982092522e+00	3.900000000000000000e+01
1.215480000357857080e+03	-5.688725090274715512e-02	1.040324048361243925e+00	1.640165627212821775e+00	3.500000000000000000e+01
1.216320000358095513e+03	8.547750291455713523e-02	1.019323332849653596e+00	1.581464230289906681e+00	5.800000000000000000e+01
1.217160000358347816e+03	7.656528967051912105e-02	9.884060102973624140e-01	1.643249809520900939e+00	7.300000000000000000e+01
1.218000000358586021e+03	6.836250257167186817e-02	8.373719376020520855e-01	1.544061436444078339e+00	6.900000000000000000e+01
1.218840000358838552e+03	-4.064430082506120812e-02	1.076754829703240546e+00	1.583391844232457046e+00	4.600000000000000000e+01
1.219680000359090855e+03	1.309400842325310066e-01	1.026004293069545881e+00	1.522357019905403064e+00	5.000000000000000000e+01
1.220520000359329060e+03	8.266635451916215516e-02	9.359542572939627547e-01	1.492275857213085644e+00	5.300000000000000000e+01
1.221360000359581591e+03	-7.605667841949070862e-02	1.125787471375367943e+00	1.542255566540006839e+00	6.200000000000000000e+01
1.222200000359833894e+03	4.488922310743070909e-02	1.025187042068413490e+00	1.631849753078416398e+00	4.600000000000000000e+01
1.223040000360072099e+03	1.064263130886740072e-01	8.838861119033438740e-01	1.571565683655306245e+00	3.800000000000000000e+01
1.223880000360324630e+03	2.730127200107723695e-02	1.043085539494070346e+00	1.561606265001465488e+00	5.500000000000000000e+01
1.224720000360576933e+03	6.815258337530849531e-02	9.822682884929392344e-01	1.641281614232191544e+00	4.900000000000000000e+01
1.225560000360815138e+03	9.933496028395971678e-02	8.915844662266856346e-01	1.651301904905272622e+00	4.500000000000000000e+01
1.226400000361067669e+03	-1.002655618536785198e-02	1.170300214653478221e+00	1.512133822501530389e+00	6.200000000000000000e+01
1.227240000361305647e+03	1.814632387195356245e-01	7.901000715511603545e-01	1.712438182597720626e+00	6.500000000000000000e+01
1.228080000361558177e+03	-9.709426145191102364e-02	1.169849892673262559e+00	1.692722252020834262e+00	4.200000000000000000e+01
1.228920000361810708e+03	4.427729576212513507e-02	9.797998568976833411e-01	1.623655622982489888e+00	6.000000000000000000e+01
1.229760000362048686e+03	4.538873005625632118e-02	1.039449606468624054e+00	1.644690447309546499e+00	5.400000000000000000e+01
1.230600000362301216e+03	-3.326336026787934941e-02	1.098415533773312802e+00	1.725319458175009757e+00	5.200000000000000000e+01
1.231440000362553747e+03	7.446065877312335601e-03	1.198432212365172944e+00	1.635968759713550824e+00	5.200000000000000000e+01
1.232280000362791725e+03	5.822643463702270594e-02	9.376316399558994874e-01	1.676861549329046852e+00	5.500000000000000000e+01
1.233120000363044255e+03	6.981081969461300218e-02	9.176149613640394165e-01	1.577815210963784409e+00	5.000000000000000000e+01
1.233960000363296786e+03	-7.905409847307964810e-02	1.107464854037301549e+00	1.608606547213884852e+00	5.100000000000000000e+01
1.234800000363534764e+03	4.208098335922727529e-02	1.086380745566412287e+00	1.529093523367793139e+00	5.000000000000000000e+01
1.235640000363787294e+03	1.295594227162766288e-02	1.125880387810617833e+00	1.669255848752429827e+00	5.700000000000000000e+01
1.236480000364039824e+03	-5.626368896866118519e-02	1.145563494565282170e+00	1.489945731637130066e+00	5.600000000000000000e+01
1.237320000364277803e+03	5.392549133672908113e-02	1.025063136809485798e+00	1.481041427983422309e+00	5.700000000000000000e+01
1.238160000364530333e+03	1.432749948566502951e-02	1.124062421297896464e+00	1.571163172021901033e+00	4.400000000000000000e+01
1.239000000364768539e+03	2.484774532547362469e-02	9.938122424199971050e-01	1.599945731637131274e+00	5.000000000000000000e+01
1.239840000365020842e+03	2.508422070720683905e-02	1.073361920439781514e+00	1.498281896444611405e+00	5.800000000000000000e+01
1.240680000365273372e+03	-4.401717284222073090e-02	1.102944955643286207e+00	1.636618061252095302e+00	4.800000000000000000e+01
1.241520000365511578e+03	-6.257467301366581580e-02	1.153562063542103999e+00	1.704913644713418108e+00	3.300000000000000000e+01
1.242360000365763881e+03	9.813475313152686397e-02	8.636287779095379591e-01	1.585360039521166442e+00	6.200000000000000000e+01
1.243200000366016411e+03	2.794557282614285043e-02	9.428949198677063492e-01	1.536963002694445635e+00	4.000000000000000000e+01
1.244040000366254617e+03	8.418523589599047341e-03	1.052678098173528198e+00	1.727348525482955921e+00	5.600000000000000000e+01
1.244880000366506920e+03	-2.070651749799523600e-02	1.111994275907274954e+00	1.646232538463587858e+00	5.000000000000000000e+01
1.245720000366759450e+03	-3.020991919635918066e-02	1.181560632518914744e+00	1.535238295482690418e+00	5.300000000000000000e+01
1.246560000366997656e+03	-3.952414058934294872e-02	1.191110310538698869e+00	1.514446959232589762e+00	5.000000000000000000e+01
1.247400000367249959e+03	8.054680202517694454e-02	8.800929164352488954e-01	1.653087484136266383e+00	6.000000000000000000e+01
1.248240000367502489e+03	-1.190038947495377641e-01	1.110076237843388824e+00	1.472519345290036696e+00	5.500000000000000000e+01
1.249080000367740695e+03	-1.841270629520863622e-02	1.148992129372498283e+00	1.572316438559244745e+00	3.300000000000000000e+01
1.249920000367992998e+03	-2.758504245915460729e-02	1.119475808536435579e+00	1.652620798655437540e+00	3.600000000000000000e+01
1.250760000368231431e+03	-2.784516537905368239e-02	1.159509165720155721e+00	1.662884577405471020e+00	4.900000000000000000e+01
1.251600000368483734e+03	-3.902754228770710654e-02	1.079225629658537855e+00	1.712072950482292910e+00	5.100000000000000000e+01
1.252440000368736037e+03	-4.862553413877002129e-02	9.387085933108849645e-01	1.742357019905403703e+00	4.400000000000000000e+01
1.253280000368974470e+03	2.060244468252037109e-03	8.994758085364367162e-01	1.724507831251830936e+00	5.200000000000000000e+01
1.254120000369226773e+03	-4.734856707742451931e-02	1.089675951638753304e+00	1.536029631732789724e+00	6.100000000000000000e+01
1.254960000369479076e+03	3.295885091882588824e-02	1.019842737557352663e+00	1.635522364905801496e+00	6.600000000000000000e+01
1.255800000369717509e+03	2.350274429680609956e-02	1.139592558679456857e+00	1.654629575290305965e+00	4.100000000000000000e+01
1.256640000369969812e+03	-2.618983770694427449e-02	1.179275665434118991e+00	1.564102017790240495e+00	5.000000000000000000e+01
1.257480000370222115e+03	2.350274429680609956e-02	1.059192272474819063e+00	1.663716495001729356e+00	5.500000000000000000e+01
1.258320000370460548e+03	7.331356399142308078e-02	1.018908736413200344e+00	1.582620798655435479e+00	6.000000000000000000e+01
1.259160000370712851e+03	-6.611889509242629970e-02	1.228992129372501907e+00	1.533209228174740701e+00	4.900000000000000000e+01
1.260000000370951057e+03	-4.597700986338715268e-02	1.118992129372502475e+00	1.663229518847822774e+00	3.800000000000000000e+01
1.260840000371203587e+03	1.423581798017181654e-02	9.384417358411258903e-01	1.784061436444080329e+00	5.600000000000000000e+01
1.261680000371455890e+03	2.548913750334058648e-02	1.158675236127164609e+00	1.624588993944145798e+00	4.000000000000000000e+01
1.262520000371694096e+03	-5.481828049291159743e-02	1.098992129372497573e+00	1.595055679424975281e+00	5.400000000000000000e+01
1.263360000371946626e+03	3.541819488882147482e-02	8.994924871282972134e-01	1.594974516732657221e+00	4.900000000000000000e+01
1.264200000372198929e+03	4.541819488882303801e-02	9.993423798015559356e-01	1.734588993944147006e+00	5.900000000000000000e+01
1.265040000372437135e+03	-6.543311648540672820e-02	1.059842737557353587e+00	1.834264343174876188e+00	5.100000000000000000e+01
1.265880000372689665e+03	5.473241628180502971e-02	1.039425772760855793e+00	1.644061436444081536e+00	3.900000000000000000e+01
1.266720000372941968e+03	-1.052912312563698549e-01	1.119709308822473659e+00	1.634020855097919167e+00	4.300000000000000000e+01
1.267560000373180173e+03	1.248743015108448873e-01	1.029776023189912237e+00	1.724020855097920801e+00	5.800000000000000000e+01
1.268400000373432704e+03	2.397569506026542285e-02	1.129542522903875579e+00	1.643939692405604447e+00	4.400000000000000000e+01
1.269240000373685007e+03	-7.637901801232693799e-02	1.089342379801557570e+00	1.784771610001861575e+00	5.200000000000000000e+01
1.270080000373923212e+03	5.295885091882546192e-02	9.487586290864626903e-01	1.745157132790373211e+00	4.900000000000000000e+01
1.270920000374175743e+03	-2.701750154299809026e-02	1.048541807392284753e+00	1.835989050386629629e+00	5.500000000000000000e+01
1.271760000374413721e+03	1.721311870827655355e-01	7.680247710446295173e-01	1.535887597021234896e+00	4.800000000000000000e+01
1.272600000374666251e+03	2.258049030805864277e-02	9.580748068202105117e-01	1.674304924521035076e+00	4.300000000000000000e+01
1.273440000374918782e+03	-2.668643600857656395e-02	1.068441735841128448e+00	1.763533878944013367e+00	5.600000000000000000e+01
1.274280000375156760e+03	1.232662689150778590e-01	9.486418789434463150e-01	1.475035388751896548e+00	5.300000000000000000e+01
1.275120000375409290e+03	-6.595336232521376019e-02	1.089042165148079278e+00	1.636354282502059831e+00	7.000000000000000000e+01
1.275960000375661821e+03	2.404663767478609770e-02	1.069108879515521693e+00	1.667023874713683185e+00	5.300000000000000000e+01
1.276800000375899799e+03	-1.663080753978078974e-01	1.058658557535304467e+00	1.667348525482955424e+00	5.100000000000000000e+01
1.277640000376152329e+03	3.355003937315004237e-02	1.038675236127163615e+00	1.647389106829116656e+00	4.200000000000000000e+01
1.278480000376404860e+03	-1.562229679078797062e-02	1.128441735841123617e+00	1.718423931156168649e+00	5.600000000000000000e+01
1.279320000376642838e+03	-6.569323940531290873e-02	1.148458414432987240e+00	1.549418174137063176e+00	6.700000000000000000e+01
1.280160000376895368e+03	2.409393275113025368e-02	1.137791270758590656e+00	1.709702243560176527e+00	5.400000000000000000e+01
1.281000000377147899e+03	3.975695060267625536e-03	1.067174162859778619e+00	1.740067475675605380e+00	5.900000000000000000e+01
1.281840000377385877e+03	6.407028521295821122e-02	1.037107448492337269e+00	1.520574742502592613e+00	6.600000000000000000e+01
1.282680000377638407e+03	1.032189738387305766e-01	9.269073053900207526e-01	1.570595033175672839e+00	4.800000000000000000e+01
1.283520000377876613e+03	-6.730127200107638430e-02	1.066473662001667932e+00	1.560797939906469978e+00	6.500000000000000000e+01
1.284360000378128916e+03	6.172917893382745547e-02	9.263735904505079333e-01	1.601568985483488916e+00	5.000000000000000000e+01
1.285200000378381446e+03	1.132717078488632012e-02	1.045723125367970852e+00	1.642035670964316907e+00	4.300000000000000000e+01
1.286040000378619652e+03	-1.089565996731884923e-01	1.045706446776113907e+00	1.532137124329713274e+00	5.200000000000000000e+01
1.286880000378871955e+03	-7.805799322261464113e-02	1.086073375797026230e+00	1.551284916060374997e+00	5.000000000000000000e+01
1.287720000379124485e+03	2.196565431555619341e-02	9.760066614295901388e-01	1.689702243560176953e+00	4.000000000000000000e+01
1.288560000379362691e+03	-2.697020646665215793e-02	1.185256124795893484e+00	1.670838521252628439e+00	5.600000000000000000e+01
1.289400000379614994e+03	2.357368691132677441e-02	1.114755767040101375e+00	1.502055961637395853e+00	5.400000000000000000e+01
1.290240000379867524e+03	-6.588241971069841441e-02	1.104172016325003725e+00	1.792380612406665463e+00	6.200000000000000000e+01
1.291080000380105730e+03	2.515807196891728381e-02	1.104789124223819030e+00	1.672603809810542685e+00	4.900000000000000000e+01
1.291920000380358033e+03	-9.562229679079159439e-02	1.042921121935517448e+00	1.862664681829780733e+00	3.200000000000000000e+01
1.292760000380596466e+03	1.537089981247241610e-02	1.082687621649476739e+00	1.732583519137461892e+00	5.900000000000000000e+01
1.293600000380848769e+03	-3.474733787839490162e-02	1.082137228118103423e+00	1.863029913945210225e+00	6.400000000000000000e+01
1.294440000381101072e+03	-1.054804115617535842e-01	1.092070513750666549e+00	1.753699506156834786e+00	5.700000000000000000e+01
1.295280000381339505e+03	-4.607160001608079369e-02	1.092020477975085058e+00	1.723638634137595105e+00	5.100000000000000000e+01
1.296120000381591808e+03	-9.682832123761642151e-02	1.041920406423924916e+00	1.613050204618289740e+00	5.200000000000000000e+01
1.296960000381844111e+03	2.180012154834543026e-02	8.716035131785897505e-01	1.573253111349085742e+00	6.400000000000000000e+01
1.297800000382082544e+03	6.090151509777186334e-02	9.312866199332532346e-01	1.673699506156834715e+00	4.200000000000000000e+01
1.298640000382334847e+03	8.983737587998241736e-02	9.115701559948696797e-01	1.654531423753091701e+00	5.100000000000000000e+01
1.299480000382587150e+03	-4.077746011251548452e-02	1.121353334300691174e+00	1.656174968272532411e+00	5.000000000000000000e+01
1.300320000382825583e+03	-6.120311579962844917e-02	1.091119834014651957e+00	1.776925723176471905e+00	6.200000000000000000e+01
1.301160000383077886e+03	-2.169971410125981492e-02	1.180636154850718711e+00	1.607656187407332737e+00	5.300000000000000000e+01
1.302000000383330189e+03	-1.841599330301590953e-03	1.021136512606512170e+00	1.657656187407333448e+00	5.600000000000000000e+01
1.302840000383568622e+03	-2.243278778462709511e-02	1.100519404707696935e+00	1.566925723176472829e+00	4.700000000000000000e+01
1.303680000383820925e+03	-4.328409915885700343e-02	1.199802225257725397e+00	1.556946013849550781e+00	5.100000000000000000e+01
1.304520000384059131e+03	-1.337868931154773122e-02	1.169952332584463406e+00	1.416601072407198458e+00	5.600000000000000000e+01
1.305360000384311661e+03	-4.330774669702819324e-02	1.169918975400744188e+00	1.495485085387826985e+00	5.400000000000000000e+01
1.306200000384563964e+03	5.728344175729560561e-02	1.039802225257727031e+00	1.644551714426169653e+00	5.100000000000000000e+01
1.307040000384802170e+03	-1.319834845593383932e-01	1.010052404135624471e+00	1.325647410772464951e+00	6.500000000000000000e+01
1.307880000385054700e+03	-9.184159933029967249e-02	1.019952332584464827e+00	1.835951770868653909e+00	5.500000000000000000e+01
1.308720000385307003e+03	4.856040881864309711e-02	1.030352618789102337e+00	1.645525666733984593e+00	5.700000000000000000e+01
1.309560000385545209e+03	9.340777578351833199e-03	9.207862621774562939e-01	1.485099562599318190e+00	5.400000000000000000e+01
1.310400000385797739e+03	-1.199970913528076721e-01	1.030686190626296295e+00	1.673942994233787118e+00	6.100000000000000000e+01
1.311240000386050042e+03	7.045221187248529304e-02	1.010385975972820205e+00	1.652867588560576806e+00	6.300000000000000000e+01
1.312080000386288248e+03	-2.983155858559349838e-02	1.100102439911202268e+00	1.692522647118224199e+00	5.400000000000000000e+01
1.312920000386540778e+03	5.146905601392148810e-02	1.100469368932118996e+00	1.652908169906734059e+00	3.900000000000000000e+01
1.313760000386778756e+03	3.281696568978631490e-02	1.010852976544894588e+00	1.553090785964448273e+00	5.000000000000000000e+01
1.314600000387031287e+03	3.340815414411579809e-02	1.060686190626299208e+00	1.643192239329845705e+00	5.500000000000000000e+01
1.315440000387283817e+03	8.381016229305338072e-02	1.010536083299559351e+00	1.633598052791436217e+00	4.300000000000000000e+01
1.316280000387521795e+03	-3.569323940531177186e-02	1.080002368360043263e+00	1.664085028945343936e+00	6.200000000000000000e+01
1.317120000387774326e+03	-1.500746079829262669e-02	9.993685818693709422e-01	1.734166191637660503e+00	5.700000000000000000e+01
1.317960000388026856e+03	2.529995719795508080e-02	1.079618760747267814e+00	1.643090785964449907e+00	4.800000000000000000e+01
1.318800000388264834e+03	-1.458180511117745937e-02	1.179618760747269235e+00	1.582177705675874790e+00	5.800000000000000000e+01
1.319640000388517365e+03	3.605667841949156127e-02	1.039935653992605680e+00	1.751345788079616383e+00	4.800000000000000000e+01
1.320480000388769895e+03	-6.391967404233156458e-02	1.030152475686787028e+00	1.621102300002661423e+00	5.400000000000000000e+01
1.321320000389007873e+03	-3.325754297348559874e-02	1.010486047523981412e+00	1.860858811925705680e+00	6.200000000000000000e+01
1.322160000389260404e+03	-3.316295282079906315e-02	1.100769583585595512e+00	1.610635614521831016e+00	5.800000000000000000e+01
1.323000000389512934e+03	-1.370684619877593491e-02	1.091036441055354800e+00	1.660270382406404011e+00	6.400000000000000000e+01
1.323840000389750912e+03	-4.330483804983487062e-02	1.041636870362308898e+00	1.638241315098452944e+00	5.200000000000000000e+01
1.324680000390003443e+03	-1.332575429734870198e-01	1.051803656280906552e+00	1.715481783559642537e+00	3.900000000000000000e+01
1.325520000390241648e+03	-4.261905944281885183e-02	1.122304014036700437e+00	1.744913644713420808e+00	5.300000000000000000e+01
1.326360000390493951e+03	2.610397349584303583e-02	1.092220621077403919e+00	1.614183180482557489e+00	6.100000000000000000e+01
1.327200000390746482e+03	-4.373049373695181430e-02	1.192220621077405340e+00	1.383128065482422286e+00	5.900000000000000000e+01
1.328040000390984687e+03	-5.408520680954609361e-02	1.062037156566946194e+00	1.612884577405470310e+00	5.300000000000000000e+01
1.328880000391236990e+03	2.411758028930499620e-02	1.132554192914600577e+00	1.663919401732524506e+00	5.000000000000000000e+01
1.329720000391489521e+03	-2.699385400482690045e-02	1.123104586445974107e+00	1.664791900674941871e+00	5.800000000000000000e+01
1.330560000391727726e+03	1.705531395657544635e-03	1.023304729548291547e+00	1.784386087213352567e+00	4.700000000000000000e+01
1.331400000391980029e+03	-6.011532904366845287e-02	1.143321408140151263e+00	1.664203471155637715e+00	6.800000000000000000e+01
1.332240000392232560e+03	3.905700712027204702e-02	1.103571587018050693e+00	1.664304924521033513e+00	5.800000000000000000e+01
1.333080000392470765e+03	-8.099028795606955100e-02	1.045055981693575831e+00	1.393736785674811074e+00	5.400000000000000000e+01
1.333920000392723068e+03	3.882053173854416173e-02	1.025606375224953126e+00	1.533351262886297306e+00	4.800000000000000000e+01
1.334760000392961501e+03	9.411720192872508051e-03	1.086740519471419475e+00	1.653635332309411510e+00	7.600000000000000000e+01
1.335600000393213804e+03	9.459015269216664024e-03	1.117174162859781106e+00	1.663371553559377602e+00	6.500000000000000000e+01
1.336440000393466107e+03	-2.994979627645655285e-02	1.167657842023714920e+00	1.562093241155372070e+00	4.900000000000000000e+01
1.337280000393704540e+03	-2.997344381463129537e-02	1.187857985126031579e+00	1.441403358270669344e+00	5.000000000000000000e+01
1.338120000393956843e+03	-6.094299287972759771e-02	1.087891342309751153e+00	1.542762833366992936e+00	4.300000000000000000e+01
1.338960000394209146e+03	-1.014395911813590345e-01	9.889587721887824756e-01	1.573351262886298230e+00	4.600000000000000000e+01
1.339800000394447579e+03	-1.222909025555907192e-01	1.089842737557352947e+00	1.683067193463186229e+00	4.900000000000000000e+01
1.340640000394699882e+03	-1.034259843878935214e-01	1.039959487700372165e+00	1.613249809520899802e+00	6.400000000000000000e+01
1.341480000394952185e+03	-5.385164007500797823e-02	1.100876810252660931e+00	1.773229518847822206e+00	5.600000000000000000e+01
1.342320000395190618e+03	1.353916387034530544e-01	7.910769533549810717e-01	2.013939692405601889e+00	7.500000000000000000e+01
1.343160000395442921e+03	-5.593262343423788252e-02	1.090926846028240860e+00	1.525177423463452087e+00	4.700000000000000000e+01
1.344000000395695224e+03	6.361807334047497875e-02	9.308100958852243423e-01	1.665644108944281498e+00	3.300000000000000000e+01
1.344840000395933657e+03	-5.654745942673500281e-02	1.150376452496868040e+00	1.835644108944281427e+00	4.700000000000000000e+01
1.345680000396185960e+03	1.309782750066545987e-02	1.039709308822473588e+00	1.665380330194249581e+00	4.900000000000000000e+01
1.346520000396424166e+03	1.034525405732651393e-01	9.595758800875948680e-01	1.654588993944148712e+00	5.300000000000000000e+01
1.347360000396676696e+03	2.397278641307210023e-02	1.038691914719024112e+00	1.764548412597987337e+00	5.200000000000000000e+01
1.348200000396928999e+03	7.413831918028179757e-02	9.287419504946026194e-01	1.625644108944277022e+00	7.200000000000000000e+01
1.349040000397167205e+03	-6.569614805250623135e-02	1.107941378085330442e+00	1.736699223944411230e+00	5.400000000000000000e+01
1.349880000397419735e+03	3.444573717653298672e-02	1.007124127084200182e+00	1.596618061252096155e+00	5.600000000000000000e+01
1.350720000397672038e+03	-1.548332020894882533e-02	1.097040734124901107e+00	1.635218004809608772e+00	5.800000000000000000e+01
1.351560000397910244e+03	-4.586168081971742083e-02	1.026707162287703312e+00	1.733229518847819506e+00	6.200000000000000000e+01
1.352400000398162774e+03	-4.600356604875521782e-02	1.116707162287703170e+00	1.922945449424707576e+00	5.100000000000000000e+01
1.353240000398415077e+03	-3.512860713635213017e-02	1.167007376941180397e+00	1.623168646828583306e+00	5.700000000000000000e+01
1.354080000398653283e+03	3.579364685239383448e-02	1.037541091880695987e+00	1.582701961347757091e+00	7.500000000000000000e+01
1.354920000398905813e+03	5.982827157781756000e-03	1.167224198635357979e+00	1.692052659809212045e+00	5.000000000000000000e+01
1.355760000399158116e+03	4.569905669970175666e-02	1.017457698921393927e+00	1.652843996059312204e+00	8.100000000000000000e+01
1.356600000399396322e+03	-3.366245976962467523e-02	1.207474377513253927e+00	1.663838239040204670e+00	9.200000000000000000e+01
1.357440000399648852e+03	1.607741731047163114e-02	1.097774592166731011e+00	1.752986030770866677e+00	5.500000000000000000e+01
1.358280000399886831e+03	-1.309491885347213724e-02	9.580748068202105117e-01	1.711849753078416470e+00	5.700000000000000000e+01
1.359120000400139361e+03	1.474726220626809692e-01	1.018341664289966531e+00	1.872093241155367238e+00	5.000000000000000000e+01
1.359960000400391891e+03	4.787463021162352561e-02	9.485918431678665996e-01	1.652194694520769502e+00	4.600000000000000000e+01
1.360800000400629870e+03	4.796922036431361391e-02	1.019058843739939491e+00	1.632214985193845891e+00	6.300000000000000000e+01
1.361640000400882400e+03	-4.051733719260930400e-02	1.069976166292233799e+00	1.662052659809212685e+00	5.100000000000000000e+01
1.362480000401134930e+03	3.019208895257996517e-02	9.298927733329307443e-01	1.631342486251430302e+00	5.800000000000000000e+01
1.363320000401372909e+03	7.002655618536834936e-02	9.803597739050076143e-01	1.631261323559112242e+00	6.900000000000000000e+01
1.364160000401625439e+03	6.061774463969271665e-02	9.303931310887261219e-01	1.730429405962855327e+00	5.600000000000000000e+01
1.365000000401877969e+03	-5.895659967319311079e-02	1.060159630802690600e+00	1.619110512212687425e+00	5.600000000000000000e+01
1.365840000402115948e+03	9.153999862844663937e-02	9.599928448840913120e-01	1.648501792020301338e+00	4.600000000000000000e+01
1.366680000402368478e+03	-6.798705060809417944e-02	1.149509165720155934e+00	1.678988768174209056e+00	5.000000000000000000e+01
1.367520000402606684e+03	-3.850729644790185091e-02	1.168775307678322051e+00	1.659678651058914767e+00	6.400000000000000000e+01
1.368360000402858986e+03	2.175282647199949793e-02	1.038508450208565748e+00	1.639698941731994708e+00	6.400000000000000000e+01
1.369200000403111517e+03	3.118528555584809681e-02	1.058241592738808023e+00	1.659901848462789431e+00	5.300000000000000000e+01
1.370040000403349723e+03	-5.013897658184163220e-02	1.107557770472553216e+00	1.559820685770469950e+00	5.400000000000000000e+01
1.370880000403602025e+03	1.960090049825424785e-02	1.157908020901611934e+00	1.528542373366461149e+00	4.700000000000000000e+01
1.371720000403854556e+03	-5.259832055183544242e-02	1.147958056677191863e+00	1.657264060962456043e+00	4.200000000000000000e+01
1.372560000404092762e+03	-1.131185663916429718e-01	1.058241592738808023e+00	1.736026329904605703e+00	4.900000000000000000e+01
1.373400000404345064e+03	1.455098763943176721e-01	8.688253434539046083e-01	1.765579935096857511e+00	4.600000000000000000e+01
1.374240000404597595e+03	-4.986721907316749025e-03	9.494758085364374267e-01	1.617284351635531081e+00	6.000000000000000000e+01
1.375080000404835801e+03	2.418561425662879572e-02	1.130009523475949962e+00	1.708400338654904260e+00	4.000000000000000000e+01
1.375920000405088103e+03	-7.694946757568033036e-02	1.070876810252666900e+00	1.617832199808681537e+00	5.200000000000000000e+01
1.376760000405340634e+03	1.797212901148981246e-03	1.171310453641021709e+00	1.656716212789307363e+00	5.400000000000000000e+01
1.377600000405578839e+03	6.122967198500184338e-02	1.011627346886358580e+00	1.705336447019902835e+00	4.400000000000000000e+01
1.378440000405831142e+03	-9.361516469327924028e-03	1.101193703498001497e+00	1.653753774519703512e+00	4.500000000000000000e+01
1.379280000406069576e+03	-3.952704923653982405e-02	1.191343810824742278e+00	1.653145054327319841e+00	4.600000000000000000e+01
1.380120000406321878e+03	8.749589124033008147e-04	1.101343810824737091e+00	1.552901566250366017e+00	4.900000000000000000e+01
1.380960000406574181e+03	-5.955069677471236389e-02	1.041727418437517372e+00	1.542901566250366230e+00	6.800000000000000000e+01
1.381800000406812615e+03	-7.867573786231041311e-02	1.061977597315415522e+00	1.583023310288842467e+00	4.700000000000000000e+01
1.382640000407064917e+03	-3.900680339673279207e-02	1.142111026050294242e+00	1.652698659519570512e+00	5.000000000000000000e+01
1.383480000407317220e+03	5.911884543294831929e-04	1.042161061825874313e+00	1.581866741923313668e+00	3.500000000000000000e+01
1.384320000407555654e+03	-5.926692631663499355e-02	1.072794848316547700e+00	1.731988485961791113e+00	5.000000000000000000e+01
1.385160000407807956e+03	2.990540984730749585e-02	1.133478670582801939e+00	1.653327670385037251e+00	4.400000000000000000e+01
1.386000000408060259e+03	-6.087495891240024548e-02	1.143828921011857958e+00	1.484098715962053561e+00	5.400000000000000000e+01
1.386840000408298692e+03	-2.061483599250024668e-02	1.104345957359511132e+00	1.555032086923713308e+00	5.600000000000000000e+01
1.387680000408550995e+03	2.903045093490597139e-02	1.044295921583934472e+00	1.555965457885369219e+00	5.600000000000000000e+01
1.388520000408803298e+03	1.829737725154245709e-02	1.053912313971158810e+00	1.546290108654639894e+00	5.700000000000000000e+01
1.389360000409041731e+03	-4.186815551566880345e-02	1.103378599031643148e+00	1.597020572885501366e+00	7.100000000000000000e+01
1.390200000409294034e+03	-5.295594227163213930e-02	1.093445313399081797e+00	1.486858247500865815e+00	6.200000000000000000e+01
1.391040000409532240e+03	-4.279040950441448388e-02	1.133345241847921514e+00	1.604707436154441780e+00	6.500000000000000000e+01
1.391880000409784770e+03	3.718594295740729194e-02	1.023128420153746276e+00	1.623023310288841614e+00	6.600000000000000000e+01
1.392720000410037073e+03	-2.297958980979863952e-02	1.103445313399081584e+00	1.502394299423379209e+00	7.100000000000000000e+01
1.393560000410275279e+03	2.746971341548487544e-02	1.024179171440914971e+00	1.552130520673348002e+00	4.800000000000000000e+01
1.394400000410527809e+03	2.839196740423410859e-02	1.134679529196711556e+00	1.501359475096325724e+00	3.700000000000000000e+01
1.395240000410780112e+03	-1.347909675862624113e-03	9.346628506048482166e-01	1.621481219134802032e+00	3.600000000000000000e+01
1.396080000411018318e+03	-1.115843850575952700e-01	1.064829636523450418e+00	1.661927613942552284e+00	5.500000000000000000e+01
1.396920000411270848e+03	7.351475724618694585e-03	1.024896350890884378e+00	1.702029067307949006e+00	5.000000000000000000e+01
1.397760000411523151e+03	7.635246182697841277e-03	1.085730280483877763e+00	1.621846451250233301e+00	4.300000000000000000e+01
1.398600000411761357e+03	6.784807402625503414e-02	1.015680244708297764e+00	1.572881275577286075e+00	6.000000000000000000e+01
1.399440000412013887e+03	1.862844278596398340e-02	1.126047173729215700e+00	1.522597206154172156e+00	4.100000000000000000e+01
1.400280000412251866e+03	8.841270629522668401e-03	1.016564210076868591e+00	1.662049357981027597e+00	5.400000000000000000e+01
1.401120000412504396e+03	3.943245908384795939e-02	9.668977819140689434e-01	1.671887032596393041e+00	4.100000000000000000e+01
1.401960000412756926e+03	-3.002364753817232668e-02	9.976316399559053139e-01	1.791582672500199536e+00	7.700000000000000000e+01
1.402800000412994905e+03	-4.955069677471435341e-02	1.137731711507061760e+00	1.880973952307815722e+00	7.000000000000000000e+01
1.403640000413247435e+03	5.052024583980774253e-02	1.097848461650080765e+00	1.620121744038478084e+00	6.500000000000000000e+01
1.404480000413499965e+03	-8.011823769086312552e-02	1.098348819405877919e+00	1.619634767884567950e+00	8.600000000000000000e+01
1.405320000413737944e+03	1.943245908384660936e-02	1.018182033487276428e+00	1.698843431634470491e+00	7.400000000000000000e+01
1.406160000413990474e+03	-3.099319660326749215e-02	1.028348819405874082e+00	1.719147791730662789e+00	9.700000000000000000e+01
1.407000000414243004e+03	-2.172627028663143278e-02	1.117931854609377496e+00	1.599857965288444817e+00	6.300000000000000000e+01
1.407840000414480983e+03	-8.241204889365150166e-02	1.117815104466355791e+00	1.639614477211493337e+00	6.700000000000000000e+01
1.408680000414733513e+03	4.763524618269876498e-02	9.475315684047398435e-01	1.630426104134670595e+00	8.500000000000000000e+01
1.409520000414986043e+03	5.784807402625347095e-02	8.774148182617231839e-01	1.670588429519304086e+00	6.200000000000000000e+01
1.410360000415224022e+03	3.702041019019652879e-02	1.017314746710560769e+00	1.699188373076822245e+00	6.700000000000000000e+01
1.411200000415476552e+03	1.730418064827432545e-02	9.975482469966028276e-01	1.547098433749635404e+00	7.800000000000000000e+01
1.412040000415714758e+03	4.569614805250665768e-02	9.378818188337962880e-01	1.725698377307152143e+00	5.800000000000000000e+01
1.412880000415967061e+03	-4.114671642110323546e-03	1.068432212365173939e+00	1.725820121345629232e+00	6.800000000000000000e+01
1.413720000416219591e+03	-3.456397486739426483e-02	1.128548962508192588e+00	1.715880993364867990e+00	5.700000000000000000e+01
1.414560000416457797e+03	-4.351147023838208838e-03	1.058832498569811875e+00	1.614927331730129367e+00	6.700000000000000000e+01
1.415400000416710100e+03	7.538873005625568169e-02	1.038432212365172802e+00	1.565150529134003321e+00	6.600000000000000000e+01
1.416240000416962630e+03	1.446647606750950388e-02	1.118849177161669317e+00	1.576063609422581280e+00	7.500000000000000000e+01
1.417080000417200836e+03	-1.626659761585180775e-02	1.068365497997735503e+00	1.695880993364866640e+00	7.300000000000000000e+01
1.417920000417453139e+03	2.354422207876183393e-02	1.038148676303555007e+00	1.525840412018705905e+00	7.700000000000000000e+01
1.418760000417705669e+03	2.347327946424115908e-02	1.077931854609374795e+00	1.696794073653441259e+00	8.100000000000000000e+01
1.419600000417943875e+03	2.288209100991700495e-02	1.037498211221022260e+00	1.847139015095791592e+00	7.500000000000000000e+01
1.420440000418196178e+03	-2.709426145191251578e-02	1.027514889812879417e+00	1.617057852403474882e+00	7.200000000000000000e+01
1.421280000418434611e+03	2.929386086265139966e-03	1.007531568404740341e+00	1.797057852403476375e+00	8.400000000000000000e+01
1.422120000418686914e+03	-1.669225330297052778e-02	1.117648318547759700e+00	1.746814364326519708e+00	5.900000000000000000e+01
1.422960000418939217e+03	4.290573854808954479e-02	9.976149613640430402e-01	1.506773782980364018e+00	7.200000000000000000e+01
1.423800000419177650e+03	-1.716520406642985108e-02	1.087664997139620837e+00	1.697828897980496521e+00	7.900000000000000000e+01
1.424640000419429953e+03	-3.645577792123511074e-02	1.118298783630296001e+00	1.608559362211359201e+00	1.030000000000000000e+02
1.425480000419682256e+03	-4.619565500133404612e-02	1.127948533201237780e+00	1.618133258076689174e+00	8.200000000000000000e+01
1.426320000419920689e+03	-7.520245839806882771e-02	1.058282105038435006e+00	1.827483956538145549e+00	9.400000000000000000e+01
1.427160000420172992e+03	-5.517881085989628787e-02	1.117648318547759700e+00	1.607544828557383454e+00	8.500000000000000000e+01
1.428000000420425295e+03	-1.416196671845249000e-02	1.128398855181456995e+00	1.596672329614964525e+00	7.800000000000000000e+01
1.428840000420663728e+03	-1.416196671845249000e-02	1.038365497997732589e+00	1.625475179903277834e+00	8.300000000000000000e+01
1.429680000420916031e+03	6.452869274044203962e-03	1.018398855181455787e+00	1.635576633268675195e+00	1.020000000000000000e+02
1.430520000421168334e+03	6.666569711760139683e-02	9.987324270186501707e-01	1.646144772114897847e+00	8.400000000000000000e+01
1.431360000421406767e+03	-6.444573717652701816e-02	1.109015963080265621e+00	1.695576633268672140e+00	8.000000000000000000e+01
1.432200000421659070e+03	2.522319728904598435e-02	1.059232784774446046e+00	1.624785297018574326e+00	8.600000000000000000e+01
1.433040000421897275e+03	1.536508251808399450e-02	1.059466285060485902e+00	1.623993960768475020e+00	7.300000000000000000e+01
1.433880000422149806e+03	1.484483667828051523e-02	1.079799856897681209e+00	1.623344659229930542e+00	6.100000000000000000e+01
1.434720000422402109e+03	-5.746351776048541637e-03	1.070133428734878933e+00	1.642370706922116952e+00	6.200000000000000000e+01
1.435560000422640314e+03	-6.600647469595344319e-02	1.110350250429057439e+00	1.633831635383838687e+00	8.600000000000000000e+01
1.436400000422892845e+03	-3.631389269220264282e-02	1.090166785918597725e+00	1.685962156057181360e+00	8.000000000000000000e+01
1.437240000423145148e+03	-7.188851604604806766e-03	1.069933285632561848e+00	1.697423084518907999e+00	7.900000000000000000e+01
1.438080000423383353e+03	1.257467301366865797e-02	1.050316893245337724e+00	1.769370989134536387e+00	8.500000000000000000e+01
1.438920000423635884e+03	-7.378031909986759729e-03	1.060583750715096585e+00	1.790852208269340551e+00	7.600000000000000000e+01
1.439760000423888187e+03	-1.175435646771951781e-01	1.120683822266251184e+00	1.621988485961789905e+00	6.400000000000000000e+01
1.440600000424126392e+03	4.214901732655285116e-02	9.715344304511077667e-01	1.662658078173413045e+00	7.000000000000000000e+01
1.441440000424378923e+03	5.300032870077941993e-02	1.032201574125496180e+00	1.763043600961923474e+00	7.600000000000000000e+01
1.442280000424616901e+03	1.030949188534737715e-01	9.529187535754726213e-01	1.654281332019770900e+00	9.200000000000000000e+01
1.443120000424869431e+03	4.240914024645547897e-02	9.127352890650151096e-01	1.655214702981426811e+00	7.600000000000000000e+01
1.443960000425121962e+03	1.224800828609762249e-01	1.043302361188247929e+00	1.895052377596790905e+00	4.500000000000000000e+01
1.444800000425359940e+03	-7.695237622287365298e-02	1.053269004004530274e+00	1.854666854808279197e+00	8.000000000000000000e+01
1.445640000425612470e+03	1.399352530405018058e-02	1.183102218085929636e+00	1.714139297308218346e+00	5.600000000000000000e+01
1.446480000425865001e+03	6.501036944549021257e-02	1.052568503146416035e+00	1.764403076058247422e+00	7.400000000000000000e+01
1.447320000426102979e+03	-2.366536841681998737e-02	1.081717894961565563e+00	1.645762551154573927e+00	7.700000000000000000e+01
1.448160000426355509e+03	8.013606793461747202e-03	9.812342157976274848e-01	1.786290108654638331e+00	6.600000000000000000e+01
1.449000000426608040e+03	-5.106413921778774068e-02	1.100783893817412817e+00	1.646371271346957599e+00	6.900000000000000000e+01
1.449840000426846018e+03	4.016553276720813415e-02	1.090133428734880283e+00	1.636817666154707140e+00	5.600000000000000000e+01
1.450680000427098548e+03	3.139520475220791695e-02	1.060300214653477013e+00	1.657324932981694587e+00	6.200000000000000000e+01
1.451520000427351079e+03	7.132426213769349488e-02	1.119749821122098865e+00	1.787994525193312256e+00	7.000000000000000000e+01
1.452360000427589057e+03	-4.780077894990775178e-02	1.109266141958169527e+00	1.769394581635799213e+00	7.100000000000000000e+01
1.453200000427841587e+03	3.357077826412613319e-02	1.059683106754663484e+00	1.630409115289776167e+00	5.700000000000000000e+01
1.454040000428079793e+03	-6.562520543798555650e-02	1.100583750715095732e+00	1.780693184712886179e+00	7.400000000000000000e+01
1.454880000428332096e+03	-3.493942683096840085e-02	1.110483679163934312e+00	1.680490277982093161e+00	8.500000000000000000e+01
1.455720000428584626e+03	-3.733402384145989572e-03	1.100850608184851254e+00	1.760936672789840785e+00	8.300000000000000000e+01
1.456560000428822832e+03	-3.274020578087544209e-02	1.100700500858112107e+00	1.831788881059180696e+00	8.100000000000000000e+01
1.457400000429075135e+03	-4.198348455933675893e-02	1.140917322552292390e+00	1.832519345290039681e+00	8.100000000000000000e+01
1.458240000429327665e+03	-1.148688625770688532e-02	1.060633786490674524e+00	1.632377310578480234e+00	6.800000000000000000e+01
1.459080000429565871e+03	-4.065922242165065370e-02	1.190850608184852888e+00	1.662478763943880722e+00	6.400000000000000000e+01
1.459920000429818174e+03	-2.335667345345626700e-04	1.122018109615039450e+00	1.712336729232323052e+00	5.800000000000000000e+01
1.460760000430070704e+03	-4.039909950174802589e-02	1.122234931309218808e+00	1.612032369136132459e+00	8.100000000000000000e+01
1.461600000430308910e+03	-3.039909950174290998e-02	1.103352396963826365e+00	1.782052659809211903e+00	6.600000000000000000e+01
1.462440000430561213e+03	-3.002073889097367498e-02	1.124336433883556197e+00	1.731890334424576849e+00	8.600000000000000000e+01
1.463280000430813743e+03	6.915159727296504855e-02	1.025003577557949797e+00	1.711281614232191828e+00	6.200000000000000000e+01
1.464120000431051949e+03	7.882053173854508543e-02	1.015704078416064249e+00	1.700409115289772899e+00	6.200000000000000000e+01
1.464960000431304252e+03	-6.167606656308777247e-02	1.085854185742805456e+00	1.621078707501395044e+00	8.500000000000000000e+01
1.465800000431542685e+03	3.818204820787052256e-02	1.086421257866041046e+00	1.861687427693782482e+00	6.100000000000000000e+01
1.466640000431794988e+03	-2.207807471202904992e-02	1.116904937029975287e+00	1.610652603366727220e+00	5.400000000000000000e+01
1.467480000432047291e+03	9.671590084114711772e-02	9.370884015404339351e-01	1.620226499232058970e+00	5.700000000000000000e+01
1.468320000432285724e+03	1.066449582266280061e-01	9.768715798462590527e-01	1.620307661924377030e+00	6.900000000000000000e+01
1.469160000432538027e+03	2.586458946691649885e-02	1.027155115907875782e+00	1.710003301828185940e+00	6.300000000000000000e+01
1.470000000432790330e+03	-4.460836129654843774e-02	1.047205151683453295e+00	1.460165627212820283e+00	7.700000000000000000e+01
1.470840000433028763e+03	-5.341434979909465142e-03	1.057288544642755568e+00	1.660348243270535207e+00	8.000000000000000000e+01
1.471680000433281066e+03	-6.902172499332337452e-03	1.126521329417197848e+00	1.560510568655173458e+00	7.000000000000000000e+01
1.472520000433533369e+03	3.238840135547427224e-02	1.076137721804423464e+00	1.490612022020570748e+00	7.200000000000000000e+01
1.473360000433771802e+03	-4.685487742298199976e-02	1.096471293641622324e+00	1.679922139135866743e+00	8.900000000000000000e+01
1.474200000434024105e+03	6.352348318777956138e-02	9.865213294172008318e-01	1.489211965578084218e+00	8.300000000000000000e+01
1.475040000434262311e+03	-9.593262343423702987e-02	1.076538008009061187e+00	1.729556907020436185e+00	8.800000000000000000e+01
1.475880000434514841e+03	-1.581438574336679892e-02	1.096588043784638700e+00	1.809577197693515771e+00	7.400000000000000000e+01
1.476720000434767144e+03	1.527340101258545246e-02	1.066654758152081328e+00	1.629354000289639615e+00	7.300000000000000000e+01
1.477560000435005350e+03	-1.411176299491145869e-02	1.146738151111378556e+00	1.649435162981959024e+00	7.500000000000000000e+01
1.478400000435257880e+03	-4.340233684972005790e-02	1.146838222662536211e+00	1.628968477501128831e+00	6.200000000000000000e+01
1.479240000435510183e+03	5.643213038306704732e-02	1.007221830275312868e+00	1.628258303943347585e+00	6.600000000000000000e+01
1.480080000435748389e+03	5.655036807393187814e-02	9.673552590101941462e-01	1.628319175962584353e+00	7.200000000000000000e+01
1.480920000436000919e+03	-2.427729576212556140e-02	1.018072438460164264e+00	1.748562664039539527e+00	8.600000000000000000e+01
1.481760000436253222e+03	-3.264561562818357743e-02	1.069373368625234022e+00	1.668095978558715942e+00	6.300000000000000000e+01
1.482600000436491428e+03	2.612471238682090302e-02	1.079173225522918500e+00	1.647000282212420785e+00	6.700000000000000000e+01
1.483440000436743958e+03	1.581729439056900333e-02	1.009189904114775160e+00	1.576553887404671173e+00	7.700000000000000000e+01
1.484280000436996261e+03	-4.135410533081085305e-03	1.059239939890353810e+00	1.616026329904604708e+00	7.700000000000000000e+01
1.485120000437234467e+03	3.593553208143696054e-02	1.019056475379896298e+00	1.715620516443015831e+00	6.600000000000000000e+01
1.485960000437486997e+03	-4.399352530404598838e-02	1.048172510011324832e+00	1.725234993654506610e+00	6.300000000000000000e+01
1.486800000437724975e+03	3.640848284489450748e-02	1.028406010297361561e+00	1.634565401442882759e+00	5.200000000000000000e+01
1.487640000437977505e+03	-3.302397623895103607e-02	1.088305938746204404e+00	1.644484238750566263e+00	6.300000000000000000e+01
1.488480000438230036e+03	3.763815482989230077e-02	1.028339295929923125e+00	1.664484238750565837e+00	5.500000000000000000e+01
1.489320000438468014e+03	4.773274498258395226e-02	1.068222545786904121e+00	1.624037843942817361e+00	8.400000000000000000e+01
1.490160000438720544e+03	-7.271655824270339963e-02	9.781224742357448321e-01	1.594382785385167978e+00	8.000000000000000000e+01
1.491000000438973075e+03	-2.290902555589724443e-03	1.188672867767117225e+00	1.624748017500596831e+00	7.900000000000000000e+01
1.491840000439211053e+03	-3.189509006160662352e-03	1.137655473663670591e+00	1.755072668269869851e+00	5.900000000000000000e+01
1.492680000439463583e+03	-1.212536978837697177e-02	1.117738866622969951e+00	1.605661097789175429e+00	7.100000000000000000e+01
1.493520000439716114e+03	3.761450729172111096e-02	9.581057956438829848e-01	1.627223479616295876e+00	6.800000000000000000e+01
1.494360000439954092e+03	2.834758097508327523e-02	1.038539439032239997e+00	1.708400338654902484e+00	7.600000000000000000e+01
1.495200000440206622e+03	1.889147435306171019e-02	1.138589474807822910e+00	1.759536616347356031e+00	8.500000000000000000e+01
1.496040000440459153e+03	-1.106828699598239041e-01	1.128706224950839498e+00	1.690084464520504426e+00	5.300000000000000000e+01
1.496880000440697131e+03	4.865499897133140905e-02	1.088205867195044974e+00	1.830814928751365755e+00	7.300000000000000000e+01
1.497720000440949661e+03	4.820569574604860463e-02	1.108556117624100779e+00	1.610794638078283825e+00	5.600000000000000000e+01
1.498560000441187867e+03	1.763815482989095074e-02	1.078339295929922059e+00	1.760551150001331777e+00	6.100000000000000000e+01
1.499400000441440170e+03	-2.354422207876183393e-02	1.199023118196178572e+00	1.830997544809079614e+00	6.300000000000000000e+01
1.500240000441692700e+03	6.629024515403081352e-02	9.994400829926739505e-01	1.621464230289907604e+00	6.500000000000000000e+01
1.501080000441930906e+03	8.572270423787564653e-02	9.488563322775771525e-01	1.642052659809213111e+00	6.500000000000000000e+01
1.501920000442183209e+03	6.522610593624378339e-02	1.009673583278710041e+00	1.641058416828318656e+00	7.700000000000000000e+01
1.502760000442435739e+03	-1.553061528529653401e-02	1.098973082420597436e+00	1.729800395097388588e+00	6.900000000000000000e+01
1.503600000442673945e+03	3.435114702384112206e-02	1.018606153399680636e+00	1.549759813751231619e+00	6.200000000000000000e+01
1.504440000442926248e+03	-2.557791036163514775e-02	1.118672867767120493e+00	1.760307661924377598e+00	6.400000000000000000e+01
1.505280000443178778e+03	9.463491748191543707e-02	9.586561891752598541e-01	1.510003301828186650e+00	5.200000000000000000e+01
1.506120000443416984e+03	1.468221255826129834e-02	1.098422688889220566e+00	1.659922139135868946e+00	6.600000000000000000e+01
1.506960000443669287e+03	-3.404082038039213387e-02	1.118622831991540778e+00	1.660185917885900864e+00	4.500000000000000000e+01
1.507800000443907720e+03	-4.295303362443547712e-02	1.008422688889224261e+00	1.880855510097521943e+00	4.200000000000000000e+01
1.508640000444160023e+03	3.796922036431382708e-02	9.080224026845868934e-01	1.682600507982359161e+00	5.500000000000000000e+01
1.509480000444412326e+03	-1.089569780338095484e-02	1.027605437888091444e+00	1.753290390867059401e+00	6.100000000000000000e+01
1.510320000444650759e+03	-1.004936896544350589e-01	1.107338580418330665e+00	1.913148356155502938e+00	6.500000000000000000e+01
1.511160000444903062e+03	-4.044639457809218186e-02	1.127105080132295711e+00	1.722945449424710063e+00	6.400000000000000000e+01
1.512000000445155365e+03	-1.056463226895409946e-02	1.026554686600917421e+00	1.711870043751497761e+00	5.400000000000000000e+01
1.512840000445393798e+03	-8.961873074203374756e-02	1.046071007436980338e+00	1.781017835482158418e+00	5.800000000000000000e+01
1.513680000445646101e+03	-7.881471444414955840e-02	1.096254471947444742e+00	1.810469987309014428e+00	5.800000000000000000e+01
1.514520000445898404e+03	-3.862553413877023445e-02	1.106454615049763390e+00	1.760388824616695658e+00	5.600000000000000000e+01
1.515360000446136837e+03	-1.278688129172316224e-01	1.136004293069545312e+00	1.711626555674543582e+00	5.000000000000000000e+01
1.516200000446389140e+03	-5.827082106617176294e-02	1.105870864334661974e+00	1.762641089328514710e+00	6.300000000000000000e+01
1.517040000446641443e+03	-2.862553413876511854e-02	1.176054328845124175e+00	1.633209228174742123e+00	5.500000000000000000e+01
1.517880000446879876e+03	-3.931131274578625323e-02	1.195704078416067517e+00	1.624142599136396470e+00	6.600000000000000000e+01
1.518720000447132179e+03	3.019208895257996517e-02	1.085820828559088014e+00	1.664061436444081110e+00	6.300000000000000000e+01
1.519560000447370385e+03	5.941172019287144224e-02	1.035804149967223253e+00	1.662701961347755386e+00	6.800000000000000000e+01
1.520400000447622915e+03	1.926983496382916883e-02	1.065420542354452493e+00	1.651910625097658070e+00	5.900000000000000000e+01
1.521240000447875218e+03	4.896241696758352191e-02	1.075453899538169722e+00	1.492012078463051949e+00	5.300000000000000000e+01
1.522080000448113424e+03	-1.174700917760951313e-02	1.025287113619571144e+00	1.483188937501662252e+00	7.200000000000000000e+01
1.522920000448365954e+03	2.695237622287471879e-02	1.025437220946306738e+00	1.652925158751628487e+00	6.700000000000000000e+01
1.523760000448618257e+03	2.640848284489472064e-02	1.034970220374230365e+00	1.572580217309276662e+00	6.300000000000000000e+01
1.524600000448856463e+03	-4.427729576212335871e-02	1.004836791639352356e+00	1.743412134905538480e+00	7.400000000000000000e+01
1.525440000449108993e+03	-3.922582689524389821e-03	1.184386469659138186e+00	1.424122308463317665e+00	4.800000000000000000e+01
1.526280000449361296e+03	6.704696637556928351e-02	1.054369791067276907e+00	1.543959983078680764e+00	7.000000000000000000e+01
1.527120000449599502e+03	-3.219631240289366758e-02	1.104436505434717830e+00	1.663939692405604021e+00	7.100000000000000000e+01
1.527960000449852032e+03	8.938769429411408396e-03	1.105137006292832069e+00	1.623188937501661044e+00	6.500000000000000000e+01
1.528800000450090010e+03	1.934077757835162004e-02	1.134736720088197259e+00	1.762701961347753254e+00	8.000000000000000000e+01
1.529640000450342541e+03	-3.997344381462930585e-02	1.114553255577735769e+00	1.662965740097787304e+00	7.000000000000000000e+01
1.530480000450595071e+03	-9.500493051172398395e-03	1.034052897821943873e+00	1.723371553559378100e+00	6.400000000000000000e+01
1.531320000450833049e+03	1.096954906509441940e-01	1.023102218085929493e+00	1.494081727117158920e+00	7.500000000000000000e+01
1.532160000451085580e+03	2.002655618536763882e-02	1.193385754147547217e+00	1.664162889809478685e+00	4.200000000000000000e+01
1.533000000451338110e+03	4.068868725421204147e-02	1.023669290209163307e+00	1.644122308463318305e+00	4.900000000000000000e+01
1.533840000451576088e+03	1.005940971015242269e-01	9.839528262707801787e-01	1.463899111059443925e+00	5.300000000000000000e+01
1.534680000451828619e+03	-1.089329521350155261e-01	1.044419826842856835e+00	1.782762833366993149e+00	5.300000000000000000e+01
1.535520000452081149e+03	8.113799047950109866e-02	9.448701488230764056e-01	1.793087484136265175e+00	6.500000000000000000e+01
1.536360000452319127e+03	1.009724577122881328e-01	9.148034344556368325e-01	1.634020855097919167e+00	7.000000000000000000e+01
1.537200000452571658e+03	1.808542200214287021e-01	1.005270435027709297e+00	1.463026612117026559e+00	5.600000000000000000e+01
1.538040000452824188e+03	1.409015150977701580e-01	1.015137006292830435e+00	1.630936672789840003e+00	5.500000000000000000e+01
1.538880000453062166e+03	8.113799047950109866e-02	1.034369791067279110e+00	1.640104755193585007e+00	6.000000000000000000e+01
1.539720000453314697e+03	1.218947117010369396e-01	1.004586612761455555e+00	1.731200451539873342e+00	8.400000000000000000e+01
1.540560000453552902e+03	1.521784821591154468e-01	1.034253040924259182e+00	1.631930915770734458e+00	6.100000000000000000e+01
1.541400000453805205e+03	1.931953263005556920e-01	1.034169647964958472e+00	1.631585974328382704e+00	6.400000000000000000e+01
1.542240000454057736e+03	1.650161867398782789e-01	1.023869433311483945e+00	1.611098998174476549e+00	6.200000000000000000e+01
1.543080000454295941e+03	1.556546702705521312e-01	1.023202289637087148e+00	1.720956963462921152e+00	5.500000000000000000e+01
1.543920000454548244e+03	2.266242193356493573e-01	1.022084823982480017e+00	1.630307661924375040e+00	6.600000000000000000e+01
1.544760000454800775e+03	1.883268420841055502e-01	1.041751252145282081e+00	1.630104755193583443e+00	6.800000000000000000e+01
1.545600000455038980e+03	1.600767599089074622e-01	1.042184895533637246e+00	1.458298885289510238e+00	4.000000000000000000e+01
1.546440000455291283e+03	2.014483171229457525e-01	9.518513236964434299e-01	1.906148073943082721e+00	6.200000000000000000e+01
1.547280000455543814e+03	1.637184807875584625e-01	1.062118181166198383e+00	1.805011796250632017e+00	6.200000000000000000e+01
1.548120000455782019e+03	2.171473738226481487e-01	9.918012879208628618e-01	1.624058134615895099e+00	5.000000000000000000e+01
1.548960000456034322e+03	2.299377833270668248e-01	1.032068145390621083e+00	1.552881275577286502e+00	5.000000000000000000e+01
1.549800000456272755e+03	1.933666763621602058e-01	1.012268288492938595e+00	1.611927613942551574e+00	6.200000000000000000e+01
1.550640000456525058e+03	1.566773317063834270e-01	1.022018109615041581e+00	1.501542091154041358e+00	6.400000000000000000e+01
1.551480000456777361e+03	2.895623313634914098e-01	1.081684537777846344e+00	1.571197149711691665e+00	5.000000000000000000e+01
1.552320000457015794e+03	2.139134783873384293e-01	1.031050751287169831e+00	1.802089939327187196e+00	7.200000000000000000e+01
1.553160000457268097e+03	2.178153221858849520e-01	1.051801287920863359e+00	1.622759531538809696e+00	6.700000000000000000e+01
1.554000000457520400e+03	1.820245839806844401e-01	1.111501073267383788e+00	1.501744997884834731e+00	4.500000000000000000e+01
1.554840000457758833e+03	2.957372474738537704e-01	1.041918038063881724e+00	1.760892789615498444e+00	4.300000000000000000e+01
1.555680000458011136e+03	2.498755666541363496e-01	1.042385038635956107e+00	1.622110230000266995e+00	7.000000000000000000e+01
1.556520000458263439e+03	1.833281072273980072e-01	1.182351681452239234e+00	1.573165345000401061e+00	6.700000000000000000e+01
1.557360000458501872e+03	2.167570002624916725e-01	1.092268288492938666e+00	1.612759531538809910e+00	7.100000000000000000e+01
1.558200000458754175e+03	1.696419999195946104e-01	1.102835360616172267e+00	1.741602963173280116e+00	5.500000000000000000e+01
1.559040000459006478e+03	2.630472454165140306e-01	1.053819397535903590e+00	1.810771045577020288e+00	7.100000000000000000e+01
1.559880000459244911e+03	2.758849499972768626e-01	1.033802718944041743e+00	1.631156568365533133e+00	7.100000000000000000e+01
1.560720000459497214e+03	3.298577364103500997e-01	9.842363623323979738e-01	1.921501509807884034e+00	5.600000000000000000e+01
1.561560000459735420e+03	2.244690063540986102e-01	9.756040068649092234e-01	1.872211683365662793e+00	6.700000000000000000e+01
1.562400000459987950e+03	2.481343747709150449e-01	1.076421257866041259e+00	1.622191392692583278e+00	6.700000000000000000e+01
1.563240000460240253e+03	3.107356039699489259e-01	1.026721472519515288e+00	1.931968195288710888e+00	5.900000000000000000e+01
1.564080000460478459e+03	2.351576936083112912e-01	1.046888258438116281e+00	1.622252264711823599e+00	5.800000000000000000e+01
1.564920000460730989e+03	3.089885947923409759e-01	1.046754829703237633e+00	1.721643544519437796e+00	5.800000000000000000e+01
1.565760000460983292e+03	2.924884304419492764e-01	1.106921615621835997e+00	1.640466685480831188e+00	6.600000000000000000e+01
1.566600000461221498e+03	3.163193316259818033e-01	1.066921615621835073e+00	1.700689882884701021e+00	7.900000000000000000e+01
1.567440000461474028e+03	2.505285934207837073e-01	1.086888258438118982e+00	1.621115987019370763e+00	8.800000000000000000e+01
1.568280000461726331e+03	2.645250273720272105e-01	1.126554686600918842e+00	1.680994242980895947e+00	9.300000000000000000e+01
1.569120000461964537e+03	2.786869940904814769e-01	1.077305223234613862e+00	1.630182616057718192e+00	9.800000000000000000e+01
1.569960000462217067e+03	3.027070755798977331e-01	1.017622116479948602e+00	1.579898546634604273e+00	7.400000000000000000e+01
1.570800000462469370e+03	2.866325669166212009e-01	1.108406010297361632e+00	1.619370989134536032e+00	9.500000000000000000e+01
1.571640000462707576e+03	2.688317879667163623e-01	1.048155831419464334e+00	1.618336164807484323e+00	6.100000000000000000e+01
1.572480000462960106e+03	3.231119923760328305e-01	1.099039796788035872e+00	1.617301340480427285e+00	7.600000000000000000e+01
1.573320000463198085e+03	3.382908032359264183e-01	1.039840369197309045e+00	1.716286806826458289e+00	7.300000000000000000e+01
1.574160000463450615e+03	3.723108847253442377e-01	1.110390762728682645e+00	1.525089657114765629e+00	7.300000000000000000e+01
1.575000000463703145e+03	3.474187529707251088e-01	1.051074584994934114e+00	1.734480936922381034e+00	7.400000000000000000e+01
1.575840000463941124e+03	3.319117852235997645e-01	1.061624978526312546e+00	1.624886750383973677e+00	6.900000000000000000e+01
1.576680000464193654e+03	3.660028093275347061e-01	1.171574942750735815e+00	1.635191110480164411e+00	7.400000000000000000e+01
1.577520000464446184e+03	3.495735875916654578e-01	1.082108657690250553e+00	1.704257739518508785e+00	7.100000000000000000e+01
1.578360000464684163e+03	3.844449804553136119e-01	1.092442229527447850e+00	1.674420064903141991e+00	7.200000000000000000e+01
1.579200000464936693e+03	3.291744880899205583e-01	1.122609015446043301e+00	1.604765006345495237e+00	7.300000000000000000e+01
1.580040000465189223e+03	4.044242415643317656e-01	9.833762306715971846e-01	1.793953379422315919e+00	7.300000000000000000e+01
1.580880000465427202e+03	3.888699787408640418e-01	1.073159408977419460e+00	1.612979427114499487e+00	9.300000000000000000e+01
1.581720000465679732e+03	3.446872731314343241e-01	1.064493696326207939e+00	1.723304077883772933e+00	8.200000000000000000e+01
1.582560000465917938e+03	3.680688710901733884e-01	1.045010732673860687e+00	1.613344659229928979e+00	6.800000000000000000e+01
1.583400000466170241e+03	3.919707148887265902e-01	1.014977375490143885e+00	1.822451869614436504e+00	7.400000000000000000e+01
1.584240000466422771e+03	3.859907963781399332e-01	1.085928055226151656e+00	1.611457626633539419e+00	8.600000000000000000e+01
1.585080000466660977e+03	3.793960418750597086e-01	1.116661913267984474e+00	1.791498207979699941e+00	6.900000000000000000e+01
1.585920000466913280e+03	3.836998938225519851e-01	1.117395771309819708e+00	1.621477917306620498e+00	5.700000000000000000e+01
1.586760000467165810e+03	4.281929260754289146e-01	1.078613308515587121e+00	1.841822858748969338e+00	6.500000000000000000e+01
1.587600000467404016e+03	4.119765321831163618e-01	1.079730774170197805e+00	1.852675067018308752e+00	6.200000000000000000e+01
1.588440000467656319e+03	4.370371053521484583e-01	1.050131060374830838e+00	1.852614194999070207e+00	5.900000000000000000e+01
1.589280000467908849e+03	3.919321457539659548e-01	1.081331918988743368e+00	1.772634485672149651e+00	6.600000000000000000e+01
1.590120000468147055e+03	4.465197681595363122e-01	1.132099134214294978e+00	1.713608437979964094e+00	6.700000000000000000e+01
1.590960000468399357e+03	4.715566937903918898e-01	1.143016456766586586e+00	1.724643262307017366e+00	5.300000000000000000e+01
1.591800000468651888e+03	4.155531277416351088e-01	1.083883743543298195e+00	1.714257739518508572e+00	4.400000000000000000e+01
1.592640000468890094e+03	3.606609959870077375e-01	1.075117959340929019e+00	1.864115704806950546e+00	5.900000000000000000e+01
1.593480000469142396e+03	4.260053396141199045e-01	1.086852532894356571e+00	1.864785297018574539e+00	4.600000000000000000e+01
1.594320000469380830e+03	3.816571012374776473e-01	1.138670499407078651e+00	1.695840412018707610e+00	7.700000000000000000e+01
1.595160000469633133e+03	4.465757891774675414e-01	1.059737929286104219e+00	1.616002737403343659e+00	7.000000000000000000e+01
1.596000000469885435e+03	5.120147229572662440e-01	1.001272359737212625e+00	1.895901284037947221e+00	7.500000000000000000e+01
1.596840000470123869e+03	4.568388207445686078e-01	1.141872789044164449e+00	1.705962156057188039e+00	7.100000000000000000e+01
1.597680000470376172e+03	4.014264431501359809e-01	1.012956897515058685e+00	1.715069366441687393e+00	5.800000000000000000e+01
1.598520000470628474e+03	5.556830000212826803e-01	1.083757469924330863e+00	2.144217158172349258e+00	4.600000000000000000e+01
1.599360000470866908e+03	5.807672207284824140e-01	1.115225186007997138e+00	1.624582390287779177e+00	6.600000000000000000e+01
1.600200000471119210e+03	4.756859086684759319e-01	1.166192544335865833e+00	1.695170819807083618e+00	8.400000000000000000e+01
1.601040000471371513e+03	4.395168098525097378e-01	1.196809652234680499e+00	1.876165062787977789e+00	6.700000000000000000e+01
1.601880000471609947e+03	5.652631616285610505e-01	1.188427475645086773e+00	1.697362212499667677e+00	6.800000000000000000e+01
1.602720000471862249e+03	5.591413578889365965e-01	1.139194690870636961e+00	1.637849188653575538e+00	8.300000000000000000e+01
1.603560000472114552e+03	5.531141443020111126e-01	1.070312156525249137e+00	1.767991223365131148e+00	6.700000000000000000e+01
1.604400000472352986e+03	4.767558651806584891e-01	1.131446300771719038e+00	1.758782559615234220e+00	7.100000000000000000e+01
1.605240000472605288e+03	5.309414794372866453e-01	1.222914016855384034e+00	1.639513023846093986e+00	6.100000000000000000e+01
1.606080000472843494e+03	5.148433232358353706e-01	1.024281661387892228e+00	1.880466685480827849e+00	4.800000000000000000e+01
1.606920000473096025e+03	4.896201259467893863e-01	1.186416521145954306e+00	1.801887032596393823e+00	6.400000000000000000e+01
1.607760000473348327e+03	5.245861089631276286e-01	1.088184451883096315e+00	1.642191392692584628e+00	6.900000000000000000e+01
1.608600000473586533e+03	4.693629116740805074e-01	1.309835632477220457e+00	1.601278312404007309e+00	7.300000000000000000e+01
1.609440000473839063e+03	5.045890176103178248e-01	1.111253312785306591e+00	1.599675349230729182e+00	6.500000000000000000e+01
1.610280000474091366e+03	5.287036892524312748e-01	1.172203992521316351e+00	1.628579652884438289e+00	6.100000000000000000e+01
1.611120000474329572e+03	5.737406148832899788e-01	1.163404851135227958e+00	1.698336164807484394e+00	6.100000000000000000e+01
1.611960000474582102e+03	4.981627045216487915e-01	1.244972638770054374e+00	1.737240468461189735e+00	5.900000000000000000e+01
1.612800000474834405e+03	5.229868023089476736e-01	1.327140855711835599e+00	1.746286806826457649e+00	6.100000000000000000e+01
1.613640000475072611e+03	6.182602033215331971e-01	1.088508500244341093e+00	1.795840412018709031e+00	7.000000000000000000e+01
1.614480000475325141e+03	7.829424158797948508e-01	1.190409859716362817e+00	2.086611457595726193e+00	7.600000000000000000e+01
1.615320000475563120e+03	5.183104070450781364e-01	1.232377933555824256e+00	1.697828897980496521e+00	9.000000000000000000e+01
1.616160000475815650e+03	6.237493408248759863e-01	1.324612864865043704e+00	1.698092676730528439e+00	6.400000000000000000e+01
1.617000000476068180e+03	6.578403649288073751e-01	1.186664331663804361e+00	1.717747735288179811e+00	5.700000000000000000e+01
1.617840000476306159e+03	5.929245856360125799e-01	1.048682441278849353e+00	1.887991223365132143e+00	4.200000000000000000e+01
1.618680000476558689e+03	5.177250358851406276e-01	1.191217587241538922e+00	1.948802850288311461e+00	4.900000000000000000e+01
1.619520000476811219e+03	5.624308959815706999e-01	1.193018875162408676e+00	1.899655058557650378e+00	5.700000000000000000e+01
1.620360000477049198e+03	6.663090922419527828e-01	1.275403913798363931e+00	1.800101453365398285e+00	5.900000000000000000e+01
1.621200000477301728e+03	6.209676572620441704e-01	1.267455380597128922e+00	1.720223197403877080e+00	7.900000000000000000e+01
1.622040000477554258e+03	5.059099927402037622e-01	1.289923812192384389e+00	1.720365232115430132e+00	7.400000000000000000e+01
1.622880000477792237e+03	6.400010168441419012e-01	1.191441564051631374e+00	1.630588429519304938e+00	5.600000000000000000e+01
1.623720000478044767e+03	6.335245000319265074e-01	1.193459673666669829e+00	1.631562381827121655e+00	6.400000000000000000e+01
1.624560000478297297e+03	5.679465896702815542e-01	1.425244282995675960e+00	1.761359475096325511e+00	6.400000000000000000e+01
1.625400000478535276e+03	6.727470399194110939e-01	1.196628606120041738e+00	1.840608720192387082e+00	6.200000000000000000e+01
1.626240000478787806e+03	6.879731458556506141e-01	1.258363179673466448e+00	1.779817383942285502e+00	5.800000000000000000e+01
1.627080000479026012e+03	6.229154813338180219e-01	1.180614789574546464e+00	1.629147791730662931e+00	4.700000000000000000e+01
1.627920000479278315e+03	5.375503988157284141e-01	1.372449434679127833e+00	1.729330407788378210e+00	6.500000000000000000e+01
1.628760000479530845e+03	6.527055621374575622e-01	1.144367472743011760e+00	1.620527557500066607e+00	6.600000000000000000e+01
1.629600000479769051e+03	6.866547010123493777e-01	1.236285510806895971e+00	1.811582672500200886e+00	4.900000000000000000e+01
1.630440000480021354e+03	5.714315037233053118e-01	1.398904049728894705e+00	1.682617496827253589e+00	6.700000000000000000e+01
1.631280000480273884e+03	6.666812571977231983e-01	1.210788730609053232e+00	1.712860984904208905e+00	6.500000000000000000e+01
1.632120000480512090e+03	6.308905189925209100e-01	1.423257162204308202e+00	1.802759531538811189e+00	6.700000000000000000e+01
1.632960000480764393e+03	6.550524857109749632e-01	1.315808986758865373e+00	1.592637787500333246e+00	7.000000000000000000e+01
1.633800000481016923e+03	6.499238785746168645e-01	1.228194025394822475e+00	1.632394299423379991e+00	7.600000000000000000e+01
1.634640000481255129e+03	7.445587960565376306e-01	1.270712492765660784e+00	1.742191392692584273e+00	8.800000000000000000e+01
1.635480000481507432e+03	6.490281807712392492e-01	1.313014138442321510e+00	1.611562381827120305e+00	7.600000000000000000e+01
1.636320000481745865e+03	7.040414588639247739e-01	1.146049642160813065e+00	1.680771045577019507e+00	7.800000000000000000e+01
1.637160000481998168e+03	7.381797780442056478e-01	1.227934323040976494e+00	1.630913080288577177e+00	7.200000000000000000e+01
1.638000000482250471e+03	6.225072775298770011e-01	1.180469469003675442e+00	1.479776802596127538e+00	5.700000000000000000e+01
1.638840000482488904e+03	6.069766622445786908e-01	1.263488294130304723e+00	1.488884012980630445e+00	6.900000000000000000e+01
1.639680000482741207e+03	7.111149814248616252e-01	1.325339617826744032e+00	1.619107210384504114e+00	6.700000000000000000e+01
1.640520000482993510e+03	6.260809644411970964e-01	1.407641263503403906e+00	1.639655058557650591e+00	8.200000000000000000e+01
1.641360000483231943e+03	6.205030540795561933e-01	1.380109695098662215e+00	1.710689882884704360e+00	6.900000000000000000e+01
1.642200000483484246e+03	6.358473977066587679e-01	1.432544769510199600e+00	1.841440637788645418e+00	5.500000000000000000e+01
1.643040000483736549e+03	7.297728890433905491e-01	1.334562879125241963e+00	1.630831917596260894e+00	8.300000000000000000e+01
1.643880000483974982e+03	7.549989949796280797e-01	1.236814489026320629e+00	1.619573895865331181e+00	6.300000000000000000e+01
1.644720000484227285e+03	6.598467403051024860e-01	1.399366313580875598e+00	1.839918837307680022e+00	7.900000000000000000e+01
1.645560000484479588e+03	6.949073134741343694e-01	1.311751352216836253e+00	1.631400056442487312e+00	6.900000000000000000e+01
1.646400000484718021e+03	7.593530506506667166e-01	1.343952926342335985e+00	1.630953661634737983e+00	4.700000000000000000e+01
1.647240000484970324e+03	7.440589107470962915e-01	1.247388716265465547e+00	1.770669592211621790e+00	6.200000000000000000e+01
1.648080000485208529e+03	5.994978445268976941e-01	1.390290791249073621e+00	1.732049357981027882e+00	7.500000000000000000e+01
1.648920000485461060e+03	6.741564095469847473e-01	1.353242902008263471e+00	1.803084182308085204e+00	7.300000000000000000e+01
1.649760000485713363e+03	7.189332122579390472e-01	1.436245048543041136e+00	1.724179878654373610e+00	7.600000000000000000e+01
1.650600000485951568e+03	6.939228428124479819e-01	1.409197159302237878e+00	1.755092958942949366e+00	8.900000000000000000e+01
1.651440000486204099e+03	7.382030472217682160e-01	1.431281983284716119e+00	1.755397319039140314e+00	9.200000000000000000e+01
1.652280000486456402e+03	7.231926777762822667e-01	1.403850486431133859e+00	1.755072668269868075e+00	8.200000000000000000e+01
1.653120000486694607e+03	7.282296034071382707e-01	1.486519061128708685e+00	1.744950924231392975e+00	7.700000000000000000e+01
1.653960000486947138e+03	7.223442750492488074e-01	1.439938172459978460e+00	1.725133540289109035e+00	6.400000000000000000e+01
1.654800000487199441e+03	6.665062417676992368e-01	1.432456639830807177e+00	1.655843713846891774e+00	7.000000000000000000e+01
1.655640000487437646e+03	7.501243151081773419e-01	1.405358714814427756e+00	1.686229236635400142e+00	5.300000000000000000e+01
1.656480000487690177e+03	6.737896835249959082e-01	1.387660360491086209e+00	1.716290108654639823e+00	8.300000000000000000e+01
1.657320000487928155e+03	7.076442322472029645e-01	1.400429006739823734e+00	1.656168364616162236e+00	8.000000000000000000e+01
1.658160000488180685e+03	7.606947646715251921e-01	1.433464510458309249e+00	1.665965457885368650e+00	5.800000000000000000e+01
1.659000000488433216e+03	7.242418953974834039e-01	1.456816907422139096e+00	1.806249527308480651e+00	5.000000000000000000e+01
1.659840000488671194e+03	6.684275096541085759e-01	1.399952482691789513e+00	1.666330690000798143e+00	5.500000000000000000e+01
1.660680000488923724e+03	7.619273453037180843e-01	1.482904593450980357e+00	1.756493015385434120e+00	6.000000000000000000e+01
1.661520000489176255e+03	7.359710743313065962e-01	1.435956775761335180e+00	1.646026329904605845e+00	6.200000000000000000e+01
1.662360000489414233e+03	7.391161969083182015e-01	1.468808814969369436e+00	1.725884295193051088e+00	8.400000000000000000e+01
1.663200000489666763e+03	7.719775490272589025e-01	1.541160496421609238e+00	1.675904585866129892e+00	6.600000000000000000e+01
1.664040000489919294e+03	7.551699666806221956e-01	1.453895785486620795e+00	1.904971214904474408e+00	7.000000000000000000e+01
1.664880000490157272e+03	7.790718104791736209e-01	1.526380895673739246e+00	1.794261041346691954e+00	5.900000000000000000e+01
1.665720000490409802e+03	8.320986953653211060e-01	1.419232934881776487e+00	1.805316156346824741e+00	6.700000000000000000e+01
1.666560000490662333e+03	7.562370145456007720e-01	1.482301795783980580e+00	1.886452434039277648e+00	8.300000000000000000e+01
1.667400000490900311e+03	6.896895551188659823e-01	1.435220549359456754e+00	1.957527839712486895e+00	6.400000000000000000e+01
1.668240000491152841e+03	7.434731612265501610e-01	1.538206017302371720e+00	1.788238013270268212e+00	4.100000000000000000e+01
1.669080000491391047e+03	8.167601690325998476e-01	1.461308235388305121e+00	1.808217722597191823e+00	6.400000000000000000e+01
1.669920000491643350e+03	6.611113160564432434e-01	1.484710668127711131e+00	1.778177141251028104e+00	5.600000000000000000e+01
1.670760000491895880e+03	8.055334056948026955e-01	1.458296565377578347e+00	1.798846733462651670e+00	7.700000000000000000e+01
1.671600000492134086e+03	8.177799218212431498e-01	1.421165283177471039e+00	1.810043883174346391e+00	6.200000000000000000e+01
1.672440000492386389e+03	7.522256589977676100e-01	1.434567715916875486e+00	1.840551150001330072e+00	6.000000000000000000e+01
1.673280000492638919e+03	7.769551666323799566e-01	1.548303720493485969e+00	1.661545392982226588e+00	7.800000000000000000e+01
1.674120000492877125e+03	7.809988956599678289e-01	1.571922974927076666e+00	1.781423648943748717e+00	5.500000000000000000e+01
1.674960000493129428e+03	7.955865180655372626e-01	1.504925121461846871e+00	1.810835219424445697e+00	6.300000000000000000e+01
1.675800000493381958e+03	7.992991815587036086e-01	1.598194125466376292e+00	1.751261323559115013e+00	6.100000000000000000e+01
1.676640000493620164e+03	7.834138532008161349e-01	1.471196272001147776e+00	1.842113531828449169e+00	7.200000000000000000e+01
1.677480000493872467e+03	7.669846314649415575e-01	1.504381883046377766e+00	1.902438182597721905e+00	4.400000000000000000e+01
1.678320000494124997e+03	7.506972949581047772e-01	1.527667565642765624e+00	1.863635332309412362e+00	7.100000000000000000e+01
[truncated: 1,570 more rows]
