# Supplementary material for: Real-time single-molecule 3D tracking in E. coli based on cross-entropy minimization
Source: Nat Commun. 2023 Mar 11;14:1336. doi: 10.1038/s41467-023-36879-1 (PMC10008558; doi:10.1038/s41467-023-36879-1)
Supplement: Supplementary file 3 — Source Data [file 41467_2023_36879_MOESM3_ESM.zip › SourceData/Main_Fig_2_Tracking_VS_Sim_Validation/Fig_data/20211111_EXP-21-BL9413/xyzF.csv]

x[nm]		y[nm]	z[nm]	photon rate [kHz]
6.166100230257988102e+01	7.254053158796114076e+01	1.091469784274532770e+02	6.185506142356950932e+01
5.038462345846800616e+01	6.346296914401768419e+01	8.937638009474117951e+01	7.731443192741892290e+01
4.205495447317075985e+01	5.571408473254614080e+01	7.542624810431577487e+01	1.030751282584938764e+02
3.814314491851665423e+01	5.164437194026901068e+01	6.929391082000387314e+01	1.236789263901797682e+02
3.459773397716636367e+01	4.689958114078169160e+01	6.246395535418340472e+01	1.545712949888173853e+02
2.726284824572492838e+01	3.542723785551801541e+01	4.832572590556387127e+01	3.053805709513313218e+02
2.308929568604924754e+01	2.767460083436796836e+01	3.688309076248302176e+01	5.423512831377457815e+02
