# Supplementary material for: Real-time single-molecule 3D tracking in E. coli based on cross-entropy minimization
Source: Nat Commun. 2023 Mar 11;14:1336. doi: 10.1038/s41467-023-36879-1 (PMC10008558; doi:10.1038/s41467-023-36879-1)
Supplement: Supplementary file 3 — Source Data [file 41467_2023_36879_MOESM3_ESM.zip › SourceData/Main_Fig_2_Tracking_VS_Sim_Validation/Fig_data/20211111_EXP-21-BL9413/xyzN_Bins_hist.csv]

x Distance [MLE-mean]	y Distance [MLE-mean]	z Distance [MLE-mean]	Photon counts bins	x[Occurancis]	y[Occurancis]	z[Occurancis]	Photon count [Occurancis]
-4.582720991269325639e-01	-3.133725484721556209e-01	-3.319712490166977226e-01	2.110000000000000142e+01	1.000000000000000000e+00	1.000000000000000000e+00	3.000000000000000000e+00	8.000000000000000000e+00
-4.143634285797047623e-01	-2.852005576987526880e-01	-2.878984762778462603e-01	2.529999999999999716e+01	0.000000000000000000e+00	2.000000000000000000e+00	1.200000000000000000e+01	3.900000000000000000e+01
-3.704547580324769052e-01	-2.570285669253497551e-01	-2.438257035389947702e-01	2.950000000000000000e+01	0.000000000000000000e+00	7.000000000000000000e+00	2.800000000000000000e+01	8.700000000000000000e+01
-3.265460874852490480e-01	-2.288565761519468222e-01	-1.997529308001432802e-01	3.370000000000000284e+01	0.000000000000000000e+00	6.000000000000000000e+00	9.400000000000000000e+01	1.880000000000000000e+02
-2.826374169380212464e-01	-2.006845853785438893e-01	-1.556801580612918179e-01	3.789999999999999858e+01	0.000000000000000000e+00	1.900000000000000000e+01	1.990000000000000000e+02	2.580000000000000000e+02
-2.387287463907934448e-01	-1.725125946051409564e-01	-1.116073853224403278e-01	4.210000000000000142e+01	3.000000000000000000e+00	4.000000000000000000e+01	3.430000000000000000e+02	4.810000000000000000e+02
-1.948200758435656155e-01	-1.443406038317380236e-01	-6.753461258358883779e-02	4.630000000000000426e+01	1.800000000000000000e+01	8.400000000000000000e+01	5.150000000000000000e+02	4.100000000000000000e+02
-1.509114052963377861e-01	-1.161686130583350907e-01	-2.346183984473737549e-02	5.050000000000000000e+01	5.000000000000000000e+01	1.380000000000000000e+02	6.820000000000000000e+02	4.690000000000000000e+02
-1.070027347491099845e-01	-8.799662228493215776e-02	2.061093289411408680e-02	5.470000000000000284e+01	1.920000000000000000e+02	2.010000000000000000e+02	5.430000000000000000e+02	4.290000000000000000e+02
-6.309406420188215514e-02	-5.982463151152922487e-02	6.468370563296554909e-02	5.890000000000000568e+01	5.590000000000000000e+02	3.550000000000000000e+02	4.370000000000000000e+02	3.400000000000000000e+02
-1.918539365465432578e-02	-3.165264073812629197e-02	1.087564783718170391e-01	6.310000000000000142e+01	1.048000000000000000e+03	5.350000000000000000e+02	3.020000000000000000e+02	3.570000000000000000e+02
2.472327689257347583e-02	-3.480649964723359080e-03	1.528292511106685569e-01	6.730000000000001137e+01	9.730000000000000000e+02	5.590000000000000000e+02	1.590000000000000000e+02	1.770000000000000000e+02
6.863194743980127743e-02	2.469134080867957381e-02	1.969020238495200470e-01	7.150000000000000000e+01	4.730000000000000000e+02	5.660000000000000000e+02	9.400000000000000000e+01	1.280000000000000000e+02
1.125406179870291346e-01	5.286333158208250671e-02	2.409747965883715093e-01	7.570000000000000284e+01	1.350000000000000000e+02	4.420000000000000000e+02	4.600000000000000000e+01	8.400000000000000000e+01
1.564492885342569917e-01	8.103532235548543960e-02	2.850475693272229716e-01	7.990000000000000568e+01	4.600000000000000000e+01	2.470000000000000000e+02	1.800000000000000000e+01	5.200000000000000000e+01
2.003579590814847933e-01	1.092073131288883725e-01	3.291203420660744339e-01	8.409999999999999432e+01	1.400000000000000000e+01	1.580000000000000000e+02	1.600000000000000000e+01	3.900000000000000000e+01
2.442666296287125949e-01	1.373793039022913054e-01	3.731931148049258962e-01	8.830000000000001137e+01	4.000000000000000000e+00	1.060000000000000000e+02	1.000000000000000000e+01	8.000000000000000000e+00
2.881753001759403965e-01	1.655512946756942383e-01	4.172658875437773585e-01	9.250000000000000000e+01	3.000000000000000000e+00	3.500000000000000000e+01	7.000000000000000000e+00	9.000000000000000000e+00
3.320839707231682536e-01	1.937232854490971712e-01	4.613386602826288208e-01	9.670000000000000284e+01	0.000000000000000000e+00	1.400000000000000000e+01	8.000000000000000000e+00	3.000000000000000000e+00
3.759926412703961107e-01	2.218952762225001041e-01	5.054114330214802830e-01	1.009000000000000057e+02	1.000000000000000000e+00	5.000000000000000000e+00	4.000000000000000000e+00	3.000000000000000000e+00
