# Supplementary material for: Real-time single-molecule 3D tracking in E. coli based on cross-entropy minimization
Source: Nat Commun. 2023 Mar 11;14:1336. doi: 10.1038/s41467-023-36879-1 (PMC10008558; doi:10.1038/s41467-023-36879-1)
Supplement: Supplementary file 3 — Source Data [file 41467_2023_36879_MOESM3_ESM.zip › SourceData/Main_Fig_2_Tracking_VS_Sim_Validation/Fig_data/20220429_EXP-22-BL9416/txyz_Mean.csv]

time [ms]	x[um]		y[um]	z[um]
0.000000000000000000e+00	1.270822332874660328e-05	9.999936144808445615e-01	1.999993344939573925e+00
8.400000000000021894e-01	1.173766385068033879e-05	9.999919432946489106e-01	1.999995981301070813e+00
1.680000000000004379e+00	1.491651194832589589e-05	9.999905252903222852e-01	1.999993060096049158e+00
2.520000000000006235e+00	1.463752224389991697e-05	9.999924129370966197e-01	1.999992094856052782e+00
3.360000000000008313e+00	1.251328493431705533e-05	9.999951437611311889e-01	1.999995798144286852e+00
4.200000000000010836e+00	1.573543383483109418e-05	9.999937870157721287e-01	1.999995105492126113e+00
5.040000000000013358e+00	1.381412797387287439e-05	9.999930752128902700e-01	1.999994223541784022e+00
5.880000000000014992e+00	1.150755135115276406e-05	9.999936388154616607e-01	1.999991611080731646e+00
6.719999999999984652e+00	1.470397000304801225e-05	9.999910337244753977e-01	1.999993600429056606e+00
7.559999999999950759e+00	1.428666398143833832e-05	9.999926344802038125e-01	1.999991952412270457e+00
8.399999999999916866e+00	1.248897322015475380e-05	9.999934398225472920e-01	1.999995426242434871e+00
9.239999999999881197e+00	1.232724055081570229e-05	9.999912469794260961e-01	1.999993472852345633e+00
1.007999999999984730e+01	1.410907273173391299e-05	9.999945383023609580e-01	1.999992645444907069e+00
1.091999999999981341e+01	1.653579396541851999e-05	9.999947623248739426e-01	1.999994764562500471e+00
1.175999999999977952e+01	1.267098696800894176e-05	9.999915303124167210e-01	1.999992812156461408e+00
1.259999999999974563e+01	1.585117737673209147e-05	9.999924755961984157e-01	1.999992920504400029e+00
1.343999999999971173e+01	1.383661318172775723e-05	9.999943982551324773e-01	1.999994912576575246e+00
1.427999999999967606e+01	1.256273969128597622e-05	9.999926629313907744e-01	1.999992625483575814e+00
1.511999999999964217e+01	1.600395662886448120e-05	9.999938801155946466e-01	1.999992544148388562e+00
1.595999999999960650e+01	1.619191678249277077e-05	9.999929912548961575e-01	1.999994486173923613e+00
1.679999999999957083e+01	1.340518377932880943e-05	9.999934165481378923e-01	1.999991152248017379e+00
1.763999999999953872e+01	1.139124112863073419e-05	9.999951815396965760e-01	1.999992871060944255e+00
1.847999999999950305e+01	1.265656197224018698e-05	9.999933465229222662e-01	1.999993533708502635e+00
1.931999999999947093e+01	1.231967921488143959e-05	9.999920644143629467e-01	1.999995438380713253e+00
2.015999999999943526e+01	1.130298024111644144e-05	9.999956237291617311e-01	1.999991543488040646e+00
2.099999999999939959e+01	1.197043864380233870e-05	9.999944910483256066e-01	1.999989930155114504e+00
2.183999999999936747e+01	1.387409381237143482e-05	9.999946412612185087e-01	1.999990862899200472e+00
2.267999999999933181e+01	1.574299584944090390e-05	9.999950908424500851e-01	1.999991679850028570e+00
2.351999999999929969e+01	1.402952115821446618e-05	9.999921002709637463e-01	1.999992764271688372e+00
2.435999999999926402e+01	1.239002843656367267e-05	9.999959463508828472e-01	1.999989337463532246e+00
2.519999999999922835e+01	1.088774764302022131e-05	9.999928933443706924e-01	1.999996704630758959e+00
2.603999999999919623e+01	1.492164419492126311e-05	9.999955464658605298e-01	1.999993432350541944e+00
2.687999999999916056e+01	1.431690510475119453e-05	9.999934324307621081e-01	1.999994885422612612e+00
2.771999999999912845e+01	1.457927526639702146e-05	9.999940217737449677e-01	1.999992383467112278e+00
2.855999999999909278e+01	1.606198324173421430e-05	9.999961104472234741e-01	1.999994610632214842e+00
2.939999999999905711e+01	1.255409402737155380e-05	9.999912648101612067e-01	1.999990638999178616e+00
3.023999999999902855e+01	1.307498016392794101e-05	9.999941783192322076e-01	1.999994170909462410e+00
3.107999999999899288e+01	1.537896529751772799e-05	9.999936010703337486e-01	1.999994671754809161e+00
3.191999999999896431e+01	1.368592783368920972e-05	9.999913460388715203e-01	1.999993918594765940e+00
3.275999999999893220e+01	1.512813928722648554e-05	9.999930698988697131e-01	1.999993005258956291e+00
3.359999999999889297e+01	1.412573659635134196e-05	9.999942811153694766e-01	1.999993499182045165e+00
3.443999999999886086e+01	1.379165673465298489e-05	9.999915154208354195e-01	1.999992342350020325e+00
3.527999999999882874e+01	1.501451399034952149e-05	9.999937715174698205e-01	1.999994760448486897e+00
3.611999999999878952e+01	1.504665192392310546e-05	9.999927384400117969e-01	1.999993435772231098e+00
3.695999999999875740e+01	1.640502416381312806e-05	9.999919213875900770e-01	1.999992006683819490e+00
3.779999999999872529e+01	1.295362571454078972e-05	9.999964745967412361e-01	1.999993096877552556e+00
3.863999999999868606e+01	1.369931427253135601e-05	9.999921484493405899e-01	1.999993797411223184e+00
3.947999999999865395e+01	1.306618279235821848e-05	9.999942431242264673e-01	1.999993565916355909e+00
4.031999999999862183e+01	1.367659113007743264e-05	9.999934433567673198e-01	1.999996890069668076e+00
4.115999999999858971e+01	1.277176144704212620e-05	9.999918582754410146e-01	1.999991968966539302e+00
4.199999999999855049e+01	1.722497865710010174e-05	9.999942261571671542e-01	1.999990067557903872e+00
4.283999999999851838e+01	1.229643981446196703e-05	9.999912471212994980e-01	1.999991065049895100e+00
4.367999999999848626e+01	1.506464802201429926e-05	9.999937454429287387e-01	1.999991841362654732e+00
4.451999999999844704e+01	1.375162273363735075e-05	9.999959320162397081e-01	1.999994041261224265e+00
4.535999999999841492e+01	1.465688683160479973e-05	9.999924807888496137e-01	1.999991516366652178e+00
4.619999999999838280e+01	1.357238680093150949e-05	9.999955262268166445e-01	1.999995135486499986e+00
4.703999999999834358e+01	1.438047918026432687e-05	9.999925967498469737e-01	1.999993295173114749e+00
4.787999999999831147e+01	1.231100331733897371e-05	9.999943053702672335e-01	1.999993296601984438e+00
4.871999999999827935e+01	1.468504127322795108e-05	9.999934976104316586e-01	1.999991794432705028e+00
4.955999999999824723e+01	1.400058400066359507e-05	9.999937841498898194e-01	1.999994654122571491e+00
5.039999999999820801e+01	1.427288633662877093e-05	9.999925646176208716e-01	1.999990385122881742e+00
5.123999999999817589e+01	1.337038745195762859e-05	9.999936527011261678e-01	1.999994619798810991e+00
5.207999999999814378e+01	1.371627336412718434e-05	9.999938583090284272e-01	1.999990830504449590e+00
5.291999999999810456e+01	1.395450796999632460e-05	9.999923769321950040e-01	1.999993344196797418e+00
5.375999999999807244e+01	1.444672355181706035e-05	9.999933159784056835e-01	1.999993154572875964e+00
5.459999999999804032e+01	1.370014576160027510e-05	9.999941583155421698e-01	1.999991245447834798e+00
5.543999999999800821e+01	1.341909646421849794e-05	9.999935051708344069e-01	1.999994283745612389e+00
5.627999999999796898e+01	1.611221206816877875e-05	9.999946239869371700e-01	1.999991867298965609e+00
5.711999999999793687e+01	1.248241493315194159e-05	9.999967290500247907e-01	1.999994009322947353e+00
5.795999999999790475e+01	1.218230514820153017e-05	9.999912750641541948e-01	1.999993220680127859e+00
5.879999999999786553e+01	1.228528807696365443e-05	9.999942365952961820e-01	1.999993337974142804e+00
5.963999999999783341e+01	1.699462204481547823e-05	9.999931987055542537e-01	1.999991745543516108e+00
6.047999999999780130e+01	1.361351462141391172e-05	9.999947706863595576e-01	1.999993686341517307e+00
6.131999999999799655e+01	1.598307776390105441e-05	9.999929006761413275e-01	1.999994466398755666e+00
6.215999999999824865e+01	1.598486776037861694e-05	9.999898475400218478e-01	1.999991780216668014e+00
6.299999999999850075e+01	1.240124259594195356e-05	9.999949634190391512e-01	1.999991271487919331e+00
6.383999999999875996e+01	1.318760160467806433e-05	9.999916049031204457e-01	1.999993211580825658e+00
6.467999999999901206e+01	1.324121862772538406e-05	9.999934673795198847e-01	1.999992270773851111e+00
6.551999999999927127e+01	1.618098979671909497e-05	9.999937215190094486e-01	1.999994675283365497e+00
6.635999999999953047e+01	1.142245915605087108e-05	9.999932449969062276e-01	1.999993910211327997e+00
6.719999999999978968e+01	1.281600229898879435e-05	9.999909547566482315e-01	1.999991942035278081e+00
6.804000000000004889e+01	1.300165913023305110e-05	9.999931758101892054e-01	1.999993123315646271e+00
6.888000000000030809e+01	1.468061111311265927e-05	9.999923290203768245e-01	1.999991764948199080e+00
6.972000000000055309e+01	1.331971716757966175e-05	9.999915069774697463e-01	1.999992098720788425e+00
7.056000000000081229e+01	1.316472244073287028e-05	9.999933612801857885e-01	1.999991800945519982e+00
7.140000000000107150e+01	1.374960754861886969e-05	9.999934082526187318e-01	1.999992283916952385e+00
7.224000000000133070e+01	1.486965890719180153e-05	9.999933228417817732e-01	1.999993956445925258e+00
7.308000000000158991e+01	1.098643735715828277e-05	9.999941316356144583e-01	1.999993410836878871e+00
7.392000000000184912e+01	1.460446283455946882e-05	9.999922915749109853e-01	1.999994684395790312e+00
7.476000000000210832e+01	1.540915093250042631e-05	9.999940675302430027e-01	1.999994454286089240e+00
7.560000000000235332e+01	1.392944711930406315e-05	9.999948136120920816e-01	1.999992593846429800e+00
7.644000000000261252e+01	1.144255000519314993e-05	9.999942419158014406e-01	1.999992220890921102e+00
7.728000000000287173e+01	1.325901041922015341e-05	9.999955093623087432e-01	1.999992851263560079e+00
7.812000000000313094e+01	1.674798545980076491e-05	9.999936530741743157e-01	1.999994957586559652e+00
7.896000000000339014e+01	1.621872212392535314e-05	9.999949701118990841e-01	1.999993850575066068e+00
7.980000000000364935e+01	1.406981797612388232e-05	9.999967804017767525e-01	1.999992880584729127e+00
8.064000000000390855e+01	1.497077828468763859e-05	9.999950569172558756e-01	1.999993312195808226e+00
8.148000000000415355e+01	1.676523064485376411e-05	9.999953370194152313e-01	1.999991783288054714e+00
8.232000000000441275e+01	1.459759300694343043e-05	9.999924253938116125e-01	1.999993072324811827e+00
8.316000000000467196e+01	1.781746895394062714e-05	9.999932063921729286e-01	1.999990520307906472e+00
8.400000000000493117e+01	1.321647023058772928e-05	9.999929141557866163e-01	1.999993282858075316e+00
8.484000000000519037e+01	1.557591890649458592e-05	9.999918618591592256e-01	1.999991851138883003e+00
8.568000000000544958e+01	1.658571733396421271e-05	9.999924695906571293e-01	1.999993971891132372e+00
8.652000000000570878e+01	1.558619380390400229e-05	9.999953200343643100e-01	1.999992445635115468e+00
8.736000000000595378e+01	1.344908930887533600e-05	9.999969267315736987e-01	1.999996633351022846e+00
8.820000000000621299e+01	1.219004590733320069e-05	9.999951012271771633e-01	1.999992995992863731e+00
8.904000000000647219e+01	1.333504443879222554e-05	9.999956125212273728e-01	1.999994650223491544e+00
8.988000000000673140e+01	1.432203958763296568e-05	9.999958529973844712e-01	1.999991877862449474e+00
9.072000000000699060e+01	1.314471524652103553e-05	9.999949375356813608e-01	1.999994294326188360e+00
9.156000000000724981e+01	1.316717985937478392e-05	9.999942779844291918e-01	1.999993433793336051e+00
9.240000000000750902e+01	1.311495095587553293e-05	9.999924631790317875e-01	1.999993509807756809e+00
9.324000000000776822e+01	1.453782008144602072e-05	9.999961663401575329e-01	1.999994188736449408e+00
9.408000000000801322e+01	1.805593633358118126e-05	9.999931356063157528e-01	1.999995603023614343e+00
9.492000000000827242e+01	1.200185663108157281e-05	9.999954434206207443e-01	1.999992103031568824e+00
9.576000000000853163e+01	1.170981492727867949e-05	9.999943901515289113e-01	1.999993778246307752e+00
9.660000000000879083e+01	1.331115728595753822e-05	9.999910367250417487e-01	1.999992810813864486e+00
9.744000000000905004e+01	1.387514608483704243e-05	9.999946901838424607e-01	1.999994547494893915e+00
9.828000000000930925e+01	1.410282934439006675e-05	9.999970314981923014e-01	1.999992974307120974e+00
9.912000000000956845e+01	1.483745539677182173e-05	9.999969728785248479e-01	1.999992713150348544e+00
9.996000000000981345e+01	1.263894195813789376e-05	9.999919570624898890e-01	1.999992574742861740e+00
1.008000000000100727e+02	1.108024421948231985e-05	9.999934743364620182e-01	1.999993526789114684e+00
1.016400000000103319e+02	1.338691969804713885e-05	9.999941486467281981e-01	1.999994340266892490e+00
1.024800000000105911e+02	1.192162365853719717e-05	9.999936956603550087e-01	1.999991039845453011e+00
1.033200000000108503e+02	1.513454584756062536e-05	9.999937011865911440e-01	1.999996867689246560e+00
1.041600000000111095e+02	1.346953738254033823e-05	9.999943912365546472e-01	1.999994639393064100e+00
1.050000000000113687e+02	1.308073736089906445e-05	9.999954896650188330e-01	1.999993314967111857e+00
1.058400000000116137e+02	1.439969879901745984e-05	9.999945353329673381e-01	1.999993476352809996e+00
1.066800000000118729e+02	1.079761053107822852e-05	9.999939298014920430e-01	1.999991868838906672e+00
1.075200000000121321e+02	1.536575528885632906e-05	9.999922038818104264e-01	1.999990569352917413e+00
1.083600000000123913e+02	1.467302253156669347e-05	9.999953669942824863e-01	1.999990621951482028e+00
1.092000000000126505e+02	1.245239573979696260e-05	9.999933248422634424e-01	1.999992907557936350e+00
1.100400000000129097e+02	1.450467604578669418e-05	9.999931211174873935e-01	1.999994952016495464e+00
1.108800000000131689e+02	1.359903780159127554e-05	9.999949944066507390e-01	1.999993752586731288e+00
1.117200000000134139e+02	1.277657264921363609e-05	9.999922409057818706e-01	1.999993482403371159e+00
1.125600000000136731e+02	1.305864218465195144e-05	9.999944875225103003e-01	1.999993093816375689e+00
1.134000000000139323e+02	1.590715756676757824e-05	9.999926828266072487e-01	1.999992706016466171e+00
1.142400000000141915e+02	1.218330025029363557e-05	9.999929247507878260e-01	1.999992777948549127e+00
1.150800000000144507e+02	1.548943036365319921e-05	9.999944588440752291e-01	1.999996499563441832e+00
1.159200000000147099e+02	1.470532032791848969e-05	9.999945701361219186e-01	1.999994138493014662e+00
1.167600000000149691e+02	1.587952989099278357e-05	9.999926646106083172e-01	1.999991135067666459e+00
1.176000000000152141e+02	1.177260640563387287e-05	9.999929957544710923e-01	1.999992428056498239e+00
1.184400000000154733e+02	1.354150681014449853e-05	9.999941789957312865e-01	1.999992028213050110e+00
1.192800000000157326e+02	1.362144031971609687e-05	9.999934367665492818e-01	1.999995300086848893e+00
1.201200000000159918e+02	1.437993159231194825e-05	9.999935883328011643e-01	1.999989928412419182e+00
1.209600000000162510e+02	1.433705459898285994e-05	9.999946826247966269e-01	1.999995446730234328e+00
1.218000000000165102e+02	1.309986528104700978e-05	9.999950206316191581e-01	1.999990442305107807e+00
1.226400000000167694e+02	1.374189572125160831e-05	9.999946882984251939e-01	1.999993019650675885e+00
1.234800000000168012e+02	1.495803264764951686e-05	9.999952130956069052e-01	1.999994739787743114e+00
1.243200000000164778e+02	1.159375986140142654e-05	9.999916288719162827e-01	1.999994088408040716e+00
1.251600000000161401e+02	1.255459939829469947e-05	9.999927907959517137e-01	1.999990208706286188e+00
1.260000000000158167e+02	1.528092645054099117e-05	9.999943263940903604e-01	1.999993862943019840e+00
1.268400000000154932e+02	1.396585567273162356e-05	9.999935976784637415e-01	1.999994166533234585e+00
1.276800000000151698e+02	1.289799341598542071e-05	9.999934071838832983e-01	1.999992595611870927e+00
1.285200000000148464e+02	1.115699443511877552e-05	9.999941114049619717e-01	1.999994916521568245e+00
1.293600000000145087e+02	1.216623496165762342e-05	9.999949867164011907e-01	1.999994582496028572e+00
1.302000000000141995e+02	1.345377227457697667e-05	9.999939329386872133e-01	1.999992675691617317e+00
1.310400000000138618e+02	1.299684263210479013e-05	9.999949965258770890e-01	1.999992328906434746e+00
1.318800000000135526e+02	1.193996044256476038e-05	9.999959567771228297e-01	1.999994523254382983e+00
1.327200000000132150e+02	1.457264877653325969e-05	9.999943014504929506e-01	1.999994971731283266e+00
1.335600000000128773e+02	1.371398050300514362e-05	9.999936060016066941e-01	1.999992656328456908e+00
1.344000000000125681e+02	1.238910869705413408e-05	9.999942937824369826e-01	1.999994376653196682e+00
1.352400000000122304e+02	1.367988581522465938e-05	9.999929995946997829e-01	1.999990829097115119e+00
1.360800000000119212e+02	1.517821497256037699e-05	9.999944353435507027e-01	1.999992814801252017e+00
1.369200000000115836e+02	1.281789600171597061e-05	9.999915761423393556e-01	1.999993596903830273e+00
1.377600000000112743e+02	1.289940320152303329e-05	9.999940311156640949e-01	1.999990964837264018e+00
1.386000000000109367e+02	1.508796289704704398e-05	9.999922105963502394e-01	1.999992292310450726e+00
1.394400000000105990e+02	1.362851574000609352e-05	9.999933996051002527e-01	1.999992785765017489e+00
1.402800000000102898e+02	1.206896270053238878e-05	9.999930932338262357e-01	1.999992188723660691e+00
1.411200000000099521e+02	1.221964073950699871e-05	9.999969158864839835e-01	1.999993217090317410e+00
1.419600000000096429e+02	1.545229608403889579e-05	9.999940692856434943e-01	1.999994964760523519e+00
1.428000000000093053e+02	1.195238067374031928e-05	9.999943474160092327e-01	1.999994370750451722e+00
1.436400000000089960e+02	1.260342269988618257e-05	9.999955481088953491e-01	1.999991472313627172e+00
1.444800000000086584e+02	1.387473776570601127e-05	9.999963022791229506e-01	1.999993395488545378e+00
1.453200000000083207e+02	1.563229875607675089e-05	9.999934700575565660e-01	1.999994182142681654e+00
1.461600000000080115e+02	1.239209494390235551e-05	9.999947464675215114e-01	1.999988874995328958e+00
1.470000000000076739e+02	1.400774500677939709e-05	9.999922111432734129e-01	1.999994570733394816e+00
1.478400000000073646e+02	1.440170253220806515e-05	9.999967769205133639e-01	1.999993429373805753e+00
1.486800000000070270e+02	1.408313797215377628e-05	9.999927903422669573e-01	1.999994351530755887e+00
1.495200000000066893e+02	1.133423805463915922e-05	9.999938183192629282e-01	1.999990829511213208e+00
1.503600000000063801e+02	1.248882438814804413e-05	9.999953369198640862e-01	1.999989365449692968e+00
1.512000000000060425e+02	1.092035911135273935e-05	9.999947319744226792e-01	1.999995588112221334e+00
1.520400000000057332e+02	1.413961671709750162e-05	9.999969488047790733e-01	1.999995036487643985e+00
1.528800000000053956e+02	1.720733865642141755e-05	9.999933294690169783e-01	1.999991799476290355e+00
1.537200000000050863e+02	1.350888089509018720e-05	9.999947537175915002e-01	1.999995021799546135e+00
1.545600000000047487e+02	1.476950302703405737e-05	9.999959931118208578e-01	1.999992147772323259e+00
1.554000000000044110e+02	1.097572704162323408e-05	9.999923660087376431e-01	1.999994762615706190e+00
1.562400000000041018e+02	1.216287563335314843e-05	9.999967083349577956e-01	1.999993983206800330e+00
1.570800000000037642e+02	1.023488896348066147e-05	9.999938316509563441e-01	1.999995259834847827e+00
1.579200000000034549e+02	1.324863669212837228e-05	9.999926169034201173e-01	1.999992805402941665e+00
1.587600000000031173e+02	1.325071740522095655e-05	9.999932299843703465e-01	1.999992687973016992e+00
1.596000000000028081e+02	1.186902844519114479e-05	9.999958598286481370e-01	1.999994144613151281e+00
1.604400000000024704e+02	1.472553756424214573e-05	9.999943718541601800e-01	1.999993195934879120e+00
1.612800000000021328e+02	1.193367637118848064e-05	9.999952798963550604e-01	1.999995986054607711e+00
1.621200000000018235e+02	1.417364396117395922e-05	9.999934343586232011e-01	1.999991814132091150e+00
1.629600000000014859e+02	1.205980539272424896e-05	9.999929155692571792e-01	1.999993858261896573e+00
1.638000000000011767e+02	1.426497225296069412e-05	9.999958551576071386e-01	1.999991964693457414e+00
1.646400000000008390e+02	1.348666670246209342e-05	9.999948393080321241e-01	1.999993191321359554e+00
1.654800000000005298e+02	1.378907048007134675e-05	9.999944219696570435e-01	1.999993435723890656e+00
1.663200000000001921e+02	1.377117186331139606e-05	9.999930916571475592e-01	1.999994127672672706e+00
1.671599999999998545e+02	1.741330804137215202e-05	9.999918910116923909e-01	1.999991956060308107e+00
1.679999999999995453e+02	1.314161699486468100e-05	9.999952209778747436e-01	1.999993089339841212e+00
1.688399999999992076e+02	1.221874424231587106e-05	9.999934214840496827e-01	1.999989938018848834e+00
1.696799999999988984e+02	1.397901185653678863e-05	9.999941907366501903e-01	1.999992983685607184e+00
1.705199999999985607e+02	1.554538513670520293e-05	9.999910530124196395e-01	1.999992935048127807e+00
1.713599999999982231e+02	1.120898854031180479e-05	9.999925703593071091e-01	1.999993997921112099e+00
1.721999999999979138e+02	1.235152474059302110e-05	9.999943674505663571e-01	1.999993745167442327e+00
1.730399999999975762e+02	1.182213124481526763e-05	9.999932079868072421e-01	1.999993295725738252e+00
1.738799999999972670e+02	1.136603925524138395e-05	9.999926178138202060e-01	1.999993208677285583e+00
1.747199999999969293e+02	1.243183823927920370e-05	9.999942057954859242e-01	1.999992773041909366e+00
1.755599999999966201e+02	1.264474678006587725e-05	9.999918653836828986e-01	1.999993098785318502e+00
1.763999999999962824e+02	1.425656336976015999e-05	9.999925272135333776e-01	1.999993019872509326e+00
1.772399999999959448e+02	1.579186097763811370e-05	9.999930235986492777e-01	1.999992162127588680e+00
1.780799999999956356e+02	1.615486187237738270e-05	9.999925774205807860e-01	1.999993790018250728e+00
1.789199999999952979e+02	1.195177802532265251e-05	9.999925897913605199e-01	1.999994502149991638e+00
1.797599999999949887e+02	1.296295964580319334e-05	9.999932055615918802e-01	1.999992498954833886e+00
1.805999999999946510e+02	1.216585647570336222e-05	9.999929030645372530e-01	1.999992007576459008e+00
1.814399999999943418e+02	1.420906572061667153e-05	9.999943423818858923e-01	1.999991545161885487e+00
1.822799999999940042e+02	1.187481897412147872e-05	9.999945047512555085e-01	1.999993206034653248e+00
1.831199999999936665e+02	1.556445879339437403e-05	9.999943871457003253e-01	1.999990566439523887e+00
1.839599999999933573e+02	1.337319552464859133e-05	9.999939672189465112e-01	1.999992212067018826e+00
1.847999999999930196e+02	1.634176770960365713e-05	9.999942053833251743e-01	1.999991344502883850e+00
1.856399999999927104e+02	1.227667563767826688e-05	9.999964410215753663e-01	1.999992939155731175e+00
1.864799999999923728e+02	1.452542827265375945e-05	9.999954095394814058e-01	1.999995439033726008e+00
1.873199999999920351e+02	1.574429580034690423e-05	9.999932397411293028e-01	1.999993765296042669e+00
1.881599999999917259e+02	1.624991680987445769e-05	9.999955806445249840e-01	1.999993649869204138e+00
1.889999999999913882e+02	1.432167617972901555e-05	9.999940648765797135e-01	1.999994055723033792e+00
1.898399999999910790e+02	1.536108119103479552e-05	9.999935079763933032e-01	1.999993045568899674e+00
1.906799999999907413e+02	1.298643106466031799e-05	9.999949673048476040e-01	1.999993753890658033e+00
1.915199999999904321e+02	1.508323862378793280e-05	9.999964873208444516e-01	1.999996574504044666e+00
1.923599999999900945e+02	1.474294233555900433e-05	9.999946146221987409e-01	1.999994521005020509e+00
1.931999999999897568e+02	1.442675823973093809e-05	9.999923697945304335e-01	1.999993681785939836e+00
1.940399999999894476e+02	1.422557299854434096e-05	9.999942924475649919e-01	1.999993705197633087e+00
1.948799999999891099e+02	1.360709765683987011e-05	9.999921391074362287e-01	1.999992721030542375e+00
1.957199999999888007e+02	1.087314105561836336e-05	9.999924147828046506e-01	1.999995688421413398e+00
1.965599999999884631e+02	1.458424884726626217e-05	9.999916028643244248e-01	1.999993235078288301e+00
1.973999999999881538e+02	1.442097650291719371e-05	9.999945740565270302e-01	1.999993506283208156e+00
1.982399999999878162e+02	1.230487207909059162e-05	9.999930010345348119e-01	1.999994641849143662e+00
1.990799999999874785e+02	1.530487089972795218e-05	9.999958689878738483e-01	1.999992029263280235e+00
1.999199999999871693e+02	1.297659904951683899e-05	9.999961195190674168e-01	1.999993830193625310e+00
2.007599999999868317e+02	1.415716023867556439e-05	9.999951604469092814e-01	1.999992287365896848e+00
2.015999999999865224e+02	1.526402542080401657e-05	9.999933658431580108e-01	1.999994715642662513e+00
2.024399999999861848e+02	1.504841774094571247e-05	9.999945645023643470e-01	1.999992104315712504e+00
2.032799999999858471e+02	1.646901859403357437e-05	9.999927212909697216e-01	1.999993410838570407e+00
2.041199999999855379e+02	1.481673767108790499e-05	9.999906776837502731e-01	1.999992584363247339e+00
2.049599999999852002e+02	9.251954711160124202e-06	9.999920137391047348e-01	1.999991969897427113e+00
2.057999999999848910e+02	1.364205558764696053e-05	9.999939676122158172e-01	1.999991873045652513e+00
2.066399999999845534e+02	1.565448091061501389e-05	9.999968003500355751e-01	1.999993149130411485e+00
2.074799999999842441e+02	1.421086695863752566e-05	9.999921089502310512e-01	1.999992997969458175e+00
2.083199999999839065e+02	1.442868723825051433e-05	9.999919892162459911e-01	1.999992570676329739e+00
2.091599999999835688e+02	1.215344254996714015e-05	9.999933750554630407e-01	1.999993288179389817e+00
2.099999999999832596e+02	1.290771132503978471e-05	9.999931524098581992e-01	1.999992227493299968e+00
2.108399999999829220e+02	1.239856326150249700e-05	9.999938315699683500e-01	1.999994953363548600e+00
2.116799999999826127e+02	1.301007929701644507e-05	9.999938420517199278e-01	1.999995390181843691e+00
2.125199999999822751e+02	1.689781392837987897e-05	9.999953450266697574e-01	1.999993410304687691e+00
2.133599999999819659e+02	1.336917527392361005e-05	9.999964698918448747e-01	1.999992844470266373e+00
2.141999999999816282e+02	1.523237397162500335e-05	9.999956466724638782e-01	1.999994502020327136e+00
2.150399999999812906e+02	1.700307797389560640e-05	9.999963461708543111e-01	1.999993169770591717e+00
2.158799999999809813e+02	1.531206389674233693e-05	9.999920562037697414e-01	1.999992662001467858e+00
2.167199999999806437e+02	1.147410566918552996e-05	9.999940132684600469e-01	1.999994659617566617e+00
2.175599999999803345e+02	1.165452900732219932e-05	9.999944960295276131e-01	1.999993266609827458e+00
2.183999999999799968e+02	1.172417787780688488e-05	9.999939438353330212e-01	1.999992739522267415e+00
2.192399999999796592e+02	1.245910854191153813e-05	9.999940871996998437e-01	1.999992870489304631e+00
2.200799999999793499e+02	1.427027038408242702e-05	9.999910848238119376e-01	1.999991485473685549e+00
2.209199999999790123e+02	1.084270204718757786e-05	9.999943000953658290e-01	1.999993318726219993e+00
2.217599999999787030e+02	1.382396157514567968e-05	9.999948695300976409e-01	1.999990084789078804e+00
2.225999999999783654e+02	1.303109579205543961e-05	9.999925029758184314e-01	1.999992707432742156e+00
2.234399999999780562e+02	1.460864954098023133e-05	9.999933414699501144e-01	1.999992255176728628e+00
2.242799999999777185e+02	1.428600773409820796e-05	9.999934647979353830e-01	1.999993490678960262e+00
2.251199999999773809e+02	1.705216562681014764e-05	9.999977344023520676e-01	1.999992470359065688e+00
2.259599999999770716e+02	1.318762056411162222e-05	9.999949764129184571e-01	1.999992004827798819e+00
2.267999999999767340e+02	1.174193463499079671e-05	9.999937496148024740e-01	1.999995905454536427e+00
2.276399999999764248e+02	1.272207294891938761e-05	9.999970543000306078e-01	1.999993069019936121e+00
2.284799999999760871e+02	1.595839331610142739e-05	9.999946904532450720e-01	1.999994363514532525e+00
2.293199999999757779e+02	1.353024556653501309e-05	9.999935588583929169e-01	1.999993234041388845e+00
2.301599999999754402e+02	1.357466433994697706e-05	9.999923887903549025e-01	1.999991019171292850e+00
2.309999999999751026e+02	1.278262007509234554e-05	9.999971558284915796e-01	1.999992840193988819e+00
2.318399999999747934e+02	1.043278261586414261e-05	9.999932615516835543e-01	1.999992743337086765e+00
2.326799999999744557e+02	1.687612281046239405e-05	9.999949659689597592e-01	1.999993293504979119e+00
2.335199999999741465e+02	1.450604490599676069e-05	9.999933220459270578e-01	1.999993564288015113e+00
2.343599999999738088e+02	1.481226744612687485e-05	9.999931478347856562e-01	1.999991651107325019e+00
2.351999999999734996e+02	1.632385332743520499e-05	9.999920969671789450e-01	1.999993373681726139e+00
2.360399999999731619e+02	1.477129192370600276e-05	9.999930725300907319e-01	1.999994806462204400e+00
2.368799999999728243e+02	1.326294148029301433e-05	9.999950917501909675e-01	1.999991113294093958e+00
2.377199999999725151e+02	1.090893205342527913e-05	9.999908676137811980e-01	1.999994531287264898e+00
2.385599999999721774e+02	1.180307681831192337e-05	9.999936629915014974e-01	1.999992082840558627e+00
2.393999999999718682e+02	1.403346080826932398e-05	9.999970461392577725e-01	1.999995444726270888e+00
2.402399999999715305e+02	1.171323061462832335e-05	9.999946425768339031e-01	1.999990798634141642e+00
2.410799999999711929e+02	1.400905939841157642e-05	9.999921552293351557e-01	1.999992433655447766e+00
2.419199999999708837e+02	1.495811263923875803e-05	9.999943509316938650e-01	1.999989739149541368e+00
2.427599999999705460e+02	1.323964306560200081e-05	9.999954399186663512e-01	1.999992823620352134e+00
2.435999999999702368e+02	1.523255012441809841e-05	9.999930670259556953e-01	1.999993396693824810e+00
2.444399999999698991e+02	1.300893692018865051e-05	9.999927180526719805e-01	1.999993900311122674e+00
2.452799999999695899e+02	1.598075371517512774e-05	9.999964494893746059e-01	1.999995301546595661e+00
2.461199999999692523e+02	1.289542483466718192e-05	9.999958000147151083e-01	1.999993648327398788e+00
2.469599999999689146e+02	1.569570934355968807e-05	9.999957285261981133e-01	1.999993989717759657e+00
2.477999999999686054e+02	1.371963686060380086e-05	9.999941321595680055e-01	1.999995043493497437e+00
2.486399999999689499e+02	1.560612173721444496e-05	9.999927641082487773e-01	1.999994920480281602e+00
2.494799999999697775e+02	-2.546485271873137200e-04	9.999929827514030256e-01	1.999993878833038030e+00
2.503199999999706336e+02	-3.427413263186914784e-03	1.000001086898269165e+00	1.999997306602717684e+00
2.511599999999714612e+02	-7.384119149858653017e-03	1.000031003955695663e+00	2.000005881087555171e+00
2.519999999999722888e+02	-1.134163942464364375e-02	1.000082635200461922e+00	2.000022671628630455e+00
2.528399999999731449e+02	-1.529898404979746808e-02	1.000151966203425502e+00	2.000045172827059403e+00
2.536799999999739725e+02	-1.925578112025240832e-02	1.000242927005998261e+00	2.000076365413712587e+00
2.545199999999748286e+02	-2.321671736491804847e-02	1.000352551085781805e+00	2.000112282974622513e+00
2.553599999999756562e+02	-2.717104489899976189e-02	1.000486956712339781e+00	2.000155258145833059e+00
2.561999999999765123e+02	-3.112618414400651970e-02	1.000640215834047719e+00	2.000207900335304156e+00
2.570399999999773399e+02	-3.507888367166759475e-02	1.000819747399612325e+00	2.000266464720406923e+00
2.578799999999781676e+02	-3.903730181965935075e-02	1.001013514952947769e+00	2.000332343249899836e+00
2.587199999999789952e+02	-4.298406118947923488e-02	1.001227883568082344e+00	2.000405752654368818e+00
2.595599999999798797e+02	-4.693522426580221812e-02	1.001465766295067450e+00	2.000485018652790270e+00
2.603999999999807073e+02	-5.088706702315889258e-02	1.001724569305395107e+00	2.000568650430308626e+00
2.612399999999815350e+02	-5.483637193432432111e-02	1.002002374801910900e+00	2.000665419569094272e+00
2.620799999999823626e+02	-5.878384499792822099e-02	1.002303497273740795e+00	2.000764551996378593e+00
2.629199999999832471e+02	-6.273120850948149529e-02	1.002626127924060473e+00	2.000869155429049862e+00
2.637599999999840747e+02	-6.667179475746157213e-02	1.002967009917226537e+00	2.000984186961267675e+00
2.645999999999849024e+02	-7.061581857134424656e-02	1.003324715383118848e+00	2.001104411336298128e+00
2.654399999999857300e+02	-7.455253226279698331e-02	1.003709112670314152e+00	2.001231384240082622e+00
2.662799999999865577e+02	-7.849292517830631921e-02	1.004112574569042904e+00	2.001364931892426924e+00
2.671199999999874422e+02	-8.242544007596204481e-02	1.004538234762641036e+00	2.001507083007743493e+00
2.679599999999882698e+02	-8.635808489049710823e-02	1.004985337712514415e+00	2.001655477626289592e+00
2.687999999999890974e+02	-9.029328103408523765e-02	1.005452515779632572e+00	2.001812558835431854e+00
2.696399999999899251e+02	-9.421971182475583073e-02	1.005936311701369101e+00	2.001974577650453391e+00
2.704799999999908096e+02	-9.814710694556511017e-02	1.006446682588051367e+00	2.002144763149401374e+00
2.713199999999916372e+02	-1.020690077244916089e-01	1.006973570602257340e+00	2.002316862575863166e+00
2.721599999999924648e+02	-1.059900102255342536e-01	1.007521469766344602e+00	2.002504890353886235e+00
2.729999999999932925e+02	-1.099058295395027030e-01	1.008093637890328909e+00	2.002694216846725439e+00
2.738399999999941201e+02	-1.138171732386636242e-01	1.008680863054234766e+00	2.002891199702216518e+00
2.746799999999950046e+02	-1.177322163795019999e-01	1.009295752092920662e+00	2.003095042407352810e+00
2.755199999999958322e+02	-1.216394131662212746e-01	1.009927812339759701e+00	2.003303648705193840e+00
2.763599999999966599e+02	-1.255394773545167875e-01	1.010577114591782344e+00	2.003522225823529013e+00
2.771999999999974875e+02	-1.294444966388325624e-01	1.011250943521636358e+00	2.003746293880415141e+00
2.780399999999983720e+02	-1.333410762639385683e-01	1.011942824799698659e+00	2.003978117373520718e+00
2.788799999999991996e+02	-1.372353205950010424e-01	1.012661909142206662e+00	2.004214836995400706e+00
2.797200000000000273e+02	-1.411230934112386037e-01	1.013395318737364548e+00	2.004458658917458891e+00
2.805600000000008549e+02	-1.450085184558208562e-01	1.014150648022735801e+00	2.004714367717853385e+00
2.814000000000016826e+02	-1.488906423150290481e-01	1.014923807165499792e+00	2.004971238705343772e+00
2.822400000000025670e+02	-1.527690900496539161e-01	1.015723061941657734e+00	2.005235672262363877e+00
2.830800000000033947e+02	-1.566391147986510024e-01	1.016536894439813654e+00	2.005507194358108425e+00
2.839200000000042223e+02	-1.605121901946494622e-01	1.017374060816907289e+00	2.005785977788836494e+00
2.847600000000050500e+02	-1.643740591208000257e-01	1.018231767860853676e+00	2.006072505610219991e+00
2.856000000000058776e+02	-1.682376832653440513e-01	1.019111477935195964e+00	2.006366564607561020e+00
2.864400000000067621e+02	-1.720911882160665041e-01	1.020007006845290665e+00	2.006668469573765989e+00
2.872800000000075897e+02	-1.759409946937103564e-01	1.020926574632036399e+00	2.006971003792304753e+00
2.881200000000084174e+02	-1.797837799730982178e-01	1.021863859002289265e+00	2.007286452789600162e+00
2.889600000000092450e+02	-1.836275115794959445e-01	1.022825133795686181e+00	2.007603491273620921e+00
2.898000000000101295e+02	-1.874621353405925284e-01	1.023801358929607108e+00	2.007932702017229509e+00
2.906400000000109571e+02	-1.912918408710515550e-01	1.024803937663959941e+00	2.008261856841246029e+00
2.914800000000117848e+02	-1.951146544021355178e-01	1.025824698685214420e+00	2.008604582810076700e+00
2.923200000000126124e+02	-1.989373953343838985e-01	1.026860915441716982e+00	2.008948672714930161e+00
2.931600000000134401e+02	-2.027501383839116766e-01	1.027921610299098232e+00	2.009302356324695893e+00
2.940000000000143245e+02	-2.065619540901343643e-01	1.029003643463036743e+00	2.009662776337597823e+00
2.948400000000151522e+02	-2.103603770987130250e-01	1.030102894238055233e+00	2.010031011948797186e+00
2.956800000000159798e+02	-2.141587767544365639e-01	1.031224412250561162e+00	2.010405559166650313e+00
2.965200000000168075e+02	-2.179458189808264612e-01	1.032366808551877568e+00	2.010784787088091718e+00
2.973600000000176919e+02	-2.217307316089254798e-01	1.033524357104434355e+00	2.011171207806150107e+00
2.982000000000185196e+02	-2.255089099244559636e-01	1.034705873102493401e+00	2.011565553054087019e+00
2.990400000000193472e+02	-2.292806496163599383e-01	1.035906932563684713e+00	2.011963524683316074e+00
2.998800000000201749e+02	-2.330475362677771611e-01	1.037125458668314959e+00	2.012370609990429937e+00
3.007200000000210025e+02	-2.368082849007693280e-01	1.038365723383594119e+00	2.012782685481344647e+00
3.015600000000218870e+02	-2.405599280325834977e-01	1.039629060314218423e+00	2.013204615911923234e+00
3.024000000000227146e+02	-2.443040144752602338e-01	1.040904476196627071e+00	2.013630412007789250e+00
3.032400000000235423e+02	-2.480441947061512442e-01	1.042204389176230039e+00	2.014064188661284227e+00
3.040800000000243699e+02	-2.517780648875859728e-01	1.043524412582550687e+00	2.014504345997328638e+00
3.049200000000252544e+02	-2.555048373487998070e-01	1.044863865091696375e+00	2.014950596392593329e+00
3.057600000000260820e+02	-2.592175289510485481e-01	1.046224019294703655e+00	2.015402156722467808e+00
3.066000000000269097e+02	-2.629307130171504858e-01	1.047598689165430752e+00	2.015859762918772002e+00
3.074400000000277373e+02	-2.666342757509147510e-01	1.048994301792476325e+00	2.016326117825362196e+00
3.082800000000285650e+02	-2.703309587844934803e-01	1.050415340418509480e+00	2.016799724155356799e+00
3.091200000000294494e+02	-2.740179423604886533e-01	1.051850279885469863e+00	2.017275885956070436e+00
3.099600000000302771e+02	-2.777005735546566600e-01	1.053306718988927138e+00	2.017765998957344209e+00
3.108000000000311047e+02	-2.813716178402014823e-01	1.054780569892791009e+00	2.018257933562050077e+00
3.116400000000319324e+02	-2.850379586400562659e-01	1.056275386564113905e+00	2.018756852866039786e+00
3.124800000000327600e+02	-2.886977861831542258e-01	1.057791425191534573e+00	2.019258420529633113e+00
3.133200000000336445e+02	-2.923450186167561582e-01	1.059325558066222417e+00	2.019768746529319259e+00
3.141600000000344721e+02	-2.959866947319761965e-01	1.060876014965938641e+00	2.020288521097370449e+00
3.150000000000352998e+02	-2.996209826606066606e-01	1.062446730384135396e+00	2.020810407130071429e+00
3.158400000000361274e+02	-3.032454532481697607e-01	1.064040106769418959e+00	2.021338249865402670e+00
3.166800000000370119e+02	-3.068629956089189426e-01	1.065646134292979053e+00	2.021879649740516705e+00
3.175200000000378395e+02	-3.104655576727248789e-01	1.067279927677882156e+00	2.022421624561563380e+00
3.183600000000386672e+02	-3.140665840856703972e-01	1.068927051353630420e+00	2.022971291351425283e+00
3.192000000000394948e+02	-3.176557363317342730e-01	1.070593618476830988e+00	2.023525376045283597e+00
3.200400000000403224e+02	-3.212363976143721711e-01	1.072280601747646056e+00	2.024088888224381044e+00
3.208800000000412069e+02	-3.248094970882396959e-01	1.073983905626735069e+00	2.024654387173643766e+00
3.217200000000420346e+02	-3.283710804593732990e-01	1.075709743101342930e+00	2.025231402037153572e+00
3.225600000000428622e+02	-3.319289153989025132e-01	1.077451090867477479e+00	2.025813248734920080e+00
3.234000000000436899e+02	-3.354694002272626263e-01	1.079211555771341535e+00	2.026400600892857451e+00
3.242400000000445743e+02	-3.390076732279735938e-01	1.080993685697082984e+00	2.026992441228195663e+00
3.250800000000454020e+02	-3.425339201329934968e-01	1.082791985204180296e+00	2.027593220528289830e+00
3.259200000000462296e+02	-3.460478080746043905e-01	1.084606533059066180e+00	2.028198424525296417e+00
3.267600000000470573e+02	-3.495579160462945478e-01	1.086444655741531928e+00	2.028810657050579280e+00
3.276000000000478849e+02	-3.530554370535659015e-01	1.088298479161271537e+00	2.029428594376448736e+00
3.284400000000487694e+02	-3.565435267479059034e-01	1.090169257646459666e+00	2.030052666662587324e+00
3.292800000000495970e+02	-3.600192807018940400e-01	1.092061446864204033e+00	2.030681548875312270e+00
3.301200000000504247e+02	-3.634871305116669782e-01	1.093970352223549325e+00	2.031319373438563503e+00
3.309600000000512523e+02	-3.669463685801264696e-01	1.095897032760916545e+00	2.031960207179066114e+00
3.318000000000521368e+02	-3.703914472482258691e-01	1.097844080955848511e+00	2.032610017314059991e+00
3.326400000000529644e+02	-3.738275331553474468e-01	1.099808071735119519e+00	2.033268327469651915e+00
3.334800000000537921e+02	-3.772565038687165639e-01	1.101790243116925527e+00	2.033926534397497932e+00
3.343200000000546197e+02	-3.806708606231857805e-01	1.103788993732611301e+00	2.034591379729513427e+00
3.351600000000554473e+02	-3.840752224774057200e-01	1.105811620893216052e+00	2.035265318516028987e+00
3.360000000000563318e+02	-3.874697674411698989e-01	1.107845615443255216e+00	2.035943152644705378e+00
3.368400000000571595e+02	-3.908537263280502105e-01	1.109898576334136244e+00	2.036624146135958213e+00
3.376800000000579871e+02	-3.942304509791071387e-01	1.111972844032254049e+00	2.037320821020728090e+00
3.385200000000588147e+02	-3.975876746511172732e-01	1.114059876153560502e+00	2.038014936703938851e+00
3.393600000000596424e+02	-4.009404922345599087e-01	1.116169927291567054e+00	2.038719259307033571e+00
3.402000000000605269e+02	-4.042813806227080198e-01	1.118292402550372655e+00	2.039425619853175053e+00
3.410400000000613545e+02	-4.076070433702164153e-01	1.120435448173381587e+00	2.040142113507787069e+00
3.418800000000621822e+02	-4.109247649737712282e-01	1.122594895067440035e+00	2.040859993132404071e+00
3.427200000000630098e+02	-4.142340721181749785e-01	1.124774661188369329e+00	2.041585020334212519e+00
3.435600000000638943e+02	-4.175258825245902750e-01	1.126971315685771913e+00	2.042318757883454072e+00
3.444000000000647219e+02	-4.208063048844379872e-01	1.129179924457834661e+00	2.043055951191873554e+00
3.452400000000655496e+02	-4.240815952840600311e-01	1.131412419385561918e+00	2.043801020858957873e+00
3.460800000000663772e+02	-4.273327486133330910e-01	1.133656528074187708e+00	2.044549074870575023e+00
3.469200000000672048e+02	-4.305869434191001988e-01	1.135924080400029457e+00	2.045301347398944980e+00
3.477600000000680893e+02	-4.338171426835803479e-01	1.138203374082339625e+00	2.046062494930088071e+00
3.486000000000689170e+02	-4.370411673493330151e-01	1.140501318775580808e+00	2.046830867184991742e+00
3.494400000000697446e+02	-4.402541949088991657e-01	1.142815444006358039e+00	2.047598818594432490e+00
3.502800000000705722e+02	-4.434508076129561882e-01	1.145150680447298175e+00	2.048379035726797692e+00
3.511200000000714567e+02	-4.466378663155809448e-01	1.147497736143182845e+00	2.049159259480521911e+00
3.519600000000722844e+02	-4.498117732379605660e-01	1.149862416014921340e+00	2.049949592824857447e+00
3.528000000000731120e+02	-4.529722103378938658e-01	1.152245265399702179e+00	2.050743296525020742e+00
3.536400000000739396e+02	-4.561183901118383566e-01	1.154643653512859913e+00	2.051542334630659603e+00
3.544800000000747673e+02	-4.592568471513329142e-01	1.157061070247261902e+00	2.052350738550855258e+00
3.553200000000756518e+02	-4.623800305304012759e-01	1.159494779281486032e+00	2.053158925951511726e+00
3.561600000000764794e+02	-4.654912923287142790e-01	1.161939875714900428e+00	2.053977845334854280e+00
3.570000000000773070e+02	-4.685867482579091914e-01	1.164405684491760518e+00	2.054799443277120385e+00
3.578400000000781347e+02	-4.716695442812493533e-01	1.166889177701174063e+00	2.055621750492999222e+00
3.586800000000790192e+02	-4.747431135565819971e-01	1.169387888102671358e+00	2.056457634726799988e+00
3.595200000000798468e+02	-4.778000019901915141e-01	1.171899751121808553e+00	2.057295891227770568e+00
3.603600000000806745e+02	-4.808421224531359561e-01	1.174429235203429789e+00	2.058139601083813552e+00
3.612000000000815021e+02	-4.838710661804815349e-01	1.176976356100785770e+00	2.058986427910029171e+00
3.620400000000823297e+02	-4.868910745597105350e-01	1.179536783084373486e+00	2.059842195456980107e+00
3.628800000000832142e+02	-4.898952544006305865e-01	1.182114524643242959e+00	2.060698331714701848e+00
3.637200000000840419e+02	-4.928866949110469742e-01	1.184709158623892922e+00	2.061566390755284583e+00
3.645600000000848695e+02	-4.958649918805924650e-01	1.187317942819328120e+00	2.062435611975751204e+00
3.654000000000856971e+02	-4.988270700191695384e-01	1.189942025010658266e+00	2.063307891967648189e+00
3.662400000000865248e+02	-5.017767758712539106e-01	1.192585635130583022e+00	2.064188466107229836e+00
3.670800000000874093e+02	-5.047088220537292447e-01	1.195239696092409432e+00	2.065073755788478405e+00
3.679200000000882369e+02	-5.076282793213223732e-01	1.197910487611476782e+00	2.065964474256055450e+00
3.687600000000890645e+02	-5.105364393573876836e-01	1.200595362652818965e+00	2.066865400278765197e+00
3.696000000000898922e+02	-5.134294096712683775e-01	1.203299321702643088e+00	2.067763365112174512e+00
3.704400000000907767e+02	-5.163094339922071896e-01	1.206014494294120887e+00	2.068668280946694082e+00
3.712800000000916043e+02	-5.191719449126862562e-01	1.208750623127039958e+00	2.069576956931493239e+00
3.721200000000924319e+02	-5.220222122848480195e-01	1.211497373964427915e+00	2.070494678424049440e+00
3.729600000000932596e+02	-5.248578336412760281e-01	1.214259262789736393e+00	2.071414117467686555e+00
3.738000000000940872e+02	-5.276757332762835873e-01	1.217038698581253353e+00	2.072342581596069877e+00
3.746400000000949717e+02	-5.304817067171121447e-01	1.219830442331230280e+00	2.073273594935914677e+00
3.754800000000957994e+02	-5.332712187661419190e-01	1.222636748083219427e+00	2.074209714883531674e+00
3.763200000000966270e+02	-5.360493509561062853e-01	1.225458287060675389e+00	2.075149087945603821e+00
3.771600000000974546e+02	-5.388111559759702907e-01	1.228294920209404451e+00	2.076095355403805520e+00
3.780000000000983391e+02	-5.415525585057345825e-01	1.231146604842993320e+00	2.077048072031038028e+00
3.788400000000991668e+02	-5.442876214824130532e-01	1.234013944352662984e+00	2.077999985658110838e+00
3.796800000000999944e+02	-5.470019024591342705e-01	1.236894241741447464e+00	2.078959015962754897e+00
3.805200000001008220e+02	-5.497022461173198815e-01	1.239789187442732921e+00	2.079925073816009551e+00
3.813600000001016497e+02	-5.523878152619562387e-01	1.242697362739456191e+00	2.080892437318260679e+00
3.822000000001025342e+02	-5.550574887525425716e-01	1.245618956971603186e+00	2.081870323904060349e+00
3.830400000001033618e+02	-5.577121899904262659e-01	1.248552261667350116e+00	2.082848297544377392e+00
3.838800000001041894e+02	-5.603495709428587546e-01	1.251505552039806624e+00	2.083830088010946824e+00
3.847200000001050171e+02	-5.629719061800326774e-01	1.254470556782857349e+00	2.084819103003608287e+00
3.855600000001059016e+02	-5.655816373950148801e-01	1.257449639085480131e+00	2.085810605787748351e+00
3.864000000001067292e+02	-5.681745838647181968e-01	1.260440458597009261e+00	2.086809932317646332e+00
3.872400000001075568e+02	-5.707482989922483263e-01	1.263445488566543151e+00	2.087811564155612309e+00
3.880800000001083845e+02	-5.733086976438332982e-01	1.266467079802955809e+00	2.088816259529657327e+00
3.889200000001092121e+02	-5.758509798033770721e-01	1.269496954275316947e+00	2.089827329773466857e+00
3.897600000001100966e+02	-5.783833522021517570e-01	1.272542287832007846e+00	2.090843673390489155e+00
3.906000000001109242e+02	-5.808928692374305536e-01	1.275602674358918165e+00	2.091863534438486383e+00
3.914400000001117519e+02	-5.833885349295333533e-01	1.278672712434113734e+00	2.092888234047531437e+00
3.922800000001125795e+02	-5.858664826629240707e-01	1.281762363115809267e+00	2.093916693097607862e+00
3.931200000001134072e+02	-5.883305943059087273e-01	1.284860052732115010e+00	2.094951161704309950e+00
3.939600000001142917e+02	-5.907765845740601263e-01	1.287974921994733846e+00	2.095986924598226331e+00
3.948000000001151193e+02	-5.932092160996745855e-01	1.291096787845864569e+00	2.097028798618073342e+00
3.956400000001159469e+02	-5.956190512230276068e-01	1.294234301229367112e+00	2.098075707376542809e+00
3.964800000001167746e+02	-5.980190449548806741e-01	1.297384692918872151e+00	2.099119981792378020e+00
3.973200000001176591e+02	-6.004015840950147620e-01	1.300546355202787163e+00	2.100178491418867921e+00
3.981600000001184867e+02	-6.027624449875848001e-01	1.303725084600547035e+00	2.101239470693943456e+00
3.990000000001193143e+02	-6.051107893108472746e-01	1.306909036826467529e+00	2.102297985938280434e+00
3.998400000001201420e+02	-6.074402158738709812e-01	1.310109356579950868e+00	2.103364727398374434e+00
4.006800000001209696e+02	-6.097553139703361103e-01	1.313321433596574161e+00	2.104434206697908039e+00
4.015200000001218541e+02	-6.120501692837374552e-01	1.316542371918646648e+00	2.105511738563706547e+00
4.023600000001226817e+02	-6.143290791849304044e-01	1.319784801819790854e+00	2.106588612774455083e+00
4.032000000001235094e+02	-6.165896447214045395e-01	1.323031115825685333e+00	2.107670820645941134e+00
4.040400000001243370e+02	-6.188378287305915659e-01	1.326290022190358631e+00	2.108760754530875747e+00
4.048800000001252215e+02	-6.210611159622044797e-01	1.329564845374614279e+00	2.109848021997421608e+00
4.057200000001260491e+02	-6.232735410177278057e-01	1.332846920546746139e+00	2.110943602823251108e+00
4.065600000001268768e+02	-6.254664268839691399e-01	1.336142807225110474e+00	2.112042979137799481e+00
4.074000000001277044e+02	-6.276401082625441274e-01	1.339447255651160074e+00	2.113146573956998342e+00
4.082400000001285321e+02	-6.298012582600549525e-01	1.342768576327865615e+00	2.114250042296546894e+00
4.090800000001294165e+02	-6.319402784040377696e-01	1.346093428497822764e+00	2.115360214605430667e+00
4.099200000001302442e+02	-6.340666552049598614e-01	1.349438984786393680e+00	2.116475209517707068e+00
4.107600000001310718e+02	-6.361674734884646965e-01	1.352792979482147384e+00	2.117590749696256935e+00
4.116000000001318995e+02	-6.382535780543557857e-01	1.356152865946102626e+00	2.118713159011540448e+00
4.124400000001327840e+02	-6.403262667755525994e-01	1.359527463858936303e+00	2.119835526839272344e+00
4.132800000001336116e+02	-6.423786152393958782e-01	1.362912545662380071e+00	2.120965044403908539e+00
4.141200000001344392e+02	-6.444111275798802829e-01	1.366308405436242879e+00	2.122099438916870806e+00
4.149600000001352669e+02	-6.464286412062137943e-01	1.369716046114272112e+00	2.123231451260343405e+00
4.158000000001360945e+02	-6.484259507709957404e-01	1.373134464314035075e+00	2.124373247269899512e+00
4.166400000001369790e+02	-6.504032384626878827e-01	1.376558780285449313e+00	2.125516700725161190e+00
4.174800000001378066e+02	-6.523667098765492112e-01	1.379999568555711376e+00	2.126660701223326289e+00
4.183200000001386343e+02	-6.543121231460163889e-01	1.383446244641443723e+00	2.127812127381250029e+00
4.191600000001394619e+02	-6.562361062361783404e-01	1.386905648830595084e+00	2.128963865370940844e+00
4.200000000001402896e+02	-6.581440991160432130e-01	1.390372043881743513e+00	2.130122227126555856e+00
4.208400000001411740e+02	-6.600323750553106494e-01	1.393848817566819331e+00	2.131280263481377002e+00
4.216800000001420017e+02	-6.619020218810485190e-01	1.397341808822781584e+00	2.132443302034166877e+00
4.225200000001428293e+02	-6.637568952888497353e-01	1.400838737236762110e+00	2.133609709483077488e+00
4.233600000001436570e+02	-6.655874927625190507e-01	1.404346975050008162e+00	2.134776481667131964e+00
4.242000000001445414e+02	-6.674034064343353778e-01	1.407863008180507469e+00	2.135949284996180086e+00
4.250400000001453691e+02	-6.691984750934670823e-01	1.411392463356906601e+00	2.137127712293566795e+00
4.258800000001461967e+02	-6.709800772559731952e-01	1.414929098945192365e+00	2.138303486997834124e+00
4.267200000001470244e+02	-6.727353280622995202e-01	1.418474208792213975e+00	2.139490325487458211e+00
4.275600000001478520e+02	-6.744777540226497559e-01	1.422029999741313278e+00	2.140672200589569751e+00
4.284000000001487365e+02	-6.761997735496624307e-01	1.425593886277202405e+00	2.141860409841731538e+00
4.292400000001495641e+02	-6.779019358851117172e-01	1.429168827372218287e+00	2.143050984904933287e+00
4.300800000001503918e+02	-6.795878284140050019e-01	1.432751550882392921e+00	2.144244821736151163e+00
4.309200000001512194e+02	-6.812467855698330910e-01	1.436344895748558059e+00	2.145442061483324725e+00
4.317600000001521039e+02	-6.828960751402367579e-01	1.439942966389992529e+00	2.146642582102411989e+00
4.326000000001529315e+02	-6.845249653448298721e-01	1.443551473311359246e+00	2.147848380515380740e+00
4.334400000001537592e+02	-6.861323105092024255e-01	1.447166435224747527e+00	2.149047834078012365e+00
4.342800000001545868e+02	-6.877175581775573088e-01	1.450790564562180140e+00	2.150261257029970619e+00
4.351200000001554145e+02	-6.892868786307313478e-01	1.454428619813266543e+00	2.151469551023747151e+00
4.359600000001562989e+02	-6.908385598521928905e-01	1.458070818653124601e+00	2.152688251632044025e+00
4.368000000001571266e+02	-6.923720760748705016e-01	1.461719390848424949e+00	2.153902758698450270e+00
4.376400000001579542e+02	-6.938828742562750396e-01	1.465377505092498200e+00	2.155122542594464452e+00
4.384800000001587819e+02	-6.953767919480867699e-01	1.469044284251722843e+00	2.156342242227274220e+00
4.393200000001596663e+02	-6.968470875482580817e-01	1.472717649080444779e+00	2.157566990432636445e+00
4.401600000001604940e+02	-6.983057730264953245e-01	1.476399608371263383e+00	2.158792344503898786e+00
4.410000000001613216e+02	-6.997379766460526396e-01	1.480090264791183108e+00	2.160024268723730767e+00
4.418400000001621493e+02	-7.011510564483210972e-01	1.483784429046544506e+00	2.161258332735572107e+00
4.426800000001629769e+02	-7.025460077030580841e-01	1.487493203286634369e+00	2.162491195108240838e+00
4.435200000001638614e+02	-7.039211057105781988e-01	1.491203494744094638e+00	2.163729720727849415e+00
4.443600000001646890e+02	-7.052796789341537753e-01	1.494919942528333490e+00	2.164971014252676795e+00
4.452000000001655167e+02	-7.066128381930404379e-01	1.498646331870881587e+00	2.166212588117861326e+00
4.460400000001663443e+02	-7.079339153061448009e-01	1.502381288856262209e+00	2.167455944010095781e+00
4.468800000001671719e+02	-7.092303788206935078e-01	1.506118335738409364e+00	2.168699459562106746e+00
4.477200000001680564e+02	-7.105056193701725364e-01	1.509864119892148082e+00	2.169953380649568331e+00
4.485600000001688841e+02	-7.117627993065930303e-01	1.513618476972917293e+00	2.171199112182436775e+00
4.494000000001697117e+02	-7.129972283575157777e-01	1.517379670007839465e+00	2.172453729518754706e+00
4.502400000001705394e+02	-7.142179273701648734e-01	1.521146088550151765e+00	2.173709925682650201e+00
4.510800000001714238e+02	-7.154173994723550534e-01	1.524919158254402163e+00	2.174966606332645380e+00
4.519200000001722515e+02	-7.165939881084908425e-01	1.528699375333385069e+00	2.176226122493196691e+00
4.527600000001730791e+02	-7.177517765296901331e-01	1.532485815621631442e+00	2.177492181397369109e+00
4.536000000001739068e+02	-7.188872003406647782e-01	1.536272484216759882e+00	2.178753680896138967e+00
4.544400000001747344e+02	-7.200086298887043990e-01	1.540071329922123589e+00	2.180017651929791800e+00
4.552800000001756189e+02	-7.211068703070442343e-01	1.543874306257307261e+00	2.181289499678932042e+00
4.561200000001764465e+02	-7.221841254873170302e-01	1.547684757767368247e+00	2.182553526094492824e+00
4.569600000001772742e+02	-7.232428222506833704e-01	1.551497607788466127e+00	2.183826487895979884e+00
4.578000000001781018e+02	-7.242794629426128061e-01	1.555316221458485915e+00	2.185102786029007316e+00
4.586400000001789863e+02	-7.252995548865384112e-01	1.559145345335971156e+00	2.186377521169163174e+00
4.594800000001798139e+02	-7.262965986317291289e-01	1.562975513763742663e+00	2.187655975558251864e+00
4.603200000001806416e+02	-7.272680339489135948e-01	1.566809685171124400e+00	2.188929334970623142e+00
4.611600000001814692e+02	-7.282273800441080303e-01	1.570652044562699023e+00	2.190212283588580888e+00
4.620000000001822968e+02	-7.291623253558594531e-01	1.574497432940560548e+00	2.191496344353045522e+00
4.628400000001831813e+02	-7.300806690867915894e-01	1.578346269567671323e+00	2.192777661648725562e+00
4.636800000001840090e+02	-7.309757283186862908e-01	1.582202479693789021e+00	2.194061766867791086e+00
4.645200000001848366e+02	-7.318507236244622405e-01	1.586066432962197625e+00	2.195350719917313231e+00
4.653600000001856642e+02	-7.327085389990698472e-01	1.589929035939474655e+00	2.196639453616976212e+00
4.662000000001865487e+02	-7.335391367174217692e-01	1.593801832458766832e+00	2.197928044380370594e+00
4.670400000001873764e+02	-7.343519830413324234e-01	1.597672140612946601e+00	2.199223466983895037e+00
4.678800000001882040e+02	-7.351476236394656194e-01	1.601551246992576116e+00	2.200513199873873393e+00
4.687200000001890317e+02	-7.359235127891345929e-01	1.605433263415851908e+00	2.201807297246702877e+00
4.695600000001898593e+02	-7.366762999901422804e-01	1.609319825485864275e+00	2.203098912594562364e+00
4.704000000001907438e+02	-7.374073609530433782e-01	1.613207887372521743e+00	2.204396341653199087e+00
4.712400000001915714e+02	-7.381162879332699989e-01	1.617105872807446776e+00	2.205695165509621969e+00
4.720800000001923991e+02	-7.388118086607641244e-01	1.620999884946665359e+00	2.206995755967887440e+00
4.729200000001932267e+02	-7.394832045826842393e-01	1.624902809876616283e+00	2.208295871391943610e+00
4.737600000001940543e+02	-7.401275534076074969e-01	1.628803212590595573e+00	2.209596708978271096e+00
4.746000000001949388e+02	-7.407564909344862558e-01	1.632715382914480706e+00	2.210900136232136326e+00
4.754400000001957665e+02	-7.413680275653526941e-01	1.636623905723715300e+00	2.212203931307481053e+00
4.762800000001965941e+02	-7.419565582162840345e-01	1.640541456287625932e+00	2.213508901464699363e+00
4.771200000001974217e+02	-7.425231204271484087e-01	1.644459819542954282e+00	2.214813897291582734e+00
4.779600000001983062e+02	-7.430692806015781748e-01	1.648379479474137543e+00	2.216122325988421515e+00
4.788000000001991339e+02	-7.435982040691758721e-01	1.652303571075340205e+00	2.217426217435370717e+00
4.796400000001999615e+02	-7.441019711678024118e-01	1.656226267417092890e+00	2.218734367586694844e+00
4.804800000002007891e+02	-7.445876532155262240e-01	1.660157055080745181e+00	2.220047899725402285e+00
4.813200000002016168e+02	-7.450454262115102644e-01	1.664088899601555482e+00	2.221355458413603490e+00
4.821600000002025013e+02	-7.454908853622780329e-01	1.668020503197411131e+00	2.222669691896570043e+00
4.830000000002033289e+02	-7.459182106553214897e-01	1.671958799054885425e+00	2.223980283316523199e+00
4.838400000002041565e+02	-7.463178019387438633e-01	1.675894722428427519e+00	2.225292544388310478e+00
4.846800000002049842e+02	-7.466967137097727525e-01	1.679833113419274770e+00	2.226603908249531472e+00
4.855200000002058687e+02	-7.470550822277832737e-01	1.683778680142811179e+00	2.227917914251523079e+00
4.863600000002066963e+02	-7.473942982693589920e-01	1.687722862877351737e+00	2.229234045070780823e+00
4.872000000002075240e+02	-7.477135026491781300e-01	1.691664813668833034e+00	2.230551421780613719e+00
4.880400000002083516e+02	-7.480097714989769608e-01	1.695613033333930098e+00	2.231867803602280098e+00
4.888800000002091792e+02	-7.482876486586994558e-01	1.699563545583050672e+00	2.233183231373850219e+00
4.897200000002100637e+02	-7.485403816463024329e-01	1.703511595160782655e+00	2.234498984457009119e+00
4.905600000002108914e+02	-7.487789836364331375e-01	1.707465433120859188e+00	2.235816684905357565e+00
4.914000000002117190e+02	-7.489936490242571354e-01	1.711418241916792926e+00	2.237130089846623093e+00
4.922400000002125466e+02	-7.491831219382526497e-01	1.715370322307253836e+00	2.238453134271849887e+00
4.930800000002134311e+02	-7.493593901828579096e-01	1.719322446697475693e+00	2.239770447952236232e+00
4.939200000002142588e+02	-7.495083111728491065e-01	1.723281482168935730e+00	2.241088683888553756e+00
4.947600000002150864e+02	-7.496387936185892054e-01	1.727236285946756489e+00	2.242404973049663575e+00
4.956000000002159140e+02	-7.497504922727072918e-01	1.731196372836901753e+00	2.243725905664016640e+00
4.964400000002167417e+02	-7.498371876951984705e-01	1.735149429349460926e+00	2.245048234942460752e+00
4.972800000002176262e+02	-7.499078039809136120e-01	1.739107839433625458e+00	2.246365997175176599e+00
4.981200000002184538e+02	-7.499550628127373830e-01	1.743067670532614688e+00	2.247680491160138683e+00
4.989600000002192814e+02	-7.499767998522167689e-01	1.747025358592060984e+00	2.249005429854609606e+00
4.998000000002201091e+02	-7.499833878781575480e-01	1.750981623923954178e+00	2.250323706023813486e+00
5.006400000002209936e+02	-7.499684520564803281e-01	1.754941846490808866e+00	2.251643256100182455e+00
5.014800000002218781e+02	-7.499346627533332033e-01	1.758900729040018041e+00	2.252961005047531273e+00
5.023200000002227057e+02	-7.498768906741408724e-01	1.762858950439624595e+00	2.254281794833237651e+00
5.031600000002235333e+02	-7.497979040257963801e-01	1.766813558621204594e+00	2.255602048188239728e+00
5.040000000002243610e+02	-7.496981743977443324e-01	1.770771262913847233e+00	2.256922580518785804e+00
5.048400000002252455e+02	-7.495765330774641910e-01	1.774729849736696785e+00	2.258239056278216861e+00
5.056800000002260731e+02	-7.494350175848168982e-01	1.778685135453373922e+00	2.259556881923314720e+00
5.065200000002269007e+02	-7.492748029003439836e-01	1.782639651684076121e+00	2.260872866376786749e+00
5.073600000002277284e+02	-7.490913657463637021e-01	1.786596807679335930e+00	2.262194421024390056e+00
5.082000000002285560e+02	-7.488866901927923037e-01	1.790547758081492358e+00	2.263510813243074349e+00
5.090400000002294405e+02	-7.486607997774854528e-01	1.794500937676932306e+00	2.264827862834080996e+00
5.098800000002302681e+02	-7.484188624197822826e-01	1.798452629219241539e+00	2.266146997502680449e+00
5.107200000002310958e+02	-7.481523624423046526e-01	1.802400079717151549e+00	2.267461609577639425e+00
5.115600000002319234e+02	-7.478670196232667378e-01	1.806348305717058178e+00	2.268779461918954077e+00
5.124000000002328079e+02	-7.475575433498944378e-01	1.810293313022004247e+00	2.270091692497263391e+00
5.132400000002336355e+02	-7.472289292354429291e-01	1.814235141478961477e+00	2.271406841230351858e+00
5.140800000002344632e+02	-7.468782027960148007e-01	1.818179789446932482e+00	2.272722579643858598e+00
5.149200000002352908e+02	-7.465110211874673718e-01	1.822122466532729579e+00	2.274035716792898842e+00
5.157600000002361185e+02	-7.461174003640407282e-01	1.826058371263256097e+00	2.275349063322150034e+00
5.166000000002369461e+02	-7.457042090879330010e-01	1.829997952324076804e+00	2.276663182367147265e+00
5.174400000002377737e+02	-7.452731386112990686e-01	1.833933760467178598e+00	2.277973273236622909e+00
5.182800000002387151e+02	-7.448225908918096883e-01	1.837865053778536595e+00	2.279284280202614976e+00
5.191200000002395427e+02	-7.443479976774565188e-01	1.841796325182648575e+00	2.280592649606694611e+00
5.199600000002403704e+02	-7.438505114444372568e-01	1.845723190335551323e+00	2.281900766613829568e+00
5.208000000002411980e+02	-7.433369406529043433e-01	1.849646797967613887e+00	2.283212479387985105e+00
5.216400000002420256e+02	-7.427978293376267249e-01	1.853568699602913039e+00	2.284517173414998492e+00
5.224800000002428533e+02	-7.422437892771583945e-01	1.857491299894126424e+00	2.285827988377949982e+00
5.233200000002436809e+02	-7.416654353181617587e-01	1.861407246735833576e+00	2.287130400943833131e+00
5.241600000002445086e+02	-7.410650899760665711e-01	1.865318420121053755e+00	2.288435281709467528e+00
5.250000000002453362e+02	-7.404472769425491929e-01	1.869226548563353241e+00	2.289738567849858963e+00
5.258400000002462775e+02	-7.398072856278402609e-01	1.873134774054005636e+00	2.291037685286889669e+00
5.266800000002471052e+02	-7.391479906043597614e-01	1.877036635217306237e+00	2.292339712928044282e+00
5.275200000002479328e+02	-7.384686873087709102e-01	1.880935799452606805e+00	2.293640823625728409e+00
5.283600000002487604e+02	-7.377664012093452239e-01	1.884833480759708468e+00	2.294938590467764605e+00
5.292000000002495881e+02	-7.370436689211906645e-01	1.888726471830474596e+00	2.296236741511861634e+00
5.300400000002504157e+02	-7.363005143401647468e-01	1.892612938085747931e+00	2.297531872684207332e+00
5.308800000002512434e+02	-7.355349079314635885e-01	1.896494598443927426e+00	2.298828776845643684e+00
5.317200000002520710e+02	-7.347510727453752111e-01	1.900374236225082836e+00	2.300122363042512941e+00
5.325600000002528986e+02	-7.339497653607989225e-01	1.904250857925479767e+00	2.301413725624240403e+00
5.334000000002537263e+02	-7.331266059444997429e-01	1.908125197661124206e+00	2.302701343685555901e+00
5.342400000002546676e+02	-7.322790291635710158e-01	1.911990880700588757e+00	2.303989607046955435e+00
5.350800000002554953e+02	-7.314158348571387913e-01	1.915851553531813689e+00	2.305278215354096716e+00
5.359200000002563229e+02	-7.305308129982960308e-01	1.919711421388388128e+00	2.306564988072485445e+00
5.367600000002571505e+02	-7.296274037721218741e-01	1.923564940656409039e+00	2.307850585436040269e+00
5.376000000002579782e+02	-7.286973160539393923e-01	1.927417683490790346e+00	2.309132153233451223e+00
5.384400000002588058e+02	-7.277522867536143636e-01	1.931256341516504271e+00	2.310412831608057438e+00
5.392800000002596335e+02	-7.267831999506546570e-01	1.935095116733929199e+00	2.311696910324243071e+00
5.401200000002604611e+02	-7.257965856956695161e-01	1.938929164752747791e+00	2.312970663646150005e+00
5.409600000002612887e+02	-7.247905146999041870e-01	1.942760074656487923e+00	2.314247135859455184e+00
5.418000000002622301e+02	-7.237622941959550582e-01	1.946578422614806181e+00	2.315521979610041470e+00
5.426400000002630577e+02	-7.227154225845193736e-01	1.950397916887091299e+00	2.316792139539573636e+00
5.434800000002638853e+02	-7.216461515107274183e-01	1.954207030746894391e+00	2.318066684834086733e+00
5.443200000002647130e+02	-7.205604364096845904e-01	1.958012222102266886e+00	2.319334480942353505e+00
5.451600000002655406e+02	-7.194532273948267553e-01	1.961815698584444601e+00	2.320599967781846740e+00
5.460000000002663683e+02	-7.183257907262367015e-01	1.965608309945032550e+00	2.321868063609645372e+00
5.468400000002671959e+02	-7.171756062720623381e-01	1.969397868488195424e+00	2.323125571759535823e+00
5.476800000002680235e+02	-7.160086587426008897e-01	1.973180865509127413e+00	2.324385759609641777e+00
5.485200000002688512e+02	-7.148207855214835371e-01	1.976954995071456000e+00	2.325646390483980586e+00
5.493600000002697925e+02	-7.136121673337808557e-01	1.980724573918379638e+00	2.326900044269983869e+00
5.502000000002706201e+02	-7.123833974110020950e-01	1.984488374879367134e+00	2.328158051737291068e+00
5.510400000002714478e+02	-7.111390489471610676e-01	1.988247662781322145e+00	2.329411059281795371e+00
5.518800000002722754e+02	-7.098691928573902521e-01	1.991993973321175115e+00	2.330660661638158437e+00
5.527200000002731031e+02	-7.085803891796037535e-01	1.995738499846223535e+00	2.331906940695712915e+00
5.535600000002739307e+02	-7.072746892336372326e-01	1.999474077226498725e+00	2.333157172289702430e+00
5.544000000002747583e+02	-7.059513242822806900e-01	2.003206426412906360e+00	2.334398027821114940e+00
5.552400000002755860e+02	-7.046011161138970857e-01	2.006926097695511224e+00	2.335634425938867054e+00
5.560800000002764136e+02	-7.032370284647444514e-01	2.010642205309085551e+00	2.336872776640374738e+00
5.569200000002773550e+02	-7.018479800926621381e-01	2.014350508224894476e+00	2.338112344899097472e+00
5.577600000002781826e+02	-7.004448233000727386e-01	2.018050865577362796e+00	2.339347976583968425e+00
5.586000000002790102e+02	-6.990210214953450629e-01	2.021744745896524531e+00	2.340575609374726529e+00
5.594400000002798379e+02	-6.975755461000869850e-01	2.025428944447696722e+00	2.341804438658055432e+00
5.602800000002806655e+02	-6.961166969524016368e-01	2.029106300010088404e+00	2.343032451882717915e+00
5.611200000002814932e+02	-6.946315765556677624e-01	2.032777014607563437e+00	2.344253027456737470e+00
5.619600000002823208e+02	-6.931300295067135409e-01	2.036437344142081329e+00	2.345476461278971581e+00
5.628000000002831484e+02	-6.916101747094979268e-01	2.040096778121184506e+00	2.346694218799048937e+00
5.636400000002839761e+02	-6.900678259011949756e-01	2.043737713548624324e+00	2.347910107027723292e+00
5.644800000002849174e+02	-6.885073866432429579e-01	2.047377130284353974e+00	2.349124182143282447e+00
5.653200000002857450e+02	-6.869315191449076874e-01	2.051007789288854966e+00	2.350330266638464671e+00
5.661600000002865727e+02	-6.853334101227809283e-01	2.054631284014360126e+00	2.351539036550299500e+00
5.670000000002874003e+02	-6.837152443571993254e-01	2.058241903383669413e+00	2.352743517368230286e+00
5.678400000002882280e+02	-6.820745582240986815e-01	2.061845440496146598e+00	2.353942539164553871e+00
5.686800000002890556e+02	-6.804219736704976151e-01	2.065442383125577486e+00	2.355143830995088727e+00
5.695200000002898832e+02	-6.787445604230163410e-01	2.069028827982207996e+00	2.356342392475647696e+00
5.703600000002907109e+02	-6.770544415372767855e-01	2.072606706123189646e+00	2.357530254731878383e+00
5.712000000002915385e+02	-6.753410778134629755e-01	2.076178316523018985e+00	2.358716912012534639e+00
5.720400000002924799e+02	-6.736092366723831493e-01	2.079737478485608193e+00	2.359907811995585192e+00
5.728800000002933075e+02	-6.718579625206912986e-01	2.083288719966231106e+00	2.361091186549449716e+00
5.737200000002941351e+02	-6.700922793791880272e-01	2.086828390005392109e+00	2.362271667743399917e+00
5.745600000002949628e+02	-6.683044471848221812e-01	2.090359739107360948e+00	2.363450502430553435e+00
5.754000000002957904e+02	-6.664998633900242053e-01	2.093880401997149754e+00	2.364619792520434860e+00
5.762400000002966181e+02	-6.646783552112036642e-01	2.097395318491175331e+00	2.365792561196899069e+00
5.770800000002974457e+02	-6.628301924452607574e-01	2.100899450478441732e+00	2.366959606091182167e+00
5.779200000002982733e+02	-6.609695941666040575e-01	2.104395031932904558e+00	2.368126374011318980e+00
5.787600000002991010e+02	-6.590917337187190972e-01	2.107878515064934177e+00	2.369288274291528218e+00
5.796000000003000423e+02	-6.571934117356883487e-01	2.111348669352705265e+00	2.370445108623476571e+00
5.804400000003008699e+02	-6.552771778935002622e-01	2.114814048130671864e+00	2.371601587924080157e+00
5.812800000003016976e+02	-6.533414460523495615e-01	2.118268126217650149e+00	2.372751296815204469e+00
5.821200000003025252e+02	-6.513893676588037307e-01	2.121709804825076873e+00	2.373899350473627656e+00
5.829600000003033529e+02	-6.494215599204086198e-01	2.125141762336256512e+00	2.375043136132845678e+00
5.838000000003041805e+02	-6.474267196263195911e-01	2.128567069789570443e+00	2.376182273961658709e+00
5.846400000003050081e+02	-6.454209552854311971e-01	2.131978274886023872e+00	2.377320827012204596e+00
5.854800000003058358e+02	-6.433945218671693889e-01	2.135378373550174125e+00	2.378455907245281331e+00
5.863200000003066634e+02	-6.413541970730448627e-01	2.138771031611224949e+00	2.379584461135344498e+00
5.871600000003074911e+02	-6.392954452629124873e-01	2.142148760303569155e+00	2.380710794588037693e+00
5.880000000003084324e+02	-6.372144928568528321e-01	2.145520807957563836e+00	2.381834240086683430e+00
5.888400000003092600e+02	-6.351180428687640545e-01	2.148875282636039774e+00	2.382952711272814383e+00
5.896800000003100877e+02	-6.330042595866451904e-01	2.152220992841347602e+00	2.384068305543636690e+00
5.905200000003109153e+02	-6.308714665172541203e-01	2.155556541497162470e+00	2.385184192712549667e+00
5.913600000003117430e+02	-6.287250761511355979e-01	2.158883852821797511e+00	2.386288740034323563e+00
5.922000000003125706e+02	-6.265556083189501857e-01	2.162192367058144882e+00	2.387393424045502588e+00
5.930400000003133982e+02	-6.243713971224746917e-01	2.165494882345105232e+00	2.388495380301935089e+00
5.938800000003142259e+02	-6.221734118759717491e-01	2.168786332813114726e+00	2.389591964445486827e+00
5.947200000003150535e+02	-6.199498882872166439e-01	2.172060860967002682e+00	2.390683289529229150e+00
5.955600000003159948e+02	-6.177159173081805399e-01	2.175329549368191451e+00	2.391772013495008675e+00
5.964000000003168225e+02	-6.154639857622886678e-01	2.178580672258896733e+00	2.392856178504431330e+00
5.972400000003176501e+02	-6.131907219686203447e-01	2.181822671913312917e+00	2.393936499732277401e+00
5.980800000003184778e+02	-6.109032502405459253e-01	2.185056383749618636e+00	2.395013067083813230e+00
5.989200000003193054e+02	-6.085996203077290723e-01	2.188275041932451703e+00	2.396086967282400337e+00
5.997600000003201330e+02	-6.062776971693498718e-01	2.191480420816544150e+00	2.397157176545133606e+00
6.006000000003209607e+02	-6.039363171750827819e-01	2.194671870635331423e+00	2.398217949575769836e+00
6.014400000003217883e+02	-6.015798961541620749e-01	2.197854922721574678e+00	2.399280926462325603e+00
6.022800000003226160e+02	-5.992113799072266156e-01	2.201023349569039222e+00	2.400336212615021836e+00
6.031200000003235573e+02	-5.968202347791271567e-01	2.204179781585779541e+00	2.401392399698511149e+00
6.039600000003243849e+02	-5.944147325257286285e-01	2.207324564991934412e+00	2.402437175823401994e+00
6.048000000003252126e+02	-5.919939493665986596e-01	2.210453847491969714e+00	2.403480628083471071e+00
6.056400000003260402e+02	-5.895558722081977177e-01	2.213575015174754412e+00	2.404519810423196624e+00
6.064800000003268678e+02	-5.871023849757630586e-01	2.216675134909369405e+00	2.405555036525388601e+00
6.073200000003276955e+02	-5.846300985777350689e-01	2.219769955565482622e+00	2.406584316584511107e+00
6.081600000003285231e+02	-5.821412877806813047e-01	2.222849604316136762e+00	2.407611842212357800e+00
6.090000000003293508e+02	-5.796388140178243553e-01	2.225916159750958911e+00	2.408634103766035039e+00
6.098400000003301784e+02	-5.771168750939158487e-01	2.228967591479871224e+00	2.409649301830365076e+00
6.106800000003311197e+02	-5.745849943867775700e-01	2.232009115127368659e+00	2.410662475524193660e+00
6.115200000003319474e+02	-5.720296948304164353e-01	2.235034700945940589e+00	2.411673428200852065e+00
6.123600000003327750e+02	-5.694619829087209650e-01	2.238048655854727453e+00	2.412677923387471335e+00
6.132000000003336027e+02	-5.668814168627660521e-01	2.241044830722833670e+00	2.413678130685561918e+00
6.140400000003344303e+02	-5.642802867177485471e-01	2.244030192120800571e+00	2.414672218758565858e+00
6.148800000003352579e+02	-5.616652225238368823e-01	2.247003166044112099e+00	2.415662858498070609e+00
6.157200000003360856e+02	-5.590326342028485440e-01	2.249959151433835736e+00	2.416649802771904998e+00
6.165600000003369132e+02	-5.563850747989029788e-01	2.252902259165829424e+00	2.417627874638526464e+00
6.174000000003377409e+02	-5.537241380098951726e-01	2.255832629006929047e+00	2.418605010165473246e+00
6.182400000003386822e+02	-5.510474434443751734e-01	2.258745642118555885e+00	2.419579179601548891e+00
6.190800000003395098e+02	-5.483562693289021350e-01	2.261648967608311800e+00	2.420541920230034005e+00
6.199200000003403375e+02	-5.456477175483419595e-01	2.264536646767076444e+00	2.421507572476084391e+00
6.207600000003411651e+02	-5.429217192090126654e-01	2.267409718083641668e+00	2.422466876730120955e+00
6.216000000003419927e+02	-5.401865849451734647e-01	2.270264748877476535e+00	2.423415938885924437e+00
6.224400000003428204e+02	-5.374310326202766941e-01	2.273107236054206837e+00	2.424365566551639706e+00
6.232800000003436480e+02	-5.346621038974683771e-01	2.275939326356044567e+00	2.425308788499279888e+00
6.241200000003444757e+02	-5.318749151171794365e-01	2.278755870719610499e+00	2.426246250574321195e+00
6.249600000003453033e+02	-5.290817525721206449e-01	2.281555875391453991e+00	2.427178055464086270e+00
6.258000000003462446e+02	-5.262664173667487288e-01	2.284338436962262353e+00	2.428108758035262049e+00
6.266400000003470723e+02	-5.234407322584027078e-01	2.287110158179853858e+00	2.429030925713507205e+00
6.274800000003478999e+02	-5.206007977595488168e-01	2.289863319475710313e+00	2.429949703980443410e+00
6.283200000003487276e+02	-5.177406892556893903e-01	2.292607046267896909e+00	2.430865589043543995e+00
6.291600000003495552e+02	-5.148710371574306555e-01	2.295331580719242481e+00	2.431772172071576588e+00
6.300000000003503828e+02	-5.119841536340754562e-01	2.298040634737354537e+00	2.432674688420889630e+00
6.308400000003512105e+02	-5.090882563840605224e-01	2.300733382035564212e+00	2.433575601288081813e+00
6.316800000003520381e+02	-5.061706421973313219e-01	2.303412679445917988e+00	2.434466234142379726e+00
6.325200000003528658e+02	-5.032429026876094058e-01	2.306079268143336858e+00	2.435354508609036905e+00
6.333600000003538071e+02	-5.003013845576718133e-01	2.308726087420521100e+00	2.436236449321083519e+00
6.342000000003546347e+02	-4.973479296982304398e-01	2.311361784873972702e+00	2.437114721841546761e+00
6.350400000003554624e+02	-4.943797416589723603e-01	2.313977250701820143e+00	2.437986260713409958e+00
6.358800000003562900e+02	-4.913937357342933465e-01	2.316577342966663178e+00	2.438855521300882678e+00
6.367200000003571176e+02	-4.883964400320252586e-01	2.319162998130839259e+00	2.439717366178123292e+00
6.375600000003579453e+02	-4.853839003848969824e-01	2.321733534932152843e+00	2.440570716622512126e+00
6.384000000003587729e+02	-4.823605340644524508e-01	2.324286335684347726e+00	2.441423582376807566e+00
6.392400000003596006e+02	-4.793210938270467958e-01	2.326826014736362414e+00	2.442267974845390377e+00
6.400800000003604282e+02	-4.762714338517712864e-01	2.329348223774666771e+00	2.443109607488273216e+00
6.409200000003612558e+02	-4.732094903359902460e-01	2.331852211118281115e+00	2.443946616804189453e+00
6.417600000003621972e+02	-4.701296118600462037e-01	2.334342694050072886e+00	2.444777719225273316e+00
6.426000000003630248e+02	-4.670397673725484866e-01	2.336818954812641458e+00	2.445599334683282056e+00
6.434400000003638525e+02	-4.639333258033452312e-01	2.339271359538107831e+00	2.446421627191419201e+00
6.442800000003646801e+02	-4.608187302954437903e-01	2.341715998200814219e+00	2.447233351912151633e+00
6.451200000003655077e+02	-4.576873822649254464e-01	2.344135344893397477e+00	2.448038482658423387e+00
6.459600000003663354e+02	-4.545476669175405604e-01	2.346546710437388494e+00	2.448842611660051016e+00
6.468000000003671630e+02	-4.513922943625023887e-01	2.348935877482675405e+00	2.449641894175186962e+00
6.476400000003679907e+02	-4.482237043326854353e-01	2.351310062098957765e+00	2.450430993461019114e+00
6.484800000003688183e+02	-4.450474230285799138e-01	2.353669692798794344e+00	2.451218667332944356e+00
6.493200000003697596e+02	-4.418547604045915400e-01	2.356008406996017879e+00	2.451998059681885778e+00
6.501600000003705873e+02	-4.386495097334331961e-01	2.358329764030052011e+00	2.452774898525854397e+00
6.510000000003714149e+02	-4.354304790260533076e-01	2.360637114095857747e+00	2.453543538045801498e+00
6.518400000003722425e+02	-4.322046098699772743e-01	2.362927794392180481e+00	2.454303163510851871e+00
6.526800000003730702e+02	-4.289615135583236261e-01	2.365199986562751544e+00	2.455062692907516109e+00
6.535200000003738978e+02	-4.257074645611292896e-01	2.367454149462073332e+00	2.455813706914240946e+00
6.543600000003747255e+02	-4.224449671787702809e-01	2.369696246978233223e+00	2.456560738878212913e+00
6.552000000003755531e+02	-4.191657729503980856e-01	2.371916272154417360e+00	2.457299399151131603e+00
6.560400000003763807e+02	-4.158790463506129575e-01	2.374118710746548455e+00	2.458034486318734668e+00
6.568800000003773221e+02	-4.125789139291419216e-01	2.376305690827659411e+00	2.458761771213259451e+00
6.577200000003781497e+02	-4.092693500996685274e-01	2.378474052704081743e+00	2.459486396152556598e+00
6.585600000003789773e+02	-4.059452152976657513e-01	2.380625680669321564e+00	2.460202277678857463e+00
6.594000000003798050e+02	-4.026117806467298110e-01	2.382760596009052545e+00	2.460913701009324051e+00
6.602400000003806326e+02	-3.992664059840090873e-01	2.384876141236196290e+00	2.461622574802272645e+00
6.610800000003814603e+02	-3.959104043978484144e-01	2.386971202993837249e+00	2.462320197813959055e+00
6.619200000003822879e+02	-3.925432000197552895e-01	2.389050860944001098e+00	2.463009485441426616e+00
6.627600000003831155e+02	-3.891619135154417153e-01	2.391116892339538946e+00	2.463701914643024349e+00
6.636000000003839432e+02	-3.857747712299630649e-01	2.393161452618431717e+00	2.464383881768308804e+00
6.644400000003848845e+02	-3.823765393491946329e-01	2.395188779835936366e+00	2.465057194444872035e+00
6.652800000003857122e+02	-3.789687066149438621e-01	2.397196487474574589e+00	2.465730733691926524e+00
6.661200000003865398e+02	-3.755427876967538658e-01	2.399188675416100480e+00	2.466392233388947641e+00
6.669600000003873674e+02	-3.721127567493149879e-01	2.401162289941408901e+00	2.467049150549999403e+00
6.678000000003881951e+02	-3.686718834242644349e-01	2.403116512424787299e+00	2.467701475660742716e+00
6.686400000003890227e+02	-3.652159788809928864e-01	2.405052309685613565e+00	2.468346242141941538e+00
6.694800000003898504e+02	-3.617555401520030078e-01	2.406970698059408331e+00	2.468988230216102142e+00
6.703200000003906780e+02	-3.582823843903318872e-01	2.408873476542200631e+00	2.469620762728705898e+00
6.711600000003915056e+02	-3.548020681441725332e-01	2.410756046032224820e+00	2.470244529237916709e+00
6.720000000003924470e+02	-3.513062102666146824e-01	2.412618050588552610e+00	2.470867106145216763e+00
6.728400000003932746e+02	-3.478042813017498958e-01	2.414464860564873749e+00	2.471485813795917252e+00
6.736800000003941022e+02	-3.442926521630617631e-01	2.416292202765812469e+00	2.472091724883312747e+00
6.745200000003949299e+02	-3.407704851958362480e-01	2.418097177235705164e+00	2.472696125674665790e+00
6.753600000003957575e+02	-3.372420635159338320e-01	2.419886542294673593e+00	2.473291233685477764e+00
6.762000000003965852e+02	-3.337041281405598858e-01	2.421658478100711775e+00	2.473879346191382833e+00
6.770400000003974128e+02	-3.301529864086836796e-01	2.423410779006935911e+00	2.474462284538713419e+00
6.778800000003982404e+02	-3.265901244690435079e-01	2.425141140714954346e+00	2.475043551078187853e+00
6.787200000003990681e+02	-3.230264508776448107e-01	2.426858580249745323e+00	2.475613117540780284e+00
6.795600000004000094e+02	-3.194474436210225643e-01	2.428551483429428615e+00	2.476179949049270856e+00
6.804000000004008371e+02	-3.158622583173842369e-01	2.430231779293723804e+00	2.476737893182340500e+00
6.812400000004016647e+02	-3.122703204972946400e-01	2.431885928998262170e+00	2.477290356602791732e+00
6.820800000004024923e+02	-3.086638560808711018e-01	2.433524570324096636e+00	2.477839303263476012e+00
6.829200000004033200e+02	-3.050547724590630394e-01	2.435143288232241243e+00	2.478375927496766273e+00
6.837600000004041476e+02	-3.014313026437636100e-01	2.436749625554863741e+00	2.478912091000557094e+00
6.846000000004049753e+02	-2.978039458416784080e-01	2.438327017022964505e+00	2.479438277223954490e+00
6.854400000004058029e+02	-2.941678358921109293e-01	2.439888949992780720e+00	2.479956663177496523e+00
6.862800000004066305e+02	-2.905178566805950435e-01	2.441435530142900046e+00	2.480473925445361605e+00
6.871200000004075719e+02	-2.868667825141798522e-01	2.442958753259979243e+00	2.480979620768137384e+00
6.879600000004083995e+02	-2.832076273209757078e-01	2.444461096868348005e+00	2.481481625975161531e+00
6.888000000004092271e+02	-2.795354704751797925e-01	2.445946885541613103e+00	2.481977529906688851e+00
6.896400000004100548e+02	-2.758596009462754850e-01	2.447414779193468615e+00	2.482467070685178356e+00
6.904800000004108824e+02	-2.721766784109517223e-01	2.448859921584896071e+00	2.482947528930777192e+00
6.913200000004117101e+02	-2.684823276212766063e-01	2.450283138355083601e+00	2.483422848317083265e+00
6.921600000004125377e+02	-2.647820408445664131e-01	2.451693876284668949e+00	2.483893312873240333e+00
6.930000000004133653e+02	-2.610753024911603992e-01	2.453078295798257091e+00	2.484356517270212894e+00
6.938400000004141930e+02	-2.573607621548996693e-01	2.454450319087949861e+00	2.484809187352704729e+00
6.946800000004150206e+02	-2.536402418053890773e-01	2.455796548238310173e+00	2.485263146757905162e+00
6.955200000004159619e+02	-2.499130738932932028e-01	2.457127692565186372e+00	2.485705021960933347e+00
6.963600000004167896e+02	-2.461747737119766299e-01	2.458435316402079351e+00	2.486139639142570967e+00
6.972000000004176172e+02	-2.424320104260968001e-01	2.459725186068176583e+00	2.486569353469148425e+00
6.980400000004184449e+02	-2.386877698225592093e-01	2.460994913441656884e+00	2.486994147547740397e+00
6.988800000004192725e+02	-2.349305763784005074e-01	2.462245818101056916e+00	2.487409324532223298e+00
6.997200000004201002e+02	-2.311662800506611715e-01	2.463474788944967742e+00	2.487822357414757324e+00
7.005600000004209278e+02	-2.273986173912364572e-01	2.464686164651696210e+00	2.488225466677099984e+00
7.014000000004217554e+02	-2.236268983908720198e-01	2.465873915567872832e+00	2.488622931555540152e+00
7.022400000004225831e+02	-2.198404368280700294e-01	2.467043025966971559e+00	2.489010544995175600e+00
7.030800000004235244e+02	-2.160540074433124624e-01	2.468197176248704938e+00	2.489394353640641100e+00
7.039200000004243520e+02	-2.122577031720907781e-01	2.469326729905465978e+00	2.489770878371733609e+00
7.047600000004251797e+02	-2.084600076022140314e-01	2.470438492908827222e+00	2.490140136928714387e+00
7.056000000004260073e+02	-2.046545040266637139e-01	2.471527795218791734e+00	2.490502416314114509e+00
7.064400000004268350e+02	-2.008419622407616734e-01	2.472595205735994561e+00	2.490858561706134733e+00
7.072800000004276626e+02	-1.970260914517541762e-01	2.473644006472734524e+00	2.491210729213752195e+00
7.081200000004284902e+02	-1.932048434899013845e-01	2.474679185158877637e+00	2.491552877297807278e+00
7.089600000004293179e+02	-1.893785069411564048e-01	2.475682342202635056e+00	2.491888853024122774e+00
7.098000000004301455e+02	-1.855467213487896616e-01	2.476676467807836346e+00	2.492221460791213872e+00
7.106400000004310868e+02	-1.817088672096277280e-01	2.477646549478568438e+00	2.492541858423048318e+00
7.114800000004319145e+02	-1.778652760910509056e-01	2.478594926135853527e+00	2.492857484935496526e+00
7.123200000004327421e+02	-1.740172430304179618e-01	2.479522702435490000e+00	2.493172630316795146e+00
7.131600000004335698e+02	-1.701652831648184649e-01	2.480430354864493481e+00	2.493472356528014799e+00
7.140000000004343974e+02	-1.663073959796484702e-01	2.481317737850278426e+00	2.493766695227911168e+00
7.148400000004352250e+02	-1.624409786462272798e-01	2.482187102272275681e+00	2.494057328651913874e+00
7.156800000004360527e+02	-1.585759863256199220e-01	2.483033005462724319e+00	2.494344061164783355e+00
7.165200000004368803e+02	-1.547039779882882493e-01	2.483859260391662716e+00	2.494615004417211956e+00
7.173600000004377080e+02	-1.508292453111740872e-01	2.484665943929094567e+00	2.494882227373502737e+00
7.182000000004386493e+02	-1.469542596978665183e-01	2.485456127920091074e+00	2.495145558047504597e+00
7.190400000004394769e+02	-1.430671931527805751e-01	2.486219630175090956e+00	2.495399303763980114e+00
7.198800000004403046e+02	-1.391787732938230548e-01	2.486965778323405374e+00	2.495647842252501469e+00
7.207200000004411322e+02	-1.352909404044325692e-01	2.487686418163697510e+00	2.495892101013806652e+00
7.215600000004419599e+02	-1.313905560942036643e-01	2.488392446172256633e+00	2.496126634076930806e+00
7.224000000004427875e+02	-1.274947508179720412e-01	2.489075921066138175e+00	2.496354639991569258e+00
7.232400000004436151e+02	-1.235920400696673416e-01	2.489736775219419940e+00	2.496574582872601589e+00
7.240800000004444428e+02	-1.196847737568779435e-01	2.490379910642559480e+00	2.496790444036383949e+00
7.249200000004452704e+02	-1.157735125263803927e-01	2.491002766981800676e+00	2.496996402542591476e+00
7.257600000004462117e+02	-1.118614499058820100e-01	2.491601028589585987e+00	2.497193285492580461e+00
7.266000000004470394e+02	-1.079476099840885189e-01	2.492182973901494236e+00	2.497392465493193825e+00
7.274400000004478670e+02	-1.040259641902652049e-01	2.492740378907901899e+00	2.497571949873026220e+00
7.282800000004486947e+02	-1.001094067308504754e-01	2.493278213573800528e+00	2.497755246484570257e+00
7.291200000004495223e+02	-9.618343435107752637e-02	2.493796156365049033e+00	2.497924578358516889e+00
7.299600000004503499e+02	-9.225511539790812177e-02	2.494293369861109166e+00	2.498096336366761872e+00
7.308000000004511776e+02	-8.832738352264832282e-02	2.494773496069534691e+00	2.498250751190706609e+00
7.316400000004520052e+02	-8.439413846364664240e-02	2.495226231801005667e+00	2.498403578477226716e+00
7.324800000004528329e+02	-8.045910937567712917e-02	2.495664064795481973e+00	2.498547812489361419e+00
7.333200000004537742e+02	-7.652295046595652961e-02	2.496075713342816638e+00	2.498688803607187037e+00
7.341600000004546018e+02	-7.258605672184928470e-02	2.496470901212611171e+00	2.498821256571233995e+00
7.350000000004554295e+02	-6.864240826097621484e-02	2.496841657592127284e+00	2.498943080026392316e+00
7.358400000004562571e+02	-6.469973797431027851e-02	2.497192226393967207e+00	2.499059736198706361e+00
7.366800000004570848e+02	-6.075797819780087705e-02	2.497528400999625031e+00	2.499173005598181785e+00
7.375200000004579124e+02	-5.681056503526944051e-02	2.497837283392547292e+00	2.499274576458071273e+00
7.383600000004587400e+02	-5.286283191790932395e-02	2.498124184956425964e+00	2.499369423474613772e+00
7.392000000004595677e+02	-4.891420418770030254e-02	2.498395079277409447e+00	2.499460421563208357e+00
7.400400000004603953e+02	-4.496179610954295636e-02	2.498643640690533907e+00	2.499542296523118878e+00
7.408800000004613366e+02	-4.101197491703138798e-02	2.498869515245667916e+00	2.499618917456025269e+00
7.417200000004621643e+02	-3.705575445778577087e-02	2.499075208445183272e+00	2.499685762170162473e+00
7.425600000004629919e+02	-3.310432500870096051e-02	2.499264897440299116e+00	2.499747725364021012e+00
7.434000000004638196e+02	-2.914808614204518131e-02	2.499423893145640285e+00	2.499806624033921842e+00
7.442400000004646472e+02	-2.519311600337016677e-02	2.499569502700066614e+00	2.499853629034685554e+00
7.450800000004654748e+02	-2.123354145682445834e-02	2.499692663024152051e+00	2.499890446694941648e+00
7.459200000004663025e+02	-1.727843249117432672e-02	2.499794404362322808e+00	2.499930071236743601e+00
7.467600000004671301e+02	-1.331815173956846926e-02	2.499875465372781047e+00	2.499952942995091298e+00
7.476000000004679578e+02	-9.361464615321758720e-03	2.499930278895928559e+00	2.499973020373980948e+00
7.484400000004687854e+02	-5.403718776360204486e-03	2.499972490107522649e+00	2.499987962374417005e+00
7.492800000004697267e+02	-1.448239119565097226e-03	2.499989618350160203e+00	2.499989705384055405e+00
7.501200000004705544e+02	2.508742544292264041e-03	2.499986101101714375e+00	2.499992353734274531e+00
7.509600000004713820e+02	6.470427601139048211e-03	2.499965875932484316e+00	2.499984153611070958e+00
7.518000000004722096e+02	1.042710111479366875e-02	2.499922461039838062e+00	2.499969308084590836e+00
7.526400000004730373e+02	1.438753376618624562e-02	2.499854101760695002e+00	2.499946405470866662e+00
7.534800000004738649e+02	1.834176703934958796e-02	2.499771812211286193e+00	2.499918284398961354e+00
7.543200000004746926e+02	2.230093713550901705e-02	2.499665070018941559e+00	2.499884043834354141e+00
7.551600000004755202e+02	2.625319040083622796e-02	2.499532567660796456e+00	2.499839293468988810e+00
7.560000000004763479e+02	3.021114818913885058e-02	2.499384692005226061e+00	2.499791892988182607e+00
7.568400000004772892e+02	3.416522351400241159e-02	2.499213604627195551e+00	2.499732052900436319e+00
7.576800000004781168e+02	3.811849445489504107e-02	2.499027002892149962e+00	2.499669564504225505e+00
7.585200000004789445e+02	4.207373763701337255e-02	2.498812315834253006e+00	2.499603704969865614e+00
7.593600000004797721e+02	4.602348063468815476e-02	2.498579932566325823e+00	2.499525538172213679e+00
7.602000000004805997e+02	4.997276236027431429e-02	2.498324484046860583e+00	2.499436682245203656e+00
7.610400000004814274e+02	5.392289147297287671e-02	2.498052023022168555e+00	2.499346969634117954e+00
7.618800000004822550e+02	5.786926879232599102e-02	2.497757652462541333e+00	2.499247587143102578e+00
7.627200000004830827e+02	6.181574792760777259e-02	2.497441767866869888e+00	2.499141219482511111e+00
7.635600000004839103e+02	6.575837477967884370e-02	2.497105442064645242e+00	2.499030105492776599e+00
7.644000000004848516e+02	6.970040303700761330e-02	2.496748337340183532e+00	2.498912475105180775e+00
7.652400000004856793e+02	7.364054365274343150e-02	2.496371900386490594e+00	2.498786610561613664e+00
7.660800000004865069e+02	7.758402523329245570e-02	2.495968441731095222e+00	2.498653042437900318e+00
7.669200000004873345e+02	8.151732169961783958e-02	2.495550406848542568e+00	2.498512647005822540e+00
7.677600000004881622e+02	8.545105296244499826e-02	2.495109201219985806e+00	2.498364789903362304e+00
7.686000000004889898e+02	8.938615321255344304e-02	2.494649151477411841e+00	2.498213436041270441e+00
7.694400000004898175e+02	9.331362370141900453e-02	2.494167076577597619e+00	2.498050829076456480e+00
7.702800000004906451e+02	9.723895803125631732e-02	2.493661095659946092e+00	2.497882092595239634e+00
7.711200000004914727e+02	1.011617661360859344e-01	2.493142849312910414e+00	2.497706919702834316e+00
7.719600000004924141e+02	1.050800840859979490e-01	2.492595533138449504e+00	2.497527095160711141e+00
7.728000000004932417e+02	1.090017455958174203e-01	2.492032586081291079e+00	2.497339945028826058e+00
7.736400000004940694e+02	1.129152462222468567e-01	2.491442841729049729e+00	2.497142905304606586e+00
7.744800000004948970e+02	1.168277816495124771e-01	2.490840221637199647e+00	2.496940424686655557e+00
7.753200000004957246e+02	1.207389164188644587e-01	2.490212549639502893e+00	2.496732199782776274e+00
7.761600000004965523e+02	1.246402510176076034e-01	2.489566330475763589e+00	2.496516913888341627e+00
7.770000000004973799e+02	1.285450272320651788e-01	2.488896575914499643e+00	2.496290964716977090e+00
7.778400000004982076e+02	1.324392484975961404e-01	2.488209008112291176e+00	2.496067793509692656e+00
7.786800000004990352e+02	1.363347028710943931e-01	2.487499335162838943e+00	2.495828186603472609e+00
7.795200000004999765e+02	1.402232334930465785e-01	2.486769610802607389e+00	2.495584388929689368e+00
7.803600000005008042e+02	1.441127575754265477e-01	2.486021011514497392e+00	2.495332574001527526e+00
7.812000000005016318e+02	1.479932801443429036e-01	2.485249324150522465e+00	2.495078349593805367e+00
7.820400000005024594e+02	1.518719189276221959e-01	2.484458131004535719e+00	2.494815346823199498e+00
7.828800000005032871e+02	1.557485814649874623e-01	2.483648204141136961e+00	2.494542351859314611e+00
7.837200000005041147e+02	1.596169273074335426e-01	2.482816059457312541e+00	2.494267699652419346e+00
7.845600000005049424e+02	1.634809844121303257e-01	2.481961981117124516e+00	2.493984411940918910e+00
7.854000000005057700e+02	1.673459651026908412e-01	2.481090171350249118e+00	2.493691313962006273e+00
7.862400000005065976e+02	1.711999576128802325e-01	2.480195988580005562e+00	2.493392734894809060e+00
7.870800000005075390e+02	1.750510894409917362e-01	2.479277047910899867e+00	2.493088737432016977e+00
7.879200000005083666e+02	1.788975568047392883e-01	2.478345525151822049e+00	2.492776739632322158e+00
7.887600000005091943e+02	1.827393821186589218e-01	2.477393532668813680e+00	2.492458229857911434e+00
7.896000000005100219e+02	1.865761830154199774e-01	2.476417394764832469e+00	2.492132458208649037e+00
7.904400000005108495e+02	1.904098545364866779e-01	2.475420655564656069e+00	2.491802339238939012e+00
7.912800000005116772e+02	1.942327716004662586e-01	2.474408599602104353e+00	2.491465124357288730e+00
7.921200000005125048e+02	1.980527616488005349e-01	2.473373628069010177e+00	2.491119867056701853e+00
7.929600000005133325e+02	2.018681718080128085e-01	2.472319001087574630e+00	2.490767591419616345e+00
7.938000000005141601e+02	2.056804777682288699e-01	2.471244447247356479e+00	2.490409591065181338e+00
7.946400000005151014e+02	2.094847860553425145e-01	2.470145425904852310e+00	2.490042770384504944e+00
7.954800000005159291e+02	2.132827487875121886e-01	2.469027403623837102e+00	2.489673520066123746e+00
7.963200000005167567e+02	2.170741530930268837e-01	2.467897534692862216e+00	2.489294918668605749e+00
7.971600000005175843e+02	2.208592055806141985e-01	2.466738274118161378e+00	2.488907155297437779e+00
7.980000000005184120e+02	2.246347213674521615e-01	2.465566188233904832e+00	2.488516649000794168e+00
7.988400000005192396e+02	2.284096329094883748e-01	2.464369606934983636e+00	2.488113912306570530e+00
7.996800000005200673e+02	2.321813954962829996e-01	2.463153238041405402e+00	2.487712702223657146e+00
8.005200000005208949e+02	2.359386657735710324e-01	2.461917284369743442e+00	2.487299364857631812e+00
8.013600000005217225e+02	2.396961561691990372e-01	2.460665470174399960e+00	2.486882090576380211e+00
8.022000000005225502e+02	2.434428041448611912e-01	2.459387357953580100e+00	2.486457986927003816e+00
8.030400000005234915e+02	2.471823321338827706e-01	2.458091854617954208e+00	2.486028692293969833e+00
8.038800000005243191e+02	2.509164232234117886e-01	2.456780273685299498e+00	2.485588160493557019e+00
8.047200000005251468e+02	2.546446196622279001e-01	2.455446660764643685e+00	2.485146218883134583e+00
8.055600000005259744e+02	2.583578480982792192e-01	2.454092551817781853e+00	2.484692989434887256e+00
8.064000000005268021e+02	2.620744975484123884e-01	2.452718530119792462e+00	2.484235048841475280e+00
8.072400000005276297e+02	2.657825504178099596e-01	2.451325342673889018e+00	2.483770682287246956e+00
8.080800000005284573e+02	2.694805909527274723e-01	2.449913537194444935e+00	2.483300909457318628e+00
8.089200000005292850e+02	2.731687522049942030e-01	2.448480175503394030e+00	2.482822561661455207e+00
8.097600000005301126e+02	2.768551961104828152e-01	2.447029130638826100e+00	2.482340576922273279e+00
8.106000000005310540e+02	2.805238153352260233e-01	2.445558997912907984e+00	2.481848039043330179e+00
8.114400000005318816e+02	2.841951084690848561e-01	2.444070925147479478e+00	2.481351311127341308e+00
8.122800000005327092e+02	2.878507238340791696e-01	2.442558592002259665e+00	2.480847348002137132e+00
8.131200000005335369e+02	2.915055323193044834e-01	2.441027644983908118e+00	2.480339914651540134e+00
8.139600000005343645e+02	2.951492918279743916e-01	2.439483409125354552e+00	2.479822106825837480e+00
8.148000000005351922e+02	2.987823145053958851e-01	2.437917728292881225e+00	2.479299807113139131e+00
8.156400000005360198e+02	3.024100587989124733e-01	2.436331103484627114e+00	2.478769985259777098e+00
8.164800000005368474e+02	3.060291845069711414e-01	2.434723818424368691e+00	2.478236795936378023e+00
8.173200000005376751e+02	3.096327385651880815e-01	2.433097343176004568e+00	2.477696574541631502e+00
8.181600000005386164e+02	3.132357798203940780e-01	2.431453542805827261e+00	2.477146422204170584e+00
8.190000000005394440e+02	3.168312600559631265e-01	2.429790658025409833e+00	2.476590022974261895e+00
8.198400000005402717e+02	3.204141146838859200e-01	2.428113452722008958e+00	2.476030648992665562e+00
8.206800000005410993e+02	3.239892099377911783e-01	2.426410156480891089e+00	2.475465478746855297e+00
8.215200000005419270e+02	3.275525583799348550e-01	2.424690407286497429e+00	2.474893939788513020e+00
8.223600000005427546e+02	3.311100667052839785e-01	2.422952310805567500e+00	2.474311450758688302e+00
8.232000000005435822e+02	3.346578582919706446e-01	2.421195876727753493e+00	2.473727526314229763e+00
8.240400000005444099e+02	3.381936041753172417e-01	2.419418619884655453e+00	2.473134127647494296e+00
8.248800000005452375e+02	3.417229799441973692e-01	2.417624144644386242e+00	2.472535874281176937e+00
8.257200000005461789e+02	3.452396406672942342e-01	2.415811156417325023e+00	2.471932795307083097e+00
8.265600000005470065e+02	3.487520590915929586e-01	2.413982936127161860e+00	2.471322557482181104e+00
8.274000000005478341e+02	3.522506287261625846e-01	2.412132799630084090e+00	2.470704915752552910e+00
8.282400000005486618e+02	3.557414914077315915e-01	2.410264485007954427e+00	2.470082918881674861e+00
8.290800000005494894e+02	3.592186887459360989e-01	2.408376807001206821e+00	2.469453590701978118e+00
8.299200000005503171e+02	3.626877825585246296e-01	2.406469791722115392e+00	2.468819101731079435e+00
8.307600000005511447e+02	3.661508885583476536e-01	2.404546977132687058e+00	2.468178437500820444e+00
8.316000000005519723e+02	3.695983621335218183e-01	2.402607397830344382e+00	2.467531809810656895e+00
8.324400000005528000e+02	3.730381227262936084e-01	2.400648392238186268e+00	2.466878657583640777e+00
8.332800000005537413e+02	3.764687640978436334e-01	2.398671728794786517e+00	2.466222278071845686e+00
8.341200000005545689e+02	3.798831151790744709e-01	2.396673875261864151e+00	2.465551573690774489e+00
8.349600000005553966e+02	3.832951820359607464e-01	2.394660779762692648e+00	2.464883117623124509e+00
8.358000000005562242e+02	3.866928914441535303e-01	2.392628252405326172e+00	2.464204462553823305e+00
8.366400000005570519e+02	3.900788667629072615e-01	2.390577639121793219e+00	2.463521204023132682e+00
8.374800000005578795e+02	3.934557425312364964e-01	2.388511121120305170e+00	2.462834087078685119e+00
8.383200000005587071e+02	3.968159951219012438e-01	2.386426532804565959e+00	2.462137111102070008e+00
8.391600000005595348e+02	4.001704637714708634e-01	2.384321560626461167e+00	2.461435955867840697e+00
8.400000000005603624e+02	4.035140486704340557e-01	2.382201225890007379e+00	2.460729103989466982e+00
8.408400000005613038e+02	4.068473631882631447e-01	2.380063546556607790e+00	2.460016514124278242e+00
8.416800000005621314e+02	4.101624923513622623e-01	2.377907011388208147e+00	2.459297719252310443e+00
8.425200000005629590e+02	4.134737896460825568e-01	2.375730644824354698e+00	2.458573358143286036e+00
8.433600000005637867e+02	4.167687669344606327e-01	2.373542866009223928e+00	2.457845409835827777e+00
8.442000000005646143e+02	4.200532567232562742e-01	2.371336547576703424e+00	2.457107539398855511e+00
8.450400000005654420e+02	4.233274136159824730e-01	2.369108516373420237e+00	2.456368749136192076e+00
8.458800000005662696e+02	4.265894589129381465e-01	2.366867394344196018e+00	2.455617797879685149e+00
8.467200000005670972e+02	4.298360268233984982e-01	2.364607190095434408e+00	2.454863105569649040e+00
8.475600000005679249e+02	4.330782362773378802e-01	2.362330144362823070e+00	2.454103450131072339e+00
8.484000000005688662e+02	4.363037296490325789e-01	2.360033511499720849e+00	2.453339888938008251e+00
8.492400000005696938e+02	4.395185489278814472e-01	2.357724673535033233e+00	2.452572172445657284e+00
8.500800000005705215e+02	4.427160863739829089e-01	2.355397919581338595e+00	2.451793571486690304e+00
8.509200000005713491e+02	4.459085065024105399e-01	2.353048981694322972e+00	2.451013029941498722e+00
8.517600000005721768e+02	4.490849683583532093e-01	2.350688311350195736e+00	2.450221780768421453e+00
8.526000000005730044e+02	4.522481087705499392e-01	2.348310877483926973e+00	2.449434754363398525e+00
8.534400000005738320e+02	4.554010020605664399e-01	2.345912391759002347e+00	2.448634201769537722e+00
8.542800000005746597e+02	4.585396773712167029e-01	2.343503808541910871e+00	2.447829736565867442e+00
8.551200000005754873e+02	4.616611553801237000e-01	2.341075597906445260e+00	2.447019966202163666e+00
8.559600000005763150e+02	4.647741741177201513e-01	2.338631811605102584e+00	2.446204614549601253e+00
8.568000000005772563e+02	4.678769646004890537e-01	2.336169831404656616e+00	2.445383485457209183e+00
8.576400000005780839e+02	4.709659396315632462e-01	2.333692641827464165e+00	2.444559038464138467e+00
8.584800000005789116e+02	4.740395389807284809e-01	2.331195772456641890e+00	2.443726864579023772e+00
8.593200000005797392e+02	4.771002976220417580e-01	2.328687275704787840e+00	2.442890927769035159e+00
8.601600000005805668e+02	4.801470364460672102e-01	2.326160238006800274e+00	2.442050122679035429e+00
8.610000000005813945e+02	4.831831109178408856e-01	2.323621225071849761e+00	2.441200325243459979e+00
8.618400000005822221e+02	4.862051827128734405e-01	2.321063744560285080e+00	2.440348277722092618e+00
8.626800000005830498e+02	4.892120083486281024e-01	2.318488534018625202e+00	2.439491784008575692e+00
8.635200000005838774e+02	4.922045706326499404e-01	2.315895721212106295e+00	2.438626511470372460e+00
8.643600000005848187e+02	4.951853983264059567e-01	2.313292933448106936e+00	2.437759072909193137e+00
8.652000000005856464e+02	4.981475465439760275e-01	2.310670500353495527e+00	2.436886786941877769e+00
8.660400000005864740e+02	5.011001661623960546e-01	2.308036167060038668e+00	2.436007445860055132e+00
8.668800000005873017e+02	5.040399129347039597e-01	2.305382261798662125e+00	2.435121641282014693e+00
8.677200000005881293e+02	5.069640915798857561e-01	2.302715427953839100e+00	2.434235095420431705e+00
8.685600000005889569e+02	5.098745583936197256e-01	2.300029308152562457e+00	2.433339860254629006e+00
8.694000000005897846e+02	5.127694165179147445e-01	2.297335154639457144e+00	2.432439771577813659e+00
8.702400000005906122e+02	5.156515693816791090e-01	2.294615577855475763e+00	2.431537022414638649e+00
8.710800000005914399e+02	5.185201764267798330e-01	2.291890685110542947e+00	2.430625574154959168e+00
8.719200000005923812e+02	5.213714349589485542e-01	2.289142736724035121e+00	2.429706642525542915e+00
8.727600000005932088e+02	5.242103323643900747e-01	2.286384005755693671e+00	2.428791101395855634e+00
8.736000000005940365e+02	5.270328591366988391e-01	2.283614099147194043e+00	2.427867239205087735e+00
8.744400000005948641e+02	5.298434005602564723e-01	2.280824243274762075e+00	2.426937337981066367e+00
8.752800000005956917e+02	5.326386455234882744e-01	2.278019410938529443e+00	2.426000306682024821e+00
8.761200000005965194e+02	5.354189264164149753e-01	2.275201961364860193e+00	2.425062999013008369e+00
8.769600000005973470e+02	5.381819717171751893e-01	2.272369739364850094e+00	2.424119088746054196e+00
8.778000000005981747e+02	5.409282647842146297e-01	2.269518400021969917e+00	2.423167487918683083e+00
8.786400000005990023e+02	5.436674920761421781e-01	2.266657690330374564e+00	2.422213722095687416e+00
8.794800000005999436e+02	5.463839655291937714e-01	2.263778270697001105e+00	2.421257269967095116e+00
8.803200000006007713e+02	5.490862931449945750e-01	2.260892666407075868e+00	2.420292908425127010e+00
8.811600000006015989e+02	5.517801728915158188e-01	2.257984089062230471e+00	2.419324774126651256e+00
8.820000000006024266e+02	5.544495902829426059e-01	2.255067071708409365e+00	2.418351339860598692e+00
8.828400000006032542e+02	5.571097692965597536e-01	2.252131196656116607e+00	2.417375582635527209e+00
8.836800000006040818e+02	5.597516647311033822e-01	2.249188717506071633e+00	2.416389278171525046e+00
8.845200000006049095e+02	5.623762295188178273e-01	2.246223702357986518e+00	2.415404309440763342e+00
8.853600000006057371e+02	5.649905702946503849e-01	2.243248495247261332e+00	2.414411445298699554e+00
8.862000000006065648e+02	5.675862620718600260e-01	2.240259784623018113e+00	2.413412262485363335e+00
8.870400000006075061e+02	5.701623953535606137e-01	2.237262027662636044e+00	2.412414640571206359e+00
8.878800000006083337e+02	5.727297510059450314e-01	2.234244642247324109e+00	2.411410275801507908e+00
8.887200000006091614e+02	5.752753296487476131e-01	2.231213716293851679e+00	2.410399112030423119e+00
8.895600000006099890e+02	5.778062115863004111e-01	2.228172429281604305e+00	2.409386493546249675e+00
8.904000000006108166e+02	5.803228691314320509e-01	2.225116450348611163e+00	2.408365766761520810e+00
8.912400000006116443e+02	5.828238758292845212e-01	2.222042736791474571e+00	2.407344233874666894e+00
8.920800000006124719e+02	5.853054923686216160e-01	2.218959164991610944e+00	2.406314799393916903e+00
8.929200000006132996e+02	5.877732991351171110e-01	2.215869503622535319e+00	2.405283775058013607e+00
8.937600000006141272e+02	5.902260383657161880e-01	2.212757590787200357e+00	2.404247396245352775e+00
8.946000000006150685e+02	5.926560446087709710e-01	2.209635741219446281e+00	2.403208401886872903e+00
8.954400000006158962e+02	5.950749761775506741e-01	2.206499937890244567e+00	2.402163437242079702e+00
8.962800000006167238e+02	5.974767596344064957e-01	2.203356536057776260e+00	2.401112141510679532e+00
8.971200000006175514e+02	5.998589943426783089e-01	2.200194907942957911e+00	2.400060186589729749e+00
8.979600000006183791e+02	6.022270645972631620e-01	2.197019730435413098e+00	2.399002563952048916e+00
8.988000000006192067e+02	6.045839303268213394e-01	2.193837810995656668e+00	2.397941617848764917e+00
8.996400000006200344e+02	6.069143766465634471e-01	2.190641116491893747e+00	2.396873224536423042e+00
9.004800000006208620e+02	6.092300286095077011e-01	2.187430550868578294e+00	2.395805155208008852e+00
9.013200000006216897e+02	6.115320622898093861e-01	2.184210877034789000e+00	2.394731632476563732e+00
9.021600000006226310e+02	6.138156861658405905e-01	2.180977746271147488e+00	2.393653304971942397e+00
9.030000000006234586e+02	6.160817099593373092e-01	2.177730101426919695e+00	2.392569965878267535e+00
9.038400000006242863e+02	6.183292377486098168e-01	2.174472793048237040e+00	2.391486620966208232e+00
9.046800000006251139e+02	6.205626631861217435e-01	2.171205768668912572e+00	2.390398627177069635e+00
9.055200000006259415e+02	6.227745198893501755e-01	2.167923945508460903e+00	2.389302761615659243e+00
9.063600000006267692e+02	6.249721099824829817e-01	2.164631085348464268e+00	2.388204434013280419e+00
9.072000000006275968e+02	6.271520519774964608e-01	2.161329040355527642e+00	2.387102830003300813e+00
9.080400000006284245e+02	6.293142808629251794e-01	2.158010943537304271e+00	2.385998057091696989e+00
9.088800000006292521e+02	6.314587733508411072e-01	2.154684751482724536e+00	2.384890826734872959e+00
9.097200000006300797e+02	6.335885312500887379e-01	2.151343622572747805e+00	2.383775997214859554e+00
9.105600000006310211e+02	6.356969927253097730e-01	2.147998960786919653e+00	2.382657982835451715e+00
9.114000000006318487e+02	6.377851027174009646e-01	2.144633833496983222e+00	2.381540654359350917e+00
9.122400000006326763e+02	6.398611218068184225e-01	2.141264195011946203e+00	2.380416764918346306e+00
9.130800000006335040e+02	6.419205821827632663e-01	2.137883961551554357e+00	2.379289617286802994e+00
9.139200000006343316e+02	6.439607121527280986e-01	2.134487405775655766e+00	2.378159945795129904e+00
9.147600000006351593e+02	6.459733180371919348e-01	2.131082852218917800e+00	2.377020184084060794e+00
9.156000000006359869e+02	6.479814971601354223e-01	2.127670978143746172e+00	2.375886472797569038e+00
9.164400000006368145e+02	6.499633950752908840e-01	2.124247403467332429e+00	2.374745901388502389e+00
9.172800000006376422e+02	6.519320095222732592e-01	2.120808286897799544e+00	2.373598465432372073e+00
9.181200000006385835e+02	6.538745273827445414e-01	2.117363532518194980e+00	2.372450195218142266e+00
9.189600000006394112e+02	6.558085641104177688e-01	2.113903741512620282e+00	2.371297297454531883e+00
9.198000000006402388e+02	6.577195005672880068e-01	2.110440969845697623e+00	2.370144772499878982e+00
9.206400000006410664e+02	6.596092588888425867e-01	2.106964324683703538e+00	2.368984920858458576e+00
9.214800000006418941e+02	6.614898712492214283e-01	2.103479559633343321e+00	2.367822346317633553e+00
9.223200000006427217e+02	6.633432754207440052e-01	2.099983206174042216e+00	2.366655690714824622e+00
9.231600000006435494e+02	6.651833004120376591e-01	2.096477735034464551e+00	2.365487130250564007e+00
9.240000000006443770e+02	6.670016290199325404e-01	2.092962984766381318e+00	2.364315506068296546e+00
9.248400000006452046e+02	6.687994818371630901e-01	2.089436930618601806e+00	2.363140975855268167e+00
9.256800000006461460e+02	6.705841352232926322e-01	2.085901886201554589e+00	2.361961166514039423e+00
9.265200000006469736e+02	6.723474359521908195e-01	2.082359800630869007e+00	2.360783878915868605e+00
9.273600000006478012e+02	6.740933316442213608e-01	2.078803183482721195e+00	2.359595820408188160e+00
9.282000000006486289e+02	6.758217785083239226e-01	2.075240871070695103e+00	2.358407958377404690e+00
9.290400000006494565e+02	6.775241829277567351e-01	2.071669716201516742e+00	2.357216039236404992e+00
9.298800000006502842e+02	6.792126662107658142e-01	2.068093165734219419e+00	2.356025566852539388e+00
9.307200000006511118e+02	6.808852104082837586e-01	2.064499885877163710e+00	2.354829778506761784e+00
9.315600000006519394e+02	6.825339776200154418e-01	2.060904488600445283e+00	2.353630275068161470e+00
9.324000000006527671e+02	6.841634234950823013e-01	2.057297764702354925e+00	2.352428658275492968e+00
9.332400000006537084e+02	6.857752250169278918e-01	2.053682106636239624e+00	2.351222148136974610e+00
9.340800000006545361e+02	6.873700738004607791e-01	2.050059255467836294e+00	2.350013107413253088e+00
9.349200000006553637e+02	6.889456649613930894e-01	2.046425359000267896e+00	2.348805143054776057e+00
9.357600000006561913e+02	6.904990070988886730e-01	2.042785530923504567e+00	2.347588152389154637e+00
9.366000000006570190e+02	6.920357394551963637e-01	2.039135590696431688e+00	2.346373428022864083e+00
9.374400000006578466e+02	6.935530604227583273e-01	2.035480665615938989e+00	2.345154298646908941e+00
9.382800000006586743e+02	6.950491802006297792e-01	2.031816351986326374e+00	2.343933349289391899e+00
9.391200000006595019e+02	6.965292597469620040e-01	2.028144985383184995e+00	2.342712620307858096e+00
9.399600000006603295e+02	6.979840340709975166e-01	2.024466765491994558e+00	2.341480943265064063e+00
9.408000000006612709e+02	6.994237676000718551e-01	2.020778683474869553e+00	2.340253841219354758e+00
9.416400000006620985e+02	7.008435495428865236e-01	2.017081416280359640e+00	2.339022482984064677e+00
9.424800000006629261e+02	7.022424512552452036e-01	2.013378885779360417e+00	2.337785482945947901e+00
9.433200000006637538e+02	7.036267355368643894e-01	2.009671265572405829e+00	2.336552050693120108e+00
9.441600000006645814e+02	7.049832640639308590e-01	2.005952283762458599e+00	2.335314249636069039e+00
9.450000000006654091e+02	7.063245364603755183e-01	2.002226218304318905e+00	2.334074313841948634e+00
9.458400000006662367e+02	7.076457400176558998e-01	1.998497183549768241e+00	2.332828040565105621e+00
9.466800000006670643e+02	7.089498396033943051e-01	1.994758693537999061e+00	2.331584051965235993e+00
9.475200000006678920e+02	7.102300848186288151e-01	1.991008748681746932e+00	2.330332945939634914e+00
9.483600000006688333e+02	7.114897460392931583e-01	1.987263310876643319e+00	2.329082134434610651e+00
9.492000000006696609e+02	7.127371374905269175e-01	1.983502443490080758e+00	2.327827248687736272e+00
9.500400000006704886e+02	7.139571341464600041e-01	1.979737076553957698e+00	2.326573155177754870e+00
9.508800000006713162e+02	7.151643845034235669e-01	1.975969360293532873e+00	2.325320524346599527e+00
9.517200000006721439e+02	7.163416232115081828e-01	1.972189348960407429e+00	2.324059622226905653e+00
9.525600000006729715e+02	7.175080548198543573e-01	1.968406137882954710e+00	2.322795441875428857e+00
9.534000000006737991e+02	7.186471744412782359e-01	1.964616402248049898e+00	2.321534457406781105e+00
9.542400000006746268e+02	7.197695064713773849e-01	1.960820304990178231e+00	2.320268890120768646e+00
9.550800000006754544e+02	7.208727682168786233e-01	1.957017508355823665e+00	2.319002289706668662e+00
9.559200000006763958e+02	7.219541201596822999e-01	1.953209061005569458e+00	2.317732298549732839e+00
9.567600000006772234e+02	7.230200566596435285e-01	1.949400282424312847e+00	2.316461877048675788e+00
9.576000000006780510e+02	7.240615365234505107e-01	1.945578129474268447e+00	2.315188131840554053e+00
9.584400000006788787e+02	7.250821795980845197e-01	1.941755007175949732e+00	2.313911211966684700e+00
9.592800000006797063e+02	7.260855607486835783e-01	1.937924663789878377e+00	2.312638771794936154e+00
9.601200000006805340e+02	7.270686048673602464e-01	1.934090368027985729e+00	2.311361148667126830e+00
9.609600000006813616e+02	7.280298659352096857e-01	1.930252491814727467e+00	2.310079186310309396e+00
9.618000000006821892e+02	7.289712950213181886e-01	1.926407422848933626e+00	2.308796057922758216e+00
9.626400000006830169e+02	7.298915440689101031e-01	1.922554194688969043e+00	2.307513765048578858e+00
9.634800000006838445e+02	7.307896959241015900e-01	1.918703999618051270e+00	2.306227484470802391e+00
9.643200000006847858e+02	7.316720051266272229e-01	1.914842497197601912e+00	2.304943338833751465e+00
9.651600000006856135e+02	7.325318951993859962e-01	1.910982219952645389e+00	2.303655567157358863e+00
9.660000000006864411e+02	7.333709977414675230e-01	1.907112521355096346e+00	2.302362777009169470e+00
9.668400000006872688e+02	7.341867158871299148e-01	1.903237686032308584e+00	2.301074453444126977e+00
9.676800000006880964e+02	7.349896566382028151e-01	1.899362018447134703e+00	2.299778972453136561e+00
9.685200000006889240e+02	7.357667529201340484e-01	1.895480814894830557e+00	2.298487067557742680e+00
9.693600000006897517e+02	7.365259716393732781e-01	1.891591606834458705e+00	2.297193412727569051e+00
9.702000000006905793e+02	7.372599008168579937e-01	1.887703027639644482e+00	2.295895679134349443e+00
9.710400000006914070e+02	7.379767165838674314e-01	1.883814055793936459e+00	2.294599282345950009e+00
9.718800000006923483e+02	7.386747134433178097e-01	1.879914491051366543e+00	2.293300383258339181e+00
9.727200000006931759e+02	7.393497329733306200e-01	1.876015414766793121e+00	2.292000069537070583e+00
9.735600000006940036e+02	7.400042609008796735e-01	1.872111097054860451e+00	2.290697861678349323e+00
9.744000000006948312e+02	7.406403717859593172e-01	1.868203538128265340e+00	2.289396394476288066e+00
9.752400000006956589e+02	7.412513751653760918e-01	1.864293224296420082e+00	2.288088988857563955e+00
9.760800000006964865e+02	7.418453122566253111e-01	1.860381521593649889e+00	2.286788219558486102e+00
9.769200000006973141e+02	7.424175538827362253e-01	1.856462476236821146e+00	2.285481998462377096e+00
9.777600000006981418e+02	7.429632786205043748e-01	1.852544137973835880e+00	2.284172806201098638e+00
9.786000000006989694e+02	7.435008097514670400e-01	1.848621037471630313e+00	2.282870428288573894e+00
9.794400000006999107e+02	7.440079431314475800e-01	1.844696367968885475e+00	2.281559301045674726e+00
9.802800000007007384e+02	7.444998246527644303e-01	1.840766445429485643e+00	2.280251243271598227e+00
9.811200000007015660e+02	7.449689910726223774e-01	1.836838629015042024e+00	2.278940495360755492e+00
9.819600000007023937e+02	7.454149311812403589e-01	1.832904066951137612e+00	2.277630600135096106e+00
9.828000000007032213e+02	7.458444494549077985e-01	1.828968200817272294e+00	2.276320829739221452e+00
9.836400000007040489e+02	7.462498928745211479e-01	1.825031871088124813e+00	2.275003917025478994e+00
9.844800000007048766e+02	7.466338150913074401e-01	1.821092674651443311e+00	2.273693122984070669e+00
9.853200000007057042e+02	7.470000373793717063e-01	1.817148338192907886e+00	2.272376365942771592e+00
9.861600000007065319e+02	7.473442982003518642e-01	1.813205717039203080e+00	2.271064991566561719e+00
9.870000000007074732e+02	7.476665085547282708e-01	1.809263926985339221e+00	2.269746607670215521e+00
9.878400000007083008e+02	7.479715963500711551e-01	1.805318730997952592e+00	2.268432670112570992e+00
9.886800000007091285e+02	7.482522363976850110e-01	1.801367083254811652e+00	2.267119225951655714e+00
9.895200000007099561e+02	7.485112470309075450e-01	1.797417251286847817e+00	2.265802008556385694e+00
9.903600000007107838e+02	7.487497067481241331e-01	1.793461495715640508e+00	2.264481410719164423e+00
9.912000000007116114e+02	7.489718688538931080e-01	1.789511061383126211e+00	2.263169183338268553e+00
9.920400000007124390e+02	7.491686303997692198e-01	1.785559427021756296e+00	2.261848651892970352e+00
9.928800000007132667e+02	7.493453945134760374e-01	1.781600852506542765e+00	2.260531100317917375e+00
9.937200000007140943e+02	7.495005811245160077e-01	1.777651194218306641e+00	2.259209471438874406e+00
9.945600000007150356e+02	7.496407028637727121e-01	1.773693934305710096e+00	2.257890966305811542e+00
9.954000000007158633e+02	7.497531435009300305e-01	1.769734520483533968e+00	2.256574350683952179e+00
9.962400000007166909e+02	7.498435504700858845e-01	1.765779766673192919e+00	2.255257405947024285e+00
9.970800000007175186e+02	7.499206305263380612e-01	1.761821577010951323e+00	2.253934997660353101e+00
9.979200000007183462e+02	7.499720401388525470e-01	1.757864521081565989e+00	2.252618553996271089e+00
9.987600000007158769e+02	7.500035570867752410e-01	1.753903732911695101e+00	2.251296736225807837e+00
9.996000000007120434e+02	7.500092382382171907e-01	1.749944205724550006e+00	2.249977023956349242e+00
1.000440000000708096e+03	7.500011182142315436e-01	1.745990045996946183e+00	2.248658623940483103e+00
1.001280000000704263e+03	7.499738200397281229e-01	1.742030345006277514e+00	2.247338924887780198e+00
1.002120000000700429e+03	7.499174901270660998e-01	1.738071414227066125e+00	2.246014764353953197e+00
1.002960000000696596e+03	7.498457778448723854e-01	1.734115588954534992e+00	2.244701979963042771e+00
1.003800000000692762e+03	7.497479771037922625e-01	1.730157135864399898e+00	2.243382241890848228e+00
1.004640000000688929e+03	7.496336850058143986e-01	1.726201762399350859e+00	2.242060820464540694e+00
1.005480000000685209e+03	7.494974822476979659e-01	1.722243278889377338e+00	2.240740747313759940e+00
1.006320000000681375e+03	7.493422565079564945e-01	1.718289310319649488e+00	2.239426822443144616e+00
1.007160000000677542e+03	7.491653628491391492e-01	1.714334643183126783e+00	2.238106707143991958e+00
1.008000000000673708e+03	7.489660236757066381e-01	1.710377713813512113e+00	2.236789981288425988e+00
1.008840000000669875e+03	7.487470875796399250e-01	1.706428084580939863e+00	2.235469155963622168e+00
1.009680000000666041e+03	7.485049338484425219e-01	1.702479694590388171e+00	2.234156138294731253e+00
1.010520000000662208e+03	7.482450650232232991e-01	1.698527287223161375e+00	2.232837453411020245e+00
1.011360000000658374e+03	7.479632782776480804e-01	1.694577982769552849e+00	2.231522247060286013e+00
1.012200000000654541e+03	7.476617730060187705e-01	1.690634299623732240e+00	2.230205785510573246e+00
1.013040000000650707e+03	7.473351565268597785e-01	1.686687702096107966e+00	2.228890485643196140e+00
1.013880000000646987e+03	7.469939755939563053e-01	1.682746324934435656e+00	2.227575761091098450e+00
1.014720000000643154e+03	7.466262920810304848e-01	1.678801488757933447e+00	2.226263058830995067e+00
1.015560000000639320e+03	7.462430435593293554e-01	1.674861113379803701e+00	2.224951165104267936e+00
1.016400000000635487e+03	7.458323743092138969e-01	1.670926738804960454e+00	2.223638080384693350e+00
1.017240000000631653e+03	7.454056324162335878e-01	1.666988657351885283e+00	2.222325286433453506e+00
1.018080000000627820e+03	7.449578215091058331e-01	1.663060264211308370e+00	2.221016812022957865e+00
1.018920000000623986e+03	7.444866686770889030e-01	1.659125550771445301e+00	2.219704708999559184e+00
1.019760000000620153e+03	7.439990394374081939e-01	1.655201097808322253e+00	2.218397394279175927e+00
1.020600000000616319e+03	7.434860382254711020e-01	1.651272472777904454e+00	2.217087510909653947e+00
1.021440000000612486e+03	7.429548450280860639e-01	1.647350306290307653e+00	2.215779639443951510e+00
1.022280000000608652e+03	7.424031276899293319e-01	1.643432617769861714e+00	2.214472623429219578e+00
1.023120000000604932e+03	7.418304259482186858e-01	1.639518652998042114e+00	2.213169091356179230e+00
1.023960000000601099e+03	7.412372876559810697e-01	1.635600384849227318e+00	2.211861270809418745e+00
1.024800000000597265e+03	7.406228015660643038e-01	1.631691896504357198e+00	2.210557023436163782e+00
1.025640000000593318e+03	7.399886716802838160e-01	1.627781636714783264e+00	2.209258114092545799e+00
1.026480000000589598e+03	7.393330956409961408e-01	1.623878438552783798e+00	2.207954602730244353e+00
1.027320000000585878e+03	7.386574855189738109e-01	1.619981217744218327e+00	2.206654485603192217e+00
1.028160000000581931e+03	7.379625715820311571e-01	1.616081729505520315e+00	2.205355146492324447e+00
1.029000000000578211e+03	7.372463996857585578e-01	1.612190488442805547e+00	2.204058785660748754e+00
1.029840000000574264e+03	7.365061860454235054e-01	1.608300921830165597e+00	2.202759668647847668e+00
1.030680000000570544e+03	7.357481825653683360e-01	1.604416135771234764e+00	2.201466490535005427e+00
1.031520000000566597e+03	7.349687867531012886e-01	1.600535764022734009e+00	2.200172279406808151e+00
1.032360000000562877e+03	7.341687765873220473e-01	1.596657352547039110e+00	2.198881714381785812e+00
1.033200000000558930e+03	7.333524356463640981e-01	1.592785047212111227e+00	2.197592277323529686e+00
1.034040000000555210e+03	7.325138087971637679e-01	1.588919749836149364e+00	2.196300125418354288e+00
1.034880000000551263e+03	7.316500292196297384e-01	1.585054956695996387e+00	2.195011378210065534e+00
1.035720000000547543e+03	7.307708454426424804e-01	1.581194665271899336e+00	2.193727793856822039e+00
1.036560000000543823e+03	7.298671331961522624e-01	1.577339341826096142e+00	2.192442618433871893e+00
1.037400000000539876e+03	7.289491536324340659e-01	1.573489531819281861e+00	2.191160468840231523e+00
1.038240000000536156e+03	7.280065357433201934e-01	1.569643477149138100e+00	2.189876997839626416e+00
1.039080000000532209e+03	7.270440587762747597e-01	1.565804704593869889e+00	2.188597284609913540e+00
1.039920000000528489e+03	7.260630840888885329e-01	1.561969242551568104e+00	2.187316420600438516e+00
1.040760000000524542e+03	7.250620000493963602e-01	1.558139301363887341e+00	2.186042274185390433e+00
1.041600000000520822e+03	7.240384476309076334e-01	1.554319394104174634e+00	2.184769370369481489e+00
1.042440000000516875e+03	7.229950991535151195e-01	1.550496878418846425e+00	2.183493348352889996e+00
1.043280000000513155e+03	7.219321309680546417e-01	1.546685032066170695e+00	2.182221958552406083e+00
1.044120000000509208e+03	7.208486106227404155e-01	1.542878517386551351e+00	2.180953313260078907e+00
1.044960000000505488e+03	7.197453893713335882e-01	1.539077565843162798e+00	2.179687096891923304e+00
1.045800000000501768e+03	7.186189729309077068e-01	1.535281107533617462e+00	2.178421429946653998e+00
1.046640000000497821e+03	7.174776810927225856e-01	1.531490673061230101e+00	2.177159488630267425e+00
1.047480000000494101e+03	7.163165262450016391e-01	1.527710340641783571e+00	2.175896397476821065e+00
1.048320000000490154e+03	7.151302035972584292e-01	1.523933053398166315e+00	2.174639472358798287e+00
1.049160000000486434e+03	7.139298630330493944e-01	1.520155221119166455e+00	2.173383166754286666e+00
1.050000000000482487e+03	7.127061890297842206e-01	1.516393060852194719e+00	2.172127944614388184e+00
1.050840000000478767e+03	7.114636698061574949e-01	1.512637103796153681e+00	2.170875669977172961e+00
1.051680000000474820e+03	7.102033696175089617e-01	1.508884122610000045e+00	2.169623055653692401e+00
1.052520000000471100e+03	7.089178812944202379e-01	1.505141245497463753e+00	2.168377608353356134e+00
1.053360000000467153e+03	7.076194294755520087e-01	1.501400887233674819e+00	2.167126701682713374e+00
1.054200000000463433e+03	7.062952763255787580e-01	1.497671323331402515e+00	2.165882418622351757e+00
1.055040000000459713e+03	7.049495384821696797e-01	1.493947080284731888e+00	2.164646943742883245e+00
1.055880000000455766e+03	7.035919960961444231e-01	1.490229108137888225e+00	2.163403603076477832e+00
1.056720000000452046e+03	7.022077921167193537e-01	1.486518689114320058e+00	2.162169949817569492e+00
1.057560000000448099e+03	7.008106090990345871e-01	1.482818802344759490e+00	2.160933543919400623e+00
1.058400000000444379e+03	6.993898051558246065e-01	1.479121714844900959e+00	2.159705356358383899e+00
1.059240000000440432e+03	6.979498654671423274e-01	1.475435371403053253e+00	2.158471528631422220e+00
1.060080000000436712e+03	6.964927100846802777e-01	1.471755285574150696e+00	2.157247754812298801e+00
1.060920000000432765e+03	6.950117871754336596e-01	1.468080301569554713e+00	2.156020402387152313e+00
1.061760000000429045e+03	6.935136214561097301e-01	1.464417768435462452e+00	2.154800631267093536e+00
1.062600000000425098e+03	6.919988094172452309e-01	1.460759944668339916e+00	2.153581222202471945e+00
1.063440000000421378e+03	6.904619042249184879e-01	1.457115667276741133e+00	2.152366382496953001e+00
1.064280000000417658e+03	6.889068877655728507e-01	1.453473812623486072e+00	2.151153441402297695e+00
1.065120000000413711e+03	6.873323796437875721e-01	1.449840852145002579e+00	2.149943978961501578e+00
1.065960000000409991e+03	6.857393661181648836e-01	1.446219578212648127e+00	2.148736760315418159e+00
1.066800000000406044e+03	6.841251698931553049e-01	1.442604862247826913e+00	2.147529916716868659e+00
1.067640000000402324e+03	6.824925543679206674e-01	1.438996309551386465e+00	2.146325966108586059e+00
1.068480000000398377e+03	6.808431207890665027e-01	1.435400384498379811e+00	2.145127938516298460e+00
1.069320000000394657e+03	6.791748833706975352e-01	1.431812553980074565e+00	2.143935256391396926e+00
1.070160000000390710e+03	6.774864801871183229e-01	1.428231255713257042e+00	2.142740524967322813e+00
1.071000000000386990e+03	6.757779900376692517e-01	1.424661321335402686e+00	2.141548358167304489e+00
1.071840000000383043e+03	6.740498910677054090e-01	1.421100339984492145e+00	2.140362551159773474e+00
1.072680000000379323e+03	6.723041617119637214e-01	1.417541235315249004e+00	2.139179366310559605e+00
1.073520000000375603e+03	6.705415997699928354e-01	1.414001324432389239e+00	2.137994710556780031e+00
1.074360000000371656e+03	6.687598664972664864e-01	1.410466794762863074e+00	2.136820813651047146e+00
1.075200000000367936e+03	6.669584594436106517e-01	1.406944782284416551e+00	2.135642340975120401e+00
1.076040000000363989e+03	6.651389657981986447e-01	1.403427891804021277e+00	2.134469584725397162e+00
1.076880000000360269e+03	6.633015507301313063e-01	1.399919900488335367e+00	2.133306059727769988e+00
1.077720000000356322e+03	6.614426237138839593e-01	1.396425658911874201e+00	2.132138347939131595e+00
1.078560000000352602e+03	6.595686652240496661e-01	1.392939506820654039e+00	2.130971518082262151e+00
1.079400000000348655e+03	6.576744438850820051e-01	1.389463704374264807e+00	2.129816547653514025e+00
1.080240000000344935e+03	6.557621152891036642e-01	1.385997297011480667e+00	2.128658464831621355e+00
1.081080000000340988e+03	6.538301298141065976e-01	1.382540962984033950e+00	2.127510341795514570e+00
1.081920000000337268e+03	6.518801718813643786e-01	1.379096544002527125e+00	2.126362616138422368e+00
1.082760000000333548e+03	6.499162614460292087e-01	1.375661115869688089e+00	2.125214211610198856e+00
1.083600000000329601e+03	6.479319758024389975e-01	1.372237434703410752e+00	2.124076022741915537e+00
1.084440000000325881e+03	6.459304438640145474e-01	1.368821520971012617e+00	2.122935695368774578e+00
1.085280000000321934e+03	6.439106263243322692e-01	1.365420702320658375e+00	2.121801383176656675e+00
1.086120000000318214e+03	6.418690187110607237e-01	1.362027064209305527e+00	2.120669317086132377e+00
1.086960000000314267e+03	6.398156860328728657e-01	1.358644458024300006e+00	2.119542158367303752e+00
1.087800000000310547e+03	6.377378553759800450e-01	1.355270532387715665e+00	2.118416640873594048e+00
1.088640000000306600e+03	6.356475226450167826e-01	1.351912368978062329e+00	2.117296164586816687e+00
1.089480000000302880e+03	6.335354564780544262e-01	1.348563112565304589e+00	2.116181626455710507e+00
1.090320000000299160e+03	6.314090799664541231e-01	1.345223810574895040e+00	2.115070456279609434e+00
1.091160000000295213e+03	6.292605266844243372e-01	1.341895392268957377e+00	2.113960245986241215e+00
1.092000000000291493e+03	6.271014793732835324e-01	1.338580995919548933e+00	2.112857186699816481e+00
1.092840000000287546e+03	6.249233196715738847e-01	1.335277985595455519e+00	2.111754875300169587e+00
1.093680000000283826e+03	6.227238129144411216e-01	1.331985119702007392e+00	2.110657689990723007e+00
1.094520000000279879e+03	6.205085477426157681e-01	1.328703265431896874e+00	2.109563777533076223e+00
1.095360000000276159e+03	6.182760392670157978e-01	1.325435833533342489e+00	2.108470635796563020e+00
1.096200000000272212e+03	6.160252085863792137e-01	1.322176630239663142e+00	2.107389170374556198e+00
1.097040000000268492e+03	6.137595933265621584e-01	1.318932552433022876e+00	2.106311363441011331e+00
1.097880000000264545e+03	6.114781704445957367e-01	1.315702787820854480e+00	2.105228912593701374e+00
1.098720000000260825e+03	6.091761374811192065e-01	1.312477051935391437e+00	2.104154824828330383e+00
1.099560000000257105e+03	6.068607572502284775e-01	1.309269777721645545e+00	2.103084753460013889e+00
1.100400000000253158e+03	6.045254415887514332e-01	1.306072419936304296e+00	2.102017327310471195e+00
1.101240000000249438e+03	6.021727271757252309e-01	1.302891479892467563e+00	2.100957662297107564e+00
1.102080000000245491e+03	5.998038638826780344e-01	1.299717775967290878e+00	2.099901860858375269e+00
1.102920000000241771e+03	5.974205870497669713e-01	1.296554270806996145e+00	2.098847737090349330e+00
1.103760000000237824e+03	5.950192872410653422e-01	1.293409528757204274e+00	2.097799031905899003e+00
1.104600000000234104e+03	5.925990247531858213e-01	1.290275974671064585e+00	2.096755659113593850e+00
1.105440000000230157e+03	5.901669898028328864e-01	1.287155879043583973e+00	2.095715117376254266e+00
1.106280000000226437e+03	5.877152611307479013e-01	1.284046280561119913e+00	2.094678353658425252e+00
1.107120000000222490e+03	5.852481171365269130e-01	1.280955108845116763e+00	2.093646655575786664e+00
1.107960000000218770e+03	5.827637849787493662e-01	1.277869780007408362e+00	2.092618590778961618e+00
1.108800000000215050e+03	5.802613947613556311e-01	1.274798545932969596e+00	2.091598323579111351e+00
1.109640000000211103e+03	5.777463231333539451e-01	1.271743429197635500e+00	2.090576763415269657e+00
1.110480000000207383e+03	5.752133777507657530e-01	1.268701964313145192e+00	2.089562488090429326e+00
1.111320000000203436e+03	5.726686828433052989e-01	1.265675282001553992e+00	2.088555166770160287e+00
1.112160000000199716e+03	5.701051136815974418e-01	1.262657756116940311e+00	2.087548701272958773e+00
1.113000000000195769e+03	5.675231684159113277e-01	1.259655772460427370e+00	2.086547655990804273e+00
1.113840000000192049e+03	5.649242227169002373e-01	1.256666311121112933e+00	2.085549391633553018e+00
1.114680000000188102e+03	5.623161879699364318e-01	1.253693375724710624e+00	2.084561594414582775e+00
1.115520000000184382e+03	5.596895771440046907e-01	1.250730479900604486e+00	2.083573769363717965e+00
1.116360000000180435e+03	5.570444993235283970e-01	1.247781314177689449e+00	2.082588991860246264e+00
1.117200000000176715e+03	5.543874493618294874e-01	1.244852617930255034e+00	2.081614555093679542e+00
1.118040000000172995e+03	5.517110747152437211e-01	1.241932230329839015e+00	2.080638666587941721e+00
1.118880000000169048e+03	5.490211233896707954e-01	1.239029862019338957e+00	2.079671069927276683e+00
1.119720000000165328e+03	5.463202661494003243e-01	1.236137398117483688e+00	2.078708954923912167e+00
1.120560000000161381e+03	5.435994180874980097e-01	1.233259111169341615e+00	2.077750226923400945e+00
1.121400000000157661e+03	5.408665413487562246e-01	1.230400295738226291e+00	2.076793122413598702e+00
1.122240000000153714e+03	5.381160172877446080e-01	1.227552608934639355e+00	2.075844861622089699e+00
1.123080000000149994e+03	5.353513157106496445e-01	1.224720772226451704e+00	2.074901043416124136e+00
1.123920000000146047e+03	5.325698645138490228e-01	1.221904176949080600e+00	2.073962057707654072e+00
1.124760000000142327e+03	5.297761994058394208e-01	1.219098071884512802e+00	2.073027398400423937e+00
1.125600000000138380e+03	5.269664886226793632e-01	1.216307942160255173e+00	2.072097897020305002e+00
1.126440000000134660e+03	5.241422160694545473e-01	1.213534115495030985e+00	2.071174778402969707e+00
1.127280000000130940e+03	5.213051705630770138e-01	1.210775805713897757e+00	2.070253137438593960e+00
1.128120000000126993e+03	5.184511886485626553e-01	1.208035193659826589e+00	2.069341159860634605e+00
1.128960000000123273e+03	5.155836518496190735e-01	1.205305429654097704e+00	2.068432505651489617e+00
1.129800000000119326e+03	5.127020260033697818e-01	1.202587039447234663e+00	2.067529416449226165e+00
1.130640000000115606e+03	5.098037861845202690e-01	1.199893259529569933e+00	2.066629387643827087e+00
1.131480000000111659e+03	5.068978439057291174e-01	1.197211018485672351e+00	2.065731311071879794e+00
1.132320000000107939e+03	5.039717605101532438e-01	1.194540244272396023e+00	2.064843581921485427e+00
1.133160000000103992e+03	5.010310067762965280e-01	1.191890326919867960e+00	2.063958921942085745e+00
1.134000000000100272e+03	4.980781396224804869e-01	1.189254056692972128e+00	2.063080495516131929e+00
1.134840000000096552e+03	4.951122015992419634e-01	1.186635013746644596e+00	2.062205825514783264e+00
1.135680000000092605e+03	4.921324455995579883e-01	1.184026997321776298e+00	2.061335210198291357e+00
1.136520000000088885e+03	4.891387359552457070e-01	1.181436855588781754e+00	2.060474707638777492e+00
1.137360000000084938e+03	4.861308943464581200e-01	1.178865937147502985e+00	2.059616896536672570e+00
1.138200000000081218e+03	4.831105979199947220e-01	1.176306723551554301e+00	2.058764901828480820e+00
1.139040000000077271e+03	4.800758341925915329e-01	1.173766264544389593e+00	2.057916882382829993e+00
1.139880000000073551e+03	4.770267192215647545e-01	1.171239368166973938e+00	2.057075795859468759e+00
1.140720000000069604e+03	4.739649693035821176e-01	1.168728494188674194e+00	2.056237379732698489e+00
1.141560000000065884e+03	4.708908824476220056e-01	1.166234561044194651e+00	2.055407715340374253e+00
1.142400000000061937e+03	4.678016878866905759e-01	1.163759243639850061e+00	2.054580527291258285e+00
1.143240000000058217e+03	4.647037134331218899e-01	1.161298128290201070e+00	2.053761900298362697e+00
1.144080000000054497e+03	4.615878809892059453e-01	1.158852857591186947e+00	2.052944607120006371e+00
1.144920000000050550e+03	4.584651842101257202e-01	1.156426049257047506e+00	2.052139410424907329e+00
1.145760000000046830e+03	4.553260331246560266e-01	1.154015716105176503e+00	2.051332869979630047e+00
1.146600000000042883e+03	4.521721598288236388e-01	1.151620614890656924e+00	2.050535332954375178e+00
1.147440000000039163e+03	4.490075032247940467e-01	1.149239835028843082e+00	2.049746366846822543e+00
1.148280000000035216e+03	4.458304097777114894e-01	1.146878943967916564e+00	2.048953978605243975e+00
1.149120000000031496e+03	4.426422186097475620e-01	1.144538026855561608e+00	2.048171610665526998e+00
1.149960000000027549e+03	4.394427912542799297e-01	1.142206366296207642e+00	2.047396321839259681e+00
1.150800000000023829e+03	4.362217374704063788e-01	1.139896720039286215e+00	2.046629049650368071e+00
1.151640000000019882e+03	4.329985157164680243e-01	1.137605554704996358e+00	2.045862342947057932e+00
1.152480000000016162e+03	4.297610954607025135e-01	1.135327284449362040e+00	2.045104379849011167e+00
1.153320000000012442e+03	4.265122792524800310e-01	1.133068087363936272e+00	2.044353063963280537e+00
1.154160000000008495e+03	4.232498732425648003e-01	1.130824674845241518e+00	2.043603956326313753e+00
1.155000000000004775e+03	4.199771585674608732e-01	1.128600042268040671e+00	2.042861588785920279e+00
1.155840000000000828e+03	4.166899334961554624e-01	1.126393194771467599e+00	2.042125243014658587e+00
1.156679999999997108e+03	4.133950066455200911e-01	1.124202933531527115e+00	2.041396696586255999e+00
1.157519999999993161e+03	4.100853720739253694e-01	1.122028434551815890e+00	2.040673505933197518e+00
1.158359999999989441e+03	4.067624867412211742e-01	1.119872280069622139e+00	2.039951854369338236e+00
1.159199999999985494e+03	4.034362369671255499e-01	1.117735078034860940e+00	2.039240790682959936e+00
1.160039999999981774e+03	4.000922646852471676e-01	1.115615213238292824e+00	2.038531842580059372e+00
1.160879999999977827e+03	3.967349563053576555e-01	1.113514021765683815e+00	2.037831010340900306e+00
1.161719999999974107e+03	3.933709658420448951e-01	1.111426868520366984e+00	2.037135380446479349e+00
1.162559999999970387e+03	3.899983830180077105e-01	1.109362072909321650e+00	2.036449892994029121e+00
1.163399999999966440e+03	3.866117727960680095e-01	1.107311363638540103e+00	2.035764660826327344e+00
1.164239999999962720e+03	3.832111935930280211e-01	1.105280636497338431e+00	2.035088236773418213e+00
1.165079999999958773e+03	3.798052093826825848e-01	1.103267312529526922e+00	2.034416934862411264e+00
1.165919999999955053e+03	3.763867764101896940e-01	1.101272360433579678e+00	2.033752065674319542e+00
1.166759999999951106e+03	3.729599241761719641e-01	1.099293759849804930e+00	2.033094670510974922e+00
1.167599999999947386e+03	3.695177435974993929e-01	1.097333913467953170e+00	2.032439430493317101e+00
1.168439999999943439e+03	3.660678744431672405e-01	1.095393432560345381e+00	2.031794008918078376e+00
1.169279999999939719e+03	3.626064132364650305e-01	1.093470032939045655e+00	2.031154607182179106e+00
1.170119999999935771e+03	3.591393713905256524e-01	1.091566192442938732e+00	2.030517366936663404e+00
1.170959999999932052e+03	3.556581645244578094e-01	1.089678465980084887e+00	2.029889169003298743e+00
1.171799999999928332e+03	3.521660512763285511e-01	1.087810905823453744e+00	2.029264045826604690e+00
1.172639999999924385e+03	3.486660563306567262e-01	1.085961533210213492e+00	2.028649771153939962e+00
1.173479999999920665e+03	3.451565748602216099e-01	1.084131253823100050e+00	2.028038723132756793e+00
1.174319999999916718e+03	3.416381248430254147e-01	1.082317238912347879e+00	2.027434399214867788e+00
1.175159999999912998e+03	3.381114830508991087e-01	1.080522539870384158e+00	2.026837590274102929e+00
1.175999999999909051e+03	3.345724114655541093e-01	1.078746033175318697e+00	2.026247710089133847e+00
1.176839999999905331e+03	3.310259087141286249e-01	1.076989981469933078e+00	2.025658462949226912e+00
1.177679999999901383e+03	3.274715716084579120e-01	1.075255098605324644e+00	2.025082327706715368e+00
1.178519999999897664e+03	3.239013692715504433e-01	1.073538481604790817e+00	2.024508704935439329e+00
1.179359999999893716e+03	3.203259700787182140e-01	1.071837757853711492e+00	2.023943355653356146e+00
1.180199999999889997e+03	3.167441788911898315e-01	1.070157227303937919e+00	2.023380155937276825e+00
1.181039999999886277e+03	3.131505254137987859e-01	1.068494449841483895e+00	2.022823677578263979e+00
1.181879999999882330e+03	3.095531957629219511e-01	1.066850559134959520e+00	2.022280050665643536e+00
1.182719999999878610e+03	3.059409114289268206e-01	1.065227119408660439e+00	2.021739479007666596e+00
1.183559999999874663e+03	3.023192632129149127e-01	1.063619352937044571e+00	2.021204378265015311e+00
1.184399999999870943e+03	2.986961287320816782e-01	1.062036688545493046e+00	2.020673746981834107e+00
1.185239999999866995e+03	2.950583118713696607e-01	1.060467941494070532e+00	2.020151689849293497e+00
1.186079999999863276e+03	2.914185309954559489e-01	1.058920635053850479e+00	2.019633741482858902e+00
1.186919999999859328e+03	2.877648943500244472e-01	1.057392529709217932e+00	2.019126493288913693e+00
1.187759999999855609e+03	2.841055368666799974e-01	1.055884695151002362e+00	2.018623082120752255e+00
1.188599999999851661e+03	2.804419861512194578e-01	1.054394207766557567e+00	2.018125517856156126e+00
1.189439999999847942e+03	2.767637969614347160e-01	1.052923744726196986e+00	2.017636680733700949e+00
1.190279999999844222e+03	2.730804206827470160e-01	1.051472980163201898e+00	2.017154477819688818e+00
1.191119999999840275e+03	2.693908410258476493e-01	1.050038631488875218e+00	2.016672916685907868e+00
1.191959999999836555e+03	2.656917783313331172e-01	1.048630108470357536e+00	2.016205615396758244e+00
1.192799999999832608e+03	2.619884575144202365e-01	1.047235454053921710e+00	2.015742685431436421e+00
1.193639999999828888e+03	2.582741432188820352e-01	1.045861248946820421e+00	2.015281823112968773e+00
1.194479999999824940e+03	2.545544827003512478e-01	1.044510164602961089e+00	2.014829696674957482e+00
1.195319999999821221e+03	2.508276686435654823e-01	1.043172717298135765e+00	2.014387984988118774e+00
1.196159999999817273e+03	2.470911125531533303e-01	1.041863758291212694e+00	2.013948673781735810e+00
1.196999999999813554e+03	2.433527670747482330e-01	1.040569494227415959e+00	2.013517109832744900e+00
1.197839999999809834e+03	2.396017876305289729e-01	1.039293579420637936e+00	2.013093176747565050e+00
1.198679999999805887e+03	2.358509421750646096e-01	1.038039113397924318e+00	2.012673117201209561e+00
1.199519999999802167e+03	2.320903715272771006e-01	1.036806124481838953e+00	2.012264934301974950e+00
1.200359999999798220e+03	2.283226886247597676e-01	1.035588465193796326e+00	2.011857880413512767e+00
1.201199999999794500e+03	2.245516741259371840e-01	1.034394404377154686e+00	2.011459935551843881e+00
1.202039999999790552e+03	2.207693796721208190e-01	1.033217608549005018e+00	2.011066696619927097e+00
1.202879999999786833e+03	2.169840439426646006e-01	1.032063211912678469e+00	2.010685342763697037e+00
1.203719999999782885e+03	2.131884702556088862e-01	1.030930269791356713e+00	2.010306078710713873e+00
1.204559999999779166e+03	2.093933534810420161e-01	1.029812215608658654e+00	2.009932447726415994e+00
1.205399999999775218e+03	2.055876201386768187e-01	1.028720109507997194e+00	2.009567720634164889e+00
1.206239999999771499e+03	2.017809787643966291e-01	1.027645665602876734e+00	2.009210874457464158e+00
1.207079999999767779e+03	1.979647292523962765e-01	1.026589247752124123e+00	2.008857804278094239e+00
1.207919999999763832e+03	1.941430520039118812e-01	1.025554766210427182e+00	2.008512595665293166e+00
1.208759999999760112e+03	1.903164137048847515e-01	1.024539356890989072e+00	2.008174795556525005e+00
1.209599999999756164e+03	1.864854517582998084e-01	1.023545609895493369e+00	2.007845239832497075e+00
1.210439999999752445e+03	1.826475083025607959e-01	1.022570164127709624e+00	2.007516955746905474e+00
1.211279999999748497e+03	1.788069522858788674e-01	1.021619071504466847e+00	2.007200421274326629e+00
1.212119999999744778e+03	1.749617292581830408e-01	1.020684811553839610e+00	2.006891038714673670e+00
1.212959999999740830e+03	1.711091951552397850e-01	1.019772246188976883e+00	2.006584188424691551e+00
1.213799999999737111e+03	1.672540558251751075e-01	1.018877164874220087e+00	2.006285160973384940e+00
1.214639999999733163e+03	1.633923692310499109e-01	1.018005677712108703e+00	2.005998684112024311e+00
1.215479999999729444e+03	1.595229510884463575e-01	1.017149904699286012e+00	2.005710838651293848e+00
1.216319999999725724e+03	1.556565497031130729e-01	1.016321224915612609e+00	2.005436597983944580e+00
1.217159999999721776e+03	1.517812235281144062e-01	1.015508866800213461e+00	2.005165952963087417e+00
1.217999999999718057e+03	1.479040835400775855e-01	1.014720592125520682e+00	2.004899350614002262e+00
1.218839999999714109e+03	1.440201035538706542e-01	1.013948722188150686e+00	2.004648824937853568e+00
1.219679999999710390e+03	1.401339861942475506e-01	1.013199266987578895e+00	2.004394161055078172e+00
1.220519999999706442e+03	1.362401060029204691e-01	1.012471737924313331e+00	2.004151022904903989e+00
1.221359999999702723e+03	1.323467992645771252e-01	1.011759393447929867e+00	2.003915744815799371e+00
1.222199999999698775e+03	1.284530267191592301e-01	1.011071892631528080e+00	2.003686605453640635e+00
1.223039999999695056e+03	1.245478200300549620e-01	1.010405488561281206e+00	2.003465502737753923e+00
1.223879999999691108e+03	1.206413949410321679e-01	1.009759619491770621e+00	2.003247361251220049e+00
1.224719999999687388e+03	1.167344008564406010e-01	1.009135187674409462e+00	2.003040027522535738e+00
1.225559999999683669e+03	1.128231286741629702e-01	1.008530388526225119e+00	2.002837206810803572e+00
1.226399999999679721e+03	1.089091387987748405e-01	1.007941919929982166e+00	2.002644594427257285e+00
1.227239999999676002e+03	1.049877025941175490e-01	1.007377709264174914e+00	2.002454775514256546e+00
1.228079999999672054e+03	1.010670720150342039e-01	1.006835703497659384e+00	2.002272138117438871e+00
1.228919999999668335e+03	9.714553277799706232e-02	1.006312126579597566e+00	2.002096194491981507e+00
1.229759999999664387e+03	9.321903994783521663e-02	1.005807818637122208e+00	2.001929473719818109e+00
1.230599999999660668e+03	8.928822760966459438e-02	1.005327341016786891e+00	2.001768740270224445e+00
1.231439999999656720e+03	8.535721597756373846e-02	1.004868359980304993e+00	2.001617465404034402e+00
1.232279999999653000e+03	8.142505686095195816e-02	1.004428359677137950e+00	2.001472646986385051e+00
1.233119999999649053e+03	7.748857603223253954e-02	1.004008180864602195e+00	2.001330291505857506e+00
1.233959999999645333e+03	7.354845730974744755e-02	1.003608936320347089e+00	2.001199425331283255e+00
1.234799999999641614e+03	6.961124493786113865e-02	1.003230168054271232e+00	2.001072049670387543e+00
1.235639999999637666e+03	6.566689099516163919e-02	1.002871914642235573e+00	2.000954461563727360e+00
1.236479999999633947e+03	6.172606786297601955e-02	1.002538106934684148e+00	2.000841522655515181e+00
1.237319999999629999e+03	5.777829561058325791e-02	1.002221177543011876e+00	2.000732981072856465e+00
1.238159999999626280e+03	5.382982759428465297e-02	1.001927622146939756e+00	2.000636608338971278e+00
1.238999999999622332e+03	4.987749822611182299e-02	1.001654151100890289e+00	2.000549940701288776e+00
1.239839999999618612e+03	4.593010970709749535e-02	1.001397540754692228e+00	2.000462869216534489e+00
1.240679999999614665e+03	4.197888656670606400e-02	1.001169464540979881e+00	2.000385598466041692e+00
1.241519999999610945e+03	3.802575750517208503e-02	1.000958452283905231e+00	2.000314276891898668e+00
1.242359999999607226e+03	3.407435299894635145e-02	1.000766941186282288e+00	2.000249147997156918e+00
1.243199999999603278e+03	3.011796244517348300e-02	1.000596874962637717e+00	2.000191758415472698e+00
1.244039999999599559e+03	2.616134841305023731e-02	1.000451381331915357e+00	2.000144183726227265e+00
1.244879999999595611e+03	2.220371983042968358e-02	1.000320685915474073e+00	2.000104258953548264e+00
1.245719999999591892e+03	1.824980984477329524e-02	1.000213973633683473e+00	2.000066496734017374e+00
1.246559999999587944e+03	1.429064045146108061e-02	1.000130695408281145e+00	2.000036834701279354e+00
1.247399999999584224e+03	1.033214907927902659e-02	1.000064021541535730e+00	2.000016508066329024e+00
1.248239999999580277e+03	6.372699703106643118e-03	1.000022853813560042e+00	2.000001431153098252e+00
1.249079999999576557e+03	2.415587173980006473e-03	9.999971516929253568e-01	1.999993337834527152e+00
1.249919999999572610e+03	1.205668889141159913e-04	9.999933892703793958e-01	1.999991503391383096e+00
1.250759999999568890e+03	1.088816967184250215e-04	9.999924115599601038e-01	1.999991229332684917e+00
1.251599999999565171e+03	1.121362172052369356e-04	9.999949850169205234e-01	1.999992676028368610e+00
1.252439999999561223e+03	1.080714926354073101e-04	9.999921566004884577e-01	1.999995312003219450e+00
1.253279999999557504e+03	1.081171835958628322e-04	9.999916029030220255e-01	1.999990982898913972e+00
1.254119999999553556e+03	1.080343873822774630e-04	9.999948550099269085e-01	1.999993642430281104e+00
1.254959999999549837e+03	1.048766599414895073e-04	9.999942376304867819e-01	1.999994039088142994e+00
1.255799999999545889e+03	1.077739684150298211e-04	9.999944358385137733e-01	1.999992592858864215e+00
1.256639999999542169e+03	1.070030725923155191e-04	9.999928961351934875e-01	1.999994670743888925e+00
1.257479999999538222e+03	1.085032991954559145e-04	9.999913205603757627e-01	1.999993768658224980e+00
1.258319999999534502e+03	1.059664917706163568e-04	9.999943874564362067e-01	1.999996030419596282e+00
1.259159999999530555e+03	1.101724758803257611e-04	9.999940315237324517e-01	1.999994410616468876e+00
1.259999999999526835e+03	1.070986768836584819e-04	9.999939499406563792e-01	1.999994140618275740e+00
1.260839999999523116e+03	1.054416330802121097e-04	9.999940797692905559e-01	1.999993023190798302e+00
1.261679999999519168e+03	1.064675113900083247e-04	9.999934635792663284e-01	1.999992382171128069e+00
1.262519999999515449e+03	1.094640154734075700e-04	9.999952867613255414e-01	1.999993132902422532e+00
1.263359999999511501e+03	1.065170015170928988e-04	9.999922643999979988e-01	1.999994077448861818e+00
1.264199999999507781e+03	1.076817630069011519e-04	9.999944130088309624e-01	1.999991259599815940e+00
1.265039999999503834e+03	1.081942626066180387e-04	9.999904462963056240e-01	1.999993718796750031e+00
1.265879999999500114e+03	1.083008308986303526e-04	9.999906679659003039e-01	1.999992315498128725e+00
1.266719999999496167e+03	1.095111803815826385e-04	9.999917503965367604e-01	1.999991363055008797e+00
1.267559999999492447e+03	1.075052645289991911e-04	9.999919973703146336e-01	1.999993280745392621e+00
1.268399999999488500e+03	1.068634476076058026e-04	9.999920858343024355e-01	1.999989955492140981e+00
1.269239999999484780e+03	1.088806230555892734e-04	9.999945179381491966e-01	1.999993572973774558e+00
1.270079999999481061e+03	1.094835561938489206e-04	9.999925194871913670e-01	1.999993411625367035e+00
1.270919999999477113e+03	1.073005948577813795e-04	9.999923469798391862e-01	1.999993283586521287e+00
1.271759999999473393e+03	1.100157715206394045e-04	9.999953266785652772e-01	1.999992145101321617e+00
1.272599999999469446e+03	1.075067507535409016e-04	9.999958663048315044e-01	1.999992101066056405e+00
1.273439999999465726e+03	1.075488452603424533e-04	9.999913532845134956e-01	1.999993578661988458e+00
1.274279999999461779e+03	1.098401981064931295e-04	9.999939537474372697e-01	1.999989927029700798e+00
1.275119999999458059e+03	1.103472279752980826e-04	9.999956148137812972e-01	1.999992261396614790e+00
1.275959999999454112e+03	1.065373468987393482e-04	9.999941275774965055e-01	1.999990908392162758e+00
1.276799999999450392e+03	1.086556722587182387e-04	9.999934556046179424e-01	1.999993474970113594e+00
1.277639999999446445e+03	1.088190415624813511e-04	9.999941125275702003e-01	1.999996175998083547e+00
1.278479999999442725e+03	1.070142261101669149e-04	9.999913155523064701e-01	1.999993129718467877e+00
1.279319999999439005e+03	1.089517428411122655e-04	9.999938280052206308e-01	1.999993773314721279e+00
1.280159999999435058e+03	1.083718492100943308e-04	9.999932573965371052e-01	1.999990468249401632e+00
1.280999999999431338e+03	1.094495935468442444e-04	9.999942714864994420e-01	1.999992761712320100e+00
1.281839999999427391e+03	1.085352649889684344e-04	9.999921846312607165e-01	1.999993251147990536e+00
1.282679999999423671e+03	1.094057853763137476e-04	9.999946103255137331e-01	1.999990036169018603e+00
1.283519999999419724e+03	1.081081800282429801e-04	9.999954166365615515e-01	1.999993752596125551e+00
1.284359999999416004e+03	1.092801106014834676e-04	9.999940637750895922e-01	1.999991695029634142e+00
1.285199999999412057e+03	1.091919559531637880e-04	9.999930137543500130e-01	1.999990974322521042e+00
1.286039999999408337e+03	1.074340555150814116e-04	9.999923101585392882e-01	1.999992049765450419e+00
1.286879999999404390e+03	1.100167161776980496e-04	9.999920128054423651e-01	1.999992039562521695e+00
1.287719999999400670e+03	1.087039356063446155e-04	9.999918029994265822e-01	1.999993731198191460e+00
1.288559999999396950e+03	1.082265835882563774e-04	9.999955618684662761e-01	1.999993672282279533e+00
1.289399999999393003e+03	1.076346560026438280e-04	9.999962622888584063e-01	1.999994768071391871e+00
1.290239999999389283e+03	1.075001024767029156e-04	9.999948020487782196e-01	1.999993117497803619e+00
1.291079999999385336e+03	1.060441376713273308e-04	9.999898586782776100e-01	1.999990993144985518e+00
1.291919999999381616e+03	1.090359216608987258e-04	9.999933485509446829e-01	1.999994343047166945e+00
1.292759999999377669e+03	1.080083511986651337e-04	9.999918751267666828e-01	1.999994275714103376e+00
1.293599999999373949e+03	1.065095673894961108e-04	9.999904433853532559e-01	1.999992300243101484e+00
1.294439999999370002e+03	1.083948936022836602e-04	9.999953075309209183e-01	1.999991846107142424e+00
1.295279999999366282e+03	1.069216031223317148e-04	9.999930361227181708e-01	1.999992352467418355e+00
1.296119999999362335e+03	1.063949185228318348e-04	9.999952048921082470e-01	1.999990994508292763e+00
1.296959999999358615e+03	1.090045309221165075e-04	9.999942180177850970e-01	1.999994951197597404e+00
1.297799999999354895e+03	1.080156396754529895e-04	9.999939456752315881e-01	1.999996958268444702e+00
1.298639999999350948e+03	1.058983340087954429e-04	9.999938269017605297e-01	1.999992190856156649e+00
1.299479999999347228e+03	1.078850852483937811e-04	9.999931183165973181e-01	1.999991365702684210e+00
1.300319999999343281e+03	1.077123868076833107e-04	9.999950851293084586e-01	1.999993854387924541e+00
1.301159999999339561e+03	1.060004114922830255e-04	9.999943577445453702e-01	1.999992602228296112e+00
1.301999999999335614e+03	1.094942643461368099e-04	9.999929208802434966e-01	1.999989343255325513e+00
1.302839999999331894e+03	1.072061193303066527e-04	9.999922721773096823e-01	1.999993750343625143e+00
1.303679999999327947e+03	1.080309157097615380e-04	9.999925121555950369e-01	1.999992842545907257e+00
1.304519999999324227e+03	1.097185045840048235e-04	9.999950983019859629e-01	1.999992316759453770e+00
1.305359999999320507e+03	1.081325993486815796e-04	9.999914844381049273e-01	1.999996499268219319e+00
1.306199999999316560e+03	1.084626323012186869e-04	9.999925541963222697e-01	1.999991261120893427e+00
1.307039999999312840e+03	1.094118886618255230e-04	9.999929287175158832e-01	1.999989604111505059e+00
1.307879999999308893e+03	1.066109485304441145e-04	9.999946234566161607e-01	1.999991421888592358e+00
1.308719999999305173e+03	1.097406065234268768e-04	9.999915911633090460e-01	1.999990935847475004e+00
1.309559999999301226e+03	1.066685593987825204e-04	9.999961891937968472e-01	1.999990320557020640e+00
1.310399999999297506e+03	1.060313575656203705e-04	9.999945050626281029e-01	1.999992680321516669e+00
1.311239999999293559e+03	1.076643222245727665e-04	9.999943253119907283e-01	1.999997747325473529e+00
1.312079999999289839e+03	1.076441590779957862e-04	9.999948722148285229e-01	1.999993248850095995e+00
1.312919999999285892e+03	1.074140875593587014e-04	9.999955729071686727e-01	1.999993078655440071e+00
1.313759999999282172e+03	1.089187504858791063e-04	9.999917907362537717e-01	1.999991271973729168e+00
1.314599999999278452e+03	1.068392757418906903e-04	9.999928361137840893e-01	1.999992631306839463e+00
1.315439999999274505e+03	1.069857160945914811e-04	9.999951882511758372e-01	1.999992337436600209e+00
1.316279999999270785e+03	1.064876357868167338e-04	9.999927737893837820e-01	1.999995349150002877e+00
1.317119999999266838e+03	1.066712276779540139e-04	9.999939941633027018e-01	1.999991657763447561e+00
1.317959999999263118e+03	1.092937822895252036e-04	9.999947791840327893e-01	1.999993703969499936e+00
1.318799999999259171e+03	1.069722710243841741e-04	9.999939416198954101e-01	1.999995698298565605e+00
1.319639999999255451e+03	1.059571751794178489e-04	9.999931178876673155e-01	1.999994078774466111e+00
1.320479999999251504e+03	1.063910288178505361e-04	9.999964820333524518e-01	1.999993131663591495e+00
1.321319999999247784e+03	1.061766468584139818e-04	9.999913232369216365e-01	1.999992858799553019e+00
1.322159999999243837e+03	1.078508173794440558e-04	9.999947575014218604e-01	1.999994889812419352e+00
1.322999999999240117e+03	1.067096757132161454e-04	9.999953925100588670e-01	1.999993518402358950e+00
1.323839999999236397e+03	1.065334132171836195e-04	9.999940763546123490e-01	1.999991479566308961e+00
1.324679999999232450e+03	1.070477431503730876e-04	9.999932314403322531e-01	1.999994725122074435e+00
1.325519999999228730e+03	1.060006879463626654e-04	9.999933791590439602e-01	1.999991782073562430e+00
1.326359999999224783e+03	1.082682636185660507e-04	9.999924194117977283e-01	1.999993986970952209e+00
1.327199999999221063e+03	1.099813674511352637e-04	9.999969886766643112e-01	1.999994540958119904e+00
1.328039999999217116e+03	1.108880818108494491e-04	9.999958900952500285e-01	1.999991707394451534e+00
1.328879999999213396e+03	1.066087391585743066e-04	9.999952373441143294e-01	1.999992247651525279e+00
1.329719999999209449e+03	1.080524676152300678e-04	9.999955593675946552e-01	1.999991231671197855e+00
1.330559999999205729e+03	1.069283745782340073e-04	9.999929010919195171e-01	1.999993712003497404e+00
1.331399999999201782e+03	1.082574776690501783e-04	9.999936893999095133e-01	1.999992048461358696e+00
1.332239999999198062e+03	1.067744539913605958e-04	9.999931240801038790e-01	1.999992644843292977e+00
1.333079999999194342e+03	1.092481059751176193e-04	9.999924208585456720e-01	1.999993653813002314e+00
1.333919999999190395e+03	1.085932190124117036e-04	9.999972110822373805e-01	1.999991909209415164e+00
1.334759999999186675e+03	1.088254283708465283e-04	9.999934712169730178e-01	1.999995438647808932e+00
1.335599999999182728e+03	1.072948949432157460e-04	9.999931957267410576e-01	1.999991637432728231e+00
1.336439999999179008e+03	1.088836875715902335e-04	9.999905331112767248e-01	1.999992995190351897e+00
1.337279999999175061e+03	1.096508882602218143e-04	9.999921684538746192e-01	1.999994168877546441e+00
1.338119999999171341e+03	1.097901131534721378e-04	9.999919308189124667e-01	1.999997182296403331e+00
1.338959999999167394e+03	1.085885443868096089e-04	9.999958452276648257e-01	1.999993871061169992e+00
1.339799999999163674e+03	1.036567371666301859e-04	9.999958142126763594e-01	1.999994586398289531e+00
1.340639999999159727e+03	1.084141052043060914e-04	9.999957409672308728e-01	1.999992865004784459e+00
1.341479999999156007e+03	1.043076646180565286e-04	9.999970788050629444e-01	1.999991801103191635e+00
1.342319999999152287e+03	1.059560499175741025e-04	9.999956987299861710e-01	1.999993899408177178e+00
1.343159999999148340e+03	1.087065464477572548e-04	9.999950970129808381e-01	1.999993168768296803e+00
1.343999999999144620e+03	1.081738614691324753e-04	9.999937101563195485e-01	1.999995764829631151e+00
1.344839999999140673e+03	1.080236458951758910e-04	9.999892031796262515e-01	1.999992968161130369e+00
1.345679999999136953e+03	1.091138394081811035e-04	9.999935086738976908e-01	1.999994125133500722e+00
1.346519999999133006e+03	1.081453915334334304e-04	9.999949952674128673e-01	1.999994233761882789e+00
1.347359999999129286e+03	1.079364573018449288e-04	9.999928398007525976e-01	1.999994893012289721e+00
1.348199999999125339e+03	1.071916412003392545e-04	9.999954494024035911e-01	1.999991865282971570e+00
1.349039999999121619e+03	1.075220106139247018e-04	9.999928503168701299e-01	1.999994852587385186e+00
1.349879999999117899e+03	1.095520623586647516e-04	9.999917094143903062e-01	1.999992154110124654e+00
1.350719999999113952e+03	1.087853946586506316e-04	9.999965321394700402e-01	1.999993368242165115e+00
1.351559999999110232e+03	1.075003027081060559e-04	9.999932028995681677e-01	1.999994612218272572e+00
1.352399999999106285e+03	1.096768942517839084e-04	9.999923339994520877e-01	1.999991898775490995e+00
1.353239999999102565e+03	1.079300629572816863e-04	9.999921362980518369e-01	1.999994025231408123e+00
1.354079999999098618e+03	1.058759959848998045e-04	9.999899497514308511e-01	1.999992523164333624e+00
1.354919999999094898e+03	1.064978162380183309e-04	9.999949270516470534e-01	1.999995952522407805e+00
1.355759999999090951e+03	1.083886884162972407e-04	9.999956434750683076e-01	1.999994900989178426e+00
1.356599999999087231e+03	1.093296948952754866e-04	9.999919388282442201e-01	1.999992141812641622e+00
1.357439999999083284e+03	1.061662969075630018e-04	9.999962575433057888e-01	1.999996649459484965e+00
1.358279999999079564e+03	1.082143851905580703e-04	9.999943188885559442e-01	1.999995538095606928e+00
1.359119999999075844e+03	1.107701733082387978e-04	9.999948628503776415e-01	1.999994752353088767e+00
1.359959999999071897e+03	1.091900487217597299e-04	9.999935316972229371e-01	1.999994644496553065e+00
1.360799999999068177e+03	1.105243441870986906e-04	9.999930516953424720e-01	1.999989207105282940e+00
1.361639999999064230e+03	1.066861000780179228e-04	9.999929668186247067e-01	1.999993718504047724e+00
1.362479999999060510e+03	1.101583869484934274e-04	9.999937062655610553e-01	1.999992998404472200e+00
1.363319999999056563e+03	1.076214919913270511e-04	9.999949887559334005e-01	1.999991887790257605e+00
1.364159999999052843e+03	1.061748622090981890e-04	9.999938800901104763e-01	1.999994495966055830e+00
1.364999999999048896e+03	1.072771250232038899e-04	9.999937590903699158e-01	1.999994536145340618e+00
1.365839999999045176e+03	1.072028314904221232e-04	9.999961868698477030e-01	1.999991803473343932e+00
1.366679999999041229e+03	1.080831989757266034e-04	9.999926640430093494e-01	1.999993745394194944e+00
1.367519999999037509e+03	1.091574456853779384e-04	9.999936804820632741e-01	1.999992810209736405e+00
1.368359999999033789e+03	1.067103477387367719e-04	9.999951246969630558e-01	1.999994573114514118e+00
1.369199999999029842e+03	1.077754173530054985e-04	9.999962482643340866e-01	1.999993028383848737e+00
1.370039999999026122e+03	1.064705589618568100e-04	9.999936941866497397e-01	1.999991414362759512e+00
1.370879999999022175e+03	1.075810109813188668e-04	9.999952965037296471e-01	1.999995876611250889e+00
1.371719999999018455e+03	1.066200923607132131e-04	9.999946331182090198e-01	1.999993114623925372e+00
1.372559999999014508e+03	1.073214808733098110e-04	9.999947974831279174e-01	1.999993029710082970e+00
1.373399999999010788e+03	1.077076408966722980e-04	9.999959080255985677e-01	1.999993087756573473e+00
1.374239999999006841e+03	1.070217949041813143e-04	9.999949152102612926e-01	1.999995612157284830e+00
1.375079999999003121e+03	1.086868378931512609e-04	9.999947841083653977e-01	1.999992998374235276e+00
1.375919999998999174e+03	1.079345163918868524e-04	9.999919911173108522e-01	1.999994699359376904e+00
1.376759999998995454e+03	1.079131872109107362e-04	9.999943126993247056e-01	1.999993442512021380e+00
1.377599999998991734e+03	1.065552239491407112e-04	9.999913027310002311e-01	1.999995543088729288e+00
1.378439999998987787e+03	1.071779491180219353e-04	9.999920092657123005e-01	1.999992255782996331e+00
1.379279999998984067e+03	1.098639957432397086e-04	9.999940266606651695e-01	1.999992082658549775e+00
1.380119999998980120e+03	1.104423234579039455e-04	9.999927510713447765e-01	1.999992235554075570e+00
1.380959999998976400e+03	1.086128694706755074e-04	9.999942298178969846e-01	1.999992661523254611e+00
1.381799999998972453e+03	1.079005518842323990e-04	9.999944650216934239e-01	1.999994983423278860e+00
1.382639999998968733e+03	1.074363774772250208e-04	9.999939405808898618e-01	1.999993988639577669e+00
1.383479999998964786e+03	1.066079272766299289e-04	9.999947724732236587e-01	1.999992321509484583e+00
1.384319999998961066e+03	1.098147028919064518e-04	9.999952970293325416e-01	1.999993841024238828e+00
1.385159999998957119e+03	1.074484261925314128e-04	9.999946453234337396e-01	1.999993404159583488e+00
1.385999999998953399e+03	1.055432938473449236e-04	9.999944174021880849e-01	1.999991306967384253e+00
1.386839999998949679e+03	1.096121416437133126e-04	9.999926665010118176e-01	1.999993837230599869e+00
1.387679999998945732e+03	1.066435297418996539e-04	9.999927987751301428e-01	1.999993507426648387e+00
1.388519999998942012e+03	1.080736945321306803e-04	9.999913671957109118e-01	1.999990406935354237e+00
1.389359999998938065e+03	1.079581247015351482e-04	9.999953022888917742e-01	1.999992789489839273e+00
1.390199999998934345e+03	1.028035093647080710e-04	9.999951013569655656e-01	1.999993439754326641e+00
1.391039999998930398e+03	1.080372293221239487e-04	9.999946140933870797e-01	1.999991756185523606e+00
1.391879999998926678e+03	1.087775783706696001e-04	9.999947234022921183e-01	1.999994628339371250e+00
1.392719999998922731e+03	1.071430185596595607e-04	9.999930210346591464e-01	1.999993978868077615e+00
1.393559999998919011e+03	1.067164457344952386e-04	9.999919153122495130e-01	1.999992654367549250e+00
1.394399999998915064e+03	1.090982365155568188e-04	9.999927301763334997e-01	1.999992020468109200e+00
1.395239999998911344e+03	1.090262411353919641e-04	9.999965035191589191e-01	1.999994207671866642e+00
1.396079999998907624e+03	1.082156206222708125e-04	9.999945681257473851e-01	1.999992558073052651e+00
1.396919999998903677e+03	1.096862789769108200e-04	9.999952038330512938e-01	1.999994152466535002e+00
1.397759999998899957e+03	1.057204269036877720e-04	9.999934697349419643e-01	1.999995106827168190e+00
1.398599999998896010e+03	1.093165869455341491e-04	9.999932402556296340e-01	1.999992817812172419e+00
1.399439999998892290e+03	1.076194163909257955e-04	9.999941586187522935e-01	1.999993626926080736e+00
1.400279999998888343e+03	1.079073854728276167e-04	9.999931594494552156e-01	1.999989861452242668e+00
1.401119999998884623e+03	1.089820798674380969e-04	9.999927163703978827e-01	1.999991329888295422e+00
1.401959999998880676e+03	1.084024332922845082e-04	9.999955039455808992e-01	1.999993417584387867e+00
1.402799999998876956e+03	1.080655909355456848e-04	9.999932353301309584e-01	1.999992978853867731e+00
1.403639999998873009e+03	1.082101360138222168e-04	9.999935440094482875e-01	1.999993831104853070e+00
1.404479999998869289e+03	1.092211487563340635e-04	9.999942643178215684e-01	1.999989304527799217e+00
1.405319999998865569e+03	1.054951337496292838e-04	9.999950415808481763e-01	1.999992318233311028e+00
1.406159999998861622e+03	1.093863277482327547e-04	9.999962595731239912e-01	1.999995645898335672e+00
1.406999999998857902e+03	1.074468873137295185e-04	9.999933821872638573e-01	1.999995551461672516e+00
1.407839999998853955e+03	1.076570032387822107e-04	9.999943113219738056e-01	1.999992271633245444e+00
1.408679999998850235e+03	1.070028659954485586e-04	9.999948628367305581e-01	1.999993371755606431e+00
1.409519999998846288e+03	1.047778150093815329e-04	9.999945384036850182e-01	1.999994768451336835e+00
1.410359999998842568e+03	1.083881577196396689e-04	9.999927808627309123e-01	1.999991385951831679e+00
1.411199999998838621e+03	1.083607418080655214e-04	9.999928402811076866e-01	1.999991876473107277e+00
1.412039999998834901e+03	1.070674264250226628e-04	9.999950286635750363e-01	1.999992729102014533e+00
1.412879999998831181e+03	1.079490321045368357e-04	9.999953099079718077e-01	1.999994067801996511e+00
1.413719999998827234e+03	1.069311509899722849e-04	9.999956402797116617e-01	1.999993874091450685e+00
1.414559999998823514e+03	1.066151747207176251e-04	9.999927485754940282e-01	1.999991263524638851e+00
1.415399999998819567e+03	1.049747982538489822e-04	9.999924622439129163e-01	1.999994670588102652e+00
1.416239999998815847e+03	1.069353303531877359e-04	9.999947790853673801e-01	1.999994699130708931e+00
1.417079999998811900e+03	1.073030916831722837e-04	9.999931005935507322e-01	1.999993341398874636e+00
1.417919999998808180e+03	1.085776818556767799e-04	9.999931231234138185e-01	1.999992615662188777e+00
1.418759999998804233e+03	1.077811734164750584e-04	9.999959783734323482e-01	1.999993071427592195e+00
1.419599999998800513e+03	1.093827904613448347e-04	9.999919762086278974e-01	1.999991849690481605e+00
1.420439999998796566e+03	1.064221799826492053e-04	9.999928597227352167e-01	1.999995440541024294e+00
1.421279999998792846e+03	1.098293418600329390e-04	9.999968950696382919e-01	1.999990883390508900e+00
1.422119999998789126e+03	1.089569363213059621e-04	9.999944261301284554e-01	1.999994033399518312e+00
1.422959999998785179e+03	1.095177428371644222e-04	9.999923619530177721e-01	1.999994402823374928e+00
1.423799999998781459e+03	1.072479562998225855e-04	9.999941398471662302e-01	1.999993272139911848e+00
1.424639999998777512e+03	1.078436285616760331e-04	9.999947236518788030e-01	1.999995222588446087e+00
1.425479999998773792e+03	1.103722858354133418e-04	9.999935669490763734e-01	1.999994509207349669e+00
1.426319999998769845e+03	1.065864193313846510e-04	9.999961436219840794e-01	1.999992511154926156e+00
1.427159999998766125e+03	1.086270514435695803e-04	9.999939897410364820e-01	1.999991922934107658e+00
1.427999999998762178e+03	1.065814389600875322e-04	9.999940236388018544e-01	1.999992862621310818e+00
1.428839999998758458e+03	1.065597356716679059e-04	9.999922389000963641e-01	1.999994423378520514e+00
1.429679999998754511e+03	1.068922519319501473e-04	9.999943293235785680e-01	1.999993352545158753e+00
1.430519999998750791e+03	1.081742341444907543e-04	9.999933448754838583e-01	1.999994587516739308e+00
1.431359999998747071e+03	1.075659149195897196e-04	9.999917674762756059e-01	1.999992210157702344e+00
1.432199999998743124e+03	1.089085109816103584e-04	9.999928785531975173e-01	1.999990621283295855e+00
1.433039999998739404e+03	1.083208818021875769e-04	9.999941145145233579e-01	1.999996447336545691e+00
1.433879999998735457e+03	1.052774291550042870e-04	9.999923923559034256e-01	1.999990610106604727e+00
1.434719999998731737e+03	1.083094011897816142e-04	9.999937330751836884e-01	1.999991032458536377e+00
1.435559999998727790e+03	1.075104262758484064e-04	9.999911712649267592e-01	1.999993056424047566e+00
1.436399999998724070e+03	1.091621114271571700e-04	9.999929854108827731e-01	1.999994018722156097e+00
1.437239999998720123e+03	1.055714473357025475e-04	9.999905111008531300e-01	1.999992024290162762e+00
1.438079999998716403e+03	1.084336009661501045e-04	9.999929242122761464e-01	1.999992842072671584e+00
1.438919999998712456e+03	1.080510630391735849e-04	9.999933923459193297e-01	1.999993698177309653e+00
1.439759999998708736e+03	1.093074307462544767e-04	9.999958973798821482e-01	1.999993085095849166e+00
1.440599999998705016e+03	1.075788638445964194e-04	9.999929637630419199e-01	1.999993048501773840e+00
1.441439999998701069e+03	1.074213107949637398e-04	9.999937112483162638e-01	1.999991823909009092e+00
1.442279999998697349e+03	1.110514212792880294e-04	9.999950038474665348e-01	1.999994100579671752e+00
1.443119999998693402e+03	1.074207344922871254e-04	9.999956487479310097e-01	1.999993590189124815e+00
1.443959999998689682e+03	1.079164201519570504e-04	9.999971037348477365e-01	1.999992915391325621e+00
1.444799999998685735e+03	1.084850507082062588e-04	9.999944497758715967e-01	1.999994083142078383e+00
1.445639999998682015e+03	1.103224727072915959e-04	9.999939722549562315e-01	1.999993971857528807e+00
1.446479999998678068e+03	1.090043453048059367e-04	9.999953235964610387e-01	1.999993665956896649e+00
1.447319999998674348e+03	1.067343395243710864e-04	9.999942006539008776e-01	1.999993515251319964e+00
1.448159999998670401e+03	1.084553932159904938e-04	9.999944570821950318e-01	1.999992674597562470e+00
1.448999999998666681e+03	1.088373006364232962e-04	9.999965205121361667e-01	1.999992503969760360e+00
1.449839999998662961e+03	1.071874583246470222e-04	9.999950390365388575e-01	1.999991939580744171e+00
1.450679999998659014e+03	1.077370206736831857e-04	9.999925774453209959e-01	1.999991707508763428e+00
1.451519999998655294e+03	1.095768151965291725e-04	9.999958154230610408e-01	1.999991664907787126e+00
1.452359999998651347e+03	1.061160278799882199e-04	9.999939786875866599e-01	1.999993904721964588e+00
1.453199999998647627e+03	1.096958494368206727e-04	9.999881744403141814e-01	1.999993081085525759e+00
1.454039999998643680e+03	1.063679529037751397e-04	9.999925324480537503e-01	1.999991381691505365e+00
1.454879999998639960e+03	1.083196405658341717e-04	9.999950231352544572e-01	1.999992189895605676e+00
1.455719999998636013e+03	1.072239655352224939e-04	9.999924641635408173e-01	1.999994387452526112e+00
1.456559999998632293e+03	1.095568382116697575e-04	9.999958621342891485e-01	1.999993861409232743e+00
1.457399999998628573e+03	1.086408378634818320e-04	9.999913734026805168e-01	1.999991948437089384e+00
1.458239999998624626e+03	1.084354304356921901e-04	9.999930442639176631e-01	1.999992619543168315e+00
1.459079999998620906e+03	1.078055301789053780e-04	9.999941808790087094e-01	1.999992128563966798e+00
1.459919999998616959e+03	1.084198587631964928e-04	9.999957994400663353e-01	1.999992008958546563e+00
1.460759999998613239e+03	1.092429353985577598e-04	9.999927597409484781e-01	1.999994805638765527e+00
1.461599999998609292e+03	1.075851053305715700e-04	9.999943201370080637e-01	1.999993791685871880e+00
1.462439999998605572e+03	1.076556816088458608e-04	9.999965068329865758e-01	1.999992628227180047e+00
1.463279999998601625e+03	1.076546526444244211e-04	9.999959391285252464e-01	1.999992126341682885e+00
1.464119999998597905e+03	1.088175978507359567e-04	9.999964223305649602e-01	1.999994343223131743e+00
1.464959999998593958e+03	1.060202384402968222e-04	9.999931614242358879e-01	1.999991334446476365e+00
1.465799999998590238e+03	1.071246730994562579e-04	9.999934827623487843e-01	1.999995134306760791e+00
1.466639999998586518e+03	1.094360272724858246e-04	9.999940773445237241e-01	1.999992394224177072e+00
1.467479999998582571e+03	1.059779642256278412e-04	9.999915979383799947e-01	1.999994120525102392e+00
1.468319999998578851e+03	1.086792926160755834e-04	9.999916737851555215e-01	1.999993502978938853e+00
1.469159999998574904e+03	1.086118881562755830e-04	9.999947374754356577e-01	1.999994209757818275e+00
1.469999999998571184e+03	1.069040979848154163e-04	9.999937883169344177e-01	1.999991746004725846e+00
1.470839999998567237e+03	1.111660845643131656e-04	9.999948332886562374e-01	1.999993793181067847e+00
1.471679999998563517e+03	1.075642245582966288e-04	9.999920506557178346e-01	1.999992431342529686e+00
1.472519999998559570e+03	1.077748914731356425e-04	9.999926582818127185e-01	1.999990565790297881e+00
1.473359999998555850e+03	1.078946503947239658e-04	9.999943593021072274e-01	1.999992831694832551e+00
1.474199999998551903e+03	1.061921103110362682e-04	9.999945374601908465e-01	1.999994959366620195e+00
1.475039999998548183e+03	1.085706408965517704e-04	9.999933306628733254e-01	1.999991983967026821e+00
1.475879999998544463e+03	1.114137561659435529e-04	9.999934001568351327e-01	1.999994162267783926e+00
1.476719999998540516e+03	1.101812739215980854e-04	9.999941800622133004e-01	1.999990664439645904e+00
1.477559999998536796e+03	1.071083474194004637e-04	9.999940069124826358e-01	1.999992698580876027e+00
1.478399999998532849e+03	1.112879800437549787e-04	9.999935650058836556e-01	1.999995314567136084e+00
1.479239999998529129e+03	1.045880695599027416e-04	9.999949570498243290e-01	1.999993219021130919e+00
1.480079999998525182e+03	1.066305050187502486e-04	9.999951893615467435e-01	1.999993690696330040e+00
1.480919999998521462e+03	1.062415929660682974e-04	9.999916992836304086e-01	1.999992410680932364e+00
1.481759999998517515e+03	1.055776005802777661e-04	9.999932088767803373e-01	1.999992693618326101e+00
1.482599999998513795e+03	1.082185129256286468e-04	9.999944991087801327e-01	1.999992310767230830e+00
1.483439999998509848e+03	1.093850658943958261e-04	9.999945182074753136e-01	1.999995970560176195e+00
1.484279999998506128e+03	1.120873729260598103e-04	9.999938136417206858e-01	1.999990059087831673e+00
1.485119999998502408e+03	1.082147573521085080e-04	9.999926266826055787e-01	1.999993001915536528e+00
1.485959999998498461e+03	1.073794607688632392e-04	9.999917819708386002e-01	1.999992075817720982e+00
1.486799999998494741e+03	1.083566073937805259e-04	9.999949972883204197e-01	1.999990138791028382e+00
1.487639999998490794e+03	1.070309616444261550e-04	9.999927823059077125e-01	1.999995338742024176e+00
1.488479999998487074e+03	1.073421263132099491e-04	9.999908347485014781e-01	1.999993119767798477e+00
1.489319999998483127e+03	1.100237904966701162e-04	9.999906045095242613e-01	1.999991830773336865e+00
1.490159999998479407e+03	1.075003574334442764e-04	9.999934861168667810e-01	1.999991122506191044e+00
1.490999999998475460e+03	1.055312688713152299e-04	9.999956946610578656e-01	1.999993114479917677e+00
1.491839999998471740e+03	1.099848802537355938e-04	9.999943269624154141e-01	1.999994934180033157e+00
1.492679999998467792e+03	1.098078598155788436e-04	9.999925947980367047e-01	1.999993801448429087e+00
1.493519999998464073e+03	1.079984312584845492e-04	9.999942060311433067e-01	1.999993452497718316e+00
1.494359999998460353e+03	1.100884536680496538e-04	9.999936188935466541e-01	1.999992792666704933e+00
1.495199999998456406e+03	1.067371498761364223e-04	9.999924445184064092e-01	1.999993950729344716e+00
1.496039999998452686e+03	1.059188920759939102e-04	9.999924369918100631e-01	1.999993554229024140e+00
1.496879999998448739e+03	1.071800958221835081e-04	9.999944809070009377e-01	1.999993044518985741e+00
1.497719999998445019e+03	1.083496261151521451e-04	9.999945463001497226e-01	1.999990978404467157e+00
1.498559999998441072e+03	1.068750440513094844e-04	9.999952510885803392e-01	1.999994197217189518e+00
1.499399999998437352e+03	8.075329326263047897e-05	9.999959623627716621e-01	1.999991455303227861e+00
1.500239999998433404e+03	1.555698037917726235e-05	9.999924218085828320e-01	1.999990261468629793e+00
1.501079999998429685e+03	1.328633961686277578e-05	9.999935191680089375e-01	1.999991075158336296e+00
1.501919999998425737e+03	1.641401101177501409e-05	9.999914939965381944e-01	1.999992181609361319e+00
1.502759999998422018e+03	1.318135210065749663e-05	9.999938331622155729e-01	1.999992014350607361e+00
1.503599999998418298e+03	1.597939091475864307e-05	9.999946632680064562e-01	1.999995056277429795e+00
1.504439999998414351e+03	1.608804726799549284e-05	9.999953432415716881e-01	1.999993467690678983e+00
1.505279999998410631e+03	1.671929209977703794e-05	9.999919755018831236e-01	1.999993271037173725e+00
1.506119999998406684e+03	1.555267505517676901e-05	9.999952943128458394e-01	1.999993358093304696e+00
1.506959999998402964e+03	9.892767650342048562e-06	9.999958363218459656e-01	1.999993823797902248e+00
1.507799999998399016e+03	1.510401480905698539e-05	9.999927499872109937e-01	1.999994258296673655e+00
1.508639999998395297e+03	9.930965914409953883e-06	9.999944139940634136e-01	1.999993257441799122e+00
1.509479999998391349e+03	1.416454265402917310e-05	9.999950121028666761e-01	1.999992949677452447e+00
1.510319999998387630e+03	1.491237392434909743e-05	9.999941939569181315e-01	1.999990709260859312e+00
1.511159999998383682e+03	1.607870415897437582e-05	9.999948520754259329e-01	1.999993901870879220e+00
1.511999999998379963e+03	1.360093307578446548e-05	9.999965467741003255e-01	1.999996398645604190e+00
1.512839999998376243e+03	1.348046062162045939e-05	9.999943925640462083e-01	1.999995908332911299e+00
1.513679999998372296e+03	1.273027242353070122e-05	9.999925232319998303e-01	1.999990664485328695e+00
1.514519999998368576e+03	1.479210005801234488e-05	9.999948470208890328e-01	1.999995548410729018e+00
1.515359999998364628e+03	1.267309929873116100e-05	9.999965450323925475e-01	1.999990562702241403e+00
1.516199999998360909e+03	1.397077449077941995e-05	9.999901522564137446e-01	1.999995904702459582e+00
1.517039999998356961e+03	1.258656034154643529e-05	9.999951194072912442e-01	1.999995114873538427e+00
1.517879999998353242e+03	1.144753367552306863e-05	9.999903197605815031e-01	1.999991795379938653e+00
1.518719999998349294e+03	1.469452556741659513e-05	9.999951813148285629e-01	1.999992399001337962e+00
1.519559999998345575e+03	1.594078742709620361e-05	9.999927095248715148e-01	1.999993843612579036e+00
1.520399999998341855e+03	1.385585729813505313e-05	9.999918957847633294e-01	1.999993316276117206e+00
1.521239999998337908e+03	1.629084557763170235e-05	9.999923358719055022e-01	1.999989680641599321e+00
1.522079999998334188e+03	1.746947373842412169e-05	9.999948883404118360e-01	1.999989999048619183e+00
1.522919999998330240e+03	1.341724626840681951e-05	9.999954699962643190e-01	1.999993839482512747e+00
1.523759999998326521e+03	1.346152726249705396e-05	9.999893142606314234e-01	1.999991398987296831e+00
1.524599999998322573e+03	1.187450668477468837e-05	9.999954693468526834e-01	1.999995004651642594e+00
1.525439999998318854e+03	1.366447056973624322e-05	9.999934337892404379e-01	1.999995051417352121e+00
1.526279999998314906e+03	1.250736303137496469e-05	9.999927406567538091e-01	1.999993156971045849e+00
1.527119999998311187e+03	1.172468071297171119e-05	9.999941757871656511e-01	1.999990529124272554e+00
1.527959999998307239e+03	1.118047688467108339e-05	9.999971503001421347e-01	1.999990228992105212e+00
1.528799999998303520e+03	1.418257845158131980e-05	9.999948173197291679e-01	1.999991565397544857e+00
1.529639999998299800e+03	1.525568176696664123e-05	9.999933092797328449e-01	1.999992476217186566e+00
1.530479999998295852e+03	1.655573933974316831e-05	9.999914948085539823e-01	1.999993573204885466e+00
1.531319999998292133e+03	1.393934379577585956e-05	9.999919013366110887e-01	1.999993622037798513e+00
1.532159999998288185e+03	1.342570687563164486e-05	9.999924450463661962e-01	1.999992599001050309e+00
1.532999999998284466e+03	1.277820845365244657e-05	9.999954371811655696e-01	1.999990696246030764e+00
1.533839999998280518e+03	1.159720588470183569e-05	9.999923998309874218e-01	1.999991771779697336e+00
1.534679999998276799e+03	1.292739286149032994e-05	9.999951016135864013e-01	1.999995053497192643e+00
1.535519999998272851e+03	1.324851778008952121e-05	9.999922855681609990e-01	1.999993739694092554e+00
1.536359999998269132e+03	1.354200550650496077e-05	9.999948155617467416e-01	1.999994839678137293e+00
1.537199999998265184e+03	1.189162535898148553e-05	9.999956139873473759e-01	1.999992992108924783e+00
1.538039999998261464e+03	1.103474297881583359e-05	9.999938767182900978e-01	1.999992841481423644e+00
1.538879999998257745e+03	1.465234977312021972e-05	9.999935409559334021e-01	1.999996340758470437e+00
1.539719999998253797e+03	1.517904725652250854e-05	9.999936235580471067e-01	1.999994592793324699e+00
1.540559999998250078e+03	1.184429451555846147e-05	9.999937617545630042e-01	1.999992139091955945e+00
1.541399999998246130e+03	1.426964165849510077e-05	9.999938256661887737e-01	1.999991442122525553e+00
1.542239999998242411e+03	1.506661064100726145e-05	9.999965059815502100e-01	1.999992731042779415e+00
1.543079999998238463e+03	1.030368562386036203e-05	9.999929407933770831e-01	1.999991340493477487e+00
1.543919999998234744e+03	1.272998007808842011e-05	9.999935588632723471e-01	1.999994747261456984e+00
1.544759999998230796e+03	1.305461477259597336e-05	9.999937989012493977e-01	1.999991314696173861e+00
1.545599999998227077e+03	1.456686421359196583e-05	9.999929658789280529e-01	1.999990111838866325e+00
1.546439999998223129e+03	1.424741256122971056e-05	9.999922599520916222e-01	1.999992170930157132e+00
1.547279999998219409e+03	1.272011230061218091e-05	9.999934712450498919e-01	1.999993772163028760e+00
1.548119999998215690e+03	1.219918220317490208e-05	9.999925862994556436e-01	1.999992432594256409e+00
1.548959999998211742e+03	1.194097955478345196e-05	9.999927927724855392e-01	1.999993810609641098e+00
1.549799999998208023e+03	1.263870978725355406e-05	9.999918238770437728e-01	1.999996723189730208e+00
1.550639999998204075e+03	1.276573147026994478e-05	9.999915838720125905e-01	1.999995484053224803e+00
1.551479999998200356e+03	1.298176879041970189e-05	9.999949399418934792e-01	1.999991815850296062e+00
1.552319999998196408e+03	1.504556035988032588e-05	9.999949533522308753e-01	1.999994140842094037e+00
1.553159999998192689e+03	1.518175318907441733e-05	9.999936634566831684e-01	1.999994473256227367e+00
1.553999999998188741e+03	1.106331818100057028e-05	9.999944464927852383e-01	1.999992588029924523e+00
1.554839999998185021e+03	1.330172189423779271e-05	9.999919887893674586e-01	1.999994119186954578e+00
1.555679999998181074e+03	1.529791234159901014e-05	9.999952049914840879e-01	1.999990316835741133e+00
1.556519999998177354e+03	1.375504884205182863e-05	9.999956087692217777e-01	1.999990696747868668e+00
1.557359999998173635e+03	1.392665024231387285e-05	9.999915325528723198e-01	1.999991006009309347e+00
1.558199999998169687e+03	1.736720913650003704e-05	9.999944108936426046e-01	1.999990893004171877e+00
1.559039999998165968e+03	1.047444765330898322e-05	9.999945162929735343e-01	1.999991426218297841e+00
1.559879999998162020e+03	1.181676035204735957e-05	9.999927183869109504e-01	1.999994142703307887e+00
1.560719999998158301e+03	1.307156889838258611e-05	9.999947767441469404e-01	1.999990778376685263e+00
1.561559999998154353e+03	1.345833885582455310e-05	9.999929431618721498e-01	1.999996373620407164e+00
1.562399999998150633e+03	1.420996963112549043e-05	9.999943654479067634e-01	1.999994931018892252e+00
1.563239999998146686e+03	1.249291415947266860e-05	9.999918059081865929e-01	1.999992909999927848e+00
1.564079999998142966e+03	1.415082716524707387e-05	9.999921263486174494e-01	1.999992866753028453e+00
1.564919999998139247e+03	1.308218888288004943e-05	9.999964936564426088e-01	1.999992972362064858e+00
1.565759999998135299e+03	1.270714025276774195e-05	9.999922792251857429e-01	1.999991895402706499e+00
1.566599999998131580e+03	1.368372769810873728e-05	9.999914538475096482e-01	1.999992822568075201e+00
1.567439999998127632e+03	1.498497670052967031e-05	9.999951057567664225e-01	1.999992990469612986e+00
1.568279999998123913e+03	1.464586840368211699e-05	9.999945007184635193e-01	1.999992564158849184e+00
1.569119999998119965e+03	1.358643463181463902e-05	9.999926190657030256e-01	1.999995589624430803e+00
1.569959999998116245e+03	1.444998272916815982e-05	9.999937100730781347e-01	1.999992424738842312e+00
1.570799999998112298e+03	1.615575372469351905e-05	9.999977863829937474e-01	1.999995413427177793e+00
1.571639999998108578e+03	1.318745912468980066e-05	9.999961147925863214e-01	1.999991919481870717e+00
1.572479999998104631e+03	1.620527939354352980e-05	9.999942128258303420e-01	1.999992829709455133e+00
1.573319999998100911e+03	1.363831293044985712e-05	9.999921587192087680e-01	1.999995498928383908e+00
1.574159999998097192e+03	1.541162670557074494e-05	9.999968585735921067e-01	1.999996987460568754e+00
1.574999999998093244e+03	1.435721534215640750e-05	9.999917017564399213e-01	1.999994816291526423e+00
1.575839999998089525e+03	1.425823662516924851e-05	9.999953165135853084e-01	1.999993625422909371e+00
1.576679999998085577e+03	1.326361976280271179e-05	9.999938457541723835e-01	1.999994577988674749e+00
1.577519999998081857e+03	1.301292775740366219e-05	9.999935234724369737e-01	1.999995033996101013e+00
1.578359999998077910e+03	1.531573368187705715e-05	9.999951077118474085e-01	1.999993240785133075e+00
1.579199999998074190e+03	1.590968458217111896e-05	9.999945748626100084e-01	1.999993508456015201e+00
1.580039999998070243e+03	1.372169099220539087e-05	9.999953858197619949e-01	1.999992045066303126e+00
1.580879999998066523e+03	1.575064007291973898e-05	9.999960423581369939e-01	1.999992993192003077e+00
1.581719999998062576e+03	1.458812086562567435e-05	9.999955330297979339e-01	1.999991366557270833e+00
1.582559999998058856e+03	1.498160667860487103e-05	9.999958890714876203e-01	1.999992639272435202e+00
1.583399999998055137e+03	1.421326254651184022e-05	9.999945076180500880e-01	1.999992561773627608e+00
1.584239999998051189e+03	1.493383042285557918e-05	9.999920126719606950e-01	1.999992828849454174e+00
1.585079999998047469e+03	1.503737438107051755e-05	9.999938024340435661e-01	1.999994308382827768e+00
1.585919999998043522e+03	1.333494724286204583e-05	9.999957219551524057e-01	1.999992032710416145e+00
1.586759999998039802e+03	1.423781213793443717e-05	9.999944144893880837e-01	1.999992360842393957e+00
1.587599999998035855e+03	1.367821143968513897e-05	9.999946939273758328e-01	1.999994352251359242e+00
1.588439999998032135e+03	1.514126569926045963e-05	9.999944741334841902e-01	1.999993681958905034e+00
1.589279999998028188e+03	1.452030299525303805e-05	9.999923884050030409e-01	1.999993469084060616e+00
1.590119999998024468e+03	1.322961826128343205e-05	9.999968534243308671e-01	1.999993115101616148e+00
1.590959999998020521e+03	1.298455933720583275e-05	9.999953938386701990e-01	1.999994763159793632e+00
1.591799999998016801e+03	1.459874701120293051e-05	9.999940891800083165e-01	1.999992348045067425e+00
1.592639999998013081e+03	1.201969780449357156e-05	9.999917910554003697e-01	1.999991822468044411e+00
1.593479999998009134e+03	1.602651409012922321e-05	9.999945839775679080e-01	1.999990822862747875e+00
1.594319999998005414e+03	1.639101352286198815e-05	9.999929395262389109e-01	1.999992308814896980e+00
1.595159999998001467e+03	1.515913115799573095e-05	9.999931992847418405e-01	1.999995937530135048e+00
1.595999999997997747e+03	1.419716301139572783e-05	9.999940115961120091e-01	1.999995584362628254e+00
1.596839999997993800e+03	1.249159859954397607e-05	9.999959172911768723e-01	1.999995914353779991e+00
1.597679999997990080e+03	1.619865410447323897e-05	9.999923973027006197e-01	1.999990500685255190e+00
1.598519999997986133e+03	1.568612484207561352e-05	9.999945816879173277e-01	1.999993708023290351e+00
1.599359999997982413e+03	1.245141909870731354e-05	9.999964938638886691e-01	1.999992058415032581e+00
1.600199999997978466e+03	1.695540034618999255e-05	9.999949163923774753e-01	1.999992585642502041e+00
1.601039999997974746e+03	1.418839316488669161e-05	9.999914752505363325e-01	1.999991426581224419e+00
1.601879999997971026e+03	1.672627741243297959e-05	9.999937079539568119e-01	1.999991685470078773e+00
1.602719999997967079e+03	1.201293658032754926e-05	9.999925952629069581e-01	1.999991804001750362e+00
1.603559999997963359e+03	1.176319643635222475e-05	9.999950851917676076e-01	1.999993456767447997e+00
1.604399999997959412e+03	1.342799219485980649e-05	9.999933375310596784e-01	1.999992850786864063e+00
1.605239999997955692e+03	1.253508277993497017e-05	9.999945511642962526e-01	1.999991440386998054e+00
1.606079999997951745e+03	1.318913121771839290e-05	9.999936503139260635e-01	1.999994030287482794e+00
1.606919999997948025e+03	1.514413694306301867e-05	9.999949287730871550e-01	1.999993247323692103e+00
1.607759999997944078e+03	1.273513913997367966e-05	9.999917136566658371e-01	1.999993826602797453e+00
1.608599999997940358e+03	1.327210291550038730e-05	9.999925404873039048e-01	1.999991469889919049e+00
1.609439999997936411e+03	1.356088409905310226e-05	9.999929885693692455e-01	1.999993991277115635e+00
1.610279999997932691e+03	1.380518937370645160e-05	9.999974057853464604e-01	1.999995585043700563e+00
1.611119999997928971e+03	1.300235427794032798e-05	9.999921032282030886e-01	1.999993462240346798e+00
1.611959999997925024e+03	1.442639813257689472e-05	9.999928642612374574e-01	1.999992294152585615e+00
1.612799999997921304e+03	1.337451600555696223e-05	9.999927652939518685e-01	1.999990737165682431e+00
1.613639999997917357e+03	1.543853436560210121e-05	9.999938376590475908e-01	1.999993920582544771e+00
1.614479999997913637e+03	1.589503960025572850e-05	9.999938918425950174e-01	1.999991696193009760e+00
1.615319999997909690e+03	1.593267280204689276e-05	9.999940237508312402e-01	1.999992051063330223e+00
1.616159999997905970e+03	1.542231957492099225e-05	9.999957941015834573e-01	1.999991935924411379e+00
1.616999999997902023e+03	1.277115456607809003e-05	9.999938152910569089e-01	1.999992118948808795e+00
1.617839999997898303e+03	1.294183416673415476e-05	9.999969891549558287e-01	1.999993426963886156e+00
1.618679999997894356e+03	1.295674945879864155e-05	9.999955924524837059e-01	1.999996481803917980e+00
1.619519999997890636e+03	1.550234249953805386e-05	9.999956707259428645e-01	1.999991979589928359e+00
1.620359999997886916e+03	1.345816184670458068e-05	9.999906733655553603e-01	1.999993412845017193e+00
1.621199999997882969e+03	1.555480480950096800e-05	9.999949087014368132e-01	1.999993335148349205e+00
1.622039999997879249e+03	1.663308873279441212e-05	9.999930385672080035e-01	1.999993498862646657e+00
1.622879999997875302e+03	1.360373376411561487e-05	9.999936410295190425e-01	1.999995499502431828e+00
1.623719999997871582e+03	1.710948012424831676e-05	9.999928672479971858e-01	1.999994377716814542e+00
1.624559999997867635e+03	1.165623527835210880e-05	9.999916572304713425e-01	1.999991854467046970e+00
1.625399999997863915e+03	1.117855048622004070e-05	9.999945593613964734e-01	1.999992911208998470e+00
1.626239999997859968e+03	1.359675496070667036e-05	9.999945665532777861e-01	1.999991348946078107e+00
1.627079999997856248e+03	1.250703395285500880e-05	9.999931511215839341e-01	1.999993001067523757e+00
1.627919999997852528e+03	1.324507663672035238e-05	9.999939176528177542e-01	1.999991492880911714e+00
1.628759999997848581e+03	1.302580873768117512e-05	9.999938009736113464e-01	1.999991061254205782e+00
1.629599999997844861e+03	1.463167618289708013e-05	9.999943020107734393e-01	1.999995449970999317e+00
1.630439999997840914e+03	1.564644609162808619e-05	9.999963688963579012e-01	1.999993688947916182e+00
1.631279999997837194e+03	1.237800895575632534e-05	9.999921771511786073e-01	1.999992252241323598e+00
1.632119999997833247e+03	1.576567548278559033e-05	9.999941737229856020e-01	1.999993901276110098e+00
1.632959999997829527e+03	1.333884020888294909e-05	9.999948866613700416e-01	1.999992033656675661e+00
1.633799999997825580e+03	1.331139963644843713e-05	9.999940055279686879e-01	1.999991800918063722e+00
1.634639999997821860e+03	1.286170324584264685e-05	9.999953574448944282e-01	1.999993639462215089e+00
1.635479999997817913e+03	1.246745045870362363e-05	9.999951694302285921e-01	1.999991002219767333e+00
1.636319999997814193e+03	1.382757372904620677e-05	9.999948764386189515e-01	1.999991787946566069e+00
1.637159999997810473e+03	1.371883153301347776e-05	9.999953041704945367e-01	1.999992463602132453e+00
1.637999999997806526e+03	1.458989859998758743e-05	9.999953026025947267e-01	1.999995111646428070e+00
1.638839999997802806e+03	1.376202125665431743e-05	9.999952486192962287e-01	1.999994262717207372e+00
1.639679999997798859e+03	1.189389380630024982e-05	9.999939210529978917e-01	1.999991945725895448e+00
1.640519999997795139e+03	1.396260529458850397e-05	9.999936432497991134e-01	1.999993231186654397e+00
1.641359999997791192e+03	1.270799289042518213e-05	9.999935772028515357e-01	1.999992542664244866e+00
1.642199999997787472e+03	1.401641513215744438e-05	9.999949147570884600e-01	1.999992478337835999e+00
1.643039999997783525e+03	1.624841007139679592e-05	9.999906963406420823e-01	1.999993282830487606e+00
1.643879999997779805e+03	1.591489118771089801e-05	9.999956658569570944e-01	1.999991389149706311e+00
1.644719999997775858e+03	1.340557914311353488e-05	9.999927766660013928e-01	1.999993623146760546e+00
1.645559999997772138e+03	1.291590301320410625e-05	9.999928870973878725e-01	1.999992957713863317e+00
1.646399999997768418e+03	1.521447738973229197e-05	9.999922082026639902e-01	1.999993211038341157e+00
1.647239999997764471e+03	1.563304430839102289e-05	9.999938860291559539e-01	1.999992103406616595e+00
1.648079999997760751e+03	1.359823681064487245e-05	9.999899917875673117e-01	1.999991569086851717e+00
1.648919999997756804e+03	1.423820557134116400e-05	9.999954617961893666e-01	1.999993605189182677e+00
1.649759999997753084e+03	1.184626756809726275e-05	9.999951507205369072e-01	1.999996191847608129e+00
1.650599999997749137e+03	1.441810835074655036e-05	9.999949493290928304e-01	1.999990322143540444e+00
1.651439999997745417e+03	1.299598000522588246e-05	9.999951788757097670e-01	1.999991136511558354e+00
1.652279999997741470e+03	1.640937780574111044e-05	9.999942393929022177e-01	1.999995154130937536e+00
1.653119999997737750e+03	1.313396907885687019e-05	9.999923562032807522e-01	1.999993488027162591e+00
1.653959999997733803e+03	1.335777682510948868e-05	9.999937390624744626e-01	1.999990653432169196e+00
1.654799999997730083e+03	1.388073550267664737e-05	9.999925995611133045e-01	1.999992615189639666e+00
1.655639999997726363e+03	1.229769370496767674e-05	9.999947717632693411e-01	1.999991395759385115e+00
1.656479999997722416e+03	1.299122031313739098e-05	9.999909188065817522e-01	1.999991631041968976e+00
1.657319999997718696e+03	1.382661906944774789e-05	9.999971344761569014e-01	1.999991953105717313e+00
1.658159999997714749e+03	1.488110423133436913e-05	9.999945516345118968e-01	1.999990386348760696e+00
1.658999999997711029e+03	1.535243719365492364e-05	9.999944382899677020e-01	1.999994876650970310e+00
1.659839999997707082e+03	1.339004059174237534e-05	9.999928401947812961e-01	1.999996625314111265e+00
1.660679999997703362e+03	1.354107935413243287e-05	9.999941362730472294e-01	1.999994124745360091e+00
1.661519999997699415e+03	1.408527404088201235e-05	9.999976773163824495e-01	1.999992170755575893e+00
1.662359999997695695e+03	1.662245810679677759e-05	9.999955497881728439e-01	1.999993792593922626e+00
1.663199999997691748e+03	1.623857159431574585e-05	9.999931383201862145e-01	1.999990400632091214e+00
1.664039999997688028e+03	1.398253850675700614e-05	9.999947319409172586e-01	1.999995199971469573e+00
1.664879999997684308e+03	1.519553684826153018e-05	9.999951793310566384e-01	1.999994360863576182e+00
1.665719999997680361e+03	1.824876731479107403e-05	9.999944890026597477e-01	1.999994913148847031e+00
1.666559999997676641e+03	1.217679764476721741e-05	9.999939754140229065e-01	1.999993168507212093e+00
1.667399999997672694e+03	9.616741116767858492e-06	9.999927843271769756e-01	1.999994547626953612e+00
1.668239999997668974e+03	1.213400549941598713e-05	9.999961796293110883e-01	1.999992555718725695e+00
1.669079999997665027e+03	1.476788903287355324e-05	9.999941596908015207e-01	1.999993564119515232e+00
1.669919999997661307e+03	1.390705560085422859e-05	9.999914192960223103e-01	1.999990775676166566e+00
1.670759999997657360e+03	9.560519677181184055e-06	9.999944993479087385e-01	1.999989823163670133e+00
1.671599999997653640e+03	1.597087078751091658e-05	9.999933425474992754e-01	1.999992291614144158e+00
1.672439999997649920e+03	1.477784073888190737e-05	9.999969007630149509e-01	1.999994068092968424e+00
1.673279999997645973e+03	1.229975206292437248e-05	9.999953333889024520e-01	1.999992471687983331e+00
1.674119999997642253e+03	1.476809525301102640e-05	9.999914923894179797e-01	1.999990566403591963e+00
1.674959999997638306e+03	1.454056141817709402e-05	9.999943220495035590e-01	1.999990536301187616e+00
1.675799999997634586e+03	1.566652976016254161e-05	9.999942489508847343e-01	1.999989882402227082e+00
1.676639999997630639e+03	1.609756273096495005e-05	9.999952706896000354e-01	1.999993657085532339e+00
1.677479999997626919e+03	1.238878849103622563e-05	9.999950549826950308e-01	1.999993362332765923e+00
1.678319999997622972e+03	1.372541288158286407e-05	9.999938277002549114e-01	1.999992899299565030e+00
[truncated: 1,571 more rows]
