# Supplementary material for: Real-time single-molecule 3D tracking in E. coli based on cross-entropy minimization
Source: Nat Commun. 2023 Mar 11;14:1336. doi: 10.1038/s41467-023-36879-1 (PMC10008558; doi:10.1038/s41467-023-36879-1)
Supplement: Supplementary file 3 — Source Data [file 41467_2023_36879_MOESM3_ESM.zip › SourceData/Main_Fig_2_Tracking_VS_Sim_Validation/Fig_data/20220429_EXP-22-BL9416/txyzN_MLE.csv]

time [ms]	x[um]		y[um]	z[um]	PhotonCount
0.000000000000000000e+00	1.999986673342928761e-02	9.400000759471279776e-01	1.830000074346881833e+00	3.100000000000000000e+01
8.400000000000021894e-01	-2.999990141560614915e-02	9.899999136647849030e-01	1.829999968990992265e+00	4.200000000000000000e+01
1.680000000000004379e+00	-9.999958564541595873e-02	1.049999723812746089e+00	1.889999835450445254e+00	4.200000000000000000e+01
2.520000000000006235e+00	-6.999926495835152862e-02	1.009999532507672049e+00	2.069999673677523244e+00	5.100000000000000000e+01
3.360000000000008313e+00	-2.999898215524085185e-02	1.049999411905730540e+00	1.749999538494524831e+00	5.400000000000000000e+01
4.200000000000010836e+00	3.000132032640986587e-02	8.999992865686780030e-01	2.089999456676857825e+00	3.800000000000000000e+01
5.040000000000013358e+00	2.000164492461841553e-02	9.499991459555895412e-01	2.009999334002018134e+00	3.700000000000000000e+01
5.880000000000014992e+00	1.400019154959084855e-01	9.499990300619133299e-01	2.059999161532360734e+00	3.800000000000000000e+01
6.719999999999984652e+00	-3.999780339303289634e-02	1.029998835571983573e+00	2.059999019370896356e+00	5.100000000000000000e+01
7.559999999999950759e+00	-4.999749280051076633e-02	1.009998676508187199e+00	1.879998859009826662e+00	3.700000000000000000e+01
8.399999999999916866e+00	4.000279866272651169e-02	9.399985274512919764e-01	1.779998753595349426e+00	4.600000000000000000e+01
9.239999999999881197e+00	-6.999694135617311186e-02	1.039998365783687984e+00	1.979998609803242049e+00	3.400000000000000000e+01
1.007999999999984730e+01	4.000333214998864906e-02	9.799981886266768694e-01	1.819998475012005734e+00	4.300000000000000000e+01
1.091999999999981341e+01	-1.999632651092406871e-02	9.599980838709208930e-01	1.829998336572597806e+00	4.000000000000000000e+01
1.175999999999977952e+01	-8.999600285836524549e-02	1.039997915557405950e+00	1.819998180291770185e+00	4.400000000000000000e+01
1.259999999999974563e+01	-7.999571412415744376e-02	1.119997771111822082e+00	1.999998039256611460e+00	3.300000000000000000e+01
1.343999999999971173e+01	-1.999538910627177840e-02	1.079997647131034855e+00	1.889997910681051385e+00	5.500000000000000000e+01
1.427999999999967606e+01	-3.999511344339806707e-02	9.899974899780447091e-01	2.149997776824879470e+00	4.700000000000000000e+01
1.511999999999964217e+01	-5.999483295402004146e-02	1.079997352355904106e+00	2.249997603018137671e+00	4.800000000000000000e+01
1.595999999999960650e+01	5.530197697158510800e-06	1.029997210388991835e+00	2.099997472169906843e+00	4.600000000000000000e+01
1.679999999999957083e+01	5.844303527943730948e-06	9.799970613074324710e-01	2.059997330356703849e+00	3.000000000000000000e+01
1.763999999999953872e+01	-3.999389862610625707e-02	9.599969433845182420e-01	1.869997160079291731e+00	3.700000000000000000e+01
1.847999999999950305e+01	3.000638521124508046e-02	9.999968230149871573e-01	2.099997016332118882e+00	3.700000000000000000e+01
1.931999999999947093e+01	-1.999335204657529119e-02	1.089996667198711577e+00	2.109996890692334759e+00	4.400000000000000000e+01
2.015999999999943526e+01	5.000691096925697493e-02	9.799965371909455936e-01	1.999996765780666541e+00	3.700000000000000000e+01
2.099999999999939959e+01	7.140191812294301805e-06	1.009996410252900656e+00	2.159996551515060759e+00	5.000000000000000000e+01
2.183999999999936747e+01	1.000741663626296234e-02	1.079996316759787467e+00	2.149996345369977746e+00	4.700000000000000000e+01
2.267999999999933181e+01	4.000774764642271719e-02	1.009996202103303098e+00	2.079996179606259155e+00	3.700000000000000000e+01
2.351999999999929969e+01	3.000805768050618383e-02	9.699960609938090839e-01	1.999996005775369401e+00	5.000000000000000000e+01
2.435999999999926402e+01	8.337827387922601370e-06	1.109995925497634151e+00	2.129995818781713623e+00	4.700000000000000000e+01
2.519999999999922835e+01	8.579622606453901276e-06	9.399958038425270113e-01	1.869995681294633671e+00	3.900000000000000000e+01
2.603999999999919623e+01	-1.999111863575050302e-02	9.899956852752368475e-01	2.029995556158303849e+00	4.300000000000000000e+01
2.687999999999916056e+01	1.000919112020862319e-02	9.499955557597921096e-01	2.059995417860494893e+00	4.200000000000000000e+01
2.771999999999912845e+01	-3.999049487980952527e-02	1.019995436995642102e+00	1.939995292723875941e+00	5.000000000000000000e+01
2.855999999999909278e+01	3.000982393548969410e-02	1.049995319534188010e+00	1.869995142470666005e+00	4.400000000000000000e+01
2.939999999999905711e+01	1.001013153787478488e-02	9.999951965752769123e-01	1.869994999518165724e+00	3.500000000000000000e+01
3.023999999999902855e+01	1.040051745357894139e-05	1.029995037056314899e+00	1.869994822447162308e+00	4.000000000000000000e+01
3.107999999999899288e+01	3.001070491434410306e-02	9.199949153131086188e-01	1.909994705342975996e+00	4.500000000000000000e+01
3.191999999999896431e+01	1.101549182912518187e-05	9.899947480457492732e-01	1.959994579766799250e+00	4.100000000000000000e+01
3.275999999999893220e+01	2.001132757996046743e-02	9.599945763961675871e-01	2.079994447747343767e+00	4.100000000000000000e+01
3.359999999999889297e+01	1.001162469230781199e-02	9.899944290072212327e-01	1.949994286770188712e+00	5.000000000000000000e+01
3.443999999999886086e+01	2.001193491817120779e-02	9.999942889339331620e-01	1.879994137587580383e+00	3.700000000000000000e+01
3.527999999999882874e+01	-1.399877585344697639e-01	1.019994118715078946e+00	1.699994007056897960e+00	4.200000000000000000e+01
3.611999999999878952e+01	3.001256701887633840e-02	9.399939815293955059e-01	1.899993894043966458e+00	4.200000000000000000e+01
3.695999999999875740e+01	-6.998709572299882664e-02	1.009993823083800368e+00	2.069993721936146169e+00	3.900000000000000000e+01
3.779999999999872529e+01	2.001320843519009685e-02	9.399937108205095315e-01	1.899993552695881549e+00	4.800000000000000000e+01
3.863999999999868606e+01	4.001349955342019954e-02	1.009993576893829292e+00	1.839993440782925926e+00	4.400000000000000000e+01
3.947999999999865395e+01	-9.986226319670429841e-03	9.499934225121883236e-01	2.099993314020394575e+00	3.800000000000000000e+01
4.031999999999862183e+01	3.001383799811938730e-02	9.899933975029814315e-01	1.999993322491917969e+00	4.100000000000000000e+01
4.115999999999858971e+01	2.001389373794809287e-02	1.109993428059347753e+00	2.149993286449391583e+00	3.900000000000000000e+01
4.199999999999855049e+01	1.001386674136507324e-02	9.999934727798672762e-01	2.029993228726004961e+00	4.500000000000000000e+01
4.283999999999851838e+01	-2.998611268096824933e-02	1.009993478890536034e+00	1.849993208832704017e+00	5.000000000000000000e+01
4.367999999999848626e+01	1.300138764267451952e-01	1.059993438647563568e+00	2.339993116214691860e+00	4.900000000000000000e+01
4.451999999999844704e+01	9.001385510676433721e-02	1.049993462434975822e+00	2.319993062934834871e+00	4.100000000000000000e+01
4.535999999999841492e+01	1.386913056628445742e-05	1.079993463581795154e+00	2.119993062912848725e+00	4.700000000000000000e+01
4.619999999999838280e+01	3.001391138542989015e-02	1.099993463663151649e+00	1.949993084459488379e+00	4.400000000000000000e+01
4.703999999999834358e+01	1.001391546243016011e-02	1.059993558419181969e+00	2.169993116432998637e+00	5.100000000000000000e+01
4.787999999999831147e+01	-9.986119617510454127e-03	1.019993561406604021e+00	2.099993118068249398e+00	5.000000000000000000e+01
4.871999999999827935e+01	1.001389963371508707e-02	8.799935693585592134e-01	2.259993046419818352e+00	2.600000000000000000e+01
4.955999999999824723e+01	9.001393951566545593e-02	1.109993621481688342e+00	2.199993037282450992e+00	3.500000000000000000e+01
5.039999999999820801e+01	-1.998605163087670278e-02	1.089993613476199830e+00	2.049993023214758292e+00	4.900000000000000000e+01
5.123999999999817589e+01	5.001390630400642107e-02	9.499935874058249574e-01	2.199993005304882399e+00	3.400000000000000000e+01
5.207999999999814378e+01	4.001390242280337267e-02	9.899936266581423894e-01	2.259992997396064851e+00	4.400000000000000000e+01
5.291999999999810456e+01	-4.998610776800529315e-02	1.029993615032855914e+00	2.109992998258490626e+00	4.700000000000000000e+01
5.375999999999807244e+01	1.001385781030531344e-02	9.899936043471385672e-01	2.109992964171537810e+00	4.700000000000000000e+01
5.459999999999804032e+01	-7.998608361146582191e-02	1.039993612261312927e+00	2.129992945589676889e+00	4.400000000000000000e+01
5.543999999999800821e+01	3.001389050417838794e-02	1.069993616410146675e+00	2.049992958385112196e+00	4.100000000000000000e+01
5.627999999999796898e+01	1.001385005102114513e-02	9.499936303136181648e-01	2.149992933175232324e+00	3.900000000000000000e+01
5.711999999999793687e+01	1.001387394116581321e-02	1.019993683471397183e+00	2.149992930448092476e+00	2.700000000000000000e+01
5.795999999999790475e+01	-9.986125857904239178e-03	1.019993661858846545e+00	2.109992966256987845e+00	4.000000000000000000e+01
5.879999999999786553e+01	6.001384709258407446e-02	1.039993621145431923e+00	2.279992952358075975e+00	4.000000000000000000e+01
5.963999999999783341e+01	2.001389958865435262e-02	9.899936701113887239e-01	2.059992897063364747e+00	4.600000000000000000e+01
6.047999999999780130e+01	2.001397096196170719e-02	9.599936417148482448e-01	2.039992929492398854e+00	3.200000000000000000e+01
6.131999999999799655e+01	2.001405639651787638e-02	9.899936381209665237e-01	2.119993010631571195e+00	3.100000000000000000e+01
6.215999999999824865e+01	1.001410482552420739e-02	1.009993549140998592e+00	2.099993056519311896e+00	4.100000000000000000e+01
6.299999999999850075e+01	1.407511010655492787e-05	9.499935191721263772e-01	2.029993034163394494e+00	4.300000000000000000e+01
6.383999999999875996e+01	1.403559961975933743e-05	9.499935137561390519e-01	1.859993030009847725e+00	3.900000000000000000e+01
6.467999999999901206e+01	-1.998594047386919800e-02	1.029993472553473177e+00	1.979993081170306368e+00	4.400000000000000000e+01
6.551999999999927127e+01	-4.998586983481900781e-02	1.059993478439250403e+00	2.129993029500667046e+00	4.900000000000000000e+01
6.635999999999953047e+01	-9.985885117821398371e-03	9.799934336679348990e-01	2.139993058325578623e+00	4.500000000000000000e+01
6.719999999999978968e+01	-1.099859269597746325e-01	1.039993423163201980e+00	1.949993031502804453e+00	3.100000000000000000e+01
6.804000000000004889e+01	-3.998597187604190084e-02	1.009993362525386962e+00	2.149993022702712420e+00	5.000000000000000000e+01
6.888000000000030809e+01	1.001399682909211684e-02	9.899933123698327897e-01	2.029992985841718500e+00	4.800000000000000000e+01
6.972000000000055309e+01	-3.998599446404611096e-02	1.019993293118208744e+00	2.109992993553300611e+00	3.700000000000000000e+01
7.056000000000081229e+01	5.001402329694376592e-02	1.099993278143726272e+00	1.949992982679727316e+00	3.300000000000000000e+01
7.140000000000107150e+01	-9.986000778882498513e-03	1.009993268466693461e+00	2.149992914142407674e+00	4.300000000000000000e+01
7.224000000000133070e+01	-2.998601209092817063e-02	9.899932819924196492e-01	1.949992913084977797e+00	3.900000000000000000e+01
7.308000000000158991e+01	-2.998604517412714610e-02	9.699933067553874189e-01	2.029992914914103164e+00	5.400000000000000000e+01
7.392000000000184912e+01	-2.998607339308785591e-02	1.019993314127569439e+00	2.029992929433765969e+00	3.800000000000000000e+01
7.476000000000210832e+01	-4.998605144471609391e-02	9.599933292070417234e-01	2.139992979753568392e+00	3.300000000000000000e+01
7.560000000000235332e+01	4.001394422310468324e-02	9.999933609608090412e-01	2.059992958796092566e+00	3.400000000000000000e+01
7.644000000000261252e+01	5.001388615379860625e-02	9.399933884398244954e-01	2.029992911592549909e+00	3.900000000000000000e+01
7.728000000000287173e+01	1.001380064069537848e-02	1.039993418993995888e+00	2.019992927361964785e+00	3.100000000000000000e+01
7.812000000000313094e+01	1.001384699389197205e-02	9.899934155772593947e-01	2.139992934138119640e+00	3.300000000000000000e+01
7.896000000000339014e+01	4.001390907096870342e-02	1.079993458908664827e+00	1.879992945955562877e+00	4.700000000000000000e+01
7.980000000000364935e+01	2.001394208709453282e-02	9.499934938826629649e-01	2.019992943213481773e+00	4.900000000000000000e+01
8.064000000000390855e+01	-1.998604459665966407e-02	9.899935665668745388e-01	2.049992878142745667e+00	4.600000000000000000e+01
8.148000000000415355e+01	-6.998598689718771304e-02	9.599936132290175506e-01	1.939992881255022450e+00	4.300000000000000000e+01
8.232000000000441275e+01	1.001400200101348024e-02	1.009993597051314973e+00	1.949992936560438261e+00	4.700000000000000000e+01
8.316000000000467196e+01	1.001408444580885806e-02	9.799936410648216745e-01	2.029992927351135901e+00	3.900000000000000000e+01
8.400000000000493117e+01	1.001410741658567867e-02	1.009993617810679645e+00	2.069992972377146856e+00	3.800000000000000000e+01
8.484000000000519037e+01	1.001409938525733845e-02	9.699935731359379254e-01	2.139992933111948048e+00	3.400000000000000000e+01
8.568000000000544958e+01	-1.399858491504620273e-01	1.089993556263275210e+00	1.739992945958143356e+00	4.000000000000000000e+01
8.652000000000570878e+01	3.001418578193809292e-02	9.799935222100307763e-01	1.899992926268657234e+00	3.800000000000000000e+01
8.736000000000595378e+01	-2.998580692945161663e-02	9.599935651204613007e-01	1.939992946020188125e+00	3.700000000000000000e+01
8.820000000000621299e+01	-2.998578998201495080e-02	1.019993620034064019e+00	2.079992962840725657e+00	4.300000000000000000e+01
8.904000000000647219e+01	-4.998582124081771966e-02	9.899936427596023325e-01	2.019993034810993571e+00	3.800000000000000000e+01
8.988000000000673140e+01	1.001417028800300965e-02	9.199937036408994961e-01	2.029993000361437261e+00	4.600000000000000000e+01
9.072000000000699060e+01	8.001413820553313072e-02	1.019993752378655749e+00	2.079993062086489264e+00	4.500000000000000000e+01
9.156000000000724981e+01	3.001413995120334050e-02	1.009993756940464671e+00	2.039993027756911825e+00	4.100000000000000000e+01
9.240000000000750902e+01	7.001409361250332530e-02	1.069993776266644936e+00	1.919993074982408121e+00	3.400000000000000000e+01
9.324000000000776822e+01	3.001412942771066253e-02	9.699937910280547193e-01	1.959993095677182051e+00	4.900000000000000000e+01
9.408000000000801322e+01	8.001417013678621681e-02	9.599938072429937685e-01	1.979993117398880731e+00	3.500000000000000000e+01
9.492000000000827242e+01	4.001418697221782728e-02	1.069993835902787183e+00	2.019993191317196679e+00	4.200000000000000000e+01
9.576000000000853163e+01	-9.985859495435886468e-03	1.069993868696667683e+00	2.089993154936161002e+00	4.200000000000000000e+01
9.660000000000879083e+01	-9.985907125895195774e-03	1.019993823254937260e+00	1.939993188733207141e+00	4.400000000000000000e+01
9.744000000000905004e+01	-2.998589996075083641e-02	1.049993752017378545e+00	2.049993184354969245e+00	3.900000000000000000e+01
9.828000000000930925e+01	-1.998584883085967323e-02	1.079993835625581156e+00	2.079993190951929805e+00	3.800000000000000000e+01
9.912000000000956845e+01	4.001417263023102772e-02	1.029993927792348885e+00	1.839993185862809133e+00	3.800000000000000000e+01
9.996000000000981345e+01	-9.985854707406127337e-03	9.999939337007291984e-01	2.009993194071064693e+00	5.500000000000000000e+01
1.008000000000100727e+02	6.001408891051045191e-02	1.059993917740683633e+00	1.949993190776028618e+00	4.600000000000000000e+01
1.016400000000103319e+02	-1.099859942245176581e-01	1.089993904259261459e+00	1.919993178927690058e+00	5.100000000000000000e+01
1.024800000000105911e+02	-6.998604764890890839e-02	1.029993996742541773e+00	1.999993195314204719e+00	4.300000000000000000e+01
1.033200000000108503e+02	-1.199860355731152961e-01	1.009993971757632947e+00	2.179993249515535414e+00	3.500000000000000000e+01
1.041600000000111095e+02	7.001399784013663530e-02	8.799940270808624954e-01	2.129993306761969851e+00	5.300000000000000000e+01
1.050000000000113687e+02	-1.998601557934373205e-02	9.599940447255955744e-01	1.969993324563961812e+00	4.900000000000000000e+01
1.058400000000116137e+02	-7.998607444126426547e-02	9.499940784702549657e-01	2.239993347052126271e+00	5.800000000000000000e+01
1.066800000000118729e+02	4.001395621982717365e-02	9.799940998347553833e-01	2.069993304136845680e+00	5.300000000000000000e+01
1.075200000000121321e+02	2.001394789123899301e-02	1.019994129538768446e+00	2.079993261693409590e+00	5.100000000000000000e+01
1.083600000000123913e+02	3.001398499077788384e-02	1.049994162628122396e+00	1.819993203435024132e+00	4.100000000000000000e+01
1.092000000000126505e+02	3.001399173302177550e-02	9.399941804241117582e-01	2.099993240810166917e+00	4.600000000000000000e+01
1.100400000000129097e+02	6.001399364358639410e-02	1.019994215441199614e+00	2.169993234389372638e+00	4.700000000000000000e+01
1.108800000000131689e+02	-1.998600373071956690e-02	9.999942270925470389e-01	2.019993294609232048e+00	4.800000000000000000e+01
1.117200000000134139e+02	1.399533021979030810e-05	9.499942509510240773e-01	2.129993321079581392e+00	3.800000000000000000e+01
1.125600000000136731e+02	1.396038743576897171e-05	9.499942557941032373e-01	2.029993308584471468e+00	3.700000000000000000e+01
1.134000000000139323e+02	2.001401466444824653e-02	8.799942583812236929e-01	1.989993301461405517e+00	4.500000000000000000e+01
1.142400000000141915e+02	-4.998597642388410284e-02	9.699942385885533813e-01	2.059993265688367714e+00	4.300000000000000000e+01
1.150800000000144507e+02	-4.998601024027746892e-02	1.009994227333777417e+00	2.159993267695727859e+00	5.100000000000000000e+01
1.159200000000147099e+02	1.001399919027967655e-02	1.009994240281398614e+00	2.149993318422410926e+00	4.300000000000000000e+01
1.167600000000149691e+02	-5.998590323864909368e-02	1.059994231862406933e+00	1.999993354929633149e+00	4.200000000000000000e+01
1.176000000000152141e+02	7.001410218944557895e-02	8.499941949274838482e-01	2.179993325280024763e+00	5.100000000000000000e+01
1.184400000000154733e+02	4.001401526762309729e-02	9.799941688883514468e-01	2.229993271170668478e+00	5.200000000000000000e+01
1.192800000000157326e+02	4.001396937477078725e-02	9.599941550989330441e-01	2.119993266716207359e+00	5.100000000000000000e+01
1.201200000000159918e+02	2.001395558553955775e-02	1.129994091711151949e+00	2.179993253114017371e+00	4.700000000000000000e+01
1.209600000000162510e+02	-4.998603109015498785e-02	9.999940352069174310e-01	2.049993247121820072e+00	5.500000000000000000e+01
1.218000000000165102e+02	1.600138804506767709e-01	9.999940636519941695e-01	1.999993272106323827e+00	4.900000000000000000e+01
1.226400000000167694e+02	1.385799105360566643e-05	1.079994081296052233e+00	2.119993249731052298e+00	4.900000000000000000e+01
1.234800000000168012e+02	6.001379796059640170e-02	1.109994120012634200e+00	2.029993290599225286e+00	4.300000000000000000e+01
1.243200000000164778e+02	-3.998621665796366076e-02	9.999941511994350218e-01	2.019993318733710908e+00	3.100000000000000000e+01
1.251600000000161401e+02	-9.986298737606893322e-03	1.049994139817982841e+00	1.949993315226870250e+00	4.600000000000000000e+01
1.260000000000158167e+02	3.001366641042382474e-02	1.129994145451517884e+00	2.019993287377533253e+00	4.700000000000000000e+01
1.268400000000154932e+02	4.001364938931638304e-02	9.199941499933355082e-01	1.949993292398543021e+00	4.700000000000000000e+01
1.276800000000151698e+02	1.200136114966245532e-01	9.499940896204334129e-01	2.039993272797945956e+00	4.100000000000000000e+01
1.285200000000148464e+02	1.361219411216116042e-05	1.009994063709156675e+00	2.209993249010504535e+00	3.700000000000000000e+01
1.293600000000145087e+02	-1.998640263831451963e-02	9.399940359188393435e-01	2.199993270845324034e+00	4.400000000000000000e+01
1.302000000000141995e+02	-1.998644650248911775e-02	1.039993999462666130e+00	2.179993317691579335e+00	4.400000000000000000e+01
1.310400000000138618e+02	-5.998643436677978530e-02	1.019994005545176829e+00	2.129993262532664744e+00	4.000000000000000000e+01
1.318800000000135526e+02	2.001356157506333985e-02	9.499940135154429921e-01	2.249993265882510141e+00	4.000000000000000000e+01
1.327200000000132150e+02	3.001355693104391584e-02	1.009994044578929051e+00	2.239993291911643425e+00	4.400000000000000000e+01
1.335600000000128773e+02	3.001353575542181629e-02	1.139994038724804870e+00	2.059993285802194762e+00	4.200000000000000000e+01
1.344000000000125681e+02	-1.998654135264166937e-02	1.049994056777593610e+00	2.039993249812884990e+00	5.900000000000000000e+01
1.352400000000122304e+02	4.001345174084055406e-02	1.039994000940835939e+00	2.099993235401497849e+00	5.500000000000000000e+01
1.360800000000119212e+02	-1.998646390676846879e-02	1.019993967034201976e+00	2.229993220128055675e+00	5.100000000000000000e+01
1.369200000000115836e+02	2.001355151557743586e-02	9.699940360853013255e-01	2.099993208853160986e+00	3.400000000000000000e+01
1.377600000000112743e+02	-1.099865016560258868e-01	1.059993972766400727e+00	2.149993205791875805e+00	3.800000000000000000e+01
1.386000000000109367e+02	4.001351027467327237e-02	1.109993912164152885e+00	2.099993136539874072e+00	2.800000000000000000e+01
1.394400000000105990e+02	-1.998648882416807770e-02	9.999938284111747899e-01	2.149993124958153867e+00	4.600000000000000000e+01
1.402800000000102898e+02	1.349790474189869022e-05	9.799938266946087717e-01	2.209993148573609290e+00	4.400000000000000000e+01
1.411200000000099521e+02	-3.998648073778173634e-02	9.999938542628145077e-01	2.099993099637758487e+00	4.200000000000000000e+01
1.419600000000096429e+02	-1.998646686136738154e-02	9.399938891818734321e-01	1.939993124290772863e+00	4.100000000000000000e+01
1.428000000000093053e+02	-2.998645161728953970e-02	1.019993876618774165e+00	1.959993167715638362e+00	4.300000000000000000e+01
1.436400000000089960e+02	1.353048684541084562e-05	1.039993919787988608e+00	1.949993118459306896e+00	4.200000000000000000e+01
1.444800000000086584e+02	-2.998649411624207048e-02	9.699939480402390846e-01	1.899993084024492074e+00	5.100000000000000000e+01
1.453200000000083207e+02	6.001353343026430420e-02	9.799939618697739441e-01	1.999993080401359480e+00	3.600000000000000000e+01
1.461600000000080115e+02	1.355347001983167677e-05	9.899939497589156367e-01	1.919993011964157947e+00	3.800000000000000000e+01
1.470000000000076739e+02	1.001356848935127525e-02	9.899939438648296397e-01	2.089993021218345515e+00	3.900000000000000000e+01
1.478400000000073646e+02	3.001355765595498451e-02	9.999939539502944452e-01	1.869993126411338746e+00	3.700000000000000000e+01
1.486800000000070270e+02	3.001356336097747018e-02	1.109993976037650043e+00	2.249993168080569372e+00	4.500000000000000000e+01
1.495200000000066893e+02	1.000135444577725796e-01	1.129993955028595121e+00	2.139993147025539333e+00	4.000000000000000000e+01
1.503600000000063801e+02	-3.998649493800539995e-02	9.899939987950284737e-01	2.009993096837872084e+00	3.300000000000000000e+01
1.512000000000060425e+02	-3.998656198904877723e-02	9.699939996646990137e-01	1.829993062911649648e+00	3.700000000000000000e+01
1.520400000000057332e+02	-2.998655592382376556e-02	9.299940643457706990e-01	1.779993088823750069e+00	3.700000000000000000e+01
1.528800000000053956e+02	4.001351485111551837e-02	9.799940990613904557e-01	1.799993102812120771e+00	4.200000000000000000e+01
1.537200000000050863e+02	-9.986483873921410057e-03	9.999941250901728251e-01	2.099993084524220066e+00	4.400000000000000000e+01
1.545600000000047487e+02	2.001353908222668759e-02	9.799941762781152477e-01	1.939993112193748370e+00	3.900000000000000000e+01
1.554000000000044110e+02	-6.998651205397733721e-02	9.799941576679847000e-01	1.799993066176262202e+00	4.800000000000000000e+01
1.562400000000041018e+02	2.001343290016048548e-02	1.009994181201108399e+00	1.909993076523602840e+00	3.900000000000000000e+01
1.570800000000037642e+02	2.001331717102912411e-02	9.899942145899006674e-01	1.959993116545180047e+00	4.100000000000000000e+01
1.579200000000034549e+02	1.600132988845984761e-01	1.019994206524317937e+00	1.969993172985321062e+00	4.400000000000000000e+01
1.587600000000031173e+02	1.329520344567653018e-05	9.899941860317412745e-01	2.119993173957915200e+00	4.300000000000000000e+01
1.596000000000028081e+02	-6.998671855945573506e-02	1.029994214056602519e+00	2.169993134266958279e+00	4.200000000000000000e+01
1.604400000000024704e+02	2.001327441834560572e-02	1.049994265597679277e+00	2.349993214741660896e+00	3.700000000000000000e+01
1.612800000000021328e+02	-1.199867661879974318e-01	1.019994271731337276e+00	2.099993200649417968e+00	5.000000000000000000e+01
1.621200000000018235e+02	3.001326090127201182e-02	9.999942467755164044e-01	2.189993258323263969e+00	3.500000000000000000e+01
1.629600000000014859e+02	4.001322589420942821e-02	1.169994220541178409e+00	2.019993277045351476e+00	3.500000000000000000e+01
1.638000000000011767e+02	1.001319625181274452e-02	1.149994204745487636e+00	1.969993246141013232e+00	3.300000000000000000e+01
1.646400000000008390e+02	1.800132457567437116e-01	1.129994242797333293e+00	1.789993201728971473e+00	5.400000000000000000e+01
1.654800000000005298e+02	2.001326692684021399e-02	9.699943144936842288e-01	1.979993260088920293e+00	3.700000000000000000e+01
1.663200000000001921e+02	4.001324403200785113e-02	1.039994300866788457e+00	2.119993279512492279e+00	4.200000000000000000e+01
1.671599999999998545e+02	7.001330734787492016e-02	1.039994276101871673e+00	1.969993238895824339e+00	4.000000000000000000e+01
1.679999999999995453e+02	-9.986664716866495983e-03	9.699942791780937767e-01	2.169993238960387760e+00	4.800000000000000000e+01
1.688399999999992076e+02	1.333391686328170559e-05	1.079994260681787388e+00	2.009993164888671746e+00	3.800000000000000000e+01
1.696799999999988984e+02	-2.998663733150630506e-02	9.799942597706111647e-01	2.149993121354194958e+00	4.500000000000000000e+01
1.705199999999985607e+02	1.000133984005397020e-01	1.039994219155521149e+00	2.109993103478745802e+00	4.400000000000000000e+01
1.713599999999982231e+02	4.001339982375615167e-02	1.109994154408762146e+00	2.169993117772231805e+00	5.000000000000000000e+01
1.721999999999979138e+02	-2.998661397110463991e-02	9.899941381464346657e-01	1.899993141267936725e+00	4.500000000000000000e+01
1.730399999999975762e+02	-7.998664901812528594e-02	1.019994097315084058e+00	2.109993092732337150e+00	3.900000000000000000e+01
1.738799999999972670e+02	-3.998668638789443230e-02	9.799940862101157446e-01	2.169993093287053476e+00	4.800000000000000000e+01
1.747199999999969293e+02	4.001329796410743600e-02	9.899940428561692096e-01	2.069993089364396965e+00	4.600000000000000000e+01
1.755599999999966201e+02	-6.998672456759036375e-02	9.999940543065304333e-01	2.169993095517948056e+00	3.900000000000000000e+01
1.763999999999962824e+02	1.322627804902615743e-05	1.039994043876792507e+00	2.019993134748422570e+00	4.600000000000000000e+01
1.772399999999959448e+02	1.001325865585724929e-02	1.059994040565641615e+00	2.269993119672954585e+00	3.900000000000000000e+01
1.780799999999956356e+02	9.001333844679498819e-02	1.049994032957481949e+00	2.099993121685804986e+00	3.500000000000000000e+01
1.789199999999952979e+02	4.001332750019127860e-02	1.129994028763743774e+00	2.099993183767765004e+00	4.400000000000000000e+01
1.797599999999949887e+02	1.001331460635017205e-02	1.019994011941592227e+00	2.099993208242637355e+00	3.300000000000000000e+01
1.805999999999946510e+02	1.200133172071617127e-01	9.999940068398637250e-01	2.129993224265685381e+00	3.200000000000000000e+01
1.814399999999943418e+02	1.332837105613359677e-05	9.899939648780190504e-01	1.889993163700490753e+00	6.000000000000000000e+01
1.822799999999940042e+02	-6.998671383804751234e-02	9.899939610896003606e-01	1.909993121183132914e+00	4.100000000000000000e+01
1.831199999999936665e+02	-9.986682522338721085e-03	1.009993970012060371e+00	1.979993055412393677e+00	4.900000000000000000e+01
1.839599999999933573e+02	-3.998665555968999863e-02	9.999939408722057221e-01	2.039993063252601768e+00	6.800000000000000000e+01
1.847999999999930196e+02	-6.998661794647578760e-02	1.019993911234347461e+00	2.019993035331145492e+00	4.400000000000000000e+01
1.856399999999927104e+02	-6.998662533414805320e-02	1.089993928530929912e+00	1.949992977387150273e+00	2.900000000000000000e+01
1.864799999999923728e+02	-5.998663358779422750e-02	9.999939378401714318e-01	1.949993075432505885e+00	4.200000000000000000e+01
1.873199999999920351e+02	-2.998661702497309664e-02	9.299939681679371128e-01	1.899993098405860836e+00	4.300000000000000000e+01
1.881599999999917259e+02	1.001342281430745926e-02	9.999939647597924086e-01	1.929993101897047314e+00	4.300000000000000000e+01
1.889999999999913882e+02	1.348004181151368128e-05	9.999939662544841124e-01	2.149993098859884988e+00	3.600000000000000000e+01
1.898399999999910790e+02	-5.998648528913898964e-02	1.029993994079145159e+00	1.979993137617394039e+00	4.000000000000000000e+01
1.906799999999907413e+02	6.001357642419937605e-02	1.059993968175645840e+00	2.049993210215313777e+00	5.500000000000000000e+01
1.915199999999904321e+02	-9.986375057178479425e-03	9.999939905615257141e-01	2.049993232472347326e+00	4.600000000000000000e+01
1.923599999999900945e+02	2.001363984242208668e-02	8.999939711689549648e-01	2.149993232899467976e+00	2.800000000000000000e+01
1.931999999999897568e+02	1.359755203744864161e-05	8.899939519058878146e-01	2.179993264421032251e+00	3.500000000000000000e+01
1.940399999999894476e+02	-9.986411723050000674e-03	9.799939293923843886e-01	2.119993271406741542e+00	4.600000000000000000e+01
1.948799999999891099e+02	-9.986411638374784183e-03	1.029993873494314371e+00	2.069993271272127178e+00	3.300000000000000000e+01
1.957199999999888007e+02	3.001360530607463314e-02	9.899938634421212580e-01	2.319993286210565664e+00	4.400000000000000000e+01
1.965599999999884631e+02	-1.998637860658003182e-02	1.189993770463688705e+00	2.209993281209964966e+00	3.600000000000000000e+01
1.973999999999881538e+02	-9.986312741483037089e-03	1.009993732010122880e+00	2.149993260523491934e+00	4.300000000000000000e+01
1.982399999999878162e+02	1.001375108382357437e-02	9.399937748954482197e-01	2.019993248054818391e+00	4.000000000000000000e+01
1.990799999999874785e+02	5.001374610101968349e-02	9.499937929148806193e-01	1.879993266362136151e+00	4.000000000000000000e+01
1.999199999999871693e+02	-9.986237587143015002e-03	1.009993809636955397e+00	2.079993241854931174e+00	4.300000000000000000e+01
2.007599999999868317e+02	-3.998621362289486725e-02	1.029993835268012692e+00	2.089993218036946931e+00	3.400000000000000000e+01
2.015999999999865224e+02	-2.998619812969517337e-02	1.039993816770970803e+00	2.169993197383758510e+00	4.500000000000000000e+01
2.024399999999861848e+02	1.383964740946959332e-05	9.999938360747010480e-01	2.039993212215159613e+00	3.700000000000000000e+01
2.032799999999858471e+02	-4.998609186274642624e-02	1.039993814435340003e+00	2.219993213809020371e+00	3.800000000000000000e+01
2.041199999999855379e+02	4.001395083370854616e-02	1.079993769455608987e+00	2.059993212611716196e+00	3.800000000000000000e+01
2.049599999999852002e+02	-5.998608959306332700e-02	1.119993675701956848e+00	1.929993193509600857e+00	3.800000000000000000e+01
2.057999999999848910e+02	-7.998614430872148795e-02	1.039993647175954328e+00	2.029993161343817132e+00	4.900000000000000000e+01
2.066399999999845534e+02	6.001387146815893858e-02	8.699937080620492313e-01	1.949993131161826154e+00	3.100000000000000000e+01
2.074799999999842441e+02	-1.998615028219811324e-02	1.129993725543055882e+00	1.919993174438545669e+00	4.800000000000000000e+01
2.083199999999839065e+02	4.001384262631536848e-02	1.079993675005493703e+00	1.889993171322864596e+00	4.700000000000000000e+01
2.091599999999835688e+02	9.001387655848581970e-02	1.089993676269916723e+00	2.129993215158093811e+00	4.700000000000000000e+01
2.099999999999832596e+02	-1.998615464454099253e-02	9.899936702773590724e-01	2.259993205081002099e+00	4.300000000000000000e+01
2.108399999999829220e+02	-4.998623373756774096e-02	9.799936945863819693e-01	1.969993240183800065e+00	3.900000000000000000e+01
2.116799999999826127e+02	4.001381506291874085e-02	1.009993698651559857e+00	2.009993264829824877e+00	4.100000000000000000e+01
2.125199999999822751e+02	2.001387246854597138e-02	1.039993739689831109e+00	1.949993262336081168e+00	3.500000000000000000e+01
2.133599999999819659e+02	1.393993520746528161e-05	1.039993791329800743e+00	2.029993267650673339e+00	4.800000000000000000e+01
2.141999999999816282e+02	-9.986009216211030534e-03	1.109993864556340748e+00	1.899993266706508255e+00	3.000000000000000000e+01
2.150399999999812906e+02	6.001406602055280037e-02	9.199939067044987651e-01	1.999993293624304558e+00	4.400000000000000000e+01
2.158799999999809813e+02	2.001414493110489912e-02	1.139993934745690662e+00	2.099993291169542253e+00	5.000000000000000000e+01
2.167199999999806437e+02	-7.998585023059953669e-02	1.049993940691292149e+00	1.949993313554024832e+00	3.100000000000000000e+01
2.175599999999803345e+02	-3.998593124101243457e-02	1.029993971003257736e+00	1.959993324834041317e+00	3.400000000000000000e+01
2.183999999999799968e+02	-9.986021233348909079e-03	9.699940165773089928e-01	2.019993328961924739e+00	4.200000000000000000e+01
2.192399999999796592e+02	1.001394289878927701e-02	9.999940287571619235e-01	2.149993287303381795e+00	4.000000000000000000e+01
2.200799999999793499e+02	8.001395502261622605e-02	1.039994027017096645e+00	2.079993259727312527e+00	4.200000000000000000e+01
2.209199999999790123e+02	-9.986045928151894568e-03	9.899940357998080476e-01	2.029993299322085054e+00	4.500000000000000000e+01
2.217599999999787030e+02	1.001394204370803856e-02	1.039994044248200966e+00	1.849993291812595642e+00	4.400000000000000000e+01
2.225999999999783654e+02	3.001393934859279689e-02	1.069994022765159425e+00	2.199993266816163029e+00	4.300000000000000000e+01
2.234399999999780562e+02	2.001393596028707908e-02	9.899939997697112526e-01	2.139993292616138465e+00	4.400000000000000000e+01
2.242799999999777185e+02	-9.998605802793400499e-02	9.999939721727629793e-01	2.209993294466045644e+00	4.200000000000000000e+01
2.251199999999773809e+02	-3.998607440931468970e-02	9.799939752163298046e-01	1.849993348135575699e+00	5.200000000000000000e+01
2.259599999999770716e+02	-4.998601592100977709e-02	1.019993998192761708e+00	2.179993341061550627e+00	3.400000000000000000e+01
2.267999999999767340e+02	2.001397563014956082e-02	9.499939940039794362e-01	1.939993334331709951e+00	3.300000000000000000e+01
2.276399999999764248e+02	6.001389312240142798e-02	1.079994027898832254e+00	1.959993326040186057e+00	4.400000000000000000e+01
2.284799999999760871e+02	4.001386678429975918e-02	9.899940582260003952e-01	1.999993321214623698e+00	4.600000000000000000e+01
2.293199999999757779e+02	4.001383010497806120e-02	9.799940338526361705e-01	2.039993307552074420e+00	4.800000000000000000e+01
2.301599999999754402e+02	1.001379143871715914e-02	1.059993992118174244e+00	1.919993285908811353e+00	4.100000000000000000e+01
2.309999999999751026e+02	1.381667131427431598e-05	9.799940210778411709e-01	2.049993247436928012e+00	3.800000000000000000e+01
2.318399999999747934e+02	1.001373531745666789e-02	9.399940093992942280e-01	2.149993170001312404e+00	3.800000000000000000e+01
2.326799999999744557e+02	2.001372269157052769e-02	9.499939958037664223e-01	2.099993158499998902e+00	3.300000000000000000e+01
2.335199999999741465e+02	-2.998627616697429818e-02	1.029993998008517986e+00	2.049993140544056569e+00	4.900000000000000000e+01
2.343599999999738088e+02	-9.986237972583782846e-03	1.039993994417312440e+00	1.999993113190126737e+00	4.800000000000000000e+01
2.351999999999734996e+02	-9.986210046731721496e-03	1.059994001000496011e+00	1.929993087509346283e+00	5.300000000000000000e+01
2.360399999999731619e+02	-3.998614076804123119e-02	9.499939863918641647e-01	2.009993088825295704e+00	5.700000000000000000e+01
2.368799999999728243e+02	3.001390232455664053e-02	9.499940663905400706e-01	1.989993047168316265e+00	3.700000000000000000e+01
2.377199999999725151e+02	1.001384616624144061e-02	1.009994037484395646e+00	2.049993041306799491e+00	4.300000000000000000e+01
2.385599999999721774e+02	5.001379185289670654e-02	1.009994014112795657e+00	1.949993035550881437e+00	4.800000000000000000e+01
2.393999999999718682e+02	6.001377384042104468e-02	1.099993992758894201e+00	2.019993067829146227e+00	4.300000000000000000e+01
2.402399999999715305e+02	2.001375048725419561e-02	9.699939725607501506e-01	2.019993057915853818e+00	5.000000000000000000e+01
2.410799999999711929e+02	-9.986284684713825355e-03	1.009993962867796302e+00	2.049993035669102959e+00	3.900000000000000000e+01
2.419199999999708837e+02	2.001371347680700949e-02	9.499939424687996459e-01	1.879992958656994562e+00	4.300000000000000000e+01
2.427599999999705460e+02	-3.998632270993697502e-02	1.079993963002229274e+00	1.959992934646468399e+00	3.900000000000000000e+01
2.435999999999702368e+02	-1.998634851543377305e-02	9.699940093935237595e-01	2.119992932533036001e+00	3.800000000000000000e+01
2.444399999999698991e+02	6.001364752413811815e-02	9.699940408055920393e-01	2.049992985764880871e+00	4.400000000000000000e+01
2.452799999999695899e+02	-6.998628726511968434e-02	1.049994089133479136e+00	1.949993028568198339e+00	4.200000000000000000e+01
2.461199999999692523e+02	-9.986259159398876845e-03	1.039994135828106625e+00	2.039993055115147946e+00	4.400000000000000000e+01
2.469599999999689146e+02	4.001373121220956619e-02	9.599941373625753283e-01	1.949993081542858553e+00	4.300000000000000000e+01
2.477999999999686054e+02	-9.986280274997955120e-03	9.699941785235790537e-01	2.049993107319264762e+00	3.900000000000000000e+01
2.486399999999689499e+02	-4.998624042100072856e-02	9.699942032770928479e-01	1.849993158524369408e+00	3.800000000000000000e+01
2.494799999999697775e+02	7.001304676680367156e-02	1.159994186867041366e+00	2.049993189182985009e+00	4.100000000000000000e+01
2.503199999999706336e+02	-1.002187406049248955e-02	9.699942389552577149e-01	2.079993219494156165e+00	5.400000000000000000e+01
2.511599999999714612e+02	2.986336739387141642e-02	1.179994714358390429e+00	2.149993377253697879e+00	3.700000000000000000e+01
2.519999999999722888e+02	2.966546675068157043e-02	1.059995977371570808e+00	1.969993786539982805e+00	3.800000000000000000e+01
2.528399999999731449e+02	5.938439674786403361e-02	9.199985149313235633e-01	1.879994640906287762e+00	4.300000000000000000e+01
2.536799999999739725e+02	-9.097970445304645604e-02	9.300027210946891776e-01	1.849996024345180290e+00	3.800000000000000000e+01
2.545199999999748286e+02	-4.142697266452589899e-02	1.060009071397820080e+00	1.769998121961158910e+00	3.400000000000000000e+01
2.553599999999756562e+02	8.042623785908071740e-03	9.300179711537205351e-01	1.890001063744982668e+00	3.900000000000000000e+01
2.561999999999765123e+02	-6.257081206526053652e-02	9.900299673120107613e-01	1.970005043228537867e+00	3.400000000000000000e+01
2.570399999999773399e+02	-7.326720834337160926e-02	1.050045429864597146e+00	1.950010126120950593e+00	4.400000000000000000e+01
2.578799999999781676e+02	-4.404667949946784039e-02	1.040064806807534659e+00	2.050016570044564723e+00	4.200000000000000000e+01
2.587199999999789952e+02	-4.490913986097667954e-02	1.030088466121916735e+00	2.000024479545762457e+00	4.700000000000000000e+01
2.595599999999798797e+02	-3.585455682867889904e-02	1.070116910674056676e+00	2.110034013767394967e+00	4.400000000000000000e+01
2.603999999999807073e+02	-5.688295823455911254e-02	1.030150611236208880e+00	2.070045231300582600e+00	4.400000000000000000e+01
2.612399999999815350e+02	-6.799429503888988757e-02	9.901899139332390742e-01	2.110058344006682685e+00	3.800000000000000000e+01
2.620799999999823626e+02	3.081144673738525977e-02	1.120235279716500276e+00	2.060073570675277743e+00	4.400000000000000000e+01
2.629199999999832471e+02	-4.657278954961471601e-04	1.050287229501453812e+00	2.030090926144290542e+00	3.300000000000000000e+01
2.637599999999840747e+02	-3.182573859748399209e-02	9.703461297415747477e-01	1.970110546855303291e+00	3.800000000000000000e+01
2.645999999999849024e+02	-5.326859157857256194e-02	9.904123729441598467e-01	2.010132646812870849e+00	3.700000000000000000e+01
2.654399999999857300e+02	-1.347941786256886820e-01	9.104864003574277831e-01	1.890157326694065887e+00	3.700000000000000000e+01
2.662799999999865577e+02	-2.640244601260131885e-02	9.705686534217790040e-01	2.030184778871582552e+00	2.700000000000000000e+01
2.671199999999874422e+02	-1.080933230885842422e-01	9.706596832545500986e-01	1.800215064050651126e+00	3.900000000000000000e+01
2.679599999999882698e+02	-7.986680265229260944e-02	1.050759821601155997e+00	1.980248410498582468e+00	4.300000000000000000e+01
2.687999999999890974e+02	-1.722955080670793369e-03	1.140869620844376930e+00	1.890285005885020242e+00	3.400000000000000000e+01
2.696399999999899251e+02	-1.136615970310788232e-01	1.060989438893866099e+00	2.060324945020966414e+00	3.300000000000000000e+01
2.704799999999908096e+02	-1.456827161602720078e-01	1.041119701758877358e+00	2.080368393734204346e+00	4.200000000000000000e+01
2.713199999999916372e+02	-7.786284419654887316e-03	1.101260765541864917e+00	1.900415420446521786e+00	4.200000000000000000e+01
2.721599999999924648e+02	-1.099720814408331748e-01	9.614131989947380941e-01	1.730466240967503122e+00	3.800000000000000000e+01
2.729999999999932925e+02	-1.122403205059834819e-01	9.015773905841099056e-01	1.990521012106290621e+00	4.100000000000000000e+01
2.738399999999941201e+02	-1.045906950223209203e-01	1.011753770835221555e+00	2.090579821627821300e+00	3.500000000000000000e+01
2.746799999999950046e+02	-1.170232392054553761e-01	8.819427780702531194e-01	1.970642914285667180e+00	4.000000000000000000e+01
2.755199999999958322e+02	-8.953798730048967425e-02	9.821449034434998060e-01	1.870710266018868806e+00	4.300000000000000000e+01
2.763599999999966599e+02	-1.021346459348552588e-01	1.012360486577445151e+00	1.950782076846703905e+00	4.700000000000000000e+01
2.771999999999974875e+02	-1.548132587441665431e-01	9.425899175424413690e-01	2.000858637723766265e+00	5.300000000000000000e+01
2.780399999999983720e+02	-1.275737038728945172e-01	9.928337695132233298e-01	1.960939916911334402e+00	3.700000000000000000e+01
2.788799999999991996e+02	-1.004160166556300471e-01	1.023092401936018359e+00	1.701026149706797774e+00	3.700000000000000000e+01
2.797200000000000273e+02	-5.334002044505038037e-02	1.053366238970066870e+00	1.731117380070348988e+00	4.300000000000000000e+01
2.805600000000008549e+02	-9.634564131983278101e-02	9.336557193865352433e-01	1.811213938648173816e+00	3.900000000000000000e+01
2.814000000000016826e+02	-1.594328488640101571e-01	9.639612866458737717e-01	1.951315845321526687e+00	4.500000000000000000e+01
2.822400000000025670e+02	-8.260155595237757276e-02	9.842834000284703677e-01	2.151423266885025942e+00	4.200000000000000000e+01
2.830800000000033947e+02	-1.358516155830923611e-01	1.064622402247302535e+00	2.011536274314715378e+00	2.500000000000000000e+01
2.839200000000042223e+02	-1.691829966553236864e-01	9.949787532219248609e-01	1.841655068403339701e+00	3.100000000000000000e+01
2.847600000000050500e+02	-8.259556428368067249e-02	1.065352940636887791e+00	2.081779744210408012e+00	2.900000000000000000e+01
2.856000000000058776e+02	-1.760892592602248119e-01	9.957453251022040375e-01	1.951910535913577105e+00	5.100000000000000000e+01
2.864400000000067621e+02	-1.196639794437217713e-01	9.761563473923335899e-01	1.992047600470620239e+00	4.900000000000000000e+01
2.872800000000075897e+02	-1.833196060336493849e-01	1.036586431612682269e+00	1.932191006374368802e+00	4.100000000000000000e+01
2.881200000000084174e+02	-9.705596478900160862e-02	1.037036047877634370e+00	1.952340871853166959e+00	3.800000000000000000e+01
2.889600000000092450e+02	-1.308730887899378359e-01	9.775056374882041821e-01	2.052497394092342109e+00	4.200000000000000000e+01
2.898000000000101295e+02	-1.747646893394199374e-01	1.017995555057963131e+00	1.972660727657338020e+00	5.000000000000000000e+01
2.906400000000109571e+02	-1.986793224960668736e-01	1.068506141819615340e+00	2.112830919292491672e+00	3.700000000000000000e+01
2.914800000000117848e+02	-2.225914085973602907e-01	1.039037367302751758e+00	2.083007968847153002e+00	3.400000000000000000e+01
2.923200000000126124e+02	-2.265006444922324780e-01	1.019589194412517941e+00	1.983191892075690133e+00	5.700000000000000000e+01
2.931600000000134401e+02	-2.104069365585556073e-01	1.020161618596502118e+00	2.013382717875948025e+00	4.100000000000000000e+01
2.940000000000143245e+02	-2.343102138395336820e-01	9.907546746735321763e-01	1.813580419691007695e+00	5.400000000000000000e+01
2.948400000000151522e+02	-2.282102196887166590e-01	9.913683690451174924e-01	1.983785018651903487e+00	4.400000000000000000e+01
2.956800000000159798e+02	-2.421069251036049308e-01	1.092002614462326937e+00	1.873996515180390787e+00	4.000000000000000000e+01
2.965200000000168075e+02	-2.660002626477148135e-01	1.082657459648821874e+00	2.004214843067233520e+00	3.700000000000000000e+01
2.973600000000176919e+02	-2.298900412960608874e-01	1.043332767067266520e+00	2.014439998287553379e+00	4.800000000000000000e+01
2.982000000000185196e+02	-1.137761650850504097e-01	9.940286311467443348e-01	2.034671994810695939e+00	4.100000000000000000e+01
2.990400000000193472e+02	-2.276585839828066116e-01	1.054745016618208631e+00	2.014910772855348142e+00	5.000000000000000000e+01
2.998800000000201749e+02	-2.015372423690658943e-01	1.035481894018807303e+00	2.155156366998779660e+00	3.700000000000000000e+01
3.007200000000210025e+02	-2.154119608019140764e-01	1.046239197502534690e+00	2.085408819211181264e+00	3.700000000000000000e+01
3.015600000000218870e+02	-1.792825830535373088e-01	1.067016989498206669e+00	2.075668050870966841e+00	4.100000000000000000e+01
3.024000000000227146e+02	-2.531490262365731492e-01	1.017815158498141859e+00	2.125934059861391390e+00	3.400000000000000000e+01
3.032400000000235423e+02	-2.770111591560262543e-01	1.058633698002604318e+00	2.166206921895847515e+00	4.700000000000000000e+01
3.040800000000243699e+02	-2.708689748482413506e-01	1.009472638625376284e+00	1.856486621637124967e+00	4.000000000000000000e+01
3.049200000000252544e+02	-2.647223393127370317e-01	1.010331992713678684e+00	2.026773034886706348e+00	3.600000000000000000e+01
3.057600000000260820e+02	-2.785711039536041822e-01	9.412116810049114823e-01	1.957066275666957011e+00	4.000000000000000000e+01
3.066000000000269097e+02	-2.724151343966528804e-01	1.062111685292538521e+00	2.087366265846184898e+00	4.600000000000000000e+01
3.074400000000277373e+02	-2.562544293715855459e-01	1.013031857758764254e+00	1.807672976028102729e+00	4.300000000000000000e+01
3.082800000000285650e+02	-3.000888064297218549e-01	1.053972309372012806e+00	1.987986497056800639e+00	5.200000000000000000e+01
3.091200000000294494e+02	-1.739181118846909180e-01	9.849329818278105275e-01	2.078306673735412780e+00	3.700000000000000000e+01
3.099600000000302771e+02	-3.177423145793386583e-01	1.055913878594640476e+00	1.948633626664531660e+00	4.300000000000000000e+01
3.108000000000311047e+02	-3.515612508895971655e-01	1.076914931574377787e+00	1.948967370505832131e+00	4.500000000000000000e+01
3.116400000000319324e+02	-2.053748369393695039e-01	1.127936044770239121e+00	2.349307850138271370e+00	4.100000000000000000e+01
3.124800000000327600e+02	-1.891830371450002046e-01	9.689774041821390682e-01	2.119654957918341687e+00	4.100000000000000000e+01
3.133200000000336445e+02	-2.629856902639361449e-01	1.050038803801204068e+00	2.060008712432580769e+00	5.300000000000000000e+01
3.141600000000344721e+02	-3.267827276629433619e-01	1.041120276405181677e+00	2.030369139518699573e+00	3.800000000000000000e+01
3.150000000000352998e+02	-3.205740101374673912e-01	1.072221730022831165e+00	2.110736256361132934e+00	4.800000000000000000e+01
3.158400000000361274e+02	-3.543593622010311472e-01	1.063343141560753047e+00	1.931110037964626880e+00	2.900000000000000000e+01
3.166800000000370119e+02	-2.181388567398025169e-01	1.064484552746049140e+00	2.081490484698094612e+00	4.200000000000000000e+01
3.175200000000378395e+02	-3.619121818884794006e-01	1.065645908648219953e+00	2.111877594987815243e+00	3.700000000000000000e+01
3.183600000000386672e+02	-3.056793168010600303e-01	1.046827205855869192e+00	1.922271327070115721e+00	5.600000000000000000e+01
3.192000000000394948e+02	-3.294401156696565858e-01	1.058028291429693901e+00	2.012671696217080974e+00	3.900000000000000000e+01
3.200400000000403224e+02	-3.831945549129825435e-01	1.059249213464040995e+00	1.893078683887198910e+00	4.900000000000000000e+01
3.208800000000412069e+02	-3.869424978524253489e-01	1.050489924207943293e+00	2.003492196088199062e+00	3.800000000000000000e+01
3.217200000000420346e+02	-3.406838493064688889e-01	1.071750451873290988e+00	2.063912329749915120e+00	4.300000000000000000e+01
3.225600000000428622e+02	-3.244184754880703458e-01	1.063030657767452203e+00	2.214339094108241479e+00	4.600000000000000000e+01
3.234000000000436899e+02	-3.781463199210951531e-01	1.084330582454376080e+00	2.064772426224483315e+00	3.900000000000000000e+01
3.242400000000445743e+02	-3.918671933349662240e-01	1.065650184504263631e+00	2.085212305261780141e+00	3.800000000000000000e+01
3.250800000000454020e+02	-3.055810964236979066e-01	1.086989409857775257e+00	1.725658714618306444e+00	3.200000000000000000e+01
3.259200000000462296e+02	-3.792878170598926735e-01	1.038348176947902601e+00	1.876111643228915993e+00	4.600000000000000000e+01
3.267600000000470573e+02	-3.529873344055994844e-01	1.099726494042506442e+00	1.936571026537643458e+00	4.400000000000000000e+01
3.276000000000478849e+02	-2.966795986725527801e-01	1.121124346561457319e+00	2.017036973194537008e+00	4.500000000000000000e+01
3.284400000000487694e+02	-3.603644377776255570e-01	1.102541651780933218e+00	1.967509356866222969e+00	4.500000000000000000e+01
3.292800000000495970e+02	-3.840416931547655510e-01	1.083978353117275972e+00	2.007988253579142235e+00	4.800000000000000000e+01
3.301200000000504247e+02	-3.277113270171728154e-01	1.065434499119657152e+00	2.058473567246068558e+00	4.000000000000000000e+01
3.309600000000512523e+02	-3.813732420702389270e-01	1.126909947044721694e+00	1.988965403049504088e+00	4.500000000000000000e+01
3.318000000000521368e+02	-3.950273665534379530e-01	1.068404665135758824e+00	2.109463606520356027e+00	4.200000000000000000e+01
3.326400000000529644e+02	-3.786734605547572574e-01	1.109918702206407426e+00	1.949968346183135415e+00	3.800000000000000000e+01
3.334800000000537921e+02	-3.523115310358999053e-01	1.071452012082617866e+00	1.810479479387649082e+00	2.900000000000000000e+01
3.343200000000546197e+02	-3.359414072924449268e-01	9.830043997498750796e-01	1.900996959790945517e+00	4.100000000000000000e+01
3.351600000000554473e+02	-3.095630905742526306e-01	1.124575994829175141e+00	2.091520808002563125e+00	4.000000000000000000e+01
3.360000000000563318e+02	-3.631764269026142578e-01	1.106166680450964446e+00	2.272050956265055710e+00	5.100000000000000000e+01
3.368400000000571595e+02	-4.267813207223332683e-01	1.207776393351561506e+00	2.132587466011233168e+00	3.800000000000000000e+01
3.376800000000579871e+02	-3.603777424053766776e-01	1.069405093646583316e+00	2.063130326057303954e+00	4.600000000000000000e+01
3.385200000000588147e+02	-3.339654967467066138e-01	1.261052772280819356e+00	2.013679516812375780e+00	4.900000000000000000e+01
3.393600000000596424e+02	-4.175445027249056196e-01	1.092719348575057037e+00	1.974235064358170311e+00	3.100000000000000000e+01
3.402000000000605269e+02	-4.211146562581372099e-01	1.164404779356079889e+00	2.144796887083676218e+00	4.200000000000000000e+01
3.410400000000613545e+02	-3.146758146439316839e-01	1.166109061161646698e+00	2.195364998975990023e+00	4.600000000000000000e+01
3.418800000000621822e+02	-4.082279356248019186e-01	1.217832032971676748e+00	2.225939319082480772e+00	4.700000000000000000e+01
3.427200000000630098e+02	-3.917710060880888467e-01	1.079573791183699338e+00	2.216519923092959754e+00	4.800000000000000000e+01
3.435600000000638943e+02	-3.553048045842204239e-01	1.061334263602927042e+00	2.077106697156261284e+00	4.300000000000000000e+01
3.444000000000647219e+02	-4.388292058538016405e-01	1.153113339856761232e+00	2.027699698819393603e+00	4.400000000000000000e+01
3.452400000000655496e+02	-4.323441469512295243e-01	1.164910949790630479e+00	1.968298965197214478e+00	4.200000000000000000e+01
3.460800000000663772e+02	-3.758496016080625779e-01	1.036727099639743965e+00	2.278904347458497792e+00	4.500000000000000000e+01
3.469200000000672048e+02	-3.393454045311978251e-01	1.228561754316574106e+00	2.279515940125810047e+00	5.000000000000000000e+01
3.477600000000680893e+02	-3.528314962924538056e-01	1.210414892481166405e+00	2.270133658804702748e+00	3.800000000000000000e+01
3.486000000000689170e+02	-4.863077101393205037e-01	1.172286323436757094e+00	2.180757494116139839e+00	5.200000000000000000e+01
3.494400000000697446e+02	-4.697740325300140407e-01	1.154176067650311222e+00	2.231387445162831717e+00	4.800000000000000000e+01
3.502800000000705722e+02	-3.832303426261471357e-01	1.136084114728067362e+00	2.282023428230132822e+00	3.800000000000000000e+01
3.511200000000714567e+02	-3.266765397130802495e-01	1.158010378036012700e+00	2.262665430066200134e+00	4.400000000000000000e+01
3.519600000000722844e+02	-4.901125209593101273e-01	1.159954820827611588e+00	1.993313504940366299e+00	4.400000000000000000e+01
3.528000000000731120e+02	-5.135381783848494974e-01	1.171917287041165157e+00	2.083967670495468383e+00	4.100000000000000000e+01
3.536400000000739396e+02	-5.069533626443919472e-01	1.163897830988133819e+00	1.914627865636260973e+00	3.700000000000000000e+01
3.544800000000747673e+02	-4.503580855754489298e-01	1.175896405339134976e+00	2.055294061217530555e+00	5.300000000000000000e+01
3.553200000000756518e+02	-4.637522136009997742e-01	1.237912971560519715e+00	2.045966266721050530e+00	3.800000000000000000e+01
3.561600000000764794e+02	-4.371356687804971997e-01	1.129947377134219222e+00	2.106644472924869671e+00	3.400000000000000000e+01
3.570000000000773070e+02	-5.205083091769296955e-01	1.181999626731899067e+00	2.137328573992714809e+00	4.400000000000000000e+01
3.578400000000781347e+02	-5.738701009972566602e-01	1.214069629111846460e+00	2.138018557476345283e+00	3.700000000000000000e+01
3.586800000000790192e+02	-4.472209340492955820e-01	1.146157373205249241e+00	1.988714434991721403e+00	3.700000000000000000e+01
3.595200000000798468e+02	-4.705607317444667759e-01	1.198262775439789873e+00	2.189416256517928705e+00	3.900000000000000000e+01
3.603600000000806745e+02	-5.438893530241769581e-01	1.230385734075485793e+00	2.100123929695070668e+00	3.500000000000000000e+01
3.612000000000815021e+02	-4.572066707367730687e-01	1.162526267869794516e+00	2.140837504472064445e+00	3.900000000000000000e+01
3.620400000000823297e+02	-5.305126498350247743e-01	1.164684257711167348e+00	2.091556818821008079e+00	4.900000000000000000e+01
3.628800000000832142e+02	-4.738071844506691055e-01	1.156859641619508050e+00	2.172281927897740328e+00	4.000000000000000000e+01
3.637200000000840419e+02	-5.170902654129295728e-01	1.179052434805067051e+00	2.163012840113512691e+00	4.500000000000000000e+01
3.645600000000848695e+02	-5.403617298325157359e-01	1.201262489961619551e+00	2.243749555625012437e+00	4.600000000000000000e+01
3.654000000000856971e+02	-5.136215299340329832e-01	1.173489770102513319e+00	2.064491978949845929e+00	3.300000000000000000e+01
3.662400000000865248e+02	-4.368695020232619131e-01	1.255734292327198798e+00	2.115240086731603242e+00	3.700000000000000000e+01
3.670800000000874093e+02	-5.001055172286538175e-01	1.207995897292954535e+00	2.015993911286773965e+00	2.800000000000000000e+01
3.679200000000882369e+02	-3.833295147959223659e-01	1.230274526963211379e+00	2.026753399454737536e+00	4.200000000000000000e+01
3.687600000000890645e+02	-5.165414490312675300e-01	1.152570138021863588e+00	2.117518642637643556e+00	4.300000000000000000e+01
3.696000000000898922e+02	-5.697412536376211811e-01	1.354882650204246808e+00	2.198289559597501608e+00	3.500000000000000000e+01
3.704400000000907767e+02	-5.229288091187140886e-01	1.177212027581391762e+00	2.179066049386405801e+00	4.000000000000000000e+01
3.712800000000916043e+02	-5.061040432068378836e-01	1.189558199600176280e+00	2.199848087551584896e+00	4.400000000000000000e+01
3.721200000000924319e+02	-5.592668227404945513e-01	1.201921125163265103e+00	2.060635748437137149e+00	3.300000000000000000e+01
3.729600000000932596e+02	-5.724171570024749744e-01	1.274300691803607721e+00	2.071428844269668001e+00	4.200000000000000000e+01
3.738000000000940872e+02	-5.155548231976246898e-01	1.156696836885939605e+00	2.232227555444137757e+00	4.300000000000000000e+01
3.746400000000949717e+02	-5.586798038607106998e-01	1.239109585055974794e+00	2.223031819784387242e+00	3.500000000000000000e+01
3.754800000000957994e+02	-4.817920025869635303e-01	1.361538696323637554e+00	2.303841566302596178e+00	2.700000000000000000e+01
3.763200000000966270e+02	-5.148913545593604146e-01	1.223984194471339215e+00	2.234656797196943323e+00	3.600000000000000000e+01
3.771600000000974546e+02	-5.879778110442689387e-01	1.176446000378335910e+00	2.355477482901847441e+00	3.400000000000000000e+01
3.780000000000983391e+02	-5.910510979625823724e-01	1.168924097377102456e+00	2.516303570416329016e+00	3.400000000000000000e+01
3.788400000000991668e+02	-5.541113169337307243e-01	1.251418400105279272e+00	2.237135054178518878e+00	5.400000000000000000e+01
3.796800000000999944e+02	-5.971583675776267475e-01	1.263928825238026743e+00	2.257971821684756186e+00	3.600000000000000000e+01
3.805200000001008220e+02	-5.901920612676759825e-01	1.256455329683758837e+00	2.038813991591625019e+00	4.500000000000000000e+01
3.813600000001016497e+02	-5.532124378312007762e-01	1.238997789707852348e+00	2.099661458860869967e+00	4.100000000000000000e+01
3.822000000001025342e+02	-5.962193290248742894e-01	1.301556203581760718e+00	1.860514252452441397e+00	2.600000000000000000e+01
3.830400000001033618e+02	-5.692126516845886774e-01	1.254130375956130861e+00	1.981372372820515704e+00	4.700000000000000000e+01
3.838800000001041894e+02	-5.321923552082654663e-01	1.266720233248946448e+00	1.952235699992971529e+00	4.900000000000000000e+01
3.847200000001050171e+02	-5.351583399552778397e-01	1.179325885093763127e+00	2.193104225672109386e+00	4.000000000000000000e+01
3.855600000001059016e+02	-5.881105223069884591e-01	1.321947155343620395e+00	2.243977936054397659e+00	4.800000000000000000e+01
3.864000000001067292e+02	-7.010489506000959770e-01	1.184583953655676813e+00	2.494856864092510396e+00	4.300000000000000000e+01
3.872400000001075568e+02	-6.439732957867703167e-01	1.227236197410803697e+00	2.585740977534573215e+00	4.400000000000000000e+01
3.880800000001083845e+02	-5.968836784878407409e-01	1.239903863280872542e+00	2.246630200921234444e+00	3.700000000000000000e+01
3.889200000001092121e+02	-5.797799067414161067e-01	1.232586866878826903e+00	2.317524512153031235e+00	5.200000000000000000e+01
3.897600000001100966e+02	-5.426619197214601620e-01	1.285285080924061019e+00	2.128423939286391953e+00	4.500000000000000000e+01
3.906000000001109242e+02	-5.855296817016898414e-01	1.337998435215097093e+00	2.269328433215151541e+00	4.600000000000000000e+01
3.914400000001117519e+02	-5.283830621628271551e-01	1.260726931781949833e+00	2.200237961612544257e+00	3.800000000000000000e+01
3.922800000001125795e+02	-5.512219880052028342e-01	1.373470463035421529e+00	2.141152507216327106e+00	3.100000000000000000e+01
3.931200000001134072e+02	-5.740464035736921877e-01	1.296228972016338910e+00	2.152072041954303572e+00	4.400000000000000000e+01
3.939600000001142917e+02	-6.068562543418241084e-01	1.259002343030787952e+00	2.272996550151431983e+00	4.900000000000000000e+01
3.948000000001151193e+02	-6.396514376347943731e-01	1.281790515717995405e+00	2.093925944453498111e+00	4.300000000000000000e+01
3.956400000001159469e+02	-5.824317813504601427e-01	1.314593362842082946e+00	1.964860250172975498e+00	4.900000000000000000e+01
3.964800000001167746e+02	-6.051973044372312982e-01	1.327410882703171424e+00	2.195799358641715937e+00	4.500000000000000000e+01
3.973200000001176591e+02	-5.679479850448672096e-01	1.340242952425045875e+00	2.136743340626348076e+00	4.200000000000000000e+01
3.981600000001184867e+02	-5.406836931044144423e-01	1.303089473677959909e+00	2.237692267003343893e+00	3.400000000000000000e+01
3.990000000001193143e+02	-5.734042647392615377e-01	1.355950398958915892e+00	2.008645955186519227e+00	3.400000000000000000e+01
3.998400000001201420e+02	-6.161097522568789175e-01	1.218825633624220028e+00	2.029604323662163257e+00	3.600000000000000000e+01
4.006800000001209696e+02	-5.788000826662849096e-01	1.371715106727350086e+00	2.210567475288355954e+00	3.900000000000000000e+01
4.015200000001218541e+02	-6.014751513189664500e-01	1.334618694124102278e+00	2.031535342027367630e+00	5.400000000000000000e+01
4.023600000001226817e+02	-5.941348124213692294e-01	1.367536409748911552e+00	2.032507914916294567e+00	3.800000000000000000e+01
4.032000000001235094e+02	-6.567790343488950633e-01	1.360468188498865638e+00	2.103485144386850081e+00	4.600000000000000000e+01
4.040400000001243370e+02	-7.394077357290872454e-01	1.343413799102797679e+00	2.104466991185847569e+00	2.800000000000000000e+01
4.048800000001252215e+02	-6.620207718862217705e-01	1.326373252150175874e+00	2.065453480053130342e+00	4.200000000000000000e+01
4.057200000001260491e+02	-6.046181533063853530e-01	1.269346505328498464e+00	2.036444550344963300e+00	3.800000000000000000e+01
4.065600000001268768e+02	-6.271998308488401230e-01	1.322333359266610664e+00	2.037440193140524158e+00	4.200000000000000000e+01
4.074000000001277044e+02	-6.397657449891812620e-01	1.315333800617419779e+00	2.108440396978689790e+00	4.700000000000000000e+01
4.082400000001285321e+02	-6.223158337592124001e-01	1.348347765572320611e+00	2.089445083424601446e+00	3.600000000000000000e+01
4.090800000001294165e+02	-6.048499473125227288e-01	1.301375179331505816e+00	2.230454125553620770e+00	5.100000000000000000e+01
4.099200000001302442e+02	-6.473680527047810385e-01	1.264415864330483696e+00	2.241467634535804887e+00	3.600000000000000000e+01
4.107600000001310718e+02	-6.398700668280862258e-01	1.417469920034535535e+00	2.172485617563000293e+00	4.500000000000000000e+01
4.116000000001318995e+02	-6.923558652453591922e-01	1.330537086902719990e+00	2.133508009729405241e+00	3.900000000000000000e+01
4.124400000001327840e+02	-6.248254338722414314e-01	1.303617285739473219e+00	2.174534732843564022e+00	3.700000000000000000e+01
4.132800000001336116e+02	-6.572787705000086023e-01	1.406710493570024756e+00	2.345565788738028790e+00	3.100000000000000000e+01
4.141200000001344392e+02	-6.497157378925247917e-01	1.399816632768488223e+00	2.176601130843225818e+00	3.800000000000000000e+01
4.149600000001352669e+02	-6.021363048407796237e-01	1.422935552209798393e+00	2.087640721484971706e+00	3.900000000000000000e+01
4.158000000001360945e+02	-6.145403807776165239e-01	1.316067252660252596e+00	2.218684577670747782e+00	4.800000000000000000e+01
4.166400000001369790e+02	-6.569278101265916270e-01	1.409211585762036645e+00	2.249732676593833691e+00	5.100000000000000000e+01
4.174800000001378066e+02	-6.692985910165525354e-01	1.332368483867356179e+00	2.100784926727357060e+00	4.000000000000000000e+01
4.183200000001386343e+02	-6.416528051516307007e-01	1.395537839158248472e+00	2.211841326722591372e+00	4.500000000000000000e+01
4.191600000001394619e+02	-6.339901681990166571e-01	1.378719552093494505e+00	2.152901916730197485e+00	3.500000000000000000e+01
4.200000000001402896e+02	-5.863107514672519782e-01	1.321913510707953154e+00	2.123966606641390698e+00	5.200000000000000000e+01
4.208400000001411740e+02	-6.186144269536042462e-01	1.245119621995671277e+00	2.305035360623864271e+00	4.700000000000000000e+01
4.216800000001420017e+02	-6.509011473314419982e-01	1.408337901480858356e+00	2.126108160997207008e+00	4.500000000000000000e+01
4.225200000001428293e+02	-6.031708622920320950e-01	1.371568235488764609e+00	2.197184965748963492e+00	4.400000000000000000e+01
4.233600000001436570e+02	-7.054234824220270150e-01	1.394810517718451770e+00	2.278265654474019186e+00	4.100000000000000000e+01
4.242000000001445414e+02	-5.776589690855252757e-01	1.338064650168126812e+00	2.219350354435006167e+00	4.300000000000000000e+01
4.250400000001453691e+02	-6.398772588560964758e-01	1.441330484659031796e+00	2.230439003063812820e+00	4.700000000000000000e+01
4.258800000001461967e+02	-6.420782484683160707e-01	1.484607989713113696e+00	2.181531505316487429e+00	4.500000000000000000e+01
4.267200000001470244e+02	-7.342619068780009695e-01	1.437897082517428426e+00	2.172627885946454729e+00	3.700000000000000000e+01
4.275600000001478520e+02	-6.864281972738973669e-01	1.391197631103783472e+00	2.053728109014144820e+00	3.100000000000000000e+01
4.284000000001487365e+02	-5.485770222277723818e-01	1.404509551298342096e+00	2.244832092008536062e+00	4.700000000000000000e+01
4.292400000001495641e+02	-6.907084039627401362e-01	1.427832841836606637e+00	2.195939838276749878e+00	4.800000000000000000e+01
4.300800000001503918e+02	-6.628221618354847022e-01	1.421167337275816012e+00	2.147051300768896276e+00	4.200000000000000000e+01
4.309200000001512194e+02	-6.849182560637462336e-01	1.434512963803205476e+00	2.078166491506205027e+00	5.100000000000000000e+01
4.317600000001521039e+02	-6.269966754806498566e-01	1.477869657359209388e+00	2.279285314931963846e+00	5.000000000000000000e+01
4.326000000001529315e+02	-7.090574188819264156e-01	1.441237171497273817e+00	1.950407857156537528e+00	3.700000000000000000e+01
4.334400000001537592e+02	-6.911003361702618975e-01	1.424615489840872495e+00	2.111533907626789386e+00	4.400000000000000000e+01
4.342800000001545868e+02	-5.831253753632615888e-01	1.478004501073838739e+00	2.252663554649461553e+00	4.600000000000000000e+01
4.351200000001554145e+02	-6.951324257070486956e-01	1.491404184464150351e+00	2.153796765731969209e+00	5.700000000000000000e+01
4.359600000001562989e+02	-7.771215675574706383e-01	1.464814467124548880e+00	2.204933503637333203e+00	3.700000000000000000e+01
4.368000000001571266e+02	-6.690927171238841842e-01	1.448235174330292807e+00	2.186073830424264841e+00	5.100000000000000000e+01
4.376400000001579542e+02	-6.910457409765038417e-01	1.431666231959093150e+00	2.307217504676193798e+00	4.200000000000000000e+01
4.384800000001587819e+02	-4.529806659781109301e-01	1.745107491587300164e+00	1.958364566031220555e+00	4.200000000000000000e+01
4.393200000001596663e+02	-7.348973740473625504e-01	1.518558972075471747e+00	2.329515039098162266e+00	4.700000000000000000e+01
4.401600000001604940e+02	-6.467958835641813842e-01	1.572020521299701601e+00	2.160668852835255560e+00	3.200000000000000000e+01
4.410000000001613216e+02	-6.286760914680532553e-01	1.475492089939733464e+00	2.191825999855996354e+00	3.700000000000000000e+01
4.418400000001621493e+02	-6.505378968854189647e-01	1.518973517303171983e+00	2.052986435647310870e+00	4.400000000000000000e+01
4.426800000001629769e+02	-6.723813052326428341e-01	1.522464675615369911e+00	2.084150194067047934e+00	4.500000000000000000e+01
4.435200000001638614e+02	-6.442063021377829601e-01	1.495965532157500499e+00	2.185317171417383353e+00	4.100000000000000000e+01
4.443600000001646890e+02	-6.760127526377048834e-01	1.559475977252798184e+00	2.096487346852686784e+00	5.500000000000000000e+01
4.452000000001655167e+02	-7.078006971271121328e-01	1.472995870651767181e+00	2.307660684393622930e+00	4.300000000000000000e+01
4.460400000001663443e+02	-7.395700156089605182e-01	1.506525187023080470e+00	2.148837149996020379e+00	4.600000000000000000e+01
4.468800000001671719e+02	-6.813207634456494022e-01	1.530063771220470326e+00	2.150016678063023434e+00	4.100000000000000000e+01
4.477200000001680564e+02	-7.430527866407848903e-01	1.523611541690094828e+00	2.111199248426326225e+00	4.900000000000000000e+01
4.485600000001688841e+02	-7.147659606629317430e-01	1.457168394274632295e+00	2.152384871250617060e+00	4.900000000000000000e+01
4.494000000001697117e+02	-7.064603812180519915e-01	1.560734315629417335e+00	2.073573496021016371e+00	4.700000000000000000e+01
4.502400000001705394e+02	-7.781358717103514788e-01	1.524309090128709521e+00	2.074765059513123067e+00	3.700000000000000000e+01
4.510800000001714238e+02	-7.397925698925568172e-01	1.507892590689280610e+00	2.245959549498482755e+00	4.300000000000000000e+01
4.519200000001722515e+02	-6.814303961010665933e-01	1.521484869393872064e+00	2.267156937601452871e+00	4.400000000000000000e+01
4.527600000001730791e+02	-7.930491578123397556e-01	1.575085759314924561e+00	2.408357273647194319e+00	3.400000000000000000e+01
4.536000000001739068e+02	-7.246488291033614804e-01	1.518695098390447029e+00	2.219560438173803885e+00	4.100000000000000000e+01
4.544400000001747344e+02	-6.862294864832314545e-01	1.512312804499084784e+00	2.220766336184190504e+00	4.400000000000000000e+01
4.552800000001756189e+02	-7.077910527199645641e-01	1.505938813798823883e+00	2.131975056449664674e+00	3.600000000000000000e+01
4.561200000001764465e+02	-6.793334517349467472e-01	1.549572991385179899e+00	2.173186433056773392e+00	5.500000000000000000e+01
4.569600000001772742e+02	-7.008567092310338253e-01	1.513215319762391653e+00	2.384400491183956916e+00	5.300000000000000000e+01
4.578000000001781018e+02	-6.923607302340045733e-01	1.526865586717923273e+00	2.275617243325563699e+00	4.400000000000000000e+01
4.586400000001789863e+02	-6.538454159467871341e-01	1.570523748865404468e+00	2.376836649024010040e+00	4.200000000000000000e+01
4.594800000001798139e+02	-7.253108159598142812e-01	1.464189739708157800e+00	2.228058656115311731e+00	4.800000000000000000e+01
4.603200000001806416e+02	-6.967568045967755808e-01	1.657863425422553494e+00	2.099283172161773070e+00	4.800000000000000000e+01
4.611600000001814692e+02	-7.881833386895432669e-01	1.581544709584146835e+00	2.240510191048224797e+00	4.600000000000000000e+01
4.620000000001822968e+02	-7.695904626734976217e-01	1.605233429401018652e+00	2.211739771261408194e+00	3.500000000000000000e+01
4.628400000001831813e+02	-7.109780669470300296e-01	1.578929488187644115e+00	2.162971774817468162e+00	5.300000000000000000e+01
4.636800000001840090e+02	-7.323461866111016239e-01	1.652632821885613001e+00	2.234206234625403908e+00	3.600000000000000000e+01
4.645200000001848366e+02	-6.936947204089841668e-01	1.566343370407869973e+00	2.305443069597334471e+00	4.300000000000000000e+01
4.653600000001856642e+02	-7.750237052003551286e-01	1.590060986662230835e+00	2.316682272532404774e+00	4.200000000000000000e+01
4.662000000001865487e+02	-7.863329833969264770e-01	1.543785578281199333e+00	2.117923797621845683e+00	5.000000000000000000e+01
4.670400000001873764e+02	-8.376225975649826960e-01	1.657517051198184710e+00	2.199167585330283003e+00	3.600000000000000000e+01
4.678800000001882040e+02	-7.088924499295043979e-01	1.511255225884487796e+00	2.300413707681089992e+00	4.300000000000000000e+01
4.687200000001890317e+02	-8.001426150029781192e-01	1.595000086266585182e+00	2.051661987498012429e+00	3.900000000000000000e+01
4.695600000001898593e+02	-7.113729988056548548e-01	1.678751425169083822e+00	2.172912454454489772e+00	4.300000000000000000e+01
4.704000000001907438e+02	-6.725835784504354820e-01	1.652509228004960473e+00	2.274165015171172755e+00	3.900000000000000000e+01
4.712400000001915714e+02	-7.437742905795090564e-01	1.596273349889675508e+00	2.175419683702909168e+00	4.800000000000000000e+01
4.720800000001923991e+02	-7.649451525598108814e-01	1.580043712455977634e+00	2.376676487715950525e+00	4.500000000000000000e+01
4.729200000001932267e+02	-7.260960925350403716e-01	1.623820208282580335e+00	2.377935252864729065e+00	3.800000000000000000e+01
4.737600000001940543e+02	-6.872270597820795413e-01	1.637602743052229304e+00	2.239196135247891739e+00	4.600000000000000000e+01
4.746000000001949388e+02	-7.383380041328917454e-01	1.611391182143345535e+00	2.180458922309544967e+00	4.300000000000000000e+01
4.754400000001957665e+02	-6.894290138011085478e-01	1.625185418363419565e+00	2.261723688586628089e+00	5.000000000000000000e+01
4.762800000001965941e+02	-7.304999967429055552e-01	1.588985325145483074e+00	2.342990326314120964e+00	4.100000000000000000e+01
4.771200000001974217e+02	-7.815508376859718886e-01	1.672790909423981454e+00	2.384258816470724351e+00	5.300000000000000000e+01
4.779600000001983062e+02	-7.325815790283088935e-01	1.676602003619197090e+00	2.355529161539156036e+00	4.000000000000000000e+01
4.788000000001991339e+02	-7.235922066983594414e-01	1.700418499492165392e+00	2.296801262432931701e+00	5.200000000000000000e+01
4.796400000001999615e+02	-7.745827356172573230e-01	1.734240207256098731e+00	2.298075129117803428e+00	4.900000000000000000e+01
4.804800000002007891e+02	-7.655529977931921914e-01	1.668067088081718108e+00	2.149350775766655897e+00	3.400000000000000000e+01
4.813200000002016168e+02	-7.065030139621988337e-01	1.641899077349609382e+00	2.310628120928752693e+00	4.800000000000000000e+01
4.821600000002025013e+02	-7.674328123417130110e-01	1.715736026419529825e+00	2.311907079131606757e+00	4.700000000000000000e+01
4.830000000002033289e+02	-7.483424178735013088e-01	1.649577785302508648e+00	2.393187672421060341e+00	4.000000000000000000e+01
4.838400000002041565e+02	-7.692317444428465878e-01	1.703424314040128840e+00	2.344469813974932482e+00	5.300000000000000000e+01
4.846800000002049842e+02	-6.401007490405082878e-01	1.667275506940264496e+00	2.195753464290820300e+00	2.900000000000000000e+01
4.855200000002058687e+02	-6.909493925552383509e-01	1.781131191174602169e+00	2.267038585178754673e+00	3.800000000000000000e+01
4.863600000002066963e+02	-7.517775893277088839e-01	1.664991340333552117e+00	2.018325255919782180e+00	4.100000000000000000e+01
4.872000000002075240e+02	-7.425854074400174420e-01	1.628855802467982894e+00	2.179613419794119711e+00	3.900000000000000000e+01
4.880400000002083516e+02	-7.633728717900334360e-01	1.702724498826368560e+00	2.220902962017412552e+00	4.700000000000000000e+01
4.888800000002091792e+02	-6.841399159979473232e-01	1.606597297525356183e+00	2.252193955994801655e+00	2.700000000000000000e+01
4.897200000002100637e+02	-7.748865039417079936e-01	1.630474047190776377e+00	2.183486221284269391e+00	4.500000000000000000e+01
4.905600000002108914e+02	-6.956126400496810414e-01	1.744354709537240922e+00	2.284779804997515651e+00	4.700000000000000000e+01
4.914000000002117190e+02	-7.163182802432412899e-01	1.688239190598678885e+00	2.206074604967046326e+00	3.300000000000000000e+01
4.922400000002125466e+02	-7.370033749246552857e-01	1.582127250578985178e+00	2.217370645061120804e+00	3.900000000000000000e+01
4.930800000002134311e+02	-6.976679931045006722e-01	1.706018858219172207e+00	2.258667817613963180e+00	4.300000000000000000e+01
4.939200000002142588e+02	-7.383121011144321288e-01	1.719913967443898128e+00	2.279966182881005388e+00	4.300000000000000000e+01
4.947600000002150864e+02	-6.989355274674325935e-01	1.683812443818277327e+00	2.081265656023509880e+00	5.300000000000000000e+01
4.956000000002159140e+02	-7.895384262297991951e-01	1.717714175357793360e+00	2.072566161912408056e+00	4.800000000000000000e+01
4.964400000002167417e+02	-7.301206835420237518e-01	1.671619003245383484e+00	2.103867836708286365e+00	3.900000000000000000e+01
4.972800000002176262e+02	-8.006823557186365514e-01	1.705526824280949372e+00	2.135170512450426106e+00	4.700000000000000000e+01
4.981200000002184538e+02	-7.512234317686599105e-01	1.759437593294992830e+00	2.326474057209775737e+00	3.900000000000000000e+01
4.989600000002192814e+02	-7.817437573308814169e-01	1.713351124339892451e+00	2.517778529041112989e+00	5.300000000000000000e+01
4.998000000002201091e+02	-7.222434107552746507e-01	1.747267331891532827e+00	2.249083916308505238e+00	3.800000000000000000e+01
5.006400000002209936e+02	-6.927224331739829655e-01	1.791186130670413768e+00	2.350390252728296936e+00	4.200000000000000000e+01
5.014800000002218781e+02	-7.831808679038120280e-01	1.715107430072933425e+00	2.691697336579134348e+00	5.000000000000000000e+01
5.023200000002227057e+02	-8.036185919385580023e-01	1.719031096141030002e+00	2.593005193799090335e+00	4.200000000000000000e+01
5.031600000002235333e+02	-6.940355499367921732e-01	1.752957043492470390e+00	2.284313866432527540e+00	4.300000000000000000e+01
5.040000000002243610e+02	-7.144317907196163775e-01	1.736885066052208160e+00	2.395623286116648210e+00	3.800000000000000000e+01
5.048400000002252455e+02	-7.948072944766224612e-01	1.690815146144792891e+00	2.286933347943656436e+00	3.700000000000000000e+01
5.056800000002260731e+02	-8.051619965978086269e-01	1.734747183481164301e+00	2.258243996296809719e+00	4.600000000000000000e+01
5.065200000002269007e+02	-6.954959417477197814e-01	1.698680942480055078e+00	2.179555241070707527e+00	4.200000000000000000e+01
5.073600000002277284e+02	-7.258092095626480500e-01	1.742616494726312748e+00	2.120867023161899567e+00	3.800000000000000000e+01
5.082000000002285560e+02	-7.361016733267173873e-01	1.736553643936499469e+00	2.242179365128917023e+00	4.400000000000000000e+01
5.090400000002294405e+02	-8.263732361391217252e-01	1.740492309389054526e+00	2.323492228731562470e+00	5.000000000000000000e+01
5.098800000002302681e+02	-7.566240584441106254e-01	1.794432361957711830e+00	2.354805595470069068e+00	2.900000000000000000e+01
5.107200000002310958e+02	-7.468541128685644015e-01	1.778373674754049727e+00	2.496119440883665330e+00	4.600000000000000000e+01
5.115600000002319234e+02	-7.770634316211914028e-01	1.832316049465187557e+00	2.377433628266388155e+00	3.400000000000000000e+01
5.124000000002328079e+02	-7.272518632173969877e-01	1.826259532971489907e+00	2.278748112820939475e+00	3.700000000000000000e+01
5.132400000002336355e+02	-6.974194681490636372e-01	1.900203908309254786e+00	2.400062912488352573e+00	4.300000000000000000e+01
5.140800000002344632e+02	-6.775662864302710586e-01	1.844149164885486192e+00	2.351377979597555790e+00	3.300000000000000000e+01
5.149200000002352908e+02	-6.676923472254727709e-01	1.828095101067699790e+00	2.412693325884327056e+00	3.300000000000000000e+01
5.157600000002361185e+02	-7.777975251543727264e-01	1.762041683095683098e+00	2.304008823917128801e+00	3.400000000000000000e+01
5.166000000002369461e+02	-6.978817932316726536e-01	1.755988708250066033e+00	2.315324518524490838e+00	4.300000000000000000e+01
5.174400000002377737e+02	-7.779452973738170130e-01	1.799936138741064173e+00	2.356640366899938499e+00	3.600000000000000000e+01
5.182800000002387151e+02	-7.979880069081145555e-01	1.813883873514888112e+00	2.367956297640716912e+00	4.800000000000000000e+01
5.191200000002395427e+02	-6.980098230481446286e-01	1.827831762744259292e+00	2.349272301334006219e+00	4.100000000000000000e+01
5.199600000002403704e+02	-7.080108156719252532e-01	1.881779782314590310e+00	2.300588324834641263e+00	4.700000000000000000e+01
5.208000000002411980e+02	-7.079909251854569208e-01	1.825727694878122920e+00	2.201904317904624708e+00	4.700000000000000000e+01
5.216400000002420256e+02	-7.679503246693477614e-01	1.799675407697481466e+00	2.273220266190834504e+00	4.400000000000000000e+01
5.224800000002428533e+02	-7.078888366155943190e-01	1.733622933306478320e+00	2.234536128735972405e+00	4.700000000000000000e+01
5.233200000002436809e+02	-6.678064781281517481e-01	1.807570087388213231e+00	2.265851888145663739e+00	3.700000000000000000e+01
5.241600000002445086e+02	-8.277032218056316060e-01	1.791516773063255297e+00	2.337167452347702401e+00	3.300000000000000000e+01
5.250000000002453362e+02	-7.275792029355216961e-01	1.785462819712250404e+00	2.128482896655664369e+00	5.400000000000000000e+01
5.258400000002462775e+02	-7.174344173819133808e-01	1.869408148238002276e+00	2.319798041916495190e+00	4.700000000000000000e+01
5.266800000002471052e+02	-7.672688019324823694e-01	1.883352619082224955e+00	2.261112865171441833e+00	3.900000000000000000e+01
5.275200000002479328e+02	-7.870823673098005235e-01	1.767296214422397593e+00	2.312427382191229785e+00	5.600000000000000000e+01
5.283600000002487604e+02	-7.568751536118591972e-01	1.931238770180563780e+00	2.233741521220359516e+00	4.400000000000000000e+01
5.292000000002495881e+02	-8.166471017585789083e-01	1.845180183889592929e+00	2.135055309175735605e+00	4.200000000000000000e+01
5.300400000002504157e+02	-7.363982816928161812e-01	1.869120373996298046e+00	2.166368674562708652e+00	4.000000000000000000e+01
5.308800000002512434e+02	-7.661285515775814181e-01	1.823059095100340699e+00	2.387681607469827494e+00	2.800000000000000000e+01
5.317200000002520710e+02	-7.458380428543043283e-01	1.866996324299699195e+00	2.338994147489303010e+00	3.900000000000000000e+01
5.325600000002528986e+02	-8.155267975609596931e-01	1.900931970374216240e+00	2.400306061743255448e+00	4.800000000000000000e+01
5.334000000002537263e+02	-7.551947656390335384e-01	1.834866013635563231e+00	2.491617390470830529e+00	3.900000000000000000e+01
5.342400000002546676e+02	-7.648420191009286384e-01	1.858798209405094992e+00	2.412928059728801422e+00	2.600000000000000000e+01
5.350800000002554953e+02	-6.744685247685048290e-01	1.882728456699969577e+00	2.344238160709859464e+00	5.300000000000000000e+01
5.359200000002563229e+02	-7.640742412954101281e-01	1.886656630520960665e+00	2.265547569143004036e+00	4.600000000000000000e+01
5.367600000002571505e+02	-7.736593506128400799e-01	1.940582767409799958e+00	2.216856193369874717e+00	4.300000000000000000e+01
5.376000000002579782e+02	-7.632236342023394071e-01	1.884506693393848575e+00	2.428164164542386594e+00	3.700000000000000000e+01
5.384400000002588058e+02	-6.627671982936599315e-01	1.838428228395934338e+00	2.479471334121039039e+00	4.600000000000000000e+01
5.392800000002596335e+02	-7.622901461434617998e-01	1.892347267297320279e+00	2.330777695204775846e+00	4.800000000000000000e+01
5.401200000002604611e+02	-7.717923986152473992e-01	1.966263765512142214e+00	2.252083176738282067e+00	5.500000000000000000e+01
5.409600000002612887e+02	-7.112739877190602522e-01	1.950177614292335271e+00	2.433387767262690460e+00	4.700000000000000000e+01
5.418000000002622301e+02	-6.707348291285250008e-01	1.914088633202866152e+00	2.264691441338765099e+00	4.800000000000000000e+01
5.426400000002630577e+02	-7.301751032500328753e-01	1.897996703590111522e+00	2.355994103490491209e+00	3.500000000000000000e+01
5.434800000002638853e+02	-6.895947229638752507e-01	1.791901807726498763e+00	2.467295778466008560e+00	4.100000000000000000e+01
5.443200000002647130e+02	-6.989937780710736570e-01	1.945803819425406367e+00	2.408596416668985274e+00	4.300000000000000000e+01
5.451600000002655406e+02	-6.683722736539251530e-01	1.949702532795995147e+00	2.429895984045733925e+00	3.400000000000000000e+01
5.460000000002663683e+02	-6.177302414560214006e-01	1.973597945351522220e+00	2.341194507039111361e+00	3.700000000000000000e+01
5.468400000002671959e+02	-6.570676241506776538e-01	1.957489950471224205e+00	2.262491879732359656e+00	5.600000000000000000e+01
5.476800000002680235e+02	-7.763844940109653203e-01	1.881378366130396884e+00	2.393787940970370620e+00	4.500000000000000000e+01
5.485200000002688512e+02	-7.056808421052130909e-01	1.975263139575599514e+00	2.145082841988973588e+00	4.500000000000000000e+01
5.493600000002697925e+02	-7.849567555448111467e-01	1.889144076627916391e+00	2.396376491521514662e+00	4.100000000000000000e+01
5.502000000002706201e+02	-7.742120735349959926e-01	1.883021138084304047e+00	2.517668806669674630e+00	4.100000000000000000e+01
5.510400000002714478e+02	-7.434469857190310060e-01	1.966894314088683426e+00	2.368959816679421682e+00	4.000000000000000000e+01
5.518800000002722754e+02	-7.626614323601146328e-01	1.930763384648959136e+00	2.460249526685022836e+00	4.600000000000000000e+01
5.527200000002731031e+02	-7.918554601093128475e-01	1.954628227484950465e+00	2.201537798625534670e+00	3.900000000000000000e+01
5.535600000002739307e+02	-6.710290877969838919e-01	1.918488836811527598e+00	2.232824716895091655e+00	4.000000000000000000e+01
5.544000000002747583e+02	-7.501824311180756988e-01	1.992345016271446223e+00	2.424110145666026117e+00	3.700000000000000000e+01
5.552400000002755860e+02	-6.893153748950340276e-01	2.026196671948628847e+00	2.365393978621606497e+00	4.100000000000000000e+01
5.560800000002764136e+02	-7.284280155906611709e-01	2.010043689166514547e+00	2.216676260360918693e+00	3.800000000000000000e+01
5.569200000002773550e+02	-6.675203718729488811e-01	1.993885980659227730e+00	2.247956954381715722e+00	4.600000000000000000e+01
5.577600000002781826e+02	-7.465924127392090659e-01	2.057723376052785991e+00	2.339236102472963541e+00	4.500000000000000000e+01
5.586000000002790102e+02	-6.556441870878131351e-01	1.961555842714182596e+00	2.210513587014895087e+00	4.500000000000000000e+01
5.594400000002798379e+02	-7.346757636374725564e-01	1.995383205940881144e+00	2.411789423250219500e+00	4.000000000000000000e+01
5.602800000002806655e+02	-7.036871852443433717e-01	2.069205410237585419e+00	2.363063528752695763e+00	3.900000000000000000e+01
5.611200000002814932e+02	-6.726785008790514553e-01	2.003022371368191390e+00	2.194335841265456555e+00	5.100000000000000000e+01
5.619600000002823208e+02	-6.216496886387976595e-01	2.006833925104777538e+00	2.315606361813655756e+00	4.500000000000000000e+01
5.628000000002831484e+02	-5.006007572430604124e-01	2.290639978854062342e+00	2.206875018269665478e+00	3.800000000000000000e+01
5.636400000002839761e+02	-6.595317349524777439e-01	1.994440407892007050e+00	2.438141855513273448e+00	4.100000000000000000e+01
5.644800000002849174e+02	-6.384427245716174371e-01	1.958235159519302826e+00	2.209406828867191752e+00	4.800000000000000000e+01
5.653200000002857450e+02	-7.073336514326870050e-01	2.012024167928616158e+00	2.270669818011708863e+00	5.100000000000000000e+01
5.661600000002865727e+02	-6.862046820681709791e-01	2.085807254470651184e+00	2.261930904747265991e+00	3.000000000000000000e+01
5.670000000002874003e+02	-6.750557299075224948e-01	2.019584344737432424e+00	2.333189966664773962e+00	5.700000000000000000e+01
5.678400000002882280e+02	-6.938867644541429902e-01	2.123355286359048577e+00	2.244446948876573700e+00	4.800000000000000000e+01
5.686800000002890556e+02	-7.226979149300155614e-01	2.087120035034741861e+00	2.395701874747806492e+00	4.600000000000000000e+01
5.695200000002898832e+02	-7.114892359028122115e-01	2.070878380211429448e+00	2.306954735817158930e+00	4.100000000000000000e+01
5.703600000002907109e+02	-6.802607611701941837e-01	2.014630350973772188e+00	2.238205447090337863e+00	4.400000000000000000e+01
5.712000000002915385e+02	-7.390125616334050074e-01	1.948375815008572154e+00	2.259453867984939635e+00	5.200000000000000000e+01
5.720400000002924799e+02	-7.477445744397518412e-01	2.032114708273744519e+00	2.280700054914632346e+00	4.000000000000000000e+01
5.728800000002933075e+02	-6.964568301739760825e-01	2.115846854879306349e+00	2.531944072651141298e+00	4.800000000000000000e+01
5.737200000002941351e+02	-6.651494169132454726e-01	2.099572061903306697e+00	2.373185835924512599e+00	4.100000000000000000e+01
5.745600000002949628e+02	-7.138223736485550530e-01	2.053290347263640125e+00	2.354425336716573280e+00	4.400000000000000000e+01
5.754000000002957904e+02	-6.924757244017697433e-01	2.077001542782232590e+00	2.285662428013628400e+00	4.200000000000000000e+01
5.762400000002966181e+02	-6.611095277142646776e-01	2.130705581587573505e+00	2.276897088961479909e+00	5.000000000000000000e+01
5.770800000002974457e+02	-6.397237480029810408e-01	2.044402366755367240e+00	2.458129333590144405e+00	4.700000000000000000e+01
5.779200000002982733e+02	-6.583184668986975518e-01	2.068091766515852470e+00	2.369359119790006130e+00	5.200000000000000000e+01
5.787600000002991010e+02	-8.268937402947091897e-01	2.041773783407130338e+00	2.230586482747508370e+00	4.800000000000000000e+01
5.796000000003000423e+02	-6.954496508030768576e-01	2.075448192035140416e+00	2.671811231785715446e+00	3.700000000000000000e+01
5.804400000003008699e+02	-6.639861898968157927e-01	2.149114874500935191e+00	2.573033510673254476e+00	4.300000000000000000e+01
5.812800000003016976e+02	-6.525033884984973165e-01	2.182773789721117019e+00	2.594253184659714329e+00	4.700000000000000000e+01
5.821200000003025252e+02	-8.010012725201650641e-01	2.116424860710047096e+00	2.295470222557510986e+00	3.900000000000000000e+01
5.829600000003033529e+02	-6.394799394257799641e-01	2.180067959127379495e+00	2.396684627794982259e+00	4.600000000000000000e+01
5.838000000003041805e+02	-6.679394035691633702e-01	2.063702982987538626e+00	2.327896252725480508e+00	4.600000000000000000e+01
5.846400000003050081e+02	-6.463796085079539511e-01	2.167329869090549810e+00	2.379105146448977859e+00	4.700000000000000000e+01
5.854800000003058358e+02	-6.648007019455263178e-01	2.070948431038881932e+00	2.500311376056060908e+00	4.800000000000000000e+01
5.863200000003066634e+02	-6.632027248272857056e-01	2.094558623586387114e+00	2.311514691657528875e+00	4.800000000000000000e+01
5.871600000003074911e+02	-6.515857690855868523e-01	2.178160283154264132e+00	2.482715271280098168e+00	4.300000000000000000e+01
5.880000000003084324e+02	-6.399498235084932762e-01	2.131753407630317287e+00	2.423913012507401987e+00	4.400000000000000000e+01
5.888400000003092600e+02	-6.182948939071101213e-01	2.185337855855639333e+00	2.435107808995879086e+00	5.000000000000000000e+01
5.896800000003100877e+02	-5.966210991322350443e-01	2.108913490090092324e+00	2.336299736119271220e+00	4.400000000000000000e+01
5.905200000003109153e+02	-6.049284849670265585e-01	2.122480243082400797e+00	2.447488691942782069e+00	3.100000000000000000e+01
5.913600000003117430e+02	-6.732170217007936719e-01	2.096037958667051448e+00	2.398674639573941558e+00	3.700000000000000000e+01
5.922000000003125706e+02	-5.514868447263495677e-01	2.179586656062867167e+00	2.049857505023345627e+00	4.300000000000000000e+01
5.930400000003133982e+02	-6.297379693664527656e-01	2.163126150844909557e+00	2.441037387621017629e+00	5.700000000000000000e+01
5.938800000003142259e+02	-5.479704612198830205e-01	2.136656387470369900e+00	2.462214095021745042e+00	3.700000000000000000e+01
5.947200000003150535e+02	-5.961842640864386533e-01	2.120177176553100118e+00	2.433387710638535317e+00	3.500000000000000000e+01
5.955600000003159948e+02	-5.543795801133426515e-01	2.183688515014574616e+00	2.494558216831327169e+00	4.900000000000000000e+01
5.964000000003168225e+02	-6.625563896363779737e-01	2.147190294779023567e+00	2.455725556481848315e+00	4.600000000000000000e+01
5.972400000003176501e+02	-6.407147911425986608e-01	2.180682341528310531e+00	2.446889583062138218e+00	4.800000000000000000e+01
5.980800000003184778e+02	-6.088547164009062707e-01	2.254164649710591384e+00	2.438050297083219409e+00	4.500000000000000000e+01
5.989200000003193054e+02	-5.769763261360882911e-01	2.217637116420757781e+00	2.359207807904780019e+00	4.500000000000000000e+01
5.997600000003201330e+02	-5.850796280882689659e-01	2.231099685172209135e+00	2.140362015713590527e+00	5.000000000000000000e+01
6.006000000003209607e+02	-6.331645974317318126e-01	2.244552122434978259e+00	2.391512778310894927e+00	5.100000000000000000e+01
6.014400000003217883e+02	-6.412313356351183602e-01	2.207994435855578974e+00	2.422660242916851558e+00	3.600000000000000000e+01
6.022800000003226160e+02	-6.192799640839362629e-01	2.211426485046482870e+00	2.523804235881454971e+00	3.800000000000000000e+01
6.031200000003235573e+02	-5.773104881262519639e-01	2.234848173713834374e+00	2.324944832909499937e+00	5.100000000000000000e+01
6.039600000003243849e+02	-5.653230056923199687e-01	2.158259474387150156e+00	2.416081908931241085e+00	4.300000000000000000e+01
6.048000000003252126e+02	-6.533175088596842039e-01	2.221660207830453260e+00	2.497215471851161439e+00	3.900000000000000000e+01
6.056400000003260402e+02	-6.112941243657042945e-01	2.205050289324477220e+00	2.398345485261064169e+00	4.600000000000000000e+01
6.064800000003268678e+02	-6.692528415362837269e-01	2.268429627150493122e+00	2.319471956301464299e+00	4.600000000000000000e+01
6.073200000003276955e+02	-5.871937915539473529e-01	2.231798152005946889e+00	2.460594790154065237e+00	4.000000000000000000e+01
6.081600000003285231e+02	-5.951170376571336407e-01	2.295155802812211654e+00	2.501714010817988942e+00	4.400000000000000000e+01
6.090000000003293508e+02	-5.730225552258388921e-01	2.338502400586645269e+00	2.612829548769628474e+00	4.900000000000000000e+01
6.098400000003301784e+02	-5.109104735483871451e-01	2.251837970951575230e+00	2.503941298395878867e+00	4.600000000000000000e+01
6.106800000003311197e+02	-6.287807712216795242e-01	2.315162289964443509e+00	2.555049357796999487e+00	4.300000000000000000e+01
6.115200000003319474e+02	-5.766336092294794824e-01	2.268475335528713721e+00	2.436153742196009109e+00	5.400000000000000000e+01
6.123600000003327750e+02	-5.944689951701835895e-01	2.271777008668425246e+00	2.437254314720795012e+00	4.200000000000000000e+01
6.132000000003336027e+02	-6.122869939561160768e-01	2.295067193828721486e+00	2.438351055109921894e+00	2.600000000000000000e+01
6.140400000003344303e+02	-5.100876528719203717e-01	2.188345795920839443e+00	2.369443958961737984e+00	3.700000000000000000e+01
6.148800000003352579e+02	-5.278710390703817978e-01	2.251612826469375772e+00	2.590532911565699870e+00	4.400000000000000000e+01
6.157200000003360856e+02	-5.456372021029279873e-01	2.264868112145323131e+00	2.511618092152470005e+00	4.600000000000000000e+01
6.165600000003369132e+02	-6.633861104270940556e-01	2.198111537525471171e+00	2.562699225353084920e+00	3.900000000000000000e+01
6.174000000003377409e+02	-4.811180020013547942e-01	2.241342974479439309e+00	2.363776398123215827e+00	4.900000000000000000e+01
6.182400000003386822e+02	-5.688328883551506676e-01	2.194562384464601390e+00	2.544849570871023481e+00	4.000000000000000000e+01
6.190800000003395098e+02	-4.965308388621414437e-01	2.247769670782683527e+00	2.325918635239894616e+00	4.200000000000000000e+01
6.199200000003403375e+02	-5.742119136507860544e-01	2.190964833928817690e+00	2.546983669100042036e+00	4.700000000000000000e+01
6.207600000003411651e+02	-5.518760848437072042e-01	2.264147730459872498e+00	2.288044598747116520e+00	4.400000000000000000e+01
6.216000000003419927e+02	-4.295235324843410529e-01	2.277318223710229184e+00	2.409101420100869806e+00	4.600000000000000000e+01
6.224400000003428204e+02	-5.571542884330510370e-01	2.290476200531764928e+00	2.370154076525976539e+00	4.300000000000000000e+01
6.232800000003436480e+02	-5.747683203867461899e-01	2.313621623207428701e+00	2.311202570809168133e+00	3.100000000000000000e+01
6.241200000003444757e+02	-4.823658380455014272e-01	2.296754476911305520e+00	2.502246892335766582e+00	4.300000000000000000e+01
6.249600000003453033e+02	-5.699468364080568783e-01	2.359874559373401404e+00	2.363286898980204054e+00	3.100000000000000000e+01
6.258000000003462446e+02	-5.575114780084953203e-01	2.272981891452602099e+00	2.314322602671188278e+00	5.300000000000000000e+01
6.266400000003470723e+02	-5.550596870243563741e-01	2.186076278163037401e+00	2.405354093578349506e+00	4.300000000000000000e+01
6.274800000003478999e+02	-5.325916102135377361e-01	2.289157697641428957e+00	2.466381249606578230e+00	4.300000000000000000e+01
6.283200000003487276e+02	-5.701073315141046427e-01	2.312226008795169818e+00	2.557404060488654096e+00	2.900000000000000000e+01
6.291600000003495552e+02	-5.176068477039869054e-01	2.335281210348427727e+00	2.458422507220878295e+00	3.900000000000000000e+01
6.300000000003503828e+02	-4.750902847812149554e-01	2.278323187450308041e+00	2.459436469573745843e+00	4.300000000000000000e+01
6.308400000003512105e+02	-5.525577248568246391e-01	2.421351849930697853e+00	2.400445995206516692e+00	3.600000000000000000e+01
6.316800000003520381e+02	-4.900092082649968872e-01	2.344367023268057348e+00	2.541451101477897989e+00	4.700000000000000000e+01
6.325200000003528658e+02	-5.274447694345389959e-01	2.367368761402519173e+00	2.492451669229898581e+00	4.200000000000000000e+01
6.333600000003538071e+02	-5.148645595098962913e-01	2.370356952856356170e+00	2.333447657976932543e+00	3.600000000000000000e+01
6.342000000003546347e+02	-4.222685804340011728e-01	2.283331462765927800e+00	2.434439113923541953e+00	3.700000000000000000e+01
6.350400000003554624e+02	-5.196570655240938530e-01	2.296292279279286586e+00	2.615426015070889676e+00	3.900000000000000000e+01
6.358800000003562900e+02	-5.070298807788340412e-01	2.289239236301818803e+00	2.396408329806229087e+00	3.600000000000000000e+01
6.367200000003571176e+02	-3.543871454169565394e-01	2.262172268787757901e+00	2.447386012344126005e+00	4.000000000000000000e+01
6.375600000003579453e+02	-4.617289771901947337e-01	2.295091391579473949e+00	2.338359025511037803e+00	4.600000000000000000e+01
6.384000000003587729e+02	-4.790554450448835655e-01	2.337996371581151145e+00	2.579327336217253297e+00	3.800000000000000000e+01
6.392400000003596006e+02	-4.963666120925439018e-01	2.160887186603167365e+00	2.580290907280123225e+00	3.300000000000000000e+01
6.400800000003604282e+02	-4.536625106038857935e-01	2.353763780768889369e+00	2.781249694830556507e+00	5.000000000000000000e+01
6.409200000003612558e+02	-4.809434079194751521e-01	2.336626100709220832e+00	2.622203826183638675e+00	3.200000000000000000e+01
6.417600000003621972e+02	-4.182092332491184061e-01	2.309474019632877351e+00	2.473153138621948521e+00	4.300000000000000000e+01
6.426000000003630248e+02	-4.254599816309991844e-01	2.282307504068660453e+00	2.374097606110196157e+00	3.600000000000000000e+01
6.434400000003638525e+02	-4.126958467576927747e-01	2.325126403383392049e+00	2.585037200396812729e+00	3.500000000000000000e+01
6.442800000003646801e+02	-4.699168383538710470e-01	2.177930674069405104e+00	2.495971952859991738e+00	3.400000000000000000e+01
6.451200000003655077e+02	-3.971231049602235164e-01	2.330720240869394111e+00	2.376901780852326063e+00	3.500000000000000000e+01
6.459600000003663354e+02	-4.743146350058822791e-01	2.263494998153902760e+00	2.287826665469904874e+00	4.400000000000000000e+01
6.468000000003671630e+02	-4.214915850907128281e-01	2.316254985527396393e+00	2.468746639151019107e+00	4.100000000000000000e+01
6.476400000003679907e+02	-4.486539616890798388e-01	2.318999991760911428e+00	2.429661645562883887e+00	5.300000000000000000e+01
6.484800000003688183e+02	-4.658019484815459910e-01	2.331729966282007904e+00	2.370571620100364818e+00	3.800000000000000000e+01
6.493200000003697596e+02	-5.229356154968601844e-01	2.404444881854475469e+00	2.431476573492211468e+00	3.700000000000000000e+01
6.501600000003705873e+02	-3.900549913075507802e-01	2.297144542221721153e+00	2.582376562271150533e+00	4.300000000000000000e+01
6.510000000003714149e+02	-4.471601043363614414e-01	2.339829005140694917e+00	2.413271463364178082e+00	4.900000000000000000e+01
6.518400000003722425e+02	-4.742510679199661849e-01	2.392498096632840632e+00	2.384161196478043365e+00	4.300000000000000000e+01
6.526800000003730702e+02	-5.113280307188312612e-01	2.395151782102195703e+00	2.545045770509313687e+00	4.800000000000000000e+01
6.535200000003738978e+02	-5.183909760397895639e-01	2.407790044647513561e+00	2.305925175594070176e+00	3.600000000000000000e+01
6.543600000003747255e+02	-4.554400166358221758e-01	2.390412810119403542e+00	2.266799429586916936e+00	4.500000000000000000e+01
6.552000000003755531e+02	-4.524752900763532315e-01	2.323019920745844402e+00	2.587668471717620378e+00	3.400000000000000000e+01
6.560400000003763807e+02	-4.194968309839415266e-01	2.395611388409084164e+00	2.448532218146388217e+00	3.600000000000000000e+01
6.568800000003773221e+02	-3.565048025455070380e-01	2.368187086590255674e+00	2.589390826205265839e+00	4.900000000000000000e+01
6.577200000003781497e+02	-3.934992227489214622e-01	2.370746978309816289e+00	2.430244070614676399e+00	4.000000000000000000e+01
6.585600000003789773e+02	-4.204801349193054150e-01	2.363290970750214548e+00	2.501092045101857231e+00	4.000000000000000000e+01
6.594000000003798050e+02	-3.574476347357601891e-01	2.385818991487355323e+00	2.271934722509405535e+00	3.000000000000000000e+01
6.602400000003806326e+02	-3.944018397432263456e-01	2.388330982727943752e+00	2.502772056310546667e+00	3.800000000000000000e+01
6.610800000003814603e+02	-4.213428797496350242e-01	2.390826767983837531e+00	2.513604020230536307e+00	4.700000000000000000e+01
6.619200000003822879e+02	-5.182707539733152347e-01	2.373306409348324930e+00	2.414430550645445983e+00	3.300000000000000000e+01
6.627600000003831155e+02	-4.451855769853017009e-01	2.395769855136340443e+00	2.565251651649913089e+00	4.200000000000000000e+01
6.636000000003839432e+02	-4.320874440834980290e-01	2.288216986164055555e+00	2.676067368608233465e+00	4.200000000000000000e+01
6.644400000003848845e+02	-3.489765558053899430e-01	2.400647677720038509e+00	2.476877628341814130e+00	5.100000000000000000e+01
6.652800000003857122e+02	-3.958528549116787643e-01	2.493061888114418867e+00	2.447682429127857162e+00	3.900000000000000000e+01
6.661200000003865398e+02	-4.427164433606718963e-01	2.435459581323668132e+00	2.388481727905543917e+00	4.000000000000000000e+01
6.669600000003873674e+02	-4.395673811123942398e-01	2.307840729559609727e+00	2.379275447159004742e+00	4.400000000000000000e+01
6.678000000003881951e+02	-3.664057510925416428e-01	2.390205202399178219e+00	2.480063599204664904e+00	4.300000000000000000e+01
6.686400000003890227e+02	-4.032317321758792650e-01	2.342552927910310778e+00	2.700846170247591882e+00	3.400000000000000000e+01
6.694800000003898504e+02	-3.500453571699212452e-01	2.394883878631129726e+00	2.501623188651979746e+00	3.700000000000000000e+01
6.703200000003906780e+02	-3.968467229687555609e-01	2.437197981112973810e+00	2.532394627873649551e+00	4.200000000000000000e+01
6.711600000003915056e+02	-3.036359019707121076e-01	2.399495212980327530e+00	2.523160295430941336e+00	4.800000000000000000e+01
6.720000000003924470e+02	-3.304130221117838051e-01	2.411775508705081172e+00	2.523920334064308602e+00	3.300000000000000000e+01
6.728400000003932746e+02	-3.071781390376980281e-01	2.414038749710916143e+00	2.524674773478734036e+00	4.800000000000000000e+01
6.736800000003941022e+02	-4.039313456863992124e-01	2.446284845465190649e+00	2.375423519586778554e+00	4.900000000000000000e+01
6.745200000003949299e+02	-3.606726840994797234e-01	2.458513766678635637e+00	2.426166515088262976e+00	4.200000000000000000e+01
6.753600000003957575e+02	-3.174022930901275741e-01	2.410725463829119786e+00	2.286903777331759535e+00	4.100000000000000000e+01
6.762000000003965852e+02	-4.241203908639789577e-01	2.412919866543283387e+00	2.607635243532656411e+00	4.600000000000000000e+01
6.770400000003974128e+02	-3.408269487147705390e-01	2.435096975954810006e+00	2.398360848689807590e+00	4.300000000000000000e+01
6.778800000003982404e+02	-2.975220362453916967e-01	2.417256569622356022e+00	2.609080750739170007e+00	3.300000000000000000e+01
6.787200000003990681e+02	-3.742057457324202696e-01	2.359398767080215009e+00	2.609794821908960394e+00	4.500000000000000000e+01
6.795600000004000094e+02	-4.308782797081235350e-01	2.271523395086934460e+00	2.960503078840278413e+00	5.200000000000000000e+01
6.804000000004008371e+02	-3.675395898796272043e-01	2.363630441242709157e+00	2.491205456777272786e+00	3.000000000000000000e+01
6.812400000004016647e+02	-2.941897806082760525e-01	2.385719862734060115e+00	2.541901886895473250e+00	3.900000000000000000e+01
6.820800000004024923e+02	-3.308290430507521696e-01	2.407791501048488492e+00	2.572592468381367237e+00	3.800000000000000000e+01
6.829200000004033200e+02	-2.774574300764953705e-01	2.469845357479042214e+00	2.513277121802515612e+00	5.100000000000000000e+01
6.837600000004041476e+02	-3.340750546072208671e-01	2.391881465977024668e+00	2.703955788045785624e+00	3.800000000000000000e+01
6.846000000004049753e+02	-3.406819429712266145e-01	2.443899668377384149e+00	2.674628522551032006e+00	4.400000000000000000e+01
6.854400000004058029e+02	-2.472782495016920545e-01	2.365899948040877554e+00	2.615295310642397730e+00	3.500000000000000000e+01
6.862800000004066305e+02	-3.138639953464682497e-01	2.467882233046828855e+00	2.365956092845890701e+00	4.100000000000000000e+01
6.871200000004075719e+02	-2.704392786662335180e-01	2.489846503327822980e+00	2.636610811951424438e+00	4.600000000000000000e+01
6.879600000004083995e+02	-2.270043284112067961e-01	2.421792616063571657e+00	2.547259489997320436e+00	5.000000000000000000e+01
6.888000000004092271e+02	-3.435590849215922615e-01	2.433720583542661853e+00	2.497902156653626804e+00	3.400000000000000000e+01
6.896400000004100548e+02	-3.801037024873650250e-01	2.475630373342022406e+00	2.428538753761616764e+00	4.700000000000000000e+01
6.904800000004108824e+02	-2.666383328189746438e-01	2.417521917041643764e+00	2.399169218248989210e+00	5.000000000000000000e+01
6.913200000004117101e+02	-1.731630296099701261e-01	2.509395115860075354e+00	2.399793537288414935e+00	4.300000000000000000e+01
6.921600000004125377e+02	-2.496778357775348844e-01	2.421249944074028715e+00	2.480411827883437503e+00	3.500000000000000000e+01
6.930000000004133653e+02	-2.461829440542683822e-01	2.483086370314602220e+00	2.521023971903259220e+00	4.800000000000000000e+01
6.938400000004141930e+02	-4.726784183167582754e-01	2.424904291153786584e+00	2.481629931243129583e+00	4.400000000000000000e+01
6.946800000004150206e+02	-1.891643519728452849e-01	2.456703702839472481e+00	2.572229707456825665e+00	4.000000000000000000e+01
6.955200000004159619e+02	-3.056408581797634971e-01	2.508484521404589884e+00	2.482823361561842912e+00	4.400000000000000000e+01
6.963600000004167896e+02	-2.521080038983881111e-01	2.390246751973217343e+00	2.673410799832437679e+00	5.000000000000000000e+01
6.972000000004176172e+02	-2.785658798978966066e-01	2.351990289072861451e+00	2.463991992095304617e+00	3.300000000000000000e+01
6.980400000004184449e+02	-2.150145991061927775e-01	2.423715142258215938e+00	2.414566968984970696e+00	5.400000000000000000e+01
6.988800000004192725e+02	-2.914543422601501010e-01	2.555421212871586523e+00	2.645135663023470585e+00	3.900000000000000000e+01
6.997200000004201002e+02	-2.178850757459271925e-01	2.427108452664579641e+00	2.525698139392904995e+00	4.000000000000000000e+01
7.005600000004209278e+02	-2.043069448385562981e-01	2.458776828879126963e+00	2.456254265129087067e+00	5.200000000000000000e+01
7.014000000004217554e+02	-2.107201207361514561e-01	2.500426341065006941e+00	2.326804115906642156e+00	4.500000000000000000e+01
7.022400000004225831e+02	-2.271245996664838229e-01	2.462056895182728411e+00	2.527347737866394883e+00	4.700000000000000000e+01
7.030800000004235244e+02	-2.435205586702774427e-01	2.453668450643500698e+00	2.507884913111759317e+00	3.500000000000000000e+01
7.039200000004243520e+02	-2.299079984984051528e-01	2.455260980309550867e+00	2.588415729727797210e+00	3.700000000000000000e+01
7.047600000004251797e+02	-1.862870402850745621e-01	2.466834407870803325e+00	2.728940198306385234e+00	4.900000000000000000e+01
7.056000000004260073e+02	-2.126578028312501589e-01	2.388388756860466255e+00	2.659458248741207509e+00	4.200000000000000000e+01
7.064400000004268350e+02	-2.890204405282433830e-01	2.419923883289681665e+00	2.429969854006582608e+00	4.400000000000000000e+01
7.072800000004276626e+02	-2.253750156690181583e-01	2.461439711153265097e+00	2.630475144206002369e+00	5.000000000000000000e+01
7.081200000004284902e+02	-1.817216689334103519e-01	2.452936357739986750e+00	2.750973992938047008e+00	3.800000000000000000e+01
7.089600000004293179e+02	-1.580605194138766378e-01	2.504413678653974351e+00	2.501466412679477003e+00	4.800000000000000000e+01
7.098000000004301455e+02	-1.643916211745623801e-01	2.495871667031089647e+00	2.501952355569739161e+00	3.700000000000000000e+01
7.106400000004310868e+02	-2.507151290209220229e-01	2.467310285093260003e+00	2.872431858056152976e+00	4.300000000000000000e+01
7.114800000004319145e+02	-2.070310308375424568e-01	2.438729465976372079e+00	2.732904903311340394e+00	4.700000000000000000e+01
7.123200000004327421e+02	-1.333395430841682605e-01	2.510129149705205620e+00	2.733371474008736257e+00	3.700000000000000000e+01
7.131600000004335698e+02	-1.596407376264288303e-01	2.431509309982636591e+00	2.623831546091263789e+00	4.200000000000000000e+01
7.140000000004343974e+02	-2.159346827075723785e-01	2.482869916857927350e+00	2.524285049473648623e+00	4.900000000000000000e+01
7.148400000004352250e+02	-1.722214806151989575e-01	2.464210974367698093e+00	2.524732071322088878e+00	4.400000000000000000e+01
7.156800000004360527e+02	-1.985011573020966369e-01	2.415532414294887076e+00	2.485172575066613376e+00	3.300000000000000000e+01
7.165200000004368803e+02	-1.347738982338332059e-01	2.456834187135569003e+00	2.435606576258819267e+00	5.000000000000000000e+01
7.173600000004377080e+02	-2.910398334737532844e-01	2.508116268729118303e+00	2.486033971575881019e+00	5.300000000000000000e+01
7.182000000004386493e+02	-1.772991814240522657e-01	2.449378704107401550e+00	2.436454748043924923e+00	3.700000000000000000e+01
7.190400000004394769e+02	-1.235518678646269353e-01	2.520621363081271493e+00	2.386868937146181757e+00	4.000000000000000000e+01
7.198800000004403046e+02	-1.197980164994078001e-01	2.581844253810004819e+00	2.697276516747646014e+00	3.700000000000000000e+01
7.207200000004411322e+02	-2.060378275891891764e-01	2.463047222816826309e+00	2.637677496750416850e+00	3.400000000000000000e+01
7.215600000004419599e+02	-1.022712848041271161e-01	2.484230387235441206e+00	2.438071905502342318e+00	3.500000000000000000e+01
7.224000000004427875e+02	-1.484985516990171839e-01	2.495393665159393759e+00	2.568459636641042820e+00	4.800000000000000000e+01
7.232400000004436151e+02	-2.047197162302459017e-01	2.376537029311383442e+00	2.458840800849823260e+00	4.900000000000000000e+01
7.240800000004444428e+02	-1.709349262200554054e-01	2.467660340907259720e+00	2.519215232758760692e+00	3.300000000000000000e+01
7.249200000004452704e+02	-1.471442128638674185e-01	2.468763730143351598e+00	2.539583066425141311e+00	3.700000000000000000e+01
7.257600000004462117e+02	-8.334771086226860914e-02	2.519847088512058075e+00	2.289944166763446365e+00	3.800000000000000000e+01
7.266000000004470394e+02	-7.954563990796423290e-02	2.480910330073201830e+00	2.410298585218511924e+00	5.500000000000000000e+01
7.274400000004478670e+02	-3.573798115878406428e-02	2.491953514894105659e+00	2.510646336450438554e+00	5.900000000000000000e+01
7.282800000004486947e+02	-1.019248440690778690e-01	2.512976586693687509e+00	2.490987351570229436e+00	5.100000000000000000e+01
7.291200000004495223e+02	-1.681064363457622501e-01	2.473979452184055461e+00	2.321321619995712737e+00	4.100000000000000000e+01
7.299600000004503499e+02	-7.428271667976261983e-02	2.514962158946823401e+00	2.511649199499564222e+00	4.400000000000000000e+01
7.308000000004511776e+02	-2.404538566571403913e-01	2.465924711860017382e+00	2.341970074087191822e+00	3.200000000000000000e+01
7.316400000004520052e+02	-7.662001797334683229e-02	2.516867114363185998e+00	2.492284196080761127e+00	5.300000000000000000e+01
7.324800000004528329e+02	-1.127812630891272816e-01	2.497789207476404982e+00	2.482591500598231082e+00	4.600000000000000000e+01
7.333200000004537742e+02	-5.893767006176501427e-02	2.428691058490604959e+00	2.492892102780541741e+00	4.900000000000000000e+01
7.341600000004546018e+02	-1.508939709710995815e-02	2.479572594894334348e+00	2.443186033420553294e+00	4.500000000000000000e+01
7.350000000004554295e+02	-1.012364978047908537e-01	2.480433779611138423e+00	2.613473072918564455e+00	4.000000000000000000e+01
7.358400000004562571e+02	-7.737905334271587277e-02	2.531274590404620550e+00	2.553753364663091219e+00	4.900000000000000000e+01
7.366800000004570848e+02	-8.351727438997319508e-02	2.492095068199158270e+00	2.494026896204003307e+00	3.600000000000000000e+01
7.375200000004579124e+02	-5.965122543019856644e-02	2.512895200893884518e+00	2.514293616041539892e+00	4.700000000000000000e+01
7.383600000004587400e+02	-4.578098721033892898e-02	2.473674845196803140e+00	2.594553490017242670e+00	5.100000000000000000e+01
7.392000000004595677e+02	-2.190664807247849274e-02	2.514434032339661229e+00	2.474806581428505847e+00	4.500000000000000000e+01
7.400400000004603953e+02	-6.802840367394838439e-02	2.565172838026219537e+00	2.505052808505049189e+00	5.000000000000000000e+01
7.408800000004613366e+02	-3.414632344236411682e-02	2.515891161172006729e+00	2.325292205475851581e+00	3.900000000000000000e+01
7.417200000004621643e+02	3.973961073087695778e-02	2.456588979624012126e+00	2.495524766526233229e+00	6.000000000000000000e+01
7.425600000004629919e+02	-2.637088707054393785e-02	2.477266347401872792e+00	2.555750484544367485e+00	5.200000000000000000e+01
7.434000000004638196e+02	-5.247790146319940979e-02	2.517923115763297304e+00	2.575969402149209220e+00	4.700000000000000000e+01
7.442400000004646472e+02	1.141846796681376085e-02	2.398559292746127003e+00	2.496181506675703599e+00	4.200000000000000000e+01
7.450800000004654748e+02	-1.146818265000563164e-01	2.559174908814153326e+00	2.726386728897737477e+00	4.200000000000000000e+01
7.459200000004663025e+02	-7.077893754903216705e-02	2.609769967285815895e+00	2.456585153935903598e+00	3.900000000000000000e+01
7.467600000004671301e+02	-6.872931563221102227e-03	2.510344437272646445e+00	2.596776705135062979e+00	4.900000000000000000e+01
7.476000000004679578e+02	7.036048133521438305e-03	2.470898272710146060e+00	2.626961310071906475e+00	5.800000000000000000e+01
7.484400000004687854e+02	-2.905207134366206631e-02	2.551431394034061828e+00	2.557139065727872307e+00	4.100000000000000000e+01
7.492800000004697267e+02	2.486250874176954354e-02	2.501943940325852545e+00	2.487309936858997705e+00	4.800000000000000000e+01
7.501200000004705544e+02	-3.122025171917280559e-02	2.502435752392405455e+00	2.607473869995637905e+00	4.700000000000000000e+01
7.509600000004713820e+02	-3.730046378289896686e-02	2.552906886187418234e+00	2.607630964241336002e+00	3.900000000000000000e+01
7.518000000004722096e+02	4.662178698450922948e-02	2.533357360837991124e+00	2.647781185021326866e+00	3.700000000000000000e+01
7.526400000004730373e+02	2.054631835733023229e-02	2.543787136359553891e+00	2.597924419017052067e+00	4.200000000000000000e+01
7.534800000004738649e+02	1.447310920941161615e-02	2.504196226640337031e+00	2.598060751532571988e+00	3.900000000000000000e+01
7.543200000004746926e+02	-1.598013797017317720e-03	2.494584653611895853e+00	2.708190220707858753e+00	3.600000000000000000e+01
7.551600000004755202e+02	2.332755667939519825e-03	2.484952255128723753e+00	2.428312762154050564e+00	5.600000000000000000e+01
7.560000000004763479e+02	-3.373458466844114073e-02	2.485299116887097703e+00	2.368428301843349182e+00	4.800000000000000000e+01
7.568400000004772892e+02	4.019985245949257713e-02	2.475625197048055171e+00	2.618537001929572838e+00	4.200000000000000000e+01
7.576800000004781168e+02	3.413597425677505209e-02	2.455930515738506514e+00	2.418638786369729843e+00	3.900000000000000000e+01
7.585200000004789445e+02	8.073728196908378993e-03	2.436215032712178097e+00	2.428733702537277939e+00	4.100000000000000000e+01
7.593600000004797721e+02	5.201288042099976028e-02	2.486478721579929996e+00	2.568821716306525005e+00	4.300000000000000000e+01
7.602000000004805997e+02	1.595334740259260822e-02	2.496721596127565057e+00	2.738902757280335276e+00	3.400000000000000000e+01
7.610400000004814274e+02	1.989509686512156220e-02	2.496943723266221493e+00	2.758976811600128087e+00	4.900000000000000000e+01
7.618800000004822550e+02	9.383791258285532899e-02	2.517145023048319441e+00	2.589043930963850659e+00	5.200000000000000000e+01
7.627200000004830827e+02	8.778174307183601865e-02	2.517325532686061518e+00	2.699104028292707902e+00	4.100000000000000000e+01
7.635600000004839103e+02	5.172646522663394003e-02	2.447485221773866293e+00	2.419157239038491447e+00	5.600000000000000000e+01
7.644000000004848516e+02	4.567193026799993422e-02	2.527624112959066416e+00	2.569203530352513809e+00	5.700000000000000000e+01
7.652400000004856793e+02	1.296180432132040539e-01	2.527742157384464949e+00	2.629242870081812011e+00	5.200000000000000000e+01
7.660800000004865069e+02	2.356479561217129579e-02	2.527839384185395222e+00	2.569275360169642752e+00	3.700000000000000000e+01
7.669200000004873345e+02	6.751206210998889068e-02	2.527915725445166295e+00	2.569300800241316907e+00	5.400000000000000000e+01
7.677600000004881622e+02	6.145958030964307484e-02	2.457971277883599814e+00	2.529319372567444990e+00	4.900000000000000000e+01
7.686000000004889898e+02	1.054074475462506433e-01	2.458006034528235517e+00	2.509330960352431639e+00	4.000000000000000000e+01
7.694400000004898175e+02	1.393554837260676249e-01	2.538019959581263141e+00	2.669335667054021144e+00	4.400000000000000000e+01
7.702800000004906451e+02	4.330346037044902757e-02	2.468013019466285485e+00	2.679333287171281608e+00	4.800000000000000000e+01
7.711200000004914727e+02	4.725135938673744734e-02	2.597985218671748697e+00	2.599323999513464045e+00	3.300000000000000000e+01
7.719600000004924141e+02	1.119901853359558073e-02	2.487936608107748970e+00	2.649307813071283491e+00	4.100000000000000000e+01
7.728000000004932417e+02	4.514635124518151521e-02	2.507867142224092571e+00	2.629284703211546947e+00	3.200000000000000000e+01
7.736400000004940694e+02	1.090933190336208641e-01	2.427776853916355115e+00	2.339254594659587738e+00	5.100000000000000000e+01
7.744800000004948970e+02	1.130397616705364205e-01	2.507665719208340693e+00	2.519217479101149237e+00	5.300000000000000000e+01
7.753200000004957246e+02	6.985574807770606950e-03	2.437533823903737851e+00	2.389173495094480515e+00	4.800000000000000000e+01
7.761600000004965523e+02	1.009306017166952812e-01	2.357381077969893823e+00	2.349122546079554397e+00	3.500000000000000000e+01
7.770000000004973799e+02	1.448748005637156278e-01	2.437207476771304115e+00	2.299064602481900810e+00	4.100000000000000000e+01
7.778400000004982076e+02	1.788180017176513592e-01	2.487013077980916087e+00	2.498999783400081665e+00	4.600000000000000000e+01
7.786800000004990352e+02	1.227601382846756906e-01	2.516797902241715956e+00	2.598928100640543803e+00	4.100000000000000000e+01
7.795200000004999765e+02	1.367010516795087449e-01	2.496561888102256876e+00	2.398849432374635438e+00	4.800000000000000000e+01
7.803600000005008042e+02	3.064065541220169220e-02	2.376305074960707309e+00	2.508763803190905861e+00	4.700000000000000000e+01
7.812000000005016318e+02	1.545788994083069079e-01	2.466027511061114286e+00	2.578671239646593616e+00	5.100000000000000000e+01
7.820400000005024594e+02	8.851551087246484206e-02	2.425729164538053872e+00	2.368571818046777189e+00	3.900000000000000000e+01
7.828800000005032871e+02	-1.575494309122025816e-01	2.195409989194863520e+00	2.348465421890423510e+00	4.000000000000000000e+01
7.837200000005041147e+02	1.263839144371921852e-01	2.475070117289109639e+00	2.368352100755010792e+00	3.900000000000000000e+01
7.845600000005049424e+02	1.703153608139393593e-01	2.444709478699738536e+00	2.578231856330545746e+00	5.200000000000000000e+01
7.854000000005057700e+02	1.042448629916781777e-01	2.554328078596750817e+00	2.448104748572690781e+00	3.900000000000000000e+01
7.862400000005065976e+02	1.981723071893804478e-01	2.473925921658692406e+00	2.407970640676472485e+00	4.400000000000000000e+01
7.870800000005075390e+02	1.720974855484419808e-01	2.463503012581908180e+00	2.537829679913395253e+00	4.000000000000000000e+01
7.879200000005083666e+02	2.260204091385270286e-01	2.453059418863929864e+00	2.637681775916967286e+00	4.500000000000000000e+01
7.887600000005091943e+02	1.899409382821951320e-01	2.552595171244378847e+00	2.617527013019773197e+00	4.600000000000000000e+01
7.896000000005100219e+02	2.138590630823317129e-01	2.472110223414954344e+00	2.547365328834234166e+00	4.900000000000000000e+01
7.904400000005108495e+02	1.777745878257705192e-01	2.481604585254602480e+00	2.407196736101901546e+00	6.000000000000000000e+01
7.912800000005116772e+02	1.816873443048615255e-01	2.451078238485202565e+00	2.377021283536680851e+00	3.900000000000000000e+01
7.921200000005125048e+02	2.255972138776882185e-01	2.440531258535482362e+00	2.356838966723287854e+00	3.400000000000000000e+01
7.929600000005133325e+02	1.595041538426891226e-01	2.439963723079908497e+00	2.366649791997555763e+00	4.500000000000000000e+01
7.938000000005141601e+02	2.234081029015867192e-01	2.429375495902288851e+00	2.356453724692221918e+00	3.100000000000000000e+01
7.946400000005151014e+02	2.473088854298601813e-01	2.448766643362363826e+00	2.416250769923578900e+00	5.400000000000000000e+01
7.954800000005159291e+02	1.612064548042382861e-01	2.418137231288137734e+00	2.466040960926809245e+00	4.400000000000000000e+01
7.963200000005167567e+02	2.251006365026365363e-01	2.447487261259251756e+00	2.425824346485079719e+00	3.400000000000000000e+01
7.971600000005175843e+02	2.089913347970372703e-01	2.526816808738469256e+00	2.415600852098318541e+00	4.100000000000000000e+01
7.980000000005184120e+02	2.328783574538283163e-01	2.426125793075445181e+00	2.345370509036026174e+00	4.000000000000000000e+01
7.988400000005192396e+02	2.467616425464123908e-01	2.565414277673759180e+00	2.425133207926699619e+00	3.300000000000000000e+01
7.996800000005200673e+02	2.606411887878923306e-01	2.354682311419116658e+00	2.294889114228139793e+00	4.100000000000000000e+01
8.005200000005208949e+02	2.545168703414333322e-01	2.493929880276308353e+00	2.544638248484788701e+00	5.700000000000000000e+01
8.013600000005217225e+02	2.683885020573308910e-01	2.463157017615621669e+00	2.614380581198697762e+00	4.600000000000000000e+01
8.022000000005225502e+02	2.022560127279371678e-01	2.502363727027482554e+00	2.604116134829467910e+00	4.500000000000000000e+01
8.030400000005234915e+02	2.561192968504146239e-01	2.501549949286310248e+00	2.613844941506282993e+00	4.100000000000000000e+01
8.038800000005243191e+02	2.899781876594292873e-01	2.440715854753277902e+00	2.613566940137641126e+00	3.800000000000000000e+01
8.047200000005251468e+02	2.038327118752794043e-01	2.429861403928220920e+00	2.633282105967728715e+00	4.500000000000000000e+01
8.055600000005259744e+02	3.276825644777675017e-01	2.488986622324070641e+00	2.562990516977394773e+00	4.100000000000000000e+01
8.064000000005268021e+02	2.215276816410044758e-01	2.468091580008897168e+00	2.582692136923838255e+00	4.100000000000000000e+01
8.072400000005276297e+02	4.553680742502352885e-01	2.777176213144462391e+00	2.202387009930050876e+00	4.700000000000000000e+01
8.080800000005284573e+02	1.892036922904884177e-01	2.406240605802683064e+00	2.472075159274148781e+00	4.000000000000000000e+01
8.089200000005292850e+02	2.930342069488213741e-01	2.455284768675689566e+00	2.511756543978107548e+00	5.100000000000000000e+01
8.097600000005301126e+02	2.468596209694358945e-01	2.464308685207016403e+00	2.621431206145700354e+00	4.100000000000000000e+01
8.106000000005310540e+02	2.106798341164982380e-01	2.443312490725242370e+00	2.641099180516422340e+00	4.000000000000000000e+01
8.114400000005318816e+02	2.644947657013768660e-01	2.382296111306410946e+00	2.550760427208811354e+00	4.600000000000000000e+01
8.122800000005327092e+02	2.983042725064770639e-01	2.571259627541995663e+00	2.800414904909209746e+00	3.400000000000000000e+01
8.131200000005335369e+02	2.121082626953854633e-01	2.500203000890282024e+00	2.600062714320108714e+00	4.200000000000000000e+01
8.139600000005343645e+02	2.859066274192757495e-01	2.569126361525070124e+00	2.489703846638740448e+00	3.800000000000000000e+01
8.148000000005351922e+02	2.696992719551533080e-01	2.398029719399689785e+00	2.509338302874980720e+00	3.600000000000000000e+01
8.156400000005360198e+02	2.834859993658872535e-01	2.446913069569636612e+00	2.478966047562518593e+00	5.600000000000000000e+01
8.164800000005368474e+02	3.372668301278980429e-01	2.465776461653881313e+00	2.508587162932645498e+00	4.600000000000000000e+01
8.173200000005376751e+02	3.810415403678654167e-01	2.464619860490645298e+00	2.558201718418418480e+00	4.100000000000000000e+01
8.181600000005386164e+02	3.248101227162234483e-01	2.453443319288390878e+00	2.447809523316455849e+00	4.200000000000000000e+01
8.190000000005394440e+02	3.985724641893169107e-01	2.392246918473039496e+00	2.547410702025130202e+00	5.200000000000000000e+01
8.198400000005402717e+02	2.623285337685656859e-01	2.401030723151754476e+00	2.497005245114315208e+00	3.900000000000000000e+01
8.206800000005410993e+02	3.160780417271980003e-01	2.389794722402891924e+00	2.556593303701902187e+00	4.500000000000000000e+01
8.215200000005419270e+02	2.398209982580680466e-01	2.388538894693179593e+00	2.656174685900049237e+00	4.100000000000000000e+01
8.223600000005427546e+02	3.335573084823250656e-01	2.497263334325181106e+00	2.425749534299093124e+00	4.500000000000000000e+01
8.232000000005435822e+02	4.072867918533912279e-01	2.485968043955903983e+00	2.475317807937827741e+00	4.600000000000000000e+01
8.240400000005444099e+02	3.010093403097851006e-01	2.364653087784042818e+00	2.644879474696435473e+00	3.900000000000000000e+01
8.248800000005452375e+02	3.847249616170244080e-01	2.463318481399393800e+00	2.544434568660659757e+00	3.900000000000000000e+01
8.257200000005461789e+02	3.784333957652311065e-01	2.431964270618940382e+00	2.483983158693665150e+00	4.900000000000000000e+01
8.265600000005470065e+02	4.321346923184939959e-01	2.410590567923107663e+00	2.373525276050382438e+00	4.000000000000000000e+01
8.274000000005478341e+02	3.758287035229261885e-01	2.519197425577386351e+00	2.633060883265516683e+00	3.400000000000000000e+01
8.282400000005486618e+02	3.495153012783443480e-01	2.467784816607267118e+00	2.542589999907125087e+00	3.200000000000000000e+01
8.290800000005494894e+02	3.731943986211877506e-01	2.436352712091927941e+00	2.612112614095205565e+00	5.800000000000000000e+01
8.299200000005503171e+02	3.768658064147251685e-01	2.404901187253387196e+00	2.611628814095884987e+00	4.400000000000000000e+01
8.307600000005511447e+02	3.905295330180347246e-01	2.483430321958720821e+00	2.661138559301912565e+00	4.000000000000000000e+01
8.316000000005519723e+02	3.541854850723616388e-01	2.401940165280836315e+00	2.500641834011994025e+00	4.700000000000000000e+01
8.324400000005528000e+02	4.478335595107521550e-01	2.440430724404635932e+00	2.460138715579821778e+00	4.200000000000000000e+01
8.332800000005537413e+02	3.614735688962134041e-01	2.428902003129452591e+00	2.539629193717165556e+00	3.400000000000000000e+01
8.341200000005545689e+02	3.251054498021299088e-01	2.387354137555177225e+00	2.429113246240074631e+00	4.300000000000000000e+01
8.349600000005553966e+02	4.087290421849366640e-01	2.475787162282776510e+00	2.478590925384621002e+00	4.900000000000000000e+01
8.358000000005562242e+02	4.323444334270391542e-01	2.514201099989815003e+00	2.628062230711345482e+00	3.800000000000000000e+01
8.366400000005570519e+02	3.959513671044950778e-01	2.372595930635992723e+00	2.367527142953736785e+00	5.000000000000000000e+01
8.374800000005578795e+02	3.695498121468633324e-01	2.430971714983511944e+00	2.526985780599294795e+00	4.100000000000000000e+01
8.383200000005587071e+02	3.431396928285468384e-01	2.519328571618481671e+00	2.536438096721544966e+00	4.100000000000000000e+01
8.391600000005595348e+02	4.367207885985847637e-01	2.437666480588881690e+00	2.445884126130426939e+00	2.800000000000000000e+01
8.400000000005603624e+02	3.402930487693513473e-01	2.385985479467743975e+00	2.575323846763896807e+00	5.000000000000000000e+01
8.408400000005613038e+02	3.438564002313710954e-01	2.364285703775353298e+00	2.604757267929182607e+00	4.500000000000000000e+01
8.416800000005621314e+02	4.474106705648885907e-01	2.382567080806334836e+00	2.524184456427471801e+00	4.700000000000000000e+01
8.425200000005629590e+02	4.409558425658566261e-01	2.450829776892100131e+00	2.553605323227453816e+00	3.900000000000000000e+01
8.433600000005637867e+02	3.944918080929004089e-01	2.409073789485704609e+00	2.573020010488375586e+00	3.800000000000000000e+01
8.442000000005646143e+02	4.680184454428448770e-01	2.317299149138282832e+00	2.432428481700946055e+00	3.800000000000000000e+01
8.450400000005654420e+02	4.515356588274452299e-01	2.365505931461263867e+00	2.671830745334094814e+00	4.100000000000000000e+01
8.458800000005662696e+02	4.850434277446898368e-01	2.453694137090191685e+00	2.621226855859814187e+00	5.000000000000000000e+01
8.467200000005670972e+02	3.485415454173955152e-01	2.551863905332964144e+00	2.570616757678021003e+00	3.400000000000000000e+01
8.475600000005679249e+02	4.720298886387412907e-01	2.410015244059015238e+00	2.360000504555677114e+00	2.700000000000000000e+01
8.484000000005688662e+02	4.255084328300493546e-01	2.338148153541039775e+00	2.459378082832219814e+00	3.600000000000000000e+01
8.492400000005696938e+02	4.089771274454797045e-01	2.336262745095464055e+00	2.508749637687574197e+00	4.300000000000000000e+01
8.500800000005705215e+02	3.924357743972602952e-01	2.344359103412378964e+00	2.618115062651162006e+00	3.300000000000000000e+01
8.509200000005713491e+02	4.658843933835022932e-01	2.322437187583889617e+00	2.547474418440688559e+00	4.600000000000000000e+01
8.517600000005721768e+02	4.493228308733758780e-01	2.330497060819112232e+00	2.476827696854697169e+00	4.700000000000000000e+01
8.526000000005730044e+02	4.127509682505364763e-01	2.398538842320172115e+00	2.376174980675037851e+00	5.000000000000000000e+01
8.534400000005738320e+02	4.461687067838017162e-01	2.416562564281302450e+00	2.545516233493188452e+00	5.300000000000000000e+01
8.542800000005746597e+02	4.995759843294389491e-01	2.344568241628494754e+00	2.354851465466006211e+00	4.800000000000000000e+01
8.551200000005754873e+02	4.429725969336800739e-01	2.402555969241441769e+00	2.594180734578027447e+00	4.600000000000000000e+01
8.559600000005763150e+02	4.463585403963947207e-01	2.290525794265858117e+00	2.433504056328339882e+00	4.100000000000000000e+01
8.568000000005772563e+02	4.597337396231618856e-01	2.318477769094091201e+00	2.492821356636997887e+00	4.500000000000000000e+01
8.576400000005780839e+02	4.130981729468021779e-01	2.326412069830170015e+00	2.282132702027937832e+00	4.000000000000000000e+01
8.584800000005789116e+02	5.964516800235107885e-01	2.354328555134669543e+00	2.471438222042143362e+00	3.700000000000000000e+01
8.593200000005797392e+02	4.797940551269883613e-01	2.362227357842840991e+00	2.410737849645014030e+00	4.400000000000000000e+01
8.601600000005805668e+02	4.931253141540474227e-01	2.420108521120885925e+00	2.440031609413669145e+00	3.300000000000000000e+01
8.610000000005813945e+02	5.164453463604878891e-01	2.297972152595662898e+00	2.609319477190346070e+00	4.300000000000000000e+01
8.618400000005822221e+02	3.897541024922827058e-01	2.365818365150883729e+00	2.318601514733792168e+00	4.300000000000000000e+01
8.626800000005830498e+02	4.930514331659135996e-01	2.383647123541782875e+00	2.567877741983360274e+00	3.800000000000000000e+01
8.635200000005838774e+02	5.163372397148140447e-01	2.241458480432170219e+00	2.407148191553067917e+00	4.500000000000000000e+01
8.643600000005848187e+02	4.696114922946391101e-01	2.319252556541949062e+00	2.606412861488675681e+00	3.400000000000000000e+01
8.652000000005856464e+02	5.228740178111587200e-01	2.257029408346810762e+00	2.415671843485325265e+00	4.400000000000000000e+01
8.660400000005864740e+02	4.761247542583598169e-01	2.384789065051172940e+00	2.704925083676324338e+00	2.800000000000000000e+01
8.668800000005873017e+02	5.993635981921937583e-01	2.322531569762211312e+00	2.574172603730421116e+00	3.700000000000000000e+01
8.677200000005881293e+02	5.825905073582824389e-01	2.130257021466068768e+00	2.573414420475015341e+00	3.800000000000000000e+01
8.685600000005889569e+02	5.158053761692086292e-01	2.277965425810596578e+00	2.572650591361719474e+00	4.900000000000000000e+01
8.694000000005897846e+02	4.790080992353911715e-01	2.255656929798796284e+00	2.631881139194394592e+00	3.500000000000000000e+01
8.702400000005906122e+02	5.021986252216938951e-01	2.273331593427699193e+00	2.501106063933721479e+00	5.000000000000000000e+01
8.710800000005914399e+02	5.153768055370800960e-01	2.300989436167801383e+00	2.580325363329302846e+00	3.400000000000000000e+01
8.719200000005923812e+02	5.485425799505038169e-01	2.308630500286770637e+00	2.389538998516702151e+00	4.400000000000000000e+01
8.727600000005932088e+02	6.416958596793920222e-01	2.296254841206358588e+00	2.328747072914163940e+00	2.900000000000000000e+01
8.736000000005940365e+02	5.348365241783387125e-01	2.263862624595947004e+00	2.457949631997613515e+00	4.000000000000000000e+01
8.744400000005948641e+02	5.479645659373525435e-01	2.251453901179112371e+00	2.467146746624961473e+00	4.200000000000000000e+01
8.752800000005956917e+02	5.210798340206536094e-01	2.309028642120392938e+00	2.426338314750417613e+00	4.300000000000000000e+01
8.761200000005965194e+02	5.641822672389722459e-01	2.326587054814970301e+00	2.465524418642260240e+00	4.200000000000000000e+01
8.769600000005973470e+02	4.972717478673343572e-01	2.274129097153640977e+00	2.464705116038135024e+00	4.200000000000000000e+01
8.778000000005981747e+02	6.003481307435868386e-01	2.271654883129571090e+00	2.423880358351480524e+00	4.900000000000000000e+01
8.786400000005990023e+02	5.834115364330971776e-01	2.229164378048046569e+00	2.433050171825384744e+00	3.700000000000000000e+01
8.794800000005999436e+02	5.664617335445690793e-01	2.346657774703658106e+00	2.502214619614465008e+00	4.300000000000000000e+01
8.803200000006007713e+02	6.694985934170798458e-01	2.264135140172263583e+00	2.511373817263364394e+00	3.800000000000000000e+01
8.811600000006015989e+02	5.825221341638038286e-01	2.211596500899223550e+00	2.430527600317220482e+00	4.700000000000000000e+01
8.820000000006024266e+02	5.855322636258279978e-01	2.269041937358190264e+00	2.609676109740273198e+00	3.200000000000000000e+01
8.828400000006032542e+02	5.985288384373413928e-01	2.256471541934684133e+00	2.508819325938456135e+00	3.800000000000000000e+01
8.836800000006040818e+02	5.915118548281491639e-01	2.303885353475586761e+00	2.617957204606536248e+00	4.000000000000000000e+01
8.845200000006049095e+02	5.344811194213551220e-01	2.251283447712758345e+00	2.487089906535654649e+00	4.600000000000000000e+01
8.853600000006057371e+02	6.074366325291424840e-01	2.268665884256801046e+00	2.406217328059466976e+00	5.600000000000000000e+01
8.862000000006065648e+02	5.403783473834462558e-01	2.206032759792070586e+00	2.385339570526584740e+00	5.300000000000000000e+01
8.870400000006075061e+02	5.633061000730116286e-01	2.243384175182792539e+00	2.314456679174305531e+00	3.500000000000000000e+01
8.878800000006083337e+02	5.762198051962940104e-01	2.220720180358245255e+00	2.483568715920186243e+00	3.600000000000000000e+01
8.887200000006091614e+02	5.991194095216749727e-01	2.188040896000911228e+00	2.572675629693054411e+00	5.300000000000000000e+01
8.895600000006099890e+02	5.920047592237145384e-01	2.195346290708139136e+00	2.471777368509258110e+00	3.300000000000000000e+01
8.904000000006108166e+02	5.748759305048377621e-01	2.162636497037151440e+00	2.570874090982990356e+00	4.700000000000000000e+01
8.912400000006116443e+02	5.777327225628997587e-01	2.159911591890155691e+00	2.329965796794898125e+00	3.800000000000000000e+01
8.920800000006124719e+02	5.905750987080468084e-01	2.257171589654483945e+00	2.629052490447540524e+00	3.600000000000000000e+01
8.929200000006132996e+02	5.434029658745859193e-01	2.224416681388263317e+00	2.488134153709256502e+00	4.000000000000000000e+01
8.937600000006141272e+02	6.862162815155005147e-01	2.301646945881109296e+00	2.707210875833587327e+00	3.700000000000000000e+01
8.946000000006150685e+02	5.090149006223394501e-01	2.288862306087842580e+00	2.586282663122655201e+00	4.200000000000000000e+01
8.954400000006158962e+02	6.617988540701574829e-01	2.296062918627401306e+00	2.525349573066534958e+00	3.700000000000000000e+01
8.962800000006167238e+02	6.245679956458322080e-01	2.153248916859727302e+00	2.464411546253063356e+00	4.400000000000000000e+01
8.971200000006175514e+02	6.273222172445408473e-01	2.160420303050169633e+00	2.473468730006605387e+00	4.300000000000000000e+01
8.979600000006183791e+02	6.100614228839483788e-01	2.087577143556525350e+00	2.472521025177495169e+00	4.300000000000000000e+01
8.988000000006192067e+02	6.927856495430688710e-01	2.064719663654937420e+00	2.521568531685521197e+00	3.700000000000000000e+01
8.996400000006200344e+02	6.554947643063943064e-01	2.241847836170042463e+00	2.570611241410146963e+00	4.900000000000000000e+01
9.004800000006208620e+02	5.781886327723949615e-01	2.208961752966381642e+00	2.469649173160392674e+00	4.200000000000000000e+01
9.013200000006216897e+02	6.108672262184385859e-01	2.176061445350003787e+00	2.458682405483400668e+00	4.400000000000000000e+01
9.021600000006226310e+02	6.335304996044871517e-01	2.193147042605754216e+00	2.627710975709454111e+00	4.700000000000000000e+01
9.030000000006234586e+02	7.761783060032966253e-01	2.200218645781388815e+00	2.546734803330926056e+00	4.200000000000000000e+01
9.038400000006242863e+02	6.488106823185196825e-01	2.117276320491640274e+00	2.495753997912474986e+00	3.000000000000000000e+01
9.046800000006251139e+02	6.014274263196122128e-01	2.114320129984419872e+00	2.464768670363896685e+00	3.100000000000000000e+01
9.055200000006259415e+02	5.940286218087680314e-01	2.131350196918058160e+00	2.493778664077701546e+00	4.100000000000000000e+01
9.063600000006267692e+02	5.966140812276146121e-01	2.158366545612555143e+00	2.472784098962040655e+00	4.500000000000000000e+01
9.072000000006275968e+02	6.391837358396620372e-01	2.215369317072370059e+00	2.391784978379678517e+00	4.200000000000000000e+01
9.080400000006284245e+02	6.717375171539916590e-01	2.142358584663655918e+00	2.560781355265993486e+00	3.300000000000000000e+01
9.088800000006292521e+02	6.442753918779269284e-01	2.179334376450305477e+00	2.309773290926881550e+00	4.700000000000000000e+01
9.097200000006300797e+02	6.667972802429433798e-01	2.086296788156040805e+00	2.638760721641277840e+00	3.900000000000000000e+01
9.105600000006310211e+02	6.693031492515193470e-01	2.143246021571786564e+00	2.417743688052758078e+00	4.800000000000000000e+01
9.114000000006318487e+02	7.417927926253209403e-01	2.210181997382582253e+00	2.556722326756945218e+00	3.700000000000000000e+01
9.122400000006326763e+02	6.142662562160436934e-01	2.197104931169920228e+00	2.425696685981750367e+00	4.100000000000000000e+01
9.130800000006335040e+02	6.967234744381017864e-01	2.234014870363286498e+00	2.464666657255350390e+00	4.200000000000000000e+01
9.139200000006343316e+02	5.891644271901234076e-01	2.140911816400591139e+00	2.423632332657239541e+00	4.600000000000000000e+01
9.147600000006351593e+02	6.115888666139802643e-01	2.137795885375124882e+00	2.502593669115081632e+00	4.200000000000000000e+01
9.156000000006359869e+02	6.839968166781460468e-01	2.064667262483137478e+00	2.411550777260413447e+00	4.100000000000000000e+01
9.164400000006368145e+02	6.563882150815499861e-01	2.121525971038362712e+00	2.450503731418833375e+00	4.900000000000000000e+01
9.172800000006376422e+02	7.487630539190250900e-01	2.218372075306805247e+00	2.199452427290777390e+00	3.900000000000000000e+01
9.181200000006385835e+02	6.711212180692777141e-01	2.125205712594637752e+00	2.298396987049383888e+00	3.000000000000000000e+01
9.189600000006394112e+02	6.234625298860726472e-01	2.112026927474548899e+00	2.417337414858312883e+00	4.500000000000000000e+01
9.198000000006402388e+02	6.157871315286674863e-01	2.098835880682220267e+00	2.316273752626128779e+00	3.700000000000000000e+01
9.206400000006410664e+02	6.780948526286005862e-01	2.025632545506251603e+00	2.375205975154368598e+00	4.700000000000000000e+01
9.214800000006418941e+02	6.503855903338491284e-01	2.112417128013325041e+00	2.334134178623965550e+00	4.800000000000000000e+01
9.223200000006427217e+02	6.526593826548533483e-01	2.099189661863349876e+00	2.193058330393844457e+00	4.600000000000000000e+01
9.231600000006435494e+02	6.849160885602075810e-01	2.065950279231510756e+00	2.121978486604962910e+00	5.900000000000000000e+01
9.240000000006443770e+02	5.671556741512467914e-01	2.232698982597830284e+00	2.210894722581556504e+00	4.300000000000000000e+01
9.248400000006452046e+02	6.693780867923467826e-01	2.129435937853056515e+00	2.509807015215735237e+00	4.900000000000000000e+01
9.256800000006461460e+02	7.515831660030076744e-01	2.086161184853998929e+00	2.408715422320204524e+00	3.300000000000000000e+01
9.265200000006469736e+02	7.237709531441870459e-01	2.102874890444831113e+00	2.407620030200920525e+00	3.200000000000000000e+01
9.273600000006478012e+02	6.659414205024886124e-01	2.009576997171991231e+00	2.266520792044780297e+00	5.000000000000000000e+01
9.282000000006486289e+02	7.180944411870218147e-01	1.996267650182801834e+00	2.215417672434872642e+00	3.700000000000000000e+01
9.290400000006494565e+02	6.402299862444723599e-01	2.032947030872288341e+00	2.284310774137270350e+00	4.000000000000000000e+01
9.298800000006502842e+02	6.523479318523125459e-01	2.129615181789513478e+00	2.183200125852857720e+00	4.100000000000000000e+01
9.307200000006511118e+02	6.444482869053272944e-01	2.076272206476819093e+00	2.342085830138023628e+00	3.000000000000000000e+01
9.315600000006519394e+02	7.565309643513610238e-01	2.002918261020731006e+00	2.180967865052592991e+00	3.400000000000000000e+01
9.324000000006527671e+02	6.685959061812314363e-01	2.039553419806025225e+00	2.279846245134311111e+00	3.600000000000000000e+01
9.332400000006537084e+02	6.906430011351097908e-01	2.126177599079160707e+00	2.328720981713662042e+00	4.000000000000000000e+01
9.340800000006545361e+02	6.926722282441154510e-01	2.042791086652459676e+00	2.357592118553644145e+00	4.000000000000000000e+01
9.349200000006553637e+02	7.146836462698533676e-01	2.059393907254903233e+00	2.226459721099918632e+00	4.500000000000000000e+01
9.357600000006561913e+02	7.066770995358772067e-01	2.005986155025287321e+00	2.485323767835626363e+00	3.400000000000000000e+01
9.366000000006570190e+02	6.386525516352256071e-01	2.042567874438499409e+00	2.334184339195255919e+00	3.300000000000000000e+01
9.374400000006578466e+02	8.206099577245882237e-01	2.109139246494693420e+00	2.503041435958171856e+00	3.900000000000000000e+01
9.382800000006586743e+02	7.225492370974379019e-01	1.975700395498753981e+00	2.121895144833523705e+00	3.800000000000000000e+01
9.391200000006595019e+02	6.544702636210690816e-01	2.042251329666933124e+00	2.300745454097445908e+00	4.200000000000000000e+01
9.399600000006603295e+02	8.563730914342825296e-01	1.938792192540734316e+00	2.089592450521954969e+00	4.100000000000000000e+01
9.408000000006612709e+02	7.482576314777943383e-01	1.995323086736707552e+00	2.328436054590301563e+00	4.300000000000000000e+01
9.416400000006620985e+02	7.501238264344568529e-01	2.021844047486252016e+00	2.247276366842513085e+00	4.100000000000000000e+01
9.424800000006629261e+02	6.819716178773908011e-01	2.008355147605080049e+00	2.166113374478239262e+00	3.500000000000000000e+01
9.433200000006637538e+02	6.238010274149450307e-01	1.974856618977235190e+00	2.144947213944415676e+00	3.700000000000000000e+01
9.441600000006645814e+02	7.156119411482805281e-01	1.961348473403595971e+00	2.373777853389753112e+00	3.600000000000000000e+01
9.450000000006654091e+02	7.574042584014117896e-01	2.047830793009567607e+00	2.452605306090022808e+00	4.300000000000000000e+01
9.458400000006662367e+02	7.291780056830415857e-01	1.984303658027236406e+00	2.321429648076539731e+00	3.100000000000000000e+01
9.466800000006670643e+02	6.909331333183804658e-01	1.980767253412503148e+00	2.370250905978252387e+00	3.900000000000000000e+01
9.475200000006678920e+02	7.026695995579664844e-01	2.007221554621377635e+00	2.559069081514366850e+00	3.600000000000000000e+01
9.483600000006688333e+02	6.743872605125807995e-01	2.003666788798395437e+00	2.307884184631307178e+00	4.200000000000000000e+01
9.492000000006696609e+02	7.160861785390959522e-01	1.990103048879596548e+00	2.286696243903388215e+00	3.400000000000000000e+01
9.500400000006704886e+02	6.577662366985203013e-01	1.996530370015585643e+00	2.505505331557453808e+00	4.400000000000000000e+01
9.508800000006713162e+02	7.594274857655575195e-01	1.952948863800119117e+00	2.324311550193020715e+00	5.000000000000000000e+01
9.517200000006721439e+02	6.910698158454724460e-01	1.979358692956862065e+00	2.273114875061509110e+00	4.800000000000000000e+01
9.525600000006729715e+02	6.926931597199326163e-01	1.925759883178872478e+00	2.341915266651843019e+00	3.600000000000000000e+01
9.534000000006737991e+02	7.142973970046392340e-01	1.982152527131419983e+00	2.340712771304992224e+00	3.800000000000000000e+01
9.542400000006746268e+02	6.858825263512104975e-01	1.928536798059141910e+00	2.409507509682216941e+00	3.400000000000000000e+01
9.550800000006754544e+02	6.674486666967843762e-01	1.944912731732417077e+00	2.428299550237886795e+00	4.400000000000000000e+01
9.559200000006763958e+02	7.189955466915147753e-01	2.021280400591972892e+00	2.427088802084849561e+00	3.300000000000000000e+01
9.567600000006772234e+02	7.105232900716093036e-01	1.967639959575288033e+00	2.475875293291934121e+00	3.700000000000000000e+01
9.576000000006780510e+02	7.620317876942240831e-01	1.923991594688478468e+00	2.354659128861164241e+00	3.900000000000000000e+01
9.584400000006788787e+02	7.035210912821288076e-01	1.960335272109667182e+00	2.263440362602829659e+00	5.400000000000000000e+01
9.592800000006797063e+02	6.949910426011193243e-01	1.976671171280673045e+00	2.492218945121253526e+00	3.100000000000000000e+01
9.601200000006805340e+02	7.264416252084764380e-01	1.902999334341825000e+00	2.450995005761141154e+00	4.400000000000000000e+01
9.609600000006813616e+02	6.578728499493586845e-01	1.919319905613578570e+00	2.779768527554492774e+00	4.900000000000000000e+01
9.618000000006821892e+02	6.892845854866855859e-01	1.925632976892690529e+00	2.488539503213394788e+00	4.500000000000000000e+01
9.626400000006830169e+02	7.306768801466810848e-01	1.921938578736288150e+00	2.417308035109337894e+00	4.500000000000000000e+01
9.634800000006838445e+02	5.420496005965775854e-01	2.058236926276759249e+00	2.556074151656094973e+00	4.000000000000000000e+01
9.643200000006847858e+02	7.034027448433802787e-01	2.054528070840548892e+00	2.454837866430259474e+00	4.000000000000000000e+01
9.651600000006856135e+02	5.447363762339603177e-01	2.010812171241468604e+00	2.783599246001905669e+00	3.300000000000000000e+01
9.660000000006864411e+02	7.560503570758051461e-01	2.007089314613028641e+00	2.822358261301254334e+00	3.500000000000000000e+01
9.668400000006872688e+02	8.273446188860992256e-01	1.843359491691622054e+00	2.681114939555741650e+00	3.000000000000000000e+01
9.676800000006880964e+02	7.786191747427001486e-01	2.169622973108579878e+00	2.629869382678337697e+00	4.000000000000000000e+01
9.685200000006889240e+02	7.598739866850411362e-01	1.815879770623338718e+00	2.448621619317096432e+00	4.900000000000000000e+01
9.693600000006897517e+02	7.911091360294344454e-01	2.072129977974459525e+00	2.367371717547241516e+00	3.900000000000000000e+01
9.702000000006905793e+02	6.723243924303212715e-01	1.908373603498533022e+00	2.426119601202476161e+00	3.900000000000000000e+01
9.710400000006914070e+02	6.835197673370033700e-01	1.834610994300571285e+00	2.394865382120728636e+00	3.000000000000000000e+01
9.718800000006923483e+02	7.746953004351578853e-01	1.890842066930008558e+00	2.403609048572826090e+00	4.100000000000000000e+01
9.727200000006931759e+02	7.658509943781781626e-01	1.917066982587341872e+00	2.412350676673090888e+00	4.700000000000000000e+01
9.735600000006940036e+02	7.069867609359249405e-01	1.913285887593360268e+00	2.471090312977143544e+00	3.500000000000000000e+01
9.744000000006948312e+02	7.581025553103712955e-01	1.909498839178445984e+00	2.349827968865096040e+00	4.300000000000000000e+01
9.752400000006956589e+02	8.091982959037279377e-01	1.965705953278840568e+00	2.468563589686591175e+00	3.900000000000000000e+01
9.760800000006964865e+02	8.002739997402826821e-01	1.901907405505996795e+00	2.327297406341167108e+00	4.100000000000000000e+01
9.769200000006973141e+02	7.413296333534403759e-01	1.858103211085995188e+00	2.396029350210660436e+00	3.800000000000000000e+01
9.777600000006981418e+02	6.523651028952434094e-01	1.964293492909125138e+00	2.084759436964759072e+00	4.100000000000000000e+01
9.786000000006989694e+02	7.833804721029703488e-01	1.790478360886385678e+00	2.013487688980838186e+00	3.400000000000000000e+01
9.794400000006999107e+02	7.243757133697086292e-01	1.846657911309891098e+00	2.132214198792931281e+00	4.200000000000000000e+01
9.802800000007007384e+02	6.753507912929936907e-01	1.852832221303592153e+00	2.310938976877825901e+00	3.100000000000000000e+01
9.811200000007015660e+02	8.063057196711502783e-01	1.809001443480421356e+00	2.089662081479942479e+00	4.800000000000000000e+01
9.819600000007023937e+02	7.272403757421983528e-01	1.805165724240566760e+00	2.088383528115645316e+00	3.400000000000000000e+01
9.828000000007032213e+02	7.281547812399430386e-01	1.541325125820086406e+00	1.827103381853548703e+00	4.600000000000000000e+01
9.836400000007040489e+02	7.690488581066473595e-01	1.817479696171715453e+00	2.065821613994397676e+00	3.600000000000000000e+01
9.844800000007048766e+02	7.399226527347213533e-01	1.773629671910583738e+00	2.144538236664216946e+00	3.700000000000000000e+01
9.853200000007057042e+02	7.507761622232820287e-01	1.849775054740795177e+00	2.313253277736152747e+00	4.600000000000000000e+01
9.861600000007065319e+02	8.816093047409396810e-01	1.765915996496603801e+00	2.101966902202563769e+00	4.600000000000000000e+01
9.870000000007074732e+02	7.424220312648946996e-01	1.762052583877730338e+00	2.130679023168486008e+00	4.600000000000000000e+01
9.878400000007083008e+02	6.932143957178122928e-01	1.848185084173856296e+00	2.299389782892311551e+00	3.600000000000000000e+01
9.886800000007091285e+02	7.139863678102419398e-01	1.814313357378580349e+00	2.138099220245254894e+00	3.500000000000000000e+01
9.895200000007099561e+02	7.347378395591803724e-01	1.800437592747889060e+00	2.116807334567834431e+00	3.700000000000000000e+01
9.903600000007107838e+02	7.054688210307016316e-01	1.746557889691032539e+00	2.305514130425685870e+00	3.800000000000000000e+01
9.912000000007116114e+02	6.961792485007397557e-01	1.822674276037077545e+00	2.224219590294991278e+00	4.300000000000000000e+01
9.920400000007124390e+02	7.268692536263687831e-01	1.808787060642616851e+00	2.382923863306019463e+00	5.000000000000000000e+01
9.928800000007132667e+02	7.175387071509735648e-01	1.784896190444853481e+00	2.441626979979171441e+00	3.200000000000000000e+01
9.937200000007140943e+02	8.881876121513920808e-01	1.911001883812736724e+00	2.260328862845733422e+00	4.200000000000000000e+01
9.945600000007150356e+02	7.488160273931986355e-01	1.757104250122286881e+00	2.129029587688841652e+00	4.300000000000000000e+01
9.954000000007158633e+02	7.694238887960167528e-01	1.823203349115959160e+00	2.287729231996172174e+00	3.300000000000000000e+01
9.962400000007166909e+02	7.600111071160690068e-01	1.779299302732960442e+00	2.126427899645538577e+00	5.700000000000000000e+01
9.970800000007175186e+02	7.205776840795560245e-01	1.755392139488422876e+00	2.265125537036186021e+00	4.200000000000000000e+01
9.979200000007183462e+02	7.811236506241587829e-01	1.821482100069369503e+00	2.103822218026320634e+00	4.800000000000000000e+01
9.987600000007158769e+02	7.716490189426390423e-01	1.677569218692525510e+00	2.432517956074738308e+00	2.800000000000000000e+01
9.996000000007120434e+02	7.621536221663941513e-01	1.723653594903292952e+00	2.251212738917773848e+00	4.900000000000000000e+01
1.000440000000708096e+03	7.026375426484180453e-01	1.779735385064957764e+00	2.229906624980226848e+00	4.200000000000000000e+01
1.001280000000704263e+03	7.731008597143346206e-01	1.705814685830298272e+00	2.148599733669260381e+00	4.700000000000000000e+01
1.002120000000700429e+03	7.635434463352208656e-01	1.771891578082643859e+00	2.047291996631056765e+00	5.200000000000000000e+01
1.002960000000696596e+03	7.739653350338230320e-01	1.767966239355425628e+00	2.305983524215298619e+00	3.600000000000000000e+01
1.003800000000692762e+03	7.943664927014963961e-01	1.784038640943301113e+00	2.374674402145549035e+00	4.700000000000000000e+01
1.004640000000688929e+03	7.847468913286218539e-01	1.700109029248047410e+00	2.323364507353800956e+00	4.100000000000000000e+01
1.005480000000685209e+03	6.751065350288545375e-01	1.686177403940489317e+00	2.242053966219832439e+00	4.000000000000000000e+01
1.006320000000681375e+03	6.854454316180879081e-01	1.742243944610352813e+00	2.370742850879723029e+00	4.600000000000000000e+01
1.007160000000677542e+03	7.857636717183201780e-01	1.758308809224596203e+00	2.429431158949510561e+00	4.200000000000000000e+01
1.008000000000673708e+03	7.260610673393484982e-01	1.744371967694108960e+00	2.328118974317998635e+00	4.400000000000000000e+01
1.008840000000669875e+03	7.063376740260298714e-01	1.670433620017751641e+00	2.116806213110588697e+00	4.300000000000000000e+01
1.009680000000666041e+03	7.365934465216966709e-01	1.676493970699229008e+00	2.105493003649550943e+00	4.200000000000000000e+01
1.010520000000662208e+03	7.168285167952012094e-01	1.712553044601069718e+00	2.134179354849474297e+00	4.000000000000000000e+01
1.011360000000658374e+03	7.370427498697083024e-01	1.758610805265827359e+00	2.132865303156314507e+00	3.000000000000000000e+01
1.012200000000654541e+03	7.672361735282872131e-01	1.784667580409894816e+00	2.041550909240573475e+00	3.700000000000000000e+01
1.013040000000650707e+03	7.774087732018297725e-01	1.700723388735782216e+00	2.030236175217278838e+00	4.200000000000000000e+01
1.013880000000646987e+03	7.075605608389261558e-01	1.676778313742544491e+00	2.308921112940826248e+00	4.200000000000000000e+01
1.014720000000643154e+03	7.476914741493202454e-01	1.722832517580190848e+00	2.347605881949606399e+00	4.600000000000000000e+01
1.015560000000639320e+03	7.378016584623352525e-01	1.648886032786855527e+00	2.296290482622461937e+00	4.800000000000000000e+01
1.016400000000635487e+03	7.578909716760612314e-01	1.944938981829864577e+00	2.314974882515343779e+00	4.600000000000000000e+01
1.017240000000631653e+03	6.379594127473944276e-01	1.810991594007211436e+00	2.353659066432535862e+00	5.000000000000000000e+01
1.018080000000627820e+03	7.580071232508848178e-01	1.677043873362236592e+00	2.412343233828252664e+00	3.800000000000000000e+01
1.018920000000623986e+03	6.280339158520424903e-01	1.773095968483562768e+00	2.421027307761507430e+00	3.800000000000000000e+01
1.019760000000620153e+03	7.280398953643604232e-01	1.659147957869947732e+00	2.249711347148865670e+00	3.000000000000000000e+01
1.020600000000616319e+03	6.580250231941016104e-01	1.745199996535965248e+00	2.398395395178619882e+00	4.000000000000000000e+01
1.021440000000612486e+03	7.679892616836972996e-01	1.671252099700602844e+00	2.317079471488404874e+00	3.500000000000000000e+01
1.022280000000608652e+03	7.879326908125166007e-01	1.637304501912351773e+00	2.125763593512536520e+00	5.000000000000000000e+01
1.023120000000604932e+03	7.578552897610234540e-01	1.643357325489043230e+00	2.254447848637179064e+00	4.600000000000000000e+01
1.023960000000601099e+03	6.577570578749518670e-01	1.629410563863052719e+00	2.133132241967185205e+00	4.000000000000000000e+01
1.024800000000597265e+03	7.576380019151399692e-01	1.635464329758577140e+00	2.321816837302283609e+00	3.900000000000000000e+01
1.025640000000593318e+03	7.074981239826303447e-01	1.611518828033883466e+00	2.260501684449590432e+00	4.900000000000000000e+01
1.026480000000589598e+03	7.473374164525419250e-01	1.667574097958338442e+00	2.319186769056384101e+00	4.600000000000000000e+01
1.027320000000585878e+03	7.771558896404845429e-01	1.593630246055598221e+00	2.257872187520828078e+00	3.600000000000000000e+01
1.028160000000581931e+03	7.169535668733375555e-01	1.599687327680687776e+00	2.126557918210290499e+00	4.200000000000000000e+01
1.029000000000578211e+03	7.167304507455415363e-01	1.655745605505488216e+00	2.115243984593764281e+00	4.300000000000000000e+01
1.029840000000574264e+03	7.264865163448517293e-01	1.571805126089899751e+00	2.083930466227440714e+00	2.800000000000000000e+01
1.030680000000570544e+03	7.162218192125117122e-01	1.637866088655269392e+00	2.032617420638414885e+00	4.500000000000000000e+01
1.031520000000566597e+03	6.959362845073663317e-01	1.653928480192428996e+00	2.131304829504634846e+00	4.600000000000000000e+01
1.032360000000562877e+03	6.356299785658546808e-01	1.609992409106928868e+00	2.099992736306867780e+00	4.300000000000000000e+01
1.033200000000558930e+03	7.553029047281529795e-01	1.546058038899735809e+00	2.028681291510471940e+00	3.400000000000000000e+01
1.034040000000555210e+03	7.249551960539405426e-01	1.572125419959232939e+00	2.237370437944744772e+00	4.400000000000000000e+01
1.034880000000551263e+03	6.645865942717805730e-01	1.638194710548936950e+00	2.156060208407497125e+00	4.100000000000000000e+01
1.035720000000547543e+03	7.541972188281745870e-01	1.534265998435025979e+00	2.174750642482166096e+00	4.600000000000000000e+01
1.036560000000543823e+03	7.437872471312267919e-01	1.580339394878923498e+00	2.133441748682294747e+00	4.300000000000000000e+01
1.037400000000539876e+03	7.033564513614889435e-01	1.616414950404405415e+00	2.282133624290011653e+00	4.400000000000000000e+01
1.038240000000536156e+03	7.429049783861535472e-01	1.572492841342801650e+00	2.280826237934001188e+00	3.400000000000000000e+01
1.039080000000532209e+03	7.624328125143453594e-01	1.528573184411782915e+00	2.249519694755188315e+00	4.600000000000000000e+01
1.039920000000528489e+03	6.819400310239540630e-01	1.614656089419287621e+00	2.118213989083061577e+00	3.800000000000000000e+01
1.040760000000524542e+03	7.514265835746606337e-01	1.570741573410981529e+00	2.426909150599582787e+00	2.900000000000000000e+01
1.041600000000520822e+03	7.308924240618237533e-01	1.526829872687901934e+00	2.215605252866924779e+00	4.400000000000000000e+01
1.042440000000516875e+03	7.203376286145699581e-01	1.562921052608359229e+00	2.164302409316284148e+00	3.700000000000000000e+01
1.043280000000513155e+03	7.097622244022423477e-01	1.569015192565099692e+00	2.283000407732479253e+00	4.900000000000000000e+01
1.044120000000509208e+03	7.091662599760480967e-01	1.565112450134221511e+00	2.261699412178673985e+00	3.900000000000000000e+01
1.044960000000505488e+03	6.685496842536521322e-01	1.571212915831389445e+00	2.350399578705844483e+00	3.100000000000000000e+01
1.045800000000501768e+03	8.079125033688117075e-01	1.657316708775431691e+00	2.279100851075644307e+00	4.400000000000000000e+01
1.046640000000497821e+03	6.772547352985881508e-01	1.573423853242634562e+00	2.267803248151291307e+00	3.000000000000000000e+01
1.047480000000494101e+03	7.165764522816191473e-01	1.499534589816720054e+00	2.096506763206360535e+00	4.800000000000000000e+01
1.048320000000490154e+03	7.058776120601845117e-01	1.655649036934157881e+00	2.205211535322791683e+00	3.300000000000000000e+01
1.049160000000486434e+03	7.351583246664306071e-01	1.621767146081946720e+00	2.213917616424128543e+00	4.200000000000000000e+01
1.050000000000482487e+03	7.444185527035577232e-01	1.477888999916116219e+00	2.182624947634132173e+00	4.400000000000000000e+01
1.050840000000478767e+03	7.036583473611042194e-01	1.474014893730577036e+00	2.201333616007366878e+00	2.800000000000000000e+01
1.051680000000474820e+03	7.128776926399842395e-01	1.510144867015233761e+00	2.220043586022596216e+00	4.400000000000000000e+01
1.052520000000471100e+03	6.920766282247078349e-01	1.476279002348976466e+00	2.158754997334241921e+00	3.200000000000000000e+01
1.053360000000467153e+03	6.912551825504295033e-01	1.532417422031159937e+00	2.147467825285302112e+00	4.700000000000000000e+01
1.054200000000463433e+03	6.904133546616223471e-01	1.528560228874537685e+00	2.246182075385167121e+00	3.000000000000000000e+01
1.055040000000459713e+03	6.195511313528314634e-01	1.194707533313157377e+00	2.214897825216379346e+00	3.900000000000000000e+01
1.055880000000455766e+03	7.686685495396454737e-01	1.440859516175661437e+00	2.393615109893935333e+00	3.800000000000000000e+01
1.056720000000452046e+03	6.677657189669573556e-01	1.527016135310476752e+00	2.202333974750900758e+00	3.900000000000000000e+01
1.057560000000448099e+03	6.968426101735877287e-01	1.503177592138645879e+00	2.291054453487465725e+00	4.800000000000000000e+01
1.058400000000444379e+03	6.758992882161677374e-01	1.509343932280336364e+00	2.309776566795998853e+00	4.400000000000000000e+01
1.059240000000440432e+03	6.949357239889962790e-01	1.455515349525024593e+00	2.068500352874939718e+00	4.300000000000000000e+01
1.060080000000436712e+03	6.939519749852203212e-01	1.451691876005033688e+00	2.287225793593917977e+00	4.800000000000000000e+01
1.060920000000432765e+03	6.629480533839050560e-01	1.537873659401408410e+00	2.205953018150684120e+00	4.000000000000000000e+01
1.061760000000429045e+03	7.019239802278632867e-01	1.484060751480993146e+00	2.264682025851004532e+00	5.000000000000000000e+01
1.062600000000425098e+03	6.908798308911638930e-01	1.430253310219447460e+00	2.103412863081586703e+00	3.500000000000000000e+01
1.063440000000421378e+03	6.998155729663336766e-01	1.486451377990333000e+00	2.212145524919227668e+00	4.900000000000000000e+01
1.064280000000417658e+03	7.287312673698415066e-01	1.412655212245712777e+00	2.070880156700240171e+00	4.300000000000000000e+01
1.065120000000413711e+03	6.476269659778185472e-01	1.518864820824443518e+00	2.049616733564324278e+00	3.900000000000000000e+01
1.065960000000409991e+03	6.665026632648110017e-01	1.495080282366834989e+00	2.128355241889000826e+00	4.800000000000000000e+01
1.066800000000406044e+03	7.153583969684391697e-01	1.441301773374882744e+00	2.237095773585757286e+00	4.400000000000000000e+01
1.067640000000402324e+03	6.641941724470807884e-01	1.467529309587995989e+00	2.225838255065757387e+00	3.600000000000000000e+01
1.068480000000398377e+03	6.930100365683521391e-01	1.473763074552512542e+00	2.194582824389153863e+00	5.000000000000000000e+01
1.069320000000394657e+03	7.518060795937639984e-01	1.360003165080374998e+00	2.253329549337586446e+00	4.900000000000000000e+01
1.070160000000390710e+03	7.005823348729558475e-01	1.466249634621433762e+00	2.542078454281892164e+00	3.700000000000000000e+01
1.071000000000386990e+03	6.493387757268609395e-01	1.402502603335001652e+00	2.280829480284986222e+00	3.800000000000000000e+01
1.071840000000383043e+03	7.480754715411317424e-01	1.378762252074539063e+00	2.149582710794071261e+00	4.000000000000000000e+01
1.072680000000379323e+03	6.767924338407711460e-01	1.495028532959896239e+00	2.268338164979920357e+00	3.300000000000000000e+01
1.073520000000375603e+03	7.154896796633914979e-01	1.421301602767246486e+00	2.367095856616445282e+00	4.000000000000000000e+01
1.074360000000371656e+03	6.341672296906707418e-01	1.407581634726258191e+00	2.225855929058306870e+00	4.400000000000000000e+01
1.075200000000367936e+03	5.528252851615123031e-01	1.313868712208125178e+00	2.144618336737377451e+00	3.000000000000000000e+01
1.076040000000363989e+03	5.714637264718920306e-01	1.450162959631957627e+00	2.103383043752773851e+00	3.700000000000000000e+01
1.076880000000360269e+03	7.200826600063180427e-01	1.376464379901456869e+00	2.152150201595518730e+00	5.100000000000000000e+01
1.077720000000356322e+03	5.886820502443127490e-01	1.442773201238422454e+00	1.960919859509557828e+00	3.300000000000000000e+01
1.078560000000352602e+03	6.572619656537791455e-01	1.429089463278138572e+00	2.149691902310021607e+00	3.100000000000000000e+01
1.079400000000348655e+03	6.858224620968522700e-01	1.355413301018650873e+00	2.238466455207797523e+00	4.400000000000000000e+01
1.080240000000344935e+03	6.243635915559656580e-01	1.371744767536084098e+00	2.137243596557244718e+00	3.700000000000000000e+01
1.081080000000340988e+03	6.428853126226413695e-01	1.408083992608535784e+00	2.166023319221237919e+00	3.600000000000000000e+01
1.081920000000337268e+03	6.213876927140397077e-01	1.364431001890181072e+00	2.064805682900430650e+00	3.400000000000000000e+01
1.082760000000333548e+03	5.798708406985373376e-01	1.260786029382777507e+00	2.013590726090396910e+00	4.800000000000000000e+01
1.083600000000329601e+03	6.583347960090090156e-01	1.417149153772986558e+00	2.192378454160509804e+00	4.100000000000000000e+01
1.084440000000325881e+03	6.467796266234558944e-01	1.433520373198711617e+00	2.201168905062071968e+00	3.900000000000000000e+01
1.085280000000321934e+03	7.152053683430834585e-01	1.339899845933519185e+00	2.229962064457101434e+00	3.900000000000000000e+01
1.086120000000318214e+03	6.236120185590662279e-01	1.366287749931124784e+00	2.168758012255054268e+00	4.300000000000000000e+01
1.086960000000314267e+03	6.719996204953423424e-01	1.382684109594781496e+00	2.177556771594155727e+00	4.600000000000000000e+01
1.087800000000310547e+03	6.603681782541529488e-01	1.399088924155931002e+00	2.346358414573674445e+00	3.400000000000000000e+01
1.088640000000306600e+03	6.487178232164121372e-01	1.375502421810498754e+00	2.165162839204387790e+00	3.900000000000000000e+01
1.089480000000302880e+03	6.970485471035190450e-01	1.431924761961212322e+00	2.183970203932582343e+00	4.000000000000000000e+01
1.090320000000299160e+03	5.953603666502037539e-01	1.318355963372569217e+00	1.952780538345421535e+00	3.100000000000000000e+01
1.091160000000295213e+03	6.436533542103600736e-01	1.364796050247042869e+00	2.091593887926650908e+00	5.000000000000000000e+01
1.092000000000291493e+03	7.419275486939830300e-01	1.391245191508141410e+00	1.870410266084357120e+00	4.300000000000000000e+01
1.092840000000287546e+03	5.901831213006620835e-01	1.277703490049324930e+00	2.019229716263973629e+00	5.500000000000000000e+01
1.093680000000283826e+03	6.384199632113364276e-01	1.294171059895510734e+00	2.218052270161817940e+00	4.400000000000000000e+01
1.094520000000279879e+03	5.166382171998904482e-01	1.250647951389543877e+00	1.836877964466433255e+00	3.200000000000000000e+01
1.095360000000276159e+03	6.348379275206510464e-01	1.347134327945377352e+00	2.085706697508057150e+00	4.400000000000000000e+01
1.096200000000272212e+03	5.030190809060510748e-01	1.283630221003379646e+00	2.114538659329455061e+00	4.400000000000000000e+01
1.097040000000268492e+03	5.811817797109214423e-01	1.310135778578028987e+00	2.073373902087812137e+00	3.600000000000000000e+01
1.097880000000264545e+03	6.493260904991460247e-01	1.296651147972943008e+00	2.012212410538291696e+00	4.900000000000000000e+01
1.098720000000260825e+03	2.974520409293952561e-01	1.263176310622123211e+00	2.041054097960776748e+00	4.000000000000000000e+01
1.099560000000257105e+03	5.855596816968403617e-01	1.319711395847981361e+00	2.129899150989517764e+00	3.900000000000000000e+01
1.100400000000253158e+03	5.436490373302708123e-01	1.246256526573111145e+00	2.068747501682730583e+00	3.500000000000000000e+01
1.101240000000249438e+03	6.717202363630142559e-01	1.262811878586714176e+00	2.147599279342390144e+00	4.300000000000000000e+01
1.102080000000245491e+03	6.197732616545928996e-01	1.189377456104076414e+00	2.246454480121403918e+00	3.000000000000000000e+01
1.102920000000241771e+03	6.078081755017561427e-01	1.315953295262317635e+00	2.205313150203864314e+00	3.200000000000000000e+01
1.103760000000237824e+03	5.258250585850753334e-01	1.382539524473256343e+00	2.174175192785830379e+00	3.800000000000000000e+01
1.104600000000234104e+03	5.838239403316162202e-01	1.289136233138296284e+00	2.023040803262767806e+00	4.400000000000000000e+01
1.105440000000230157e+03	6.118048484219413830e-01	1.335743617255417792e+00	2.041909943266372540e+00	3.100000000000000000e+01
1.106280000000226437e+03	5.897679221563697505e-01	1.292361699566713096e+00	2.030782619143675749e+00	3.800000000000000000e+01
1.107120000000222490e+03	6.177131775999040730e-01	1.228990596191240181e+00	2.039658924828825715e+00	4.500000000000000000e+01
1.107960000000218770e+03	5.256407127518952782e-01	1.255630420547652282e+00	1.958538910992467130e+00	3.200000000000000000e+01
1.108800000000215050e+03	4.535504569101963535e-01	1.262281128851007406e+00	2.117422527569856161e+00	4.200000000000000000e+01
1.109640000000211103e+03	5.914424924509626980e-01	1.258942919010095807e+00	2.086309775695107671e+00	4.400000000000000000e+01
1.110480000000207383e+03	5.793169737315868595e-01	1.305615905489350137e+00	2.055200742543850545e+00	3.700000000000000000e+01
1.111320000000203436e+03	6.071739554441270004e-01	1.282300150804028371e+00	2.214095528980553063e+00	4.400000000000000000e+01
1.112160000000199716e+03	4.450135280256595771e-01	1.068995765921719077e+00	2.132994067338427779e+00	3.300000000000000000e+01
1.113000000000195769e+03	5.128356847400312724e-01	1.205702910224149882e+00	2.071896406161342075e+00	3.900000000000000000e+01
1.113840000000192049e+03	4.906403911372174131e-01	1.292421520669961410e+00	2.040802588786704508e+00	4.400000000000000000e+01
1.114680000000188102e+03	4.684278518954703707e-01	1.189151769530945479e+00	1.979712630456463174e+00	3.700000000000000000e+01
1.115520000000184382e+03	5.761980790726011215e-01	1.255893664321411807e+00	2.048626696331163011e+00	4.200000000000000000e+01
1.116360000000180435e+03	5.139511273019713444e-01	1.302647405911606437e+00	1.977544603636025133e+00	4.100000000000000000e+01
1.117200000000176715e+03	5.116870570891285386e-01	1.269413111441281439e+00	1.976466472077796466e+00	4.200000000000000000e+01
1.118040000000172995e+03	5.694059863279526956e-01	1.256190792470589956e+00	2.075392325628757195e+00	4.000000000000000000e+01
1.118880000000169048e+03	5.671078664193934804e-01	1.202980546159447606e+00	2.124322285151984957e+00	3.500000000000000000e+01
1.119720000000165328e+03	5.247928764360428877e-01	1.249782500026651144e+00	2.113256305544618741e+00	3.900000000000000000e+01
1.120560000000161381e+03	5.124610555511294185e-01	1.226596698081018122e+00	2.112194419949705804e+00	4.500000000000000000e+01
1.121400000000157661e+03	4.901124998002495681e-01	1.233423250990615117e+00	2.171136600067039346e+00	4.800000000000000000e+01
1.122240000000153714e+03	4.877472803765290910e-01	1.290262246812504454e+00	2.310082850508593300e+00	2.800000000000000000e+01
1.123080000000149994e+03	4.553653794186978132e-01	1.077113758428013934e+00	2.369033352170723195e+00	4.700000000000000000e+01
1.123920000000146047e+03	3.929668457084250499e-01	1.083977906612870523e+00	2.217988007211093127e+00	3.000000000000000000e+01
1.124760000000142327e+03	4.805517603898196155e-01	1.180854760638029965e+00	2.046946977643019139e+00	3.400000000000000000e+01
1.125600000000138380e+03	3.781202349519330874e-01	1.067744318926330038e+00	2.215910182194281930e+00	4.500000000000000000e+01
1.126440000000134660e+03	5.556723349655458000e-01	1.154646733626396138e+00	2.054877692336728678e+00	4.200000000000000000e+01
1.127280000000130940e+03	4.932080984816226144e-01	1.191562131281920012e+00	1.963849514202396618e+00	4.300000000000000000e+01
1.128120000000126993e+03	5.607276798805109763e-01	1.218490660843377871e+00	2.142825719466014966e+00	4.600000000000000000e+01
1.128960000000123273e+03	4.682310536882628993e-01	1.185432313986021668e+00	2.141806377682724083e+00	3.600000000000000000e+01
1.129800000000119326e+03	4.457183260311317063e-01	1.152387142032675005e+00	2.310791415409654714e+00	3.600000000000000000e+01
1.130640000000115606e+03	5.631895919339060530e-01	1.159355263793286683e+00	2.009780882001733548e+00	3.800000000000000000e+01
1.131480000000111659e+03	4.606449226477231651e-01	1.186336859905282815e+00	2.198774754546404697e+00	4.600000000000000000e+01
1.132320000000107939e+03	5.280843708117101132e-01	1.123331903355523576e+00	2.007773091318963310e+00	3.700000000000000000e+01
1.133160000000103992e+03	3.655078923096019561e-01	1.100340447572692781e+00	1.816775939087428737e+00	4.900000000000000000e+01
1.134000000000100272e+03	5.529156623590965047e-01	1.177362692074829909e+00	2.185783349417575572e+00	3.600000000000000000e+01
1.134840000000096552e+03	4.703077884173849088e-01	1.174398690043882976e+00	2.234795331660176299e+00	4.700000000000000000e+01
1.135680000000092605e+03	4.976843351032133600e-01	1.201448471492223113e+00	1.953811941504675520e+00	4.500000000000000000e+01
1.136520000000088885e+03	4.550453500694258135e-01	1.168512130154295781e+00	2.262833130005790672e+00	3.500000000000000000e+01
1.137360000000084938e+03	4.523909046985047366e-01	1.225589746612585351e+00	2.071858909901059587e+00	4.000000000000000000e+01
1.138200000000081218e+03	5.297210028689504080e-01	1.142681368747752613e+00	2.040889457807370633e+00	3.400000000000000000e+01
1.139040000000077271e+03	4.370358664934610449e-01	1.159787200888409142e+00	2.029924698793150295e+00	4.100000000000000000e+01
1.139880000000073551e+03	4.343354218550389834e-01	1.126907222847178591e+00	2.028964746727613289e+00	4.500000000000000000e+01
1.140720000000069604e+03	4.016198045122491012e-01	1.074041518366852577e+00	1.878009544045990076e+00	3.700000000000000000e+01
1.141560000000065884e+03	4.888891348957600802e-01	1.281190110510603386e+00	1.777059090961041088e+00	2.900000000000000000e+01
1.142400000000061937e+03	3.861434217686813275e-01	1.148353164840144158e+00	1.946113431367004543e+00	5.400000000000000000e+01
1.143240000000058217e+03	4.933827817597153387e-01	1.135530874294552461e+00	2.125172639808135866e+00	5.100000000000000000e+01
1.144080000000054497e+03	4.706072975050739626e-01	1.212723153092600814e+00	2.034236728705723252e+00	4.400000000000000000e+01
1.144920000000050550e+03	4.478170407030160338e-01	1.179930094658386608e+00	2.203305661271386828e+00	5.100000000000000000e+01
1.145760000000046830e+03	5.050121245815971660e-01	1.137151816241846802e+00	2.062379583958524609e+00	4.500000000000000000e+01
1.146600000000042883e+03	4.521925717473528894e-01	1.114388418809318937e+00	1.971458389638375719e+00	4.800000000000000000e+01
1.147440000000039163e+03	4.293584182453711318e-01	1.201639789000851666e+00	2.120542229192630579e+00	4.300000000000000000e+01
1.148280000000035216e+03	4.565097986179690870e-01	1.078906210622986084e+00	2.129631074542284175e+00	4.200000000000000000e+01
1.149120000000031496e+03	4.436468517813333956e-01	1.086187804012027636e+00	2.048724844164417469e+00	5.000000000000000000e+01
1.149960000000027549e+03	4.507696337936661357e-01	1.153484518268310222e+00	2.227823695314420149e+00	4.100000000000000000e+01
1.150800000000023829e+03	4.378781213735281619e-01	1.080796404764982954e+00	2.226927666046965459e+00	4.700000000000000000e+01
1.151640000000019882e+03	4.949723816263997822e-01	1.128123604098947741e+00	2.146036686168847574e+00	4.900000000000000000e+01
1.152480000000016162e+03	4.420525963278781334e-01	1.105466189100982266e+00	2.005150868694787203e+00	4.300000000000000000e+01
1.153320000000012442e+03	4.291188847223204594e-01	1.232824210962159661e+00	2.084270204392723258e+00	3.600000000000000000e+01
1.154160000000008495e+03	3.061713468708633368e-01	1.080197780157149179e+00	1.903394777383673020e+00	5.100000000000000000e+01
1.155000000000004775e+03	3.732099138139828853e-01	1.117586918183503197e+00	2.062524467999217848e+00	4.700000000000000000e+01
1.155840000000000828e+03	3.702347419060847411e-01	1.174991751641833115e+00	2.141659353783054609e+00	4.000000000000000000e+01
1.156679999999997108e+03	2.772459295104854338e-01	1.052412391358002353e+00	1.960799548063800968e+00	4.400000000000000000e+01
1.157519999999993161e+03	3.942435434914225434e-01	1.139848752164795753e+00	2.079944993412566667e+00	4.500000000000000000e+01
1.158359999999989441e+03	4.012276748713573538e-01	1.137300995961470385e+00	2.129095787833346520e+00	4.000000000000000000e+01
1.159199999999985494e+03	5.281984539642068377e-01	1.234769169542750067e+00	1.978251851385476989e+00	4.500000000000000000e+01
1.160039999999981774e+03	4.751558983559297511e-01	1.132253375188547295e+00	2.127413224155036531e+00	4.700000000000000000e+01
1.160879999999977827e+03	2.421000276460873180e-01	1.029753740108909188e+00	2.366579936972005527e+00	4.500000000000000000e+01
1.161719999999974107e+03	3.990309910635436719e-01	1.127270264432491675e+00	2.155752085257873762e+00	5.300000000000000000e+01
1.162559999999970387e+03	3.659489145874103011e-01	1.184802975052533958e+00	2.024929661365402200e+00	3.900000000000000000e+01
1.163399999999966440e+03	3.528538964751898876e-01	1.132352004444922899e+00	2.224112683160790915e+00	4.000000000000000000e+01
1.164239999999962720e+03	3.097459687251149507e-01	1.169917345535909092e+00	2.183301171332946211e+00	4.500000000000000000e+01
1.165079999999958773e+03	3.266251981140300131e-01	1.167499207284772966e+00	2.202495079226406194e+00	4.200000000000000000e+01
1.165919999999955053e+03	4.134917745866710237e-01	1.105097596574885932e+00	1.981694536586617872e+00	4.200000000000000000e+01
1.166759999999951106e+03	3.903457513963735082e-01	1.112712566764697542e+00	2.210899516259307251e+00	4.200000000000000000e+01
1.167599999999947386e+03	3.371871304414006953e-01	1.100344123848380207e+00	2.050110066823580546e+00	3.400000000000000000e+01
1.168439999999943439e+03	3.840160118724295080e-01	1.107992368284427931e+00	2.209326139605611861e+00	4.100000000000000000e+01
1.169279999999939719e+03	2.708325530564370531e-01	1.185657352128991926e+00	2.048547772479960560e+00	3.000000000000000000e+01
1.170119999999935771e+03	1.763681894988642154e-02	1.023339274093838958e+00	1.987775020959269057e+00	2.900000000000000000e+01
1.170959999999932052e+03	3.544289240479606695e-01	1.111038030286051859e+00	2.087007897163979386e+00	4.000000000000000000e+01
1.171799999999928332e+03	3.012088020736723992e-01	1.068753719008862735e+00	2.166246453563496210e+00	3.700000000000000000e+01
1.172639999999924385e+03	3.679767146390453547e-01	1.006486459649708731e+00	2.035490683790537769e+00	4.600000000000000000e+01
1.173479999999920665e+03	2.247327429940024213e-01	9.542362925772970295e-01	1.834740615883974968e+00	2.800000000000000000e+01
1.174319999999916718e+03	3.414768983883444964e-01	1.082003265499940747e+00	2.043996263000093183e+00	3.100000000000000000e+01
1.175159999999912998e+03	2.682093838564633126e-01	1.119787378055800975e+00	2.153257673504882952e+00	4.600000000000000000e+01
1.175999999999909051e+03	4.149302015290702861e-01	1.047588775888489421e+00	1.972524875411605372e+00	4.900000000000000000e+01
1.176839999999905331e+03	2.516394707509991280e-01	1.085407523796533713e+00	1.921797850192946688e+00	2.000000000000000000e+01
1.177679999999901383e+03	3.683373144118547438e-01	1.083243683517350009e+00	2.041076569069547819e+00	4.200000000000000000e+01
1.178519999999897664e+03	2.650237254518543750e-01	9.810973310825716887e-01	2.020361168670425922e+00	4.500000000000000000e+01
1.179359999999893716e+03	3.216987994586272270e-01	1.118968538447091987e+00	2.039651604031380572e+00	4.800000000000000000e+01
1.180199999999889997e+03	2.683627532132994431e-01	1.086857315106032784e+00	1.968947862031051432e+00	4.400000000000000000e+01
1.181039999999886277e+03	2.650156044547429812e-01	1.004763750454288562e+00	2.088249961772892238e+00	3.600000000000000000e+01
1.181879999999882330e+03	2.416574820099013921e-01	9.326878934550139055e-01	1.917557981743353679e+00	5.300000000000000000e+01
1.182719999999878610e+03	3.682885028660516924e-01	9.906297813167636024e-01	1.906871995355452709e+00	2.900000000000000000e+01
1.183559999999874663e+03	2.249085976024107758e-01	9.185894094112545538e-01	1.886191921229213753e+00	4.800000000000000000e+01
1.184399999999870943e+03	2.915179792089696020e-01	1.046566967342394516e+00	2.115517825235985860e+00	5.100000000000000000e+01
1.185239999999866995e+03	3.281167308030428775e-01	1.024562427701521727e+00	2.054849623480268228e+00	4.400000000000000000e+01
1.186079999999863276e+03	2.247049372628460717e-01	1.072575851725364959e+00	2.094187380924156461e+00	5.600000000000000000e+01
1.186919999999859328e+03	3.112827154221317616e-01	1.030607283057852541e+00	1.893531215272387769e+00	4.100000000000000000e+01
1.187759999999855609e+03	2.678501927554010065e-01	1.108656929247862744e+00	2.092881014172168541e+00	5.400000000000000000e+01
1.188599999999851661e+03	2.444074397800627685e-01	1.026724655371272554e+00	1.932236912147848429e+00	4.300000000000000000e+01
1.189439999999847942e+03	2.209545600124539211e-01	1.014810546093730004e+00	1.971598915046936185e+00	4.100000000000000000e+01
1.190279999999844222e+03	3.074915289959406772e-01	1.102914729398760008e+00	1.900967005909006469e+00	3.900000000000000000e+01
1.191119999999840275e+03	2.440186326645411852e-01	1.041037158361476589e+00	2.060341149914758141e+00	4.400000000000000000e+01
1.191959999999836555e+03	2.805358846368784520e-01	9.591779463231545622e-01	1.999721410620476147e+00	3.300000000000000000e+01
1.192799999999832608e+03	3.270433305901511711e-01	1.067337150912047949e+00	1.909107848387932238e+00	4.200000000000000000e+01
1.193639999999828888e+03	1.335411255869624614e-01	9.355147953027054264e-01	1.908500388165007333e+00	3.600000000000000000e+01
1.194479999999824940e+03	2.500292842544308280e-01	1.103710952915028187e+00	1.747899063741531922e+00	3.500000000000000000e+01
1.195319999999821221e+03	2.865080100686013265e-01	1.041925647718857650e+00	1.937303954521838456e+00	5.100000000000000000e+01
1.196159999999817273e+03	1.729773302392175471e-01	9.301589708343218632e-01	2.026715067054154495e+00	2.800000000000000000e+01
1.196999999999813554e+03	1.394373855809298568e-01	1.058410954360120559e+00	1.946132373433491214e+00	3.900000000000000000e+01
1.197839999999809834e+03	2.158882413685326573e-01	1.046681672949796749e+00	2.085555914511887377e+00	4.700000000000000000e+01
1.198679999999805887e+03	2.123300629018819718e-01	1.054971154367988273e+00	2.074985716739084829e+00	3.900000000000000000e+01
1.199519999999802167e+03	1.687628786029536365e-01	1.013279452978489203e+00	1.974421792738861425e+00	4.400000000000000000e+01
1.200359999999798220e+03	2.051868278888336616e-01	9.116065688084969976e-01	2.053864210095027953e+00	4.100000000000000000e+01
1.201199999999794500e+03	4.216020983377262166e-01	1.179952527455785827e+00	1.973312908524974540e+00	4.300000000000000000e+01
1.202039999999790552e+03	1.980086542856335230e-01	9.983174632172198137e-01	1.992767918100642577e+00	4.300000000000000000e+01
1.202879999999786833e+03	2.144065820600698224e-01	9.467013657964400419e-01	1.902229241190657838e+00	4.200000000000000000e+01
1.203719999999782885e+03	1.607959864526697091e-01	1.125104301189985723e+00	1.821696933247749062e+00	4.100000000000000000e+01
1.204559999999779166e+03	1.871770837294607637e-01	1.033526312500113509e+00	1.991170949683389368e+00	3.400000000000000000e+01
1.205399999999775218e+03	1.535498613290563752e-01	1.121967502372684056e+00	2.100651353142517497e+00	5.400000000000000000e+01
1.206239999999771499e+03	1.899144436572980932e-01	1.010427809682125755e+00	2.030138111131996936e+00	4.400000000000000000e+01
1.207079999999767779e+03	1.962709550610899911e-01	1.028907344352517184e+00	1.969631280343859148e+00	4.300000000000000000e+01
1.207919999999763832e+03	1.626195424920581500e-01	1.097406149599656766e+00	2.089130858554733461e+00	3.700000000000000000e+01
1.208759999999760112e+03	1.589602582780405837e-01	1.035924215216776023e+00	1.898636851155434790e+00	4.200000000000000000e+01
1.209599999999756164e+03	2.352931556801768909e-01	9.844616399855062872e-01	2.028149310410311212e+00	3.600000000000000000e+01
1.210439999999752445e+03	1.716183897724248286e-01	1.063018388815129001e+00	2.017668222188423677e+00	3.000000000000000000e+01
1.211279999999748497e+03	1.579360770210753440e-01	1.051594618639299039e+00	1.987193570766970785e+00	3.500000000000000000e+01
1.212119999999744778e+03	1.442463508898458591e-01	1.040190299805054286e+00	2.076725487388344060e+00	4.200000000000000000e+01
1.212959999999740830e+03	-5.945075101176485605e-02	9.288055005637152473e-01	1.996263852932663063e+00	4.200000000000000000e+01
1.213799999999737111e+03	1.868449237279641018e-01	1.007440179069994945e+00	2.005808693238275708e+00	5.700000000000000000e+01
1.214639999999733163e+03	2.131334662333181085e-01	9.460944567970225316e-01	1.845360120013938232e+00	3.500000000000000000e+01
1.215479999999729444e+03	1.294148112610085666e-01	9.547683347024694678e-01	2.064918079651147931e+00	3.900000000000000000e+01
1.216319999999725724e+03	1.556892688711264128e-01	1.043461871682497488e+00	2.064482510540936566e+00	4.200000000000000000e+01
1.217159999999721776e+03	1.619568694717062052e-01	1.002175100737500824e+00	1.954053584564279022e+00	4.900000000000000000e+01
1.217999999999718057e+03	1.382176893512175042e-01	1.060908038344060778e+00	2.113631175628068348e+00	4.900000000000000000e+01
1.218839999999714109e+03	1.744720005401902974e-01	9.896606661759673740e-01	1.963215389134460365e+00	4.700000000000000000e+01
1.219679999999710390e+03	1.107197320809103769e-01	9.784330685194994048e-01	2.162806181300189756e+00	4.000000000000000000e+01
1.220519999999706442e+03	9.696101139844746919e-02	1.067225324800764596e+00	2.082403588615809653e+00	4.200000000000000000e+01
1.221359999999702723e+03	1.031959579100023838e-01	1.026037437391607909e+00	2.022007658414801234e+00	3.600000000000000000e+01
1.222199999999698775e+03	1.294246703306910495e-01	9.948693933572114734e-01	1.911618300714380991e+00	5.600000000000000000e+01
1.223039999999695056e+03	1.356473103682063475e-01	9.837212682969692645e-01	1.891235615206398935e+00	4.800000000000000000e+01
1.223879999999691108e+03	1.518639773554445738e-01	9.825931767129457706e-01	1.910859540608934815e+00	4.100000000000000000e+01
1.224719999999687388e+03	1.880746811031804300e-01	1.001485062692176520e+00	1.960490127221192314e+00	4.300000000000000000e+01
1.225559999999683669e+03	2.142796603810138700e-01	1.080397019947740844e+00	1.970127438436628742e+00	3.500000000000000000e+01
1.226399999999679721e+03	1.404788903237880748e-01	1.029328962921998603e+00	2.159771460937522480e+00	4.100000000000000000e+01
1.227239999999676002e+03	1.366725574085397577e-01	9.682809556451011934e-01	2.029422149751678450e+00	3.000000000000000000e+01
1.228079999999672054e+03	8.286068808147718789e-02	1.047253062752905528e+00	2.159079486728839647e+00	4.100000000000000000e+01
1.228919999999668335e+03	7.904343953101662656e-02	9.862453197631322332e-01	2.258743552050733960e+00	5.000000000000000000e+01
1.229759999999664387e+03	1.052209557123642142e-01	9.552576989902689109e-01	1.938414299173337518e+00	4.700000000000000000e+01
1.230599999999660668e+03	1.213933251880814357e-01	1.034290297299395034e+00	2.068091757833065980e+00	4.200000000000000000e+01
1.231439999999656720e+03	4.756066749709323555e-02	1.013343157936357208e+00	2.107776038461046664e+00	4.800000000000000000e+01
1.232279999999653000e+03	1.237230322544679711e-01	1.012416226867174807e+00	2.077467066719657751e+00	3.200000000000000000e+01
1.233119999999649053e+03	7.988055679621813843e-02	9.915095926288399752e-01	2.037164820318933423e+00	4.400000000000000000e+01
1.233959999999645333e+03	8.603334260240914910e-02	1.040623244702095995e+00	2.116869365935341918e+00	3.500000000000000000e+01
1.234799999999641614e+03	9.218152144182785446e-02	1.029757195577716722e+00	2.006580721757702968e+00	3.700000000000000000e+01
1.235639999999637666e+03	8.832518154633997587e-02	9.889114771294220674e-01	1.826298833540868527e+00	3.600000000000000000e+01
1.236479999999633947e+03	-5.553549513703034263e-02	8.780860924465214712e-01	1.956023748442210275e+00	3.900000000000000000e+01
1.237319999999629999e+03	9.059951896902876389e-02	9.272810962187373329e-01	2.045755421422421616e+00	5.000000000000000000e+01
1.238159999999626280e+03	7.673033134427670321e-02	9.964965130866028087e-01	1.875493850871629009e+00	3.700000000000000000e+01
1.238999999999622332e+03	2.285695072557736643e-02	1.045732347103406124e+00	1.935239192081527060e+00	3.000000000000000000e+01
1.239839999999618612e+03	1.897958109000192142e-02	1.014988608020037208e+00	2.114991318287227973e+00	4.900000000000000000e+01
1.240679999999614665e+03	9.509838525790800801e-02	1.054265358540600550e+00	1.804750252086862794e+00	4.700000000000000000e+01
1.241519999999610945e+03	-8.786639395976203817e-03	1.063562681825300116e+00	1.774516016943676222e+00	3.900000000000000000e+01
1.242359999999607226e+03	5.732476488130628517e-02	9.628804604120951849e-01	1.904288621750445998e+00	4.300000000000000000e+01
1.243199999999603278e+03	1.343263097207655042e-02	9.322187605030181068e-01	1.924067978264409451e+00	4.600000000000000000e+01
1.244039999999599559e+03	4.953706298919894474e-02	9.915776603540886747e-01	2.053854207066475368e+00	3.800000000000000000e+01
1.244879999999595611e+03	5.638125310566168176e-03	1.080957109128183991e+00	2.003647356175618288e+00	3.500000000000000000e+01
1.245719999999591892e+03	1.417359849835064800e-01	8.903570822452507860e-01	1.923447388596714047e+00	4.500000000000000000e+01
1.246559999999587944e+03	3.783072167127534552e-02	1.039777679842194491e+00	2.063254239987543759e+00	5.200000000000000000e+01
1.247399999999584224e+03	-3.160775691592422332e-01	9.592189266398188918e-01	2.113067974674351479e+00	3.900000000000000000e+01
1.248239999999580277e+03	-9.988775974960695594e-03	1.028680812263078614e+00	2.012888586710895655e+00	3.800000000000000000e+01
1.249079999999576557e+03	-5.390274541178539242e-02	1.018163402697784825e+00	1.922716112163776137e+00	4.000000000000000000e+01
1.249919999999572610e+03	4.219170536691658341e-02	9.776665432569969783e-01	2.022550456080156600e+00	4.800000000000000000e+01
1.250759999999568890e+03	-5.165025336395769745e-02	1.007190242474620856e+00	1.852391663230417151e+00	3.200000000000000000e+01
1.251599999999565171e+03	-4.541151499580665246e-02	9.867339671862092043e-01	1.752239573396691563e+00	5.400000000000000000e+01
1.252439999999561223e+03	6.090795301452881644e-02	9.562973634454176031e-01	2.002094037915315372e+00	4.400000000000000000e+01
1.253279999999557504e+03	2.730823944931321315e-02	9.358799486843368820e-01	2.051954985095834072e+00	5.200000000000000000e+01
1.254119999999553556e+03	1.337894908149001305e-01	1.185481340656727056e+00	2.121822131112193421e+00	4.100000000000000000e+01
1.254959999999549837e+03	2.035181248892268049e-02	1.005101161769553109e+00	2.071695392755899867e+00	4.800000000000000000e+01
1.255799999999545889e+03	6.995342615767804681e-03	1.054738963269792329e+00	2.111574655343483986e+00	4.100000000000000000e+01
1.256639999999542169e+03	1.137201384305363272e-01	1.174394231903337804e+00	2.201459736665004385e+00	3.700000000000000000e+01
1.257479999999538222e+03	-1.947373486847117988e-02	9.840665495344621538e-01	2.031350554702586741e+00	3.700000000000000000e+01
1.258319999999534502e+03	5.741381132508961704e-02	1.073755481891338626e+00	2.121246933749973973e+00	3.800000000000000000e+01
1.259159999999530555e+03	9.438291812399204894e-02	1.033460728654934213e+00	1.831148660241232573e+00	3.200000000000000000e+01
1.259999999999526835e+03	2.143366172632465982e-02	1.013181716146887901e+00	2.021055680432982005e+00	4.200000000000000000e+01
1.260839999999523116e+03	5.856606695209608249e-02	1.012918050832063654e+00	1.870967807301971986e+00	4.100000000000000000e+01
1.261679999999519168e+03	4.578023884324935316e-02	9.426693618963372101e-01	1.870884909907480242e+00	5.100000000000000000e+01
1.262519999999515449e+03	6.307623830435891976e-02	1.032435182675057295e+00	1.960806833364615143e+00	2.900000000000000000e+01
1.263359999999511501e+03	-9.545773079813505216e-03	9.822150559298183925e-01	2.020733419341901982e+00	4.000000000000000000e+01
1.264199999999507781e+03	5.791419838426579980e-02	1.032008501264646050e+00	2.120664571640135776e+00	4.100000000000000000e+01
1.265039999999503834e+03	-5.454373227599351032e-02	9.818150983868870751e-01	2.220600121993194342e+00	3.800000000000000000e+01
1.265879999999500114e+03	-1.169195485417746094e-01	1.081634426856077580e+00	1.790539951161113530e+00	4.700000000000000000e+01
1.266719999999496167e+03	1.078685500200094079e-02	9.914661311182809689e-01	1.830483776897299686e+00	5.100000000000000000e+01
1.267559999999492447e+03	5.857557768250932356e-02	1.061309773873997830e+00	2.010431659039877861e+00	4.000000000000000000e+01
1.268399999999488500e+03	1.644657724136098023e-02	9.911648532993990734e-01	1.930383353144221381e+00	4.700000000000000000e+01
1.269239999999484780e+03	-3.560004808221984424e-02	1.081030983703061166e+00	2.250338770140633216e+00	4.300000000000000000e+01
1.270079999999481061e+03	-3.756418227205046700e-02	1.010907739060255661e+00	2.060297735583671130e+00	4.800000000000000000e+01
1.270919999999477113e+03	-1.944578917609815494e-02	1.040794597832371160e+00	2.100260086203124654e+00	4.200000000000000000e+01
1.271759999999473393e+03	-2.124490429577742881e-02	9.806912319931313515e-01	2.100225638456234112e+00	3.900000000000000000e+01
1.272599999999469446e+03	-1.296138616864054606e-02	1.030597153242054809e+00	2.080194221140283961e+00	3.500000000000000000e+01
1.273439999999465726e+03	-3.459523491039192405e-02	1.040511911999085326e+00	2.150165811629936030e+00	4.800000000000000000e+01
1.274279999999461779e+03	-6.146335832577377867e-03	1.010435047728843294e+00	2.070140169419520504e+00	5.000000000000000000e+01
1.275119999999458059e+03	2.238528651568566855e-02	1.020366277853457682e+00	2.130117179976518837e+00	3.300000000000000000e+01
1.275959999999454112e+03	6.099968859540536720e-02	1.170305048397373815e+00	2.260096700152844473e+00	3.600000000000000000e+01
1.276799999999450392e+03	-2.030319300897141799e-02	1.000250860912637485e+00	2.060078601105838736e+00	3.900000000000000000e+01
1.277639999999446445e+03	-3.152311934419157330e-02	1.040203378946406687e+00	2.050062846818511364e+00	2.700000000000000000e+01
1.278479999999442725e+03	7.339865048427125262e-03	9.801620752660681335e-01	2.040049146640658950e+00	4.000000000000000000e+01
1.279319999999439005e+03	5.628577995174185999e-02	1.010126589013105702e+00	1.940037289680720534e+00	5.700000000000000000e+01
1.280159999999435058e+03	4.531467063853395622e-02	9.900965303189644962e-01	2.020027205056357467e+00	3.900000000000000000e+01
1.280999999999431338e+03	1.442651804107090811e-02	9.600713175067988603e-01	1.950018752842510361e+00	4.000000000000000000e+01
1.281839999999427391e+03	5.362136385475222561e-02	1.090050599041668900e+00	2.070011843387153494e+00	4.700000000000000000e+01
1.282679999999423671e+03	5.289919602203290577e-02	1.170033923030467049e+00	2.180006278382164542e+00	4.300000000000000000e+01
1.283519999999419724e+03	1.022601005037039185e-01	1.060020916174288619e+00	1.930001955870302321e+00	3.700000000000000000e+01
1.284359999999416004e+03	-2.829592406315550521e-02	1.050011001759889151e+00	2.069998681661986417e+00	3.900000000000000000e+01
1.285199999999412057e+03	-8.768830139227874049e-03	9.800038040634094783e-01	2.129996245728771775e+00	4.200000000000000000e+01
1.286039999999408337e+03	4.084132431093381171e-02	1.069998928105389879e+00	1.949994570984136422e+00	4.200000000000000000e+01
1.286879999999404390e+03	-1.946539066750663238e-02	1.139995839455966387e+00	1.909993550229667880e+00	3.000000000000000000e+01
1.287719999999400670e+03	5.031101684013811887e-02	1.059994163831537328e+00	1.959993010726700291e+00	3.100000000000000000e+01
1.288559999999396950e+03	-2.982944598485220630e-02	9.999934836958334072e-01	1.899992820735153520e+00	3.600000000000000000e+01
1.289399999999393003e+03	-4.988720729911728241e-02	9.899933800300809716e-01	1.949992811780434820e+00	2.600000000000000000e+01
1.290239999999389283e+03	-1.989175067027157059e-02	9.399934366089437443e-01	2.049992879278896840e+00	4.700000000000000000e+01
1.291079999999385336e+03	-1.989181352209328998e-02	1.029993430847071956e+00	2.149992904917862102e+00	4.100000000000000000e+01
1.291919999999381616e+03	-9.891906224331940833e-03	9.799933411277793605e-01	2.049992894529067744e+00	3.000000000000000000e+01
1.292759999999377669e+03	4.010811598293668317e-02	1.109993359752888820e+00	1.939992871433078525e+00	4.800000000000000000e+01
1.293599999999373949e+03	1.010808845412074566e-02	1.009993366431454653e+00	2.019992887247138214e+00	6.000000000000000000e+01
1.294439999999370002e+03	1.010808864672477388e-02	1.139993324978446854e+00	2.349992881227797703e+00	4.300000000000000000e+01
1.295279999999366282e+03	3.010813567517145808e-02	9.399933261443579324e-01	2.109992852230684779e+00	4.600000000000000000e+01
1.296119999999362335e+03	4.010813234740689265e-02	9.199933116730485416e-01	1.949992817681364343e+00	3.700000000000000000e+01
1.296959999999358615e+03	7.010812360352293438e-02	1.009993346447908502e+00	2.069992807984695204e+00	3.700000000000000000e+01
1.297799999999354895e+03	1.101081408661187394e-01	1.059993395407763384e+00	2.129992829696030210e+00	3.500000000000000000e+01
1.298639999999350948e+03	1.081326374223989085e-04	1.029993401398072050e+00	2.069992809556674196e+00	3.600000000000000000e+01
1.299479999999347228e+03	-6.989192053993793785e-02	1.019993379339278361e+00	1.899992749832832839e+00	4.600000000000000000e+01
1.300319999999343281e+03	-6.989191219876794703e-02	1.039993405984931174e+00	2.019992708836885420e+00	3.500000000000000000e+01
1.301159999999339561e+03	-9.891881216079603800e-03	9.899933868745983689e-01	2.089992728602377170e+00	4.000000000000000000e+01
1.301999999999335614e+03	-2.989184845946193936e-02	1.039993411455708117e+00	2.139992681133562780e+00	3.500000000000000000e+01
1.302839999999331894e+03	7.010813767260747065e-02	1.079993360872565145e+00	2.339992656348121258e+00	3.300000000000000000e+01
1.303679999999327947e+03	1.010816577991782879e-02	9.499933434226769391e-01	2.109992657248265679e+00	3.700000000000000000e+01
1.304519999999324227e+03	1.001081792400413256e-01	1.109993348547328562e+00	2.219992651598533318e+00	5.100000000000000000e+01
1.305359999999320507e+03	5.010817636646010959e-02	1.079993393448065664e+00	2.099992675518017826e+00	4.200000000000000000e+01
1.306199999999316560e+03	5.010817288553618548e-02	1.029993406063920425e+00	2.219992714367730269e+00	3.300000000000000000e+01
1.307039999999312840e+03	-2.989178934276022492e-02	1.019993436649869745e+00	2.079992706533007940e+00	2.900000000000000000e+01
1.307879999999308893e+03	1.081772418263657402e-04	1.039993472016211173e+00	2.029992656884136881e+00	4.200000000000000000e+01
1.308719999999305173e+03	-5.989180666038151218e-02	9.799934902012352733e-01	2.149992656264107183e+00	3.800000000000000000e+01
1.309559999999301226e+03	3.010822886954571051e-02	9.699934967287771048e-01	1.979992614179097554e+00	5.400000000000000000e+01
1.310399999999297506e+03	1.010814834573162818e-02	1.059993548123477236e+00	1.949992591765862260e+00	4.700000000000000000e+01
1.311239999999293559e+03	4.010812887447622738e-02	9.899936065539806096e-01	1.929992587462405096e+00	4.900000000000000000e+01
1.312079999999289839e+03	8.010808882665229613e-02	1.079993577409872785e+00	2.269992667199637992e+00	4.900000000000000000e+01
1.312919999999285892e+03	6.010807871710857619e-02	1.049993588393760557e+00	2.249992710255285910e+00	4.000000000000000000e+01
1.313759999999282172e+03	-2.989190434899795940e-02	9.799936183539765810e-01	2.299992686624200644e+00	4.600000000000000000e+01
1.314599999999278452e+03	-2.989193541395959372e-02	1.089993591241420035e+00	2.049992707309269857e+00	3.500000000000000000e+01
1.315439999999274505e+03	-6.989199569743591300e-02	9.799935616380257564e-01	2.149992714633839341e+00	3.700000000000000000e+01
1.316279999999270785e+03	-6.989202940900814121e-02	1.049993542038345939e+00	2.099992773794775225e+00	4.500000000000000000e+01
1.317119999999266838e+03	1.010795619165990797e-02	9.999935532371532210e-01	2.119992776432162884e+00	4.400000000000000000e+01
1.317959999999263118e+03	-9.892080489255859060e-03	1.039993561087485086e+00	2.109992708339474277e+00	5.800000000000000000e+01
1.318799999999259171e+03	1.010793163916815299e-02	9.399936140008416929e-01	2.109992750569490649e+00	3.800000000000000000e+01
1.319639999999255451e+03	1.079182452769784619e-04	9.699936172231639064e-01	1.959992759385196681e+00	3.700000000000000000e+01
1.320479999999251504e+03	-2.989215227689843296e-02	1.049993617656904021e+00	2.069992822343723393e+00	4.000000000000000000e+01
1.321319999999247784e+03	-3.989222735563003469e-02	9.699936342493608032e-01	1.879992823251434242e+00	4.800000000000000000e+01
1.322159999999243837e+03	7.010774956755269627e-02	9.799936514151307287e-01	2.099992858005754748e+00	3.400000000000000000e+01
1.322999999999240117e+03	6.010771431845624707e-02	1.029993671345027284e+00	2.059992931740451283e+00	3.500000000000000000e+01
1.323839999999236397e+03	1.076520269762526715e-04	1.019993650432190702e+00	2.089992914046959083e+00	4.900000000000000000e+01
1.324679999999232450e+03	-8.989237606796382507e-02	1.029993633915352813e+00	2.219992917718772496e+00	3.600000000000000000e+01
1.325519999999228730e+03	4.010758582439718362e-02	1.109993646627516650e+00	2.069992955586338557e+00	4.500000000000000000e+01
1.326359999999224783e+03	-9.892421314880781372e-03	1.029993645484993170e+00	2.119993000785090675e+00	4.500000000000000000e+01
1.327199999999221063e+03	1.010753968778704132e-02	1.019993719944835231e+00	2.189993050234408489e+00	3.800000000000000000e+01
1.328039999999217116e+03	1.301075833807396331e-01	1.069993807324526980e+00	2.099993025297761662e+00	4.600000000000000000e+01
1.328879999999213396e+03	-6.989242642500646807e-02	1.049993803981115192e+00	2.129993006361392105e+00	3.400000000000000000e+01
1.329719999999209449e+03	-4.989241128137707898e-02	9.499938035491219956e-01	2.089992932477472642e+00	3.900000000000000000e+01
1.330559999999205729e+03	1.010758238307763769e-02	9.599937948094835471e-01	2.079992917518456608e+00	4.200000000000000000e+01
1.331399999999201782e+03	-9.892383477373478673e-03	1.019993851253491179e+00	1.959992932822679723e+00	5.100000000000000000e+01
1.332239999999198062e+03	-5.989241428562715880e-02	1.049993889825528992e+00	2.049992921241742927e+00	2.900000000000000000e+01
1.333079999999194342e+03	1.010758069643118845e-02	9.199938540049706903e-01	2.209992912798588449e+00	4.000000000000000000e+01
1.333919999999190395e+03	4.010765211806802816e-02	1.129993939865925778e+00	2.129992901297987906e+00	4.800000000000000000e+01
1.334759999999186675e+03	3.010764712029052534e-02	1.119993962885929228e+00	2.099992927606021631e+00	4.500000000000000000e+01
1.335599999999182728e+03	-2.989234186928799858e-02	1.089993950913684673e+00	1.999992959785112268e+00	3.600000000000000000e+01
1.336439999999179008e+03	2.010767799365333411e-02	9.599939167033060272e-01	2.079992982109466038e+00	4.700000000000000000e+01
1.337279999999175061e+03	-9.892298574793144395e-03	1.119993832138446832e+00	2.279992953242801601e+00	4.000000000000000000e+01
1.338119999999171341e+03	1.010774856902599446e-02	1.059993808754525979e+00	2.149992969869797044e+00	4.700000000000000000e+01
1.338959999999167394e+03	1.077974055170594916e-04	1.029993807299233843e+00	2.119993007059545409e+00	5.300000000000000000e+01
1.339799999999163674e+03	-2.989221001880391221e-02	9.999938523022218195e-01	2.059993063580332961e+00	3.500000000000000000e+01
1.340639999999159727e+03	-9.892262137056830051e-03	1.059993902845196789e+00	2.199993063015560413e+00	4.300000000000000000e+01
1.341479999999156007e+03	-2.989226621733779427e-02	1.129993922541946194e+00	1.949993081862949840e+00	4.300000000000000000e+01
1.342319999999152287e+03	2.010767180283364042e-02	9.999939995874699283e-01	1.999993138174243734e+00	4.400000000000000000e+01
1.343159999999148340e+03	1.076494172886319651e-04	9.499940607895234201e-01	1.949993135406101086e+00	4.000000000000000000e+01
1.343999999999144620e+03	-2.989233292953837051e-02	1.039994109241846099e+00	2.249993155915128717e+00	3.800000000000000000e+01
1.344839999999140673e+03	-5.989235672494652024e-02	1.039994049685195598e+00	2.199993207178505550e+00	4.400000000000000000e+01
1.345679999999136953e+03	5.010764265726107280e-02	1.029994013989573798e+00	1.819993151008006294e+00	5.300000000000000000e+01
1.346519999999133006e+03	1.076260690752753823e-04	1.039994068082576106e+00	1.929993205426997260e+00	4.500000000000000000e+01
1.347359999999129286e+03	1.076072457187866687e-04	9.799940835560894126e-01	2.149993295455110420e+00	4.200000000000000000e+01
1.348199999999125339e+03	5.010763369805330131e-02	9.099940862095777794e-01	1.859993346374865242e+00	3.400000000000000000e+01
1.349039999999121619e+03	8.010760556817930755e-02	1.029994111549402014e+00	1.949993390443779617e+00	4.300000000000000000e+01
1.349879999999117899e+03	-5.989238351485066253e-02	1.039994054960867498e+00	2.129993444108293499e+00	3.900000000000000000e+01
1.350719999999113952e+03	-9.892320586505633576e-03	1.019994014052949538e+00	2.059993466911789639e+00	4.400000000000000000e+01
1.351559999999110232e+03	1.010770185130769119e-02	9.799940416369224971e-01	2.149993413783582330e+00	4.500000000000000000e+01
1.352399999999106285e+03	1.101077244104744085e-01	1.049993982786023849e+00	2.009993415139825768e+00	4.300000000000000000e+01
1.353239999999102565e+03	1.077619150200965310e-04	9.999939349321261828e-01	1.949993388310964137e+00	4.100000000000000000e+01
1.354079999999098618e+03	-2.989229054362330801e-02	9.699939097679762812e-01	2.149993417093276182e+00	4.900000000000000000e+01
1.354919999999094898e+03	2.010768020992350844e-02	1.029993897344871456e+00	2.049993469439858718e+00	4.100000000000000000e+01
1.355759999999090951e+03	1.077152546470070343e-04	1.009993922593539040e+00	2.039993533373112733e+00	3.800000000000000000e+01
1.356599999999087231e+03	8.010774397848448303e-02	9.899939242800422923e-01	2.109993499450435017e+00	4.100000000000000000e+01
1.357439999999083284e+03	4.010776318853514349e-02	1.139993938169124199e+00	2.189993540824421103e+00	3.900000000000000000e+01
1.358279999999079564e+03	-1.989226149710840788e-02	9.399939430405778173e-01	1.849993600717404929e+00	3.600000000000000000e+01
1.359119999999075844e+03	-1.989221651469717800e-02	9.899939473220191744e-01	2.159993584282268841e+00	3.400000000000000000e+01
1.359959999999071897e+03	-6.989213616117755101e-02	1.029993980652035956e+00	2.129993600706248547e+00	5.400000000000000000e+01
1.360799999999068177e+03	2.010791988276739578e-02	9.999939483016750952e-01	2.019993585922484236e+00	3.900000000000000000e+01
1.361639999999064230e+03	-3.989200710866006722e-02	9.799939276390675635e-01	2.049993541958591958e+00	4.100000000000000000e+01
1.362479999999060510e+03	3.010800661413987750e-02	9.099938874991404525e-01	1.919993514778340238e+00	4.100000000000000000e+01
1.363319999999056563e+03	1.010805586491121330e-02	1.049993901716977263e+00	1.949993491963050163e+00	3.400000000000000000e+01
1.364159999999052843e+03	7.010808592834362474e-02	1.049993884876422090e+00	2.089993530681967027e+00	3.600000000000000000e+01
1.364999999999048896e+03	3.010804186070223029e-02	1.009993914729850228e+00	1.969993544778587680e+00	4.700000000000000000e+01
1.365839999999045176e+03	5.010806080472133411e-02	1.049993947152459972e+00	2.049993564937595991e+00	4.400000000000000000e+01
1.366679999999041229e+03	5.010805802671446096e-02	1.069993976495339005e+00	1.799993529719508212e+00	3.600000000000000000e+01
1.367519999999037509e+03	-9.891968111391431784e-03	1.019993912558548876e+00	2.069993498636221840e+00	4.000000000000000000e+01
1.368359999999033789e+03	3.010799119124268897e-02	1.019993881869912800e+00	1.919993542765162653e+00	3.400000000000000000e+01
1.369199999999029842e+03	3.010798707547643338e-02	1.059993893057726400e+00	2.149993578929452642e+00	3.900000000000000000e+01
1.370039999999026122e+03	3.010796894677736368e-02	9.699938950906429325e-01	1.989993597676354975e+00	4.600000000000000000e+01
1.370879999999022175e+03	1.201079546456274294e-01	1.069993914100759280e+00	1.979993587298164659e+00	4.100000000000000000e+01
1.371719999999018455e+03	-2.989204945425561269e-02	9.899939419318687372e-01	2.019993618408217451e+00	3.700000000000000000e+01
1.372559999999014508e+03	-9.892060081112491118e-03	1.079993952942770896e+00	1.999993656169611667e+00	4.700000000000000000e+01
1.373399999999010788e+03	-1.989208865477691199e-02	1.019994017849894297e+00	1.989993649130087805e+00	4.500000000000000000e+01
1.374239999999006841e+03	3.010788534380235554e-02	1.029994000091503548e+00	1.949993709178077683e+00	3.200000000000000000e+01
1.375079999999003121e+03	-9.989213301720910321e-02	1.029994017243988313e+00	1.949993690631487864e+00	4.300000000000000000e+01
1.375919999998999174e+03	3.010788977109041947e-02	1.099994041157370539e+00	2.149993714511775789e+00	4.200000000000000000e+01
1.376759999998995454e+03	1.010787342961971293e-02	9.699940535388960061e-01	2.169993726196341122e+00	4.300000000000000000e+01
1.377599999998991734e+03	5.010782162651464255e-02	9.999940907859272698e-01	1.969993754547086473e+00	4.700000000000000000e+01
1.378439999998987787e+03	-9.892239030333670191e-03	9.999940830005569214e-01	1.919993690729810965e+00	4.700000000000000000e+01
1.379279999998984067e+03	-2.989223322582012024e-02	1.009994033266501390e+00	1.979993649593033256e+00	3.600000000000000000e+01
1.380119999998980120e+03	1.078739800137976004e-04	1.019993982153588608e+00	2.069993619290985354e+00	3.800000000000000000e+01
1.380959999998976400e+03	1.010793355685471635e-02	1.009993907384827194e+00	2.019993605877020038e+00	4.500000000000000000e+01
1.381799999998972453e+03	-3.989200903809164006e-02	1.009993879703123820e+00	2.089993604514374770e+00	3.200000000000000000e+01
1.382639999998968733e+03	2.010802105367499870e-02	1.059993854854996087e+00	1.919993621657700267e+00	4.700000000000000000e+01
1.383479999998964786e+03	-5.989201727554339244e-02	1.099993809235721542e+00	1.999993638975485100e+00	3.600000000000000000e+01
1.384319999998961066e+03	6.010799320532542872e-02	1.029993858006245544e+00	2.099993592754088478e+00	5.100000000000000000e+01
1.385159999998957119e+03	3.010800701060560580e-02	9.699939511827270211e-01	2.029993612591727725e+00	6.200000000000000000e+01
1.385999999998953399e+03	4.010796326859469851e-02	1.039993994081061413e+00	1.949993571136873882e+00	3.700000000000000000e+01
1.386839999998949679e+03	-4.989203539261129888e-02	9.799939541789962627e-01	1.999993512004179630e+00	4.000000000000000000e+01
1.387679999998945732e+03	1.079471872056554118e-04	9.899939525718307598e-01	2.129993493760168555e+00	3.400000000000000000e+01
1.388519999998942012e+03	1.010794416095159992e-02	1.059993889241892973e+00	1.889993489904056911e+00	2.900000000000000000e+01
1.389359999998938065e+03	4.010795959723283816e-02	9.699938878161358247e-01	1.949993439422484265e+00	3.300000000000000000e+01
1.390199999998934345e+03	2.010787740657771563e-02	9.399939457562797029e-01	2.059993451528036701e+00	5.500000000000000000e+01
1.391039999998930398e+03	-2.989219734850427287e-02	8.999939606880765774e-01	2.009993430917142554e+00	3.600000000000000000e+01
1.391879999998926678e+03	1.077921975827468359e-04	8.999939733992761148e-01	2.069993403568766599e+00	4.600000000000000000e+01
1.392719999998922731e+03	-4.989220588253218125e-02	1.029994014747859232e+00	2.039993448762849049e+00	3.700000000000000000e+01
1.393559999998919011e+03	-9.892239904828558153e-03	9.899939788574260158e-01	2.059993463249607526e+00	4.500000000000000000e+01
1.394399999998915064e+03	3.010780592067425349e-02	1.029994023306368911e+00	2.099993445321712837e+00	4.500000000000000000e+01
1.395239999998911344e+03	-9.892134898725512757e-03	1.029994067867691321e+00	2.209993369582584855e+00	4.400000000000000000e+01
1.396079999998907624e+03	3.010785127363319741e-02	8.999940459399261572e-01	2.149993332299365179e+00	4.000000000000000000e+01
1.396919999998903677e+03	-3.989213380631872335e-02	1.039994097872945833e+00	2.049993383669955094e+00	3.700000000000000000e+01
1.397759999998899957e+03	-1.098921040152507633e-01	1.039994068311481890e+00	2.029993337604622639e+00	4.100000000000000000e+01
1.398599999998896010e+03	2.010784957067813031e-02	1.009994047788334015e+00	2.039993309471404892e+00	4.600000000000000000e+01
1.399439999998892290e+03	3.010783066775226877e-02	1.039994023547968549e+00	2.009993275416509295e+00	2.700000000000000000e+01
1.400279999998888343e+03	4.010779247380221596e-02	1.079994026576259314e+00	2.149993222726437558e+00	3.900000000000000000e+01
1.401119999998884623e+03	3.010778208198690645e-02	1.079994020192526882e+00	2.109993217137841715e+00	3.500000000000000000e+01
1.401959999998880676e+03	1.077894121192003187e-04	1.069994043935856842e+00	2.139993220620632464e+00	4.000000000000000000e+01
1.402799999998876956e+03	3.010778436861514390e-02	9.899940733766963152e-01	2.199993217528489975e+00	4.400000000000000000e+01
1.403639999998873009e+03	4.010776542631148966e-02	9.599940379739084761e-01	1.959993226371509190e+00	3.400000000000000000e+01
1.404479999998869289e+03	-5.989219521368623761e-02	9.899940569480609742e-01	2.099993184994968232e+00	3.700000000000000000e+01
1.405319999998865569e+03	-4.989213761647091211e-02	1.049994044145262873e+00	2.269993102866144419e+00	4.900000000000000000e+01
1.406159999998861622e+03	-1.989216711531600207e-02	9.399940385815271915e-01	1.969993133811447361e+00	4.500000000000000000e+01
1.406999999998857902e+03	7.010784340141375248e-02	9.299941003719768284e-01	2.129993201284806847e+00	3.700000000000000000e+01
1.407839999998853955e+03	3.010780093239644184e-02	1.039994065307579429e+00	1.999993218446268539e+00	5.800000000000000000e+01
1.408679999998850235e+03	5.010781245793957672e-02	1.099994079852386619e+00	1.999993176679965012e+00	4.300000000000000000e+01
1.409519999998846288e+03	-2.989223564014070050e-02	9.899940197691226018e-01	1.949993201523166908e+00	5.200000000000000000e+01
1.410359999998842568e+03	-9.892229141234628806e-03	1.029994007297023728e+00	2.109993211018311055e+00	3.100000000000000000e+01
1.411199999998838621e+03	-4.989221262838298282e-02	1.019993993198360149e+00	2.129993168658808056e+00	4.600000000000000000e+01
1.412039999998834901e+03	-1.989217993839486817e-02	9.299939765942341063e-01	2.129993141113406541e+00	4.000000000000000000e+01
1.412879999998831181e+03	-4.989216870892934641e-02	1.079993983658998014e+00	1.999993127754532640e+00	3.900000000000000000e+01
1.413719999998827234e+03	-9.892162641354706673e-03	9.799939705941793644e-01	2.049993146912954867e+00	4.900000000000000000e+01
1.414559999998823514e+03	-1.989219518852919366e-02	9.699939419430028131e-01	2.049993081053049782e+00	3.700000000000000000e+01
1.415399999998819567e+03	2.010775784765182761e-02	1.029993922324792033e+00	1.969993080731183399e+00	4.000000000000000000e+01
1.416239999998815847e+03	-2.989230480918184107e-02	1.069993925643079269e+00	2.169993092460226425e+00	4.600000000000000000e+01
1.417079999998811900e+03	-1.989231451845220947e-02	9.299939595214122834e-01	1.789993090775983120e+00	3.900000000000000000e+01
1.417919999998808180e+03	-5.989229183815567015e-02	1.009993970811003283e+00	1.949993054299230755e+00	4.500000000000000000e+01
1.418759999998804233e+03	-4.989227284501292214e-02	1.009994017906413744e+00	2.009993032399056023e+00	5.500000000000000000e+01
1.419599999998800513e+03	-9.892288701079453989e-03	1.009994047548743890e+00	1.949993048972296972e+00	3.500000000000000000e+01
1.420439999998796566e+03	-4.989233503897876065e-02	1.029994026828187970e+00	2.039993092337763159e+00	4.000000000000000000e+01
1.421279999998792846e+03	-1.498923578426855363e-01	8.599940576207029119e-01	2.469993093670500350e+00	2.800000000000000000e+01
1.422119999998789126e+03	1.010769680853982125e-02	1.049994066484712274e+00	2.249993081746384682e+00	3.300000000000000000e+01
1.422959999998785179e+03	-9.892286999994977584e-03	9.899940430944885739e-01	2.119993064906243951e+00	4.700000000000000000e+01
1.423799999998781459e+03	2.010777329708158742e-02	1.179994023476206966e+00	2.269993087027934120e+00	3.700000000000000000e+01
1.424639999998777512e+03	1.010771657829758439e-02	9.999939972536836530e-01	2.069993103200567397e+00	3.500000000000000000e+01
1.425479999998773792e+03	1.301077784476398769e-01	9.399939803852324083e-01	2.039993120790521530e+00	3.500000000000000000e+01
1.426319999998769845e+03	1.077869373575019894e-04	9.599940020590497225e-01	1.949993166384189625e+00	4.100000000000000000e+01
1.427159999998766125e+03	1.077701555162353670e-04	9.399940649597061659e-01	2.069993150673371751e+00	3.800000000000000000e+01
1.427999999998762178e+03	5.010777734312841375e-02	9.899940829688994581e-01	2.029993134607740668e+00	4.200000000000000000e+01
1.428839999998758458e+03	-3.989222892981103552e-02	1.019994109289961148e+00	2.049993188865903981e+00	3.300000000000000000e+01
1.429679999998754511e+03	7.010771625465667123e-02	9.699940767580348400e-01	2.059993211000194169e+00	3.900000000000000000e+01
1.430519999998750791e+03	3.010781616058888499e-02	1.019994061400597340e+00	1.949993218251020011e+00	4.100000000000000000e+01
1.431359999998747071e+03	-7.989218060954340894e-02	9.899940115919194650e-01	2.189993238403749487e+00	3.500000000000000000e+01
1.432199999998743124e+03	-9.892155582221711513e-03	1.029993936193135173e+00	1.919993182540763899e+00	4.200000000000000000e+01
1.433039999998739404e+03	-1.989217204456681168e-02	9.799939492880969105e-01	2.089993175337840015e+00	4.900000000000000000e+01
1.433879999998735457e+03	-9.892171213061955182e-03	1.029993977207629863e+00	2.049993163143694730e+00	3.900000000000000000e+01
1.434719999998731737e+03	-4.989220381691217981e-02	1.039994001333907514e+00	2.219993150880380739e+00	3.800000000000000000e+01
1.435559999998727790e+03	-1.989222887939394099e-02	1.019993913423710374e+00	2.069993147220224206e+00	4.200000000000000000e+01
1.436399999998724070e+03	4.010778485044459024e-02	1.009993848614045842e+00	1.979993155549773842e+00	4.400000000000000000e+01
1.437239999998720123e+03	1.077586738814254952e-04	1.039993791185228167e+00	2.099993090233052140e+00	4.700000000000000000e+01
1.438079999998716403e+03	-2.989225965891299797e-02	1.069993755402859126e+00	2.139993085238060644e+00	4.100000000000000000e+01
1.438919999998712456e+03	-1.989225545883764601e-02	9.499937396313363758e-01	2.349993070506631643e+00	5.100000000000000000e+01
1.439759999998708736e+03	-1.098922345214006085e-01	1.059993764836422603e+00	2.149993073588563508e+00	4.100000000000000000e+01
1.440599999998705016e+03	2.010777184454744237e-02	1.009993765682220879e+00	2.029993129117626971e+00	3.800000000000000000e+01
1.441439999998701069e+03	-9.892278808253923000e-03	1.009993783889624908e+00	2.199993147806036387e+00	4.200000000000000000e+01
1.442279999998697349e+03	-1.989223521562695496e-02	9.799937810806873539e-01	2.019993143931433366e+00	4.200000000000000000e+01
1.443119999998693402e+03	1.301077709317145781e-01	1.079993803388681561e+00	2.249993155320468841e+00	5.200000000000000000e+01
1.443959999998689682e+03	7.010776256209209911e-02	1.039993873848502837e+00	2.139993162448430297e+00	4.900000000000000000e+01
1.444799999998685735e+03	1.077289810091241773e-04	1.029993909452283862e+00	1.999993229440983011e+00	5.200000000000000000e+01
1.445639999998682015e+03	-4.989221932410897731e-02	9.699939159239332476e-01	1.929993273398187714e+00	3.700000000000000000e+01
1.446479999998678068e+03	1.078320399034845222e-04	9.599938761540069976e-01	2.029993236666522982e+00	4.200000000000000000e+01
1.447319999998674348e+03	1.078322311849114180e-04	9.199938744948618075e-01	2.019993191804254629e+00	4.300000000000000000e+01
1.448159999998670401e+03	-3.989216258575602192e-02	9.499938758003576567e-01	1.839993212575243398e+00	5.000000000000000000e+01
1.448999999998666681e+03	-9.892123520511438700e-03	9.899938957598758416e-01	1.929993210469723053e+00	3.400000000000000000e+01
1.449839999998662961e+03	2.010794273920295944e-02	9.899939528002685840e-01	2.119993169572794933e+00	2.600000000000000000e+01
1.450679999998659014e+03	-1.989208551058056773e-02	9.899939535107021849e-01	1.999993157838769298e+00	4.800000000000000000e+01
1.451519999998655294e+03	-9.892066795350934125e-03	9.599939377056513345e-01	2.019993114449758931e+00	3.100000000000000000e+01
1.452359999998651347e+03	2.010794779455036402e-02	9.699939867875492228e-01	2.199993150416336363e+00	4.600000000000000000e+01
1.453199999998647627e+03	-9.892073528053504927e-03	1.039993901069418136e+00	2.109993135530122466e+00	4.300000000000000000e+01
1.454039999998643680e+03	1.079318874659434733e-04	9.999937955126508848e-01	2.099993087996453234e+00	4.800000000000000000e+01
1.454879999998639960e+03	-7.989201992895920978e-02	1.079993773194946494e+00	2.129993109266247409e+00	4.100000000000000000e+01
1.455719999998636013e+03	-9.891965722318945067e-03	1.009993818752914940e+00	2.069993088872851050e+00	3.400000000000000000e+01
1.456559999998632293e+03	-4.989191689682182657e-02	1.039993833216017238e+00	2.049993085368288170e+00	4.500000000000000000e+01
1.457399999998628573e+03	-6.989187608524902173e-02	1.049993816015829751e+00	1.869993082758152125e+00	4.500000000000000000e+01
1.458239999998624626e+03	3.010813111748122245e-02	1.039993806231321427e+00	1.899993058675496060e+00	4.100000000000000000e+01
1.459079999998620906e+03	-3.989189594774943115e-02	1.009993767604868697e+00	2.119993030188541017e+00	4.400000000000000000e+01
1.459919999998616959e+03	2.010809367251978341e-02	9.899937933957966285e-01	2.149993031224966877e+00	3.600000000000000000e+01
1.460759999998613239e+03	-4.989188062182997596e-02	1.019993803798931342e+00	1.979992995823057544e+00	4.600000000000000000e+01
1.461599999998609292e+03	-2.989189950601765788e-02	9.599937800057932735e-01	1.949993068969198218e+00	4.500000000000000000e+01
1.462439999998605572e+03	-6.989192669870522567e-02	1.059993794592635208e+00	2.199993056099233346e+00	3.200000000000000000e+01
1.463279999998601625e+03	1.080599725159777996e-04	1.049993856493830702e+00	1.979993023469000413e+00	3.700000000000000000e+01
1.464119999998597905e+03	1.010804573572484343e-02	9.899939140224006673e-01	2.009993000081865766e+00	3.100000000000000000e+01
1.464959999998593958e+03	1.010803813442552601e-02	8.699939245804965138e-01	2.219992959966676782e+00	2.800000000000000000e+01
1.465799999998590238e+03	-3.989203393670206349e-02	9.799939189608484202e-01	1.889992931871949722e+00	4.200000000000000000e+01
1.466639999998586518e+03	-4.989199855435927367e-02	9.399938864237780134e-01	1.949992945418507651e+00	4.200000000000000000e+01
1.467479999998582571e+03	3.010798707541113839e-02	1.019993822422921692e+00	1.949992978485094675e+00	4.200000000000000000e+01
1.468319999998578851e+03	-3.989199269403669729e-02	1.039993770868911316e+00	2.139992990366663683e+00	3.800000000000000000e+01
1.469159999998574904e+03	-9.891957260959547207e-03	1.029993784477901908e+00	2.019992988192224281e+00	4.400000000000000000e+01
1.469999999998571184e+03	9.010807604301789009e-02	1.059993789067561032e+00	2.119993003574000667e+00	4.700000000000000000e+01
1.470839999998567237e+03	8.010808933686502931e-02	1.059993823456383932e+00	1.979992951592111305e+00	4.700000000000000000e+01
1.471679999998563517e+03	-5.989186265873573667e-02	1.059993858717130477e+00	2.009992958688400666e+00	4.400000000000000000e+01
1.472519999998559570e+03	-1.989192647900750455e-02	1.039993858032665752e+00	2.109992982763570613e+00	3.700000000000000000e+01
1.473359999998555850e+03	4.010810298824103726e-02	1.049993865317893960e+00	1.999992913847919329e+00	4.400000000000000000e+01
1.474199999998551903e+03	-8.989186867023982175e-02	1.029993895114380109e+00	2.119992973293219674e+00	4.400000000000000000e+01
1.475039999998548183e+03	5.010810311459111543e-02	1.089993880706967566e+00	2.149993002021177269e+00	3.700000000000000000e+01
1.475879999998544463e+03	4.010815938629334193e-02	9.999939237543965520e-01	1.929993003415501951e+00	4.300000000000000000e+01
1.476719999998540516e+03	-3.989181805679539727e-02	9.699939489213081911e-01	1.989992975027215838e+00	4.300000000000000000e+01
1.477559999998536796e+03	-2.989176479716465495e-02	9.799940272443067313e-01	2.139992969450307481e+00	4.600000000000000000e+01
1.478399999998532849e+03	-9.891715757091449138e-03	9.899940353993722519e-01	2.059992989955850895e+00	4.600000000000000000e+01
1.479239999998529129e+03	-9.891722889805174349e-03	9.799940591841590498e-01	2.029992993128820977e+00	3.700000000000000000e+01
1.480079999998525182e+03	5.010818506095932046e-02	9.999940806783570446e-01	1.949993011630773099e+00	4.400000000000000000e+01
1.480919999998521462e+03	-1.989183007574360160e-02	9.899940570399528017e-01	2.129993023664102036e+00	4.400000000000000000e+01
1.481759999998517515e+03	-4.989186335106546299e-02	9.799940312417558808e-01	1.969993025734864567e+00	4.200000000000000000e+01
1.482599999998513795e+03	2.010804913049936068e-02	9.599940098046945147e-01	2.179992986012681211e+00	4.600000000000000000e+01
1.483439999998509848e+03	1.080740691324013237e-04	1.049994002880051180e+00	1.969993000451067289e+00	5.200000000000000000e+01
1.484279999998506128e+03	1.081414964030822073e-04	1.089993939500068620e+00	2.019992999789526511e+00	2.900000000000000000e+01
1.485119999998502408e+03	-3.989182942662451020e-02	9.399938808565272419e-01	1.719992960349771671e+00	3.800000000000000000e+01
1.485959999998498461e+03	-6.989188312134346492e-02	1.019993839294792703e+00	1.889992937507142479e+00	4.500000000000000000e+01
1.486799999998494741e+03	1.010810303412076373e-02	9.299938220164195579e-01	1.849992900069476365e+00	4.100000000000000000e+01
1.487639999998490794e+03	-9.891888111211012344e-03	9.399938189113831166e-01	2.019992859452580447e+00	4.900000000000000000e+01
1.488479999998487074e+03	-1.989192027494284670e-02	1.029993757814476218e+00	2.109992881598183878e+00	3.500000000000000000e+01
1.489319999998483127e+03	-1.989190765424070362e-02	9.899936499461529094e-01	2.019992866738979931e+00	4.700000000000000000e+01
1.490159999998479407e+03	-1.989189147121931192e-02	1.039993571528843974e+00	2.009992854693217090e+00	4.400000000000000000e+01
1.490999999998475460e+03	3.010808474759070832e-02	1.079993600473096560e+00	1.999992903771573127e+00	4.000000000000000000e+01
1.491839999998471740e+03	3.010806929936347270e-02	9.699936152799225608e-01	2.129992944487506978e+00	4.100000000000000000e+01
1.492679999998467792e+03	6.010810129677893188e-02	1.089993606313866437e+00	2.239992959392112848e+00	4.200000000000000000e+01
1.493519999998464073e+03	-4.989187158739193800e-02	1.049993661652385279e+00	2.049992968975045571e+00	4.100000000000000000e+01
1.494359999998460353e+03	4.010817161142109233e-02	1.039993728783411786e+00	1.999993005607139107e+00	5.300000000000000000e+01
1.495199999998456406e+03	2.010817340866005026e-02	1.039993691643928297e+00	2.099993015124292928e+00	4.200000000000000000e+01
1.496039999998452686e+03	-9.891869748849920624e-03	9.999936665742763520e-01	2.049993036977368011e+00	5.000000000000000000e+01
1.496879999998448739e+03	-1.989190527300952957e-02	9.499936223191987050e-01	2.019992985927118845e+00	4.800000000000000000e+01
1.497719999998445019e+03	3.010806971438119081e-02	1.189993685221394593e+00	2.199992974583905525e+00	5.200000000000000000e+01
1.498559999998441072e+03	2.010805022625167596e-02	1.029993707030725680e+00	1.959992989952857201e+00	3.700000000000000000e+01
1.499399999998437352e+03	-2.989201165404615709e-02	9.799937595081633646e-01	2.229993014777183369e+00	4.300000000000000000e+01
1.500239999998433404e+03	-3.989351897036013533e-02	9.899937555198012884e-01	2.199992976104296449e+00	3.800000000000000000e+01
1.501079999998429685e+03	-9.895515409040621380e-03	9.199937501570762954e-01	1.959992908061354511e+00	4.100000000000000000e+01
1.501919999998425737e+03	-2.989746420135485847e-02	9.799937113337172656e-01	2.049992853703890283e+00	4.500000000000000000e+01
1.502759999998422018e+03	-1.989941993289686892e-02	1.009993639225164497e+00	1.889992843696370217e+00	3.700000000000000000e+01
1.503599999998418298e+03	1.009861157313726374e-02	9.899935979386790263e-01	1.999992869670594420e+00	4.700000000000000000e+01
1.504439999998414351e+03	9.669248696932657280e-05	1.019993563641268253e+00	1.799992873406022875e+00	4.500000000000000000e+01
1.505279999998410631e+03	-8.990521895413153275e-02	1.019993567381098920e+00	1.909992894532479779e+00	4.200000000000000000e+01
1.506119999998406684e+03	-1.990711941711125268e-02	9.899935669767131463e-01	1.969992912484986203e+00	4.000000000000000000e+01
1.506959999998402964e+03	3.009085859091118614e-02	9.999936031249764268e-01	1.849992911686745067e+00	3.000000000000000000e+01
1.507799999998399016e+03	5.008889190534951408e-02	9.599936626932168426e-01	1.799992916993899961e+00	4.500000000000000000e+01
1.508639999998395297e+03	-9.913154233013645247e-03	9.499936906355542776e-01	1.809992900092046497e+00	3.800000000000000000e+01
1.509479999998391349e+03	-4.991515477339361628e-02	1.099993717807861371e+00	2.019992904136729273e+00	3.300000000000000000e+01
1.510319999998387630e+03	8.287611107615024163e-05	9.699937315402225035e-01	2.079992878153913871e+00	3.400000000000000000e+01
1.511159999998383682e+03	1.008091460672028497e-02	9.599937070756059398e-01	2.029992866769890547e+00	5.200000000000000000e+01
1.511999999998379963e+03	1.007894533069411853e-02	1.019993786177868955e+00	2.149992917455367802e+00	5.000000000000000000e+01
1.512839999998376243e+03	-9.923011101582876470e-03	9.199938258902500277e-01	2.069993010256996779e+00	3.600000000000000000e+01
1.513679999998372296e+03	2.007496148478650141e-02	1.009993799037551820e+00	2.149993032836466700e+00	4.000000000000000000e+01
1.514519999998368576e+03	-4.992695680996364627e-02	1.009993809827296030e+00	2.149992995048089828e+00	3.400000000000000000e+01
1.515359999998364628e+03	-2.992893030886261893e-02	9.799938457540906533e-01	2.079993013122016343e+00	3.400000000000000000e+01
1.516199999998360909e+03	1.200690044921677024e-01	1.129993852813209188e+00	2.259993011742069235e+00	5.200000000000000000e+01
1.517039999998356961e+03	-6.993304300870442636e-02	1.049993815383581275e+00	2.009993116316945105e+00	4.000000000000000000e+01
1.517879999998353242e+03	-4.993505058991490331e-02	1.059993789799507535e+00	2.019993107579368008e+00	3.200000000000000000e+01
1.518719999998349294e+03	5.006290207304497225e-02	1.089993763553627870e+00	2.199993067872405117e+00	4.900000000000000000e+01
1.519559999998345575e+03	6.101098943018087368e-05	1.079993753805472689e+00	2.059993062632794913e+00	3.100000000000000000e+01
1.520399999998341855e+03	1.005909536269349903e-02	1.029993691953475565e+00	1.919993047560148769e+00	2.800000000000000000e+01
1.521239999998337908e+03	-3.994283562188263859e-02	9.899936898193038015e-01	1.919993005590080681e+00	4.600000000000000000e+01
1.522079999998334188e+03	7.005531930229202953e-02	1.079993705641745017e+00	2.109992977173794859e+00	4.200000000000000000e+01
1.522919999998330240e+03	-2.994662646511819099e-02	9.699937028242410220e-01	2.079992974976668130e+00	3.500000000000000000e+01
1.523759999998326521e+03	2.005136329435259004e-02	9.899936820332205789e-01	2.069992940731612219e+00	3.800000000000000000e+01
1.524599999998322573e+03	7.004929335587795070e-02	1.029993643124612390e+00	1.999992950524046798e+00	3.500000000000000000e+01
1.525439999998318854e+03	-1.099527359794542497e-01	9.499936857994748518e-01	2.099993005905202548e+00	4.700000000000000000e+01
1.526279999998314906e+03	-7.995472329362610098e-02	1.009993708937778845e+00	2.069993027253696827e+00	3.900000000000000000e+01
1.527119999998311187e+03	3.004326845972720914e-02	1.019993679327364067e+00	2.109993062213849413e+00	3.500000000000000000e+01
1.527959999998307239e+03	2.004125085239209098e-02	9.799937413606383263e-01	2.079992969568930761e+00	4.300000000000000000e+01
1.528799999998303520e+03	-8.996073968713648450e-02	1.029993853939755288e+00	2.119992919666326969e+00	5.100000000000000000e+01
1.529639999998299800e+03	-3.996273297344457576e-02	8.599939119998597503e-01	1.699992947979450442e+00	4.800000000000000000e+01
1.530479999998295852e+03	-9.964675731979174417e-03	9.399939008046153122e-01	1.899992955379709691e+00	3.900000000000000000e+01
1.531319999998292133e+03	-1.996657618019957725e-02	9.899938205079436004e-01	1.869992972165187561e+00	4.500000000000000000e+01
1.532159999998288185e+03	6.003143900581029563e-02	9.899937558492647449e-01	1.919992922529041079e+00	4.200000000000000000e+01
1.532999999998284466e+03	-1.997058328680713021e-02	1.079993787141207529e+00	2.029992885543305370e+00	4.700000000000000000e+01
1.533839999998280518e+03	-1.997260944049297424e-02	9.899937898378533552e-01	2.049992850323909099e+00	4.800000000000000000e+01
1.534679999998276799e+03	-2.997465676782139210e-02	1.009993803924498224e+00	1.879992864127626673e+00	4.200000000000000000e+01
1.535519999998272851e+03	-4.997664315878057317e-02	1.029993842917028779e+00	1.919992876087805556e+00	4.200000000000000000e+01
1.536359999998269132e+03	6.002142244348957628e-02	9.799938423381827635e-01	1.889992883821786096e+00	3.300000000000000000e+01
1.537199999998265184e+03	1.942535278864541520e-05	9.499938820575352105e-01	1.929992920169267157e+00	4.200000000000000000e+01
1.538039999998261464e+03	1.001739567596171034e-02	9.299938708784094565e-01	1.849992933531126704e+00	4.300000000000000000e+01
1.538879999998257745e+03	1.001539858778171047e-02	9.699938396933771578e-01	1.999992961830204807e+00	4.500000000000000000e+01
1.539719999998253797e+03	4.001390879922266802e-02	9.999937846067508129e-01	1.959993054377246358e+00	4.000000000000000000e+01
1.540559999998250078e+03	-9.986200003422297800e-03	1.019993802922442683e+00	1.949993098992319540e+00	4.700000000000000000e+01
1.541399999998246130e+03	1.001378657985228619e-02	9.399937964907659760e-01	2.129993106103371225e+00	5.500000000000000000e+01
1.542239999998242411e+03	2.001375573837337399e-02	1.019993876847988368e+00	2.069993118768703955e+00	4.800000000000000000e+01
1.543079999998238463e+03	1.373144926223663106e-05	1.009993903756764677e+00	2.039993120029662599e+00	3.900000000000000000e+01
1.543919999998234744e+03	-3.998634962011460986e-02	9.899938897903346469e-01	2.169993089653962315e+00	4.100000000000000000e+01
1.544759999998230796e+03	4.001357737388953201e-02	9.399938562265136577e-01	2.019993065966974921e+00	3.900000000000000000e+01
1.545599999998227077e+03	-6.998648695078946158e-02	1.009993850992643383e+00	2.159993031473195657e+00	4.200000000000000000e+01
1.546439999998223129e+03	1.001350071923049964e-02	1.009993814181187055e+00	2.139992960577662195e+00	5.100000000000000000e+01
1.547279999998219409e+03	7.001354239081541975e-02	1.119993781461467552e+00	2.009992941699512592e+00	4.000000000000000000e+01
1.548119999998215690e+03	3.001351670680989236e-02	9.699937431650828001e-01	2.069992921270122466e+00	4.100000000000000000e+01
1.548959999998211742e+03	-3.998644870755948405e-02	1.059993733708417984e+00	2.079992919456138623e+00	3.400000000000000000e+01
1.549799999998208023e+03	-9.986454356515097469e-03	9.599936532478940965e-01	1.949992966294536112e+00	3.700000000000000000e+01
1.550639999998204075e+03	1.001348578808880681e-02	1.029993625595808426e+00	1.929993062448474239e+00	4.400000000000000000e+01
1.551479999998200356e+03	-5.998659346788480506e-02	1.049993584347498565e+00	2.019993065429719792e+00	4.000000000000000000e+01
1.552319999998196408e+03	3.001341046778965155e-02	1.009993559963987542e+00	1.949993030214866696e+00	4.200000000000000000e+01
1.553159999998192689e+03	1.346614021434387176e-05	9.899935464557937381e-01	2.019993008532794843e+00	4.700000000000000000e+01
1.553999999998188741e+03	-1.998653528430404530e-02	1.049993589805620076e+00	1.849993021797506909e+00	3.300000000000000000e+01
1.554839999998185021e+03	1.338200305504230307e-05	9.999935458351465467e-01	1.929992998454846731e+00	5.000000000000000000e+01
1.555679999998181074e+03	1.001339254381727363e-02	9.399935012530350464e-01	1.959993002400536977e+00	3.700000000000000000e+01
1.556519999998177354e+03	2.001344947507216129e-02	1.009993590220856774e+00	2.039992918059294169e+00	4.200000000000000000e+01
1.557359999998173635e+03	-1.998652791566552303e-02	9.899935897164462428e-01	2.079992825532800627e+00	4.200000000000000000e+01
1.558199999998169687e+03	-3.998644033828152589e-02	9.899935934544110694e-01	2.089992787529722396e+00	4.500000000000000000e+01
1.559039999998165968e+03	-1.998646963692883582e-02	9.399936264807374764e-01	1.959992767982245532e+00	5.000000000000000000e+01
1.559879999998162020e+03	4.001343459915594758e-02	1.039993612950756541e+00	2.059992760684806967e+00	4.800000000000000000e+01
1.560719999998158301e+03	-5.998659432214134557e-02	1.029993650550240503e+00	1.839992762581227348e+00	3.500000000000000000e+01
1.561559999998154353e+03	1.500133351402696824e-01	1.049993686193473330e+00	2.009992793613527784e+00	4.300000000000000000e+01
1.562399999998150633e+03	6.001329766364477819e-02	1.119993658483295906e+00	2.129992911263602018e+00	3.600000000000000000e+01
1.563239999998146686e+03	2.001324655388859314e-02	1.019993631896641828e+00	2.079992927875778719e+00	3.600000000000000000e+01
1.564079999998142966e+03	1.300132557677912970e-01	1.049993642043003383e+00	2.099992936382238717e+00	4.000000000000000000e+01
1.564919999998139247e+03	-3.998669699799263511e-02	1.039993661715847173e+00	2.039992931111807017e+00	4.100000000000000000e+01
1.565759999998135299e+03	-6.998671432687081362e-02	1.029993662296529333e+00	1.969992880710925487e+00	3.200000000000000000e+01
1.566599999998131580e+03	-5.998667651745265977e-02	1.009993656891386760e+00	1.999992861079283868e+00	3.000000000000000000e+01
1.567439999998127632e+03	-9.986637334991881054e-03	9.099936394349603663e-01	2.169992894066044453e+00	3.700000000000000000e+01
1.568279999998123913e+03	-3.998657791363093017e-02	9.099935900663822519e-01	1.869992961203175152e+00	3.900000000000000000e+01
1.569119999998119965e+03	-1.998657156657656156e-02	1.009993555377399765e+00	1.959993004262213789e+00	4.700000000000000000e+01
1.569959999998116245e+03	1.001342400152937552e-02	1.059993548909915262e+00	1.999993035208905479e+00	3.800000000000000000e+01
1.570799999998112298e+03	-6.998659122031425373e-02	1.019993652659114236e+00	2.099993031985633252e+00	4.500000000000000000e+01
1.571639999998108578e+03	-9.998661248465841311e-02	1.019993751919441749e+00	2.049993063378305447e+00	3.900000000000000000e+01
1.572479999998104631e+03	-2.998659060731515696e-02	9.799938177887141944e-01	2.129993062129437842e+00	4.800000000000000000e+01
1.573319999998100911e+03	1.345226936652321139e-05	1.009993762766495218e+00	1.999993130938164887e+00	5.000000000000000000e+01
1.574159999998097192e+03	-1.399865004010804326e-01	1.019993806588836316e+00	2.149993196665783035e+00	3.900000000000000000e+01
1.574999999998093244e+03	-3.998643153499837483e-02	1.059993773148695695e+00	2.059993211902710897e+00	4.700000000000000000e+01
1.575839999998089525e+03	-1.998642356942494785e-02	9.699937976688787211e-01	1.949993239413615909e+00	4.500000000000000000e+01
1.576679999998085577e+03	-9.986409960751794004e-03	1.019993792583456127e+00	2.019993236479177945e+00	4.600000000000000000e+01
1.577519999998081857e+03	1.359958269168523630e-05	1.039993759970393006e+00	2.119993271779117450e+00	3.800000000000000000e+01
1.578359999998077910e+03	-5.998632446156662579e-02	1.009993768878582499e+00	1.799993315651543302e+00	4.400000000000000000e+01
1.579199999998074190e+03	-2.998629854996709074e-02	1.079993797233994357e+00	1.999993232288954426e+00	4.100000000000000000e+01
1.580039999998070243e+03	8.001370072243015052e-02	9.799938409307588083e-01	1.909993191458557282e+00	4.500000000000000000e+01
1.580879999998066523e+03	-9.986261010594993381e-03	9.399938649475476637e-01	1.829993206446204335e+00	4.600000000000000000e+01
1.581719999998062576e+03	4.001378368482137043e-02	1.069993923712384110e+00	2.029993194157984071e+00	4.700000000000000000e+01
1.582559999998058856e+03	-4.998623105869800382e-02	9.199939182754633960e-01	1.949993187787002480e+00	4.400000000000000000e+01
1.583399999998055137e+03	-3.998614298652705679e-02	9.899939229786431927e-01	1.959993192758603620e+00	3.500000000000000000e+01
1.584239999998051189e+03	2.001391850608074535e-02	9.499939359506570646e-01	1.909993182122557309e+00	3.300000000000000000e+01
1.585079999998047469e+03	-3.998604950495543431e-02	1.029993907845398571e+00	2.109993248627105356e+00	3.400000000000000000e+01
1.585919999998043522e+03	4.001395194746946993e-02	9.799939598865807788e-01	2.059993277285675717e+00	5.100000000000000000e+01
1.586759999998039802e+03	1.001394003994420662e-02	9.999940200985235617e-01	1.969993268273489972e+00	3.900000000000000000e+01
1.587599999998035855e+03	-9.986025107958771199e-03	9.899940343730193604e-01	1.929993293965724277e+00	3.500000000000000000e+01
1.588439999998032135e+03	-9.986001055773081891e-03	9.499940679187618420e-01	2.249993337351445799e+00	4.200000000000000000e+01
1.589279999998028188e+03	9.001405423579218745e-02	1.039994081776775436e+00	2.139993301446985186e+00	2.900000000000000000e+01
1.590119999998024468e+03	1.406483363258657500e-05	1.019994153852391561e+00	2.169993247422360660e+00	3.700000000000000000e+01
1.590959999998020521e+03	-1.998593641041977037e-02	9.499942306723223595e-01	2.059993230658768937e+00	4.100000000000000000e+01
1.591799999998016801e+03	-2.499858805719072374e-01	7.899942445850880457e-01	2.029993225221498943e+00	2.400000000000000000e+01
1.592639999998013081e+03	-6.998595675297394902e-02	1.069994222527003158e+00	2.269993176928399414e+00	4.300000000000000000e+01
1.593479999998009134e+03	3.001405007583053328e-02	1.029994192367287509e+00	1.989993127400188300e+00	4.900000000000000000e+01
1.594319999998005414e+03	2.001413244801165600e-02	1.189994175885869865e+00	1.949993122098101050e+00	4.000000000000000000e+01
1.595159999998001467e+03	4.001422436086343043e-02	9.299942033129028340e-01	2.019993131682655374e+00	4.600000000000000000e+01
1.595999999997997747e+03	-5.998578897408170241e-02	9.899941787860393472e-01	2.099993222787118974e+00	4.000000000000000000e+01
1.596839999997993800e+03	2.001418245866764395e-02	9.499941483577485357e-01	2.029993348511226259e+00	3.700000000000000000e+01
1.597679999997990080e+03	-9.985822102510848869e-03	9.599941744918049080e-01	2.119993377165760418e+00	4.100000000000000000e+01
1.598519999997986133e+03	2.001419378154914441e-02	9.699941954745057160e-01	1.959993415752935064e+00	3.900000000000000000e+01
1.599359999997982413e+03	-1.099857650922188013e-01	1.019994204408251726e+00	1.929993402951019954e+00	4.200000000000000000e+01
1.600199999997978466e+03	-1.998569495741541260e-02	9.599942726002446136e-01	1.999993398307372994e+00	4.600000000000000000e+01
1.601039999997974746e+03	5.001435659345056239e-02	9.999942303666895516e-01	1.829993405922284211e+00	3.500000000000000000e+01
1.601879999997971026e+03	5.001441159087978428e-02	1.009994251459338965e+00	2.049993357850443232e+00	4.800000000000000000e+01
1.602719999997967079e+03	2.001438813555683413e-02	1.009994232196756547e+00	2.169993270555209630e+00	4.000000000000000000e+01
1.603559999997963359e+03	-1.099856158688857499e-01	1.039994233910008337e+00	2.029993239800536919e+00	3.200000000000000000e+01
1.604399999997959412e+03	-9.985636508266898179e-03	9.199942861075426359e-01	2.129993258532487665e+00	4.600000000000000000e+01
1.605239999997955692e+03	-1.299856526470849760e-01	1.019994251379462202e+00	1.939993232691406000e+00	4.400000000000000000e+01
1.606079999997951745e+03	-4.998565559722665391e-02	9.899942746976146957e-01	1.999993243685874944e+00	5.000000000000000000e+01
1.606919999997948025e+03	4.001434833280156228e-02	9.299943142303058741e-01	2.249993265978391221e+00	3.700000000000000000e+01
1.607759999997944078e+03	-9.985669131027179526e-03	1.059994289520610256e+00	2.099993278858454993e+00	4.400000000000000000e+01
1.608599999997940358e+03	-4.998566801141920285e-02	1.039994240695127470e+00	1.929993267918354016e+00	4.200000000000000000e+01
1.609439999997936411e+03	-9.985691769855949487e-03	9.499942474476114063e-01	2.009993223041346866e+00	3.800000000000000000e+01
1.610279999997932691e+03	5.001427733374631118e-02	1.089994282704506379e+00	2.029993274331638009e+00	4.700000000000000000e+01
1.611119999997928971e+03	2.001423025792288882e-02	9.999942075018684040e-01	2.119993288327179926e+00	4.900000000000000000e+01
1.611959999997925024e+03	6.001424722976199388e-02	1.069994160679139439e+00	2.109993245521627259e+00	4.300000000000000000e+01
1.612799999997921304e+03	6.001420569194597376e-02	1.049994094799688860e+00	2.149993221817187106e+00	3.600000000000000000e+01
1.613639999997917357e+03	3.001419319141061109e-02	1.049994125483849849e+00	2.089993202396342564e+00	5.100000000000000000e+01
1.614479999997913637e+03	1.422076974585077356e-05	1.039994088233226144e+00	2.129993122990616161e+00	5.300000000000000000e+01
1.615319999997909690e+03	-4.998575828034602236e-02	9.499941324482762406e-01	1.829993027350125923e+00	3.600000000000000000e+01
1.616159999997905970e+03	-1.998570684446452847e-02	1.019994131197933473e+00	1.879992990622533666e+00	4.100000000000000000e+01
1.616999999997902023e+03	8.001428326316660511e-02	9.899941601201108776e-01	2.009992949492419800e+00	4.200000000000000000e+01
1.617839999997898303e+03	3.001429182721822297e-02	9.899941609546087928e-01	1.979992903709019370e+00	3.900000000000000000e+01
1.618679999997894356e+03	1.001424072486511996e-02	1.009994204969767662e+00	1.909992929487301039e+00	3.900000000000000000e+01
1.619519999997890636e+03	1.000142241507704088e-01	9.699942215877853657e-01	1.809992938149439734e+00	3.200000000000000000e+01
1.620359999997886916e+03	-3.998578314359536173e-02	9.499941754270480043e-01	1.999992983795951806e+00	3.600000000000000000e+01
1.621199999997882969e+03	5.001420433122975157e-02	9.399941205464529270e-01	1.949992989854680392e+00	4.300000000000000000e+01
1.622039999997879249e+03	3.001421511237237563e-02	1.009994067968416509e+00	1.929993010655013164e+00	3.700000000000000000e+01
1.622879999997875302e+03	2.001423954113214568e-02	9.999940256371198100e-01	2.029993049060611288e+00	6.600000000000000000e+01
1.623719999997871582e+03	1.001424479064360121e-02	9.999939971754415735e-01	2.139993124834866478e+00	4.900000000000000000e+01
1.624559999997867635e+03	-1.998576617437526973e-02	1.079994001312917007e+00	2.029993125631942785e+00	3.300000000000000000e+01
1.625399999997863915e+03	-1.998582924190917681e-02	9.899939716640915321e-01	2.159993057133470007e+00	4.600000000000000000e+01
1.626239999997859968e+03	-1.998587341977243331e-02	9.899939729775473207e-01	2.029993081742487604e+00	3.900000000000000000e+01
1.627079999997856248e+03	2.001410270857252247e-02	9.799939300181104151e-01	2.119993082738313994e+00	4.000000000000000000e+01
1.627919999997852528e+03	-1.998589614769906778e-02	1.029993918235203143e+00	1.799993010213868816e+00	3.800000000000000000e+01
1.628759999997848581e+03	-4.998593278739215523e-02	9.899939197420516424e-01	2.009992985736851701e+00	4.500000000000000000e+01
1.629599999997844861e+03	-6.998596260298374505e-02	9.599939583894124828e-01	1.979992970892713089e+00	4.500000000000000000e+01
1.630439999997840914e+03	5.001410099499799949e-02	1.019993920210844340e+00	2.119992974663650998e+00	4.600000000000000000e+01
1.631279999997837194e+03	2.001410869167997639e-02	9.599938831408648676e-01	2.049992975079903523e+00	4.600000000000000000e+01
1.632119999997833247e+03	1.409772722645420873e-05	9.599938649260665313e-01	1.779993006916938070e+00	2.900000000000000000e+01
1.632959999997829527e+03	-4.998586380651895422e-02	9.499939019222402026e-01	2.019993012219035489e+00	4.100000000000000000e+01
1.633799999997825580e+03	-3.998589870929269985e-02	9.799939334429169646e-01	2.009993004143774353e+00	5.000000000000000000e+01
1.634639999997821860e+03	4.001402993214399351e-02	1.049993944399281620e+00	2.099993005557304837e+00	4.800000000000000000e+01
1.635479999997817913e+03	1.001397156616452497e-02	9.699939859133959175e-01	1.949992967743823025e+00	4.300000000000000000e+01
1.636319999997814193e+03	-9.986042272885749249e-03	9.999940045877566686e-01	2.019992852015000562e+00	4.100000000000000000e+01
1.637159999997810473e+03	-3.998603617708046398e-02	9.999940144220682559e-01	1.979992779765413768e+00	4.100000000000000000e+01
1.637999999997806526e+03	1.394094441781435048e-05	1.099994071580243427e+00	1.949992840078789147e+00	4.200000000000000000e+01
1.638839999997802806e+03	-4.998609552611710943e-02	1.029994069184521521e+00	2.059992888376213305e+00	4.600000000000000000e+01
1.639679999997798859e+03	1.001390464039974074e-02	9.499940527733642393e-01	1.939992902592725388e+00	5.000000000000000000e+01
1.640519999997795139e+03	-9.986178885258194943e-03	1.019994036656991065e+00	2.149992899997377194e+00	4.000000000000000000e+01
1.641359999997791192e+03	-9.986190392005579730e-03	9.399940431352705739e-01	2.109992914317814883e+00	4.500000000000000000e+01
1.642199999997787472e+03	-3.998626726018859878e-02	9.999940662850610451e-01	1.999992945572471870e+00	4.000000000000000000e+01
1.643039999997783525e+03	-4.998617964621774462e-02	1.009994071114053149e+00	2.099992964165545040e+00	5.400000000000000000e+01
1.643879999997779805e+03	2.001387714469898479e-02	1.079994044308941081e+00	2.079992947196448227e+00	4.100000000000000000e+01
1.644719999997775858e+03	1.001392219158146052e-02	9.499940546175204004e-01	2.099992945143323908e+00	3.600000000000000000e+01
1.645559999997772138e+03	-9.986074465739036912e-03	1.039994043019727865e+00	2.109992975072261245e+00	4.000000000000000000e+01
1.646399999997768418e+03	-5.998604833049412527e-02	9.599939973741518084e-01	1.999992970825104743e+00	3.200000000000000000e+01
1.647239999997764471e+03	-1.998603779908341913e-02	1.019993959809447182e+00	1.979992951807134416e+00	3.700000000000000000e+01
1.648079999997760751e+03	8.001399255160447643e-02	1.019993962616891459e+00	1.999992897547750115e+00	3.400000000000000000e+01
1.648919999997756804e+03	2.001400003817538700e-02	1.069993978884370645e+00	2.059992954904776408e+00	4.400000000000000000e+01
1.649759999997753084e+03	-6.998599946785977188e-02	1.019993984991345082e+00	1.839992952184384967e+00	4.300000000000000000e+01
1.650599999997749137e+03	6.001398904607121998e-02	1.099993985540810293e+00	2.039992901050028618e+00	3.600000000000000000e+01
1.651439999997745417e+03	-1.998601289029744085e-02	1.059994025741319845e+00	1.909992844302958792e+00	5.600000000000000000e+01
1.652279999997741470e+03	1.001400211170066536e-02	9.799940783337411920e-01	2.009992886660841638e+00	5.000000000000000000e+01
1.653119999997737750e+03	-6.998598079323922749e-02	1.049994080016677156e+00	2.149992937493241385e+00	4.300000000000000000e+01
1.653959999997733803e+03	5.001400480465926363e-02	9.499940643625348624e-01	1.899992888227488130e+00	4.000000000000000000e+01
1.654799999997730083e+03	7.001395617338848631e-02	1.089994043454406203e+00	2.029992866875280910e+00	5.400000000000000000e+01
1.655639999997726363e+03	-1.998610004284669464e-02	1.069994012062658317e+00	2.119992896365895163e+00	4.600000000000000000e+01
1.656479999997722416e+03	5.001384046322236709e-02	1.059993965151651008e+00	2.129992891374731911e+00	3.100000000000000000e+01
1.657319999997718696e+03	8.001383585946282573e-02	1.009993954980055619e+00	1.879992868508146620e+00	2.800000000000000000e+01
1.658159999997714749e+03	1.001387581172846937e-02	9.799939712531942071e-01	1.949992832151609790e+00	4.500000000000000000e+01
1.658999999997711029e+03	1.001392579926272189e-02	9.699939380630322461e-01	1.959992781351723279e+00	3.600000000000000000e+01
1.659839999997707082e+03	1.390946441873081989e-05	9.799939052673014572e-01	2.019992810510921721e+00	4.500000000000000000e+01
1.660679999997703362e+03	-4.998610132429936320e-02	9.799939493758960118e-01	1.929992837934018324e+00	4.300000000000000000e+01
1.661519999997699415e+03	-3.998614342150399320e-02	9.399939515304074344e-01	2.159992858906638613e+00	3.100000000000000000e+01
1.662359999997695695e+03	3.001384109315686013e-02	9.499940483483957365e-01	2.009992857869860927e+00	4.800000000000000000e+01
1.663199999997691748e+03	-1.998610772515610479e-02	9.699940487170292114e-01	1.919992781946655347e+00	3.100000000000000000e+01
1.664039999997688028e+03	3.001386350788055185e-02	1.059994072386634567e+00	2.019992738473434635e+00	4.000000000000000000e+01
1.664879999997684308e+03	1.389660499475697320e-05	1.059994144486056111e+00	2.019992802459416481e+00	4.000000000000000000e+01
1.665719999997680361e+03	7.001402229983068326e-02	1.109994179028374939e+00	2.029992847966560099e+00	3.400000000000000000e+01
1.666559999997676641e+03	7.001405454459813660e-02	1.029994154984903432e+00	2.059992887276120399e+00	5.100000000000000000e+01
1.667399999997672694e+03	-4.998597055083976032e-02	1.009994143696655744e+00	2.049992912572642823e+00	4.500000000000000000e+01
1.668239999997668974e+03	-3.998603428622776040e-02	1.029994189743606903e+00	2.089992956894772824e+00	4.900000000000000000e+01
1.669079999997665027e+03	2.001396873269277454e-02	1.059994200950420851e+00	2.129992988883349092e+00	3.700000000000000000e+01
1.669919999997661307e+03	2.001397688072320893e-02	9.599941592255019085e-01	1.999992958388981279e+00	4.300000000000000000e+01
1.670759999997657360e+03	2.001390016324711141e-02	1.009994104193433939e+00	1.999992867951831954e+00	4.900000000000000000e+01
1.671599999997653640e+03	4.001390055901770521e-02	9.699941361722551614e-01	1.879992840294638645e+00	4.400000000000000000e+01
1.672439999997649920e+03	5.001390543999195692e-02	1.029994160604777775e+00	2.049992842921333658e+00	5.300000000000000000e+01
1.673279999997645973e+03	3.001391145329311907e-02	9.799941930136185642e-01	2.049992867753369641e+00	4.400000000000000000e+01
1.674119999997642253e+03	3.001390445849569724e-02	1.139994159501027671e+00	2.129992839468362043e+00	3.900000000000000000e+01
1.674959999997638306e+03	-2.998608036644470620e-02	1.069994144723770857e+00	2.079992799438391771e+00	2.400000000000000000e+01
1.675799999997634586e+03	-4.998600436872095709e-02	1.049994114150089031e+00	2.209992745760572141e+00	4.300000000000000000e+01
1.676639999997630639e+03	5.001403268539911934e-02	1.049994118791753195e+00	1.979992777224993228e+00	4.700000000000000000e+01
1.677479999997626919e+03	-3.998595117176222818e-02	1.049994099931641056e+00	1.969992799896320035e+00	4.800000000000000000e+01
1.678319999997622972e+03	-3.998598426464515521e-02	1.009994075291271720e+00	2.069992748929837756e+00	4.200000000000000000e+01
[truncated: 1,571 more rows]
