# Supplementary material for: Real-time single-molecule 3D tracking in E. coli based on cross-entropy minimization
Source: Nat Commun. 2023 Mar 11;14:1336. doi: 10.1038/s41467-023-36879-1 (PMC10008558; doi:10.1038/s41467-023-36879-1)
Supplement: Supplementary file 3 — Source Data [file 41467_2023_36879_MOESM3_ESM.zip › SourceData/Main_Fig_2_Tracking_VS_Sim_Validation/Fig_data/20220429_EXP-22-BL9416/xyzF.csv]

x[nm]		y[nm]	z[nm]	photon rate [kHz]
5.193873055686007234e+01	5.585902114173630650e+01	1.147400811009664636e+02	5.002834467115646788e+01
3.920663403158953031e+01	4.393574538349798786e+01	9.515957681991481820e+01	6.253119344418973213e+01
3.050355525231985609e+01	3.406780633328337160e+01	7.843088919367878020e+01	8.336580855842960602e+01
2.670304351286561939e+01	2.942196461226237147e+01	6.961546112533119413e+01	1.000301725894987612e+02
2.290342270720792328e+01	2.559696978972825221e+01	6.152502324076396434e+01	1.250169209566445261e+02
1.584476151944849320e+01	1.782349916238868559e+01	4.474185287786260545e+01	2.470115995922054992e+02
1.228069001671393146e+01	1.343647892486939988e+01	3.396393178278115954e+01	4.387326761278699223e+02
