# Supplementary material for: Real-time single-molecule 3D tracking in E. coli based on cross-entropy minimization
Source: Nat Commun. 2023 Mar 11;14:1336. doi: 10.1038/s41467-023-36879-1 (PMC10008558; doi:10.1038/s41467-023-36879-1)
Supplement: Supplementary file 3 — Source Data [file 41467_2023_36879_MOESM3_ESM.zip › SourceData/Main_Fig_3_TrajSimulation/Fig_data/20220429_EXP-22-BL9416/Bin_Ddensity_Simulation.csv]

Diffusion bins [um2s-1]	Density
-9.723618090452261775e-01	0.000000000000000000e+00
-9.170854271356783105e-01	0.000000000000000000e+00
-8.618090452261306655e-01	0.000000000000000000e+00
-8.065326633165829096e-01	0.000000000000000000e+00
-7.512562814070351536e-01	0.000000000000000000e+00
-6.959798994974875086e-01	0.000000000000000000e+00
-6.407035175879396416e-01	0.000000000000000000e+00
-5.854271356783919966e-01	0.000000000000000000e+00
-5.301507537688441296e-01	0.000000000000000000e+00
-4.748743718592964291e-01	0.000000000000000000e+00
-4.195979899497486731e-01	0.000000000000000000e+00
-3.643216080402009727e-01	0.000000000000000000e+00
-3.090452261306532722e-01	0.000000000000000000e+00
-2.537688442211055162e-01	0.000000000000000000e+00
-1.984924623115577602e-01	0.000000000000000000e+00
-1.432160804020100042e-01	0.000000000000000000e+00
-8.793969849246224824e-02	3.230519480519479791e-01
-3.266331658291449225e-02	3.230519480519479791e-01
2.261306532663320823e-02	9.691558441558457693e-01
7.788944723618096422e-02	6.461038961038945150e-01
1.331658291457287202e-01	0.000000000000000000e+00
1.884422110552764762e-01	3.230519480519472575e-01
2.437185929648242322e-01	9.691558441558457693e-01
2.989949748743718771e-01	0.000000000000000000e+00
3.542713567839196331e-01	0.000000000000000000e+00
4.095477386934673891e-01	9.691558441558457693e-01
4.648241206030151451e-01	0.000000000000000000e+00
5.201005025125629011e-01	3.230519480519485898e-01
5.753768844221106571e-01	3.230519480519472575e-01
6.306532663316584131e-01	0.000000000000000000e+00
6.859296482412061691e-01	0.000000000000000000e+00
7.412060301507539251e-01	0.000000000000000000e+00
7.964824120603015700e-01	0.000000000000000000e+00
8.517587939698493260e-01	3.230519480519472575e-01
9.070351758793970820e-01	0.000000000000000000e+00
9.623115577889448380e-01	0.000000000000000000e+00
1.017587939698492594e+00	3.230519480519485898e-01
1.072864321608040239e+00	6.461038961038971795e-01
1.128140703517588106e+00	3.230519480519459807e-01
1.183417085427135973e+00	3.230519480519485898e-01
1.238693467336683618e+00	0.000000000000000000e+00
1.293969849246231263e+00	0.000000000000000000e+00
1.349246231155778908e+00	0.000000000000000000e+00
1.404522613065326775e+00	3.230519480519459807e-01
1.459798994974874642e+00	0.000000000000000000e+00
1.515075376884422287e+00	3.230519480519485898e-01
1.570351758793969932e+00	0.000000000000000000e+00
1.625628140703517577e+00	0.000000000000000000e+00
1.680904522613065444e+00	0.000000000000000000e+00
1.736180904522613311e+00	3.230519480519485898e-01
1.791457286432160956e+00	3.230519480519485898e-01
1.846733668341708601e+00	3.230519480519485898e-01
1.902010050251256468e+00	6.461038961038919615e-01
1.957286432160804335e+00	3.230519480519485898e-01
2.012562814070351980e+00	6.461038961038971795e-01
2.067839195979899625e+00	6.461038961038971795e-01
2.123115577889447270e+00	3.230519480519485898e-01
2.178391959798995359e+00	3.230519480519459807e-01
2.233668341708543004e+00	3.230519480519485898e-01
2.288944723618090649e+00	0.000000000000000000e+00
2.344221105527638294e+00	3.230519480519485898e-01
2.399497487437185939e+00	0.000000000000000000e+00
2.454773869346734028e+00	3.230519480519485898e-01
2.510050251256281673e+00	0.000000000000000000e+00
2.565326633165829318e+00	0.000000000000000000e+00
2.620603015075376963e+00	0.000000000000000000e+00
2.675879396984925052e+00	0.000000000000000000e+00
2.731155778894472697e+00	3.230519480519485898e-01
2.786432160804020342e+00	0.000000000000000000e+00
2.841708542713567986e+00	6.461038961038971795e-01
2.896984924623115631e+00	3.230519480519459807e-01
2.952261306532663721e+00	0.000000000000000000e+00
3.007537688442211365e+00	0.000000000000000000e+00
3.062814070351759010e+00	0.000000000000000000e+00
3.118090452261306655e+00	0.000000000000000000e+00
3.173366834170854300e+00	0.000000000000000000e+00
3.228643216080401945e+00	0.000000000000000000e+00
3.283919597989950034e+00	0.000000000000000000e+00
3.339195979899498123e+00	0.000000000000000000e+00
3.394472361809045768e+00	3.230519480519485898e-01
3.449748743718593413e+00	6.461038961038971795e-01
3.505025125628141058e+00	0.000000000000000000e+00
3.560301507537688703e+00	0.000000000000000000e+00
3.615577889447236348e+00	3.230519480519485898e-01
3.670854271356783993e+00	3.230519480519485898e-01
3.726130653266331638e+00	3.230519480519485898e-01
3.781407035175879727e+00	0.000000000000000000e+00
3.836683417085427816e+00	3.230519480519485898e-01
3.891959798994975461e+00	0.000000000000000000e+00
3.947236180904523106e+00	0.000000000000000000e+00
4.002512562814070307e+00	6.461038961038971795e-01
4.057788944723618840e+00	0.000000000000000000e+00
4.113065326633165597e+00	3.230519480519485898e-01
4.168341708542714130e+00	0.000000000000000000e+00
4.223618090452260887e+00	0.000000000000000000e+00
4.278894472361809420e+00	0.000000000000000000e+00
4.334170854271357065e+00	0.000000000000000000e+00
4.389447236180904710e+00	0.000000000000000000e+00
4.444723618090453243e+00	0.000000000000000000e+00
4.500000000000000000e+00	0.000000000000000000e+00
4.555276381909548533e+00	0.000000000000000000e+00
4.610552763819095290e+00	0.000000000000000000e+00
4.665829145728643823e+00	0.000000000000000000e+00
4.721105527638190580e+00	0.000000000000000000e+00
4.776381909547739113e+00	0.000000000000000000e+00
4.831658291457286758e+00	0.000000000000000000e+00
4.886934673366834403e+00	0.000000000000000000e+00
4.942211055276382936e+00	0.000000000000000000e+00
4.997487437185929693e+00	0.000000000000000000e+00
5.052763819095478226e+00	0.000000000000000000e+00
5.108040201005024983e+00	0.000000000000000000e+00
5.163316582914573516e+00	0.000000000000000000e+00
5.218592964824120273e+00	0.000000000000000000e+00
5.273869346733668806e+00	0.000000000000000000e+00
5.329145728643216451e+00	0.000000000000000000e+00
5.384422110552764096e+00	0.000000000000000000e+00
5.439698492462312629e+00	0.000000000000000000e+00
5.494974874371859386e+00	0.000000000000000000e+00
5.550251256281407919e+00	0.000000000000000000e+00
5.605527638190954676e+00	0.000000000000000000e+00
5.660804020100503209e+00	0.000000000000000000e+00
5.716080402010049966e+00	0.000000000000000000e+00
5.771356783919598499e+00	0.000000000000000000e+00
5.826633165829146144e+00	0.000000000000000000e+00
5.881909547738693789e+00	0.000000000000000000e+00
5.937185929648242322e+00	6.461038961038971795e-01
5.992462311557789079e+00	0.000000000000000000e+00
6.047738693467337612e+00	0.000000000000000000e+00
6.103015075376884369e+00	0.000000000000000000e+00
6.158291457286432902e+00	0.000000000000000000e+00
6.213567839195979658e+00	0.000000000000000000e+00
6.268844221105528192e+00	0.000000000000000000e+00
6.324120603015075837e+00	0.000000000000000000e+00
6.379396984924623482e+00	0.000000000000000000e+00
6.434673366834172015e+00	0.000000000000000000e+00
6.489949748743718771e+00	0.000000000000000000e+00
6.545226130653267305e+00	0.000000000000000000e+00
6.600502512562814061e+00	0.000000000000000000e+00
6.655778894472362595e+00	0.000000000000000000e+00
6.711055276381909351e+00	0.000000000000000000e+00
6.766331658291457885e+00	0.000000000000000000e+00
6.821608040201005529e+00	0.000000000000000000e+00
6.876884422110553174e+00	0.000000000000000000e+00
6.932160804020101708e+00	0.000000000000000000e+00
6.987437185929648464e+00	0.000000000000000000e+00
7.042713567839196109e+00	0.000000000000000000e+00
7.097989949748744642e+00	0.000000000000000000e+00
7.153266331658292287e+00	0.000000000000000000e+00
7.208542713567839932e+00	0.000000000000000000e+00
7.263819095477387577e+00	0.000000000000000000e+00
7.319095477386935222e+00	0.000000000000000000e+00
7.374371859296482867e+00	0.000000000000000000e+00
7.429648241206030512e+00	0.000000000000000000e+00
7.484924623115578157e+00	0.000000000000000000e+00
7.540201005025125802e+00	0.000000000000000000e+00
7.595477386934674335e+00	0.000000000000000000e+00
7.650753768844221980e+00	0.000000000000000000e+00
7.706030150753769625e+00	3.230519480519434272e-01
7.761306532663317270e+00	0.000000000000000000e+00
7.816582914572864915e+00	0.000000000000000000e+00
7.871859296482412560e+00	0.000000000000000000e+00
7.927135678391960205e+00	0.000000000000000000e+00
7.982412060301507850e+00	0.000000000000000000e+00
8.037688442211056383e+00	0.000000000000000000e+00
8.092964824120603140e+00	0.000000000000000000e+00
8.148241206030151673e+00	0.000000000000000000e+00
8.203517587939700206e+00	0.000000000000000000e+00
8.258793969849246963e+00	0.000000000000000000e+00
8.314070351758793720e+00	0.000000000000000000e+00
8.369346733668342253e+00	0.000000000000000000e+00
8.424623115577890786e+00	0.000000000000000000e+00
8.479899497487437543e+00	0.000000000000000000e+00
8.535175879396984300e+00	0.000000000000000000e+00
8.590452261306534609e+00	0.000000000000000000e+00
8.645728643216081366e+00	0.000000000000000000e+00
8.701005025125628123e+00	0.000000000000000000e+00
8.756281407035176656e+00	0.000000000000000000e+00
8.811557788944725189e+00	0.000000000000000000e+00
8.866834170854271946e+00	0.000000000000000000e+00
8.922110552763818703e+00	0.000000000000000000e+00
8.977386934673367236e+00	0.000000000000000000e+00
9.032663316582915769e+00	0.000000000000000000e+00
9.087939698492462526e+00	0.000000000000000000e+00
9.143216080402011059e+00	0.000000000000000000e+00
9.198492462311559592e+00	0.000000000000000000e+00
9.253768844221106349e+00	0.000000000000000000e+00
9.309045226130653106e+00	0.000000000000000000e+00
9.364321608040201639e+00	0.000000000000000000e+00
9.419597989949750172e+00	0.000000000000000000e+00
9.474874371859296929e+00	0.000000000000000000e+00
9.530150753768843686e+00	0.000000000000000000e+00
9.585427135678392219e+00	0.000000000000000000e+00
9.640703517587940752e+00	0.000000000000000000e+00
9.695979899497487509e+00	0.000000000000000000e+00
9.751256281407036042e+00	0.000000000000000000e+00
9.806532663316584575e+00	0.000000000000000000e+00
9.861809045226131332e+00	0.000000000000000000e+00
9.917085427135678088e+00	0.000000000000000000e+00
9.972361809045226622e+00	0.000000000000000000e+00
