# Supplementary material for: Real-time single-molecule 3D tracking in E. coli based on cross-entropy minimization
Source: Nat Commun. 2023 Mar 11;14:1336. doi: 10.1038/s41467-023-36879-1 (PMC10008558; doi:10.1038/s41467-023-36879-1)
Supplement: Supplementary file 3 — Source Data [file 41467_2023_36879_MOESM3_ESM.zip › SourceData/Main_Fig_3_TrajSimulation/Fig_data/20220429_EXP-22-BL9416/Fitted_Models_Simulation.csv]

D[um2s-1]	S0	S1	S2	Envelope
-1.000000000000000000e+00	1.233954550320124669e-16	1.609905490145110533e-10	5.934670953231883297e-14	1.610500191194983825e-10
-9.473684210526316374e-01	2.051481872811304882e-14	1.496306249504673723e-09	6.944933787605984676e-13	1.497021257702162253e-09
-8.947368421052631637e-01	1.706016501414953864e-12	1.069189450679159968e-08	6.214171428370519850e-12	1.069981469472138532e-08
-8.421052631578946901e-01	7.872918776144691993e-11	6.102015857166591484e-08	4.416823438555643415e-11	6.114305599381292555e-08
-7.894736842105263275e-01	2.194925227759554053e-09	2.869974807541762521e-07	2.573217531442362786e-10	2.894497277350800237e-07
-7.368421052631579649e-01	3.965387728616413488e-08	1.141645015982273753e-06	1.261218618204732661e-09	1.182560111886642698e-06
-6.842105263157894912e-01	4.921125453866576212e-07	3.924927693112014896e-06	5.315071529325900659e-09	4.422355310027998770e-06
-6.315789473684210176e-01	4.405350088564054055e-06	1.187631132865294776e-05	1.961554847296803712e-08	1.630127696568997131e-05
-5.789473684210526550e-01	2.964389295968573122e-05	3.211944859280021700e-05	6.439055165179184942e-08	6.182773210413773234e-05
-5.263157894736842923e-01	1.552816721170396019e-04	7.866571821157390611e-05	1.905202673537419266e-07	2.341379105959672392e-04
-4.736842105263158187e-01	6.523782846353290941e-04	1.764454075896378310e-04	5.139338958697317273e-07	8.293376261208365791e-04
-4.210526315789473450e-01	2.255249216440516954e-03	3.659660740546072399e-04	1.276412895991807447e-06	2.622491703391115984e-03
-3.684210526315789824e-01	6.558314749228210706e-03	7.077973853650990164e-04	2.943717844480455947e-06	7.269055852437790455e-03
-3.157894736842106198e-01	1.635287714320900893e-02	1.285793929119817460e-03	6.351088325567107995e-06	1.764502216065439583e-02
-2.631578947368421462e-01	3.554832230184007402e-02	2.207919726465860585e-03	1.290236429676269938e-05	3.776914439260269790e-02
-2.105263157894736725e-01	6.835481796826134437e-02	3.603787273131153334e-03	2.482210517645066562e-05	7.198342734656894282e-02
-1.578947368421053099e-01	1.177514643581805409e-01	5.618531308610643510e-03	4.545083371118607986e-05	1.234154465005023738e-01
-1.052631578947369473e-01	1.837663816958580998e-01	8.403284003462789531e-03	7.956336157662475790e-05	1.922492290608975307e-01
-5.263157894736847364e-02	2.623925464569958899e-01	1.210314716845422092e-02	1.336809648583695324e-04	2.746293745903084504e-01
0.000000000000000000e+00	3.457900486055976996e-01	1.684402483427437439e-02	2.163418635474609363e-04	3.628504153034195490e-01
5.263157894736836262e-02	4.238500104022923654e-01	2.271989431705207646e-02	3.382924561438538282e-04	4.469081971754882976e-01
1.052631578947367252e-01	4.865676356901487698e-01	2.978203210067785142e-02	5.125647320027641425e-04	5.168622325228293679e-01
1.578947368421053099e-01	5.263508190856519553e-01	3.803141147318542248e-02	7.544130090910188468e-04	5.651366435679284761e-01
2.105263157894736725e-01	5.395056501546986460e-01	4.741503262697241428e-02	1.081094610282300715e-03	5.880017773919533619e-01
2.631578947368420351e-01	5.265570151493924600e-01	5.782642948416974460e-02	1.511492737676577722e-03	5.858949373712387665e-01
3.157894736842103978e-01	4.915254702988578472e-01	6.911011015513847389e-02	2.065593844639312601e-03	5.627011742986356424e-01
3.684210526315787604e-01	4.405837710787939843e-01	8.106929621753181103e-02	2.763844537900099572e-03	5.244169118342258962e-01
4.210526315789473450e-01	3.805868503322341612e-01	9.347606709450902163e-02	3.626423098616206060e-03	4.776893405253593849e-01
4.736842105263157077e-01	3.178575004793915970e-01	1.060828985247193879e-01	4.672467205624404249e-03	4.286128662097353215e-01
5.263157894736840703e-01	2.574195439282957465e-01	1.186345948461443311e-01	5.919302019045539001e-03	3.819734407934856080e-01
5.789473684210526550e-01	2.026930695509895353e-01	1.308797256624383842e-01	7.381711569436890871e-03	3.409545067828648746e-01
6.315789473684210176e-01	1.555522722971964533e-01	1.425808542983233174e-01	9.071291916127674146e-03	3.072044185116474813e-01
6.842105263157893802e-01	1.166032455852268335e-01	1.535230545057976459e-01	1.099591756415712815e-02	2.811222176551816387e-01
7.368421052631577428e-01	8.554868395798288783e-02	1.635204242067553049e-01	1.315934405964754028e-02	2.622284522243857330e-01
7.894736842105261054e-01	6.154312954885921005e-02	1.724204988831920804e-01	1.556096041737509497e-02	2.495245888494263820e-01
8.421052631578946901e-01	4.348462398381684052e-02	1.801066285704112924e-01	1.819569587983345046e-02	2.417869484340615938e-01
8.947368421052630527e-01	3.022359445878270226e-02	1.864985044366531952e-01	2.105407712084044619e-02	2.377761760162763471e-01
9.473684210526314153e-01	2.069279454478984218e-02	1.915511026087198809e-01	2.412242486380467704e-02	2.363663220173143897e-01
1.000000000000000000e+00	1.397373788584488352e-02	1.952523573647647059e-01	2.738317327464666329e-02	2.366092685252562666e-01
1.052631578947368141e+00	9.318336566190337650e-03	1.976198887818563232e-01	3.081529153104725291e-02	2.377535168790939069e-01
1.105263157894736725e+00	6.142807498158513700e-03	1.986970983359894471e-01	3.439478463934896729e-02	2.392346904734969359e-01
1.157894736842105310e+00	4.007105001090980126e-03	1.985489169133508591e-01	3.809524973507737861e-02	2.406512716495192161e-01
1.210526315789473450e+00	2.588976304771277437e-03	1.972574497600337873e-01	4.188846455542422076e-02	2.417348906202293202e-01
1.263157894736842035e+00	1.658157955540509945e-03	1.949177176506169118e-01	4.574498626298210968e-02	2.423208618691395366e-01
1.315789473684210620e+00	1.053568021732365859e-03	1.916336474036835769e-01	4.963474106583441042e-02	2.423219564912503787e-01
1.368421052631578760e+00	6.645848503835145469e-04	1.875144210415342627e-01	5.352758786342664415e-02	2.417065937553444510e-01
1.421052631578947345e+00	4.164644627779530190e-04	1.826712535254560454e-01	5.739384221666803815e-02	2.404815602049020229e-01
1.473684210526315486e+00	2.594249684565228366e-04	1.772146353194347934e-01	6.120475009330011290e-02	2.386788103811914308e-01
1.526315789473684070e+00	1.607306004754302986e-04	1.712520485354533106e-01	6.493290391212867829e-02	2.363456830480574478e-01
1.578947368421052655e+00	9.909839988029243150e-05	1.648861440397994538e-01	6.855259627724813454e-02	2.335378387169278758e-01
1.631578947368420796e+00	6.083135002411995258e-05	1.582133512264579100e-01	7.204010936792003272e-02	2.303142919444020331e-01
1.684210526315789380e+00	3.719434966923303854e-05	1.513228815359036195e-01	7.537394017643669897e-02	2.267340160620095746e-01
1.736842105263157521e+00	2.266192993646309577e-05	1.442960804454062329e-01	7.853496363872297659e-02	2.228537060140657056e-01
1.789473684210526105e+00	1.376435279893918417e-05	1.372060797816348487e-01	8.150653717723783942e-02	2.187263813116716582e-01
1.842105263157894690e+00	8.337006531504786793e-06	1.301177020393512185e-01	8.427455128749088142e-02	2.144005903333736085e-01
1.894736842105262831e+00	5.037385860083952183e-06	1.230875702323936394e-01	8.682743157548468427e-02	2.099200391937384169e-01
1.947368421052631415e+00	3.037218200185819828e-06	1.161643800457972248e-01	8.915609812949684687e-02	2.053235153934942492e-01
2.000000000000000000e+00	1.827880891899093852e-06	1.093892951911175498e-01	9.125388832641762038e-02	2.006450113984270811e-01
2.052631578947368141e+00	1.098341812197056480e-06	1.027964314787374600e-01	9.311644917276340472e-02	1.959139789933130593e-01
2.105263157894736725e+00	6.591030094143834224e-07	9.641339989122543752e-02	9.474160510524293199e-02	1.911556640994777900e-01
2.157894736842105310e+00	3.950900425132687395e-07	9.026188363217761690e-02	9.612920686494247358e-02	1.863914855871625920e-01
2.210526315789473450e+00	2.366245081254734041e-07	8.435822856686879534e-02	9.728096664892585399e-02	1.816394318403027619e-01
2.263157894736842035e+00	1.416222662133017240e-07	7.871403055383727199e-02	9.820028426530651167e-02	1.769144564414099896e-01
2.315789473684210176e+00	8.472133847614270008e-08	7.333670682589925327e-02	9.889206850018560091e-02	1.722288600474233544e-01
2.368421052631578760e+00	5.066629997390171205e-08	6.823004178652675167e-02	9.936255737032488600e-02	1.675926498231516126e-01
2.421052631578947345e+00	3.029570902886550507e-08	6.339470034131711174e-02	9.961914040268601833e-02	1.630138710397121549e-01
2.473684210526315486e+00	1.811524361450012076e-08	5.882870420170466241e-02	9.967018556578707833e-02	1.584989078827353515e-01
2.526315789473684070e+00	1.083351574203983906e-08	5.452786850901932686e-02	9.952487298909623581e-02	1.540527523316313208e-01
2.578947368421052211e+00	6.480577136408762747e-09	5.048619766928557490e-02	9.919303715337574046e-02	1.496792413032384528e-01
2.631578947368420796e+00	3.878197253256998081e-09	4.669624050424223821e-02	9.868501882202088127e-02	1.453812632044603759e-01
2.684210526315789380e+00	2.322027235753405906e-09	4.314940575457950483e-02	9.801152761388869095e-02	1.411609356904954260e-01
2.736842105263157521e+00	1.391143005309840622e-09	3.983623965882103490e-02	9.718351579282927255e-02	1.370197568427933277e-01
2.789473684210526105e+00	8.340382297799692548e-10	3.674666781476998434e-02	9.621206356765667211e-02	1.329587322164648977e-01
2.842105263157894690e+00	5.004371499045905087e-10	3.387020384577256460e-02	9.510827595701999704e-02	1.289784803032296978e-01
2.894736842105262831e+00	3.005380330346943577e-10	3.119612757336134856e-02	9.388319107414690168e-02	1.250793189480462753e-01
2.947368421052631415e+00	1.806633111781879434e-10	2.871363546927208424e-02	9.254769952377010778e-02	1.212613351737054923e-01
3.000000000000000000e+00	1.087158855730902413e-10	2.641196614772685358e-02	9.111247447441801761e-02	1.175244407308607686e-01
3.052631578947368141e+00	6.549349766413756946e-11	2.428050358387585581e-02	8.958791187011180823e-02	1.138684155194811531e-01
3.105263157894736281e+00	3.950144564259335874e-11	2.230886062366327013e-02	8.798408017300465844e-02	1.102929408361693897e-01
3.157894736842105310e+00	2.385409425687075303e-11	2.048694519833601374e-02	8.631067897895136620e-02	1.067976242011414723e-01
3.210526315789473450e+00	1.442353303186120324e-11	1.880501148482879165e-02	8.457700581836767595e-02	1.033820173176199925e-01
3.263157894736841591e+00	8.732951735179026577e-12	1.725369807050172385e-02	8.279193044178484451e-02	1.000456285210195168e-01
3.315789473684210620e+00	5.294822672404320748e-12	1.582405499428880466e-02	8.096387589041575961e-02	9.678793088999938787e-02
3.368421052631578760e+00	3.214855610320466921e-12	1.450756135167448682e-02	7.910080566431547389e-02	9.360836701920481617e-02
3.421052631578946901e+00	1.954827864151931422e-12	1.329613497206096409e-02	7.721021632192005824e-02	9.050635129593584405e-02
3.473684210526315930e+00	1.190442778046007495e-12	1.218213550687362139e-02	7.529913487296360786e-02	8.748127038102768149e-02
3.526315789473684070e+00	7.260661338392682217e-13	1.115836210707624176e-02	7.337412036008279792e-02	8.453248246788511167e-02
3.578947368421052211e+00	4.435320425086156607e-13	1.021804672081501331e-02	7.144126906145113753e-02	8.165931578270968494e-02
3.631578947368421240e+00	2.713734694354799560e-13	9.354843906221391170e-03	6.950622278606985449e-02	7.886106669256261192e-02
3.684210526315789380e+00	1.663085967385600042e-13	8.562817931151576328e-03	6.757417977390638153e-02	7.613699770522425192e-02
3.736842105263157521e+00	1.020886162191687774e-13	7.836427820562449562e-03	6.564990775395705691e-02	7.348633557462160015e-02
3.789473684210525661e+00	6.277181734768176160e-14	7.170510912918489667e-03	6.373775875377581113e-02	7.090826966675707610e-02
3.842105263157894690e+00	3.866210120171242437e-14	6.560265398824833422e-03	6.184168529350747567e-02	6.840195069237096914e-02
3.894736842105262831e+00	2.385323890238426390e-14	6.001232237294683476e-03	5.996525763550747401e-02	6.596648987282602294e-02
3.947368421052630971e+00	1.474203516707670878e-14	5.489276776861361229e-03	5.811168179689323032e-02	6.360095857376932282e-02
4.000000000000000000e+00	9.126873264834525521e-15	5.020570349338110763e-03	5.628381806661327674e-02	6.130438841596051736e-02
4.052631578947368141e+00	5.660394876477561297e-15	4.591572052585140597e-03	5.448419980068519575e-02	5.907577185327599761e-02
4.105263157894736281e+00	3.516710186104494676e-15	4.199010894363012884e-03	5.271505229901466555e-02	5.691406319338120079e-02
4.157894736842105310e+00	2.188749129906335465e-15	3.839868431478965158e-03	5.097831159470181395e-02	5.481818002618297353e-02
4.210526315789473450e+00	1.364673660459193051e-15	3.511362006245132960e-03	4.927564301187644519e-02	5.278700501812293860e-02
4.263157894736841591e+00	8.523900734052145549e-16	3.210928655097217404e-03	4.760845937102625020e-02	5.081938802612432499e-02
4.315789473684210620e+00	5.333687324472108666e-16	2.936209741455503286e-03	4.597793874148357191e-02	4.891414848293960949e-02
4.368421052631578760e+00	3.343479758774337831e-16	2.685036345988084557e-03	4.438504165937222357e-02	4.707007800536064379e-02
4.421052631578946901e+00	2.099683176718341890e-16	2.455415431846462090e-03	4.283052774593767292e-02	4.528594317778434492e-02
4.473684210526315042e+00	1.320974101762593974e-16	2.245516789738521892e-03	4.131497167596992481e-02	4.356048846570857030e-02
4.526315789473684070e+00	8.325713446988964440e-17	2.053660757470021289e-03	3.983877845905341164e-02	4.189243921652351099e-02
4.578947368421052211e+00	5.256976486741581086e-17	1.878306700466073108e-03	3.840219800780093201e-02	4.028050470826705781e-02
4.631578947368420351e+00	3.325358622859555911e-17	1.718042233461114293e-03	3.700533897715754111e-02	3.872338121061869032e-02
4.684210526315789380e+00	2.107312602599667270e-17	1.571573158737444567e-03	3.564818186745086215e-02	3.721975502618832948e-02
4.736842105263157521e+00	1.337849643857573339e-17	1.437714092757242951e-03	3.433059139118999070e-02	3.576830548394725057e-02
4.789473684210525661e+00	8.508893415936678849e-18	1.315379750558186766e-03	3.305232810985618552e-02	3.436770786041438291e-02
4.842105263157894690e+00	5.421576592055486641e-18	1.203576855684613048e-03	3.181305935212772051e-02	3.301663620781234570e-02
4.894736842105262831e+00	3.460699640730357528e-18	1.101396642547353144e-03	3.061236942931767208e-02	3.171376607186503216e-02
4.947368421052630971e+00	2.213027665383537218e-18	1.008007917809836812e-03	2.944976916729850208e-02	3.045777708510834236e-02
5.000000000000000000e+00	1.417728324753915625e-18	9.226506475710356510e-04	2.832470477700971268e-02	2.924735542458074822e-02
5.052631578947368141e+00	9.098731258670021355e-19	8.446300376585402087e-04	2.723656608780614455e-02	2.808119612546468302e-02
5.105263157894736281e+00	5.849901178596005503e-19	7.733110751753276019e-04	2.618469416954720408e-02	2.695800524472253060e-02
5.157894736842105310e+00	3.767854610132034896e-19	7.081135004916811002e-04	2.516838837046854113e-02	2.587650187096022375e-02
5.210526315789473450e+00	2.431171169934323599e-19	6.485071800814636196e-04	2.418691279862854662e-02	2.483541997871000981e-02
5.263157894736841591e+00	1.571485782026815065e-19	5.940078519214121245e-04	2.323950227509374855e-02	2.383351012701516100e-02
5.315789473684210620e+00	1.017598536336985196e-19	5.441732165631677984e-04	2.232536778712177969e-02	2.286954100368494835e-02
5.368421052631578760e+00	6.601019791005111045e-20	4.985993484191457090e-04	2.144370146942312788e-02	2.194230081784227099e-02
5.421052631578946901e+00	4.289547282371049257e-20	4.569174032477509896e-04	2.059368114119558557e-02	2.105059854444333439e-02
5.473684210526315042e+00	2.792382769172334232e-20	4.187905992609653339e-04	1.977447442607319777e-02	2.019326502533416376e-02
5.526315789473684070e+00	1.820952423240013644e-20	3.839114506907402254e-04	1.898524248141790147e-02	1.936915393210864381e-02
5.578947368421052211e+00	1.189540957850783771e-20	3.519992340282622934e-04	1.822514336257519824e-02	1.857714259660345896e-02
5.631578947368420351e+00	7.784204758673899376e-21	3.227976684811137181e-04	1.749333504680328569e-02	1.781613271528439957e-02
5.684210526315789380e+00	5.102699151350848160e-21	2.960727934721324884e-04	1.678897814061650062e-02	1.708505093408863376e-02
5.736842105263157521e+00	3.350682425819962646e-21	2.716110272242730733e-04	1.611123829326710152e-02	1.638284932049137443e-02
5.789473684210525661e+00	2.203996090411920631e-21	2.492173916356912530e-04	1.545928833803674948e-02	1.570850572967243813e-02
5.842105263157894690e+00	1.452209277337731769e-21	2.287138897467073722e-04	1.483231018194664831e-02	1.506102407169335536e-02
5.894736842105262831e+00	9.584841886357605615e-22	2.099380231347378945e-04	1.422949646342415268e-02	1.443943448655888966e-02
5.947368421052630971e+00	6.336866008230200783e-22	1.927414375449907616e-04	1.365005199639773847e-02	1.384279343394272804e-02
6.000000000000000000e+00	4.196568657870728301e-22	1.769886859751765035e-04	1.309319501824304094e-02	1.327018370421821809e-02
6.052631578947368141e+00	2.783817386160460321e-22	1.625560992828481714e-04	1.255815825796857688e-02	1.272071435725142564e-02
6.105263157894736281e+00	1.849737384731817502e-22	1.493307551767809535e-04	1.204418984002885405e-02	1.219352059520563414e-02
6.157894736842104422e+00	1.231114952178293740e-22	1.372095371910622566e-04	1.155055403817498334e-02	1.168776357536604506e-02
6.210526315789473450e+00	8.207342959092370323e-23	1.260982759249718878e-04	1.107653189281503948e-02	1.120263016874001143e-02
6.263157894736841591e+00	5.480475134367093388e-23	1.159109654660253841e-04	1.062142170444956360e-02	1.073733266991558875e-02
6.315789473684209732e+00	3.665571350412863748e-23	1.065690485003789405e-04	1.018453941488401716e-02	1.029110846338439703e-02
6.368421052631578760e+00	2.455665080753079852e-23	9.800076415695620137e-05	9.765218887092702235e-03	9.863219651249657827e-03
6.421052631578946901e+00	1.647770471700780973e-23	9.014055313195225652e-05	9.362812093820883225e-03	9.452952646952835630e-03
6.473684210526315042e+00	1.107440837477583651e-23	8.292851510135657738e-05	8.976689224268219816e-03	9.059617739369576692e-03
6.526315789473684070e+00	7.454811826574749839e-24	7.630991385358483676e-05	8.606238717486803039e-03	8.682548631340386222e-03
6.578947368421052211e+00	5.026217187376837260e-24	7.023472596459684654e-05	8.250867230463629354e-03	8.321101956428225699e-03
6.631578947368420351e+00	3.394144281758506494e-24	6.465722919649827510e-05	7.909999548226747876e-03	7.974656777423245677e-03
6.684210526315789380e+00	2.295619429192723420e-24	5.953562712982224636e-05	7.583078442725053707e-03	7.642614069854876055e-03
6.736842105263157521e+00	1.555056163444556340e-24	5.483170684169259623e-05	7.269564486677509985e-03	7.324396193519202777e-03
6.789473684210525661e+00	1.055030239916793681e-24	5.051052671887143599e-05	6.968935828069252811e-03	7.019446354788124592e-03
6.842105263157894690e+00	7.168898336616881967e-25	4.654013174827687784e-05	6.680687930487594350e-03	6.727228062235870998e-03
6.894736842105262831e+00	4.878706160254813484e-25	4.289129385970719068e-05	6.404333284038338757e-03	6.447224577898046788e-03
6.947368421052630971e+00	3.325199218434192561e-25	3.953727510791771327e-05	6.139401091162658211e-03	6.178938366270576507e-03
7.000000000000000000e+00	2.269799462286718953e-25	3.645361167545162732e-05	5.885436931282739259e-03	5.921890542958190527e-03
7.052631578947368141e+00	1.551708593574759038e-25	3.361791685520779696e-05	5.642002407841746614e-03	5.675620324696954364e-03
7.105263157894736281e+00	1.062384560318972233e-25	3.100970133396113531e-05	5.408674780965873168e-03	5.439684482299834804e-03
7.157894736842104422e+00	7.284475740820587900e-26	2.861020924625662894e-05	5.185046588665728588e-03	5.213656797911985288e-03
7.210526315789472562e+00	5.002140458598883872e-26	2.640226860338799802e-05	4.970725259205666102e-03	4.997127527809053053e-03
7.263157894736842479e+00	3.439937616863401387e-26	2.437015482567254836e-05	4.765332717003598582e-03	4.789702871829270951e-03
7.315789473684210620e+00	2.369072965739976734e-26	2.249946621891470703e-05	4.568504984179923463e-03	4.591004450398837242e-03
7.368421052631578760e+00	1.633938049307119027e-26	2.077701033874418144e-05	4.379891779648030503e-03	4.400668789986773854e-03
7.421052631578946901e+00	1.128543022294092477e-26	1.919070028025822739e-05	4.199156117432017998e-03	4.218346817712275917e-03
7.473684210526315042e+00	7.805885121683508000e-27	1.772946001587900902e-05	4.025973905708107002e-03	4.043703365723985005e-03
7.526315789473683182e+00	5.406843813763578231e-27	1.638313798225252490e-05	3.860033547890950184e-03	3.876416685873202567e-03
7.578947368421051323e+00	3.750414525646524328e-27	1.514242818804695806e-05	3.701035546928369002e-03	3.716177975116415760e-03
7.631578947368421240e+00	2.605101561586160266e-27	1.399879817922551911e-05	3.548692113821934942e-03	3.562690912001160223e-03
7.684210526315789380e+00	1.812074973482080995e-27	1.294442325735088009e-05	3.402726781258386124e-03	3.415671204515737143e-03
7.736842105263157521e+00	1.262205227622858412e-27	1.197212640020618238e-05	3.262874023116734464e-03	3.274846149516940589e-03
7.789473684210525661e+00	8.804046057031985709e-28	1.107532338297314173e-05	3.128878880506148763e-03	3.139954203889122088e-03
7.842105263157893802e+00	6.149352432117086211e-28	1.024797264279107842e-05	3.000496594890055251e-03	3.010744567532845899e-03
7.894736842105261942e+00	4.300980319690558186e-28	9.484529470139008229e-06	2.877492248762411435e-03	2.886976778232550316e-03
7.947368421052631859e+00	3.012262285978313339e-28	8.779904147471281832e-06	2.759640414260435687e-03	2.768420318407906981e-03
8.000000000000000000e+00	2.112524017969846313e-28	8.129423689228591640e-06	2.646724810025005443e-03	2.654854233714234058e-03
8.052631578947368141e+00	1.483509636232584942e-28	7.528796868025348194e-06	2.538537966553895513e-03	2.546066763421920773e-03
8.105263157894736281e+00	1.043170404160563901e-28	6.974082239761167007e-06	2.434880900233718243e-03	2.441854982473479121e-03
8.157894736842104422e+00	7.345014473907747230e-29	6.461658905844784721e-06	2.335562796183763244e-03	2.342024455089608201e-03
8.210526315789472562e+00	5.178439810542592524e-29	5.988199773899417307e-06	2.240400699997325759e-03	2.246388899771225179e-03
8.263157894736842479e+00	3.655699366974783876e-29	5.550647099417777529e-06	2.149219218424146781e-03	2.154769865523564233e-03
8.315789473684210620e+00	2.584066497492867077e-29	5.146190110060349273e-06	2.061850229000350421e-03	2.066996419110411071e-03
8.368421052631578760e+00	1.828921213549705427e-29	4.772244531792494707e-06	1.978132598599133870e-03	1.982904843130926797e-03
8.421052631578946901e+00	1.296107010522631309e-29	4.426433852001755968e-06	1.897911910846608813e-03	1.902338344698610529e-03
8.473684210526315042e+00	9.196821242749152170e-30	4.106572169257281114e-06	1.821040202321693802e-03	1.825146774490950903e-03
8.526315789473683182e+00	6.534045417027472814e-30	3.810648492601460442e-06	1.747375707436928062e-03	1.751186355929529618e-03
8.578947368421051323e+00	4.648047822595009467e-30	3.536812365312954560e-06	1.676782611877844541e-03	1.680319424243157528e-03
8.631578947368421240e+00	3.310545809016106977e-30	3.283360699057619451e-06	1.609130814462434193e-03	1.612414175161491596e-03
8.684210526315789380e+00	2.360835642271444115e-30	3.048725714343717103e-06	1.544295697267736170e-03	1.547344422982079894e-03
8.736842105263157521e+00	1.685643101241413391e-30	2.831463892310323021e-06	1.482157903859429582e-03	1.484989367751740012e-03
8.789473684210525661e+00	1.205024377228064653e-30	2.630245851180251809e-06	1.422603125450106832e-03	1.425233371301287168e-03
8.842105263157893802e+00	8.624878776332513491e-31	2.443847068275145380e-06	1.365521894804199669e-03	1.367965741872474760e-03
8.894736842105261942e+00	6.180644762609526965e-31	2.271139375386266455e-06	1.310809387701087616e-03	1.313080527076473936e-03
8.947368421052631859e+00	4.434399935938212432e-31	2.111083161579586748e-06	1.258365231763012432e-03	1.260476314924592221e-03
9.000000000000000000e+00	3.185318979224392900e-31	1.962720223243536005e-06	1.208093322450945429e-03	1.210056042674188988e-03
9.052631578947368141e+00	2.290787033835559888e-31	1.825167206410987963e-06	1.159901646028883892e-03	1.161726813235294939e-03
9.105263157894736281e+00	1.649403709378679690e-31	1.697609591149800124e-06	1.113702109295882075e-03	1.115399718887031925e-03
9.157894736842104422e+00	1.188985206206576069e-31	1.579296172158998829e-06	1.069410375884437747e-03	1.070989672056596627e-03
9.210526315789472562e+00	8.580843109264451665e-32	1.469533993668676432e-06	1.026945708924203657e-03	1.028415242917872421e-03
9.263157894736840703e+00	6.199894714579455203e-32	1.367683700354183866e-06	9.862308198709630533e-04	9.875985035713171455e-04
9.315789473684210620e+00	4.484730489466006663e-32	1.273155269270846822e-06	9.471917233024897392e-04	9.484648785717605815e-04
9.368421052631578760e+00	3.247752516491591733e-32	1.185404090822215862e-06	9.097575974849508081e-04	9.109430015757730365e-04
9.421052631578946901e+00	2.354620583346885145e-32	1.103927369518553568e-06	8.738606505162261305e-04	8.749645778857447842e-04
9.473684210526315042e+00	1.709020539294419495e-32	1.028260817785898579e-06	8.394359918554667116e-04	8.404642526732526231e-04
9.526315789473683182e+00	1.241820706985011406e-32	9.579756183717655585e-07	8.064215090516214761e-04	8.073794846699932628e-04
9.578947368421051323e+00	9.033431084970164349e-33	8.926756329793785175e-07	7.747577494872289481e-04	7.756504251202083660e-04
9.631578947368421240e+00	6.578483268238938476e-33	8.319948366675524300e-07	7.443878069577485610e-04	7.452198017944161069e-04
9.684210526315789380e+00	4.795954046682309539e-33	7.755949592923285016e-07	7.152572129106702812e-04	7.160328078699625684e-04
9.736842105263157521e+00	3.500237185371469619e-33	7.231633168551315715e-07	6.873138321729966877e-04	6.880369954898518442e-04
9.789473684210525661e+00	2.557350193806829009e-33	6.744108170733261741e-07	6.605077629999190616e-04	6.611821738169923338e-04
9.842105263157893802e+00	1.870467927646961783e-33	6.290701248143671025e-07	6.347912412820364524e-04	6.354203114068508653e-04
9.894736842105261942e+00	1.369540101972308762e-33	5.868939742462630761e-07	6.101185487529996263e-04	6.107054427272459382e-04
9.947368421052630083e+00	1.003831402926798097e-33	5.476536156637948868e-07	5.864459250438741828e-04	5.869935786595381014e-04
1.000000000000000000e+01	7.365554925543484958e-34	5.111373859616736156e-07	5.637314834352466280e-04	5.642426208212083074e-04
1.005263157894736814e+01	5.410108738797318727e-34	4.771493926507947619e-07	5.419351301625537033e-04	5.424122795552044352e-04
1.010526315789473628e+01	3.977951840459024151e-34	4.455083021592916446e-07	5.210184871346912458e-04	5.214639954368504660e-04
1.015789473684210442e+01	2.927947281629929386e-34	4.160462239334325117e-07	5.009448179304560244e-04	5.013608641543894958e-04
1.021052631578947256e+01	2.157319214228245354e-34	3.886076825607738143e-07	4.816789569418744609e-04	4.820675646244352913e-04
1.026315789473684070e+01	1.591146765225486807e-34	3.630486707849185435e-07	4.631872415378332952e-04	4.635502902086182232e-04
1.031578947368421062e+01	1.174756897515174158e-34	3.392357768732475474e-07	4.454374471257795684e-04	4.457766829026528249e-04
1.036842105263157876e+01	8.682104079760930794e-35	3.170453803407664565e-07	4.283987249935332256e-04	4.287157703738739907e-04
1.042105263157894690e+01	6.423008546711669012e-35	2.963629105289673203e-07	4.120415428174510706e-04	4.123379057279800627e-04
1.047368421052631504e+01	4.756482116763292496e-35	2.770821629925749636e-07	3.963376277272063933e-04	3.966147098901989733e-04
1.052631578947368318e+01	3.525854950683224881e-35	2.591046690625427755e-07	3.812599118215499630e-04	3.815190164906125093e-04
1.057894736842105132e+01	2.616203914408444734e-35	2.423391143342765766e-07	3.667824800332387036e-04	3.670248191475730432e-04
1.063157894736842124e+01	1.943142748677849905e-35	2.267008021786093999e-07	3.528805202451775272e-04	3.531072210473561656e-04
1.068421052631578938e+01	1.444645198594053581e-35	2.121111586923504143e-07	3.395302755634898835e-04	3.397423867221821916e-04
1.073684210526315752e+01	1.075074347831561576e-35	1.984972757977965356e-07	3.267089986568718143e-04	3.269074959326696383e-04
1.078947368421052566e+01	8.008184320311275976e-36	1.857914894686738907e-07	3.143949080750516891e-04	3.145806995645203667e-04
1.084210526315789380e+01	5.970976388075852045e-36	1.739309903057758112e-07	3.025671464625870723e-04	3.027410774528928750e-04
1.089473684210526194e+01	4.456253321308942685e-36	1.628574639107394325e-07	2.912057405875224611e-04	2.913685980514332113e-04
1.094736842105263008e+01	3.328933528324607344e-36	1.525167587130470364e-07	2.802915631076092649e-04	2.804440798663222962e-04
1.100000000000000000e+01	2.489136093116805927e-36	1.428585790947087692e-07	2.698062959998842017e-04	2.699491545789789167e-04
1.105263157894736814e+01	1.862936184799560671e-36	1.338362018308431791e-07	2.597323955823839471e-04	2.598662317842147956e-04
1.110526315789473628e+01	1.395567032524299032e-36	1.254062140237763341e-07	2.500530590596291214e-04	2.501784652736528734e-04
1.115789473684210442e+01	1.046416071461351598e-36	1.175282708545356792e-07	2.407521925263422281e-04	2.408697207971967509e-04
1.121052631578947256e+01	7.853381326458139962e-37	1.101648716098255421e-07	2.318143803664956247e-04	2.319245452381054218e-04
1.126315789473684070e+01	5.899363835377114235e-37	1.032811525658133822e-07	2.232248559874119766e-04	2.233281371399777732e-04
1.131578947368421062e+01	4.435550573610090805e-37	9.684469542313545111e-08	2.149694738311239898e-04	2.150663185265471291e-04
1.136842105263157876e+01	3.337962178963863281e-37	9.082535009142732688e-08	2.070346826075837761e-04	2.071255079576751962e-04
1.142105263157894690e+01	2.514227041534245938e-37	8.519507071706993462e-08	1.994074996966635743e-04	1.994926947673806509e-04
1.147368421052631504e+01	1.895459377592290052e-37	7.992776393547216020e-08	1.920754866680955458e-04	1.921554144320310165e-04
1.152631578947368318e+01	1.430240578933042544e-37	7.499914840972361705e-08	1.850267258706248918e-04	1.851017250190345974e-04
1.157894736842105132e+01	1.080154983997494331e-37	7.038662479143950758e-08	1.782497980437570614e-04	1.783201846685485061e-04
1.163157894736842124e+01	8.164755259435842658e-38	6.606915530760954457e-08	1.717337609074069378e-04	1.717998300627145397e-04
1.168421052631578938e+01	6.177007956904237928e-38	6.202715223978962650e-08	1.654681286867061975e-04	1.655301558389459915e-04
1.173684210526315752e+01	4.677231149904395062e-38	5.824237461943028396e-08	1.594428525310198012e-04	1.595010949056392181e-04
1.178947368421052566e+01	3.544647044689822991e-38	5.469783251601059597e-08	1.536483017879948661e-04	1.537029996205108780e-04
1.184210526315789380e+01	2.688614135113511767e-38	5.137769834325267204e-08	1.480752460951481467e-04	1.481266237934913868e-04
1.189473684210526194e+01	2.041047524898686810e-38	4.826722465340840532e-08	1.427148382531098585e-04	1.427631054777632577e-04
1.194736842105263008e+01	1.550760661559403704e-38	4.535266793077954367e-08	1.375585978461920939e-04	1.376039505141228721e-04
1.200000000000000000e+01	1.179237630301982135e-38	4.262121793349441236e-08	1.325983955774415917e-04	1.326410167953750877e-04
1.205263157894736814e+01	8.974715113651104118e-39	4.006093216742632107e-08	1.278264382867614767e-04	1.278664992189289164e-04
1.210526315789473628e+01	6.835978874663369041e-39	3.766067510822920586e-08	1.232352546220530647e-04	1.232729152971612869e-04
1.215789473684210442e+01	5.211219624373837975e-39	3.541006181703155016e-08	1.188176813346316556e-04	1.188530913964486727e-04
1.221052631578947256e+01	3.975892269329185246e-39	3.329940562253249536e-08	1.145668501714407347e-04	1.146001495770632806e-04
1.226315789473684070e+01	3.035878351338277148e-39	3.131966956732369146e-08	1.104761753377781684e-04	1.105074950073454748e-04
1.231578947368421062e+01	2.319992720949952423e-39	2.946242133935734256e-08	1.065393415054001079e-04	1.065688039267394694e-04
1.236842105263157876e+01	1.774350322701142951e-39	2.771979143076824259e-08	1.027502923419865871e-04	1.027780121334173559e-04
1.242105263157894690e+01	1.358127722076088611e-39	2.608443428587205786e-08	9.910321953897885036e-05	9.912930397326471014e-05
1.247368421052631504e+01	1.040371333102608934e-39	2.454949221825128532e-08	9.559255231584846794e-05	9.561710180806671350e-05
1.252631578947368318e+01	7.975918278370129043e-40	2.310856189351014570e-08	9.221294737978614250e-05	9.223605594167964947e-05
1.257894736842105132e+01	6.119495538370014274e-40	2.175566318965918180e-08	8.895927932075306402e-05	8.898103498394272501e-05
1.263157894736841946e+01	4.698846150126958263e-40	2.048521026127262828e-08	8.582663142271032932e-05	8.584711663297159789e-05
1.268421052631578938e+01	3.610817906980469829e-40	1.929198464663972521e-08	8.281028687268707884e-05	8.282957885733371872e-05
1.273684210526315752e+01	2.776878041322818707e-40	1.817111026921297434e-08	7.990572035017488352e-05	7.992389146044409230e-05
1.278947368421052566e+01	2.137189314193757187e-40	1.711803019578263406e-08	7.710858998008528805e-05	7.712570801028107695e-05
1.284210526315789380e+01	1.646122981888489999e-40	1.612848502410473753e-08	7.441472963327631939e-05	7.443085811830042048e-05
1.289473684210526194e+01	1.268857352059971325e-40	1.519849278218891189e-08	7.182014155934393184e-05	7.183534005212612560e-05
1.294736842105263008e+01	9.787971963982168265e-41	1.432433023022604725e-08	6.932098933706257095e-05	6.933531366729279533e-05
1.300000000000000000e+01	7.556143506371893438e-41	1.350251546422805125e-08	6.691359112850145537e-05	6.692709364396568774e-05
1.305263157894736814e+01	5.837587820307741481e-41	1.272979172792626627e-08	6.459441322346724248e-05	6.460714301519517250e-05
1.310526315789473628e+01	4.513262609754631062e-41	1.200311234638693490e-08	6.236006386151695139e-05	6.237206697386333653e-05
1.315789473684210442e+01	3.491965474360876282e-41	1.131962670118133128e-08	6.020728731934395022e-05	6.021860694604512499e-05
1.321052631578947256e+01	2.703769495635373631e-41	1.067666717284859715e-08	5.813295825189331316e-05	5.814363491906615692e-05
1.326315789473684070e+01	2.095019224438659057e-41	1.007173698184098640e-08	5.613407627607062565e-05	5.614414801305246737e-05
1.331578947368420884e+01	1.624513183298239470e-41	9.502498864182007321e-09	5.420776078640461608e-05	5.421726328526879640e-05
1.336842105263157876e+01	1.260589290983443455e-41	8.966764522729847431e-09	5.235124599250258644e-05	5.236021275702531542e-05
1.342105263157894690e+01	9.788979348470875467e-42	8.462484799248305203e-09	5.056187616858063292e-05	5.057033865337988036e-05
1.347368421052631504e+01	7.606991482392661065e-42	7.987740516474570917e-09	4.883710110578874653e-05	4.884508884630522208e-05
1.352631578947368318e+01	5.915595536148606487e-42	7.540733943064606613e-09	4.717447175846101697e-05	4.718201249240408035e-05
1.357894736842105132e+01	4.603544643061129842e-42	7.119780837706712077e-09	4.557163607581344781e-05	4.557875585665115711e-05
1.363157894736841946e+01	3.585031050008326407e-42	6.723303031856913965e-09	4.402633501099196487e-05	4.403305831402381989e-05
1.368421052631578938e+01	2.793820528592883375e-42	6.349821513471377389e-09	4.253639869973004447e-05	4.254274852124352308e-05
1.373684210526315752e+01	2.178750322141757220e-42	5.997949976819844027e-09	4.109974280122004927e-05	4.110574075119686598e-05
1.378947368421052566e+01	1.700271094031222337e-42	5.666388805970980859e-09	3.971436499412852824e-05	3.972003138293449899e-05
1.384210526315789380e+01	1.327788820297024962e-42	5.353919461861747945e-09	3.837834162100648479e-05	3.838369554046834836e-05
1.389473684210526194e+01	1.037620078189065431e-42	5.059399245014313502e-09	3.708982447463280205e-05	3.709488387387781645e-05
1.394736842105263008e+01	8.114180332229664357e-43	4.781756407956156825e-09	3.584703772012798968e-05	3.585181947653594514e-05
1.400000000000000000e+01	6.349598891739742888e-43	4.519985593245657189e-09	3.464827494694054487e-05	3.465279493253379286e-05
1.405263157894736814e+01	4.972121187959770479e-43	4.273143574715944826e-09	3.349189634507321252e-05	3.349616948864792839e-05
1.410526315789473628e+01	3.896093215324267116e-43	4.040345281136968516e-09	3.237632600016215071e-05	3.238036634544329154e-05
1.415789473684210442e+01	3.054974896883018652e-43	3.820760082964887346e-09	3.130004930226713860e-05	3.130387006235009679e-05
1.421052631578947256e+01	2.397038952625125988e-43	3.613608324212966369e-09	3.026161046344808258e-05	3.026522407177229511e-05
1.426315789473684070e+01	1.882045646228310119e-43	3.418158082741021200e-09	2.925961013943399069e-05	2.926302829751672871e-05
1.431578947368420884e+01	1.478670186824085572e-43	3.233722143434608478e-09	2.829270315088421088e-05	2.829593687302764613e-05
1.436842105263157876e+01	1.162511033860693329e-43	3.059655169832993837e-09	2.735959629995042685e-05	2.736265595512025854e-05
1.442105263157894690e+01	9.145468619210060200e-44	2.895351060774189046e-09	2.645904627803315182e-05	2.646194162909392493e-05
1.447368421052631504e+01	7.199402905051702079e-44	2.740240479563082899e-09	2.558985766080841304e-05	2.559259790128797711e-05
1.452631578947368318e+01	5.671098119954710547e-44	2.593788544037811544e-09	2.475088098677143093e-05	2.475347477531546886e-05
1.457894736842105132e+01	4.470092958341692851e-44	2.455492666717274874e-09	2.394101091571281537e-05	2.394346640837953310e-05
1.463157894736841946e+01	3.525682604481208792e-44	2.324880534962357021e-09	2.315918446369677881e-05	2.316150934423174323e-05
1.468421052631578938e+01	2.782567452473623114e-44	2.201508221779480680e-09	2.240437931126563564e-05	2.240658081948741399e-05
1.473684210526315752e+01	2.197468175626826290e-44	2.084958418541961199e-09	2.167561218173415699e-05	2.167769714015269991e-05
1.478947368421052566e+01	1.736490767797992203e-44	1.974838781505012649e-09	2.097193728657848947e-05	2.097391212535999397e-05
1.484210526315789380e+01	1.373074022260274261e-44	1.870780384548879253e-09	2.029244483505573138e-05	2.029431561544027949e-05
1.489473684210526194e+01	1.086389642956606762e-44	1.772436271102707715e-09	1.963625960531195826e-05	1.963803204158306141e-05
1.494736842105263008e+01	8.600943474143880111e-45	1.679480098684074042e-09	1.900253957436232125e-05	1.900421905446100866e-05
1.500000000000000000e+01	6.813558798020386236e-45	1.591604869937320747e-09	1.839047460443599425e-05	1.839206620930593071e-05
1.505263157894736636e+01	5.400923144161896155e-45	1.508521744469875141e-09	1.779928518329131255e-05	1.780079370503578315e-05
1.510526315789473628e+01	4.283775552147947522e-45	1.429958926173972735e-09	1.722822121621014332e-05	1.722965117513631809e-05
1.515789473684210265e+01	3.399764203162283295e-45	1.355660621080627637e-09	1.667656086748072185e-05	1.667791652810180218e-05
1.521052631578947256e+01	2.699808312850796444e-45	1.285386061128395196e-09	1.614360944927290955e-05	1.614489483533403867e-05
1.526315789473684248e+01	2.145249375909928531e-45	1.218908589541011961e-09	1.562869835590246451e-05	1.562991726449200841e-05
1.531578947368420884e+01	1.705619076295257433e-45	1.156014803798024703e-09	1.513118404156592399e-05	1.513234005636972097e-05
1.536842105263157876e+01	1.356889264899715465e-45	1.096503752452708849e-09	1.465044703971373411e-05	1.465154354346618609e-05
1.542105263157894512e+01	1.080099025863226657e-45	1.040186182302585288e-09	1.418589102230654613e-05	1.418693120848884832e-05
1.547368421052631504e+01	8.602769013036042716e-46	9.868838326519392952e-10	1.373694189727657614e-05	1.373792878110922777e-05
1.552631578947368496e+01	6.855942914797585815e-46	9.364287736235150717e-10	1.330304694258912134e-05	1.330398337136274434e-05
1.557894736842105132e+01	5.467000313276464337e-46	8.886627856791810528e-10	1.288367397536733546e-05	1.288456263815301613e-05
1.563157894736842124e+01	4.361970471667982873e-46	8.434367776985190060e-10	1.247831055461116602e-05	1.247915399138886474e-05
1.568421052631578760e+01	3.482305034439008595e-46	8.006102411400346130e-10	1.208646321610509032e-05	1.208726382634622996e-05
1.573684210526315752e+01	2.781634897671795669e-46	7.600507379736104322e-10	1.170765673816678855e-05	1.170841678890476408e-05
1.578947368421052388e+01	2.223214856836337740e-46	7.216334202256825334e-10	1.134143343695226928e-05	1.134215507037249489e-05
1.584210526315789380e+01	1.777908952290248578e-46	6.852405791207745298e-10	1.098735249008254618e-05	1.098803773066166735e-05
1.589473684210526372e+01	1.422601145291853043e-46	6.507612219358822108e-10	1.064498928741444595e-05	1.064564004863638241e-05
1.594736842105263008e+01	1.138940776409450771e-46	6.180906748077098630e-10	1.031393480782589375e-05	1.031455289850070015e-05
1.600000000000000000e+01	9.123516943840627986e-47	5.871302098481379350e-10	9.993795020936479701e-06	9.994382151146328884e-06
1.605263157894736636e+01	7.312491736392393273e-47	5.577866950308883253e-10	9.684190312728289910e-06	9.684748099423319846e-06
1.610526315789473628e+01	5.864206802591874282e-47	5.299722654124587639e-10	9.384754934078162210e-06	9.385284906343575878e-06
1.615789473684210265e+01	4.705359151586886678e-47	5.036040143441838058e-10	9.095136471253800945e-06	9.095640075268144795e-06
1.621052631578947256e+01	3.777589180921690714e-47	4.786037034192490025e-10	8.814995337466126267e-06	8.815473941169546290e-06
1.626315789473684248e+01	3.034407935210032868e-47	4.548974899802523418e-10	8.544004284610706240e-06	8.544459182100686435e-06
1.631578947368420884e+01	2.438761602833607612e-47	4.324156710885240225e-10	8.281847934365967021e-06	8.282280350037055539e-06
1.636842105263157876e+01	1.961099982474599757e-47	4.110924429276883560e-10	8.028222327852490225e-06	8.028633420295417338e-06
1.642105263157894512e+01	1.577843754240295946e-47	3.908656746798572514e-10	7.782834493091513357e-06	7.783225358766192285e-06
1.647368421052631504e+01	1.270167518194218965e-47	3.716766959748478241e-10	7.545402029532274924e-06	7.545773706228249062e-06
1.652631578947368496e+01	1.023032996871282211e-47	3.534700970704761691e-10	7.315652708949721373e-06	7.316006179046792210e-06
1.657894736842105132e+01	8.244205417585757198e-48	3.361935409757957646e-10	7.093324092042964118e-06	7.093660285583940473e-06
1.663157894736842124e+01	6.647179242906672706e-48	3.197975867796374884e-10	6.878163160093319993e-06	6.878482957680099894e-06
1.668421052631578760e+01	5.362339477392843926e-48	3.042355234936984138e-10	6.669925961068396981e-06	6.670230196591891327e-06
1.673684210526315752e+01	4.328111729219049110e-48	2.894632137634648171e-10	6.468377269583454296e-06	6.468666732797218540e-06
1.678947368421052388e+01	3.495173893750068798e-48	2.754389468412499013e-10	6.273290260157141093e-06	6.273565699103983183e-06
1.684210526315789380e+01	2.823996844844465630e-48	2.621233002540182615e-10	6.084446193221670950e-06	6.084708316521925232e-06
1.689473684210526372e+01	2.282883020155110807e-48	2.494790096345582596e-10	5.901634113370516706e-06	5.901883592380150894e-06
1.694736842105263008e+01	1.846401243029038457e-48	2.374708462180371505e-10	5.724650559348126646e-06	5.724888030194344947e-06
1.700000000000000000e+01	1.494137053688246426e-48	2.260655015373765490e-10	5.553299285307368454e-06	5.553525350808906419e-06
1.705263157894736636e+01	1.209694407487080935e-48	2.152314788801875124e-10	5.387390992879319104e-06	5.387606224358199659e-06
1.710526315789473628e+01	9.798977475773652159e-49	2.049389910973625035e-10	5.226743073620500067e-06	5.226948012611597576e-06
1.715789473684210265e+01	7.941538907547106063e-49	1.951598643791849181e-10	5.071179361419162542e-06	5.071374521283541378e-06
1.721052631578947256e+01	6.439414450541960681e-49	1.858674476386626676e-10	4.920529894460740993e-06	4.920715761908379370e-06
1.726315789473684248e+01	5.224020532620550525e-49	1.770365271643689903e-10	4.774630686369240005e-06	4.774807722896404235e-06
1.731578947368420884e+01	4.240129815525996859e-49	1.686432462259754538e-10	4.633323506156270484e-06	4.633492149402497332e-06
1.736842105263157876e+01	3.443247266109216964e-49	1.606650293353863432e-10	4.496455666625853976e-06	4.496616331655188791e-06
1.742105263157894512e+01	2.797506191474063088e-49	1.530805108847648167e-10	4.363879820897197534e-06	4.364032901408081711e-06
1.747368421052631504e+01	2.273980318390463234e-49	1.458694678999299248e-10	4.235453766721338910e-06	4.235599636189237854e-06
1.752631578947368496e+01	1.849328942146833413e-49	1.390127566638079514e-10	4.111040258281632771e-06	4.111179271038296478e-06
1.757894736842105132e+01	1.504708858241821545e-49	1.324922529796381490e-10	3.990506825180125620e-06	3.990639317433105485e-06
1.763157894736842124e+01	1.224900094127576610e-49	1.262907958578411583e-10	3.873725598324653930e-06	3.873851889120512195e-06
1.768421052631578760e+01	9.976030696411378831e-50	1.203921344236773229e-10	3.760573142443141194e-06	3.760693534577564975e-06
1.773684210526315752e+01	8.128732831567299649e-50	1.147808778552254981e-10	3.650930294962426413e-06	3.651045075840281666e-06
1.778947368421052388e+01	6.626663822352047946e-50	1.094424481728814751e-10	3.544682011000364002e-06	3.544791453448536712e-06
1.784210526315789380e+01	5.404718794131775256e-50	1.043630357124074183e-10	3.441717214229621728e-06	3.441821577265334389e-06
1.789473684210526372e+01	4.410180915172858166e-50	9.952955712384018272e-11	3.341928653382014611e-06	3.342028182939138349e-06
1.794736842105263008e+01	3.600343338803561744e-50	9.492961574809238088e-11	3.245212764171115903e-06	3.245307693786863892e-06
1.800000000000000000e+01	2.940591637029046096e-50	9.055146423206935166e-11	3.151469536420643603e-06	3.151560087884875610e-06
1.805263157894736636e+01	2.402856786140200169e-50	8.638396925154253542e-11	3.060602386193826493e-06	3.060688770163077881e-06
1.810526315789473628e+01	1.964366480620011126e-50	8.241657821888848225e-11	2.972518032728456063e-06	2.972600449306675019e-06
1.815789473684210265e+01	1.606636748534430139e-50	7.863928786022802387e-11	2.887126379989206937e-06	2.887205019277067191e-06
1.821052631578947256e+01	1.314657224381263718e-50	7.504261455340549497e-11	2.804340402656982265e-06	2.804415445271535690e-06
1.826315789473684248e+01	1.076232566468010207e-50	7.161756632477898490e-11	2.724076036382516894e-06	2.724147653948841921e-06
1.831578947368420884e+01	8.814498344326117497e-51	6.835561640889752932e-11	2.646252072137792958e-06	2.646320427754202010e-06
1.836842105263157876e+01	7.222475273004754264e-51	6.524867828085000348e-11	2.570790054506217532e-06	2.570855303184498164e-06
1.842105263157894512e+01	5.920667102752436165e-51	6.228908207647456553e-11	2.497614183758741107e-06	2.497676472840817442e-06
1.847368421052631504e+01	4.855684586576702840e-51	5.946955232063672739e-11	2.426651221568769889e-06	2.426710691121090475e-06
1.852631578947368141e+01	3.984049033827050622e-51	5.678318688854255769e-11	2.357830400225607073e-06	2.357887183412495832e-06
1.857894736842105132e+01	3.270336215773430307e-51	5.422343712948015942e-11	2.291083335210732241e-06	2.291137558647862093e-06
1.863157894736842124e+01	2.685670949339040808e-51	5.178408908657385014e-11	2.226343941007516377e-06	2.226395725096602872e-06
1.868421052631578760e+01	2.206505528606420535e-51	4.945924575004454707e-11	2.163548350019587602e-06	2.163597809265338065e-06
1.873684210526315752e+01	1.813628019090089673e-51	4.724331028514846762e-11	2.102634834478441836e-06	2.102682077788727325e-06
1.878947368421052388e+01	1.491356785258889115e-51	4.513097017944365181e-11	2.043543731225368708e-06	2.043588862195547984e-06
1.884210526315789380e+01	1.226885974057948538e-51	4.311718225725049246e-11	1.986217369257506426e-06	1.986260486439763375e-06
1.889473684210526372e+01	1.009753416966565951e-51	4.119715851225642083e-11	1.930599999932298552e-06	1.930641197090810862e-06
1.894736842105263008e+01	8.314078543578292788e-52	3.936635271205740478e-11	1.876637729728543330e-06	1.876677096081255547e-06
1.900000000000000000e+01	6.848567808699289114e-52	3.762044773113346751e-11	1.824278455466512218e-06	1.824316075914243340e-06
1.905263157894736636e+01	5.643797620422402429e-52	3.595534357129412967e-11	1.773471801893586228e-06	1.773507757237157704e-06
1.910526315789473628e+01	4.652949438135997951e-52	3.436714603099176310e-11	1.724169061545060667e-06	1.724203428691091735e-06
1.915789473684210265e+01	3.837687989907590401e-52	3.285215598715975830e-11	1.676323136794023943e-06	1.676355988950010940e-06
1.921052631578947256e+01	3.166610342594872555e-52	3.140685925531788529e-11	1.629888484006969174e-06	1.629919890866224594e-06
1.926315789473684248e+01	2.613981029519200585e-52	3.002791699567757885e-11	1.584821059725597330e-06	1.584851087642592843e-06
1.931578947368420884e+01	2.158700013001539217e-52	2.871215663483552683e-11	1.541078268798048499e-06	1.541106980954683493e-06
1.936842105263157876e+01	1.783460246945453274e-52	2.745656327439054132e-11	1.498618914385980142e-06	1.498646370949254581e-06
1.942105263157894512e+01	1.474059702220386553e-52	2.625827155947343847e-11	1.457403149776807036e-06	1.457429408048366605e-06
1.947368421052631504e+01	1.218839285610644613e-52	2.511455798171765938e-11	1.417392431933038918e-06	1.417417546491020646e-06
1.952631578947368141e+01	1.008223412923423512e-52	2.402283359266201192e-11	1.378549476713606542e-06	1.378573499547199301e-06
1.957894736842105132e+01	8.343443238545786787e-53	2.298063710494579412e-11	1.340838215704186947e-06	1.340861196341291810e-06
1.963157894736842124e+01	6.907347406871455092e-53	2.198562835994643787e-11	1.304223754596441135e-06	1.304245740224801116e-06
1.968421052631578760e+01	5.720763286955081920e-53	2.103558214172326628e-11	1.268672333058094532e-06	1.268693368640236525e-06
1.973684210526315752e+01	4.739937377460261643e-53	2.012838231827628989e-11	1.234151286038218421e-06	1.234171414420536652e-06
1.978947368421052388e+01	3.928858927806181071e-53	1.926201629220171341e-11	1.200629006454121011e-06	1.200648268470413258e-06
1.984210526315789380e+01	3.257877372430015776e-53	1.843456974384310824e-11	1.168074909208508194e-06	1.168093343778252154e-06
1.989473684210526372e+01	2.702568841685369777e-53	1.764422165098603712e-11	1.136459396487293323e-06	1.136477040708944321e-06
1.994736842105263008e+01	2.242806481855805950e-53	1.688923957004939249e-11	1.105753824290635917e-06	1.105770713530206017e-06
2.000000000000000000e+01	1.861997615235039545e-53	1.616797516456375865e-11	1.075930470151433541e-06	1.075946638126598103e-06
