# Supplementary material for: Real-time single-molecule 3D tracking in E. coli based on cross-entropy minimization
Source: Nat Commun. 2023 Mar 11;14:1336. doi: 10.1038/s41467-023-36879-1 (PMC10008558; doi:10.1038/s41467-023-36879-1)
Supplement: Supplementary file 3 — Source Data [file 41467_2023_36879_MOESM3_ESM.zip › SourceData/Main_Fig_3_TrajSimulation/Fig_data/20220429_EXP-22-BL9416/Hist_PhotonBins_Occurrences_Simulation.csv]

Photon bins	Occurrences
1.939999999999999858e+01	3.000000000000000000e+00
2.220000000000000284e+01	4.000000000000000000e+00
2.500000000000000000e+01	1.500000000000000000e+01
2.779999999999999716e+01	3.700000000000000000e+01
3.060000000000000142e+01	3.400000000000000000e+01
3.339999999999999858e+01	6.900000000000000000e+01
3.619999999999999574e+01	8.500000000000000000e+01
3.900000000000000000e+01	1.140000000000000000e+02
4.179999999999999716e+01	1.310000000000000000e+02
4.460000000000000142e+01	7.200000000000000000e+01
4.739999999999999858e+01	1.190000000000000000e+02
5.019999999999999574e+01	8.200000000000000000e+01
5.300000000000000000e+01	6.700000000000000000e+01
5.579999999999999716e+01	4.400000000000000000e+01
5.859999999999999432e+01	1.600000000000000000e+01
6.139999999999999858e+01	1.600000000000000000e+01
6.419999999999998863e+01	6.000000000000000000e+00
6.700000000000000000e+01	2.000000000000000000e+00
6.979999999999999716e+01	1.000000000000000000e+00
7.259999999999999432e+01	2.000000000000000000e+00
