# Supplementary material for: Real-time single-molecule 3D tracking in E. coli based on cross-entropy minimization
Source: Nat Commun. 2023 Mar 11;14:1336. doi: 10.1038/s41467-023-36879-1 (PMC10008558; doi:10.1038/s41467-023-36879-1)
Supplement: Supplementary file 3 — Source Data [file 41467_2023_36879_MOESM3_ESM.zip › SourceData/Main_Fig_3_TrajSimulation/Fig_data/20220429_EXP-22-BL9416/Hist_xyzBins_Simulation.csv]

x Distance [MLE-Ture]	y Distance [MLE-Ture]	z Distance [MLE-Ture]
-3.422248689262573640e-01	-5.288737768082081292e-01	-5.635460887588455980e-01
-3.009712359519793878e-01	-4.663305868848786062e-01	-5.025319798752840850e-01
-2.597176029777013562e-01	-4.037873969615491943e-01	-4.415178709917225164e-01
-2.184639700034233800e-01	-3.412442070382197268e-01	-3.805037621081609478e-01
-1.772103370291454039e-01	-2.787010171148902593e-01	-3.194896532245994347e-01
-1.359567040548674000e-01	-2.161578271915608473e-01	-2.584755443410379216e-01
-9.470307108058939605e-02	-1.536146372682313799e-01	-1.974614354574763531e-01
-5.344943810631141989e-02	-9.107144734490191240e-02	-1.364473265739148400e-01
-1.219580513203344374e-02	-2.852825742157250044e-02	-7.543321769035327140e-02
2.905782784224453241e-02	3.401493250175702254e-02	-1.441910880679175833e-02
7.031146081652256408e-02	9.655812242508643450e-02	4.659500007676975475e-02
1.115650937908005402e-01	1.591013123484158465e-01	1.076091089603312678e-01
1.528187267650785719e-01	2.216445022717453694e-01	1.686232178438927809e-01
1.940723597393565480e-01	2.841876921950747814e-01	2.296373267274544050e-01
2.353259927136345242e-01	3.467308821184043044e-01	2.906514356110159181e-01
2.765796256879125004e-01	4.092740720417337164e-01	3.516655444945774311e-01
3.178332586621904765e-01	4.718172619650632393e-01	4.126796533781389442e-01
3.590868916364684527e-01	5.343604518883925403e-01	4.736937622617005683e-01
4.003405246107464288e-01	5.969036418117220633e-01	5.347078711452619704e-01
4.415941575850244050e-01	6.594468317350514752e-01	5.957219800288235945e-01
