# Supplementary material for: Real-time single-molecule 3D tracking in E. coli based on cross-entropy minimization
Source: Nat Commun. 2023 Mar 11;14:1336. doi: 10.1038/s41467-023-36879-1 (PMC10008558; doi:10.1038/s41467-023-36879-1)
Supplement: Supplementary file 3 — Source Data [file 41467_2023_36879_MOESM3_ESM.zip › SourceData/Main_Fig_3_TrajSimulation/Fig_data/20220429_EXP-22-BL9416/Hist_xyzOccurrences_Simulation.csv]

x[Occurrences]	y[Occurrences]	z[Occurrences]
1.000000000000000000e+00	2.000000000000000000e+00	2.000000000000000000e+00
1.000000000000000000e+00	0.000000000000000000e+00	1.000000000000000000e+00
0.000000000000000000e+00	2.000000000000000000e+00	1.000000000000000000e+00
1.200000000000000000e+01	2.000000000000000000e+00	5.000000000000000000e+00
6.000000000000000000e+00	5.000000000000000000e+00	9.000000000000000000e+00
1.600000000000000000e+01	9.000000000000000000e+00	2.400000000000000000e+01
3.700000000000000000e+01	3.000000000000000000e+01	2.500000000000000000e+01
8.900000000000000000e+01	4.400000000000000000e+01	6.300000000000000000e+01
1.980000000000000000e+02	1.750000000000000000e+02	1.150000000000000000e+02
2.830000000000000000e+02	3.690000000000000000e+02	1.770000000000000000e+02
1.630000000000000000e+02	2.040000000000000000e+02	1.890000000000000000e+02
5.400000000000000000e+01	4.700000000000000000e+01	1.330000000000000000e+02
2.700000000000000000e+01	1.000000000000000000e+01	6.800000000000000000e+01
1.400000000000000000e+01	9.000000000000000000e+00	5.600000000000000000e+01
7.000000000000000000e+00	5.000000000000000000e+00	1.900000000000000000e+01
3.000000000000000000e+00	0.000000000000000000e+00	2.000000000000000000e+01
3.000000000000000000e+00	2.000000000000000000e+00	2.000000000000000000e+00
2.000000000000000000e+00	1.000000000000000000e+00	5.000000000000000000e+00
2.000000000000000000e+00	2.000000000000000000e+00	4.000000000000000000e+00
1.000000000000000000e+00	1.000000000000000000e+00	1.000000000000000000e+00
