# Supplementary material for: Real-time single-molecule 3D tracking in E. coli based on cross-entropy minimization
Source: Nat Commun. 2023 Mar 11;14:1336. doi: 10.1038/s41467-023-36879-1 (PMC10008558; doi:10.1038/s41467-023-36879-1)
Supplement: Supplementary file 3 — Source Data [file 41467_2023_36879_MOESM3_ESM.zip › SourceData/Main_Fig_3_TrajSimulation/Fig_data/20220429_EXP-22-BL9416/tDViterbi_Simulation.csv]

time [ms]	D [um2s-1]	Viterbi [um2s-1]
9.660000000000223963e+00	1.944353533497971798e+00	2.871217639065889671e+00
2.309999999999945430e+01	2.899976294869400117e+00	2.871217639065889671e+00
3.653999999999868464e+01	5.079624692380851902e-01	2.871217639065889671e+00
4.997999999999969134e+01	3.988422808600425640e+00	2.871217639065889671e+00
6.341999999999892168e+01	3.980474721152644779e+00	2.871217639065889671e+00
7.686000000000348109e+01	2.451810891753502197e+00	2.871217639065889671e+00
9.030000000000626414e+01	1.727441588819865759e+00	2.871217639065889671e+00
1.037400000000108236e+02	3.463052391016313347e+00	2.871217639065889671e+00
1.171800000000153830e+02	5.944453000995686409e+00	2.871217639065889671e+00
1.306200000000163755e+02	3.430254548786216162e+00	2.871217639065889671e+00
1.440600000000120531e+02	9.981360045283848015e-01	2.871217639065889671e+00
1.575000000000059686e+02	1.411354661802121102e+00	2.871217639065889671e+00
1.709400000000016462e+02	-6.307260266332159748e-02	1.824295742498409645e-01
1.843799999999955617e+02	9.778739502954258977e-02	1.824295742498409645e-01
1.978199999999912393e+02	2.260980240480149062e-01	1.824295742498409645e-01
2.112599999999851264e+02	4.195540487561655318e-01	1.824295742498409645e-01
2.246999999999790134e+02	1.819180179273843789e-02	1.824295742498409645e-01
2.381399999999746910e+02	3.415287369446240007e+00	2.871217639065889671e+00
2.515799999999721592e+02	1.138025015131298945e+00	7.366939885391565745e-01
2.650199999999820193e+02	-4.393742827453067656e-02	1.824295742498409645e-01
2.784599999999972511e+02	3.148343420664941744e-02	1.824295742498409645e-01
2.919000000000089585e+02	5.893212852986305927e-01	1.824295742498409645e-01
3.053400000000241334e+02	1.673336601378708488e-01	1.824295742498409645e-01
3.187800000000357841e+02	5.002043703824169546e-02	1.824295742498409645e-01
3.322200000000510158e+02	1.847095430874298172e+00	2.871217639065889671e+00
3.456600000000627233e+02	1.158845730130476648e+00	2.871217639065889671e+00
3.591000000000778982e+02	2.004102177948096308e+00	2.871217639065889671e+00
3.725400000000895488e+02	4.117288343529932781e+00	2.871217639065889671e+00
3.859800000001047806e+02	2.076002141718674476e+00	2.871217639065889671e+00
3.994200000001164881e+02	2.848205305202565540e+00	2.871217639065889671e+00
4.128600000001316630e+02	2.114175448612442665e+00	2.871217639065889671e+00
4.263000000001433136e+02	1.909399466719736260e+00	2.871217639065889671e+00
4.397400000001585454e+02	8.731541848163105746e-01	2.871217639065889671e+00
4.531800000001702529e+02	1.897768124538089296e+00	2.871217639065889671e+00
4.666200000001854278e+02	2.329978579677280948e+00	2.871217639065889671e+00
4.800600000001970784e+02	2.064570077640468515e+00	2.871217639065889671e+00
4.935000000002123102e+02	2.222286418573350186e+00	2.871217639065889671e+00
5.069400000002240176e+02	1.998297062874248242e+00	2.871217639065889671e+00
5.203800000002391926e+02	5.929495300060541041e+00	2.871217639065889671e+00
5.338200000002508432e+02	1.523718872485025910e+00	2.871217639065889671e+00
5.472600000002661318e+02	3.751786810043407083e+00	2.871217639065889671e+00
5.607000000002777824e+02	3.620872252709988359e+00	2.871217639065889671e+00
5.741400000002929573e+02	1.801064685801543552e+00	2.871217639065889671e+00
5.875800000003046080e+02	1.055138244637949585e+00	2.871217639065889671e+00
6.010200000003198966e+02	3.686147614330165911e+00	2.871217639065889671e+00
6.144600000003315472e+02	1.098496140859259063e+00	2.871217639065889671e+00
6.279000000003467221e+02	2.741282394854708482e+00	2.871217639065889671e+00
6.413400000003583727e+02	2.203887983667277783e+00	2.871217639065889671e+00
6.547800000003736614e+02	2.854788556209211681e+00	2.871217639065889671e+00
6.682200000003853120e+02	3.825247987069973821e+00	2.871217639065889671e+00
6.816600000004004869e+02	7.712222297860928499e+00	2.871217639065889671e+00
6.951000000004121375e+02	4.232224288909623433e-01	7.366939885391565745e-01
7.085400000004274261e+02	2.177795601531203884e-01	1.824295742498409645e-01
7.219800000004390768e+02	6.321241679211463127e-02	1.824295742498409645e-01
7.354200000004542517e+02	2.264263256292123605e-01	1.824295742498409645e-01
7.488600000004659023e+02	4.303660320402146744e-01	1.824295742498409645e-01
