# Supplementary material for: Real-time single-molecule 3D tracking in E. coli based on cross-entropy minimization
Source: Nat Commun. 2023 Mar 11;14:1336. doi: 10.1038/s41467-023-36879-1 (PMC10008558; doi:10.1038/s41467-023-36879-1)
Supplement: Supplementary file 3 — Source Data [file 41467_2023_36879_MOESM3_ESM.zip › SourceData/Main_Fig_3_TrajSimulation/Fig_data/20220429_EXP-22-BL9416/txyz_Groundtruth_Simulation.csv]

time [ms]	x [um]	y [um]	z [um]
0.000000000000000000e+00	6.735911398540646300e-02	9.765582236601874078e-01	2.092562923449371226e+00
8.400000000001739409e-01	-7.732949642367502319e-02	9.240398664497759817e-01	2.073497231722682521e+00
1.680000000000347882e+00	-1.423234782386989250e-01	8.505181442419343929e-01	2.082306544654403346e+00
2.520000000000521823e+00	-1.611946104754166664e-01	7.672278648444208482e-01	2.016889520159368843e+00
3.360000000000695763e+00	-3.548818119054916176e-01	6.826002528172241401e-01	1.954811814774261913e+00
4.200000000000869704e+00	-4.555884399407725271e-01	6.319603034079487314e-01	2.011034363995304997e+00
5.040000000001043645e+00	-4.946358762290657962e-01	7.101658717928929221e-01	2.047415495678223341e+00
5.880000000001217586e+00	-3.829467970401133070e-01	8.073204146143979631e-01	2.088215317083569555e+00
6.719999999999615170e+00	-2.473042781232230314e-01	7.364228906368022187e-01	2.076539110305498870e+00
7.559999999999789111e+00	-2.365303819457667267e-01	7.370767251258897312e-01	2.025203983373497607e+00
8.399999999999963052e+00	-2.814395387022143868e-01	7.067256112184500116e-01	2.048542621434643607e+00
9.240000000000136993e+00	-2.961796919891609980e-01	7.305691373078255779e-01	2.094997218685596518e+00
1.008000000000031093e+01	-2.828490218076352147e-01	7.743225821238650664e-01	2.145188478221254247e+00
1.092000000000048487e+01	-2.304827075034962813e-01	7.812600410070077439e-01	2.239923769232418760e+00
1.176000000000065882e+01	-2.593312616570939144e-01	7.618041174683105599e-01	2.144392886301360157e+00
1.260000000000083276e+01	-2.800683463332671042e-01	7.859595965212993196e-01	2.220038088238815988e+00
1.343999999999923034e+01	-3.328359221358511699e-01	8.405610720941989467e-01	2.410006462778364167e+00
1.427999999999940428e+01	-4.992717156000112677e-01	9.089475063990777315e-01	2.343895425907451813e+00
1.511999999999957822e+01	-5.859827126633678773e-01	1.035045795029250870e+00	2.230739526443753729e+00
1.595999999999975216e+01	-5.082208583725967843e-01	1.066060962167294512e+00	2.145391014103696481e+00
1.679999999999992610e+01	-4.312264690316190974e-01	8.871835258277475100e-01	2.118235647318490678e+00
1.764000000000010004e+01	-3.238156164169007090e-01	7.786796038314428570e-01	1.954125160558085605e+00
1.848000000000027399e+01	-3.497451894415902762e-01	8.202326088070911458e-01	1.879930234015353196e+00
1.932000000000044793e+01	-5.409900880611314689e-01	8.229436237255964848e-01	1.849965429002518702e+00
2.016000000000062187e+01	-4.823724734301180761e-01	9.555471733539268042e-01	1.833847972044024832e+00
2.099999999999901945e+01	-3.126421610680049645e-01	9.323946331332836346e-01	1.854488785940496376e+00
2.183999999999919339e+01	-2.943058531326773197e-01	1.132615940665836707e+00	1.812264621538384635e+00
2.267999999999936733e+01	-3.164636586874113311e-01	1.081782415557839716e+00	1.787250218388288125e+00
2.351999999999954127e+01	-2.865824224392533037e-01	9.584596079669761570e-01	1.759470395145964927e+00
2.435999999999971521e+01	-3.158202136421250916e-01	9.599917438522879154e-01	1.667080223925563320e+00
2.519999999999988916e+01	-3.676504779070007833e-01	9.249805936857413702e-01	1.738416454211083373e+00
2.604000000000006310e+01	-4.108441843806643901e-01	1.041045215460027373e+00	1.754212486487144229e+00
2.688000000000023704e+01	-4.642425457971833813e-01	1.030316644242992741e+00	1.749193235578922367e+00
2.771999999999863462e+01	-3.037130883299826167e-01	1.029056004838054816e+00	1.761062723581440226e+00
2.855999999999880856e+01	-2.612758486413880865e-01	1.001568580544173193e+00	1.742851772942137556e+00
2.939999999999898250e+01	-2.832298538554675060e-01	1.043517456708882518e+00	1.704561115263211413e+00
3.023999999999915644e+01	-3.195241453011590238e-01	1.064324470681129453e+00	1.674824900007721773e+00
3.107999999999933038e+01	-3.358399531482214595e-01	1.203375797667954661e+00	1.675765182597180214e+00
3.191999999999950433e+01	-2.978267240436404117e-01	1.310885454205559686e+00	1.711100440574536474e+00
3.275999999999967827e+01	-1.865168331133379986e-01	1.470464824528313175e+00	1.674623441711012628e+00
3.359999999999985221e+01	-1.491342508565292879e-01	1.400788977265418955e+00	1.587207646056898680e+00
3.444000000000002615e+01	-1.008226203297675205e-01	1.340368396590938316e+00	1.567791249609018944e+00
3.527999999999842373e+01	-6.261472315580556003e-02	1.343113901938113752e+00	1.609676277757900342e+00
3.611999999999859767e+01	-1.102105048615894256e-01	1.423377194275370350e+00	1.645196597135598626e+00
3.695999999999877161e+01	-1.060584252013622164e-01	1.473107375800466912e+00	1.670917184003644973e+00
3.779999999999894555e+01	-1.837233856483909689e-01	1.460078821954223782e+00	1.704613009909254462e+00
3.863999999999911950e+01	-1.930365563653211047e-01	1.484832009707246270e+00	1.738630527615546040e+00
3.947999999999929344e+01	-5.368687764631897147e-02	1.509521663270983582e+00	1.861388056184686945e+00
4.031999999999946738e+01	-2.764524804102812261e-02	1.532735044864232954e+00	1.904059044280903779e+00
4.115999999999964132e+01	-9.726134705377796619e-02	1.436976298803293695e+00	1.873360814205160541e+00
4.199999999999981526e+01	-3.433489623174696553e-02	1.419419945624898816e+00	1.805016816445431438e+00
4.283999999999821284e+01	6.267717263042259235e-02	1.440357594830091958e+00	1.728461976358894425e+00
4.367999999999838678e+01	7.415848064585103816e-02	1.528639990522797643e+00	1.903779242502193547e+00
4.451999999999856072e+01	-2.333426826203838234e-02	1.481438541313769175e+00	1.949947881292223517e+00
4.535999999999873467e+01	-6.053887143450701822e-03	1.558691435798133185e+00	1.906175544791882004e+00
4.619999999999890861e+01	-5.932712926426646216e-02	1.622348105583425237e+00	1.830260374502828968e+00
4.703999999999908255e+01	3.139647493018420110e-02	1.667340234909470142e+00	1.866178118537520803e+00
4.787999999999925649e+01	-7.126083695186266609e-02	1.621799183347742979e+00	1.904234907341350924e+00
4.871999999999943043e+01	-1.503641855424123763e-01	1.781587309376635453e+00	1.951935570524737651e+00
4.955999999999782801e+01	-1.983850166987932984e-01	1.690579604066441366e+00	1.952130820742227879e+00
5.039999999999800195e+01	-9.086426232815587867e-02	1.689092346426146252e+00	1.855524852223884302e+00
5.123999999999817589e+01	-7.224052102808117826e-02	1.677472347200656078e+00	1.864686162691428173e+00
5.207999999999834984e+01	-2.498817039629232933e-02	1.656199821109326287e+00	1.852898775082359561e+00
5.291999999999852378e+01	-7.689304447645308946e-03	1.656611591427088026e+00	1.825401586687097844e+00
5.375999999999869772e+01	-2.585049960198248370e-02	1.660029907074126232e+00	1.819786655130878339e+00
5.459999999999887166e+01	-7.035260655718496292e-02	1.653754068280464340e+00	1.861914913343263311e+00
5.543999999999904560e+01	-1.506037085635547612e-01	1.668423657757749368e+00	1.874490462768803267e+00
5.627999999999921954e+01	-1.830992716434313439e-01	1.646592809135146274e+00	1.904137907408040675e+00
5.711999999999761712e+01	-2.212630603105457394e-01	1.638468343246070047e+00	1.941570918174797100e+00
5.795999999999779106e+01	-1.460212318329766890e-01	1.668070772236326160e+00	1.895633916668049368e+00
5.879999999999796501e+01	-1.371615134898596933e-01	1.655839861009647640e+00	1.990087009152761377e+00
5.963999999999813895e+01	-1.667432910327904805e-01	1.572040738568950324e+00	1.964631326142767476e+00
6.047999999999831289e+01	-2.698306376024004472e-01	1.605744120594271518e+00	1.960204584477032830e+00
6.131999999999848683e+01	-3.093428322649257600e-01	1.581343797711777688e+00	2.012527352142806425e+00
6.215999999999866077e+01	-3.724651337935433459e-01	1.586088834324983043e+00	2.103710607091312301e+00
6.299999999999883471e+01	-4.495891520913749551e-01	1.381019352162747849e+00	2.129846206798158281e+00
6.383999999999900865e+01	-3.623049770589970575e-01	1.439571074821240471e+00	2.038933548910538907e+00
6.467999999999918259e+01	-3.961281301727687665e-01	1.360695857724358193e+00	1.864149176904489336e+00
6.551999999999935653e+01	-4.498201990064008560e-01	1.216626534549431371e+00	1.806233241557466451e+00
6.635999999999953047e+01	-4.985411273408721922e-01	1.276830321679952807e+00	1.911405731717912504e+00
6.719999999999970441e+01	-4.269313359190212154e-01	1.260532690613974882e+00	1.744775200277994820e+00
6.803999999999987836e+01	-3.413853505679722566e-01	1.204924465691396884e+00	1.572839744258952122e+00
6.888000000000005230e+01	-2.757593329349711242e-01	1.153755720739051638e+00	1.513493168728088589e+00
6.972000000000022624e+01	-1.284060720747152995e-01	9.711755364460761264e-01	1.541194635211559971e+00
7.056000000000040018e+01	-2.185729029572383020e-01	8.761982433098050027e-01	1.548776667244430527e+00
7.140000000000235048e+01	-2.831476399673460986e-01	7.868774457620755225e-01	1.577111114824892635e+00
7.224000000000252442e+01	-2.441547700420038658e-01	6.948174686083965490e-01	1.632678318534029671e+00
7.308000000000269836e+01	-2.635468082509619808e-02	6.574208963045676812e-01	1.617569803062691935e+00
7.392000000000287230e+01	9.109745840037339337e-02	6.318431058628001251e-01	1.681717182855677617e+00
7.476000000000304624e+01	7.369485587667320980e-02	6.975066186584104599e-01	1.669311142527299285e+00
7.560000000000322018e+01	7.694633425229502333e-02	7.352991057495816829e-01	1.705010670824646635e+00
7.644000000000339412e+01	-1.560515748737332890e-02	8.267769733482659422e-01	1.636466631777463654e+00
7.728000000000356806e+01	-4.897370555818233995e-02	8.112358802352872544e-01	1.786055125306632352e+00
7.812000000000374200e+01	-8.158040114360379236e-02	8.750969775788293159e-01	1.746814340075285799e+00
7.896000000000391594e+01	-3.517379263942954637e-02	8.901869601340309801e-01	1.555492893620104455e+00
7.980000000000408988e+01	6.264723294782732765e-02	9.096031897159031487e-01	1.571683601034624900e+00
8.064000000000426382e+01	4.822735099521618246e-02	9.137109967419380085e-01	1.575688210177545567e+00
8.148000000000443777e+01	-2.102137000354720869e-02	9.275232256120959917e-01	1.696739448996899213e+00
8.232000000000461171e+01	-1.505291366472395198e-01	9.025250033174334607e-01	1.640695018677056360e+00
8.316000000000478565e+01	-1.308278638151796069e-01	8.826534829175030072e-01	1.641058909764597562e+00
8.400000000000495959e+01	-1.962982172676991099e-01	9.301390383186185495e-01	1.587123470056771568e+00
8.484000000000513353e+01	-2.105983707361567814e-01	1.106382406265131957e+00	1.509969462499584525e+00
8.568000000000530747e+01	-2.072609456277797746e-01	1.038917745191206610e+00	1.587585804991065608e+00
8.652000000000548141e+01	-1.147438796506056596e-01	1.104332757286470290e+00	1.666830082227111598e+00
8.736000000000565535e+01	-1.898272102402610573e-01	1.148094603696530269e+00	1.631894788122679296e+00
8.820000000000582929e+01	-2.889308176634206582e-01	9.960514473331284480e-01	1.632695028381345947e+00
8.904000000000600323e+01	-2.985299788984839831e-01	9.914546477236281241e-01	1.618070481231886681e+00
8.988000000000795353e+01	-4.042664144816173755e-01	9.814919152783678769e-01	1.686621073739251742e+00
9.072000000000812747e+01	-1.768825212130336055e-01	8.670904823147035367e-01	1.693229523729332442e+00
9.156000000000830141e+01	-1.724900866037455682e-01	9.088750560458290773e-01	1.661836796933697569e+00
9.240000000000847535e+01	-2.462257257389113829e-01	9.779597809269086062e-01	1.705039196455596207e+00
9.324000000000864929e+01	-2.482620448363433430e-01	9.379457273285853880e-01	1.736555203275948589e+00
9.408000000000882324e+01	-3.355686372340363488e-01	8.754328070455086319e-01	1.770587819785170769e+00
9.492000000000899718e+01	-3.002317816879374601e-01	8.313476031800438593e-01	1.697568807913368394e+00
9.576000000000917112e+01	-3.263908827281395419e-01	8.971702613699590323e-01	1.639427556807009134e+00
9.660000000000934506e+01	-3.542257104950023439e-01	9.462692456143146913e-01	1.601317272921785939e+00
9.744000000000951900e+01	-2.989388757116016038e-01	9.587354605847568934e-01	1.570486923256887435e+00
9.828000000000969294e+01	-3.641633191003144088e-01	1.012389518610362193e+00	1.571349253898684184e+00
9.912000000000986688e+01	-4.154481547000166697e-01	1.053161896658303176e+00	1.605017187691121006e+00
9.996000000001004082e+01	-4.534956351778156036e-01	1.093975547424400618e+00	1.644032488905325495e+00
1.008000000000102148e+02	-4.427269918969878870e-01	1.148314111603496945e+00	1.634806512444664683e+00
1.016400000000103887e+02	-4.428870160293180702e-01	1.113665116220058149e+00	1.601748980231591624e+00
1.024800000000105626e+02	-4.357328905151817144e-01	1.030332525921380915e+00	1.568748390516110813e+00
1.033200000000107366e+02	-4.627846995576122002e-01	1.014710161529046806e+00	1.623369918963037950e+00
1.041600000000109105e+02	-4.476228706550826608e-01	9.361264166587245361e-01	1.714730167970760277e+00
1.050000000000110845e+02	-3.826016801577786230e-01	8.852355212642228910e-01	1.795976550019115159e+00
1.058400000000112584e+02	-4.661952267137474681e-01	8.904392655195094708e-01	1.933660651919895113e+00
1.066800000000114323e+02	-5.154068811200283040e-01	8.321419042127398136e-01	1.878644411527610192e+00
1.075200000000133826e+02	-4.353616658992244814e-01	8.684427784170266618e-01	1.854218306799078730e+00
1.083600000000135566e+02	-4.265330810482632629e-01	7.919397248221281549e-01	1.865553140616570404e+00
1.092000000000137305e+02	-2.537190816621848199e-01	6.964342082181212978e-01	1.978100733565092195e+00
1.100400000000139045e+02	-2.181278817797659697e-01	6.882476095868008681e-01	2.110162438419286079e+00
1.108800000000140784e+02	-3.415507756772174774e-01	7.208929349424079147e-01	2.076031672330465483e+00
1.117200000000142524e+02	-4.552414455667765369e-01	7.334372510364594033e-01	2.128098144482424736e+00
1.125600000000144263e+02	-4.701837567381877969e-01	7.034973991122250858e-01	2.182501002571357152e+00
1.134000000000146002e+02	-4.686621214097854704e-01	6.503353699280276512e-01	2.142387391837431654e+00
1.142400000000147742e+02	-4.405759008987246150e-01	6.003030618106810490e-01	2.075783387591702223e+00
1.150800000000149481e+02	-3.701424560510829798e-01	5.242613288365211011e-01	1.861244124081091300e+00
1.159200000000151221e+02	-3.351538977292481403e-01	5.657112843737321928e-01	1.715069065296747741e+00
1.167600000000152960e+02	-3.512592104850778552e-01	6.357355606492017808e-01	1.712532713692476172e+00
1.176000000000154699e+02	-4.380772162144584425e-01	6.623810938751930610e-01	1.818931688891101572e+00
1.184400000000156439e+02	-4.592618221158120684e-01	7.643964928473860887e-01	1.749434828511619466e+00
1.192800000000158178e+02	-3.579498352063987254e-01	8.834981035217247536e-01	1.745866434831477854e+00
1.201200000000159918e+02	-2.259920295405350443e-01	9.295402336921226860e-01	1.780167005173348027e+00
1.209600000000161657e+02	-9.299866620427968411e-02	8.603773651787628429e-01	1.750374221423123933e+00
1.218000000000163396e+02	-6.494766159951295692e-02	9.241409404251548221e-01	1.700501125609702902e+00
1.226400000000165136e+02	-3.478924856844614610e-02	9.347395544227521391e-01	1.662738276368725066e+00
1.234800000000166875e+02	-1.040874432669752353e-01	7.834195194349365954e-01	1.666371974764766728e+00
1.243200000000168615e+02	-1.792793949692722266e-01	8.278993148489472986e-01	1.712132124602607108e+00
1.251600000000170354e+02	-1.664369170990495639e-01	8.348981223988323208e-01	1.592757991931549100e+00
1.260000000000154330e+02	-2.807639796926097997e-01	9.336335903495849298e-01	1.529060195827172342e+00
1.268400000000156069e+02	-2.945073765332706928e-01	9.871277858468803235e-01	1.600891424613637426e+00
1.276800000000157809e+02	-2.557765031862667682e-01	1.112178462976533666e+00	1.690920832786387162e+00
1.285200000000159548e+02	-1.847410978947392202e-01	1.310810272995639902e+00	1.717809013570953836e+00
1.293600000000143382e+02	-1.001579304156424988e-01	1.469359691929748912e+00	1.724938646347855764e+00
1.302000000000145405e+02	-1.759875840921336920e-01	1.343997548856283419e+00	1.827586171574738794e+00
1.310400000000146861e+02	-2.927809287817537687e-01	1.407046064310068179e+00	1.907440786076068484e+00
1.318800000000130979e+02	-3.714717617598475852e-01	1.444643143978511457e+00	1.980769183761402985e+00
1.327200000000132718e+02	-3.226691216148444008e-01	1.529507255844075875e+00	1.993585307736868151e+00
1.335600000000134457e+02	-3.554175137660922634e-01	1.497477640405411314e+00	1.975812156180531298e+00
1.344000000000136197e+02	-3.304345604700686390e-01	1.434196349864592435e+00	1.983423542303805798e+00
1.352400000000120031e+02	-4.015727469022522533e-01	1.450151977541576542e+00	2.012255528228328760e+00
1.360800000000122054e+02	-4.322618448206865804e-01	1.454397817755427313e+00	2.037431167111782848e+00
1.369200000000123509e+02	-4.539308965951259767e-01	1.462656802604907380e+00	2.014743958565854420e+00
1.377600000000125533e+02	-4.240994794446515948e-01	1.485441458110938751e+00	2.047925455288528429e+00
1.386000000000109367e+02	-4.696291671662605194e-01	1.484396114500559749e+00	2.006587945375871485e+00
1.394400000000111106e+02	-4.619562370369614812e-01	1.461402925247941020e+00	2.046538052232290905e+00
1.402800000000112846e+02	-5.079220198889883298e-01	1.508877796860359499e+00	2.069150907654868643e+00
1.411200000000096679e+02	-4.677910056267409189e-01	1.461648134263373366e+00	1.997116087532124107e+00
1.419600000000098703e+02	-3.387991435922433348e-01	1.509497181857765158e+00	2.106149016754377712e+00
1.428000000000100158e+02	-3.640373493810915573e-01	1.606186431410939530e+00	2.183616363844918862e+00
1.436400000000102182e+02	-3.470849838969027323e-01	1.494187304803290983e+00	2.279660820767291263e+00
1.444800000000086015e+02	-3.085134591485292344e-01	1.427898512196487335e+00	2.352714020181468690e+00
1.453200000000087755e+02	-2.791140220591155630e-01	1.400019727698046390e+00	2.403133253756235099e+00
1.461600000000089494e+02	-2.437729970318587291e-01	1.390000983372170928e+00	2.331251062628820314e+00
1.470000000000073328e+02	-3.643913097255934708e-01	1.359948218487182725e+00	2.275365313173586035e+00
1.478400000000075352e+02	-3.301478878844130160e-01	1.421089609679863530e+00	2.269783040494258941e+00
1.486800000000076807e+02	-2.458401447112456562e-01	1.365642484039877314e+00	2.367016396012680435e+00
1.495200000000078830e+02	-2.658356806010442330e-01	1.390937652616220044e+00	2.361526575771693448e+00
1.503600000000062664e+02	-2.534601486892761879e-01	1.308943633680654361e+00	2.277588182124546279e+00
1.512000000000064404e+02	-3.200235886781643835e-01	1.271115843805149970e+00	2.109959080989942226e+00
1.520400000000066143e+02	-4.367439932749582754e-01	1.384008396930428875e+00	2.066368846903372525e+00
1.528800000000049977e+02	-4.967613859723155612e-01	1.451563075634942246e+00	1.967754485612093429e+00
1.537200000000052000e+02	-3.529398173340095313e-01	1.537777861931126200e+00	1.949046842867377949e+00
1.545600000000053456e+02	-3.480195676729254672e-01	1.537735224879496654e+00	1.936429501163666300e+00
1.554000000000055479e+02	-3.501021202485282702e-01	1.515767213090280396e+00	1.922175106028442215e+00
1.562400000000039313e+02	-3.455756090907976530e-01	1.505197990489769211e+00	1.901179286760285914e+00
1.570800000000041052e+02	-3.500806050743917042e-01	1.501660792449235116e+00	1.902640084265533993e+00
1.579200000000042792e+02	-3.694349004553901805e-01	1.496638275351193759e+00	1.876041442144381177e+00
1.587600000000026625e+02	-3.837681967806802485e-01	1.483831474270632000e+00	1.856145993845192077e+00
1.596000000000028649e+02	-3.967325141590785642e-01	1.479129464879712419e+00	1.841200457400612445e+00
1.604400000000030104e+02	-4.004591420540780655e-01	1.466071726386346308e+00	1.837813975366894281e+00
1.612800000000032128e+02	-3.939125718770208340e-01	1.454619699309422032e+00	1.832702728695866146e+00
1.621200000000015962e+02	-3.923534323515656119e-01	1.450617557314693995e+00	1.820251978987403874e+00
1.629600000000017701e+02	-3.914860351528585691e-01	1.440065967536729996e+00	1.816318604289067107e+00
1.638000000000019440e+02	-3.920490609120396708e-01	1.449275582918387206e+00	1.821271858058163051e+00
1.646400000000003274e+02	-3.806884207643385087e-01	1.449591951841145754e+00	1.828976007562465700e+00
1.654800000000005298e+02	-3.587570112641037534e-01	1.440936229289239368e+00	1.819570861026929443e+00
1.663200000000006753e+02	-3.623722777403489692e-01	1.461395058717368522e+00	1.811406910133686710e+00
1.671600000000008777e+02	-3.674845580760733310e-01	1.474914368206472925e+00	1.814030888002770014e+00
1.679999999999992610e+02	-3.890893976610531046e-01	1.472845846152217586e+00	1.810220276521887550e+00
1.688399999999994350e+02	-4.031734051998921431e-01	1.478261674110708412e+00	1.800189435745527256e+00
1.696799999999996089e+02	-4.253818058766628551e-01	1.461869162236996811e+00	1.794893040679966578e+00
1.705199999999997829e+02	-4.112141215751234369e-01	1.459844539221063942e+00	1.801754991527086958e+00
1.713599999999981947e+02	-4.054217658936489777e-01	1.453991373903824158e+00	1.801326333668872515e+00
1.721999999999983402e+02	-4.066746775353618504e-01	1.443518084936416868e+00	1.800521426962535365e+00
1.730399999999985425e+02	-4.004237999128374415e-01	1.432047777371248998e+00	1.784553916515218663e+00
1.738799999999969259e+02	-3.860922356379537512e-01	1.426224693932065524e+00	1.781143013368110095e+00
1.747199999999970998e+02	-3.891669414591297782e-01	1.422823467799703145e+00	1.790348944511759743e+00
1.755599999999972738e+02	-3.803382157506560723e-01	1.419852979660480852e+00	1.783113141985913419e+00
1.763999999999974477e+02	-3.857829015038587994e-01	1.424570347013330629e+00	1.788085167757691440e+00
1.772399999999958595e+02	-3.740178851518489722e-01	1.426149067845947416e+00	1.790443770842696791e+00
1.780799999999960050e+02	-3.844294048571560429e-01	1.415914164098603267e+00	1.798515757543905913e+00
1.789199999999962074e+02	-4.002023247205881984e-01	1.426844073221744891e+00	1.797047535991186828e+00
1.797599999999945908e+02	-4.065639990661787939e-01	1.440073752011732600e+00	1.811986360102872062e+00
1.805999999999947647e+02	-4.003226283645878181e-01	1.451322096831208164e+00	1.793802484940951070e+00
1.814399999999949387e+02	-4.155388491494160785e-01	1.456840107223993597e+00	1.791896450605126478e+00
1.822799999999951126e+02	-4.154903127652979089e-01	1.479455186635462827e+00	1.783664971864798332e+00
1.831199999999935244e+02	-4.263875289321013007e-01	1.492369345196077779e+00	1.777650305255386476e+00
1.839599999999936699e+02	-4.296849931128877698e-01	1.501737835125267040e+00	1.770801676366041022e+00
1.847999999999938723e+02	-4.148785327869541906e-01	1.502299855920525840e+00	1.755090975963995215e+00
1.856399999999922557e+02	-4.180336162198471928e-01	1.516450531873286600e+00	1.754051648437943367e+00
1.864799999999924296e+02	-4.081232378470451283e-01	1.523826126586605101e+00	1.742746135133472318e+00
1.873199999999926035e+02	-3.872249944442733294e-01	1.512757362732578326e+00	1.755423421578205190e+00
1.881599999999927775e+02	-3.823848068606086059e-01	1.496792689678258181e+00	1.764694236253376181e+00
1.889999999999911893e+02	-3.702314291676960800e-01	1.482625407655530303e+00	1.764634955477583089e+00
1.898399999999913348e+02	-3.830767416217474297e-01	1.474113891765137740e+00	1.765674714640731224e+00
1.906799999999915372e+02	-3.728661893519437665e-01	1.494384792398053774e+00	1.772006450159251623e+00
1.915199999999916827e+02	-3.671214848550248266e-01	1.500149482911495191e+00	1.773173609444866017e+00
1.923599999999900945e+02	-3.702809380910850323e-01	1.504447546817450077e+00	1.768338730456604502e+00
1.931999999999902684e+02	-3.790246904370958569e-01	1.509982146308131323e+00	1.777027806317657221e+00
1.940399999999904423e+02	-3.838091901017779417e-01	1.502071790192746281e+00	1.793833058147747739e+00
1.948799999999888541e+02	-3.618665749983314139e-01	1.499406624377864095e+00	1.791353406350034261e+00
1.957199999999889997e+02	-3.464448106414931838e-01	1.498549967567501362e+00	1.769272802932446709e+00
1.965599999999892020e+02	-3.527918644524527525e-01	1.495205362683850847e+00	1.749201614011471673e+00
1.973999999999893475e+02	-3.487240377642224498e-01	1.483672188232378897e+00	1.749978007982835093e+00
1.982399999999877593e+02	-3.550398515286720125e-01	1.468728399358508296e+00	1.758665469759999045e+00
1.990799999999879333e+02	-3.491504173150460355e-01	1.473602079973644230e+00	1.756512709140011452e+00
1.999199999999881072e+02	-3.632417378584401613e-01	1.481744236646820312e+00	1.738159130616472092e+00
2.007599999999865190e+02	-3.558309206630649868e-01	1.470971341003076915e+00	1.736011924707174359e+00
2.015999999999866645e+02	-3.666556309024598947e-01	1.483072662648826867e+00	1.741848974594533139e+00
2.024399999999868669e+02	-3.682527748194254213e-01	1.484585835966159673e+00	1.757831688887520727e+00
2.032799999999870124e+02	-3.509783157399485876e-01	1.486296488784602188e+00	1.747707420672090839e+00
2.041199999999854242e+02	-3.331111926781519239e-01	1.497045782027301541e+00	1.740805916838528145e+00
2.049599999999855982e+02	-3.378442061948904174e-01	1.493361123338876162e+00	1.732349094525141853e+00
2.057999999999857721e+02	-3.250754561457205871e-01	1.484885287083389738e+00	1.723138748176694435e+00
2.066399999999841839e+02	-3.266254984671034811e-01	1.492616704829730967e+00	1.724206563505642942e+00
2.074799999999843294e+02	-3.166602045352912564e-01	1.502659298031681523e+00	1.715313263637435082e+00
2.083199999999845318e+02	-3.036406667988313379e-01	1.508300304480779452e+00	1.702895011636002875e+00
2.091599999999846773e+02	-2.880895070798219493e-01	1.512347501086190649e+00	1.712063191912092774e+00
2.099999999999830891e+02	-2.852676159680824219e-01	1.515145099449296762e+00	1.726490749177980621e+00
2.108399999999832630e+02	-2.939060510612024890e-01	1.504881060462597286e+00	1.743541484855025692e+00
2.116799999999834370e+02	-2.945420649609055141e-01	1.495250750095888925e+00	1.757155358948588209e+00
2.125199999999818488e+02	-2.818108216850410130e-01	1.484601546261211436e+00	1.743212519805489524e+00
2.133599999999819943e+02	-2.829736211397719248e-01	1.482948920858618846e+00	1.761513442435130417e+00
2.141999999999821966e+02	-2.736862971537114553e-01	1.493419042268157915e+00	1.766820483118807683e+00
2.150399999999823422e+02	-2.657156054042353888e-01	1.489494760609704649e+00	1.772939617262386802e+00
2.158799999999807540e+02	-2.618078662342018248e-01	1.494734310677147571e+00	1.776274608770329166e+00
2.167199999999809279e+02	-2.596888793860232525e-01	1.487210530940014097e+00	1.776913225630074145e+00
2.175599999999811018e+02	-2.596438205486446549e-01	1.487875630589957199e+00	1.789727312852948948e+00
2.183999999999795136e+02	-2.505118643781359955e-01	1.469246272403424314e+00	1.792840024327455595e+00
2.192399999999796592e+02	-2.352510257745316913e-01	1.476680854528842790e+00	1.801664580308019570e+00
2.200799999999798615e+02	-2.356318234190631911e-01	1.492019946840662081e+00	1.813605623014283408e+00
2.209199999999800070e+02	-2.453649692371739910e-01	1.504294051264644771e+00	1.818629869721037018e+00
2.217599999999784188e+02	-2.455358931919935928e-01	1.485838572977078886e+00	1.829981895043941265e+00
2.225999999999785928e+02	-2.475617055227086749e-01	1.470309464232108176e+00	1.825066030838823572e+00
2.234399999999787667e+02	-2.480391157741658192e-01	1.468584021379312876e+00	1.816494632667774223e+00
2.242799999999789407e+02	-2.506392693229745339e-01	1.465036337761527419e+00	1.806488329057258202e+00
2.251199999999773240e+02	-2.574364238787474335e-01	1.472332186096064754e+00	1.807041271687820139e+00
2.259599999999775264e+02	-2.592704023345283604e-01	1.481807695535835911e+00	1.790994935835925839e+00
2.267999999999776719e+02	-2.656144941174838903e-01	1.474312595937498971e+00	1.778509193079820694e+00
2.276399999999760837e+02	-2.759361756793046183e-01	1.471493847352375095e+00	1.782544619247329543e+00
2.284799999999762576e+02	-2.817633725591504601e-01	1.488085885836067268e+00	1.782703413928861336e+00
2.293199999999764316e+02	-2.791968449967729415e-01	1.495251521055309452e+00	1.793145072360715186e+00
2.301599999999766055e+02	-2.962673864937586110e-01	1.496120179091218638e+00	1.794187104182687120e+00
2.309999999999749889e+02	-3.111629048576703971e-01	1.503525917174360238e+00	1.803086387097552423e+00
2.318399999999751913e+02	-3.233413246974080058e-01	1.509876798159197619e+00	1.812087149654463492e+00
2.326799999999753368e+02	-3.261125740641045989e-01	1.517895060420107800e+00	1.828576207941322140e+00
2.335199999999737486e+02	-2.999634933511752810e-01	1.550691175662134214e+00	1.817727821951743206e+00
2.343599999999739225e+02	-2.177015697001825623e-01	1.517053365616594540e+00	1.759558255177279040e+00
2.351999999999740965e+02	-2.306949658177020468e-01	1.540237220173451993e+00	1.614481838837503735e+00
2.360399999999742704e+02	-2.476080084962973826e-01	1.562786995078727870e+00	1.561473044181341141e+00
2.368799999999726538e+02	-2.085422051250715447e-01	1.511812566928634638e+00	1.553178009290781425e+00
2.377199999999728561e+02	-1.085386254856004068e-01	1.272289945021904956e+00	1.541949715449231650e+00
2.385599999999730016e+02	-3.700904926933937245e-02	1.089990978623841755e+00	1.476610466480501316e+00
2.393999999999714134e+02	3.347622627304339127e-02	9.870571326268569035e-01	1.512281472440535124e+00
2.402399999999715874e+02	6.590210088635735895e-03	9.890566342420417101e-01	1.571638692435638029e+00
2.410799999999717613e+02	-1.576712436804309225e-01	9.022528939347697063e-01	1.634762703245941751e+00
2.419199999999719353e+02	-2.399949254345313254e-01	8.142300592218386646e-01	1.577332474240241922e+00
2.427599999999703186e+02	-1.874479359806301149e-01	9.543167982153635265e-01	1.523943101861282567e+00
2.435999999999705210e+02	-1.098563872898905280e-01	9.263955206762115591e-01	1.513630053858828761e+00
2.444399999999706665e+02	2.725053811030192508e-02	7.716536260884284681e-01	1.644663423386662382e+00
2.452799999999708689e+02	1.118953292483280682e-01	8.985755223918588941e-01	1.593990944733963078e+00
2.461199999999692523e+02	6.317923641826060643e-02	1.038938505769233744e+00	1.537890232898999177e+00
2.469599999999694262e+02	5.638090926733124730e-02	1.074875502177022213e+00	1.500684953877020167e+00
2.477999999999696001e+02	1.409429195945383073e-01	1.045893234954367035e+00	1.520653836703033113e+00
2.486399999999697741e+02	5.452893970423017267e-02	1.157165436701673267e+00	1.577363327998486886e+00
2.494799999999699480e+02	-2.470232834334862293e-02	1.148678162167139361e+00	1.608071876460416050e+00
2.503199999999719125e+02	-2.499055632253837506e-02	1.024145360420658513e+00	1.618386014206059098e+00
2.511599999999720580e+02	4.215664010682926288e-02	9.226788838465487252e-01	1.715334776086427038e+00
2.519999999999722604e+02	8.127452165034439180e-02	8.275290342102012975e-01	1.722277884426542283e+00
2.528399999999741965e+02	2.085532433257819285e-01	7.982181124872991251e-01	1.678126616507157554e+00
2.536799999999743704e+02	1.208509393635895934e-01	8.678163365988503797e-01	1.715633866194991919e+00
2.545199999999745444e+02	-4.009325644398485655e-02	8.357349628737330560e-01	1.672877818224828950e+00
2.553599999999764805e+02	-2.843462202662624255e-02	8.071107069345042628e-01	1.687156549895691526e+00
2.561999999999766828e+02	-1.514552651604676899e-02	8.055119196476597798e-01	1.708087818615465769e+00
2.570399999999768283e+02	-3.214299932455532555e-02	8.086216942289206067e-01	1.706396923692042655e+00
2.578799999999787929e+02	-3.582126380983211011e-02	8.236672410234199271e-01	1.711831304727402081e+00
2.587199999999789952e+02	-1.746143145989891010e-02	8.098660254133189795e-01	1.714489251847892248e+00
2.595599999999809029e+02	-3.674877610376449041e-03	8.198651965737704383e-01	1.733365515827002046e+00
2.603999999999811052e+02	6.457171755503737093e-03	8.227534853025920691e-01	1.745730901598558038e+00
2.612399999999812508e+02	2.646004251534508911e-03	8.135016551381523131e-01	1.769060233997112652e+00
2.620799999999832153e+02	-9.844312737783097664e-03	8.132875476032790374e-01	1.773681518227306020e+00
2.629199999999833608e+02	1.229645101874879756e-02	8.147061833627842198e-01	1.758860941020786051e+00
2.637599999999853253e+02	2.907460036812476410e-03	8.302305536739004177e-01	1.763800903083905247e+00
2.645999999999855277e+02	-4.446785088563698016e-03	8.347801058114985295e-01	1.771450867453317590e+00
2.654399999999856732e+02	-1.250716964576444566e-02	8.381624302657643133e-01	1.758084096911340488e+00
2.662799999999876377e+02	-1.990365623780449705e-02	8.374242209833516748e-01	1.752355047072709837e+00
2.671199999999878401e+02	-2.712368763705159946e-02	8.481849756957168252e-01	1.747446861482431002e+00
2.679599999999879856e+02	-3.122131857432778462e-02	8.488325868965892473e-01	1.752424782873058140e+00
2.687999999999899501e+02	-3.495080189788343783e-02	8.424272209862663230e-01	1.761858126100273481e+00
2.696399999999900956e+02	-3.964635848755923564e-02	8.388532348133967975e-01	1.749550764403735581e+00
2.704799999999902980e+02	-3.731751159708816823e-02	8.553041202703515200e-01	1.759041320761251637e+00
2.713199999999922056e+02	-1.840400332330459354e-02	8.525881215077322217e-01	1.747189587809833800e+00
2.721599999999924080e+02	-1.126243297570102796e-02	8.546538280298755508e-01	1.741009884436769406e+00
2.729999999999943725e+02	7.793870022262196912e-03	8.646758817316051449e-01	1.712276987815212426e+00
2.738399999999945180e+02	8.576588351947673702e-03	8.571911743325538735e-01	1.709917459324770128e+00
2.746799999999947204e+02	1.589740955131260791e-02	8.542629814149116374e-01	1.702528245446850219e+00
2.755199999999966849e+02	3.155170393333960044e-02	8.741289690198266182e-01	1.688473631921467044e+00
2.763599999999968304e+02	3.010009162588723336e-02	8.764125273448191145e-01	1.690182000553047237e+00
2.771999999999987949e+02	3.735830238439998008e-02	8.562112466997147120e-01	1.694931946534687484e+00
2.780399999999989404e+02	3.422343692625808703e-02	8.414136604796972341e-01	1.689622650580596019e+00
2.788799999999991428e+02	2.877601570060699110e-02	8.188464070422853958e-01	1.681133407678414127e+00
2.797200000000010505e+02	1.953147438467897623e-02	8.029283159372806455e-01	1.664998592238510433e+00
2.805600000000012528e+02	1.719854765224635915e-02	8.086965565294313985e-01	1.670342318051691199e+00
2.814000000000014552e+02	3.933261976809088872e-02	8.187748448975156190e-01	1.653129782402363634e+00
2.822400000000033629e+02	3.949237939524177093e-02	8.182446629719637432e-01	1.642182640288887718e+00
2.830800000000035652e+02	1.799390349560384822e-02	8.237021944613253099e-01	1.621670685711595450e+00
2.839200000000037107e+02	2.107754202583940820e-02	8.084434319328193119e-01	1.611932639001831369e+00
2.847600000000056752e+02	2.962304494538301608e-02	7.970013456735913771e-01	1.605680022585001865e+00
2.856000000000058208e+02	4.190660106759142023e-02	8.061384040055772360e-01	1.604492609737147912e+00
2.864400000000077853e+02	2.972644754337266243e-02	8.033485602481222898e-01	1.592874352113038849e+00
2.872800000000079876e+02	3.975769388753084416e-02	8.021299592097820286e-01	1.564425447608048136e+00
2.881200000000081332e+02	2.459682401763820664e-02	8.135148074301885579e-01	1.568563152559154350e+00
2.889600000000100977e+02	9.819706746633538944e-03	8.264756379870700220e-01	1.563663844281870219e+00
2.898000000000103000e+02	-3.834042742200446247e-03	8.335350939725043595e-01	1.569367669712648627e+00
2.906400000000122077e+02	-2.490014992390189585e-02	8.379121209967683725e-01	1.586429159536973277e+00
2.914800000000124101e+02	-2.711553214305508636e-02	8.439700484221379639e-01	1.600952257842898740e+00
2.923200000000125556e+02	-4.620302338877270432e-02	8.379952678016442391e-01	1.615380552013272020e+00
2.931600000000145201e+02	-7.752524892063916706e-02	8.304777678700608901e-01	1.617853230093654560e+00
2.940000000000146656e+02	-6.427996976861470591e-02	8.389025574459598733e-01	1.628481363431220075e+00
2.948400000000148680e+02	-5.774095379126917282e-02	8.389320191912286173e-01	1.623145962592834390e+00
2.956800000000168325e+02	-8.065307049758441149e-02	8.287327889594022778e-01	1.620987106081934526e+00
2.965200000000169780e+02	-7.312864246707029281e-02	8.120728137204002994e-01	1.612815583486749471e+00
2.973600000000171804e+02	-7.313596449159723289e-02	8.213130074496590716e-01	1.596955058043042497e+00
2.982000000000191449e+02	-6.601975024856712726e-02	8.245544903828982974e-01	1.589712917124811442e+00
2.990400000000192904e+02	-7.473108275780362963e-02	8.178952540697015383e-01	1.581678348431398984e+00
2.998800000000212549e+02	-8.664848880593882530e-02	8.113339023852017551e-01	1.589659001346855671e+00
3.007200000000214004e+02	-7.957208981472156661e-02	8.110440961835352347e-01	1.578265151079090156e+00
3.015600000000216028e+02	-7.414750633577323058e-02	8.096980802810698208e-01	1.589007490370605957e+00
3.024000000000235104e+02	-6.837403623087699722e-02	8.129279113778034027e-01	1.597899012157298682e+00
3.032400000000237128e+02	-6.065164324590661959e-02	8.003743839815627981e-01	1.584456589956253714e+00
3.040800000000256773e+02	-5.949797593892801328e-02	7.975417937394245760e-01	1.592692907492641918e+00
3.049200000000258228e+02	-5.058647848038946848e-02	8.073734425471776888e-01	1.579815329818397007e+00
3.057600000000260252e+02	-6.027279612897903927e-02	8.138796882733919658e-01	1.582093017187143680e+00
3.066000000000279897e+02	-6.334721109804986039e-02	8.049520225786667149e-01	1.573171406640400560e+00
3.074400000000281352e+02	-7.537330658841974451e-02	7.955464524511172142e-01	1.571067014458660704e+00
3.082800000000282807e+02	-8.316230291403343966e-02	7.784285587193821021e-01	1.556757670400630067e+00
3.091200000000302452e+02	-5.968670478162768633e-02	7.854266210907698831e-01	1.557753575965481474e+00
3.099600000000304476e+02	-5.274195983002601812e-02	7.895344569095505971e-01	1.551629724955556622e+00
3.108000000000305931e+02	-6.436033778843459896e-02	7.997512486641877860e-01	1.528797580759478691e+00
3.116400000000325576e+02	-6.487212669895796313e-02	8.095949086362693725e-01	1.530010655540521736e+00
3.124800000000327600e+02	-7.562267899037011798e-02	8.030866192787966540e-01	1.519396900315260979e+00
3.133200000000346677e+02	-8.858710855709921173e-02	8.046207563998889478e-01	1.523147153763017680e+00
3.141600000000348700e+02	-8.148050617486486680e-02	7.962646189215139003e-01	1.536060607118904908e+00
3.150000000000350155e+02	-1.016678378456580129e-01	8.065077450231350475e-01	1.548565676078750286e+00
3.158400000000369801e+02	-1.250049078450746476e-01	8.143633780739213401e-01	1.545356471214642813e+00
3.166800000000371256e+02	-1.196905877700779330e-01	8.256500615840290935e-01	1.543810505226256957e+00
3.175200000000390901e+02	-1.094345981650413774e-01	8.299012624924780868e-01	1.533080159126346986e+00
3.183600000000392924e+02	-1.151074568746936200e-01	8.147075949401710870e-01	1.543509922688325764e+00
3.192000000000394380e+02	-1.024197885678462261e-01	8.260259811151410281e-01	1.546356338201496206e+00
3.200400000000414025e+02	-1.045400283120439255e-01	8.301740023343564534e-01	1.527891745744276664e+00
3.208800000000416048e+02	-8.525016560496495588e-02	8.186189839307986826e-01	1.536565096797417596e+00
3.217200000000417504e+02	-8.448470554732243065e-02	8.353502029539001672e-01	1.550556827084091704e+00
3.225600000000437149e+02	-8.228403834111655546e-02	8.570378426936624550e-01	1.546272544376073421e+00
3.234000000000438604e+02	-8.503930239562557114e-02	8.661335774379408381e-01	1.536315988302688007e+00
3.242400000000440627e+02	-7.529368781106018926e-02	8.646263047986757488e-01	1.522870665609902474e+00
3.250800000000459704e+02	-6.832591196109673304e-02	8.563030309080047475e-01	1.526852108688564025e+00
3.259200000000461728e+02	-7.423299873250759073e-02	8.534971085950907588e-01	1.517563332213823113e+00
3.267600000000481373e+02	-7.526677019307402572e-02	8.489418911203721052e-01	1.538858815044902739e+00
3.276000000000482828e+02	-7.693317571835057989e-02	8.476036185026925018e-01	1.553250177196457527e+00
3.284400000000484852e+02	-6.545736637213372955e-02	8.364453596537491098e-01	1.554307258018117199e+00
3.292800000000504497e+02	-7.622301076688267618e-02	8.114893719046036846e-01	1.554105411499593803e+00
3.301200000000505952e+02	-6.788895025108616921e-02	7.945191791320649344e-01	1.557629558665611702e+00
3.309600000000525597e+02	-6.457041211266256742e-02	7.842860483555453843e-01	1.570961559519770345e+00
3.318000000000527052e+02	-6.049175516654570206e-02	7.920706143537872279e-01	1.582168466984684718e+00
3.326400000000529076e+02	-7.563405033095282892e-02	8.025819319014959596e-01	1.579407303701323650e+00
3.334800000000548152e+02	-8.588629053300743388e-02	8.045687428788284024e-01	1.597835894457656281e+00
3.343200000000550176e+02	-9.626712940375488359e-02	7.975854566023834469e-01	1.615637822438626303e+00
3.351600000000552200e+02	-7.325263203355122932e-02	7.619148543852218847e-01	1.592476051663170189e+00
3.360000000000571276e+02	1.114930417977577359e-01	6.901702778713862951e-01	1.526055095140307127e+00
3.368400000000573300e+02	1.710480168941117263e-01	5.913665899049218577e-01	1.546940923560546688e+00
3.376800000000574755e+02	1.744942983147165783e-01	6.354964014043558151e-01	1.667678849381753814e+00
3.385200000000594400e+02	2.112566494930852579e-01	7.292528785129022140e-01	1.723523343107771222e+00
3.393600000000595855e+02	2.860971794082885489e-01	7.057423975041351438e-01	1.708464960224433948e+00
3.402000000000615501e+02	2.620899415942866684e-01	6.970825844417847250e-01	1.776019507763126892e+00
3.410400000000617524e+02	2.612089926459250089e-01	6.606366978038936688e-01	1.828443699435893910e+00
3.418800000000618979e+02	2.647276774324106574e-01	6.057830322594961459e-01	1.889244635734308675e+00
3.427200000000638624e+02	2.841616114532794501e-01	5.792964180556404719e-01	1.887330609270316817e+00
3.435600000000640648e+02	3.433318899464621321e-01	5.531566586140892472e-01	1.934125819312308758e+00
3.444000000000659725e+02	3.487011895099561554e-01	5.239794897182248334e-01	1.958344656633280279e+00
3.452400000000661748e+02	3.256680288452856176e-01	5.761881622651401358e-01	1.936341375584753388e+00
3.460800000000663204e+02	2.727121869760294470e-01	5.655488485601413151e-01	1.989502256008048420e+00
3.469200000000682849e+02	3.010768122715827833e-01	5.303071641385822543e-01	2.054395640934454370e+00
3.477600000000684304e+02	2.659694661828017059e-01	5.038114961521424906e-01	2.070898408659808787e+00
3.486000000000686327e+02	2.781818386960163147e-01	4.908278225600378741e-01	2.076369874847867170e+00
3.494400000000705973e+02	3.049542454593886509e-01	5.319235807662334725e-01	2.012843584083189974e+00
3.502800000000707428e+02	3.615685114246193765e-01	5.560493381638526023e-01	2.007033009206764973e+00
3.511200000000709451e+02	3.732090896965692961e-01	4.825452372342463603e-01	1.920597563695041865e+00
3.519600000000729096e+02	3.641219016516755724e-01	5.308932400724974965e-01	2.030646719640704312e+00
3.528000000000730552e+02	3.925833703701320787e-01	4.874127244507593382e-01	2.024459526443177726e+00
3.536400000000750197e+02	5.586759302814320316e-01	5.303222580998436797e-01	2.090022310821337381e+00
3.544800000000751652e+02	5.787277613381219821e-01	6.760010070839503893e-01	2.225619728380500817e+00
3.553200000000753676e+02	4.765239674072831999e-01	7.446642105583174409e-01	2.236197696489478748e+00
3.561600000000772752e+02	5.270042797884380015e-01	5.496851433521807717e-01	2.185484131124515450e+00
3.570000000000774776e+02	5.167895736305008203e-01	5.013284054631261810e-01	2.195931270792807588e+00
3.578400000000794421e+02	5.328512458864270718e-01	5.296396101817059110e-01	2.205725788380204833e+00
3.586800000000795876e+02	6.565839542044791255e-01	6.260696387850598343e-01	2.345224003374189792e+00
3.595200000000797900e+02	7.060520309757499779e-01	6.267340297975017016e-01	2.271169997000467955e+00
3.603600000000817545e+02	5.686551915804701762e-01	7.045242007807340778e-01	2.238335265659535445e+00
3.612000000000819000e+02	6.213531042827150630e-01	7.495008372049825063e-01	2.316981244486723490e+00
3.620400000000820455e+02	5.890972454576131057e-01	8.614592451178175736e-01	2.284338504571278516e+00
3.628800000000840100e+02	5.556375907235945322e-01	8.272546903776123450e-01	2.286191430720249329e+00
3.637200000000842124e+02	4.426760530321509624e-01	9.259340975853473932e-01	2.182098095296739704e+00
3.645600000000843579e+02	4.355020730396109707e-01	8.886669065861427796e-01	2.095586070569873893e+00
3.654000000000863224e+02	4.452068857134888202e-01	7.593087981716104551e-01	2.230221111798698086e+00
3.662400000000865248e+02	5.360310580647975609e-01	7.385155801185581126e-01	2.308575098086787847e+00
3.670800000000884324e+02	6.030790964325120074e-01	6.865485631480037210e-01	2.370826888097549379e+00
3.679200000000886348e+02	5.724775048197818794e-01	7.524083512697854470e-01	2.333596361711185008e+00
3.687600000000887803e+02	5.106789239631929211e-01	7.907841862548029566e-01	2.372623557718219534e+00
3.696000000000907448e+02	5.869585029754861294e-01	6.224669080059518356e-01	2.305061487945163634e+00
3.704400000000908904e+02	4.758834296733714941e-01	6.474991765585684789e-01	2.323985102596664021e+00
3.712800000000928549e+02	5.850254775803604979e-01	5.820716855632086517e-01	2.419298192178034324e+00
3.721200000000930572e+02	4.879904911054889216e-01	5.626637227015380827e-01	2.416804340902492854e+00
3.729600000000932027e+02	4.210752867981472636e-01	5.441969726427867693e-01	2.285385023552377604e+00
3.738000000000951673e+02	2.901214325177413622e-01	4.328421581940844476e-01	2.251566171876391742e+00
3.746400000000953696e+02	2.118721738647155184e-01	2.241883126087702571e-01	2.285902691597343050e+00
3.754800000000955151e+02	1.987988201641698593e-01	2.191508159641238906e-01	2.368379893161109528e+00
3.763200000000974796e+02	1.895460547136420815e-01	3.058072013286480262e-01	2.289637845598820665e+00
3.771600000000976252e+02	2.649337021044285145e-01	4.927096281014042845e-01	2.327365933601336145e+00
3.780000000000978275e+02	1.421872931321153388e-01	6.124295864950057844e-01	2.471553980338146772e+00
3.788400000000997352e+02	-6.997616370063189373e-02	6.063993705843554460e-01	2.420482543046918344e+00
3.796800000000999376e+02	-1.553481070520705554e-01	5.552363316930477577e-01	2.416385611171055547e+00
3.805200000001019021e+02	-2.716157528784731712e-01	6.887495446344058525e-01	2.422761381809277470e+00
3.813600000001020476e+02	-2.702367369741152103e-01	7.508604173885018440e-01	2.439462186343614558e+00
3.822000000001022499e+02	-3.191568058911340988e-01	7.957838453768846243e-01	2.425336242983669344e+00
3.830400000001042145e+02	-3.203902218397639001e-01	7.866332716274373471e-01	2.465149336837508365e+00
3.838800000001043600e+02	-3.315397793317865771e-01	7.331064812339465053e-01	2.436971221395054954e+00
3.847200000001063245e+02	-1.670540157305745177e-01	7.462707745886434374e-01	2.384499684113497331e+00
3.855600000001064700e+02	-1.337103148161002120e-01	7.034189753738606665e-01	2.313521765150928999e+00
3.864000000001066724e+02	-1.443382266521308910e-01	7.362740784361444524e-01	2.274190228864667151e+00
3.872400000001085800e+02	-4.894980445425932414e-02	7.952065674735382395e-01	2.351521211772221065e+00
3.880800000001087824e+02	-1.130023954601649255e-01	7.125569976558047136e-01	2.396254582910559261e+00
3.889200000001089848e+02	-1.786780648076085054e-01	6.002424794990035561e-01	2.444096066020802205e+00
3.897600000001108924e+02	-3.061947504656461483e-01	6.353489578969349072e-01	2.416568529487174821e+00
3.906000000001110948e+02	-3.193341826681070916e-01	7.732708518648856444e-01	2.392968254188245325e+00
3.914400000001112403e+02	-2.910225688621689843e-01	7.560241932296740686e-01	2.336352603717914977e+00
3.922800000001132048e+02	-3.280834998091647914e-01	7.378327383586524846e-01	2.258841113300396941e+00
3.931200000001133503e+02	-3.264910667006777900e-01	7.512968613289525699e-01	2.265542216919562701e+00
3.939600000001153148e+02	-3.689900877154778658e-01	7.201551366824141542e-01	2.258011684078990111e+00
3.948000000001155172e+02	-4.158829363054580841e-01	6.851503740166270395e-01	2.249928121621936228e+00
3.956400000001156627e+02	-3.654171181631231113e-01	7.193918286654277239e-01	2.240004431269970731e+00
3.964800000001176272e+02	-2.890542846911093311e-01	7.369401988687442895e-01	2.218564016531220595e+00
3.973200000001178296e+02	-2.679884361171554485e-01	6.587343054227456918e-01	2.223345936549625534e+00
3.981600000001197373e+02	-2.155067041946747419e-01	7.043967708630690661e-01	2.049981488886657210e+00
3.990000000001199396e+02	-2.401036282011063672e-01	7.350364730966647553e-01	1.921813128652723579e+00
3.998400000001200851e+02	-3.065765862080517823e-01	7.421016335848437118e-01	1.845179381696158583e+00
4.006800000001220496e+02	-3.903946652132013195e-01	7.277579289216408176e-01	1.814927198829607624e+00
4.015200000001221952e+02	-4.318928262627926284e-01	8.409414631052096745e-01	1.740859649702081846e+00
4.023600000001223975e+02	-4.957207012565316706e-01	7.800411305116059513e-01	1.802768749179885610e+00
4.032000000001243620e+02	-5.252649375856308644e-01	7.601576014213410337e-01	1.854301106414534717e+00
4.040400000001245076e+02	-5.413049627750562420e-01	7.883004817713603618e-01	1.864407398629501555e+00
4.048800000001247099e+02	-5.112824280221892614e-01	7.594156277956213286e-01	1.862507976539979904e+00
4.057200000001266744e+02	-4.885857730459894355e-01	7.568388748279942790e-01	1.787489430879922736e+00
4.065600000001268199e+02	-4.761841779400892705e-01	7.643758823036996830e-01	1.797159709723926246e+00
4.074000000001287844e+02	-4.543237502291749830e-01	7.421460015444112379e-01	1.822071648402406652e+00
4.082400000001289300e+02	-4.917676503887706274e-01	7.701844446840229175e-01	1.831127609640101683e+00
4.090800000001291323e+02	-5.056645431877622165e-01	8.007921120364569489e-01	1.809238720581193949e+00
4.099200000001310400e+02	-4.772817600113752334e-01	8.312565712095143500e-01	1.817922618322695305e+00
4.107600000001312424e+02	-5.095526531344224397e-01	8.199645721838286772e-01	1.784249751677012608e+00
4.116000000001332069e+02	-4.682337966688150388e-01	8.056461840071780234e-01	1.758513704584012682e+00
4.124400000001333524e+02	-4.603155223387540018e-01	8.153773221409299499e-01	1.767807088847290542e+00
4.132800000001335547e+02	-2.942683633784038966e-01	7.624308819456175890e-01	1.886097328324609412e+00
4.141200000001355193e+02	-2.553710513873197474e-01	7.205469334505757439e-01	1.871922853956475175e+00
4.149600000001356648e+02	-2.191591886348712159e-01	6.801817298563875847e-01	1.925741410630786632e+00
4.158000000001358103e+02	-2.558316539067593820e-01	6.621031544927764578e-01	1.990479268813485803e+00
4.166400000001377748e+02	-3.220185111789261034e-01	7.535761680030943488e-01	2.095184165120650199e+00
4.174800000001379772e+02	-3.331180747778914042e-01	7.107366022129572025e-01	2.086690178556720898e+00
4.183200000001381227e+02	-3.484352277840638834e-01	7.112601153177882107e-01	2.095352878063356350e+00
4.191600000001400872e+02	-2.351036919023385685e-01	7.887842709808376984e-01	2.236444143514041194e+00
4.200000000001402896e+02	-1.015467821361170780e-01	9.235493515767153605e-01	2.277247545330141509e+00
4.208400000001421972e+02	-2.157667393400754530e-01	9.162971446358625371e-01	2.312450883718132122e+00
4.216800000001423996e+02	-2.365962834322803410e-01	9.340955055974080601e-01	2.300843667914689750e+00
4.225200000001425451e+02	-2.847654253397135515e-01	9.125639710627388990e-01	2.280261390727114978e+00
4.233600000001445096e+02	-3.097120388761017695e-01	9.467660884462337778e-01	2.210636163657476505e+00
4.242000000001446551e+02	-1.366098882694202765e-01	9.475680366631942242e-01	2.174914290842163034e+00
4.250400000001466196e+02	-1.092909696163316957e-01	8.432864768606093131e-01	2.200793956271225760e+00
4.258800000001468220e+02	-6.030991605406492428e-02	8.247318006308332894e-01	2.336895538706105224e+00
4.267200000001469675e+02	-2.639291329590006535e-02	8.574157772296335800e-01	2.283250758876254061e+00
4.275600000001489320e+02	8.315313728419022540e-03	1.045050875326621886e+00	2.256810813510997438e+00
4.284000000001491344e+02	1.539722168746270742e-02	1.102811814387025136e+00	2.346399248173656638e+00
4.292400000001492799e+02	5.534688061692630973e-02	1.066291490158137067e+00	2.315342302011306863e+00
4.300800000001512444e+02	1.057352375064124841e-02	9.902764471527072399e-01	2.385408645048946674e+00
4.309200000001513899e+02	2.355027698482582005e-02	1.037937734122336808e+00	2.455456315754261265e+00
4.317600000001515923e+02	-1.524857757958666959e-01	9.532712248380926789e-01	2.531121736736493766e+00
4.326000000001535000e+02	-7.184477776048828201e-02	8.628829140477931592e-01	2.577874028787818794e+00
4.334400000001537023e+02	-1.059014985173588157e-02	8.858804940386062476e-01	2.492123202060054332e+00
4.342800000001556668e+02	-5.645267280475255167e-02	8.376354713403680874e-01	2.443205013707908879e+00
4.351200000001558124e+02	6.368902122423747425e-02	8.119098315576667169e-01	2.410824699959329465e+00
4.359600000001560147e+02	-4.436022627902940982e-03	8.345771680435154494e-01	2.476071956434099608e+00
4.368000000001579792e+02	-8.225232717463677734e-02	7.510230535115131056e-01	2.545168483072028920e+00
4.376400000001581247e+02	-7.168786981179528506e-02	7.855584726440949517e-01	2.475478286310031528e+00
4.384800000001600893e+02	-1.330986131465082545e-01	7.742007890784740054e-01	2.516172477440318023e+00
4.393200000001602348e+02	-2.552870117777863435e-01	7.702796387631176689e-01	2.394045053465378547e+00
4.401600000001604371e+02	-1.737941687160939608e-01	8.249219143227657369e-01	2.492938264311088226e+00
4.410000000001623448e+02	-1.292632993201025260e-01	9.961371365696108926e-01	2.546238047408493799e+00
4.418400000001625472e+02	-6.412436083254889618e-02	1.049437862352981643e+00	2.368955007079152963e+00
4.426800000001627495e+02	-8.761846265518499766e-02	9.376827815450349268e-01	2.276822835479550999e+00
4.435200000001646572e+02	-9.405937831736801980e-02	9.078701674414789702e-01	2.236572087334443015e+00
4.443600000001648596e+02	-8.470169818112061044e-02	8.472431539526132926e-01	2.255352033932675138e+00
4.452000000001650051e+02	-1.164961015639193603e-01	7.717553486307222599e-01	2.357437484759593360e+00
4.460400000001669696e+02	-2.169091005640337300e-01	6.498186067887503636e-01	2.419756782046363686e+00
4.468800000001671151e+02	-2.282912915702571821e-01	7.068088462245918357e-01	2.344422445873291405e+00
4.477200000001690796e+02	-5.346621817247600161e-02	8.489536261745261880e-01	2.335157441410908863e+00
4.485600000001692820e+02	5.725642037062324101e-03	7.916426725785283836e-01	2.488338498021407830e+00
4.494000000001694275e+02	4.624142358067877268e-02	7.838777674661645545e-01	2.456428902167954398e+00
4.502400000001713920e+02	7.274129948450781813e-02	8.019347287272117208e-01	2.462088174598751067e+00
4.510800000001715944e+02	6.521680171368306189e-02	8.155101153065091868e-01	2.493628229117954564e+00
4.519200000001735020e+02	8.365973514385807719e-02	8.804690507659537202e-01	2.505552805251950677e+00
4.527600000001737044e+02	1.276289437236684809e-01	9.657249380150677576e-01	2.445651000956690968e+00
4.536000000001738499e+02	1.314612719695356369e-01	9.037574706184260398e-01	2.497104211722601441e+00
4.544400000001758144e+02	1.540426670654493346e-01	1.004297173621372607e+00	2.411514899264049383e+00
4.552800000001759599e+02	2.381173429362695715e-01	8.958057741753534531e-01	2.472757074221477946e+00
4.561200000001761623e+02	2.997220650215814963e-01	8.882537760759217083e-01	2.477971422933483936e+00
4.569600000001781268e+02	2.470513139645379719e-01	9.315257101717757671e-01	2.509930809621145897e+00
4.578000000001782723e+02	2.584741505396618289e-01	1.038025099767449388e+00	2.450706909710774539e+00
4.586400000001784747e+02	1.928739005488915303e-01	1.077897156816149726e+00	2.512904635799490194e+00
4.594800000001804392e+02	2.131123553114191993e-01	1.033190253231582645e+00	2.399091651895777666e+00
4.603200000001805847e+02	2.557410259479450665e-01	1.068740013800260957e+00	2.373272537704624874e+00
4.611600000001825492e+02	3.774577987931860834e-01	9.486038162728102074e-01	2.273853605483339813e+00
4.620000000001826947e+02	4.328055449087512829e-01	8.718253606526322752e-01	2.366515226806593208e+00
4.628400000001828971e+02	3.721545954263817402e-01	9.217739392638474305e-01	2.451688515518709366e+00
4.636800000001848048e+02	4.767548238120184467e-01	8.669043287955466859e-01	2.327290019887604977e+00
4.645200000001850071e+02	5.266164142450781016e-01	8.455142608104716517e-01	2.316854333779251540e+00
4.653600000001869716e+02	4.309969796753977955e-01	9.732551906911173223e-01	2.381226775074338775e+00
4.662000000001871172e+02	3.283292194476866155e-01	1.102692270957055021e+00	2.350549985657179430e+00
4.670400000001873195e+02	3.976438928400418127e-01	1.065570662845147787e+00	2.270472618837195533e+00
4.678800000001892840e+02	4.378259320218454986e-01	1.168821291745349322e+00	2.176609343471366920e+00
4.687200000001894296e+02	4.373584560619729333e-01	1.200632756124424994e+00	2.108842478765267980e+00
4.695600000001895751e+02	2.419942090367518950e-01	1.068385457490557799e+00	2.083201533988709109e+00
4.704000000001915396e+02	2.317973575596598279e-01	8.899222612553809864e-01	2.122174317874697902e+00
4.712400000001917419e+02	3.000553794119343864e-01	8.442195295602589189e-01	2.070286925335290462e+00
4.720800000001918875e+02	3.022872964976714427e-01	8.020854129746008976e-01	2.069755610008006563e+00
4.729200000001938520e+02	3.498786065728431427e-01	6.964686411524751986e-01	1.990085829007573137e+00
4.737600000001940543e+02	4.796599802130652179e-01	8.599177529858241797e-01	1.910382625127482026e+00
4.746000000001959620e+02	4.879150223227927685e-01	9.071094075122593248e-01	1.930181359399715690e+00
4.754400000001961644e+02	5.007910450808096270e-01	9.017675851654172181e-01	1.792521603564245947e+00
4.762800000001963099e+02	5.169519620751731326e-01	8.214587749640624992e-01	1.713667260887332677e+00
4.771200000001982744e+02	5.614262008196824194e-01	7.536003570576590427e-01	1.735781888325397482e+00
4.779600000001984199e+02	5.086984768175539795e-01	7.331008576826858469e-01	1.760672782503150957e+00
4.788000000002003844e+02	5.292554252935902648e-01	7.936731283153123373e-01	1.837536414081718528e+00
4.796400000002005868e+02	5.542586980223273008e-01	8.414175786222005682e-01	1.774549611605060084e+00
4.804800000002007323e+02	5.905517778983940813e-01	8.613055833773713976e-01	1.945505636464340160e+00
4.813200000002026968e+02	6.132289651094744443e-01	7.081964908392658353e-01	2.026989352739589911e+00
4.821600000002028992e+02	6.341710176868186055e-01	6.128154814836503927e-01	2.030503356081847066e+00
4.830000000002030447e+02	5.365333819092706902e-01	6.819249644455617210e-01	1.964462395723274524e+00
4.838400000002050092e+02	5.479702308121034982e-01	7.673117043593733477e-01	1.990432775203038629e+00
4.846800000002051547e+02	6.327343640712685957e-01	8.073376134569421048e-01	1.934263610814074053e+00
4.855200000002053571e+02	6.064942082174969995e-01	8.276771332055473662e-01	2.053950096249901769e+00
4.863600000002072647e+02	5.109051351435340838e-01	9.222812462243791254e-01	2.014387206888407000e+00
4.872000000002074671e+02	4.247667405716465949e-01	1.056092085670642167e+00	1.920968319971169791e+00
4.880400000002094316e+02	3.867114958870546682e-01	1.110564186216898008e+00	2.018508580014322096e+00
4.888800000002095771e+02	3.360724826666656173e-01	1.088650263866103307e+00	2.079866523979406079e+00
4.897200000002097795e+02	4.010236331459324788e-01	8.920373935016232547e-01	1.947582425102349024e+00
4.905600000002117440e+02	2.851293127649787706e-01	8.363652365442834080e-01	1.869439105972939386e+00
4.914000000002118895e+02	1.835036575226599020e-01	7.917424741776860619e-01	2.014445896117492918e+00
4.922400000002138540e+02	6.340350152892826330e-02	8.199847653351874932e-01	1.908820145436030735e+00
4.930800000002139996e+02	1.335029967543291674e-01	7.891889912259235640e-01	1.818304223717465806e+00
4.939200000002142019e+02	4.816593923220748030e-02	6.785888376359995311e-01	1.790019142504580163e+00
4.947600000002161096e+02	7.081308265621089060e-02	6.668589444209871431e-01	1.860477509712024746e+00
4.956000000002163119e+02	1.412139541429583423e-01	6.213024755564854340e-01	1.781014246736174256e+00
4.964400000002165143e+02	1.952900772868348955e-01	6.317160289942430618e-01	1.620383776678928855e+00
4.972800000002184220e+02	2.748268111756981824e-01	7.677694382852205957e-01	1.788684097326724398e+00
4.981200000002186243e+02	2.824679922690151446e-01	8.194449107001446908e-01	1.951169371182514878e+00
4.989600000002187699e+02	1.890817299692231224e-01	8.383089366920821739e-01	1.910027353692986374e+00
4.998000000002207344e+02	1.129512861591523837e-01	7.145849734590646873e-01	1.895421086647457898e+00
5.006400000002208799e+02	1.756741795674132689e-01	7.314064297606505116e-01	1.851745965759826085e+00
5.014800000002228444e+02	1.148389498009070586e-01	6.800061613524999160e-01	1.977842304539851215e+00
5.023200000002230468e+02	1.730319005712205593e-01	5.577458950208942223e-01	2.011115496702641448e+00
5.031600000002231923e+02	1.877402531004377928e-01	5.778935113117003031e-01	1.946498249670880254e+00
5.040000000002251568e+02	3.225351149604654966e-01	5.904384273550542517e-01	1.933966667012929852e+00
5.048400000002253591e+02	3.249110038383261068e-01	6.058862371895912258e-01	1.844356390233884646e+00
5.056800000002272668e+02	3.409525329762255197e-01	5.998773279819790138e-01	1.730253311240371961e+00
5.065200000002274692e+02	4.356006837248275754e-01	7.011452622269216395e-01	1.752319223248027580e+00
5.073600000002276147e+02	4.065046937958863293e-01	6.540813249895276460e-01	1.823074819649292966e+00
5.082000000002295792e+02	4.765748474483101904e-01	6.755661053860346765e-01	1.891048477223374880e+00
5.090400000002297247e+02	4.167519941302751940e-01	6.846637675200846207e-01	1.944064545494304852e+00
5.098800000002299271e+02	3.409281729869302890e-01	7.122197988986391781e-01	1.877407242525045872e+00
5.107200000002318916e+02	2.383716760212101493e-01	7.336700279271932690e-01	1.929605034926825669e+00
5.115600000002320371e+02	1.880706214479692107e-01	7.176921824486522938e-01	1.911667221495982671e+00
5.124000000002322395e+02	2.163512836411022600e-01	6.517269323530623382e-01	1.889133712783093610e+00
5.132400000002342040e+02	2.693463163721531162e-01	6.548416588172845110e-01	1.860866602311629148e+00
5.140800000002343495e+02	4.039279900955651814e-01	7.414970870523630575e-01	1.896292052570874187e+00
5.149200000002363140e+02	4.629853920959628444e-01	8.088087338087983635e-01	1.966556614833472549e+00
5.157600000002364595e+02	4.719844017644271306e-01	9.101361737508991689e-01	1.980628588091460918e+00
5.166000000002366050e+02	5.046955662799647024e-01	9.996935750351223504e-01	2.147731700774064834e+00
5.174400000002385696e+02	4.469185916407729664e-01	1.111300955674170865e+00	2.240595260452260540e+00
5.182800000002387151e+02	4.313806737055457807e-01	1.077496207841847298e+00	2.247990765166375304e+00
5.191200000002406796e+02	5.102903698620628870e-01	1.024608467225197383e+00	2.122077819970776602e+00
5.199600000002409388e+02	5.601841641076458211e-01	1.012951867054666222e+00	2.077395984911589721e+00
5.208000000002410843e+02	5.262648180656089858e-01	9.284602000823297674e-01	2.129115207337297200e+00
5.216400000002430488e+02	5.118854275030813028e-01	7.822575589256267614e-01	2.240478379615844062e+00
5.224800000002431943e+02	5.281753265310065171e-01	7.962299659043097222e-01	2.275959842821855705e+00
5.233200000002433399e+02	5.866378541001544544e-01	7.397515104250717011e-01	2.253668058111835570e+00
5.241600000002453044e+02	5.664071648721498153e-01	5.212431208882648548e-01	2.253983725417012973e+00
5.250000000002454499e+02	5.713614789159420226e-01	3.975629626170286146e-01	2.181943521174639855e+00
5.258400000002457091e+02	7.080600831521346450e-01	3.803056740636365785e-01	2.241857568095083852e+00
5.266800000002476736e+02	7.720889628065934485e-01	5.234067849295418462e-01	2.230068234708359576e+00
5.275200000002478191e+02	7.780038405838770599e-01	4.721840180903630335e-01	2.277421490793773096e+00
5.283600000002497836e+02	6.459215780180811439e-01	4.858757842562294593e-01	2.316182638714263220e+00
5.292000000002499291e+02	6.621041795180346856e-01	5.642549847645126349e-01	2.259444775200933009e+00
5.300400000002500747e+02	6.972527062460721625e-01	4.119966863300899007e-01	2.313335255165387405e+00
5.308800000002520392e+02	7.176522667226623575e-01	3.346356709462059431e-01	2.422712091081186347e+00
5.317200000002521847e+02	6.843552564161045071e-01	2.208119461244547610e-01	2.393515748110498720e+00
5.325600000002541492e+02	6.691937066304614046e-01	1.962483652411672885e-01	2.283951607170776388e+00
5.334000000002542947e+02	7.293916290635299449e-01	9.383740581535016112e-02	2.199822143978137134e+00
5.342400000002545539e+02	8.124388220930843785e-01	6.874301972164054142e-02	2.178404282682160797e+00
5.350800000002564047e+02	8.735030868166966389e-01	1.444782231604023748e-01	1.970663611984679209e+00
5.359200000002566640e+02	1.003062769590301606e+00	1.669035227472680516e-01	1.978252643622771645e+00
5.367600000002568095e+02	1.002171976633366768e+00	4.806137371767182920e-02	2.102506088626224567e+00
5.376000000002587740e+02	1.039813365843588189e+00	-1.103213313682058772e-01	2.209365732536947569e+00
5.384400000002589195e+02	1.090694056022467606e+00	-1.474743655582346769e-01	2.274777439061045570e+00
5.392800000002590650e+02	1.057461445346568940e+00	-9.218392308720790851e-03	2.201273812670429209e+00
5.401200000002610295e+02	1.020865233645885217e+00	1.383237169298259239e-01	2.134886839747963894e+00
5.409600000002612887e+02	9.267914542077277940e-01	1.633363771344726878e-01	2.169050599870984808e+00
5.418000000002631396e+02	8.318845295205014034e-01	1.854473950763111390e-01	2.175754092860100020e+00
5.426400000002633988e+02	7.731466679223166771e-01	3.954288129779522931e-01	2.057616555080565846e+00
5.434800000002635443e+02	7.918816027886743658e-01	3.949420212138454733e-01	1.911849714671141065e+00
5.443200000002655088e+02	8.663729447790615712e-01	4.386768894897511428e-01	1.904428661918572185e+00
5.451600000002656543e+02	8.213034018604402631e-01	4.983718757774231456e-01	1.915109438064421354e+00
5.460000000002676188e+02	7.569164819307484526e-01	4.413225124009479972e-01	1.884705320888139912e+00
5.468400000002677643e+02	8.620653896096589497e-01	3.742117122772240512e-01	1.827236452193631955e+00
5.476800000002679099e+02	8.026501349413385222e-01	2.687132397824252283e-01	1.780426554801700423e+00
5.485200000002698744e+02	6.348665677647616912e-01	3.223696816412321420e-01	1.818508808058293624e+00
5.493600000002700199e+02	5.531226792387170521e-01	3.965538750324671957e-01	1.809062607155415670e+00
5.502000000002702791e+02	4.791946856785474496e-01	4.794202584232852837e-01	1.772655267426032077e+00
5.510400000002722436e+02	3.510085438044613926e-01	3.888904567608556517e-01	1.745314141288625276e+00
5.518800000002723891e+02	2.612045683728656531e-01	3.996954170794867478e-01	1.798368886816555712e+00
5.527200000002725346e+02	4.082563636892210246e-01	2.723208043260163524e-01	1.876723038723738579e+00
5.535600000002744991e+02	6.996912364924778860e-01	3.400829832310564571e-01	1.983529770229158551e+00
5.544000000002746447e+02	7.714400381218914360e-01	4.388043055961853289e-01	1.994570445317004115e+00
5.552400000002766092e+02	8.084406028120496579e-01	4.970030972435827143e-01	2.015933720330275847e+00
5.560800000002767547e+02	8.567158082480084147e-01	3.188471392241786218e-01	2.028270421684206681e+00
5.569200000002770139e+02	8.368344723691203413e-01	2.974102928382378330e-01	1.899000433270934485e+00
5.577600000002789784e+02	8.021808259961608067e-01	3.233247398176627430e-01	1.873433481146385304e+00
5.586000000002791239e+02	7.801322305201868756e-01	1.122327680746098011e-01	1.746998911695255341e+00
5.594400000002810884e+02	8.121942267849824315e-01	1.455998233402006070e-01	1.721276513683434928e+00
5.602800000002812340e+02	7.759787708422832830e-01	1.413219026901185726e-01	1.612119250085487732e+00
5.611200000002813795e+02	7.019746923987045806e-01	1.263937544980556771e-01	1.668148035527316386e+00
5.619600000002833440e+02	7.258138787065470110e-01	1.083559210738215262e-01	1.675222747796131006e+00
5.628000000002834895e+02	6.646447414034948320e-01	6.624454820824621226e-02	1.662173497369492603e+00
5.636400000002836350e+02	6.398274568781576743e-01	7.974953192089739851e-02	1.600458632873341225e+00
5.644800000002855995e+02	5.976207793180544625e-01	1.085722668580861860e-01	1.618433469829066773e+00
5.653200000002858587e+02	6.083047355785065058e-01	4.140303455520044640e-02	1.591378859067563711e+00
5.661600000002860043e+02	6.092017301923807748e-01	6.267036039597062569e-02	1.499391260326826458e+00
5.670000000002879688e+02	5.777847607141111119e-01	5.908259211766309082e-02	1.492035857444428348e+00
5.678400000002881143e+02	5.446755221341215147e-01	5.235808959136167839e-02	1.508427933801589571e+00
5.686800000002900788e+02	6.133111008903017192e-01	5.300524636879555551e-02	1.503124614662456171e+00
5.695200000002902243e+02	5.575257301105279728e-01	1.088637977983397676e-02	1.581492817675592022e+00
5.703600000002903698e+02	5.301878795125727351e-01	1.505274271209101622e-01	1.610494929660918118e+00
5.712000000002923343e+02	4.923923125917963883e-01	7.659108531325320435e-02	1.581497987038616770e+00
5.720400000002925935e+02	4.255305750182372670e-01	1.237801677165696335e-01	1.594988761288618662e+00
5.728800000002944444e+02	4.198527058971819881e-01	3.945700913082039740e-02	1.611370492626277962e+00
5.737200000002947036e+02	2.899042026541278072e-01	-3.139925498962625738e-02	1.591291265189436643e+00
5.745600000002948491e+02	2.682279285800097668e-01	-2.793850514627838066e-02	1.534367937504030888e+00
5.754000000002968136e+02	3.266384828352897896e-01	-9.834802533624764642e-02	1.565365338792999772e+00
5.762400000002969591e+02	2.589690691186512517e-01	-1.005770457836208109e-02	1.582851091015558875e+00
5.770800000002971046e+02	2.165321014571499614e-01	-1.462900037302117262e-02	1.585555845637190098e+00
5.779200000002990691e+02	2.414505608514717350e-01	1.214984665558026533e-01	1.575075269496954977e+00
5.787600000002992147e+02	2.974819385979604602e-01	1.820883611306819416e-01	1.567212706857687099e+00
5.796000000002994739e+02	3.057263794909933496e-01	2.491200926076911903e-01	1.546562537337688337e+00
5.804400000003013247e+02	3.592010199664683601e-01	2.641868610334222600e-01	1.501951807764923874e+00
5.812800000003015839e+02	3.279077316861352953e-01	2.833580935897057618e-01	1.476908417079639602e+00
5.821200000003035484e+02	3.236465667463825358e-01	4.659238977230264478e-01	1.484375083792312200e+00
5.829600000003036939e+02	2.368384043138737072e-01	4.409623213266962161e-01	1.519720135059401400e+00
5.838000000003038394e+02	2.106550916756995129e-01	3.879758818916287932e-01	1.496330720517599300e+00
5.846400000003058040e+02	2.719441889243324750e-01	2.116173644591747838e-01	1.629865949542411041e+00
5.854800000003059495e+02	3.649345247821984550e-01	2.059234562601905960e-01	1.612854208347494156e+00
5.863200000003079140e+02	3.577404658068700782e-01	7.433545464885704668e-02	1.772330983208545208e+00
5.871600000003080595e+02	4.238017330819503492e-01	1.116939644687099387e-01	1.826603720286007926e+00
5.880000000003083187e+02	3.732528831417762372e-01	1.517826907764021627e-01	1.832021458255780999e+00
5.888400000003102832e+02	3.609825151315643188e-01	1.285163425886343136e-01	1.835085853989584681e+00
5.896800000003104287e+02	4.863533328975305770e-01	2.120508262507354580e-01	1.849682391191287412e+00
5.905200000003105743e+02	5.974290270291593430e-01	2.318979670282564909e-01	1.837024267008600775e+00
5.913600000003125388e+02	5.856417033457070875e-01	2.681122231056961569e-01	1.807448676588175207e+00
5.922000000003126843e+02	3.464859151284713223e-01	3.290725011577169123e-01	1.833813083493866403e+00
5.930400000003128298e+02	2.383512875903244232e-01	2.490881702135611109e-01	1.788122634134795552e+00
5.938800000003147943e+02	2.921659721740541005e-01	1.937693676624999695e-01	1.871828588857879616e+00
5.947200000003149398e+02	3.817399590132974363e-01	1.661598071950626254e-01	1.939826700204495324e+00
5.955600000003169043e+02	2.972540119207606746e-01	1.043256369055713950e-01	1.862927078845025841e+00
5.964000000003171635e+02	2.756336902972236769e-01	6.946876550314418086e-02	1.905853074012750836e+00
5.972400000003173091e+02	3.359882697799676521e-01	7.793923333344265902e-02	1.914660596801417869e+00
5.980800000003192736e+02	3.413052255656345291e-01	6.715727047809993966e-02	1.778060752429687863e+00
5.989200000003194191e+02	1.895398097855640618e-01	5.739298119190150427e-02	1.772242105615295493e+00
5.997600000003213836e+02	5.739022404382844444e-02	1.808162880240562487e-01	1.726046831997575470e+00
6.006000000003215291e+02	3.745945271179473152e-02	3.240840895257038889e-01	1.649416255739618142e+00
6.014400000003216746e+02	3.742418757963841824e-02	3.027648751359637291e-01	1.560047670816861576e+00
6.022800000003236391e+02	1.186681306255993329e-01	2.640177987169571860e-01	1.570414597012082192e+00
6.031200000003238983e+02	2.345889593012281116e-01	2.933328900537108819e-01	1.639476501030928457e+00
6.039600000003240439e+02	1.482187939630978391e-01	2.968558717161206006e-01	1.598559533667315957e+00
6.048000000003260084e+02	1.091187579594147528e-01	4.619992173659437373e-01	1.689757111753668051e+00
6.056400000003261539e+02	1.784150785904226044e-01	5.903223028213741008e-01	1.723178920815843007e+00
6.064800000003262994e+02	1.723161683575104852e-01	6.800394788265977652e-01	1.744832171943861754e+00
6.073200000003282639e+02	1.758099604318206222e-01	5.710708897760912173e-01	1.648882227298807734e+00
6.081600000003284094e+02	1.060161522548611346e-01	6.568731027608958328e-01	1.641423190566546619e+00
6.090000000003303740e+02	4.195940133872353567e-02	7.649938797927466894e-01	1.543255254323824710e+00
6.098400000003305195e+02	-3.163688283369016363e-02	7.711157524479994585e-01	1.498730604672044331e+00
6.106800000003307787e+02	-6.096726504801209742e-03	8.678963360353397771e-01	1.481099888598613745e+00
6.115200000003326295e+02	2.328849893314000330e-01	7.795299721909332291e-01	1.560917386754592906e+00
6.123600000003328887e+02	3.086814253490624549e-01	6.636042999531371889e-01	1.609361223510570316e+00
6.132000000003348532e+02	2.301422253769541681e-01	6.209453837484018024e-01	1.556737151071371228e+00
6.140400000003349987e+02	8.851440540668291390e-02	6.474029178112531424e-01	1.486660763373462535e+00
6.148800000003351443e+02	9.372352138787508335e-02	6.705282454281532578e-01	1.496345089435791031e+00
6.157200000003371088e+02	6.946752284534812860e-02	7.071211420034397843e-01	1.487471813951538602e+00
6.165600000003372543e+02	5.713892670576639632e-02	7.546442571640339381e-01	1.507981929509114805e+00
6.174000000003375135e+02	6.402859916961742281e-02	7.242711419617640090e-01	1.476139090583365565e+00
6.182400000003393643e+02	3.282902016464126632e-02	7.002195696829216498e-01	1.494281057027065929e+00
6.190800000003396235e+02	2.420050579674223878e-02	7.051702011848103302e-01	1.546237108070162014e+00
6.199200000003397690e+02	1.428335082944261758e-01	6.777200042292294002e-01	1.582891176017760859e+00
6.207600000003417335e+02	2.208998125581657090e-01	7.191468710541637499e-01	1.544382167760220081e+00
6.216000000003418791e+02	4.243235016718981401e-01	8.595598977615539482e-01	1.675316421755598251e+00
6.224400000003438436e+02	4.114048087393935016e-01	8.265894161851363720e-01	1.697680444265497579e+00
6.232800000003439891e+02	3.465174576572794263e-01	8.105337948433135598e-01	1.617417478432583655e+00
6.241200000003441346e+02	3.408574931637154970e-01	7.596537677732393412e-01	1.584898814676312995e+00
6.249600000003460991e+02	4.213259586028726411e-01	7.180416436427571325e-01	1.586728237519127171e+00
6.258000000003462446e+02	3.710439200485891043e-01	6.479293962383436689e-01	1.698022569932302606e+00
6.266400000003482091e+02	2.858358779628519253e-01	6.103376069496786460e-01	1.720601757679591559e+00
6.274800000003484683e+02	2.098405393680538855e-01	6.171819489672248915e-01	1.743091629380287388e+00
6.283200000003486139e+02	8.632186956866601257e-02	6.726003773354871651e-01	1.811628061966442882e+00
6.291600000003505784e+02	7.104940719593413889e-02	7.400672597912443251e-01	1.811682135012494088e+00
6.300000000003507239e+02	1.090813615858332031e-01	8.205989771821504686e-01	1.791439513308980658e+00
6.308400000003508694e+02	-1.359601595852866739e-02	7.577672525335195086e-01	1.734857692848889910e+00
6.316800000003528339e+02	-5.361578107290269207e-02	7.558465552131707899e-01	1.703484163766852300e+00
6.325200000003529794e+02	-1.740781335889141912e-01	7.329593206597584398e-01	1.703509638493529321e+00
6.333600000003532386e+02	-2.088706524403215747e-01	6.562549257643885969e-01	1.576079340648741001e+00
6.342000000003552032e+02	-2.015416541699561470e-01	6.200386168591975888e-01	1.643259526220306688e+00
6.350400000003553487e+02	-2.711370562037246912e-01	7.142659983348851327e-01	1.771328067492760061e+00
6.358800000003573132e+02	-3.122617057488293879e-01	6.457311755368266848e-01	1.829680031019008224e+00
6.367200000003574587e+02	-1.545468121368971104e-01	6.288791873256067699e-01	1.755407063166136705e+00
6.375600000003576042e+02	-1.869545030554961851e-01	7.417618716816949398e-01	1.748152621918663385e+00
6.384000000003595687e+02	-1.621545881763385155e-01	7.671473276387157370e-01	1.799103577855541314e+00
6.392400000003597142e+02	-6.366178833154988170e-02	8.015697501246028533e-01	1.725825228367336539e+00
6.400800000003616788e+02	4.319771033324800585e-02	7.876139016366445755e-01	1.734806098996212187e+00
6.409200000003618243e+02	1.584063615877026321e-01	7.275527903222845927e-01	1.685257615756175387e+00
6.417600000003620835e+02	2.275503609743800559e-01	6.975562152499218405e-01	1.710521220103426332e+00
6.426000000003639343e+02	1.229318384237074180e-01	7.648298223039216026e-01	1.738145407662555320e+00
6.434400000003641935e+02	1.361418863863294859e-01	8.093691465478310976e-01	1.633245685313729600e+00
6.442800000003643390e+02	9.941462945295126419e-02	8.402181131991531826e-01	1.606492687038592715e+00
6.451200000003663035e+02	1.504313617061783792e-01	9.720122452836029714e-01	1.539064113559173608e+00
6.459600000003664491e+02	1.412419927682838916e-01	9.086689220194602568e-01	1.640829120536496433e+00
6.468000000003665946e+02	1.736077663126043835e-01	9.322537330742632911e-01	1.549930754124283050e+00
6.476400000003685591e+02	1.219581200683311911e-01	8.959419099257486252e-01	1.630191864038907035e+00
6.484800000003688183e+02	8.229936817202526678e-02	9.789108125383160219e-01	1.561235403883179718e+00
6.493200000003706691e+02	-4.310310992608577807e-02	1.020286351064572550e+00	1.605823642990065414e+00
6.501600000003709283e+02	2.201577361753089684e-02	1.009525462071736657e+00	1.520266964603668391e+00
6.510000000003710738e+02	-1.178584688790762780e-01	1.065061665044468198e+00	1.554591490443353319e+00
6.518400000003730383e+02	-2.090339456183555045e-01	9.110892300319524129e-01	1.529271249393020282e+00
6.526800000003731839e+02	-2.478306953424336267e-01	9.769562215765065227e-01	1.533950997942625794e+00
6.535200000003751484e+02	-2.787842270112731446e-01	1.098940978885529551e+00	1.643778009502068871e+00
6.543600000003752939e+02	-4.104879592192616222e-01	1.193593272837145225e+00	1.704496307008244171e+00
6.552000000003754394e+02	-3.596510475848569421e-01	1.295924397741293754e+00	1.688613428220246515e+00
6.560400000003774039e+02	-2.941109693630963862e-01	1.352473325283932493e+00	1.668703905020539224e+00
6.568800000003775494e+02	-2.238978900785853487e-01	1.492767327224657770e+00	1.712634234468652927e+00
6.577200000003778086e+02	-1.627106670076772232e-01	1.516047720207690075e+00	1.596175868345592885e+00
6.585600000003797732e+02	-1.764257663700287970e-01	1.509500216779735338e+00	1.641967385776206489e+00
6.594000000003799187e+02	-7.279317524769306214e-02	1.541829315866380501e+00	1.581641139836929888e+00
6.602400000003800642e+02	-6.966600198778657993e-02	1.439602338528835013e+00	1.540192361186876413e+00
6.610800000003820287e+02	-1.005924568228571542e-01	1.437117057207476734e+00	1.533528330995234112e+00
6.619200000003821742e+02	-1.287861320093813267e-01	1.360467730803461617e+00	1.604166286716284473e+00
6.627600000003841387e+02	-2.207760719377331593e-01	1.378193933851282527e+00	1.553156916971124124e+00
6.636000000003842842e+02	-2.324658075647487443e-01	1.332780732740525442e+00	1.536178313598454581e+00
6.644400000003845435e+02	-2.633484979121973324e-01	1.201233214030820839e+00	1.627420341249952163e+00
6.652800000003865080e+02	-3.027048443327255423e-01	1.101237625376588536e+00	1.639860034653955134e+00
6.661200000003866535e+02	-2.155034323203251778e-01	1.026283922154939576e+00	1.609145734851006981e+00
6.669600000003886180e+02	-1.991408268525265701e-01	1.141579841781275251e+00	1.603643307967122178e+00
6.678000000003887635e+02	-2.119349977792283068e-01	1.125566385409406234e+00	1.674129235142016281e+00
6.686400000003889090e+02	-3.082506265489525221e-01	1.124149560417933680e+00	1.733658956388461458e+00
6.694800000003908735e+02	-4.150437882379348631e-01	1.102028553501822383e+00	1.838774281794298027e+00
6.703200000003910191e+02	-3.562084908837191422e-01	1.136671421801711324e+00	1.861024178136531315e+00
6.711600000003911646e+02	-3.646615814303918457e-01	1.031339119581351493e+00	1.917190141607150178e+00
6.720000000003931291e+02	-3.732810844239038417e-01	1.014596107989969020e+00	1.880109861655467451e+00
6.728400000003933883e+02	-2.376802368735581594e-01	1.049319492953693089e+00	1.990588288273970941e+00
6.736800000003935338e+02	-2.594730608961510754e-01	1.022538069799272309e+00	1.802079670218220020e+00
6.745200000003954983e+02	-2.147405831164574674e-01	1.005503862103521717e+00	1.695868904406315991e+00
6.753600000003956438e+02	-6.167011006674370799e-02	1.044986155303662123e+00	1.703815434639813331e+00
6.762000000003976083e+02	3.100466901454591168e-02	9.644495830800252634e-01	1.723525118394877209e+00
6.770400000003977539e+02	1.877676948552795821e-01	9.109165831538371672e-01	1.819579887919025918e+00
6.778800000003978994e+02	3.215940173051013429e-01	9.610464214888323475e-01	1.866081043677507267e+00
6.787200000003998639e+02	3.606135774601754163e-01	8.835656939170591917e-01	1.799562756504563543e+00
6.795600000004001231e+02	4.000476735799688432e-01	8.746445440484028611e-01	1.672330038211488734e+00
6.804000000004019739e+02	3.188660369880146339e-01	1.080979399697316490e+00	1.678771769383234913e+00
6.812400000004022331e+02	1.862624500370105574e-01	1.216540994555194155e+00	1.655519795409058803e+00
6.820800000004023786e+02	1.031093306438349150e-01	1.231268706339374575e+00	1.654083252814662508e+00
6.829200000004043432e+02	2.565975664107167549e-03	1.325194606781715523e+00	1.640066672957560145e+00
6.837600000004044887e+02	8.148790927675755857e-02	1.369978763245862652e+00	1.627359984635621259e+00
6.846000000004046342e+02	-4.692837328299711425e-02	1.451585442218426003e+00	1.622807889552428939e+00
6.854400000004065987e+02	-7.472729655270150817e-02	1.459720063792604439e+00	1.533986388553515878e+00
6.862800000004067442e+02	-2.336501963703378759e-02	1.568395007251385476e+00	1.593520183099709664e+00
6.871200000004070034e+02	-6.016492013939599148e-02	1.654657597903390620e+00	1.680659584985874755e+00
6.879600000004088542e+02	-1.887158433405080465e-02	1.677917351952433966e+00	1.706916177734154827e+00
6.888000000004091135e+02	-3.436119351102428013e-03	1.633082209008084096e+00	1.758317560526960754e+00
6.896400000004110780e+02	1.992386158348773140e-02	1.613555505257105116e+00	1.773556566835963189e+00
6.904800000004112235e+02	1.295926017263056285e-02	1.614504533717788792e+00	1.787849237272242986e+00
6.913200000004113690e+02	3.374872082331724019e-03	1.611259674375721707e+00	1.791559215482197542e+00
6.921600000004133335e+02	2.686465675308387195e-03	1.618200935827408538e+00	1.795522350515340815e+00
6.930000000004134790e+02	4.929084001722786219e-03	1.611215295580677553e+00	1.798288139547252307e+00
6.938400000004154435e+02	-9.971433894150288565e-03	1.604723886837589486e+00	1.804974651513924666e+00
6.946800000004155891e+02	-3.082525329590997398e-02	1.597814800635336319e+00	1.820236671411072926e+00
6.955200000004158483e+02	-4.669502080566938218e-02	1.609222668345945184e+00	1.842512500141466392e+00
6.963600000004178128e+02	-4.848970388483512389e-02	1.599941449471354638e+00	1.836203495616893777e+00
6.972000000004179583e+02	-4.629872631289192603e-02	1.582451168013526255e+00	1.850889745305421386e+00
6.980400000004181038e+02	-3.591676500650462650e-02	1.582080829732689597e+00	1.854589560954801319e+00
6.988800000004200683e+02	-4.061463276979154768e-02	1.576113539893874593e+00	1.854877309293508247e+00
6.997200000004202138e+02	-4.941697412098917247e-02	1.557896679196636436e+00	1.874214130210073659e+00
7.005600000004203594e+02	-4.035986322393401993e-02	1.544299142535830116e+00	1.858688220530714696e+00
7.014000000004223239e+02	-3.883212360528998097e-02	1.530796319125516947e+00	1.851055428212154297e+00
7.022400000004224694e+02	-5.578001573543291819e-02	1.521432192287983654e+00	1.845640441289046585e+00
7.030800000004244339e+02	-7.048929316610505480e-02	1.515197229085822439e+00	1.824819673303633039e+00
7.039200000004246931e+02	-6.519012170709610754e-02	1.515060849845549562e+00	1.835253399655848439e+00
7.047600000004248386e+02	-7.207644084601903811e-02	1.524341251249631934e+00	1.833456281235964713e+00
7.056000000004268031e+02	-6.911916588542579842e-02	1.525642865593204167e+00	1.827843520805942479e+00
7.064400000004269486e+02	-7.956561602441593328e-02	1.532735204809430485e+00	1.824900681359861387e+00
7.072800000004289132e+02	-9.868714437382566929e-02	1.535326497749775587e+00	1.813127160149422101e+00
7.081200000004290587e+02	-8.605154556377400676e-02	1.529663214436269847e+00	1.810746414208045607e+00
7.089600000004292042e+02	-9.433922479552532547e-02	1.520292568133818190e+00	1.813629785600924915e+00
7.098000000004311687e+02	-1.127560790521147105e-01	1.516887044046624666e+00	1.805754859187301387e+00
7.106400000004314279e+02	-1.061636475762917364e-01	1.532195164682181199e+00	1.795154393261493286e+00
7.114800000004315734e+02	-1.265489684170496287e-01	1.547498316936064100e+00	1.780987702557619068e+00
7.123200000004335379e+02	-1.491307797518462708e-01	1.542925435113716937e+00	1.777733366723760255e+00
7.131600000004336835e+02	-1.406448773993775325e-01	1.551310571752514189e+00	1.768603156345366578e+00
7.140000000004338290e+02	-1.578874521092220318e-01	1.518610875767690160e+00	1.782475108635011019e+00
7.148400000004357935e+02	-1.547693851258598874e-01	1.512689226826906097e+00	1.801119952938396329e+00
7.156800000004359390e+02	-1.619971035425157579e-01	1.495467895245376821e+00	1.801833721747696737e+00
7.165200000004379035e+02	-1.822740726115503196e-01	1.494413625708078452e+00	1.807839137619144498e+00
7.173600000004380490e+02	-1.756353285443955914e-01	1.496599287541119816e+00	1.806858934575166220e+00
7.182000000004383082e+02	-1.731470646780297051e-01	1.497612823004645932e+00	1.798472773601133667e+00
7.190400000004401591e+02	-1.625356236221640605e-01	1.500867654958731423e+00	1.790992172219202594e+00
7.198800000004404183e+02	-1.601639743281319250e-01	1.485740090696752169e+00	1.782321509661792591e+00
7.207200000004423828e+02	-1.626105400746935270e-01	1.479372651059557064e+00	1.785170284561047760e+00
7.215600000004425283e+02	-1.715414533841145839e-01	1.479455980346278121e+00	1.790629268869662338e+00
7.224000000004426738e+02	-1.785372847794220175e-01	1.478550781684238702e+00	1.787199037900081944e+00
7.232400000004446383e+02	-1.741147124082276787e-01	1.466041493443952515e+00	1.775566800132724943e+00
7.240800000004447838e+02	-1.736356827989162799e-01	1.445480914161042074e+00	1.773482411241520840e+00
7.249200000004450430e+02	-1.815444462519343605e-01	1.432633695983566158e+00	1.772796581980226494e+00
7.257600000004468939e+02	-1.905963396204720106e-01	1.431757144890904332e+00	1.774713782559763420e+00
7.266000000004471531e+02	-1.982532297779358854e-01	1.405521213314999018e+00	1.753934942907527494e+00
7.274400000004472986e+02	-1.930797763536546141e-01	1.404724123488386045e+00	1.762777974284860161e+00
7.282800000004492631e+02	-2.006411303193761653e-01	1.410138200116345830e+00	1.767333123958613195e+00
7.291200000004494086e+02	-2.034308109470137627e-01	1.405169129263440730e+00	1.773511794377721440e+00
7.299600000004513731e+02	-2.010160616558047675e-01	1.418866386734424445e+00	1.777394803608461471e+00
7.308000000004515186e+02	-1.778386785857321573e-01	1.429357585753996185e+00	1.809506994341387509e+00
7.316400000004516642e+02	-1.628688605936259859e-01	1.421698177512953354e+00	1.810675706365638904e+00
7.324800000004536287e+02	-1.775889707631639614e-01	1.427273610143842131e+00	1.809833341031484188e+00
7.333200000004537742e+02	-1.891830229546069553e-01	1.413720146325825322e+00	1.801500627196341409e+00
7.341600000004557387e+02	-1.912380424765818265e-01	1.430114150282957297e+00	1.805003639620459843e+00
7.350000000004559979e+02	-1.869844000324392963e-01	1.444915252467553257e+00	1.802986487096376989e+00
7.358400000004561434e+02	-1.831545959767941212e-01	1.452267848512900361e+00	1.787977561389271886e+00
7.366800000004581079e+02	-1.958354167859824024e-01	1.446870469766649681e+00	1.792365634810775266e+00
7.375200000004582535e+02	-2.112817004725415782e-01	1.441659994097958863e+00	1.800883837770695495e+00
7.383600000004583990e+02	-2.088010337024225338e-01	1.449119088973435554e+00	1.815851809386312743e+00
7.392000000004603635e+02	-2.048184529846537871e-01	1.447040925931349475e+00	1.827755057671553551e+00
7.400400000004605090e+02	-2.145042371632919220e-01	1.433977322665065390e+00	1.824481551009445424e+00
7.408800000004607682e+02	-2.349878072636290283e-01	1.435946497273272504e+00	1.830593096389815821e+00
7.417200000004627327e+02	-2.455114656687973351e-01	1.445823326083970128e+00	1.817322655471965698e+00
7.425600000004628782e+02	-2.495937779059546613e-01	1.440638598705486162e+00	1.832844979892075843e+00
7.434000000004648427e+02	-2.659029583225864246e-01	1.441465229341765575e+00	1.842239544593818001e+00
7.442400000004649883e+02	-2.705879272998106266e-01	1.441386809718579576e+00	1.835151304162133901e+00
7.450800000004651338e+02	-2.676610876018957752e-01	1.424223194856978791e+00	1.830639738526440796e+00
7.459200000004670983e+02	-2.455757710623114876e-01	1.410355432915094465e+00	1.815061674776524914e+00
7.467600000004672438e+02	-2.463782439349680442e-01	1.413387725204459100e+00	1.790294947309305940e+00
7.476000000004692083e+02	-2.554228556110358928e-01	1.419329435090311842e+00	1.790381941807325017e+00
7.484400000004693538e+02	-2.743512612246800098e-01	1.417596295685174645e+00	1.792326519562030818e+00
7.492800000004696130e+02	-2.634589246445447897e-01	1.416284732165893345e+00	1.789224263009890237e+00
7.501200000004714639e+02	-2.612258762249887178e-01	1.438229154187240511e+00	1.791333736269952626e+00
7.509600000004717231e+02	-2.556149492601290651e-01	1.446123846260114476e+00	1.788464248274264534e+00
7.518000000004718686e+02	-2.574346193853294662e-01	1.431026148582456248e+00	1.775880799055771231e+00
7.526400000004738331e+02	-2.706617337719687821e-01	1.427330323741084595e+00	1.792031339078975716e+00
7.534800000004739786e+02	-2.732233383573942076e-01	1.433653846187855407e+00	1.796404980019421505e+00
7.543200000004741241e+02	-2.746658219427766667e-01	1.449527123389753314e+00	1.801073289487071127e+00
7.551600000004760886e+02	-2.762626545984985249e-01	1.432418602083314507e+00	1.799709594208412922e+00
7.560000000004763479e+02	-2.802127188905549349e-01	1.442505370401145903e+00	1.794518180032580457e+00
7.568400000004781987e+02	-2.689774251819095352e-01	1.446504031236745424e+00	1.783029459493196356e+00
7.576800000004784579e+02	-2.681348423993865082e-01	1.442878515103806825e+00	1.764957381147053805e+00
7.585200000004786034e+02	-2.705207122054799629e-01	1.444378141177591779e+00	1.768243414539238501e+00
7.593600000004805679e+02	-2.654237311582816616e-01	1.445811891317420717e+00	1.776049990614563701e+00
7.602000000004807134e+02	-2.656796921492579067e-01	1.454858752871628802e+00	1.759571571509483068e+00
7.610400000004826779e+02	-2.781004738335092763e-01	1.451218301461689286e+00	1.755480390691751325e+00
7.618800000004828235e+02	-2.919171284840202940e-01	1.443199113252735755e+00	1.753333140819361535e+00
7.627200000004829690e+02	-2.837925861547429540e-01	1.444167654664213263e+00	1.770705343714750413e+00
7.635600000004849335e+02	-2.867253135574923673e-01	1.442253190010783115e+00	1.776555236337766353e+00
7.644000000004850790e+02	-2.887710145399241535e-01	1.444255362734951920e+00	1.774380500681808970e+00
7.652400000004853382e+02	-2.926612132930268007e-01	1.451727089565749029e+00	1.790750690624512087e+00
7.660800000004873027e+02	-2.844247183301298332e-01	1.471032042215325131e+00	1.799455358448097675e+00
7.669200000004874482e+02	-2.838725401991557540e-01	1.468346195065450388e+00	1.789455450968165051e+00
7.677600000004875938e+02	-3.018706349752530715e-01	1.447892633562249953e+00	1.783007111953647694e+00
7.686000000004895583e+02	-3.160519062673800561e-01	1.441229339006349086e+00	1.754598677464580092e+00
7.694400000004897038e+02	-2.947023206228468473e-01	1.454225797914975526e+00	1.746736975480942977e+00
7.702800000004916683e+02	-2.742902924670537201e-01	1.436672835715223862e+00	1.744037808216888141e+00
7.711200000004918138e+02	-2.713443888874499943e-01	1.428243091865543546e+00	1.753113372451429397e+00
