# Supplementary material for: Real-time single-molecule 3D tracking in E. coli based on cross-entropy minimization
Source: Nat Commun. 2023 Mar 11;14:1336. doi: 10.1038/s41467-023-36879-1 (PMC10008558; doi:10.1038/s41467-023-36879-1)
Supplement: Supplementary file 3 — Source Data [file 41467_2023_36879_MOESM3_ESM.zip › SourceData/Main_Fig_3_TrajSimulation/Fig_data/20220429_EXP-22-BL9416/txyzN_Simulation.csv]

time [ms]	x[um]		y[um]	z[um]	PhotonCount
0.000000000000000000e+00	9.416423345198748213e-03	1.010286791470623280e+00	2.199547359179849337e+00	5.400000000000000000e+01
8.400000000001739409e-01	-7.047256363677767421e-02	9.793198296040286355e-01	2.150412556738272585e+00	5.400000000000000000e+01
1.680000000000347882e+00	-2.233212053477688919e-01	8.770490308720599870e-01	2.231239334983996958e+00	5.400000000000000000e+01
2.520000000000521823e+00	-7.597038159038725647e-02	8.028266329533568779e-01	2.071824461356801095e+00	3.900000000000000000e+01
3.360000000000695763e+00	-2.514682960366476094e-01	8.172469066028220652e-01	1.991599300583932086e+00	3.400000000000000000e+01
4.200000000000869704e+00	-3.400298345842202585e-01	7.995728269976128955e-01	2.011346305985117766e+00	2.200000000000000000e+01
5.040000000001043645e+00	-3.599732588321758464e-01	7.226624368278975474e-01	1.981723701166844487e+00	3.500000000000000000e+01
5.880000000001217586e+00	-3.297377208680151162e-01	6.776091149348451026e-01	2.052509476619231332e+00	2.700000000000000000e+01
6.719999999999615170e+00	-2.262166418434796156e-01	7.731441796869268357e-01	1.953395385061334810e+00	5.100000000000000000e+01
7.559999999999789111e+00	-1.307189995201851196e-01	7.073229111142802505e-01	1.953919318941841343e+00	4.900000000000000000e+01
8.399999999999963052e+00	-2.562193492616431367e-01	6.514645583972958898e-01	2.044299782344829008e+00	4.200000000000000000e+01
9.240000000000136993e+00	-2.921721771194082384e-01	6.054921609341384903e-01	2.065030182554791871e+00	2.700000000000000000e+01
1.008000000000031093e+01	-3.687784117248176230e-01	7.403407973872235814e-01	2.206290372156960888e+00	4.200000000000000000e+01
1.092000000000048487e+01	-1.237571802825531142e-01	7.960747838572437285e-01	2.098408594040973796e+00	4.100000000000000000e+01
1.176000000000065882e+01	-1.688505465264375227e-01	8.709593332451912584e-01	1.990509863553056258e+00	3.900000000000000000e+01
1.260000000000083276e+01	-2.746461879270545303e-01	9.360552210352349745e-01	2.162079263121875261e+00	4.300000000000000000e+01
1.343999999999923034e+01	-3.206518246697772079e-01	7.622826630373417123e-01	2.225609067714760414e+00	4.700000000000000000e+01
1.427999999999940428e+01	-3.893355164556245862e-01	1.049560626328922774e+00	2.069785809959709955e+00	4.700000000000000000e+01
1.511999999999957822e+01	-5.312059633858250418e-01	1.028809170296713926e+00	2.172694892435170999e+00	3.400000000000000000e+01
1.595999999999975216e+01	-5.026680937951109041e-01	1.060273067604631914e+00	2.084709603818533541e+00	3.400000000000000000e+01
1.679999999999992610e+01	-4.625295843743697510e-01	9.599970280915528509e-01	2.165987059468788889e+00	2.700000000000000000e+01
1.764000000000010004e+01	-3.404993397805311517e-01	7.560237982713735594e-01	2.226589882596062164e+00	5.300000000000000000e+01
1.848000000000027399e+01	-1.769567572792162813e-01	8.220863257396699986e-01	2.145470644532646798e+00	4.100000000000000000e+01
1.932000000000044793e+01	-4.662223774591084946e-01	7.976910451326748586e-01	2.074109741001817220e+00	3.400000000000000000e+01
2.016000000000062187e+01	-4.077958832403635325e-01	9.758607354463891825e-01	1.752375632711364650e+00	4.000000000000000000e+01
2.099999999999901945e+01	-3.457129213232772447e-01	9.441590675079777339e-01	1.970961991485020715e+00	5.400000000000000000e+01
2.183999999999919339e+01	-4.216965101194700694e-01	1.165243742255673398e+00	1.809133824989409112e+00	4.100000000000000000e+01
2.267999999999936733e+01	-2.285054562684488977e-01	1.057925919292403094e+00	1.626921931531400967e+00	5.200000000000000000e+01
2.351999999999954127e+01	-2.146916492749136873e-01	1.097727911249075206e+00	1.454702826015523254e+00	5.700000000000000000e+01
2.435999999999971521e+01	-3.508353934106210326e-01	1.007224267872978141e+00	1.851591118396003433e+00	5.300000000000000000e+01
2.519999999999988916e+01	-3.781834199791017093e-01	9.056641651340744392e-01	1.708391668372448047e+00	5.200000000000000000e+01
2.604000000000006310e+01	-3.560427138813205272e-01	1.025504759767336571e+00	1.845918004570075155e+00	3.400000000000000000e+01
2.688000000000023704e+01	-4.355735929882063040e-01	1.046048907997662258e+00	1.553248074195841877e+00	4.700000000000000000e+01
2.771999999999863462e+01	-2.437190070504416384e-01	1.016990457917831714e+00	1.670749600093768716e+00	4.800000000000000000e+01
2.855999999999880856e+01	-2.191727282698368029e-01	1.007067013673161426e+00	1.748091348358053798e+00	5.600000000000000000e+01
2.939999999999898250e+01	-2.749484545868948748e-01	1.107566731210819277e+00	1.695282336015215385e+00	5.000000000000000000e+01
3.023999999999915644e+01	-2.312544481402549479e-01	9.386713978510629053e-01	1.681931147971083229e+00	4.000000000000000000e+01
3.107999999999933038e+01	-4.179461495710111718e-01	1.001410752145494243e+00	1.668570714563389235e+00	3.300000000000000000e+01
3.191999999999950433e+01	-5.500620609275599232e-02	1.066844176359601049e+00	1.335304822331059516e+00	3.500000000000000000e+01
3.275999999999967827e+01	-2.799195693768959381e-01	1.295176525873925399e+00	1.602271681064754816e+00	4.400000000000000000e+01
3.359999999999985221e+01	-1.334357011650496583e-01	1.314541226152969200e+00	1.458339675313183648e+00	3.800000000000000000e+01
3.444000000000002615e+01	-2.358577347350726272e-01	1.212089347071141354e+00	1.513836785840559251e+00	2.900000000000000000e+01
3.527999999999842373e+01	-1.074097201004967500e-01	1.389254412282870721e+00	1.629517688780296902e+00	3.600000000000000000e+01
3.611999999999859767e+01	-7.941057535648315957e-02	1.407155740749313599e+00	1.645642484251305993e+00	2.600000000000000000e+01
3.695999999999877161e+01	-1.914860891638003604e-01	1.196714827462044939e+00	1.422004537543552161e+00	3.200000000000000000e+01
3.779999999999894555e+01	-2.244283395639450618e-01	1.256611247777557283e+00	1.518751077967689822e+00	2.800000000000000000e+01
3.863999999999911950e+01	-1.585847722464115428e-01	1.436223745803283824e+00	1.565840508992246916e+00	4.200000000000000000e+01
3.947999999999929344e+01	-3.115173319420594389e-01	9.268867402598015559e-01	1.453542740732082450e+00	2.800000000000000000e+01
4.031999999999946738e+01	-2.946672337787227883e-03	1.338102398461043618e+00	1.732623860701247409e+00	4.200000000000000000e+01
4.115999999999964132e+01	-2.433163671901388270e-01	1.210160599461859166e+00	1.521573346400366233e+00	4.100000000000000000e+01
4.199999999999981526e+01	-2.022300495965025438e-03	1.401609071473786106e+00	1.559826785421598139e+00	3.900000000000000000e+01
4.283999999999821284e+01	1.518036270729388182e-01	1.275360379444587355e+00	1.417266485408808840e+00	4.300000000000000000e+01
4.367999999999838678e+01	1.050407752039433755e-02	1.342063679954770938e+00	1.535279711075371978e+00	3.900000000000000000e+01
4.451999999999856072e+01	2.014427693440828254e-04	1.270818430738071214e+00	1.484701775079996233e+00	3.100000000000000000e+01
4.535999999999873467e+01	2.012312737021942910e-02	9.672744690665956435e-01	1.543915463883845041e+00	3.000000000000000000e+01
4.619999999999890861e+01	1.179748538630343013e-01	1.434546382091925087e+00	1.522586288069933902e+00	4.600000000000000000e+01
4.703999999999908255e+01	-4.677989002942267716e-02	1.433253456595881659e+00	1.250886042999977743e+00	5.000000000000000000e+01
4.787999999999925649e+01	-1.222223496034000323e-01	1.602201808364185354e+00	1.279674709698943813e+00	5.200000000000000000e+01
4.871999999999943043e+01	-2.688210018922210787e-01	1.593285680116574454e+00	1.688971619434097571e+00	5.300000000000000000e+01
4.955999999999782801e+01	-2.265878836195879820e-01	1.484382038178541752e+00	1.648522900817160242e+00	4.100000000000000000e+01
5.039999999999800195e+01	-1.633504532222388728e-01	1.433427494234678523e+00	1.587467939725851540e+00	4.300000000000000000e+01
5.123999999999817589e+01	-3.024382441826287127e-02	1.682506525146888920e+00	1.496007675544809512e+00	3.500000000000000000e+01
5.207999999999834984e+01	-6.575432497665767428e-02	1.631602100715634052e+00	1.434593714390296704e+00	2.900000000000000000e+01
5.291999999999852378e+01	-3.029469321778541224e-02	1.629880900383536613e+00	1.672966974614390478e+00	4.300000000000000000e+01
5.375999999999869772e+01	-3.707134345174558157e-03	1.747127667365443227e+00	1.830962997679010051e+00	4.300000000000000000e+01
5.459999999999887166e+01	-5.469578844408470863e-02	1.602938001559122583e+00	1.829357780003343814e+00	4.700000000000000000e+01
5.543999999999904560e+01	-7.482161879413562477e-02	1.706709639125544520e+00	1.877954725316386853e+00	5.700000000000000000e+01
5.627999999999921954e+01	-1.874987822694290374e-01	1.639003802728298709e+00	1.776797310541270880e+00	4.500000000000000000e+01
5.711999999999761712e+01	-2.826565667548400773e-01	1.694204469373265187e+00	1.926065779307383652e+00	4.500000000000000000e+01
5.795999999999779106e+01	-2.194394164523698620e-01	1.702618312832851588e+00	1.885131643675872049e+00	4.100000000000000000e+01
5.879999999999796501e+01	-9.503906077712305500e-02	1.710220515581407197e+00	1.954571675804352759e+00	5.600000000000000000e+01
5.963999999999813895e+01	-1.275617378897172527e-01	1.617088404695270931e+00	2.074529727258038303e+00	4.200000000000000000e+01
6.047999999999831289e+01	-2.013286904605819105e-01	1.670816679197965282e+00	2.003901853791403287e+00	5.400000000000000000e+01
6.131999999999848683e+01	-3.310686580498544695e-01	1.854266837258970124e+00	1.933865998677727793e+00	5.700000000000000000e+01
6.215999999999866077e+01	-3.315507917556445028e-01	1.614564461800813255e+00	1.974543278501323496e+00	4.100000000000000000e+01
6.299999999999883471e+01	-4.238871432271172912e-01	1.412781058296181502e+00	2.045829635541227542e+00	4.700000000000000000e+01
6.383999999999900865e+01	-3.362786562894529152e-01	1.351678934430487811e+00	2.056817729802217887e+00	4.800000000000000000e+01
6.467999999999918259e+01	-2.877363537619224698e-01	1.361302570647125787e+00	1.876190549339408209e+00	3.900000000000000000e+01
6.551999999999935653e+01	-3.587850887345970241e-01	1.188675325615414780e+00	2.044309295243743385e+00	4.800000000000000000e+01
6.635999999999953047e+01	-5.105210128415187398e-01	1.292997469182502801e+00	2.073143561330101026e+00	3.800000000000000000e+01
6.719999999999970441e+01	-3.808063039538782113e-01	1.238278135906955013e+00	1.871123308866450063e+00	4.000000000000000000e+01
6.803999999999987836e+01	-2.018952664789476492e-01	1.352545660054437215e+00	1.867790838347558546e+00	4.500000000000000000e+01
6.888000000000005230e+01	-3.129259144163850648e-01	1.436306715562352565e+00	2.002665607545149218e+00	4.000000000000000000e+01
6.972000000000022624e+01	-1.412409208262506988e-01	1.156798434773964823e+00	1.857781602897224937e+00	3.600000000000000000e+01
7.056000000000040018e+01	2.198949615463316465e-02	1.023734102030274595e+00	1.973068005210554032e+00	4.500000000000000000e+01
7.140000000000235048e+01	-2.462393985416098108e-01	1.006116435961288635e+00	1.878396783502646716e+00	4.300000000000000000e+01
7.224000000000252442e+01	1.542904814125401758e-01	1.354264300343448024e+00	2.104426380932791218e+00	3.400000000000000000e+01
7.308000000000269836e+01	-1.455384220700925609e-02	1.208011619329912190e+00	1.900313756889594252e+00	3.200000000000000000e+01
7.392000000000287230e+01	1.099886766011266698e-01	9.720022689643543767e-01	1.986673933974810513e+00	3.300000000000000000e+01
7.476000000000304624e+01	2.934982771248951239e-01	1.217280990158350118e+00	2.063314016293250397e+00	2.400000000000000000e+01
7.560000000000322018e+01	2.567016913711411275e-01	1.304637964761980573e+00	2.050144729603640581e+00	2.600000000000000000e+01
7.644000000000339412e+01	-1.002600355871993004e-01	1.171197236481244630e+00	1.836570464092758037e+00	3.200000000000000000e+01
7.728000000000356806e+01	-1.587223138689810853e-01	9.574913042168757826e-01	1.823517811706666381e+00	4.200000000000000000e+01
7.812000000000374200e+01	-1.168388693584801324e-01	1.144506148798073886e+00	1.791286084233193909e+00	4.000000000000000000e+01
7.896000000000391594e+01	6.126912186668191304e-03	1.132105327961703045e+00	1.727490089105661042e+00	1.900000000000000000e+01
7.980000000000408988e+01	4.781100178102892784e-02	9.193122911012201470e-01	1.842737578623982131e+00	3.500000000000000000e+01
8.064000000000426382e+01	5.995312402167501942e-02	8.562607860667013071e-01	1.797093317676607294e+00	3.100000000000000000e+01
8.148000000000443777e+01	-1.801227478173125784e-02	1.075221097401968917e+00	1.892683324705012105e+00	3.800000000000000000e+01
8.232000000000461171e+01	-5.854108752918192604e-02	9.947932413827301756e-01	1.898405127057467112e+00	3.700000000000000000e+01
8.316000000000478565e+01	-2.630517680983638917e-01	9.032500356062269642e-01	1.644696889709892584e+00	4.200000000000000000e+01
8.400000000000495959e+01	-1.380311792789092884e-01	1.039968375911348497e+00	1.541178946294205376e+00	2.700000000000000000e+01
8.484000000000513353e+01	-3.020525247121757517e-01	1.040137701022063821e+00	1.466077725724200143e+00	6.000000000000000000e+01
8.568000000000530747e+01	-1.964568980203951487e-01	1.030437619928378457e+00	1.670451194662221139e+00	3.400000000000000000e+01
8.652000000000548141e+01	-1.288239840697793792e-01	1.138272814596648974e+00	1.825861932105361074e+00	5.500000000000000000e+01
8.736000000000565535e+01	-1.319368811248654572e-01	1.098059665102638860e+00	1.531650426937841702e+00	4.600000000000000000e+01
8.820000000000582929e+01	-2.959969041492778175e-01	9.863830809299035662e-01	1.587287432847453106e+00	4.400000000000000000e+01
8.904000000000600323e+01	-1.889498986871802066e-01	9.798105003531772939e-01	1.712769504156093747e+00	4.200000000000000000e+01
8.988000000000795353e+01	-3.925991924500900065e-01	9.450719823597230063e-01	1.637976837716064615e+00	4.300000000000000000e+01
9.072000000000812747e+01	-2.367377473200985294e-01	8.288518762604457635e-01	1.612855681734382873e+00	4.100000000000000000e+01
9.156000000000830141e+01	-1.684571411680236552e-01	9.719962088003335499e-01	1.827260616373341140e+00	4.300000000000000000e+01
9.240000000000847535e+01	-2.321657713831996595e-01	9.769687684379052550e-01	1.852365558950889390e+00	4.100000000000000000e+01
9.324000000000864929e+01	-2.272774264064540417e-01	9.927680088192519792e-01	1.756496940841385523e+00	4.400000000000000000e+01
9.408000000000882324e+01	-4.728364912996652070e-01	9.866122292104461122e-01	1.749611530401565584e+00	4.000000000000000000e+01
9.492000000000899718e+01	-4.085609460595056031e-01	8.098825103199567277e-01	1.903735334735638274e+00	4.200000000000000000e+01
9.576000000000917112e+01	-3.415978327171333429e-01	8.828121374367080554e-01	1.608021160943921224e+00	5.600000000000000000e+01
9.660000000000934506e+01	-4.253930115397639433e-01	9.178108160199647259e-01	1.662620969432512252e+00	5.000000000000000000e+01
9.744000000000951900e+01	-2.574913084849289047e-01	1.003278387796122439e+00	1.547347597610765346e+00	4.900000000000000000e+01
9.828000000000969294e+01	-3.710604838722368903e-01	9.288939209431245070e-01	1.453641246406091714e+00	5.100000000000000000e+01
9.912000000000986688e+01	-4.864937775118053920e-01	9.761882690347803981e-01	1.370655505158276499e+00	4.700000000000000000e+01
9.996000000001004082e+01	-6.221780362183517710e-01	9.950639805510916869e-01	1.498380476755875712e+00	4.700000000000000000e+01
1.008000000000102148e+02	-4.864701281836059099e-01	1.115072569531568414e+00	1.706176912249230071e+00	3.600000000000000000e+01
1.016400000000103887e+02	-3.789970423574844371e-01	1.105958072149461513e+00	1.653867574751974212e+00	4.000000000000000000e+01
1.024800000000105626e+02	-4.508063164368731335e-01	1.104971341091158132e+00	1.681622909180720216e+00	4.400000000000000000e+01
1.033200000000107366e+02	-5.208213675294203204e-01	1.066864612092874864e+00	1.629497326230617160e+00	3.600000000000000000e+01
1.041600000000109105e+02	-4.325648409632218416e-01	8.874453106092100585e-01	1.878971068148663326e+00	4.500000000000000000e+01
1.050000000000110845e+02	-4.230783068954822035e-01	9.577900195597826016e-01	1.689508920806937819e+00	3.600000000000000000e+01
1.058400000000112584e+02	-4.424913606314871961e-01	9.102780131187172552e-01	1.760879419967361414e+00	4.100000000000000000e+01
1.066800000000114323e+02	-4.724697829558741069e-01	8.118312063986501403e-01	1.852690555689733065e+00	3.700000000000000000e+01
1.075200000000133826e+02	-4.534619916661937200e-01	8.129142219374189127e-01	1.883796913358390723e+00	4.200000000000000000e+01
1.083600000000135566e+02	-4.252281390058960109e-01	7.853605520510592575e-01	1.634868733631457349e+00	5.500000000000000000e+01
1.092000000000137305e+02	-3.266830656545687273e-01	7.263811257934108534e-01	1.786749964913576738e+00	4.500000000000000000e+01
1.100400000000139045e+02	-2.377445267931686812e-01	6.201449388157592724e-01	2.030514955412379141e+00	4.700000000000000000e+01
1.108800000000140784e+02	-2.897274020554311269e-01	6.961204169823858035e-01	2.114950877375207483e+00	3.200000000000000000e+01
1.117200000000142524e+02	-3.721642663611526292e-01	6.250312991495549086e-01	2.039317883691852185e+00	5.400000000000000000e+01
1.125600000000144263e+02	-4.670629301137192990e-01	7.453862624265767955e-01	2.163980212733690234e+00	4.700000000000000000e+01
1.134000000000146002e+02	-4.854453800915084494e-01	5.254372098659946255e-01	2.279503394150163231e+00	4.300000000000000000e+01
1.142400000000147742e+02	-4.070795760718676770e-01	6.056146576516010516e-01	2.074992675800138464e+00	4.000000000000000000e+01
1.150800000000149481e+02	-3.569452414472364943e-01	4.426259694917478171e-01	2.079316363831366754e+00	4.900000000000000000e+01
1.159200000000151221e+02	-3.859192473357632158e-01	4.184848138308282506e-01	2.310791045325571336e+00	3.800000000000000000e+01
1.167600000000152960e+02	-3.828342037300982437e-01	6.038588831672624391e-01	2.231468988204605264e+00	4.000000000000000000e+01
1.176000000000154699e+02	-4.403193151052235410e-01	5.808853886023150892e-01	1.982263636798898387e+00	3.500000000000000000e+01
1.184400000000156439e+02	-5.181639741923121933e-01	7.572046110989745227e-01	1.773254674822567711e+00	4.100000000000000000e+01
1.192800000000158178e+02	-4.060493648314826842e-01	9.059289420273516358e-01	1.922995407977858617e+00	5.600000000000000000e+01
1.201200000000159918e+02	-2.032025760778585488e-01	8.561932019465072763e-01	1.711777117143104210e+00	4.800000000000000000e+01
1.209600000000161657e+02	-9.747254671652808011e-02	8.358359135847615029e-01	1.730101733497204419e+00	4.700000000000000000e+01
1.218000000000163396e+02	1.238242605849424957e-03	9.148416102996795862e-01	1.908982428433144696e+00	4.800000000000000000e+01
1.226400000000165136e+02	-6.708892027748353248e-02	9.454097659195107584e-01	1.597864187872496622e+00	4.400000000000000000e+01
1.234800000000166875e+02	-6.536685845592299371e-02	7.649857627636045265e-01	1.516606301837940318e+00	4.800000000000000000e+01
1.243200000000168615e+02	-1.846418770057896008e-01	8.427087617932145225e-01	1.704419306088490238e+00	4.700000000000000000e+01
1.251600000000170354e+02	-1.037908353828914526e-01	7.470395738193030821e-01	1.591302408988136685e+00	5.400000000000000000e+01
1.260000000000154330e+02	-3.640035151575401473e-01	9.236556172102410311e-01	1.557841271700596053e+00	5.300000000000000000e+01
1.268400000000156069e+02	-2.075428780125129213e-01	9.109798727017812681e-01	1.624929227070675442e+00	6.000000000000000000e+01
1.276800000000157809e+02	-3.597003214108879243e-01	8.983676998535954361e-01	1.662599417908345423e+00	4.300000000000000000e+01
1.285200000000159548e+02	-2.488475592551848137e-01	1.192909236437814879e+00	1.600418350457107008e+00	3.300000000000000000e+01
1.293600000000143382e+02	-1.048063475066774719e-01	1.331466072589516658e+00	1.817868244576988479e+00	4.400000000000000000e+01
1.302000000000145405e+02	-1.698341691303026646e-01	1.340704660539379089e+00	1.686328802472728094e+00	4.200000000000000000e+01
1.310400000000146861e+02	-3.002153561163152795e-01	1.170879980149149846e+00	1.796472831512193391e+00	3.400000000000000000e+01
1.318800000000130979e+02	-3.838216396044050738e-01	1.181875522640008835e+00	1.607359753755640774e+00	3.800000000000000000e+01
1.327200000000132718e+02	-2.762649576079716507e-01	1.282810244256747279e+00	1.748814454159551168e+00	2.300000000000000000e+01
1.335600000000134457e+02	-2.180515775680596235e-01	1.334769111105370332e+00	1.680626718476899040e+00	2.900000000000000000e+01
1.344000000000136197e+02	-2.684473568173000313e-01	1.407113970532024583e+00	1.682125081128305055e+00	2.500000000000000000e+01
1.352400000000120031e+02	-3.794901942940032691e-01	1.419621926468969120e+00	1.763480092967227186e+00	3.300000000000000000e+01
1.360800000000122054e+02	-4.116991671480694226e-01	1.341396908737766180e+00	1.915023936663892146e+00	3.200000000000000000e+01
1.369200000000123509e+02	-1.435289231372991470e-01	1.132356303581085522e+00	1.966185073998315769e+00	3.200000000000000000e+01
1.377600000000125533e+02	-3.065229389324444220e-01	1.123270868583365667e+00	2.147340034426072464e+00	3.300000000000000000e+01
1.386000000000109367e+02	-1.683746764224422765e-01	1.033250642421730481e+00	1.848369514122079948e+00	3.600000000000000000e+01
1.394400000000111106e+02	-3.895329741861306982e-01	1.452058252908364988e+00	1.928655746491892531e+00	2.800000000000000000e+01
1.402800000000112846e+02	-4.700212527935475615e-01	1.430354133341289469e+00	2.169952811447661833e+00	4.000000000000000000e+01
1.411200000000096679e+02	-2.412932965784404249e-01	1.337613653172113448e+00	1.930427770612559657e+00	3.100000000000000000e+01
1.419600000000098703e+02	-2.904038901046894217e-01	1.185174156656321198e+00	1.800581619859119353e+00	4.700000000000000000e+01
1.428000000000100158e+02	-3.083404561365298280e-01	1.396451787027390923e+00	1.990754898897083347e+00	3.000000000000000000e+01
1.436400000000102182e+02	-4.864274971908706391e-01	1.467778183826381921e+00	1.971978898683771853e+00	3.500000000000000000e+01
1.444800000000086015e+02	-2.839425270537690449e-01	1.358376426418847149e+00	2.025634819782236473e+00	4.000000000000000000e+01
1.453200000000087755e+02	-3.117994451481954088e-01	1.239181107434961460e+00	1.871318087330969826e+00	4.400000000000000000e+01
1.461600000000089494e+02	-3.575177460539009089e-01	1.500093473240090791e+00	2.056777833184019411e+00	4.400000000000000000e+01
1.470000000000073328e+02	-2.335075178826175601e-01	1.221047550000175619e+00	2.141524077793139469e+00	3.800000000000000000e+01
1.478400000000075352e+02	-3.714120286302389218e-01	1.402304510088118406e+00	2.157177545622870785e+00	4.100000000000000000e+01
1.486800000000076807e+02	-2.582195810801380387e-01	1.334642600148844505e+00	2.305408219827134619e+00	3.600000000000000000e+01
1.495200000000078830e+02	-2.080971326470431038e-01	1.448933283510880354e+00	2.274397215200493871e+00	4.100000000000000000e+01
1.503600000000062664e+02	-2.487826630012985318e-01	1.282572553211043909e+00	2.302557260486645330e+00	4.900000000000000000e+01
1.512000000000064404e+02	-2.978469358000648826e-01	1.274650472323499706e+00	1.959280687263160514e+00	4.800000000000000000e+01
1.520400000000066143e+02	-4.064472336899299654e-01	1.297103578544310798e+00	2.144337722943372437e+00	5.600000000000000000e+01
1.528800000000049977e+02	-4.966199636173540544e-01	1.492041570541703166e+00	2.158538756315941942e+00	4.100000000000000000e+01
1.537200000000052000e+02	-3.357440198812504106e-01	1.549710592946868637e+00	2.081844335958623837e+00	3.400000000000000000e+01
1.545600000000053456e+02	-3.835729248407963587e-01	1.649217359903752067e+00	1.994604129694988570e+00	4.000000000000000000e+01
1.554000000000055479e+02	-3.430573162378106056e-01	1.570176199914448789e+00	1.967133167488976708e+00	3.700000000000000000e+01
1.562400000000039313e+02	-5.232818409354713651e-01	1.380063793676481909e+00	1.859620032611670082e+00	4.400000000000000000e+01
1.570800000000041052e+02	-3.232092579363893825e-01	1.498588289821244590e+00	2.011986501512818215e+00	4.800000000000000000e+01
1.579200000000042792e+02	-4.117560226140115631e-01	1.455974315948961983e+00	1.743066999819677942e+00	5.000000000000000000e+01
1.587600000000026625e+02	-5.301074291854608322e-01	1.481674510820216950e+00	1.804939924761820080e+00	4.600000000000000000e+01
1.596000000000028649e+02	-3.705529291068271336e-01	1.474478361088802369e+00	1.897833295147719035e+00	5.400000000000000000e+01
1.604400000000030104e+02	-4.038840057704300435e-01	1.506007121101252899e+00	1.910861342294797316e+00	4.300000000000000000e+01
1.612800000000032128e+02	-3.800249460882407226e-01	1.468310132475973084e+00	1.813069737455459407e+00	4.200000000000000000e+01
1.621200000000015962e+02	-3.868742483287649359e-01	1.349747434657099898e+00	1.784689054120260243e+00	4.200000000000000000e+01
1.629600000000017701e+02	-3.342056607494617304e-01	1.510598932512683845e+00	1.986538883301318892e+00	5.200000000000000000e+01
1.638000000000019440e+02	-4.103607414875245496e-01	1.543827332045213829e+00	1.978443240092501609e+00	4.000000000000000000e+01
1.646400000000003274e+02	-4.251013679187580774e-01	1.446994084840811823e+00	1.991217823380620588e+00	4.300000000000000000e+01
1.654800000000005298e+02	-3.391053885917061916e-01	1.439925585668880847e+00	1.934479821075440364e+00	5.400000000000000000e+01
1.663200000000006753e+02	-3.812281336150014632e-01	1.441069137054217908e+00	1.896456441855988384e+00	4.800000000000000000e+01
1.671600000000008777e+02	-4.225751222074138891e-01	1.491345864994870096e+00	1.928040568771784091e+00	5.100000000000000000e+01
1.679999999999992610e+02	-4.251202604469556112e-01	1.499206412050109627e+00	2.140029671663005395e+00	5.100000000000000000e+01
1.688399999999994350e+02	-3.393127735405161438e-01	1.442926247187111599e+00	1.731894529390751503e+00	4.800000000000000000e+01
1.696799999999996089e+02	-4.059916241301206874e-01	1.503575380725111099e+00	1.803590438543355434e+00	4.900000000000000000e+01
1.705199999999997829e+02	-3.410698615750826779e-01	1.465453192624349921e+00	1.874715107877793274e+00	4.400000000000000000e+01
1.713599999999981947e+02	-3.637642831025725276e-01	1.406733619984647632e+00	1.785910555753723594e+00	4.800000000000000000e+01
1.721999999999983402e+02	-3.347757617026613786e-01	1.496822130744478452e+00	1.807320636837498551e+00	4.300000000000000000e+01
1.730399999999985425e+02	-3.861850396436634636e-01	1.415216497657066697e+00	1.848106366471832462e+00	4.600000000000000000e+01
1.738799999999969259e+02	-4.471127527667409507e-01	1.433672604630143566e+00	1.958487842945192403e+00	4.300000000000000000e+01
1.747199999999970998e+02	-4.081739072219324194e-01	1.453293107826408637e+00	1.668805632100128999e+00	4.600000000000000000e+01
1.755599999999972738e+02	-3.580895475997611377e-01	1.382772269103355045e+00	1.889912332658843841e+00	6.000000000000000000e+01
1.763999999999974477e+02	-4.971430368407894207e-01	1.842138276156971344e+00	2.111552503364986233e+00	5.800000000000000000e+01
1.772399999999958595e+02	-3.756757398410278670e-01	1.461336596538262977e+00	1.763626337926438303e+00	4.900000000000000000e+01
1.780799999999960050e+02	-3.844691357123319331e-01	1.349960289706534144e+00	1.796037337019098734e+00	3.700000000000000000e+01
1.789199999999962074e+02	-4.130414413487605851e-01	1.458672115620133880e+00	1.698269501322236197e+00	5.100000000000000000e+01
1.797599999999945908e+02	-4.017933473558333857e-01	1.458026993318931375e+00	1.750311961006588479e+00	5.200000000000000000e+01
1.805999999999947647e+02	-3.498297670368223367e-01	1.477010007728822183e+00	1.771935575174422350e+00	4.500000000000000000e+01
1.814399999999949387e+02	-4.484059039856000406e-01	1.466590609069681639e+00	1.873717637613885767e+00	4.300000000000000000e+01
1.822799999999951126e+02	-5.396707625544882037e-01	1.425732678709844770e+00	1.775800212989110838e+00	4.800000000000000000e+01
1.831199999999935244e+02	-4.710448880508218972e-01	1.533480693562853769e+00	1.697894181004722114e+00	5.100000000000000000e+01
1.839599999999936699e+02	-3.926639264854723810e-01	1.583250579129171776e+00	1.869178741450651993e+00	3.800000000000000000e+01
1.847999999999938723e+02	-3.548308356093231586e-01	1.524768158534791862e+00	1.749658690555301099e+00	4.400000000000000000e+01
1.856399999999922557e+02	-3.677403059704005273e-01	1.536960683115143667e+00	1.708667673146496480e+00	5.100000000000000000e+01
1.864799999999924296e+02	-3.711709708399081875e-01	1.549668985695009216e+00	1.756756466706060449e+00	6.500000000000000000e+01
1.873199999999926035e+02	-3.321951580377178193e-01	1.583049940909407649e+00	1.685483629371312464e+00	3.500000000000000000e+01
1.881599999999927775e+02	-3.933171456196336568e-01	1.494881076000207143e+00	1.634516341640298132e+00	5.400000000000000000e+01
1.889999999999911893e+02	-3.458097230957380974e-01	1.477326302841510453e+00	1.613151745177541008e+00	4.500000000000000000e+01
1.898399999999913348e+02	-3.780237369121207669e-01	1.459189778359085476e+00	1.830550680995699286e+00	4.900000000000000000e+01
1.906799999999915372e+02	-3.307312622550592218e-01	1.502756719233099059e+00	1.686975568168970874e+00	4.100000000000000000e+01
1.915199999999916827e+02	-3.718754260936870670e-01	1.517228574053027801e+00	1.903697066567127338e+00	4.600000000000000000e+01
1.923599999999900945e+02	-3.907729132510881498e-01	1.499972302692213377e+00	1.789760040697131904e+00	5.500000000000000000e+01
1.931999999999902684e+02	-3.684524065075217569e-01	1.491315680379772690e+00	1.835502111292022454e+00	4.800000000000000000e+01
1.940399999999904423e+02	-3.486363080021196437e-01	1.540983984820258446e+00	1.882030250914210612e+00	5.400000000000000000e+01
1.948799999999888541e+02	-3.791833633478636223e-01	1.520161126325251688e+00	1.679482586278566725e+00	4.700000000000000000e+01
1.957199999999889997e+02	-3.492265627476472400e-01	1.499809838269876794e+00	1.609300018367213925e+00	4.000000000000000000e+01
1.965599999999892020e+02	-3.592372970632854434e-01	1.549604851647863324e+00	1.739737815033529866e+00	4.500000000000000000e+01
1.973999999999893475e+02	-4.193367651693438170e-01	1.489367529513538013e+00	1.889868925401398503e+00	5.200000000000000000e+01
1.982399999999877593e+02	-2.990241054872937454e-01	1.448896258745454801e+00	1.679237253446379086e+00	4.800000000000000000e+01
1.990799999999879333e+02	-3.483491510692608428e-01	1.458553421865691258e+00	1.579462550330151371e+00	5.200000000000000000e+01
1.999199999999881072e+02	-3.675086417868049793e-01	1.418545407051269081e+00	1.649227718227600503e+00	4.700000000000000000e+01
2.007599999999865190e+02	-3.266854093334479181e-01	1.478719201583721166e+00	1.779035723353569409e+00	4.700000000000000000e+01
2.015999999999866645e+02	-4.059700113889154194e-01	1.479164670034815110e+00	1.778901622321401366e+00	4.400000000000000000e+01
2.024399999999868669e+02	-3.954346511889592075e-01	1.449869643111798112e+00	1.799631055302882476e+00	4.400000000000000000e+01
2.032799999999870124e+02	-3.248372184949580577e-01	1.480761352453423996e+00	1.820668563052107780e+00	3.300000000000000000e+01
2.041199999999854242e+02	-3.337469881212252187e-01	1.511696802779840976e+00	1.731141563864948996e+00	4.300000000000000000e+01
2.049599999999855982e+02	-3.127903601942631506e-01	1.472682750926498363e+00	1.781824127120285706e+00	5.300000000000000000e+01
2.057999999999857721e+02	-3.521582375906998075e-01	1.393642361732242652e+00	1.793431057971018650e+00	4.600000000000000000e+01
2.066399999999841839e+02	-2.913626117694990691e-01	1.454255743807593593e+00	1.715356044855911755e+00	5.100000000000000000e+01
2.074799999999843294e+02	-2.804450148865982317e-01	1.514753729974567253e+00	1.596286019823324631e+00	5.700000000000000000e+01
2.083199999999845318e+02	-3.288193205912374739e-01	1.405404233054516450e+00	1.506353607331406330e+00	4.900000000000000000e+01
2.091599999999846773e+02	-2.866244477073789376e-01	1.526143848052588847e+00	1.666272299612178154e+00	4.700000000000000000e+01
2.099999999999830891e+02	-2.437100237822820148e-01	1.577186124859656591e+00	1.665934820666749916e+00	4.400000000000000000e+01
2.108399999999832630e+02	-2.810839105354182577e-01	1.498286501933268067e+00	1.714707622021329536e+00	4.800000000000000000e+01
2.116799999999834370e+02	-2.488134548865059137e-01	1.579190810802247658e+00	1.772805731302803833e+00	4.400000000000000000e+01
2.125199999999818488e+02	-2.962857624006637880e-01	1.430148088902301495e+00	1.730364516083632509e+00	5.000000000000000000e+01
2.133599999999819943e+02	-2.938435414249617739e-01	1.491164320163613777e+00	1.787844118152960959e+00	4.300000000000000000e+01
2.141999999999821966e+02	-2.614945581311660661e-01	1.502489979913114393e+00	1.835644451787439513e+00	5.100000000000000000e+01
2.150399999999823422e+02	-2.590338852556917093e-01	1.533902506219030570e+00	1.813371204985811058e+00	4.300000000000000000e+01
2.158799999999807540e+02	-2.965328508549009423e-01	1.435435632792245286e+00	1.790771635685594276e+00	5.900000000000000000e+01
2.167199999999809279e+02	-2.239553513418254260e-01	1.456828383462640097e+00	1.728073203834699978e+00	4.100000000000000000e+01
2.175599999999811018e+02	-3.714857989561275442e-01	1.468162174217030991e+00	1.655522048345141606e+00	3.500000000000000000e+01
2.183999999999795136e+02	-2.487925084887236959e-01	1.489438947000658375e+00	1.813021593957675703e+00	4.900000000000000000e+01
2.192399999999796592e+02	-2.355922186861644230e-01	1.510363602567970753e+00	1.780698014886201275e+00	4.800000000000000000e+01
2.200799999999798615e+02	-1.919533106188679727e-01	1.531361824945866701e+00	1.888033277725043924e+00	4.800000000000000000e+01
2.209199999999800070e+02	-2.385550102560236307e-01	1.472400238947594753e+00	1.865649648551447770e+00	4.800000000000000000e+01
2.217599999999784188e+02	-2.250571031779260989e-01	1.523244841113457149e+00	1.853465883503067735e+00	4.800000000000000000e+01
2.225999999999785928e+02	-2.214911952293280306e-01	1.433263082127563814e+00	1.870469553231414173e+00	5.300000000000000000e+01
2.234399999999787667e+02	-2.277662030029904139e-01	1.392740406377636297e+00	1.686456234296899837e+00	3.400000000000000000e+01
2.242799999999789407e+02	-2.339735815828216936e-01	1.452100428097325757e+00	1.801175442890323275e+00	5.500000000000000000e+01
2.251199999999773240e+02	-3.105846167301617444e-01	1.491297873189498358e+00	1.695324566772909991e+00	4.500000000000000000e+01
2.259599999999775264e+02	-2.772062317951877741e-01	1.530606328670107041e+00	1.779117972651991897e+00	4.200000000000000000e+01
2.267999999999776719e+02	-2.741504959623879412e-01	1.479643011924133500e+00	1.703503503158565469e+00	4.500000000000000000e+01
2.276399999999760837e+02	-2.416261918541453835e-01	1.488746740346309272e+00	1.708481582123311027e+00	5.600000000000000000e+01
2.284799999999762576e+02	-2.294579522217777834e-01	1.478354679125805760e+00	2.013111134158217741e+00	6.100000000000000000e+01
2.293199999999764316e+02	-2.875790972965738268e-01	1.428510030168944622e+00	1.746888204739857731e+00	3.800000000000000000e+01
2.301599999999766055e+02	-3.456024650691888467e-01	1.588954723869552277e+00	1.871137060821466358e+00	6.200000000000000000e+01
2.309999999999749889e+02	-2.540875752236098628e-01	1.529097234148975470e+00	1.846574920629635574e+00	5.500000000000000000e+01
2.318399999999751913e+02	-3.030498627142880763e-01	1.509299558862106760e+00	1.893528740248026310e+00	5.500000000000000000e+01
2.326799999999753368e+02	-3.021426642695322906e-01	1.469444198523323086e+00	1.881258637160750924e+00	4.600000000000000000e+01
2.335199999999737486e+02	-3.109417011461185210e-01	1.549865836497510418e+00	1.759902081609137969e+00	5.300000000000000000e+01
2.343599999999739225e+02	-2.481059238419446311e-01	1.570718705342713406e+00	1.708274953004533137e+00	5.300000000000000000e+01
2.351999999999740965e+02	-2.552096977944243172e-01	1.511125176878030496e+00	1.745678215818622814e+00	5.500000000000000000e+01
2.360399999999742704e+02	-2.929105843850782764e-01	1.562484663643386895e+00	1.642173619710289190e+00	4.700000000000000000e+01
2.368799999999726538e+02	-2.003983104934459469e-01	1.533388214953055773e+00	1.658466253142090618e+00	4.700000000000000000e+01
2.377199999999728561e+02	-2.065635522993947704e-01	1.361798005591640770e+00	1.704918154115047990e+00	3.900000000000000000e+01
2.385599999999730016e+02	-4.204875511698746848e-01	1.085403778571263134e+00	1.921078942188276795e+00	3.400000000000000000e+01
2.393999999999714134e+02	8.690244011410275249e-02	1.125852138549830794e+00	1.687279851223995708e+00	3.700000000000000000e+01
2.402399999999715874e+02	-4.718096631316783321e-03	1.095669272544987694e+00	1.864102039659092602e+00	2.900000000000000000e+01
2.410799999999717613e+02	-4.907224148674624309e-02	1.194725578690989831e+00	1.931768040537252373e+00	3.400000000000000000e+01
2.419199999999719353e+02	-1.356212163724888065e-01	1.111434494580435528e+00	1.559401039512477549e+00	3.200000000000000000e+01
2.427599999999703186e+02	-6.247235371439546769e-02	1.158643305020321979e+00	2.006605531237237727e+00	4.200000000000000000e+01
2.435999999999705210e+02	1.155220156872155228e-02	1.117559011192687413e+00	1.863425115655588771e+00	3.000000000000000000e+01
2.444399999999706665e+02	7.792757380942053058e-02	1.023902881492556372e+00	2.100733282081854281e+00	1.800000000000000000e+01
2.452799999999708689e+02	9.680950310682392979e-02	9.196649637300340352e-01	1.948725524021675204e+00	3.100000000000000000e+01
2.461199999999692523e+02	2.254601508608883587e-01	1.128906638365821058e+00	1.796188525666020164e+00	3.700000000000000000e+01
2.469599999999694262e+02	-1.661642088022344255e-02	9.600655883411276514e-01	1.742952043131749340e+00	3.200000000000000000e+01
2.477999999999696001e+02	2.119984915859095542e-01	1.150906115433176335e+00	1.719823405966606877e+00	3.700000000000000000e+01
2.486399999999697741e+02	8.097826575385663750e-02	1.152080726226349050e+00	1.627010120406599869e+00	3.400000000000000000e+01
2.494799999999699480e+02	3.717751425403773013e-02	1.244869977904567104e+00	1.784882181352771768e+00	4.500000000000000000e+01
2.503199999999719125e+02	-6.756071034261645902e-02	1.145891434153045951e+00	1.562953488000678126e+00	2.000000000000000000e+01
2.511599999999720580e+02	-1.109389933613482218e-03	1.014405486148166613e+00	1.511612877983109504e+00	4.200000000000000000e+01
2.519999999999722604e+02	8.622086602195722094e-02	9.917312834155100898e-01	1.830842140439968402e+00	2.500000000000000000e+01
2.528399999999741965e+02	1.252622579853398532e-01	8.369880617315631488e-01	1.679647426136169130e+00	3.700000000000000000e+01
2.536799999999743704e+02	5.489009932708757700e-02	8.135871447509552823e-01	1.768985310256626198e+00	3.700000000000000000e+01
2.545199999999745444e+02	-1.385839285514295360e-01	8.802951746615952366e-01	1.617861334195129119e+00	3.900000000000000000e+01
2.553599999999764805e+02	3.616634075085400912e-02	9.661256960237397662e-01	1.656723264033428400e+00	3.100000000000000000e+01
2.561999999999766828e+02	2.127365463864738793e-02	8.416984299066047059e-01	1.725850599452406042e+00	3.300000000000000000e+01
2.570399999999768283e+02	-9.370251593190265238e-02	9.273333204202075519e-01	1.785003043209044016e+00	3.700000000000000000e+01
2.578799999999787929e+02	-9.028237867582474332e-03	9.432956006979374974e-01	1.614106400920868101e+00	4.400000000000000000e+01
2.587199999999789952e+02	2.563487337694131396e-02	8.395583003176645409e-01	1.543242377139137700e+00	4.000000000000000000e+01
2.595599999999809029e+02	-2.952018848459353473e-02	8.356529382485466950e-01	1.432376582007254040e+00	3.700000000000000000e+01
2.603999999999811052e+02	-1.945996289657599410e-01	8.015976953886567724e-01	1.861686326165734151e+00	4.300000000000000000e+01
2.612399999999812508e+02	6.466307696575950698e-04	8.472176479752607792e-01	1.661321269840565940e+00	4.200000000000000000e+01
2.620799999999832153e+02	-1.542363162366466589e-01	7.430614388746032972e-01	1.671125023675723131e+00	2.700000000000000000e+01
2.629199999999833608e+02	8.091823241250105381e-02	8.992194595719378292e-01	1.670980397776589799e+00	3.500000000000000000e+01
2.637599999999853253e+02	-3.365555778605582721e-02	8.056604659308284067e-01	1.660818669257600133e+00	4.100000000000000000e+01
2.645999999999855277e+02	-2.840955317504953448e-02	8.723455817778009713e-01	1.730817730021518841e+00	4.500000000000000000e+01
2.654399999999856732e+02	8.681050689451190461e-02	7.890447707864106652e-01	1.710947295850724137e+00	4.500000000000000000e+01
2.662799999999876377e+02	-8.127290926181420308e-03	7.855070161264753326e-01	1.640994406132420202e+00	5.200000000000000000e+01
2.671199999999878401e+02	-5.303501160147310739e-02	8.422496385195962221e-01	1.731021621246435327e+00	3.700000000000000000e+01
2.679599999999879856e+02	-4.790725882787849610e-02	8.591959085682869812e-01	1.700913473039329604e+00	4.600000000000000000e+01
2.687999999999899501e+02	-3.271214826952584254e-02	8.957295135004885722e-01	1.670887185489109861e+00	4.200000000000000000e+01
2.696399999999900956e+02	-9.760573423610009736e-02	7.219823029685741300e-01	1.650763379228735950e+00	4.400000000000000000e+01
2.704799999999902980e+02	-3.220740403753787062e-02	8.283402186937656175e-01	1.650649972538674071e+00	4.400000000000000000e+01
2.713199999999922056e+02	-4.634347208223971171e-02	8.846780638303199940e-01	1.680427984240071337e+00	6.500000000000000000e+01
2.721599999999924080e+02	-9.893615508006709316e-03	8.209626301828063522e-01	1.720158928575910684e+00	4.100000000000000000e+01
2.729999999999943725e+02	-1.304322883145060501e-02	8.371350047867642807e-01	1.869718453830605753e+00	5.700000000000000000e+01
2.738399999999945180e+02	5.352739489678276508e-02	8.728989603671406527e-01	1.698911038913903715e+00	5.500000000000000000e+01
2.746799999999947204e+02	1.484424045132706482e-01	1.028705603981883598e+00	1.438025496724480323e+00	5.200000000000000000e+01
2.755199999999966849e+02	3.386102802487089836e-02	8.447035890540686154e-01	1.677052335019930007e+00	6.700000000000000000e+01
2.763599999999968304e+02	5.960524973977997243e-02	9.202601174767430781e-01	1.836275884934547520e+00	5.000000000000000000e+01
2.771999999999987949e+02	5.481365803558947702e-02	8.266731043007640167e-01	1.535711058154339392e+00	5.200000000000000000e+01
2.780399999999989404e+02	4.817362605010018506e-02	9.670481975234294092e-01	1.635063669207582615e+00	4.000000000000000000e+01
2.788799999999991428e+02	2.969813942338671992e-02	8.213501910330542888e-01	1.674292649940532396e+00	5.800000000000000000e+01
2.797200000000010505e+02	9.648681506422429263e-03	7.974006762631677958e-01	1.833463236136368302e+00	4.400000000000000000e+01
2.805600000000012528e+02	4.985997644257353367e-02	8.535519914830060895e-01	1.732739101917190716e+00	5.000000000000000000e+01
2.814000000000014552e+02	-2.666130725606582347e-02	8.214284991452278639e-01	1.651961223297713222e+00	4.600000000000000000e+01
2.822400000000033629e+02	8.899672292134518103e-02	9.112662049260723540e-01	1.860922581869999703e+00	4.600000000000000000e+01
2.830800000000035652e+02	4.372052063542393452e-02	7.889634140071467572e-01	1.599637837342571478e+00	4.700000000000000000e+01
2.839200000000037107e+02	7.662316723355179493e-02	7.465306861863084675e-01	1.638242629167427911e+00	5.900000000000000000e+01
2.847600000000056752e+02	3.675967968543202707e-02	8.166223490927849715e-01	1.696883933665455313e+00	3.900000000000000000e+01
2.856000000000058208e+02	2.539426565776234379e-02	7.850873837865164351e-01	1.655583026702040828e+00	5.300000000000000000e+01
2.864400000000077853e+02	5.476063236441376658e-02	8.105007928724203836e-01	1.624276950383067630e+00	4.700000000000000000e+01
2.872800000000079876e+02	1.242234714645301941e-01	8.247427003646305987e-01	1.592774825861591470e+00	3.000000000000000000e+01
2.881200000000081332e+02	8.242597476491675401e-02	8.795382463687487773e-01	1.661207244867697108e+00	4.400000000000000000e+01
2.889600000000100977e+02	-8.857251646188312941e-03	7.930123116109508707e-01	1.529780904073134717e+00	6.200000000000000000e+01
2.898000000000103000e+02	4.162013671654751085e-02	7.562197710871734202e-01	1.398217714741720519e+00	3.900000000000000000e+01
2.906400000000122077e+02	2.179143341010814083e-02	8.619557265016368763e-01	1.466591657813732130e+00	4.200000000000000000e+01
2.914800000000124101e+02	-2.946024555610302770e-02	8.601163445782908923e-01	1.564961711354659446e+00	5.400000000000000000e+01
2.923200000000125556e+02	-9.185885832054678513e-02	9.000676015794133455e-01	1.503433520858993289e+00	4.700000000000000000e+01
2.931600000000145201e+02	-3.704854200815407839e-02	8.208239213603851780e-01	1.572070954190249781e+00	5.000000000000000000e+01
2.940000000000146656e+02	-1.814058111399420858e-01	6.803208025715122842e-01	1.320609055644933028e+00	4.300000000000000000e+01
2.948400000000148680e+02	-5.226901208890479683e-02	8.101954745085245824e-01	1.589108819988559684e+00	4.300000000000000000e+01
2.956800000000168325e+02	-6.310837496899543431e-02	8.707848719869898391e-01	1.697534438395101652e+00	7.000000000000000000e+01
2.965200000000169780e+02	-9.438396954902340819e-02	7.610438732414153140e-01	1.605839462705613840e+00	4.700000000000000000e+01
2.973600000000171804e+02	-1.253171619322691610e-01	8.511900481315688438e-01	1.454010008347117022e+00	4.600000000000000000e+01
2.982000000000191449e+02	-3.601106203884840012e-02	7.812214065918214878e-01	1.611917616879363635e+00	4.700000000000000000e+01
2.990400000000192904e+02	-1.270349239837495481e-01	8.714110215777559620e-01	1.679713333943684939e+00	4.200000000000000000e+01
2.998800000000212549e+02	1.137588882666053583e-02	8.413639791855879180e-01	1.597446019096950831e+00	5.100000000000000000e+01
3.007200000000214004e+02	-1.305453470697729712e-01	8.011153873319923902e-01	1.564990843058415626e+00	5.200000000000000000e+01
3.015600000000216028e+02	-1.422002007246745414e-01	8.710097530691407464e-01	1.292493512500681341e+00	4.600000000000000000e+01
3.024000000000235104e+02	-2.352871427928885512e-02	8.009513252252941085e-01	1.570018224990611166e+00	4.900000000000000000e+01
3.032400000000237128e+02	-6.508231741600803422e-02	8.408236599054552673e-01	1.507569863547264744e+00	5.800000000000000000e+01
3.040800000000256773e+02	-1.644504919180277136e-02	8.001648314173007703e-01	1.595230421496028006e+00	3.700000000000000000e+01
3.049200000000258228e+02	-6.749134047882208998e-02	8.695018544611619049e-01	1.662907133186414033e+00	4.100000000000000000e+01
3.057600000000260252e+02	-9.843752064762242848e-02	8.489343656229775270e-01	1.660553864798948176e+00	4.400000000000000000e+01
3.066000000000279897e+02	-9.927910058784115976e-02	8.483711344165461021e-01	1.648392705003124403e+00	5.900000000000000000e+01
3.074400000000281352e+02	-7.016988131966647724e-02	7.873920020927958063e-01	1.666189157713416913e+00	5.400000000000000000e+01
3.082800000000282807e+02	-5.119959852275757228e-02	7.860849674807689480e-01	1.463920677065239762e+00	4.900000000000000000e+01
3.091200000000302452e+02	-1.320795587915474523e-01	7.847773327983607050e-01	1.521505885198777053e+00	5.600000000000000000e+01
3.099600000000304476e+02	-6.232252582975605915e-02	7.736709086386934775e-01	1.419009705029911750e+00	5.800000000000000000e+01
3.108000000000305931e+02	-4.281974697016768805e-02	8.624664009311904245e-01	1.416317594809629821e+00	5.800000000000000000e+01
3.116400000000325576e+02	-9.366266683505182489e-02	8.514646906053420228e-01	1.743425168914009893e+00	4.600000000000000000e+01
3.124800000000327600e+02	9.508433217904831147e-02	9.104609177342450899e-01	1.550349916119279303e+00	4.600000000000000000e+01
3.133200000000346677e+02	-9.676875331371492805e-02	8.392034127570291435e-01	1.517098608386762804e+00	4.400000000000000000e+01
3.141600000000348700e+02	-1.875894289093823358e-02	7.979832628489611501e-01	1.344225734276487838e+00	4.500000000000000000e+01
3.150000000000350155e+02	-1.509573409270420496e-01	8.467938829604017004e-01	1.312383840182488548e+00	4.700000000000000000e+01
3.158400000000369801e+02	-1.440007642794803588e-01	7.655513798499248290e-01	1.411854444257223840e+00	4.200000000000000000e+01
3.166800000000371256e+02	-1.471980905530510531e-01	8.643940299558527940e-01	1.641752226207196186e+00	3.100000000000000000e+01
3.175200000000390901e+02	-1.004353450836037165e-01	8.437582393533857861e-01	1.511544696897072049e+00	6.200000000000000000e+01
3.183600000000392924e+02	-1.234808020951383423e-01	8.433196351158533943e-01	1.521733635597221523e+00	5.200000000000000000e+01
3.192000000000394380e+02	-1.063615554083261194e-01	7.632622576019352234e-01	1.592392495529574958e+00	3.300000000000000000e+01
3.200400000000414025e+02	-1.690360933503979590e-01	8.338032343263394042e-01	1.582536547556908646e+00	5.500000000000000000e+01
3.208800000000416048e+02	-1.613793570512386533e-01	8.141543962724919759e-01	1.541841365759953009e+00	4.200000000000000000e+01
3.217200000000417504e+02	-6.387825438678740309e-02	8.442940655783847115e-01	1.331068025574899671e+00	4.900000000000000000e+01
3.225600000000437149e+02	-7.645908086031032169e-02	9.248295436037700101e-01	1.760928210427883833e+00	4.300000000000000000e+01
3.234000000000438604e+02	-1.086721913034760512e-01	9.257476951430492207e-01	1.541117169390709751e+00	4.700000000000000000e+01
3.242400000000440627e+02	2.920716754257073750e-02	8.769124475437775068e-01	1.631039604406511634e+00	6.400000000000000000e+01
3.250800000000459704e+02	-5.288348906169233754e-02	9.381833696538817158e-01	1.549817867361941159e+00	4.900000000000000000e+01
3.259200000000461728e+02	-1.520974004596433067e-02	9.292758853456641877e-01	1.529105011391531210e+00	5.600000000000000000e+01
3.267600000000481373e+02	-1.174309347228072731e-01	8.502345611231169054e-01	1.529195560395897546e+00	4.700000000000000000e+01
3.276000000000482828e+02	-3.988840251766773148e-02	8.411964425596789585e-01	1.549639199831446268e+00	6.000000000000000000e+01
3.284400000000484852e+02	-5.194408592011322268e-02	8.318740341700412433e-01	1.639890010350865790e+00	5.600000000000000000e+01
3.292800000000504497e+02	-5.360783763661081114e-02	7.818162992297609248e-01	1.679538854833951156e+00	3.700000000000000000e+01
3.301200000000505952e+02	-1.515455596702065984e-02	8.812141070611363425e-01	1.708960179325062612e+00	5.100000000000000000e+01
3.309600000000525597e+02	-1.608269136813009204e-02	8.101462653259887681e-01	1.608023133813011096e+00	7.200000000000000000e+01
3.318000000000527052e+02	-2.674487815000810287e-02	8.289813126621988770e-01	1.646517057784455673e+00	4.100000000000000000e+01
3.326400000000529076e+02	-4.729062415998881719e-02	8.681000998038685967e-01	1.675278907982337140e+00	4.600000000000000000e+01
3.334800000000548152e+02	-4.737893182128519176e-02	8.375773979112079992e-01	1.734072188880719567e+00	5.600000000000000000e+01
3.343200000000550176e+02	-1.179688339504978561e-01	8.067651893048192191e-01	1.683192859715993084e+00	5.700000000000000000e+01
3.351600000000552200e+02	-1.285714678050167703e-01	8.355857734903675560e-01	1.762441937208259812e+00	5.600000000000000000e+01
3.360000000000571276e+02	7.323934889476363397e-02	7.037819846443041927e-01	1.631091358984513517e+00	5.200000000000000000e+01
3.368400000000573300e+02	1.380939550497036761e-01	5.396440233081872817e-01	1.659042701702479139e+00	4.700000000000000000e+01
3.376800000000574755e+02	1.831964355680295586e-01	6.054515282511530039e-01	1.748156427038134231e+00	4.300000000000000000e+01
3.385200000000594400e+02	1.386219201793095213e-01	6.321851906441782187e-01	1.747914292240599687e+00	3.800000000000000000e+01
3.393600000000595855e+02	3.255905291684958458e-01	7.403816706526090696e-01	1.627914059274177205e+00	4.300000000000000000e+01
3.402000000000615501e+02	3.731031706393856950e-01	7.479346887244222586e-01	1.667979827253307290e+00	3.700000000000000000e+01
3.410400000000617524e+02	2.802354990075872077e-01	6.452728219227519268e-01	1.828517672076210632e+00	4.500000000000000000e+01
3.418800000000618979e+02	2.373551211483714007e-01	6.714739844364896459e-01	1.939404572405982741e+00	4.500000000000000000e+01
3.427200000000638624e+02	2.345373407837576807e-01	5.969635136280750931e-01	1.870758550696441702e+00	4.200000000000000000e+01
3.435600000000640648e+02	2.725131424139800584e-01	4.818667783638375113e-01	1.922290506385503361e+00	3.900000000000000000e+01
3.444000000000659725e+02	3.409825283930004169e-01	5.064402824833669214e-01	1.954206657375619827e+00	4.000000000000000000e+01
3.452400000000661748e+02	2.892710379955188982e-01	5.709693573264298383e-01	1.946122612119706830e+00	5.000000000000000000e+01
3.460800000000663204e+02	2.866328175956825430e-01	6.861120088475696210e-01	1.868219652791786700e+00	3.400000000000000000e+01
3.469200000000682849e+02	2.740737682309955514e-01	5.505682841354184731e-01	2.051047344372930681e+00	3.900000000000000000e+01
3.477600000000684304e+02	3.315573533376605653e-01	5.944969017805252776e-01	1.914448950424222362e+00	4.900000000000000000e+01
3.486000000000686327e+02	3.689290059482555617e-01	5.587365233431058620e-01	2.057838668540173721e+00	3.800000000000000000e+01
3.494400000000705973e+02	2.663552406275804807e-01	5.628388206631371737e-01	2.020756799419700211e+00	4.800000000000000000e+01
3.502800000000707428e+02	3.343711133561962368e-01	6.179053410141090996e-01	2.073474096134021227e+00	4.300000000000000000e+01
3.511200000000709451e+02	3.537000082526087774e-01	4.619318851568330331e-01	2.105699202495137534e+00	5.000000000000000000e+01
3.519600000000729096e+02	1.428725226200452669e-01	5.554439056738367242e-01	2.068016232923486353e+00	4.500000000000000000e+01
3.528000000000730552e+02	3.718463258406335958e-01	5.696111404514836440e-01	1.851040808287957473e+00	3.600000000000000000e+01
3.536400000000750197e+02	5.340451822246425895e-01	4.129694568006518907e-01	2.094695079152897765e+00	3.400000000000000000e+01
3.544800000000751652e+02	5.177321407778210371e-01	6.188623375949593441e-01	2.169476907748944416e+00	2.500000000000000000e+01
3.553200000000753676e+02	3.808907961445481827e-01	6.974990234595073169e-01	2.145217184083415329e+00	4.000000000000000000e+01
3.561600000000772752e+02	5.639520800593477157e-01	5.439770931158247613e-01	2.120557509076633984e+00	4.300000000000000000e+01
3.570000000000774776e+02	4.775603700554773567e-01	5.373245487672200227e-01	2.155957819535023745e+00	4.100000000000000000e+01
3.578400000000794421e+02	5.105227697372450857e-01	5.306840919346587082e-01	1.980996499972962788e+00	4.200000000000000000e+01
3.586800000000795876e+02	4.155858915773337769e-01	6.758697148747342398e-01	2.077332242427035069e+00	4.000000000000000000e+01
3.595200000000797900e+02	4.524081338559780008e-01	7.215812019821694623e-01	1.923964052708556638e+00	5.300000000000000000e+01
3.603600000000817545e+02	4.677058320762977339e-01	6.682061262114076250e-01	2.000208231932388614e+00	4.900000000000000000e+01
3.612000000000819000e+02	4.523140961565689788e-01	6.859165920039631548e-01	1.886537334944549116e+00	3.300000000000000000e+01
3.620400000000820455e+02	4.766578993603198255e-01	9.757468956271886373e-01	1.983363203630891469e+00	3.800000000000000000e+01
3.628800000000840100e+02	4.306115176432389058e-01	8.753306922708857796e-01	2.240269190492427676e+00	2.800000000000000000e+01
3.637200000000842124e+02	4.327025391520004649e-01	9.856673039477318321e-01	2.006913464096957256e+00	5.300000000000000000e+01
3.645600000000843579e+02	3.834997391241285469e-01	8.469216441560470932e-01	1.922174465711747660e+00	3.900000000000000000e+01
3.654000000000863224e+02	4.138907971982486167e-01	7.357778587887875421e-01	2.257866884093490345e+00	3.100000000000000000e+01
3.662400000000865248e+02	5.558655572523694133e-01	6.938799203933035953e-01	2.245047256817487291e+00	6.000000000000000000e+01
3.670800000000884324e+02	4.795448054301634788e-01	7.607492509292216321e-01	2.253022018159841711e+00	3.600000000000000000e+01
3.679200000000886348e+02	5.137238183762575794e-01	6.780502083275530278e-01	2.281341929379601119e+00	3.800000000000000000e+01
3.687600000000887803e+02	4.359522963053434896e-01	8.966967951212523325e-01	2.369588125687223101e+00	4.400000000000000000e+01
3.696000000000907448e+02	3.594093057972734817e-01	5.547537817144707617e-01	2.427597607330942431e+00	4.000000000000000000e+01
3.704400000000908904e+02	3.819869078118807715e-01	6.808643172967911994e-01	2.335475349915392851e+00	4.000000000000000000e+01
3.712800000000928549e+02	4.945840399594757519e-01	5.778510106540770686e-01	2.443499024648495777e+00	3.200000000000000000e+01
3.721200000000930572e+02	4.971785782199460435e-01	6.225496861300127138e-01	2.272277163022382585e+00	5.300000000000000000e+01
3.729600000000932027e+02	4.483286518985680758e-01	5.179748475054055667e-01	2.259978844494873407e+00	5.000000000000000000e+01
3.738000000000951673e+02	2.875760306333340344e-01	4.311978182710340946e-01	2.216729177601580059e+00	4.400000000000000000e+01
3.746400000000953696e+02	9.449885211152336817e-02	4.714892656212390509e-01	1.873338072192813009e+00	2.800000000000000000e+01
3.754800000000955151e+02	2.306809576039493548e-01	2.294348707341467009e-01	2.110910680840007547e+00	3.800000000000000000e+01
3.763200000000974796e+02	1.025486977009433254e-01	2.603511360870283120e-01	2.338315331170566669e+00	3.900000000000000000e+01
3.771600000000976252e+02	2.439474715732156407e-01	4.057763762638277871e-01	2.145585093085308870e+00	4.000000000000000000e+01
3.780000000000978275e+02	3.550270568801706106e-01	5.443593495599894361e-01	2.284121330590277221e+00	3.500000000000000000e+01
3.788400000000997352e+02	8.101688221528186018e-02	4.325396014962668012e-01	2.223208848723950304e+00	3.100000000000000000e+01
3.796800000000999376e+02	2.612046945941524576e-03	5.298254005691100943e-01	2.161837802993406665e+00	2.400000000000000000e+01
3.805200000001019021e+02	-1.728583953212714519e-02	3.681020873626047463e-01	2.280670203638854421e+00	2.500000000000000000e+01
3.813600000001020476e+02	1.713574206109091669e-01	5.789450617327926985e-01	2.449481451270936638e+00	3.000000000000000000e+01
3.822000000001022499e+02	-2.098528636477765136e-04	6.927033069441029811e-01	2.288376388420822138e+00	2.900000000000000000e+01
3.830400000001042145e+02	-1.030727427793377005e-01	7.570703049031237697e-01	2.407314505853197506e+00	3.500000000000000000e+01
3.838800000001043600e+02	-1.369060582971773909e-01	8.114945864197626868e-01	2.336426074994184532e+00	3.200000000000000000e+01
3.847200000001063245e+02	-1.298571090136281247e-01	8.957250981162729886e-01	2.345079963370726439e+00	2.600000000000000000e+01
3.855600000001064700e+02	-7.930852720730641181e-02	6.293623706077545732e-01	2.293167393201369642e+00	3.400000000000000000e+01
3.864000000001066724e+02	-9.850631981942814530e-02	7.320146066093236037e-01	2.360438867634087057e+00	3.800000000000000000e+01
3.872400000001085800e+02	1.354055417808869115e-02	5.872100948984306790e-01	2.408415221119939886e+00	3.100000000000000000e+01
3.880800000001087824e+02	-3.385931968699661815e-02	5.925745715051899953e-01	2.566766039447681891e+00	3.900000000000000000e+01
3.889200000001089848e+02	-1.825555458523670516e-01	5.257257548419624893e-01	2.365876525760139959e+00	2.700000000000000000e+01
3.897600000001108924e+02	-1.940841526694847552e-01	5.674828809951304454e-01	2.415076850183982771e+00	2.800000000000000000e+01
3.906000000001110948e+02	-9.836822312752246944e-02	8.405760063535040461e-01	2.344139180230586206e+00	4.000000000000000000e+01
3.914400000001112403e+02	6.754840353372901229e-02	5.068457165694537636e-01	2.452892082266109330e+00	3.000000000000000000e+01
3.922800000001132048e+02	-1.867654012752277271e-01	7.713645409343152792e-01	2.460989080581672539e+00	3.500000000000000000e+01
3.931200000001133503e+02	-2.217120107092308001e-01	9.263490113934942372e-01	2.358765318645980713e+00	3.000000000000000000e+01
3.939600000001153148e+02	-2.603379755575105925e-01	6.911046252738359819e-01	2.456440433647650412e+00	2.500000000000000000e+01
3.948000000001155172e+02	-2.508915710628151219e-01	7.918314354563280588e-01	2.323912093170712012e+00	2.900000000000000000e+01
3.956400000001156627e+02	-2.992022440846888731e-01	6.210150063105608353e-01	2.421242873336037604e+00	3.400000000000000000e+01
3.964800000001176272e+02	-3.172121103363498285e-01	6.441967826591676882e-01	2.458497804403578790e+00	4.200000000000000000e+01
3.973200000001178296e+02	-3.436979451406003139e-01	5.184614449344092657e-01	2.515710256253321120e+00	2.800000000000000000e+01
3.981600000001197373e+02	-1.398513211482085294e-01	7.216311729618372084e-01	2.351945658285874430e+00	3.800000000000000000e+01
3.990000000001199396e+02	-2.281092059684474704e-01	7.836112379521377180e-01	2.006649753827874250e+00	3.900000000000000000e+01
3.998400000001200851e+02	-2.583104660962880494e-01	7.962789054733057093e-01	2.260110484935403896e+00	2.900000000000000000e+01
4.006800000001220496e+02	-3.181670543087154468e-01	7.469346095749154202e-01	2.133322594788860549e+00	3.600000000000000000e+01
4.015200000001221952e+02	-2.998851091547957148e-01	9.178043624691293312e-01	1.935638055834526750e+00	3.100000000000000000e+01
4.023600000001223975e+02	-3.720384293780688023e-01	8.973174017869349761e-01	2.018023114903256587e+00	2.900000000000000000e+01
4.032000000001243620e+02	-4.745220411050440901e-01	5.556617377448533901e-01	1.931043616766308979e+00	3.000000000000000000e+01
4.040400000001245076e+02	-4.153584689268887686e-01	9.129097299633468499e-01	2.004465082255365793e+00	2.700000000000000000e+01
4.048800000001247099e+02	-5.055434298411800587e-01	8.104323880432267035e-01	1.938052498067388552e+00	4.200000000000000000e+01
4.057200000001266744e+02	-4.253998528839348925e-01	7.400926862851049393e-01	1.811316480183998046e+00	3.800000000000000000e+01
4.065600000001268199e+02	-5.065529463423374956e-01	8.003235558359393931e-01	1.984004145671821817e+00	3.600000000000000000e+01
4.074000000001287844e+02	-4.987600078376059898e-01	5.516987474457805130e-01	2.116798430067867720e+00	3.200000000000000000e+01
4.082400000001289300e+02	-4.706580705315902557e-01	8.018267268252343705e-01	1.889697858416670151e+00	4.500000000000000000e+01
4.090800000001291323e+02	-5.020679041579967361e-01	7.420846520386021883e-01	1.722530826352480338e+00	3.100000000000000000e+01
4.099200000001310400e+02	-5.646736872468808288e-01	7.355503206664868454e-01	1.725216705855945998e+00	3.200000000000000000e+01
4.107600000001312424e+02	-4.953395532063270545e-01	9.095090954952710360e-01	1.847779152476491937e+00	3.700000000000000000e+01
4.116000000001332069e+02	-4.776813011870651993e-01	8.439329953513881044e-01	1.949905008381342508e+00	5.300000000000000000e+01
4.124400000001333524e+02	-4.678335808973191901e-01	8.094551427686718093e-01	1.731622603393767834e+00	4.300000000000000000e+01
4.132800000001335547e+02	-3.149601020581405675e-01	7.244757135507496892e-01	1.824283476898908685e+00	3.800000000000000000e+01
4.141200000001355193e+02	-3.768716975641184241e-01	7.208843587178239698e-01	1.787019430527946318e+00	4.500000000000000000e+01
4.149600000001356648e+02	-1.362280521779742071e-01	6.997707274832122293e-01	1.980241590461826684e+00	5.000000000000000000e+01
4.158000000001358103e+02	-3.555787462726018866e-01	7.196314138633224111e-01	1.824031099864894534e+00	4.700000000000000000e+01
4.166400000001377748e+02	-3.256712119189240084e-01	7.580886848757641960e-01	2.079644771800442715e+00	4.900000000000000000e+01
4.174800000001379772e+02	-1.977129568768393464e-01	8.038213444154562737e-01	1.965048635170017599e+00	5.700000000000000000e+01
4.183200000001381227e+02	-3.783311195259584925e-01	7.561203957050639524e-01	2.039247550201312098e+00	3.700000000000000000e+01
4.191600000001400872e+02	-2.836067830864467121e-01	7.490002278512499778e-01	2.203946096467487070e+00	4.300000000000000000e+01
4.200000000001402896e+02	-1.238433824381850179e-01	8.448008197968993604e-01	2.309474568574025444e+00	5.300000000000000000e+01
4.208400000001421972e+02	-2.516438736078356886e-01	8.603697065808160183e-01	2.224902838680481665e+00	3.900000000000000000e+01
4.216800000001423996e+02	-2.908289380526263290e-01	8.844768355611712929e-01	2.029656637870313141e+00	5.800000000000000000e+01
4.225200000001425451e+02	-3.199432154403255568e-01	9.572830138488799268e-01	2.303984612806398768e+00	5.100000000000000000e+01
4.233600000001445096e+02	-3.193944082806581264e-01	9.699015804311241773e-01	2.277600166892523426e+00	4.600000000000000000e+01
4.242000000001446551e+02	-1.071482276500797942e-01	9.646549294715207612e-01	2.310327169878842568e+00	4.700000000000000000e+01
4.250400000001466196e+02	-1.155047874367063077e-01	8.674481684900626766e-01	2.122557304932132016e+00	4.900000000000000000e+01
4.258800000001468220e+02	-2.435518034288292055e-02	8.200698714232250719e-01	2.335938819628455398e+00	4.600000000000000000e+01
4.267200000001469675e+02	-1.026888606689901062e-01	8.524374419402485081e-01	2.319289873174056105e+00	4.900000000000000000e+01
4.275600000001489320e+02	-1.014075991382564629e-01	1.135801933360925275e+00	2.431241606833569158e+00	3.900000000000000000e+01
4.284000000001491344e+02	-2.916331323282528309e-02	1.103551890614480557e+00	2.283729805889482378e+00	5.000000000000000000e+01
4.292400000001492799e+02	3.542363765207701132e-02	1.083457366340887518e+00	2.146592017517618078e+00	4.300000000000000000e+01
4.300800000001512444e+02	4.224391593740456363e-02	9.816236772208568606e-01	2.270185867575551075e+00	3.900000000000000000e+01
4.309200000001513899e+02	8.949924555816934912e-02	9.469560031703043723e-01	2.434711009179607366e+00	4.200000000000000000e+01
4.317600000001515923e+02	-1.558492178353441671e-01	9.320706525244388807e-01	2.320465642584646826e+00	5.100000000000000000e+01
4.326000000001535000e+02	1.826321017143334169e-02	8.555161499867347530e-01	2.656130597116293401e+00	3.800000000000000000e+01
4.334400000001537023e+02	3.461691388011700621e-02	8.479622878071052527e-01	2.311372944179954203e+00	4.100000000000000000e+01
4.342800000001556668e+02	-1.789311281861274139e-01	8.911054031614933368e-01	2.484828745780949699e+00	4.400000000000000000e+01
4.351200000001558124e+02	9.031927426463098874e-02	8.637191093883326287e-01	2.446737029963399035e+00	3.200000000000000000e+01
4.359600000001560147e+02	-2.116205660359582463e-02	8.459377144783880587e-01	2.419117551008205691e+00	4.600000000000000000e+01
4.368000000001579792e+02	-8.603847680916941465e-02	6.176993156922694350e-01	2.452456009117836011e+00	5.600000000000000000e+01
4.376400000001581247e+02	-8.197307160423608630e-02	7.289735619341001227e-01	2.346028888351875619e+00	4.800000000000000000e+01
4.384800000001600893e+02	-1.095901221213865240e-01	8.211271165905903446e-01	2.538609181552437200e+00	6.200000000000000000e+01
4.393200000001602348e+02	-2.285843308538102747e-01	7.217861596479091535e-01	2.399932535638520825e+00	4.800000000000000000e+01
4.401600000001604371e+02	-1.570784025112873794e-01	8.529478076740589776e-01	2.291595776618102764e+00	5.700000000000000000e+01
4.410000000001623448e+02	-1.823072829823720042e-01	8.064161051148472925e-01	2.264530893493001074e+00	3.300000000000000000e+01
4.418400000001625472e+02	-6.486454449927256394e-02	1.051402886136102666e+00	2.206254160543938525e+00	5.300000000000000000e+01
4.426800000001627495e+02	-1.164297009370927755e-01	9.252835064083817507e-01	2.176465746065646911e+00	4.300000000000000000e+01
4.435200000001646572e+02	-4.719905592250001058e-02	8.987308973191131534e-01	2.236286786086050693e+00	4.800000000000000000e+01
4.443600000001648596e+02	-4.802279421239563639e-02	8.907302355398333260e-01	2.317212728479781880e+00	4.900000000000000000e+01
4.452000000001650051e+02	-1.089580437174393485e-01	7.919247945690561785e-01	2.459338181079226526e+00	3.500000000000000000e+01
4.460400000001669696e+02	-1.420758348207138422e-01	6.707754893409451080e-01	2.500724070099573204e+00	3.600000000000000000e+01
4.468800000001671151e+02	-2.372931770772667148e-01	5.585841360269303557e-01	2.551353881815618951e+00	4.600000000000000000e+01
4.477200000001690796e+02	-8.069918194021216684e-02	8.895284341355716995e-01	2.350751395616827999e+00	4.200000000000000000e+01
4.485600000001692820e+02	-1.076901474302138957e-02	7.707820336843866915e-01	2.561707381949077433e+00	4.900000000000000000e+01
4.494000000001694275e+02	4.787905759468507466e-04	7.703702153813016817e-01	2.283054050124401435e+00	4.900000000000000000e+01
4.502400000001713920e+02	6.194850794798004157e-02	7.595056663806928343e-01	2.304550831072561756e+00	3.800000000000000000e+01
4.510800000001715944e+02	1.388564308714992750e-02	8.094043545581285359e-01	2.445926531517049973e+00	4.900000000000000000e+01
4.519200000001735020e+02	9.545597501077654479e-02	8.402265764273739723e-01	2.436761969995716370e+00	6.000000000000000000e+01
4.527600000001737044e+02	9.716807209478661722e-02	9.024367309291869699e-01	2.287620212283481891e+00	4.600000000000000000e+01
4.536000000001738499e+02	7.672723740925321834e-02	8.259209256469690619e-01	2.589819194284963988e+00	4.300000000000000000e+01
4.544400000001758144e+02	6.477111563639995073e-02	1.020979269650334587e+00	2.721830235669622233e+00	4.900000000000000000e+01
4.552800000001759599e+02	1.638495593717108068e-01	9.365553770723619165e-01	2.603157013585831070e+00	3.800000000000000000e+01
4.561200000001761623e+02	2.445767889506036685e-01	9.608964837688399596e-01	2.394504463556446971e+00	4.300000000000000000e+01
4.569600000001781268e+02	2.671102174316082323e-01	8.247821621901807454e-01	2.426732645708087777e+00	3.300000000000000000e+01
4.578000000001782723e+02	3.295063843963679240e-01	1.020207980504098666e+00	2.377720866566530145e+00	3.500000000000000000e+01
4.586400000001784747e+02	9.120920419543863955e-02	1.097854562056108207e+00	2.378065074152883263e+00	3.700000000000000000e+01
4.594800000001804392e+02	1.709521824762940401e-01	1.073212960716919184e+00	2.288541532454438254e+00	4.300000000000000000e+01
4.603200000001805847e+02	2.283405114266407188e-01	1.086909708141670095e+00	2.338091858368158693e+00	4.400000000000000000e+01
4.611600000001825492e+02	3.389380716650162717e-01	1.048675564279549777e+00	2.467027028073631278e+00	3.600000000000000000e+01
4.620000000001826947e+02	3.427273459322980331e-01	8.677709173722565339e-01	2.265650181938680063e+00	3.700000000000000000e+01
4.628400000001828971e+02	2.971540948687204087e-01	9.173200290783428690e-01	2.295540127223552496e+00	3.300000000000000000e+01
4.636800000001848048e+02	4.120740677032197485e-01	7.964844347980073458e-01	2.374906996994587960e+00	3.300000000000000000e+01
4.645200000001850071e+02	4.261306663051593890e-01	8.145336522675417079e-01	2.193638870753809922e+00	2.900000000000000000e+01
4.653600000001869716e+02	4.688397731863499507e-01	9.155259562524882266e-01	2.363424290255632165e+00	4.000000000000000000e+01
4.662000000001871172e+02	3.278869918580725740e-01	1.090177342763019253e+00	2.374353416322395383e+00	3.900000000000000000e+01
4.670400000001873195e+02	3.360334139627068617e-01	1.044821001555062301e+00	2.374391107276279111e+00	4.600000000000000000e+01
4.678800000001892840e+02	4.348976229942120852e-01	1.126849847872489541e+00	2.353020188151500047e+00	4.700000000000000000e+01
4.687200000001894296e+02	4.839782081071121178e-01	1.198874565647340074e+00	2.390181714495513088e+00	4.100000000000000000e+01
4.695600000001895751e+02	2.300351355751760196e-01	1.060618397651653666e+00	2.176417623902588527e+00	4.800000000000000000e+01
4.704000000001915396e+02	2.343110288981927747e-01	8.798315009382057239e-01	2.193287952551281172e+00	3.800000000000000000e+01
4.712400000001917419e+02	2.897046682215103086e-01	9.364829241213699085e-01	2.110236013794394960e+00	5.600000000000000000e+01
4.720800000001918875e+02	2.785242983020147500e-01	9.233694125611737746e-01	2.177851377730617433e+00	3.600000000000000000e+01
4.729200000001938520e+02	4.970887934483173010e-01	7.705594679617155940e-01	1.905285068826139350e+00	4.000000000000000000e+01
4.737600000001940543e+02	2.664095791420512116e-01	8.384803633153623537e-01	1.932150812123595074e+00	4.200000000000000000e+01
4.746000000001959620e+02	4.676503721029391936e-01	8.593395333159886684e-01	2.128420420224911958e+00	4.100000000000000000e+01
4.754400000001961644e+02	3.868685434830038683e-01	9.115442918035764341e-01	1.944553567287725659e+00	3.800000000000000000e+01
4.762800000001963099e+02	3.872512090970973153e-01	8.822720858362158580e-01	1.969350513476802123e+00	4.200000000000000000e+01
4.771200000001982744e+02	5.005176405975736431e-01	7.424892528309714468e-01	1.654098715712387868e+00	3.300000000000000000e+01
4.779600000001984199e+02	5.131801303381610113e-01	7.917046480405212083e-01	1.809533072207665461e+00	3.600000000000000000e+01
4.788000000002003844e+02	5.070152570065908915e-01	7.913958641456078080e-01	1.847277096816713815e+00	3.800000000000000000e+01
4.796400000002005868e+02	4.132332334091958215e-01	8.924342720756698322e-01	1.646369084820937578e+00	4.100000000000000000e+01
4.804800000002007323e+02	4.487606930513048376e-01	8.932252575144300488e-01	1.856361627778845724e+00	3.700000000000000000e+01
4.813200000002026968e+02	5.444390824007384611e-01	7.694908733974301640e-01	1.848742851789984654e+00	3.500000000000000000e+01
4.821600000002028992e+02	6.992065578485335831e-01	6.511608543218394551e-01	2.061629213902589797e+00	3.800000000000000000e+01
4.830000000002030447e+02	5.233090147179217944e-01	6.643416652075562201e-01	1.963422295020422759e+00	4.200000000000000000e+01
4.838400000002050092e+02	4.761852431375783179e-01	7.707939780675425734e-01	2.064716124712105305e+00	4.000000000000000000e+01
4.846800000002051547e+02	6.009671647445298248e-01	7.892711065408677396e-01	1.905696318439208392e+00	4.300000000000000000e+01
4.855200000002053571e+02	6.261314707071259367e-01	7.899196109774577756e-01	1.957262144014590088e+00	3.700000000000000000e+01
4.863600000002072647e+02	5.421661915194226911e-01	9.842799151321269813e-01	1.979990746564028070e+00	2.900000000000000000e+01
4.872000000002074671e+02	3.368557865730840151e-01	1.010619238054333291e+00	1.971681656588702314e+00	4.600000000000000000e+01
4.880400000002094316e+02	3.569385817626513080e-01	1.045893584386366593e+00	1.842940079989855651e+00	5.300000000000000000e+01
4.888800000002095771e+02	3.444684075050842842e-01	1.192589499782537033e+00	1.995525425369472972e+00	4.100000000000000000e+01
4.897200000002097795e+02	4.412713340372879656e-01	8.467558654730654721e-01	1.977725793089036399e+00	4.500000000000000000e+01
4.905600000002117440e+02	4.071368509881057585e-01	8.380368183246912350e-01	2.218564742215825447e+00	4.600000000000000000e+01
4.914000000002118895e+02	8.071735771194010756e-02	7.681592636793788120e-01	1.940174390220378964e+00	4.100000000000000000e+01
4.922400000002138540e+02	2.413538687617137746e-01	8.362511016672530273e-01	1.862746763005704409e+00	2.700000000000000000e+01
4.930800000002139996e+02	1.809292673619868064e-01	7.236803306056560636e-01	1.833089198235874351e+00	4.900000000000000000e+01
4.939200000002142019e+02	4.994335647478526097e-02	7.397521805870028722e-01	1.852302833150049510e+00	3.300000000000000000e+01
4.947600000002161096e+02	7.776443416441169987e-02	6.427892669544783555e-01	1.861613818804861875e+00	4.400000000000000000e+01
4.956000000002163119e+02	1.553919983204456734e-01	7.274397937733634301e-01	2.000643175199850354e+00	3.400000000000000000e+01
4.964400000002165143e+02	1.828658838307435364e-01	7.216945350780499258e-01	1.827101879483342683e+00	4.800000000000000000e+01
4.972800000002184220e+02	3.323813479629019740e-01	7.968762815060510540e-01	1.812681890860602607e+00	4.900000000000000000e+01
4.981200000002186243e+02	2.831674128462153828e-01	8.318424106940577323e-01	1.850726873803628880e+00	5.700000000000000000e+01
4.989600000002187699e+02	1.737267009124518757e-01	8.672784032511490215e-01	1.768610456053677948e+00	3.700000000000000000e+01
4.998000000002207344e+02	2.224462601299684039e-01	8.613270150035272632e-01	1.825187575510025084e+00	3.800000000000000000e+01
5.006400000002208799e+02	1.902066741124207039e-01	8.042012021398343702e-01	1.840371434879090051e+00	5.100000000000000000e+01
5.014800000002228444e+02	2.052438897634798198e-01	9.091318966999037965e-01	1.946456574292353858e+00	3.700000000000000000e+01
5.023200000002230468e+02	1.496147959385757120e-01	5.434201471225317270e-01	2.023186957402177910e+00	5.000000000000000000e+01
5.031600000002231923e+02	1.353243434762417541e-01	5.761555694313242881e-01	1.890262916261159720e+00	4.900000000000000000e+01
5.040000000002251568e+02	4.906821419633570769e-01	5.498635557850690692e-01	1.677408397133935525e+00	4.200000000000000000e+01
5.048400000002253591e+02	3.071723565656064858e-01	6.447914970748358510e-01	1.744512493570809175e+00	4.100000000000000000e+01
5.056800000002272668e+02	3.644615910433240957e-01	6.172338093116314095e-01	1.729885486755201152e+00	3.900000000000000000e+01
5.065200000002274692e+02	4.055960650756588182e-01	7.480320532834899838e-01	1.733528756086790246e+00	4.200000000000000000e+01
5.073600000002276147e+02	4.963085879613126083e-01	5.698889748940514366e-01	1.818563142642537045e+00	4.300000000000000000e+01
5.082000000002295792e+02	5.465748332624404959e-01	5.695944201069998991e-01	1.943963809889579286e+00	5.600000000000000000e+01
5.090400000002297247e+02	3.971437444131272199e-01	6.686075574466642246e-01	1.909776368742228447e+00	2.900000000000000000e+01
5.098800000002299271e+02	3.390546326149427858e-01	7.303614371926062665e-01	1.735295193303830530e+00	5.000000000000000000e+01
5.107200000002318916e+02	2.302883656322008421e-01	7.566904076981620930e-01	1.870051861478440713e+00	3.400000000000000000e+01
5.115600000002320371e+02	1.585235880727172142e-01	7.342081717168238431e-01	1.774107381258803295e+00	4.700000000000000000e+01
5.124000000002322395e+02	3.164094614343090361e-01	7.116385627470365183e-01	1.957417745841989021e+00	4.700000000000000000e+01
5.132400000002342040e+02	2.441101639362465159e-01	6.802838047029653445e-01	1.930131867326978723e+00	3.900000000000000000e+01
5.140800000002343495e+02	4.614412444255901469e-01	8.173110134212747679e-01	1.873882519749559439e+00	4.600000000000000000e+01
5.149200000002363140e+02	4.606920732043135458e-01	8.344608236987371974e-01	1.738655440100733918e+00	4.500000000000000000e+01
5.157600000002364595e+02	4.599049697226824107e-01	8.835780731314507586e-01	1.883900122176484837e+00	5.300000000000000000e+01
5.166000000002366050e+02	4.694104290892077147e-01	1.026178494230110871e+00	2.139236008652745546e+00	5.000000000000000000e+01
5.174400000002385696e+02	3.576887128374265923e-01	1.132529907938274460e+00	2.265861906026475747e+00	4.200000000000000000e+01
5.182800000002387151e+02	3.960811288340457814e-01	1.030427125355019680e+00	1.963254005213851849e+00	4.200000000000000000e+01
5.191200000002406796e+02	5.444135123130571241e-01	1.015679261099407427e+00	2.230327162283289422e+00	5.000000000000000000e+01
5.199600000002409388e+02	5.643850818316513696e-01	1.079885514931860024e+00	2.196774500883322823e+00	4.800000000000000000e+01
5.208000000002410843e+02	4.639386365043957072e-01	9.218894234942046628e-01	2.072628360861799912e+00	4.500000000000000000e+01
5.216400000002430488e+02	5.419355636393436981e-01	8.048099879035115478e-01	2.249110963465188018e+00	4.500000000000000000e+01
5.224800000002431943e+02	3.689753366827541736e-01	7.077094448803282756e-01	2.288378385857770425e+00	4.900000000000000000e+01
5.233200000002433399e+02	5.897060656367396625e-01	7.901450323675316412e-01	2.268394190118000253e+00	3.300000000000000000e+01
5.241600000002453044e+02	6.102212799356963036e-01	4.776100194147827604e-01	2.238747582345756104e+00	3.900000000000000000e+01
5.250000000002454499e+02	5.587507637831111706e-01	3.502015233027023777e-01	2.227840348481843424e+00	2.500000000000000000e+01
5.258400000002457091e+02	6.796797772578173635e-01	4.706946306154895510e-01	2.455974575664311210e+00	3.000000000000000000e+01
5.266800000002476736e+02	5.644563340323602851e-01	3.910098503897398992e-01	2.294379651484210747e+00	3.500000000000000000e+01
5.275200000002478191e+02	7.115841944280190123e-01	4.700180289549723556e-01	2.343581250762098556e+00	3.000000000000000000e+01
5.283600000002497836e+02	6.283948594975762303e-01	4.364243854406966161e-01	2.282706016510910541e+00	4.100000000000000000e+01
5.292000000002499291e+02	7.246968367152772927e-01	6.749654910051055001e-01	1.940607498214326210e+00	3.600000000000000000e+01
5.300400000002500747e+02	7.205337646106920735e-01	4.659970290457428055e-01	2.278743971031688798e+00	2.900000000000000000e+01
5.308800000002520392e+02	8.294621653116168725e-01	3.863239519304366709e-01	2.027729835458170093e+00	3.200000000000000000e+01
5.317200000002521847e+02	8.402187058157388755e-01	3.748714001067083856e-01	2.326970191761911000e+00	2.100000000000000000e+01
5.325600000002541492e+02	7.826062617042954805e-01	2.825817016481624311e-01	2.265426590014153252e+00	3.200000000000000000e+01
5.334000000002542947e+02	6.345102965856477262e-01	3.586313804264307237e-01	2.182912421880028653e+00	3.300000000000000000e+01
5.342400000002545539e+02	8.094834929060762407e-01	2.457394198398257235e-01	2.240250072880650478e+00	2.800000000000000000e+01
5.350800000002564047e+02	8.859486367097824111e-01	1.741148315755494114e-01	2.236322636009017817e+00	2.900000000000000000e+01
5.359200000002566640e+02	8.929629711567321770e-01	1.741300939895996658e-01	2.300976762363307948e+00	3.300000000000000000e+01
5.367600000002568095e+02	7.499722394867506248e-01	2.234820706375173494e-01	2.236071858261716727e+00	2.400000000000000000e+01
5.376000000002587740e+02	7.956612527743917029e-01	2.269173203664295313e-01	2.262755967682529512e+00	3.600000000000000000e+01
5.384400000002589195e+02	8.323692427016089468e-01	1.167831877492832016e-01	2.220278248579826919e+00	3.500000000000000000e+01
5.392800000002590650e+02	8.010185159681175726e-01	1.075378578561321241e-01	2.267847747308811890e+00	2.700000000000000000e+01
5.401200000002610295e+02	8.797394576141532863e-01	2.137191676034784216e-01	2.395531048109530214e+00	2.500000000000000000e+01
5.409600000002612887e+02	7.672074171986591473e-01	3.115870065712794679e-01	2.363509802558771522e+00	3.300000000000000000e+01
5.418000000002631396e+02	1.023160673349564842e+00	2.707746591028580285e-01	2.182232833319251331e+00	4.900000000000000000e+01
5.426400000002633988e+02	8.061963393951069312e-01	4.247825974676827654e-01	2.159419346964822850e+00	5.800000000000000000e+01
5.434800000002635443e+02	8.083934811281494603e-01	4.111838219214033474e-01	1.864618325538049293e+00	3.700000000000000000e+01
5.443200000002655088e+02	9.097511496358670069e-01	4.678397911851470692e-01	1.960368662940156881e+00	5.700000000000000000e+01
5.451600000002656543e+02	7.602717495282886873e-01	5.348058650737947950e-01	2.066000399461783044e+00	4.100000000000000000e+01
5.460000000002676188e+02	7.799065940128203644e-01	4.820713034990107282e-01	1.820782523936443686e+00	4.700000000000000000e+01
5.468400000002677643e+02	8.079658539961916963e-01	4.264737120757051692e-01	1.965933585550393214e+00	3.700000000000000000e+01
5.476800000002679099e+02	8.372106817392419575e-01	1.890178008037244339e-01	1.951124244275505903e+00	4.000000000000000000e+01
5.485200000002698744e+02	6.420777501126471165e-01	3.010243891998778398e-01	1.857511290998119513e+00	3.700000000000000000e+01
5.493600000002700199e+02	5.556050309711461077e-01	3.742486343091000478e-01	1.944579114459192404e+00	3.000000000000000000e+01
5.502000000002702791e+02	5.592726023206530117e-01	4.487348200748404459e-01	1.951266518725648602e+00	3.800000000000000000e+01
5.510400000002722436e+02	4.229287247882171918e-01	4.123306222704634649e-01	2.037648266525985186e+00	3.900000000000000000e+01
5.518800000002723891e+02	2.948252856224297114e-01	3.655276039617370021e-01	1.794321283689781721e+00	3.100000000000000000e+01
5.527200000002725346e+02	2.868306505543488649e-01	3.288912575733980992e-01	1.952209554450095030e+00	3.500000000000000000e+01
5.535600000002744991e+02	4.935333353060628592e-01	2.512754615846122253e-01	1.861797525873381431e+00	5.800000000000000000e+01
5.544000000002746447e+02	7.410289887661244412e-01	3.841019187599377105e-01	1.922699416043631038e+00	4.100000000000000000e+01
5.552400000002766092e+02	8.379894633396526293e-01	4.974504906390009307e-01	1.983778095528067942e+00	4.300000000000000000e+01
5.560800000002767547e+02	8.453624185366198640e-01	3.372430903373876410e-01	2.136575903438675983e+00	4.100000000000000000e+01
5.569200000002770139e+02	8.630059886113716772e-01	3.026603508131349152e-01	1.949116911942924579e+00	4.400000000000000000e+01
5.577600000002789784e+02	7.605518422316225324e-01	3.464622357754105764e-01	1.800643486431626972e+00	5.300000000000000000e+01
5.586000000002791239e+02	7.779999944561097891e-01	2.079396291273877262e-01	1.710891743837976264e+00	4.100000000000000000e+01
5.594400000002810884e+02	9.342336125982235728e-01	1.787165802358985367e-01	1.680013891181386665e+00	4.700000000000000000e+01
5.602800000002812340e+02	7.893633811707105874e-01	1.508533434092740322e-01	1.728605049299451579e+00	4.000000000000000000e+01
5.611200000002813795e+02	7.535015158242240885e-01	4.385193991139479941e-02	1.614886207120716621e+00	4.500000000000000000e+01
5.619600000002833440e+02	7.679239335434733249e-01	1.494959042805183991e-01	1.491029766210276719e+00	5.000000000000000000e+01
5.628000000002834895e+02	6.414251352079588520e-01	3.482519237974335269e-02	1.597577848827238078e+00	5.700000000000000000e+01
5.636400000002836350e+02	7.428888799594085546e-01	1.706447976576646042e-01	1.724044384780621719e+00	3.700000000000000000e+01
5.644800000002855995e+02	5.839369158867505627e-01	1.108834640676741312e-01	1.720074652319385722e+00	4.700000000000000000e+01
5.653200000002858587e+02	6.745260353720737845e-01	3.420807848150120289e-02	1.606348771554125809e+00	5.000000000000000000e+01
5.661600000002860043e+02	5.927954397697324795e-01	1.370172424065498884e-01	1.671061582809979296e+00	4.300000000000000000e+01
5.670000000002879688e+02	6.091138299908859244e-01	1.378504010520970047e-01	1.785861292478221563e+00	4.800000000000000000e+01
5.678400000002881143e+02	5.446377099279178235e-01	6.859619831149954550e-02	1.601293089620033250e+00	4.600000000000000000e+01
5.686800000002900788e+02	6.526528219205018910e-01	4.997949348471186770e-02	1.495604657388957426e+00	5.100000000000000000e+01
5.695200000002902243e+02	5.715651133471868484e-01	1.184576385601556758e-01	1.460213154481732278e+00	3.600000000000000000e+01
5.703600000002903698e+02	5.384939802179427026e-01	1.513066541666483467e-01	1.716949280470884354e+00	5.100000000000000000e+01
5.712000000002923343e+02	5.139505909530247552e-01	6.666680095494925684e-02	1.643797966375471375e+00	4.600000000000000000e+01
5.720400000002925935e+02	3.989312850479118100e-01	1.239554219779203104e-01	1.789247300233734350e+00	4.600000000000000000e+01
5.728800000002944444e+02	4.038939349996779060e-01	1.016132352263632299e-01	1.666501236139900088e+00	5.400000000000000000e+01
5.737200000002947036e+02	4.265453919824300777e-01	4.093972003752797129e-01	1.614476561011110478e+00	2.800000000000000000e+01
5.745600000002948491e+02	3.049349529055311869e-01	6.721429265876932568e-02	1.561752451757020710e+00	3.800000000000000000e+01
5.754000000002968136e+02	2.331489011995546423e-01	3.290005474176382894e-02	1.518489333920242323e+00	3.700000000000000000e+01
5.762400000002969591e+02	1.988582607373515776e-01	3.828854671090231587e-02	1.596913967195594086e+00	3.200000000000000000e+01
5.770800000002971046e+02	3.822222804741101099e-01	-3.327635293299802122e-02	1.396268585390427086e+00	3.800000000000000000e+01
5.779200000002990691e+02	2.656258268091403751e-01	1.096898434931895538e-01	1.503443752032792124e+00	2.900000000000000000e+01
5.787600000002992147e+02	2.583338821259221207e-01	2.363309483926454568e-01	1.789629315710307811e+00	4.000000000000000000e+01
5.796000000002994739e+02	2.522946823638798630e-01	1.712039246127721182e-01	1.615792814507338804e+00	5.400000000000000000e+01
5.804400000003013247e+02	3.779267631563319463e-01	2.740754239402960479e-01	1.522318661415377639e+00	4.400000000000000000e+01
5.812800000003015839e+02	3.055214384715669862e-01	3.262892309130359658e-01	1.658010458795657893e+00	3.800000000000000000e+01
5.821200000003035484e+02	3.643701711648991703e-01	5.200491271495990553e-01	1.512657140777134313e+00	4.200000000000000000e+01
5.829600000003036939e+02	3.043547201115258671e-01	4.323350659118371242e-01	1.687593353457687684e+00	3.100000000000000000e+01
5.838000000003038394e+02	3.420046127953161319e-01	2.328320401012755614e-01	1.523011538349673177e+00	2.200000000000000000e+01
5.846400000003058040e+02	3.391677777610276334e-01	2.398856507698980955e-01	1.689270126524690774e+00	3.900000000000000000e+01
5.854800000003059495e+02	1.086713387575869993e-01	2.337098628431248937e-01	1.757171380678037576e+00	5.100000000000000000e+01
5.863200000003079140e+02	3.299391002910687098e-01	1.774427722550027120e-01	1.876801061604184806e+00	4.500000000000000000e+01
5.871600000003080595e+02	3.505099207846867904e-01	2.121706306213932969e-02	1.687145810845082972e+00	3.800000000000000000e+01
5.880000000003083187e+02	3.520796660175042891e-01	1.779606971310037089e-01	1.687057465776044873e+00	4.000000000000000000e+01
5.888400000003102832e+02	2.543915596213985886e-02	6.443468722998368925e-02	1.476371478328136311e+00	6.100000000000000000e+01
5.896800000003104287e+02	5.429010115064374364e-01	2.596678422229802274e-01	1.785260218277523681e+00	5.500000000000000000e+01
5.905200000003105743e+02	6.040684894458248078e-01	1.845967130809450518e-01	1.744817024359378355e+00	5.800000000000000000e+01
5.913600000003125388e+02	4.989322781603074963e-01	1.914978988254963932e-01	1.683858978371591375e+00	4.500000000000000000e+01
5.922000000003126843e+02	5.033812886452715407e-01	2.794813229774476548e-01	1.992914809795066633e+00	4.000000000000000000e+01
5.930400000003128298e+02	2.110885782217941098e-01	2.693828809348383091e-01	1.752047167888019175e+00	4.000000000000000000e+01
5.938800000003147943e+02	2.322136558460743405e-01	2.373587546911503088e-01	1.871708346294947090e+00	4.600000000000000000e+01
5.947200000003149398e+02	3.534251609331915955e-01	2.517468518224923457e-01	2.131670145513054226e+00	5.300000000000000000e+01
5.955600000003169043e+02	2.936420981500531546e-01	1.445782882807988834e-01	1.781067382713893643e+00	6.400000000000000000e+01
5.964000000003171635e+02	2.818769191300635191e-01	1.088656421477374181e-01	1.869432419202879281e+00	5.000000000000000000e+01
5.972400000003173091e+02	3.203071420379162704e-01	6.433419047256261347e-02	1.936799684278559308e+00	3.900000000000000000e+01
5.980800000003192736e+02	3.010117565991114463e-01	1.793362853861277806e-01	1.812671562984141449e+00	4.200000000000000000e+01
5.989200000003194191e+02	2.399424314546182990e-01	1.372893163719319798e-01	1.697775263009883240e+00	4.600000000000000000e+01
5.997600000003213836e+02	1.060882024588810646e-01	1.270239879327639265e-01	1.744401595507182767e+00	4.200000000000000000e+01
6.006000000003215291e+02	1.798982886381899349e-01	2.594356785224933848e-01	1.599770663046673924e+00	3.100000000000000000e+01
6.014400000003216746e+02	9.591105331656119004e-02	3.234592554541482201e-01	1.504158336375539973e+00	3.200000000000000000e+01
6.022800000003236391e+02	1.522523594128405156e-01	2.672190894959906027e-01	1.476803683590413030e+00	3.500000000000000000e+01
6.031200000003238983e+02	2.919016473517567212e-01	3.311836036137196793e-01	1.469904558434814712e+00	5.500000000000000000e+01
6.039600000003240439e+02	1.727734695270220500e-01	3.560961869593946005e-01	1.653045564782526178e+00	3.900000000000000000e+01
6.048000000003260084e+02	6.250407654342937658e-02	3.813958518515938589e-01	1.656970694209510819e+00	5.200000000000000000e+01
6.056400000003261539e+02	1.730789189338375056e-01	2.416246179327787846e-01	1.551758041599842208e+00	3.700000000000000000e+01
6.064800000003262994e+02	1.737202928937645885e-01	6.238720748724330134e-01	1.626655238909097800e+00	3.200000000000000000e+01
6.073200000003282639e+02	4.652207350479722336e-01	6.360610908859145596e-01	1.410789286867279113e+00	4.000000000000000000e+01
6.081600000003284094e+02	4.769009117987791369e-01	6.570840330570786314e-01	1.414176563518011687e+00	3.100000000000000000e+01
6.090000000003303740e+02	7.591337869269251803e-02	6.816196430228742553e-01	1.496693792193615202e+00	3.000000000000000000e+01
6.098400000003305195e+02	-2.638775743641236238e-02	6.170124581906777372e-01	1.538809266458158520e+00	3.100000000000000000e+01
6.106800000003307787e+02	5.196462315862745984e-02	7.117199118283861203e-01	1.509825868721420994e+00	3.400000000000000000e+01
6.115200000003326295e+02	1.435701409257020833e-01	7.272368544278300373e-01	1.470088242885477570e+00	3.700000000000000000e+01
6.123600000003328887e+02	3.009249909362323727e-01	6.298353110679496547e-01	1.562022196285180575e+00	3.600000000000000000e+01
6.132000000003348532e+02	2.278532431283163129e-01	5.720728511847283926e-01	1.515158030281936519e+00	3.600000000000000000e+01
6.140400000003349987e+02	1.145592227481881664e-01	6.758978614373025717e-01	1.647778932456096523e+00	3.200000000000000000e+01
6.148800000003351443e+02	1.107326487299117590e-01	7.702731006075493880e-01	1.511283791837181978e+00	3.400000000000000000e+01
6.157200000003371088e+02	2.657141338866327862e-01	5.268265984610367436e-01	1.436310048827850405e+00	4.000000000000000000e+01
6.165600000003372543e+02	8.144597757370253266e-02	7.226001108196814515e-01	1.451067802211758462e+00	3.600000000000000000e+01
6.174000000003375135e+02	2.824677107986733188e-02	7.684115356856957568e-01	1.614224448088243946e+00	3.500000000000000000e+01
6.182400000003393643e+02	8.404873993277633959e-02	7.511477355395276279e-01	1.596425302394552936e+00	2.700000000000000000e+01
6.190800000003396235e+02	9.834470483821411424e-02	5.920268753430552033e-01	1.328668028249495148e+00	3.600000000000000000e+01
6.199200000003397690e+02	1.738439081308773559e-01	6.515618873383147713e-01	1.582170533373143506e+00	4.300000000000000000e+01
6.207600000003417335e+02	2.201177190825649166e-01	5.604742076002131590e-01	1.826135529393364765e+00	4.700000000000000000e+01
6.216000000003418791e+02	3.499724168635008348e-01	7.016085158852991555e-01	1.720185231740846588e+00	3.500000000000000000e+01
6.224400000003438436e+02	4.024767144315885559e-01	8.000262966105421425e-01	1.795345937283285842e+00	3.700000000000000000e+01
6.232800000003439891e+02	2.649733820615246538e-01	7.976129147937480734e-01	1.801770477125638648e+00	4.400000000000000000e+01
6.241200000003441346e+02	3.276351444560429149e-01	7.460573123969282960e-01	1.618440637734807730e+00	5.000000000000000000e+01
6.249600000003460991e+02	4.101460773485206546e-01	6.562564927246823387e-01	1.604913005689223793e+00	6.500000000000000000e+01
6.258000000003462446e+02	3.413531012886177884e-01	6.168274892414173927e-01	1.622310350479105434e+00	4.700000000000000000e+01
6.266400000003482091e+02	3.102423592261378538e-01	5.579311218599628530e-01	1.900499260761210785e+00	4.200000000000000000e+01
6.274800000003484683e+02	2.170852439740720285e-01	5.483949035676329853e-01	1.709888835241155647e+00	4.900000000000000000e+01
6.283200000003486139e+02	1.118533541720450192e-01	7.089350113890253713e-01	1.859482716513078948e+00	6.200000000000000000e+01
6.291600000003505784e+02	7.608797350065282794e-02	8.008862945707213576e-01	1.909630061449270499e+00	4.000000000000000000e+01
6.300000000003507239e+02	7.812398643574064439e-02	8.033589734970305596e-01	1.639621617221460159e+00	3.400000000000000000e+01
6.308400000003508694e+02	4.682208715254074227e-02	8.151245735618448673e-01	1.729721538588293139e+00	4.400000000000000000e+01
6.316800000003528339e+02	-1.560561849543939394e-01	6.950197288455433053e-01	1.749158790307396849e+00	4.300000000000000000e+01
6.325200000003529794e+02	-6.531187006260959563e-03	7.142498095563426519e-01	1.748161928885678451e+00	2.500000000000000000e+01
6.333600000003532386e+02	-1.861860582290894572e-01	4.535326791764477949e-01	1.895157478060801592e+00	2.900000000000000000e+01
6.342000000003552032e+02	-2.262728113553226783e-01	5.521745077918785993e-01	1.781154415228807464e+00	3.800000000000000000e+01
6.350400000003553487e+02	-1.789085941644370792e-01	7.831332024195367669e-01	1.777897521335513709e+00	3.100000000000000000e+01
6.358800000003573132e+02	-3.215256789053364539e-01	7.251421163057121255e-01	1.855808380812357772e+00	3.800000000000000000e+01
6.367200000003574587e+02	-2.223986745335336801e-01	6.765823472544794104e-01	1.703809703685462917e+00	3.000000000000000000e+01
6.375600000003576042e+02	-1.325530884094484607e-01	7.196283449543852129e-01	1.652184736826398881e+00	3.800000000000000000e+01
6.384000000003595687e+02	-2.238242070560617081e-01	7.238972711027662488e-01	1.581537104067276989e+00	3.900000000000000000e+01
6.392400000003597142e+02	-1.004426996192325783e-01	7.793088415109992173e-01	1.671790279708956994e+00	5.200000000000000000e+01
6.400800000003616788e+02	7.749158893564508932e-02	8.425137286940652670e-01	1.702046053370783740e+00	4.500000000000000000e+01
6.409200000003618243e+02	6.921254570356109859e-02	7.217229513457585899e-01	1.753012158980205459e+00	3.600000000000000000e+01
6.417600000003620835e+02	2.025195237723609876e-01	6.803786369628354036e-01	1.803262637556538150e+00	4.300000000000000000e+01
6.426000000003639343e+02	1.341852965826503818e-01	7.700085551315548615e-01	1.773916340499579469e+00	4.000000000000000000e+01
6.434400000003641935e+02	1.422558711022018918e-01	9.005121086814373843e-01	1.804257429035638571e+00	4.400000000000000000e+01
6.442800000003643390e+02	1.208738632442557387e-01	8.112274809473802861e-01	1.554544471082158763e+00	5.000000000000000000e+01
6.451200000003663035e+02	1.716195748015849620e-01	9.513759363505065458e-01	1.523923642419525271e+00	4.400000000000000000e+01
6.459600000003664491e+02	-5.942475368981649242e-02	1.009129688019835047e+00	1.524306669725846941e+00	3.600000000000000000e+01
6.468000000003665946e+02	1.905968572347854217e-01	9.243771248539911500e-01	1.725304963372075839e+00	5.200000000000000000e+01
6.476400000003685591e+02	2.102664526215656526e-01	8.710727122424488655e-01	1.646454871645425255e+00	5.400000000000000000e+01
6.484800000003688183e+02	1.197078109201644563e-01	9.772390235801377001e-01	1.767223795164447830e+00	6.200000000000000000e+01
6.493200000003706691e+02	-5.098331615855607180e-02	9.926090736692603222e-01	1.507970101535415219e+00	4.700000000000000000e+01
6.501600000003709283e+02	-6.540487091945702131e-04	1.057804452545643148e+00	2.007549460941607578e+00	3.700000000000000000e+01
6.510000000003710738e+02	-9.129249711829015568e-02	1.041532692055684217e+00	1.616800938244158825e+00	4.600000000000000000e+01
6.518400000003730383e+02	-1.089149132727921104e-01	9.158772994991577487e-01	1.696479188612694866e+00	3.000000000000000000e+01
6.526800000003731839e+02	-2.503902576673995850e-01	1.000918011833167309e+00	1.615717791552032212e+00	4.900000000000000000e+01
6.535200000003751484e+02	-3.208957031063457421e-01	1.049707719581588705e+00	1.535413167302099424e+00	3.300000000000000000e+01
6.543600000003752939e+02	-3.501603967092568603e-01	1.080111081452689525e+00	1.526646528910658551e+00	2.900000000000000000e+01
6.552000000003754394e+02	-2.604613299543317995e-01	1.102680581274494420e+00	1.608203308119865449e+00	3.200000000000000000e+01
6.560400000003774039e+02	-3.889950847639317422e-01	1.235039976811352025e+00	1.639337861330488533e+00	3.000000000000000000e+01
6.568800000003775494e+02	-2.156359674306498886e-01	1.289956513649756609e+00	1.610615035965297759e+00	3.600000000000000000e+01
6.577200000003778086e+02	-3.008525566236566195e-01	1.106096486018323777e+00	1.461218256247676095e+00	3.300000000000000000e+01
6.585600000003797732e+02	-2.852873683036449837e-01	1.202960873795205554e+00	1.711582472923244502e+00	3.600000000000000000e+01
6.594000000003799187e+02	-5.833878884086129979e-02	1.240694506576137668e+00	1.842326589382581981e+00	3.900000000000000000e+01
6.602400000003800642e+02	-9.253031600914461696e-02	1.297674479219985244e+00	1.782479911735876277e+00	4.600000000000000000e+01
6.610800000003820287e+02	-2.870725739448543035e-02	1.372620781194200168e+00	1.642821407794021082e+00	2.500000000000000000e+01
6.619200000003821742e+02	-1.093798957653815129e-01	1.274288108312422896e+00	1.623948874045281876e+00	4.100000000000000000e+01
6.627600000003841387e+02	-2.117819902819451094e-01	1.405453400425026311e+00	1.504598274339646435e+00	3.700000000000000000e+01
6.636000000003842842e+02	-2.843653614686065811e-01	1.347067687150005577e+00	1.544944044281986839e+00	5.600000000000000000e+01
6.644400000003845435e+02	-2.662789511667933984e-01	1.217596100766421552e+00	1.705611374667038715e+00	4.400000000000000000e+01
6.652800000003865080e+02	-2.712986597157931445e-01	1.116786259222784849e+00	1.575745578897328691e+00	5.200000000000000000e+01
6.661200000003866535e+02	-2.144591259146297890e-01	1.074806711662231296e+00	1.615487169838303538e+00	5.800000000000000000e+01
6.669600000003886180e+02	-1.452352224827898053e-01	1.024793268815238356e+00	1.533335514265971700e+00	4.000000000000000000e+01
6.678000000003887635e+02	-1.739041908647472323e-01	1.125700147654379979e+00	1.621508941698235784e+00	5.600000000000000000e+01
6.686400000003889090e+02	-5.511321602052079438e-01	1.245178410258873214e+00	1.469912506673427544e+00	4.200000000000000000e+01
6.694800000003908735e+02	-4.406203726772389140e-01	1.203284518231556133e+00	1.579615471515685154e+00	3.400000000000000000e+01
6.703200000003910191e+02	-3.810616563204725082e-01	1.189873674766782408e+00	1.629654452898890105e+00	5.200000000000000000e+01
6.711600000003911646e+02	-2.583675382366020790e-01	9.765903314091596288e-01	1.720274257559290865e+00	3.400000000000000000e+01
6.720000000003931291e+02	-3.853895066404524616e-01	9.219730418002011207e-01	1.871092938481888179e+00	4.000000000000000000e+01
6.728400000003933883e+02	-2.280450795016641385e-01	1.038260238959937576e+00	1.912642983803316987e+00	4.800000000000000000e+01
6.736800000003935338e+02	-4.290632439219161931e-01	9.363239812027643882e-01	1.763374907673025183e+00	4.400000000000000000e+01
6.745200000003954983e+02	-1.999983425009508597e-01	9.442427852483153972e-01	1.631712803637498599e+00	5.900000000000000000e+01
6.753600000003956438e+02	-1.075269442957840216e-01	9.709854121901212443e-01	1.509415862371130901e+00	4.500000000000000000e+01
6.762000000003976083e+02	-3.150570399354449269e-02	9.686757617659147446e-01	1.587703069665552746e+00	4.400000000000000000e+01
6.770400000003977539e+02	2.447958053313028515e-01	9.547223020279907990e-01	1.736218819156799986e+00	4.100000000000000000e+01
6.778800000003978994e+02	3.239992207701932192e-01	9.392313050086672499e-01	1.705827006489605058e+00	3.100000000000000000e+01
6.787200000003998639e+02	3.648070508525631528e-01	8.626638798355585891e-01	1.756687525344161172e+00	3.800000000000000000e+01
6.795600000004001231e+02	3.443659453606804366e-01	9.440399782752171287e-01	1.806319377251384584e+00	3.300000000000000000e+01
6.804000000004019739e+02	2.411848126723746266e-01	1.097869028323050333e+00	1.766015944301744689e+00	3.700000000000000000e+01
6.812400000004022331e+02	3.036294688205910530e-01	1.266965785728255689e+00	1.656361428297186578e+00	4.000000000000000000e+01
6.820800000004023786e+02	1.019888706016817553e-01	1.197547041527688094e+00	1.677412318985783246e+00	4.900000000000000000e+01
6.829200000004043432e+02	9.880658422905542679e-03	1.348912804946142963e+00	1.657869407798141514e+00	3.800000000000000000e+01
6.837600000004044887e+02	1.382654470803887092e-01	1.460252118896723239e+00	1.658075121702041077e+00	4.500000000000000000e+01
6.846000000004046342e+02	-5.339220463936971556e-02	1.402254770268932305e+00	1.608198273772920350e+00	4.300000000000000000e+01
6.854400000004065987e+02	-5.830785056525619736e-02	1.462881764159965181e+00	1.666919484873149226e+00	4.300000000000000000e+01
6.862800000004067442e+02	-5.179416268818733127e-02	1.505021843582997176e+00	1.544861029267678765e+00	4.200000000000000000e+01
6.871200000004070034e+02	-2.265421878548516676e-01	1.619852118785441997e+00	1.654247333274834642e+00	4.400000000000000000e+01
6.879600000004088542e+02	-5.179528694747477513e-05	1.645745733199939664e+00	1.814564881914290329e+00	3.200000000000000000e+01
6.888000000004091135e+02	1.794519794142528102e-02	1.650453283502805402e+00	1.755878488429756024e+00	4.600000000000000000e+01
6.896400000004110780e+02	-2.125606908420112073e-02	1.692820118189509504e+00	1.848367895206171507e+00	4.100000000000000000e+01
6.904800000004112235e+02	-1.106758181789527402e-02	1.685524670186413942e+00	1.741419984843551205e+00	4.000000000000000000e+01
6.913200000004113690e+02	-8.880914391196955207e-03	1.707376849037200106e+00	1.834557703905004944e+00	2.800000000000000000e+01
6.921600000004133335e+02	-7.466163254244052860e-02	1.561540741034977309e+00	1.666828489028638671e+00	4.100000000000000000e+01
6.930000000004134790e+02	-2.939925466001372389e-02	1.635367075591183328e+00	1.918792895539280119e+00	4.600000000000000000e+01
6.938400000004154435e+02	-7.361513523086010702e-02	1.586278281618881181e+00	1.871675461618798719e+00	4.700000000000000000e+01
6.946800000004155891e+02	-1.596509020736821410e-02	1.655061458251771089e+00	1.815044922964579754e+00	5.200000000000000000e+01
6.955200000004158483e+02	-3.891740664443139874e-02	1.621632512653542690e+00	1.798615998072677691e+00	5.300000000000000000e+01
6.963600000004178128e+02	-1.036118035244684155e-01	1.587272719604446714e+00	1.832193067805961029e+00	4.600000000000000000e+01
6.972000000004179583e+02	-2.969528067738801819e-02	1.539522801017919384e+00	1.815850952379277405e+00	4.900000000000000000e+01
6.980400000004181038e+02	1.301449580309010749e-02	1.671017167474583287e+00	1.819780963017347597e+00	3.000000000000000000e+01
6.988800000004200683e+02	-5.408226573467656700e-02	1.532411043401888495e+00	1.823369814008341638e+00	5.800000000000000000e+01
6.997200000004202138e+02	-3.334037632006899010e-02	1.552852084016336232e+00	1.836618753428742812e+00	5.000000000000000000e+01
7.005600000004203594e+02	1.716412305477692246e-02	1.454959233106653427e+00	1.779706840695693515e+00	4.800000000000000000e+01
7.014000000004223239e+02	-4.167938289946141600e-02	1.537258459814737410e+00	1.852616611054346052e+00	4.700000000000000000e+01
7.022400000004224694e+02	-3.997327270245790848e-02	1.500478512733711023e+00	1.884312339818016380e+00	3.900000000000000000e+01
7.030800000004244339e+02	-4.688591054968827693e-02	1.493538671743826374e+00	1.755896781192409328e+00	4.200000000000000000e+01
7.039200000004246931e+02	-2.033602351195233360e-01	1.397337793308393916e+00	1.628276073168649196e+00	4.200000000000000000e+01
7.047600000004248386e+02	-1.194975843138798011e-01	1.543589543005042364e+00	1.740978896490363415e+00	4.700000000000000000e+01
7.056000000004268031e+02	-4.471638198751826804e-02	1.562270348551944021e+00	1.643204229752082579e+00	6.200000000000000000e+01
7.064400000004269486e+02	-9.145866231118601752e-02	1.482514095610154570e+00	1.834527293162510286e+00	5.100000000000000000e+01
7.072800000004289132e+02	-1.089786741023208716e-01	1.551182061688081593e+00	1.715378271282614442e+00	4.000000000000000000e+01
7.081200000004290587e+02	-3.663149060642226229e-02	1.529713969010320973e+00	1.846000297893765962e+00	4.200000000000000000e+01
7.089600000004292042e+02	-1.023282131509048454e-01	1.508230456514833451e+00	1.715909798798087804e+00	5.500000000000000000e+01
7.098000000004311687e+02	-9.605747368902901873e-02	1.476695439348338912e+00	1.835984191067088878e+00	5.300000000000000000e+01
7.106400000004314279e+02	-1.706805024326682463e-01	1.535006822531612691e+00	1.766186536773124871e+00	4.900000000000000000e+01
7.114800000004315734e+02	-1.555310415786279044e-01	1.545463889660081636e+00	1.946944683740868154e+00	5.700000000000000000e+01
7.123200000004335379e+02	-2.407499294439688353e-01	1.636707709622518658e+00	1.917554709927209666e+00	3.700000000000000000e+01
7.131600000004336835e+02	-7.839908032417094996e-02	1.677149782967082281e+00	1.968797132960459884e+00	4.600000000000000000e+01
7.140000000004338290e+02	-7.600658080888292312e-02	1.417751962236021290e+00	2.070683454049354388e+00	4.100000000000000000e+01
7.148400000004357935e+02	-1.147651667413236570e-01	1.588506872251703506e+00	1.762062558562057735e+00	4.300000000000000000e+01
7.156800000004359390e+02	-1.562774616367894331e-01	1.448280677267069105e+00	1.882008921162132697e+00	4.100000000000000000e+01
7.165200000004379035e+02	-1.304480009311737299e-01	1.569019691954756102e+00	1.841852175451861751e+00	4.500000000000000000e+01
7.173600000004380490e+02	-2.679178682111511556e-01	1.381216089448829898e+00	1.842623634424983114e+00	4.400000000000000000e+01
7.182000000004383082e+02	-1.979999727846766533e-01	1.442661369469960597e+00	1.982996609850897762e+00	4.800000000000000000e+01
7.190400000004401591e+02	-1.590151321215928781e-01	1.445335884849964003e+00	1.743143625172361544e+00	4.900000000000000000e+01
7.198800000004404183e+02	-1.405396927725681699e-01	1.528305303669695192e+00	1.903795752830248933e+00	3.900000000000000000e+01
7.207200000004423828e+02	-1.707205020664412098e-01	1.477287404542652727e+00	1.754469300393729725e+00	5.600000000000000000e+01
7.215600000004425283e+02	-2.086133045283855569e-01	1.453235761325338160e+00	1.725512517071224661e+00	4.800000000000000000e+01
7.224000000004426738e+02	-1.245216032780216975e-01	1.468451765342624782e+00	1.836151076008160521e+00	3.700000000000000000e+01
7.232400000004446383e+02	-1.987402976245691844e-01	1.521619041517358273e+00	1.686939372732071840e+00	5.200000000000000000e+01
7.240800000004447838e+02	-1.538134530601216188e-01	1.473558642426600729e+00	1.878441137257913951e+00	3.400000000000000000e+01
7.249200000004450430e+02	-2.169231495653548558e-01	1.473565843629115690e+00	1.850496060896038575e+00	4.200000000000000000e+01
7.257600000004468939e+02	-2.092269636656116649e-01	1.472856659185683093e+00	1.772582589864452496e+00	4.600000000000000000e+01
7.266000000004471531e+02	-2.227939304966639611e-01	1.460073431353754669e+00	1.784156900874220408e+00	3.500000000000000000e+01
7.274400000004472986e+02	-1.956710068188703133e-01	1.424856021264939709e+00	1.686006930415176797e+00	5.500000000000000000e+01
7.282800000004492631e+02	-2.793330607800820209e-01	1.439331521948551629e+00	1.857694374680475269e+00	2.700000000000000000e+01
7.291200000004494086e+02	-2.634002960172124874e-01	1.414380707820047878e+00	1.759737631355293486e+00	4.600000000000000000e+01
7.299600000004513731e+02	-1.881433847581427954e-01	1.450192459117176424e+00	1.851842224804038928e+00	4.700000000000000000e+01
7.308000000004515186e+02	-1.824141142604299715e-01	1.466230143833079147e+00	1.794575685594139047e+00	5.200000000000000000e+01
7.316400000004516642e+02	-2.459796660647636246e-01	1.332248053532031573e+00	1.777354640185651924e+00	4.400000000000000000e+01
7.324800000004536287e+02	-1.596392102391044066e-01	1.418288589935708277e+00	1.800312165130639963e+00	5.400000000000000000e+01
7.333200000004537742e+02	-1.235632472667339554e-01	1.414214094018521051e+00	1.992895420415264907e+00	4.400000000000000000e+01
7.341600000004557387e+02	-2.174366292308040627e-01	1.510370293188297630e+00	1.984250595669402761e+00	3.800000000000000000e+01
7.350000000004559979e+02	-1.908198621150465346e-01	1.436956064788333265e+00	1.715467769056297165e+00	5.200000000000000000e+01
7.358400000004561434e+02	-1.736751693770079152e-01	1.423673526931919175e+00	1.886661313097009796e+00	3.900000000000000000e+01
7.366800000004581079e+02	-1.766579222909938907e-01	1.440486379410365503e+00	1.837616917174054620e+00	5.000000000000000000e+01
7.375200000004582535e+02	-2.599804691120011224e-01	1.477490469914973570e+00	1.758965595269691207e+00	4.700000000000000000e+01
7.383600000004583990e+02	-2.536293202153053761e-01	1.464656347323436858e+00	1.841101558496845092e+00	5.600000000000000000e+01
7.392000000004603635e+02	-2.371494345167533269e-01	1.452034139327308626e+00	2.023025911217172901e+00	4.600000000000000000e+01
7.400400000004605090e+02	-1.804937196323624649e-01	1.409422153503703701e+00	1.885783347741395222e+00	6.300000000000000000e+01
7.408800000004607682e+02	-2.243567124231111432e-01	1.417147028778662943e+00	1.808936025322078534e+00	5.500000000000000000e+01
7.417200000004627327e+02	-4.886039569409026395e-01	1.345187197229749776e+00	1.721643638602473159e+00	5.200000000000000000e+01
7.425600000004628782e+02	-2.526633485843575722e-01	1.493556179511695614e+00	1.754232648062880928e+00	4.800000000000000000e+01
7.434000000004648427e+02	-2.666048297479796103e-01	1.411978420607043372e+00	1.777305821510528627e+00	3.900000000000000000e+01
7.442400000004649883e+02	-3.109355268076976486e-01	1.380404441636153834e+00	1.720140929839027999e+00	3.800000000000000000e+01
7.450800000004651338e+02	-2.350737671663881978e-01	1.418598176814278355e+00	1.752211192941555806e+00	5.800000000000000000e+01
7.459200000004670983e+02	-2.889708517250092479e-01	1.356272247213936799e+00	1.614229846194628282e+00	4.000000000000000000e+01
7.467600000004672438e+02	-2.624832385933013046e-01	1.423772251697326130e+00	1.626451349938976332e+00	5.100000000000000000e+01
7.476000000004692083e+02	-3.057340248136767302e-01	1.421213372638419958e+00	1.758067968740796072e+00	4.800000000000000000e+01
7.484400000004693538e+02	-3.894545444686013935e-01	1.318922797609987763e+00	1.779196352220075994e+00	4.600000000000000000e+01
7.492800000004696130e+02	-2.431587547053818410e-01	1.336640114794929612e+00	1.749430675127805035e+00	4.200000000000000000e+01
7.501200000004714639e+02	-3.763400241284856063e-01	1.424764546422937483e+00	1.798820126496158078e+00	3.600000000000000000e+01
7.509600000004717231e+02	-2.595126775644800432e-01	1.452967295460638963e+00	1.647908972080081691e+00	4.700000000000000000e+01
7.518000000004718686e+02	-2.622951177650615917e-01	1.470732469846206314e+00	1.816647124656201262e+00	4.900000000000000000e+01
7.526400000004738331e+02	-2.947059231312946226e-01	1.468276495377100588e+00	1.785144320049179001e+00	5.300000000000000000e+01
7.534800000004739786e+02	-2.675085421746219438e-01	1.465780339140917654e+00	1.983712962216120035e+00	3.900000000000000000e+01
7.543200000004741241e+02	-2.799822365606542407e-01	1.424076097700533783e+00	1.814091642613399502e+00	5.200000000000000000e+01
7.551600000004760886e+02	-1.624975527974011347e-01	1.462558941722213346e+00	1.755087201114688300e+00	4.000000000000000000e+01
7.560000000004763479e+02	-2.649437067635026510e-01	1.431278862816844466e+00	1.686140512360326582e+00	5.300000000000000000e+01
7.568400000004781987e+02	-2.269898843237714015e-01	1.450328619792810469e+00	1.786467114768794051e+00	4.300000000000000000e+01
7.576800000004784579e+02	-2.588339272526388180e-01	1.449146463693547382e+00	1.825871728255287429e+00	6.000000000000000000e+01
7.585200000004786034e+02	-3.209156647703087506e-01	1.408031961870574111e+00	1.894878335932645097e+00	4.200000000000000000e+01
7.593600000004805679e+02	-2.430565604917957478e-01	1.456888655382941655e+00	1.844965766813544406e+00	4.400000000000000000e+01
7.602000000004807134e+02	-2.552837683017075698e-01	1.486075170095231712e+00	1.786060040201900234e+00	5.400000000000000000e+01
7.610400000004826779e+02	-2.675666683553801772e-01	1.425530138489019549e+00	1.886963687411124635e+00	5.300000000000000000e+01
7.618800000004828235e+02	-2.400296098993401905e-01	1.474872041059622774e+00	1.917969252981613248e+00	6.600000000000000000e+01
7.627200000004829690e+02	-3.223109365298670870e-01	1.324149639696260206e+00	1.909192089394949443e+00	3.900000000000000000e+01
7.635600000004849335e+02	-3.646569140603265202e-01	1.533637245281054051e+00	2.020647538501685325e+00	3.200000000000000000e+01
7.644000000004850790e+02	-2.670081743278897024e-01	1.423558187895849425e+00	1.802077621743035873e+00	4.600000000000000000e+01
7.652400000004853382e+02	-3.793817653297875125e-01	1.513808136467845733e+00	1.744095355099744893e+00	5.000000000000000000e+01
7.660800000004873027e+02	-3.213869227285441887e-01	1.514417024093089426e+00	1.846737618557835692e+00	4.200000000000000000e+01
7.669200000004874482e+02	-2.332493740377515890e-01	1.495745613473624225e+00	1.858560648689622674e+00	5.000000000000000000e+01
7.677600000004875938e+02	-3.252321829205349624e-01	1.476936293954830726e+00	1.769599301801082492e+00	5.400000000000000000e+01
7.686000000004895583e+02	-2.876144394727400133e-01	1.407581355451936744e+00	1.900100353528461294e+00	4.900000000000000000e+01
7.694400000004897038e+02	-2.498222171409817949e-01	1.398487403503049897e+00	1.499943858537706065e+00	7.400000000000000000e+01
7.702800000004916683e+02	-1.514723894560527084e-01	1.479100334204223044e+00	1.759592168724882111e+00	4.900000000000000000e+01
7.711200000004918138e+02	-2.634727245700995701e-01	1.469130316060293318e+00	1.659151361366929534e+00	4.700000000000000000e+01
