# Supplementary material for: Real-time single-molecule 3D tracking in E. coli based on cross-entropy minimization
Source: Nat Commun. 2023 Mar 11;14:1336. doi: 10.1038/s41467-023-36879-1 (PMC10008558; doi:10.1038/s41467-023-36879-1)
Supplement: Supplementary file 3 — Source Data [file 41467_2023_36879_MOESM3_ESM.zip › SourceData/Main_Fig_4_TriggerFactor/Fig_data/20211111_EXP-21-BL9413/Fitted_Models_Mutant.csv]

D[um2s-1]	S0	S1	S2	Envelope
-1.000000000000000000e+00	2.534362735054793038e-07	6.437666421199384205e-06	1.287776520259738240e-14	6.691102707582629026e-06
-9.473684210526316374e-01	1.542681114442713799e-06	1.743919750562437720e-05	1.388105847009937528e-13	1.898187875887767662e-05
-8.947368421052631637e-01	7.383748689770467139e-06	4.208420665247144686e-05	1.163365352601755315e-12	4.946795650560726904e-05
-8.421052631578946901e-01	2.880443604555543770e-05	9.199440124307777206e-05	7.854564410938771041e-12	1.207988451431976174e-04
-7.894736842105263275e-01	9.431555134258761330e-05	1.846761937093884735e-04	4.398653164761496135e-11	2.789917890385077348e-04
-7.368421052631579649e-01	2.655729395239952756e-04	3.443521242087992508e-04	2.093335527232884057e-10	6.099252730663471886e-04
-6.842105263157894912e-01	6.561877481286432614e-04	6.020845850739701922e-04	8.639612101688172187e-10	1.258273197163823536e-03
-6.315789473684210176e-01	1.446988144693610139e-03	9.950403655952626009e-04	3.145711582679747438e-09	2.442031656000455669e-03
-5.789473684210526550e-01	2.888651512967068020e-03	1.564899809978342882e-03	1.025233427400115296e-08	4.453561575279684978e-03
-5.263157894736842923e-01	5.284242855730704805e-03	2.355562731568108456e-03	3.028277020640942233e-08	7.639835870069020506e-03
-4.736842105263158187e-01	8.949979584816357067e-03	3.410411030983957065e-03	8.193465932619713200e-08	1.236047255045964050e-02
-4.210526315789473450e-01	1.416022012107110567e-02	4.769438651328276012e-03	2.049452119528992916e-07	1.892986371761133657e-02
-3.684210526315789824e-01	2.108885154692377931e-02	6.466553388481448283e-03	4.777235702200571996e-07	2.755588265897544742e-02
-3.157894736842106198e-01	2.976133357947435137e-02	8.527304438006181111e-03	1.044986131353502990e-06	3.828968300361188654e-02
-2.631578947368421462e-01	4.002904649132085074e-02	1.096721224127993229e-02	2.158188448615824676e-06	5.099841692104939428e-02
-2.105263157894736725e-01	5.157164863567202662e-02	1.379079108041338271e-02	4.231001333493264012e-06	6.536667071741891766e-02
-1.578947368421053099e-01	6.392623349159461121e-02	1.699127435989172472e-02	7.910943794623788284e-06	8.092541879528096505e-02
-1.052631578947369473e-01	7.653640247938678365e-02	2.055098699778207944e-02	1.416661713344118497e-05	9.710155609430229373e-02
-5.263157894736847364e-02	8.881125512612635109e-02	2.444226326681311554e-02	2.438795632574113008e-05	1.132779063492652116e-01
0.000000000000000000e+00	1.001839756850024521e-01	2.862878220109709576e-02	4.049478969403120458e-05	1.288532526757935615e-01
5.263157894736836262e-02	1.101615691443604966e-01	3.306718402641103255e-02	6.504707894933323879e-05	1.432938002497208541e-01
1.052631578947367252e-01	1.183603820779934312e-01	3.770883622662741380e-02	1.013487855181462220e-04	1.561705670901389897e-01
1.578947368421053099e-01	1.245253555560702774e-01	4.250163261697861156e-02	1.535365952347373015e-04	1.671805247682836282e-01
2.105263157894736725e-01	1.285337760139124708e-01	4.739172918643734522e-02	2.266448506192455799e-04	1.761521500509690696e-01
2.631578947368420351e-01	1.303862343229254539e-01	5.232514316445227576e-02	3.266389931293478283e-04	1.830380164805070764e-01
3.157894736842103978e-01	1.301884967843505991e-01	5.724916423137985794e-02	4.604115062486203698e-04	1.878980725219790426e-01
3.684210526315787604e-01	1.281281664047118074e-01	6.211354730038173844e-02	6.357365911583984100e-04	1.908774502962519437e-01
4.210526315789473450e-01	1.244496036013578999e-01	6.687147383272876167e-02	8.611823675181972402e-04	1.921822598016048322e-01
4.736842105263157077e-01	1.194298351498735561e-01	7.148028275745950400e-02	1.145982025046248746e-03	1.920560999323792928e-01
5.263157894736840703e-01	1.133573252677061022e-01	7.590198271681301845e-02	1.499867825629994491e-03	1.907591758101491175e-01
5.789473684210526550e-01	1.065146692057523659e-01	8.010356479654792694e-02	1.932873978666073411e-03	1.885511079809663870e-01
6.315789473684210176e-01	9.916559027473273447e-02	8.405713953505077052e-02	2.455116046383677090e-03	1.856778458561671730e-01
6.842105263157893802e-01	9.154611516450371356e-02	8.773992432183742862e-02	3.076555602800119197e-03	1.823625950891412661e-01
7.368421052631577428e-01	8.385947066322971266e-02	9.113410779107539161e-02	3.806759348913804370e-03	1.788003378032188839e-01
7.894736842105261054e-01	7.627406511958619018e-02	9.422661695537239146e-02	4.654661806645147420e-03	1.751553438816037256e-01
8.421052631578946901e-01	6.892385705836136245e-02	9.700881102113323440e-02	5.628340142244016818e-03	1.715610082217386145e-01
8.947368421052630527e-01	6.191043612739667579e-02	9.947612342556896858e-02	6.734808699617712835e-03	1.681213682525833641e-01
9.473684210526314153e-01	5.530621632678500016e-02	1.016276709153634966e-01	7.979839562091908464e-03	1.649137268042404347e-01
1.000000000000000000e+00	4.915824263175028186e-02	1.034658456624790862e-01	9.367814017020633516e-03	1.619919023112500189e-01
1.052631578947368141e+00	4.349222082675380935e-02	1.049959036408717045e-01	1.090160827495430251e-02	1.593897327425798094e-01
1.105263157894736725e+00	3.831648406876138335e-02	1.062255598777968463e-01	1.258251528505494737e-02	1.571245592316131978e-01
1.157894736842105310e+00	3.362570105158804029e-02	1.071645988142392592e-01	1.441020306626357612e-02	1.552005029320908669e-01
1.210526315789473450e+00	2.940420625503725044e-02	1.078245058989032029e-01	1.638270869659953430e-02	1.536114208505399981e-01
1.263157894736842035e+00	2.562889197794575996e-02	1.082181247138887109e-01	1.849646601012731179e-02	1.523434827019617965e-01
1.315789473684210620e+00	2.227164574439371297e-02	1.083593423852310111e-01	2.074636416502982986e-02	1.513773522946545436e-01
1.368421052631578760e+00	1.930134724880799152e-02	1.082628047538718996e-01	2.312583357466694439e-02	1.506899855773468355e-01
1.421052631578947345e+00	1.668545865892308647e-02	1.079436617507951029e-01	2.562695523215914595e-02	1.502560756418773458e-01
1.473684210526315486e+00	1.439125322583893925e-02	1.074173426083260552e-01	2.824058919426561398e-02	1.500491850284305928e-01
1.526315789473684070e+00	1.238673194857689216e-02	1.066993599205042081e-01	3.095651790178776883e-02	1.500426097708688344e-01
1.578947368421052655e+00	1.064127837912251517e-02	1.058051411115723123e-01	3.376360007688972154e-02	1.502100195675845629e-01
1.631578947368420796e+00	9.126099052308137352e-03	1.047498855567920856e-01	3.664993112596585251e-02	1.505259157350661015e-01
1.684210526315789380e+00	7.814492660889856002e-03	1.035484453997027737e-01	3.960300626302371008e-02	1.509659443236163467e-01
1.736842105263157521e+00	6.681985843571497906e-03	1.022152280027814747e-01	4.260988292703829505e-02	1.515070967733912755e-01
1.789473684210526105e+00	5.706367930702949988e-03	1.007641179349335475e-01	4.565733947340974014e-02	1.521278253390462298e-01
1.842105263157894690e+00	4.867651612347532672e-03	9.920841642268907190e-02	4.873202755317234541e-02	1.528080955882089587e-01
1.894736842105262831e+00	4.147981512202712773e-03	9.756079625819824575e-02	5.182061603568491326e-02	1.535293938060858787e-01
1.947368421052631415e+00	3.531508207880890496e-03	9.583327025425056322e-02	5.490992476595961402e-02	1.542747032280910591e-01
2.000000000000000000e+00	3.004241390286191762e-03	9.403717145480133821e-02	5.798704686454668467e-02	1.550284597096342198e-01
2.052631578947368141e+00	2.553892603603828259e-03	9.218314344095245028e-02	6.103945866678064242e-02	1.557764947113369214e-01
2.105263157894736725e+00	2.169715319086906215e-03	9.028113921071062586e-02	6.405511675278545425e-02	1.565059712825829785e-01
2.157894736842105310e+00	1.842347916670197252e-03	8.834042725118008976e-02	6.702254183576682178e-02	1.572053170036171177e-01
2.210526315789473450e+00	1.563663415476375168e-03	8.636960356043382747e-02	6.993088955164292186e-02	1.578641565275531178e-01
2.263157894736842035e+00	1.326628442391148289e-03	8.437660851033515486e-02	7.277000842756338461e-02	1.584732453802897012e-01
2.315789473684210176e+00	1.125172894482219868e-03	8.236874756908105222e-02	7.553048550110544324e-02	1.590244059646687136e-01
2.368421052631578760e+00	9.540709787471049605e-04	8.035271502189460235e-02	7.820368021787667268e-02	1.595104662185183875e-01
2.421052631578947345e+00	8.088337506940622640e-04	7.833461993928354794e-02	8.078174735544078888e-02	1.599252010454183803e-01
2.473684210526315486e+00	6.856128778102156237e-04	7.632001374420027684e-02	8.325764980908223478e-02	1.602632764310927271e-01
2.526315789473684070e+00	5.811150881460616256e-04	7.431391882220630962e-02	8.562516213332727055e-02	1.605201960436796194e-01
2.578947368421052211e+00	4.925265975300088372e-04	7.232085770249771506e-02	8.787886576592734977e-02	1.606922500659550557e-01
2.631578947368420796e+00	4.174467165040887814e-04	7.034488241268706255e-02	9.001413687172120370e-02	1.607764660009123325e-01
2.684210526315789380e+00	3.538298000896811430e-04	6.838960367703911247e-02	9.202712773587636008e-02	1.607705612130051476e-01
2.736842105263157521e+00	2.999347042969491219e-04	6.645821968689044623e-02	9.391474261276108737e-02	1.606728970039484894e-01
2.789473684210526105e+00	2.542809407399477585e-04	6.455354422384278201e-02	9.567460890110521254e-02	1.604824340656879345e-01
2.842105263157894690e+00	2.156107655321219099e-04	6.267803396157174689e-02	9.730504447099312670e-02	1.601986891980970162e-01
2.894736842105262831e+00	1.828564938522803714e-04	6.083381481133479790e-02	9.880502191599362105e-02	1.598216932211806995e-01
2.947368421052631415e+00	1.551123920664352815e-04	5.902270721005745124e-02	1.001741304466384208e-01	1.593519500487623197e-01
3.000000000000000000e+00	1.316105613874297021e-04	5.724625027879160638e-02	1.014125360812993398e-01	1.587903969214783662e-01
3.052631578947368141e+00	1.117002881908937882e-04	5.550572480388372282e-02	1.025209407289877500e-01	1.581383658210623600e-01
3.105263157894736281e+00	9.483039457248548234e-05	5.380217501386637402e-02	1.035005406969739111e-01	1.573975461054127889e-01
3.157894736842105310e+00	8.053417745750050198e-05	5.213642914233971443e-02	1.043529850955431104e-01	1.565699484153403320e-01
3.210526315789473450e+00	6.841657496032373987e-05	5.050911878136527672e-02	1.050803345535509248e-01	1.556578699098765117e-01
3.263157894736841591e+00	5.814324447914665292e-05	4.892069704152216675e-02	1.056850206023471489e-01	1.546638608883484645e-01
3.315789473684210620e+00	4.943127818106273386e-05	4.737145554413330767e-02	1.061698060327056214e-01	1.535906928550200001e-01
3.368421052631578760e+00	4.204131822646938583e-05	4.586154027855586512e-02	1.065377464798759610e-01	1.524413280766583056e-01
3.421052631578946901e+00	3.577086654639054274e-05	4.439096636312689359e-02	1.067921534460889166e-01	1.512188906757622187e-01
3.473684210526315930e+00	3.044861253058740261e-05	4.295963175260907041e-02	1.069365589278653411e-01	1.499266392930050096e-01
3.526315789473684070e+00	2.592962694752843370e-05	4.156732993800945491e-02	1.069746817773485348e-01	1.485679413423055262e-01
3.578947368421052211e+00	2.209129214817349737e-05	4.021376168663836487e-02	1.069103958925585462e-01	1.471462488713450867e-01
3.631578947368421240e+00	1.882985744679794307e-05	3.889854587140939568e-02	1.067477003008650560e-01	1.456650760297212577e-01
3.684210526315789380e+00	1.605752485074345536e-05	3.762122943879238346e-02	1.064906911729102817e-01	1.441279781365533974e-01
3.736842105263157521e+00	1.369998433248254497e-05	3.638129656466005529e-02	1.061435357805708690e-01	1.425385323295633999e-01
3.789473684210525661e+00	1.169432988193003907e-05	3.517817704661540396e-02	1.057104483920413285e-01	1.409003197685386732e-01
3.842105263157894690e+00	9.987297898695025124e-06	3.401125398035475395e-02	1.051956680796219956e-01	1.392169093578754235e-01
3.894736842105262831e+00	8.533778310628222974e-06	3.287987076628793442e-02	1.046034384009817547e-01	1.374918429455803393e-01
3.947368421052630971e+00	7.295556339106071596e-06	3.178333749107216388e-02	1.039379889024044240e-01	1.357286219498156921e-01
4.000000000000000000e+00	6.240249251662375556e-06	3.072093672698452890e-02	1.032035183824956404e-01	1.339306953587318383e-01
4.052631578947368141e+00	5.340407905508876985e-06	2.969192879020165349e-02	1.024041798468656034e-01	1.321014490449727574e-01
4.105263157894736281e+00	4.572757527902540983e-06	2.869555649712348874e-02	1.015440670781860150e-01	1.302441963328374031e-01
4.157894736842105310e+00	3.917556119955070457e-06	2.773104945590086287e-02	1.006272027414953779e-01	1.283621697535161921e-01
4.210526315789473450e+00	3.358052212047150466e-06	2.679762792833473295e-02	9.965752794156196304e-02	1.264585139221087451e-01
4.263157894736841591e+00	2.880026530088068822e-06	2.589450629533432066e-02	9.863889314730293900e-02	1.245362794691673436e-01
4.315789473684210620e+00	2.471404528575006280e-06	2.502089615716319992e-02	9.757505039749352072e-02	1.225984179591853018e-01
4.368421052631578760e+00	2.121928774039157852e-06	2.417600909779366730e-02	9.646964670221569449e-02	1.206477777287834063e-01
4.421052631578946901e+00	1.822881876853416033e-06	2.335905914082944332e-02	9.532621855544379241e-02	1.186871005781501009e-01
4.473684210526315042e+00	1.566852118193867986e-06	2.256926492266433937e-02	9.414818747581445157e-02	1.167190192505969809e-01
4.526315789473684070e+00	1.347535142811898247e-06	2.180585160682062956e-02	9.293885649477889865e-02	1.147460556367423529e-01
4.578947368421052211e+00	1.159566121754810234e-06	2.106805256176051341e-02	9.170140751396275991e-02	1.127706196418450241e-01
4.631578947368420351e+00	9.983776616279993419e-07	2.035511082289447743e-02	9.043889945649956352e-02	1.107950086570556741e-01
4.684210526315789380e+00	8.600794733489792719e-07	1.966628035801674251e-02	8.915426714031615685e-02	1.088214075778062562e-01
4.736842105263157521e+00	7.413564347168957026e-07	1.900082715398727570e-02	8.785032080477835070e-02	1.068518893152003435e-01
4.789473684210525661e+00	6.393822054060996796e-07	1.835803014114476689e-02	8.652974622560773155e-02	1.048884157489579083e-01
4.842105263157894690e+00	5.517459953190478019e-07	1.773718197068173408e-02	8.519510535663067652e-02	1.029328390733077331e-01
4.894736842105262831e+00	4.763904604034947528e-07	1.713758965903293754e-02	8.384883744053485410e-02	1.009869034900282014e-01
4.947368421052630971e+00	4.115590148632122136e-07	1.655857511222406236e-02	8.249326053445682483e-02	9.905224720569574814e-02
5.000000000000000000e+00	3.557511143038713331e-07	1.599947554209369890e-02	8.113057339980718485e-02	9.713040469301519042e-02
5.052631578947368141e+00	3.076842884645926515e-07	1.545964378533684798e-02	7.976285770926290486e-02	9.522280917888822915e-02
5.105263157894736281e+00	2.662618912963736855e-07	1.493844853541941541e-02	7.839208052728141585e-02	9.333079532459212513e-02
5.157894736842105310e+00	2.305456957471935549e-07	1.443527449657501342e-02	7.702009702381606981e-02	9.145560206608682741e-02
5.210526315789473450e+00	1.997325953278809672e-07	1.394952246831888260e-02	7.564865338408963136e-02	8.959837558500383103e-02
5.263157894736841591e+00	1.731347882631639187e-07	1.348060936819144538e-02	7.427938988036486556e-02	8.776017238334458959e-02
5.315789473684210620e+00	1.501629160677487184e-07	1.302796819977569860e-02	7.291384407454251648e-02	8.594196243723428719e-02
5.368421052631578760e+00	1.303117094993185231e-07	1.259104797241349799e-02	7.155345412321371945e-02	8.414463240733670302e-02
5.421052631578946901e+00	1.131477633650938343e-07	1.216931357847410473e-02	7.019956215938685795e-02	8.236898888562432797e-02
5.473684210526315042e+00	9.829911956521318143e-08	1.176224563349999482e-02	6.885341772760006362e-02	8.061576166021962309e-02
5.526315789473684070e+00	8.544638670371263686e-08	1.136934028406819466e-02	6.751618125144202842e-02	7.888560698189692189e-02
5.578947368421052211e+00	7.431516598516921481e-08	1.099010898775628318e-02	6.618892751466831648e-02	7.717911081759058767e-02
5.631578947368420351e+00	6.466958812084958906e-08	1.062407826918955120e-02	6.487264913914245201e-02	7.549679207792013569e-02
5.684210526315789380e+00	5.630679558627249791e-08	1.027078945576625699e-02	6.356826004470234048e-02	7.383910580726417427e-02
5.736842105263157521e+00	4.905222964037843961e-08	9.929798396309190422e-03	6.227659887780868236e-02	7.220644632634752591e-02
5.789473684210525661e+00	4.275560274136116136e-08	9.600675165571640954e-03	6.099843239745267320e-02	7.059915031862705470e-02
5.842105263157894690e+00	3.728745497172712325e-08	9.283003757233265416e-03	5.973445880828617133e-02	6.901749985297440937e-02
5.894736842105262831e+00	3.253620831770243889e-08	8.976381767752493815e-03	5.848531103231374706e-02	6.746172533627455004e-02
5.947368421052630971e+00	2.840564556001921034e-08	8.680420073196273151e-03	5.725155991174850356e-02	6.593200839059033813e-02
6.000000000000000000e+00	2.481275148217686220e-08	8.394742500944175206e-03	5.603371733677627725e-02	6.442848465047193440e-02
6.052631578947368141e+00	2.168586339069244387e-08	8.118985497958542893e-03	5.483223929303163852e-02	6.295124647685357289e-02
6.105263157894736281e+00	1.896308582473532746e-08	7.852797797125362148e-03	5.364752882453743127e-02	6.150034558474861551e-02
6.157894736842104422e+00	1.659093102541192212e-08	7.595840083000711743e-03	5.247993890872592465e-02	6.007579558265766645e-02
6.210526315789473450e+00	1.452315241989285102e-08	7.347784658142228649e-03	5.132977524094153171e-02	5.867757442223617975e-02
6.263157894736841591e+00	1.271974320643224903e-08	7.108315111064377780e-03	5.019729892652560754e-02	5.730562675733319455e-02
6.315789473684209732e+00	1.114607623327176071e-08	6.877125986728161409e-03	4.908272907921525791e-02	5.595986621201964883e-02
6.368421052631578760e+00	9.772164857439202710e-09	6.653922460360155861e-03	4.798624532515357449e-02	5.464017755767858892e-02
6.421052631578946901e+00	8.572027441684649675e-09	6.438420015290236345e-03	4.690799021230366433e-02	5.334641879962134792e-02
6.473684210526315042e+00	7.523140678020377571e-09	6.230344125402386898e-03	4.584807152550516435e-02	5.207842317404822591e-02
6.526315789473684070e+00	6.605969081275311629e-09	6.029429942707046318e-03	4.480656450780451383e-02	5.083600105648064527e-02
6.578947368421052211e+00	5.803559832240874500e-09	5.835421990465898025e-03	4.378351398902634306e-02	4.961894178305206737e-02
6.631578947368420351e+00	5.101193715260625530e-09	5.648073862229890767e-03	4.277893642285402614e-02	4.842701538627763175e-02
6.684210526315789380e+00	4.486084230092342624e-09	5.467147927088775866e-03	4.179282183394181921e-02	4.725997424711482486e-02
6.736842105263157521e+00	3.947118096961457204e-09	5.292415041373733399e-03	4.082513567680236266e-02	4.611755466529419284e-02
6.789473684210525661e+00	3.474631346142107007e-09	5.123654267004238219e-03	3.987582060839327952e-02	4.499947835002886948e-02
6.842105263157894690e+00	3.060216013918911891e-09	4.960652596625076891e-03	3.894479817648949932e-02	4.390545383333058910e-02
6.894736842105262831e+00	2.696553176452439756e-09	4.803204685638921660e-03	3.803197042604541250e-02	4.283517780823750676e-02
6.947368421052630971e+00	2.377268659764322831e-09	4.651112591204294502e-03	3.713722142585933889e-02	4.178833639433229136e-02
7.000000000000000000e+00	2.096808282967715288e-09	4.504185518236410342e-03	3.626041871792917703e-02	4.076460633297387254e-02
7.052631578947368141e+00	1.850329935911983768e-09	4.362239572420650337e-03	3.540141469194860863e-02	3.976365611469919598e-02
7.105263157894736281e+00	1.633610172567841011e-09	4.225097520223133375e-03	3.456004788743176348e-02	3.878514704126506674e-02
7.157894736842104422e+00	1.442963327105685002e-09	4.092588555861312143e-03	3.373614422598179147e-02	3.782873422480642622e-02
7.210526315789472562e+00	1.275171438667382726e-09	3.964548075178153663e-03	3.292951817622902927e-02	3.689406752657861666e-02
7.263157894736842479e+00	1.127423510082725860e-09	3.840817456346940981e-03	3.213997385396106382e-02	3.598079243773151525e-02
7.315789473684210620e+00	9.972628310094762475e-10	3.721243847319428109e-03	3.136730605995363685e-02	3.508855090453589370e-02
7.368421052631578760e+00	8.825412721053585061e-10	3.605679959917414308e-03	3.061130125799457410e-02	3.421698210045326372e-02
7.421052631578946901e+00	7.813796080702958511e-10	3.493983870457550208e-03	2.987173849555104996e-02	3.336572314738820572e-02
7.473684210526315042e+00	6.921330573104578596e-10	3.386018826790097077e-03	2.914839026950482095e-02	3.253440978842798287e-02
7.526315789473683182e+00	6.133613376320721563e-10	3.281653061625065121e-03	2.844102333932569879e-02	3.172267701431210479e-02
7.578947368421051323e+00	5.438026333837159418e-10	3.180759612012735212e-03	2.774939949000867004e-02	3.093015964582403882e-02
7.631578947368421240e+00	4.823509520642277576e-10	3.083216144841298412e-03	2.707327624704651547e-02	3.015649287423876820e-02
7.684210526315789380e+00	4.280364195069203549e-10	2.988904788209573692e-03	2.641240754565005525e-02	2.940131276189604861e-02
7.736842105263157521e+00	3.800081239717202370e-10	2.897711968530849135e-03	2.576654435636822546e-02	2.866425670490719765e-02
7.789473684210525661e+00	3.375191722220016812e-10	2.809528253220990555e-03	2.513543526919960469e-02	2.794496385993976498e-02
7.842105263157893802e+00	2.999136661270383836e-10	2.724248198823206023e-03	2.451882703822078416e-02	2.724307553695765396e-02
7.894736842105261942e+00	2.666153475385709783e-10	2.641770204420993470e-03	2.391646508869095869e-02	2.655823555972729871e-02
7.947368421052631859e+00	2.371176930180963697e-10	2.561996370190693182e-03	2.332809398852720914e-02	2.589009059583559716e-02
8.000000000000000000e+00	2.109752691921335906e-10	2.484832360945756109e-03	2.275345788597915586e-02	2.523829045790017961e-02
8.052631578947368141e+00	1.877961847311799511e-10	2.410187274525444311e-03	2.219230091526126769e-02	2.460248837758289425e-02
8.105263157894736281e+00	1.672354967376287665e-10	2.337973514882263262e-03	2.164436757183976073e-02	2.398234125395751898e-02
8.157894736842104422e+00	1.489894481638355913e-10	2.268106669723967891e-03	2.110940305900052896e-02	2.337750987771394784e-02
8.210526315789472562e+00	1.327904291720095684e-10	2.200505392567889823e-03	2.058715360726322968e-02	2.278765913262154746e-02
8.263157894736842479e+00	1.184025694431088178e-10	2.135091289067616183e-03	2.007736676813926327e-02	2.221245817560944802e-02
8.315789473684210620e+00	1.056178806441627761e-10	2.071788807474468554e-03	1.957979168367224299e-02	2.165158059676459273e-02
8.368421052631578760e+00	9.425287883158302753e-11	2.010525133098734710e-03	1.909417933313400581e-02	2.110470456048561816e-02
8.421052631578946901e+00	8.414562572524420159e-11	1.951230086638530096e-03	1.862028275819167453e-02	2.057151292897583042e-02
8.473684210526315042e+00	7.515313572644663565e-11	1.893836026246822511e-03	1.815785726780122858e-02	2.005169336920118589e-02
8.526315789473683182e+00	6.714910243785128812e-11	1.838277753210314572e-03	1.770666062402705132e-02	1.954493844438646641e-02
8.578947368421051323e+00	6.002190441756553317e-11	1.784492421116847275e-03	1.726645320992928334e-02	1.905094569106803234e-02
8.631578947368421240e+00	5.367285508572574238e-11	1.732419448391026798e-03	1.683699818060963027e-02	1.856941768267351620e-02
8.684210526315789380e+00	4.801466620615589392e-11	1.682000434081061145e-03	1.641806159845220214e-02	1.810006208054792953e-02
8.736842105263157521e+00	4.297009827942075112e-11	1.633179076782789556e-03	1.600941255354537338e-02	1.764259167329826003e-02
8.789473684210525661e+00	3.847077458585730401e-11	1.585901096590246889e-03	1.561082327022464931e-02	1.719672440528566965e-02
8.842105263157893802e+00	3.445613857610367969e-11	1.540114159965062443e-03	1.522206920062555389e-02	1.676218339504675567e-02
8.894736842105261942e+00	3.087253688122766578e-11	1.495767807420332260e-03	1.484292910609442614e-02	1.633869694438729384e-02
8.947368421052631859e+00	2.767241245569956666e-11	1.452813383917630390e-03	1.447318512725813237e-02	1.592599853884817812e-02
9.000000000000000000e+00	2.481359431824406290e-11	1.411203971878936684e-03	1.411262284351460713e-02	1.552382684020713922e-02
9.052631578947368141e+00	2.225867205614001313e-11	1.370894326718375333e-03	1.376103132266450098e-02	1.513192567164154886e-02
9.105263157894736281e+00	1.997444474085785303e-11	1.331840814801589197e-03	1.341820316136648969e-02	1.475004399614252351e-02
9.157894736842104422e+00	1.793143519556758604e-11	1.294001353743625890e-03	1.308393451706128287e-02	1.437793588873634287e-02
9.210526315789472562e+00	1.610346168282448588e-11	1.257335354959082359e-03	1.275802513197545236e-02	1.401536050303799595e-02
9.263157894736840703e+00	1.446726006508273972e-11	1.221803668381095734e-03	1.244027834978117183e-02	1.366208203262952829e-02
9.315789473684210620e+00	1.300215035022871149e-11	1.187368529268617492e-03	1.213050112545678398e-02	1.331786966772755161e-02
9.368421052631578760e+00	1.168974228522417646e-11	1.153993507024098563e-03	1.182850402886121040e-02	1.298249754757505037e-02
9.421052631578946901e+00	1.051367531720331767e-11	1.121643455946394431e-03	1.153410124250798564e-02	1.265574470896805616e-02
9.473684210526315042e+00	9.459388815179198691e-12	1.090284467846303323e-03	1.124711055399413642e-02	1.233739503129982831e-02
9.526315789473683182e+00	8.513918947439136404e-12	1.059883826454699127e-03	1.096735334351475223e-02	1.202723717848336836e-02
9.578947368421051323e+00	7.665719048950013798e-12	1.030409963555650342e-03	1.069465456686769650e-02	1.172506453808906494e-02
9.631578947368421240e+00	6.904500697643029133e-12	1.001832416779380999e-03	1.042884273432863676e-02	1.143067515801251752e-02
9.684210526315789380e+00	6.221093055257978253e-12	9.741217889921803931e-04	1.016974988575472701e-02	1.114387168096800211e-02
9.736842105263157521e+00	5.607318323548113266e-12	9.472497092227061136e-04	9.917211562251971105e-03	1.086446127708199511e-02
9.789473684210525661e+00	5.055881425352885100e-12	9.211887950662843785e-04	9.671066774722450118e-03	1.059225557484461469e-02
9.842105263157893802e+00	4.560272246920125065e-12	8.959126165109260881e-04	9.431157969586358158e-03	1.032707059065755655e-02
9.894736842105261942e+00	4.114678976904512887e-12	8.713956611309009621e-04	9.197330991955951496e-03	1.006872665720153111e-02
9.947368421052630083e+00	3.713911252173757332e-12	8.476133005956210846e-04	8.969435046521156280e-03	9.817048350830689246e-03
1.000000000000000000e+01	3.353331973951893642e-12	8.245417584436107910e-04	8.747322656389269410e-03	9.571864418186210727e-03
1.005263157894736814e+01	3.028796792580452791e-12	8.021580790731358155e-04	8.530849620105824399e-03	9.333007702207758022e-03
1.010526315789473628e+01	2.736600377595740105e-12	7.804400979029124229e-04	8.319874967068284499e-03	9.100315067707797148e-03
1.015789473684210442e+01	2.473428693926101569e-12	7.593664126580677983e-04	8.114260911530746592e-03	8.873627326662242645e-03
1.021052631578947256e+01	2.236316596574098170e-12	7.389163557381813689e-04	7.913872805383911219e-03	8.652789163358409405e-03
1.026315789473684070e+01	2.022610136710559584e-12	7.190699676258792937e-04	7.718579089881967038e-03	8.437649059530457143e-03
1.031578947368421062e+01	1.829933043017832874e-12	6.998079712960552940e-04	7.528251246476571484e-03	8.228059219602561203e-03
1.036842105263157876e+01	1.656156904561625733e-12	6.811117475872685437e-04	7.342763746906380042e-03	8.023875496149806760e-03
1.042105263157894690e+01	1.499374636476979483e-12	6.629633114983407138e-04	7.161994002679841244e-03	7.824957315677555716e-03
1.047368421052631504e+01	1.357876858228991718e-12	6.453452893746209132e-04	6.985822314080021578e-03	7.631167604812518976e-03
1.052631578947368318e+01	1.230130856944404815e-12	6.282408969497050091e-04	6.814131818809032910e-03	7.442372716988868500e-03
1.057894736842105132e+01	1.114761846003092609e-12	6.116339182097291606e-04	6.646808440382488865e-03	7.258442359706979846e-03
1.063157894736842124e+01	1.010536262332670729e-12	5.955086850486189781e-04	6.483740836374930240e-03	7.079249522434085708e-03
1.068421052631578938e+01	9.163468752032199007e-13	5.798500576839035791e-04	6.324820346609972589e-03	6.904670405210222919e-03
1.073684210526315752e+01	8.311995052371244587e-13	5.646434058038398394e-04	6.169940941380481006e-03	6.734584348015520104e-03
1.078947368421052566e+01	7.542011752432329328e-13	5.498745904177751095e-04	6.018999169779177399e-03	6.568873760951153898e-03
1.084210526315789380e+01	6.845495347159313753e-13	5.355299463827167426e-04	5.871894108210848166e-03	6.407424055278113789e-03
1.089473684210526194e+01	6.215234177235856019e-13	5.215962655801495993e-04	5.728527309153612183e-03	6.250123575355284906e-03
1.094736842105263008e+01	5.644744097269538778e-13	5.080607807181402669e-04	5.588802750229551579e-03	6.096863531512165986e-03
1.100000000000000000e+01	5.128193128595591523e-13	4.949111497347372015e-04	5.452626783639984848e-03	5.947537933887541220e-03
1.105263157894736814e+01	4.660334115851915925e-13	4.821354407796083060e-04	5.319908086015958174e-03	5.802043527261599616e-03
1.110526315789473628e+01	4.236444516102273169e-13	4.697221177517476426e-04	5.190557608729131495e-03	5.660279726904523384e-03
1.115789473684210442e+01	3.852272546381853093e-13	4.576600263719636736e-04	5.064488528704605939e-03	5.522148555461797378e-03
1.121052631578947256e+01	3.503989001561668150e-13	4.459383807696674766e-04	4.941616199772348207e-03	5.387554580892415027e-03
1.126315789473684070e+01	3.188144130675875713e-13	4.345467505642886278e-04	4.821858104590594045e-03	5.256404855473697200e-03
1.131578947368421062e+01	2.901629027455307499e-13	4.234750484224133029e-04	4.705133807170728925e-03	5.128608855883304979e-03
1.136842105263157876e+01	2.641641050773473388e-13	4.127135180724819858e-04	4.591364906029763923e-03	5.004078424366409546e-03
1.142105263157894690e+01	2.405652843911332106e-13	4.022527227595657623e-04	4.480474987993575756e-03	4.882727710993706519e-03
1.147368421052631504e+01	2.191384568770850273e-13	3.920835341234612192e-04	4.372389582670865513e-03	4.764473117013464862e-03
1.152631578947368318e+01	1.996779013095747741e-13	3.821971214839625110e-04	4.267036117615625665e-03	4.649233239299266178e-03
1.157894736842105132e+01	1.819979266002250164e-13	3.725849415178250981e-04	4.164343874192468452e-03	4.536928815892291196e-03
1.163157894736842124e+01	1.659308690215227959e-13	3.632387283125133198e-04	4.064243944157944037e-03	4.427482672636388374e-03
1.168421052631578938e+01	1.513252948819911721e-13	3.541504837824331836e-04	3.966669186967877736e-03	4.320819670901636378e-03
1.173684210526315752e+01	1.380443870495324470e-13	3.453124684338865322e-04	3.871554187819091584e-03	4.216866656391022802e-03
1.178947368421052566e+01	1.259644960459669111e-13	3.367171924655323304e-04	3.778835216432334648e-03	4.115552409023831050e-03
1.184210526315789380e+01	1.149738385059569235e-13	3.283574071916479540e-04	3.688450186580732003e-03	4.016807593887354068e-03
1.189473684210526194e+01	1.049713276360705014e-13	3.202260967759886509e-04	3.600338616367425217e-03	3.920564713248385347e-03
1.194736842105263008e+01	9.586552195044924627e-14	3.123164702644997412e-04	3.514441589253700180e-03	3.826758059614065403e-03
1.200000000000000000e+01	8.757368002089300587e-14	3.046219539056168051e-04	3.430701715838348643e-03	3.735323669831538788e-03
1.205263157894736814e+01	8.002091028133295053e-14	2.971361837473097218e-04	3.349063096387086460e-03	3.646199280214416916e-03
1.210526315789473628e+01	7.313940608722877828e-14	2.898529985004515944e-04	3.269471284110211842e-03	3.559324282683803010e-03
1.215789473684210442e+01	6.686775726527770648e-14	2.827664326585055355e-04	3.191873249185409739e-03	3.474639681910782901e-03
1.221052631578947256e+01	6.115033031177243375e-14	2.758707098639030103e-04	3.116217343521689945e-03	3.392088053446743259e-03
1.226315789473684070e+01	5.593671022146978206e-14	2.691602365118627251e-04	3.042453266259573068e-03	3.311613502827372331e-03
1.231578947368421062e+01	5.118119766377642064e-14	2.626295955827592809e-04	2.970532030001941590e-03	3.233161625635882098e-03
1.236842105263157876e+01	4.684235587929379054e-14	2.562735406944981306e-04	2.900405927769093319e-03	3.156679468510433916e-03
1.242105263157894690e+01	4.288260225577799541e-14	2.500869903666733856e-04	2.832028500671092582e-03	3.082115491080648657e-03
1.247368421052631504e+01	3.926784006616136999e-14	2.440650224886173477e-04	2.765354506289695747e-03	3.009419528817581027e-03
1.252631578947368318e+01	3.596712631919139571e-14	2.382028689837452796e-04	2.700339887761847059e-03	2.938542756781559878e-03
1.257894736842105132e+01	3.295237209152164472e-14	2.324959106628927128e-04	2.636941743556091549e-03	2.869437654251936771e-03
1.263157894736841946e+01	3.019807208417072029e-14	2.269396722596351158e-04	2.575118297932988114e-03	2.802057970222821080e-03
1.268421052631578938e+01	2.768106048087244871e-14	2.215298176408339310e-04	2.514828872080043364e-03	2.736358689748558549e-03
1.273684210526315752e+01	2.538029048526863119e-14	2.162621451859254266e-04	2.456033855911595766e-03	2.672296001122901471e-03
1.278947368421052566e+01	2.327663518191642041e-14	2.111325833287085217e-04	2.398694680523702754e-03	2.609827263875688121e-03
1.284210526315789380e+01	2.135270760606522043e-14	2.061371862556438648e-04	2.342773791293701821e-03	2.548910977570698587e-03
1.289473684210526194e+01	1.959269812210395059e-14	2.012721297548812442e-04	2.288234621614261468e-03	2.489506751388735357e-03
1.294736842105263008e+01	1.798222740316417710e-14	1.965337072104808883e-04	2.235041567251166289e-03	2.431575274479629619e-03
1.300000000000000000e+01	1.650821347696375982e-14	1.919183257364817749e-04	2.183159961314237035e-03	2.375078287067226845e-03
1.305263157894736814e+01	1.515875145771248578e-14	1.874225024456981342e-04	2.132556049830658558e-03	2.319978552291515356e-03
1.310526315789473628e+01	1.392300472266428696e-14	1.830428608482961438e-04	2.083196967909596055e-03	2.266239828771815252e-03
1.315789473684210442e+01	1.279110641638883099e-14	1.787761273754186002e-04	2.035050716487397677e-03	2.213826843875607315e-03
1.321052631578947256e+01	1.175407027752661307e-14	1.746191280232768108e-04	1.988086139642315526e-03	2.162705267677346877e-03
1.326315789473684070e+01	1.080370988306218745e-14	1.705687851133305059e-04	1.942272902467687698e-03	2.112841687591821872e-03
1.331578947368420884e+01	9.932565495170403045e-15	1.666221141643223420e-04	1.897581469492727211e-03	2.064203583666981631e-03
1.336842105263157876e+01	9.133837776543399002e-15	1.627762208721073077e-04	1.853983083639849407e-03	2.016759304521090548e-03
1.342105263157894690e+01	8.401327712749166059e-15	1.590282981933636877e-04	1.811449745707701016e-03	1.970478043909466240e-03
1.347368421052631504e+01	7.729382145448278681e-15	1.553756235294243503e-04	1.769954194368930471e-03	1.925329817906084153e-03
1.352631578947368318e+01	7.112844378981673487e-15	1.518155560066087781e-04	1.729469886672018114e-03	1.881285442685739747e-03
1.357894736842105132e+01	6.547009375606759440e-15	1.483455338495718115e-04	1.689970979036321905e-03	1.838316512892440753e-03
1.363157894736841946e+01	6.027583102123468656e-15	1.449630718443173209e-04	1.651432308729822726e-03	1.796395380580167534e-03
1.368421052631578938e+01	5.550645633336021353e-15	1.416657588876504132e-04	1.613829375818972948e-03	1.755495134712174070e-03
1.373684210526315752e+01	5.112617656227119943e-15	1.384512556199655087e-04	1.577138325580217798e-03	1.715589581205295699e-03
1.378947368421052566e+01	4.710230053320812544e-15	1.353172921383794924e-04	1.541335931362970918e-03	1.676653223506060619e-03
1.384210526315789380e+01	4.340496274868198014e-15	1.322616657873388344e-04	1.506399577893770877e-03	1.638661243685450315e-03
1.389473684210526194e+01	4.000687237552653346e-15	1.292822390239261265e-04	1.472307245011629214e-03	1.601589484039556100e-03
1.394736842105263008e+01	3.688308512698478237e-15	1.263769373552095217e-04	1.439037491824663676e-03	1.565414429183561301e-03
1.400000000000000000e+01	3.401079589758076193e-15	1.235437473450608020e-04	1.406569441278206775e-03	1.530113188626668584e-03
1.405263157894736814e+01	3.136915021396621247e-15	1.207807146879822220e-04	1.374882765124796217e-03	1.495663479815915239e-03
1.410526315789473628e+01	2.893907275022681545e-15	1.180859423475565871e-04	1.343957669286610515e-03	1.462043611637060987e-03
1.415789473684210442e+01	2.670311132323965285e-15	1.154575887572358651e-04	1.313774879600940020e-03	1.429232468360846098e-03
1.421052631578947256e+01	2.464529493448028904e-15	1.128938660812631216e-04	1.284315627939605978e-03	1.397209494023333694e-03
1.426315789473684070e+01	2.275100456075911363e-15	1.103930385336066288e-04	1.255561638693310136e-03	1.365954677229191949e-03
1.431578947368420884e+01	2.100685551923356715e-15	1.079534207528583506e-04	1.227495115612017027e-03	1.335448536366975938e-03
1.436842105263157876e+01	1.940059034298153598e-15	1.055733762311328235e-04	1.200098728992730901e-03	1.305672105225803891e-03
1.442105263157894690e+01	1.792098120364449020e-15	1.032513157950688105e-04	1.173355603206150235e-03	1.276606919003011069e-03
1.447368421052631504e+01	1.655774100817199485e-15	1.009856961371063570e-04	1.147249304553750633e-03	1.248235000692512770e-03
1.452631578947368318e+01	1.530144237854541185e-15	9.877501839528348110e-05	1.121763829447204944e-03	1.220538847844018695e-03
1.457894736842105132e+01	1.414344379731592861e-15	9.661782677985666793e-05	1.096883592902029659e-03	1.193501419683300939e-03
1.463157894736841946e+01	1.307582226868005104e-15	9.451270724511015207e-05	1.072593417337571343e-03	1.167106124583989178e-03
1.468421052631578938e+01	1.209131190531670132e-15	9.245828620478841310e-05	1.048878521675679701e-03	1.141336807881677311e-03
1.473684210526315752e+01	1.118324790593267500e-15	9.045322928963009824e-05	1.025724510730429079e-03	1.116177740021177464e-03
1.478947368421052566e+01	1.034551543799944496e-15	8.849624014554818288e-05	1.003117364881548354e-03	1.091613605028131069e-03
1.484210526315789380e+01	9.572502984988387867e-16	8.658605927104614749e-05	9.810434300242868149e-04	1.067629489296290394e-03
1.489473684210526194e+01	8.859059758007712925e-16	8.472146289251906504e-05	9.594894077886678523e-04	1.044210870682072941e-03
1.494736842105263008e+01	8.200456808503930145e-16	8.290126187612951688e-05	9.384423460211335647e-04	1.021343607898083294e-03
1.500000000000000000e+01	7.592351511989150172e-16	8.112430067500195005e-05	9.178896295219136220e-04	9.990139301976749472e-04
1.505263157894736636e+01	7.030755122933126223e-16	7.938945631052157618e-05	8.978189710313780152e-04	9.772084273426027371e-04
1.510526315789473628e+01	6.512003128304262763e-16	7.769563738656661608e-05	8.782184024589837282e-04	9.559140398462016245e-04
1.515789473684210265e+01	6.032728152038697859e-16	7.604178313555012803e-05	8.590762663484641844e-04	9.351180494846175490e-04
1.521052631578947256e+01	5.589835185195945564e-16	7.442686249518078027e-05	8.403812075730917068e-04	9.148080700688315152e-04
1.526315789473684248e+01	5.180478936954326092e-16	7.284987321489856205e-05	8.221221652549662870e-04	8.949720384703828673e-04
1.531578947368420884e+01	4.802043120096549138e-16	7.130984099097224663e-05	8.042883649024440982e-04	8.755982058938964431e-04
1.536842105263157876e+01	4.452121501426401506e-16	6.980581862928600888e-05	7.868693107599676086e-04	8.566751293896988180e-04
1.542105263157894512e+01	4.128500562796689433e-16	6.833688523487809450e-05	7.698547783646816738e-04	8.381916635999726731e-04
1.547368421052631504e+01	3.829143632261029747e-16	6.690214542732108216e-05	7.532348073043377244e-04	8.201369527320417603e-04
1.552631578947368496e+01	3.552176357432331051e-16	6.550072858107656645e-05	7.369996941711540531e-04	8.025004227525858042e-04
1.557894736842105132e+01	3.295873404538130744e-16	6.413178808997667315e-05	7.211399857064376782e-04	7.852717737967439488e-04
1.563157894736842124e+01	3.058646277038069079e-16	6.279450065502340211e-05	7.056464721308240056e-04	7.684409727861532882e-04
1.568421052631578760e+01	2.839032157090113703e-16	6.148806559472171649e-05	6.905101806552679539e-04	7.519982462502734603e-04
1.573684210526315752e+01	2.635683681719601593e-16	6.021170417718959146e-05	6.757223691678283795e-04	7.359340733452814998e-04
1.578947368421052388e+01	2.447359573336027561e-16	5.896465897331661489e-05	6.612745200916500836e-04	7.202391790652114571e-04
1.584210526315789380e+01	2.272916051323818038e-16	5.774619323026844816e-05	6.471583344094484829e-04	7.049045276399442273e-04
1.589473684210526372e+01	2.111298957880504101e-16	5.655559026465725741e-05	6.333657258500885760e-04	6.899213161149570428e-04
1.594736842105263008e+01	1.961536537136558717e-16	5.539215287472465323e-05	6.198888152328433342e-04	6.752809681077640925e-04
1.600000000000000000e+01	1.822732811929188409e-16	5.425520277090434393e-05	6.067199249650874092e-04	6.609751277361740210e-04
1.605263157894736636e+01	1.694061507459218539e-16	5.314408002415592640e-05	5.938515736893046695e-04	6.469956537136301380e-04
1.610526315789473628e+01	1.574760475483361886e-16	5.205814253148039465e-05	5.812764710753217995e-04	6.333346136069596677e-04
1.615789473684210265e+01	1.464126576722320620e-16	5.099676549805073493e-05	5.689875127538873830e-04	6.199842782520845327e-04
1.621052631578947256e+01	1.361510982834807044e-16	4.995934093540845233e-05	5.569777753877092844e-04	6.069371163232539735e-04
1.626315789473684248e+01	1.266314862650667526e-16	4.894527717519859823e-05	5.452405118762575307e-04	5.941857890515827570e-04
1.631578947368420884e+01	1.177985420403328236e-16	4.795399839793109450e-05	5.337691466906705883e-04	5.817231450887194949e-04
1.636842105263157876e+01	1.096012256479582902e-16	4.698494417627649259e-05	5.225572713352473388e-04	5.695422155116334172e-04
1.642105263157894512e+01	1.019924023736955229e-16	4.603756903242067023e-05	5.115986399320503197e-04	5.576362089645729931e-04
1.647368421052631504e+01	9.492853547485725141e-17	4.511134200901789675e-05	5.008871649252787193e-04	5.459985069343915040e-04
1.652631578947368496e+01	8.836940374420568412e-17	4.420574625330006151e-05	4.904169129021504958e-04	5.346226591555389672e-04
1.657894736842105132e+01	8.227784185212984696e-17	4.332027861391297903e-05	4.801821005270950080e-04	5.235023791410902847e-04
1.663157894736842124e+01	7.661950158138857585e-17	4.245444925006584260e-05	4.701770905861687826e-04	5.126315398363112241e-04
1.668421052631578760e+01	7.136263222881784404e-17	4.160778125259666964e-05	4.603963881386764876e-04	5.020041693913446061e-04
1.673684210526315752e+01	6.647787859457137415e-17	4.077981027656463219e-05	4.508346367730732898e-04	4.916144470497043565e-04
1.678947368421052388e+01	6.193809511297495146e-17	3.997008418499988489e-05	4.414866149642797974e-04	4.814566991493415631e-04
1.684210526315789380e+01	5.771817480096738595e-17	3.917816270344922762e-05	4.323472325296379864e-04	4.715253952331449681e-04
1.689473684210526372e+01	5.379489181152355091e-17	3.840361708497078694e-05	4.234115271808115938e-04	4.618151442658362249e-04
1.694736842105263008e+01	5.014675648121859237e-17	3.764602978524192532e-05	4.146746611689828654e-04	4.523206909542749486e-04
1.700000000000000000e+01	4.675388185412461951e-17	3.690499414745588999e-05	4.061319180208099828e-04	4.430369121683126223e-04
1.705263157894736636e+01	4.359786074929803860e-17	3.618011409669414491e-05	3.977786993626288427e-04	4.339588134593666199e-04
1.710526315789473628e+01	4.066165251683010317e-17	3.547100384347087005e-05	3.896105218304983867e-04	4.250815256740099143e-04
1.715789473684210265e+01	3.792947869860629969e-17	3.477728759615854700e-05	3.816230140637219092e-04	4.164003016599183830e-04
1.721052631578947256e+01	3.538672687492855070e-17	3.409859928201016999e-05	3.738119137795510387e-04	4.079105130615966147e-04
1.726315789473684248e+01	3.301986203770297940e-17	3.343458227650658468e-05	3.661730649268537890e-04	3.996076472033933740e-04
1.731578947368420884e+01	3.081634488535292744e-17	3.278488914076373162e-05	3.587024149165537199e-04	3.914873040573482971e-04
1.736842105263157876e+01	2.876455648447557088e-17	3.214918136674504084e-05	3.513960119267645565e-04	3.835451932935383490e-04
1.742105263157894512e+01	2.685372878891323742e-17	3.152712913003316185e-05	3.442500022805319295e-04	3.757771314105919796e-04
1.747368421052631504e+01	2.507388054869486893e-17	3.091841104992100692e-05	3.372606278942100752e-04	3.681790389441561137e-04
1.752631578947368496e+01	2.341575817959475798e-17	3.032271395659322930e-05	3.304242237945271329e-04	3.607469377511437233e-04
1.757894736842105132e+01	2.187078119911936167e-17	2.973973266517474995e-05	3.237372157024483556e-04	3.534769483676449692e-04
1.763157894736842124e+01	2.043099186686675168e-17	2.916916975643054955e-05	3.171961176819982644e-04	3.463652874384492444e-04
1.768421052631578760e+01	1.908900869665056249e-17	2.861073536390962275e-05	3.107975298522630569e-04	3.394082652161918090e-04
1.773684210526315752e+01	1.783798353477079595e-17	2.806414696733047092e-05	3.045381361608365429e-04	3.326022831281848354e-04
1.778947368421052388e+01	1.667156192356460141e-17	2.752912919201471508e-05	2.984147022170138049e-04	3.259438314090452133e-04
1.784210526315789380e+01	1.558384649205885915e-17	2.700541361417930022e-05	2.924240731831011307e-04	3.194294867972959757e-04
1.789473684210526372e+01	1.456936313636439122e-17	2.649273857190642933e-05	2.865631717222337504e-04	3.130559102941547420e-04
1.794736842105263008e+01	1.362302977153933045e-17	2.599084898161447153e-05	2.808289960011643043e-04	3.068198449827923995e-04
1.800000000000000000e+01	1.274012745417599308e-17	2.549949615985962125e-05	2.752186177464939119e-04	3.007181139063662759e-04
1.805263157894736636e+01	1.191627369103745331e-17	2.501843765030383498e-05	2.697291803528966444e-04	2.947476180032123955e-04
1.810526315789473628e+01	1.114739776382779994e-17	2.454743705568939002e-05	2.643578970418995863e-04	2.889053340976001165e-04
1.815789473684210265e+01	1.042971791373618929e-17	2.408626387466627795e-05	2.591020490698284825e-04	2.831883129445051349e-04
1.821052631578947256e+01	9.759720241825088647e-18	2.363469334332308393e-05	2.539589839835865431e-04	2.775936773269194018e-04
1.826315789473684248e+01	9.134139192769991272e-18	2.319250628127712599e-05	2.489261139229268730e-04	2.721186202042131402e-04
1.831578947368420884e+01	8.549939499947800583e-18	2.275948894218440867e-05	2.440009139679803134e-04	2.667604029101732703e-04
1.836842105263157876e+01	8.004299479518933062e-18	2.233543286853407616e-05	2.391809205307542671e-04	2.615163533992963664e-04
1.842105263157894512e+01	7.494595570008559635e-18	2.192013475059704012e-05	2.344637297894426305e-04	2.563838645400471380e-04
1.847368421052631504e+01	7.018388022040523358e-18	2.151339628940184611e-05	2.298469961643425242e-04	2.513603924537514142e-04
1.852631578947368141e+01	6.573407650364459954e-18	2.111502406361593780e-05	2.253284308342493069e-04	2.464434548978718109e-04
1.857894736842105132e+01	6.157543567202909641e-18	2.072482940021330757e-05	2.209058002922276696e-04	2.416306296924471402e-04
1.863157894736842124e+01	5.768831822278031499e-18	2.034262824881437711e-05	2.165769249396718181e-04	2.369195531884919618e-04
1.868421052631578760e+01	5.405444880702415095e-18	1.996824105958675037e-05	2.123396777176139087e-04	2.323079187772060733e-04
1.873684210526315752e+01	5.065681875276334090e-18	1.960149266459951969e-05	2.081919827742640002e-04	2.277934754388685919e-04
1.878947368421052388e+01	4.747959574666325066e-18	1.924221216252736360e-05	2.041318141677854101e-04	2.233740263303175171e-04
1.884210526315789380e+01	4.450804013475913446e-18	1.889023280660336507e-05	2.001571946033496986e-04	2.190474274099575157e-04
1.889473684210526372e+01	4.172842734399919862e-18	1.854539189572346975e-05	1.962661942035360998e-04	2.148115860992637403e-04
1.894736842105263008e+01	3.912797596496055299e-18	1.820753066860789313e-05	1.924569293111589251e-04	2.106644599797707180e-04
1.900000000000000000e+01	3.669478107152159621e-18	1.787649420092817955e-05	1.887275613236500478e-04	2.066040555245819102e-04
1.905263157894736636e+01	3.441775238587799463e-18	1.755213130531171363e-05	1.850762955581251488e-04	2.026284268634403183e-04
1.910526315789473628e+01	3.228655692733547811e-18	1.723429443413735087e-05	1.815013801463080233e-04	1.987356745804486167e-04
1.915789473684210265e+01	3.029156581100296436e-18	1.692283958504005610e-05	1.780011049584965437e-04	1.949239445435396322e-04
1.921052631578947256e+01	2.842380488801490707e-18	1.661762620904313646e-05	1.745738005557791628e-04	1.911914267648251453e-04
1.926315789473684248e+01	2.667490894242179743e-18	1.631851712124132421e-05	1.712178371697380304e-04	1.875363542909820244e-04
1.931578947368420884e+01	2.503707918156891297e-18	1.602537841395833081e-05	1.679316237088877210e-04	1.839570021228485828e-04
1.936842105263157876e+01	2.350304377675816679e-18	1.573807937230652540e-05	1.647136067911295022e-04	1.804516861634383892e-04
1.942105263157894512e+01	2.206602122942105522e-18	1.545649239207746168e-05	1.615622698015119381e-04	1.770187621935916122e-04
1.947368421052631504e+01	2.071968635502314326e-18	1.518049289989519052e-05	1.584761319746103361e-04	1.736566248745076120e-04
1.952631578947368141e+01	1.945813869260177224e-18	1.490995927556555474e-05	1.554537475008652462e-04	1.703637067764327440e-04
1.957894736842105132e+01	1.827587316230117560e-18	1.464477277655725904e-05	1.524937046562206537e-04	1.671384774327797508e-04
1.963157894736842124e+01	1.716775280661964445e-18	1.438481746455252440e-05	1.495946249544462031e-04	1.639794424190004385e-04
1.968421052631578760e+01	1.612898346340154961e-18	1.412998013400654541e-05	1.467551623215143436e-04	1.608851424555224916e-04
1.973684210526315752e+01	1.515509022998248977e-18	1.388015024265747653e-05	1.439740022914509925e-04	1.578541525341099869e-04
1.978947368421052388e+01	1.424189558839148730e-18	1.363521984393030433e-05	1.412498612230701832e-04	1.548850810670019393e-04
1.984210526315789380e+01	1.338549907121646805e-18	1.339508352117925390e-05	1.385814855370338982e-04	1.519765690582144599e-04
1.989473684210526372e+01	1.258225835668678568e-18	1.315963832371572883e-05	1.359676509726925203e-04	1.491272892964094841e-04
1.994736842105263008e+01	1.182877168980470995e-18	1.292878370457004127e-05	1.334071618641643163e-04	1.463359455687355214e-04
2.000000000000000000e+01	1.112186153399741174e-18	1.270242145993679784e-05	1.308988504351459492e-04	1.436012718950838499e-04
