# Supplementary material for: Real-time single-molecule 3D tracking in E. coli based on cross-entropy minimization
Source: Nat Commun. 2023 Mar 11;14:1336. doi: 10.1038/s41467-023-36879-1 (PMC10008558; doi:10.1038/s41467-023-36879-1)
Supplement: Supplementary file 3 — Source Data [file 41467_2023_36879_MOESM3_ESM.zip › SourceData/Main_Fig_4_TriggerFactor/Fig_data/20211111_EXP-21-BL9413/Fitted_Models_WT.csv]

D[um2s-1]	S0	S1	S2	Envelope
-1.000000000000000000e+00	7.744297694868355571e-12	1.278244313216323695e-04	2.521824978855015297e-05	1.530426888544802013e-04
-9.473684210526316374e-01	2.518781886251897514e-10	2.428911942161483340e-04	8.093575083509239334e-05	3.238271969294293623e-04
-8.947368421052631637e-01	5.127180674445556840e-09	4.279151640783156164e-04	2.238648478517631048e-04	6.517851391107531847e-04
-8.421052631578946901e-01	7.006573486861890837e-08	7.066721631908774639e-04	5.455085016342768644e-04	1.252250730560022958e-03
-7.894736842105263275e-01	6.807666724695228814e-07	1.103837646622311775e-03	1.192371819486299145e-03	2.296890232781080218e-03
-7.368421052631579649e-01	4.930968738697282376e-06	1.643080983732473407e-03	2.372918796001550600e-03	4.020930748472721118e-03
-6.842105263157894912e-01	2.769659513273352693e-05	2.345217512663245758e-03	4.353129070565800451e-03	6.726043178361780332e-03
-6.315789473684210176e-01	1.246884860232161352e-04	3.226641957761029918e-03	7.438531217374635615e-03	1.078986166115888067e-02
-5.789473684210526550e-01	4.626299394330715274e-04	4.298190677881653064e-03	1.194420092035774865e-02	1.670502153767247297e-02
-5.263157894736842923e-01	1.448503319763659852e-03	5.564498011761918016e-03	1.815746678670007719e-02	2.517046811822565289e-02
-4.736842105263158187e-01	3.905261714135254553e-03	7.023840359477508469e-03	2.629989934199000040e-02	3.722900141560276516e-02
-4.210526315789473450e-01	9.224594191518237923e-03	8.668409236485858857e-03	3.649517510394907627e-02	5.438817853195317825e-02
-3.684210526315789824e-01	1.937740858850048320e-02	1.048492337771480577e-02	4.874787455992247304e-02	7.861020652613776027e-02
-3.157894736842106198e-01	3.667006614801429643e-02	1.245547773661079792e-02	6.293585711735977251e-02	1.120614010019848616e-01
-2.631578947368421462e-01	6.322369061505327126e-02	1.455852946428475535e-02	7.881630266894176784e-02	1.565985227482797892e-01
-2.105263157894736725e-01	1.002917350741865665e-01	1.676993271850258857e-02	9.604340238381536832e-02	2.131050701765045130e-01
-1.578947368421053099e-01	1.476404540568039270e-01	1.906395099907525967e-02	1.141943377528443632e-01	2.808987428087235672e-01
-1.052631578947369473e-01	2.032299092514855687e-01	2.141419416576516993e-02	1.327996651583092658e-01	3.574437685755599836e-01
-5.263157894736847364e-02	2.633371245146749473e-01	2.379444497002452391e-02	1.513743969029906766e-01	4.385059663876901270e-01
0.000000000000000000e+00	3.231063211659681023e-01	2.617935538716687285e-02	1.694467192129961719e-01	5.187323957661311713e-01
5.263157894736836262e-02	3.773686584749084694e-01	2.854500559370184640e-02	1.865821785519299891e-01	5.924958426205403361e-01
1.052631578947367252e-01	4.215030419125504468e-01	3.086932795632005982e-02	2.024021005692244746e-01	6.547744704380951131e-01
1.578947368421053099e-01	4.521257475970309470e-01	3.313240508699531739e-02	2.165958409921704131e-01	7.018539936761967191e-01
2.105263157894736725e-01	4.674763345616111954e-01	3.531665526203717903e-02	2.289271260532709240e-01	7.317201158769193192e-01
2.631578947368420351e-01	4.674688705974837655e-01	3.740692076555982015e-02	2.392351945240337729e-01	7.441109858870773586e-01
3.157894736842103978e-01	4.534631642183687972e-01	3.939047546477542072e-02	2.474317136677358919e-01	7.402853533508800821e-01
3.684210526315787604e-01	4.278596282415702001e-01	4.125696757869677656e-02	2.534945386134496714e-01	7.226111344337166065e-01
4.210526315789473450e-01	3.936311694178679099e-01	4.299831252275069376e-02	2.574593591854671959e-01	6.940888411260858204e-01
4.736842105263157077e-01	3.538862021583334960e-01	4.460854918903664479e-02	2.594101708875336532e-01	6.579049222349038217e-01
5.263157894736840703e-01	3.115232030097537796e-01	4.608367127780038652e-02	2.594693534026321080e-01	6.170762276901862187e-01
5.789473684210526550e-01	2.690022140319028310e-01	4.742144349263097136e-02	2.577879690468267149e-01	5.742116265713604895e-01
6.315789473684210176e-01	2.282307369509477546e-01	4.862121066238502681e-02	2.545367255599017553e-01	5.313886731732345714e-01
6.842105263157893802e-01	1.905438899946153841e-01	4.968370622928366953e-02	2.498978955913542244e-01	4.901254918152532780e-01
7.368421052631577428e-01	1.567511209903500180e-01	5.061086508666042677e-02	2.440583564210641321e-01	4.514203424980746115e-01
7.894736842105261054e-01	1.272217409592250326e-01	5.140564448045765317e-02	2.372038104973496486e-01	4.158311959370323829e-01
8.421052631578946901e-01	1.019860504393621109e-01	5.207185560877686942e-02	2.295141698192936508e-01	3.835720758674326381e-01
8.947368421052630527e-01	8.083522839979220831e-02	5.261400765595546092e-02	2.211600326389041304e-01	3.546092686946518135e-01
9.473684210526314153e-01	6.340956691831399483e-02	5.303716526751911520e-02	2.123001460007693242e-01	3.287468781866024203e-01
1.000000000000000000e+00	4.927000214023156965e-02	5.334681989213591047e-02	2.030797285132070196e-01	3.056965505455744303e-01
1.052631578947368141e+00	3.795180454926148916e-02	5.354877496714548213e-02	1.936295207888848180e-01	2.851301003052917893e-01
1.105263157894736725e+00	2.900177108868925990e-02	5.364904458613567462e-02	1.840654328956752295e-01	2.667162485705001918e-01
1.157894736842105310e+00	2.200155713525690088e-02	5.365376504220750742e-02	1.744886661004659834e-01	2.501439882779303847e-01
1.210526315789473450e+00	1.658022379471170774e-02	5.356911847234351737e-02	1.649861978797818596e-01	2.351355401468370743e-01
1.263157894736842035e+00	1.241896657990049224e-02	5.340126772184904114e-02	1.556315328317441904e-01	2.214517671334937376e-01
1.315789473684210620e+00	9.250586910837367213e-03	5.315630149029494655e-02	1.464856364325967109e-01	2.088925248337290264e-01
1.368421052631578760e+00	6.855747940239459784e-03	5.284018880073299701e-02	1.375979826052204924e-01	1.972939193461929475e-01
1.421052631578947345e+00	5.057535094902411606e-03	5.245874184295143405e-02	1.290076591908413672e-01	1.865239361286952224e-01
1.473684210526315486e+00	3.715381776272109766e-03	5.201758627154940556e-02	1.207444872701050886e-01	1.764774553179266070e-01
1.526315789473684070e+00	2.719047879692601359e-03	5.152213808443090876e-02	1.128301206833802750e-01	1.670713066475038033e-01
1.578947368421052655e+00	1.983056361311805963e-03	5.097758626196322029e-02	1.052791010044210607e-01	1.582397436276960778e-01
1.631578947368420796e+00	1.441791740538739481e-03	5.038888040759104819e-02	9.809985066964153899e-02	1.499305228177713334e-01
1.684210526315789380e+00	1.045329566840435924e-03	4.976072269409831383e-02	9.129559305967617500e-02	1.421016453206149222e-01
1.736842105263157521e+00	7.559819461271775507e-04	4.909756348366157985e-02	8.486519320612093131e-02	1.347187386359096906e-01
1.789473684210526105e+00	5.454970895244082166e-04	4.840360005262118320e-02	7.880391660563326739e-02	1.277530137477788652e-01
1.842105263157894690e+00	3.928288526016527585e-04	4.768277791230177143e-02	7.310410651910341506e-02	1.211797132840068264e-01
1.894736842105262831e+00	2.823863827206554364e-04	4.693879427437949031e-02	6.775578226274094062e-02	1.149769629198410942e-01
1.947368421052631415e+00	2.026777327460125048e-04	4.617510326271790505e-02	6.274716249643912114e-02	1.091249434919030342e-01
2.000000000000000000e+00	1.452700994078155803e-04	4.539492252294936164e-02	5.806511850421772203e-02	1.036053111265748949e-01
2.052631578947368141e+00	1.040002365933009881e-04	4.460124092626557846e-02	5.369556304797398066e-02	9.840080421083285955e-02
2.105263157894736725e+00	7.437975520212845393e-05	4.379682710491192288e-02	4.962378065002269467e-02	9.349498751013675391e-02
2.157894736842105310e+00	5.315042704914004629e-05	4.298423859385899076e-02	4.583470519811230076e-02	8.887209421902043938e-02
2.210526315789473450e+00	3.795376468151231178e-05	4.216583138624812460e-02	4.231315063162264384e-02	8.451693578255227435e-02
2.263157894736842035e+00	2.708688773108950965e-05	4.134376973968118679e-02	3.904400021053561903e-02	8.041485683794789840e-02
2.315789473684210176e+00	1.932303924563121431e-05	4.052003609652218147e-02	3.601235953022535047e-02	7.655171866599316810e-02
2.368421052631578760e+00	1.378021371138356625e-05	3.969644100434498168e-02	3.320367805705906616e-02	7.291389927511542079e-02
2.421052631578947345e+00	9.825376606492305749e-06	3.887463294278287879e-02	3.060384354679810889e-02	6.948830186618748517e-02
2.473684210526315486e+00	7.004875635981313369e-06	3.805610798056684174e-02	2.819925328830967873e-02	6.626236614451250229e-02
2.526315789473684070e+00	4.994037201976665955e-06	3.724221920173777928e-02	2.597686570262495304e-02	6.322407894156470420e-02
2.578947368421052211e+00	3.560758458046148619e-06	3.643418585313221852e-02	2.392423543144753945e-02	6.036198204303779707e-02
2.631578947368420796e+00	2.539272165058143007e-06	3.563310217648475026e-02	2.202953467618327596e-02	5.766517612483307992e-02
2.684210526315789380e+00	1.811282065058610210e-06	3.483994589809154968e-02	2.028156320238207536e-02	5.512332038253868471e-02
2.736842105263157521e+00	1.292423332050897619e-06	3.405558635711496140e-02	1.866974910718106895e-02	5.272662788762808028e-02
2.789473684210526105e+00	9.225607121319944800e-07	3.328079226046596478e-02	1.718414215961022729e-02	5.046585698078832199e-02
2.842105263157894690e+00	6.588463571184287257e-07	3.251623905793685904e-02	1.581540126507872610e-02	4.833229916937270554e-02
2.894736842105262831e+00	4.707583518761756073e-07	3.176251593600887962e-02	1.455477737495566339e-02	4.631776406931641804e-02
2.947368421052631415e+00	3.365584509974116625e-07	3.102013243266977041e-02	1.339409295831469476e-02	4.441456194943545904e-02
3.000000000000000000e+00	2.407652354949587043e-07	3.028952467874427429e-02	1.232571897379573268e-02	4.261548441777550378e-02
3.052631578947368141e+00	1.723528805333129305e-07	2.957106127378127114e-02	1.134255012311501977e-02	4.091378374977682614e-02
3.105263157894736281e+00	1.234678900795022235e-07	2.886504880653820160e-02	1.043797903198073404e-02	3.930315130640901766e-02
3.157894736842105310e+00	8.851524641242005201e-08	2.817173703163596693e-02	9.605869886971698732e-03	3.777769543385407769e-02
3.210526315789473450e+00	6.350783420769572982e-08	2.749132371510130263e-02	8.840531956356307078e-03	3.633191917929182169e-02
3.263157894736841591e+00	4.560338488217933344e-08	2.682395916231861827e-02	8.136693336967083107e-03	3.496069810267058570e-02
3.315789473684210620e+00	3.277492351701672756e-08	2.616975044244959983e-02	7.489475196385130158e-03	3.365925841375824734e-02
3.368421052631578760e+00	2.357622948074689894e-08	2.552876532367227835e-02	6.894366718199531827e-03	3.242315561810128755e-02
3.421052631578946901e+00	1.697490328492507546e-08	2.490103593370015730e-02	6.347200906543763559e-03	3.124825381514721029e-02
3.473684210526315930e+00	1.223353245915083731e-08	2.428656215998995296e-02	5.844131363147662787e-03	3.013070575667007797e-02
3.526315789473684070e+00	8.825077135995708371e-09	2.368531480386735708e-02	5.381610114601544613e-03	2.906693374354603690e-02
3.578947368421052211e+00	6.372602640290267056e-09	2.309723850251880692e-02	4.956366538363231843e-03	2.805361141348467618e-02
3.631578947368421240e+00	4.606337327038914610e-09	2.252225443243406622e-02	4.565387412315945019e-03	2.708764645108733757e-02
3.684210526315789380e+00	3.333061783834849578e-09	2.196026280746235515e-02	4.205898093597846069e-03	2.616616423412198439e-02
3.736842105263157521e+00	2.414277559317727729e-09	2.141114518417161841e-02	3.875344817256660968e-03	2.528649241570583850e-02
3.789473684210525661e+00	1.750628879800320003e-09	2.087476658669923379e-02	3.571378093418017298e-03	2.444614643074613514e-02
3.842105263157894690e+00	1.270779768988375315e-09	2.035097746275460473e-02	3.291837172558197914e-03	2.364281590609257355e-02
3.894736842105262831e+00	9.234672636245750724e-10	1.983961548189671145e-02	3.034735541677666040e-03	2.287435194704163718e-02
3.947368421052630971e+00	6.718199515361615067e-10	1.934050718666417007e-02	2.798247409285318111e-03	2.213875526776943811e-02
4.000000000000000000e+00	4.892931640782751339e-10	1.885346950659344545e-02	2.580695133784872974e-03	2.143416512967148344e-02
4.052631578947368141e+00	3.567586170384971285e-10	1.837831114462214893e-02	2.380537547815619100e-03	2.075884904919638244e-02
4.105263157894736281e+00	2.604189873137199643e-10	1.791483384484757885e-02	2.196359130094194690e-03	2.011119323536075809e-02
4.157894736842105310e+00	1.903123790960317367e-10	1.746283355009627808e-02	2.026859976125919022e-03	1.948969371653458058e-02
4.210526315789473450e+00	1.392389156279968161e-10	1.702210145726126833e-02	1.870846519628925403e-03	1.889294811612910949e-02
4.263157894736841591e+00	1.019896374471814311e-10	1.659242497788231824e-02	1.727222957496008524e-03	1.831964803736796377e-02
4.315789473684210620e+00	7.479207194418776041e-11	1.617358861098211129e-02	1.594983332487440912e-03	1.776857201826162469e-02
4.368421052631578760e+00	5.491122611371019659e-11	1.576537473472821443e-02	1.473204229501419481e-03	1.723857901914086291e-02
4.421052631578946901e+00	4.036216335298487484e-11	1.536756432306724159e-02	1.361038043125164425e-03	1.672860240655456993e-02
4.473684210526315042e+00	2.970276113934826359e-11	1.497993759307570012e-02	1.257706776161781909e-03	1.623764439894024095e-02
4.526315789473684070e+00	2.188413628199184466e-11	1.460227458839012150e-02	1.162496330900054812e-03	1.576477094117431296e-02
4.578947368421052211e+00	1.614258409052008448e-11	1.423435570371625949e-02	1.074751257003043504e-03	1.530910697686188593e-02
4.631578947368420351e+00	1.192143090286128371e-11	1.387596215507582408e-02	9.938699220018117932e-04	1.486983208899906629e-02
4.684210526315789380e+00	8.814461759287947613e-12	1.352687640012642696e-02	9.193000724643489311e-04	1.444617648140523840e-02
4.736842105263157521e+00	6.524924451626711030e-12	1.318688251258630373e-02	8.505347559469632421e-04	1.403741727505819145e-02
4.789473684210525661e+00	4.835790233394261234e-12	1.285576651450966688e-02	7.871085758089193304e-04	1.364287509515437619e-02
4.842105263157894690e+00	3.588157619228187103e-12	1.253331666989026399e-02	7.285942528702150532e-04	1.326191092634863671e-02
4.894736842105262831e+00	2.665552905882570197e-12	1.221932374281914715e-02	6.745994697081548683e-04	1.289392321519285643e-02
4.947368421052630971e+00	1.982505128719087857e-12	1.191358122318707420e-02	6.247639751161063182e-04	1.253834520028568496e-02
5.000000000000000000e+00	1.476222706092444602e-12	1.161588552270141281e-02	5.787569278842367168e-04	1.219464245206187264e-02
5.052631578947368141e+00	1.100523143151643311e-12	1.132603614378127968e-02	5.362744606059829293e-04	1.186231060548778582e-02
5.105263157894736281e+00	8.214010832823484660e-13	1.104383582370290114e-02	4.970374456660310754e-04	1.154087327019033375e-02
5.157894736842105310e+00	6.137889782536596731e-13	1.076909065618719165e-02	4.607894469268227758e-04	1.122988010372780350e-02
5.210526315789473450e+00	4.591868433286446577e-13	1.050161019245472206e-02	4.272948419036877075e-04	1.092890503481759590e-02
5.263157894736841591e+00	3.439260142136197495e-13	1.024120752361751263e-02	3.963371004062442153e-04	1.063754462436768133e-02
5.315789473684210620e+00	2.578959122768510710e-13	9.987699346132354605e-03	3.677172067296028270e-04	1.035541655311985297e-02
5.368421052631578760e+00	1.936093099636113540e-13	9.740906011905414719e-03	3.412522135062690388e-04	1.008215822560529391e-02
5.421052631578946901e+00	1.455153399999523662e-13	9.500651564513264841e-03	3.167739162830899950e-04	9.817425480941870813e-03
5.473684210526315042e+00	1.094940234613705484e-13	9.266763762888791112e-03	2.941276387705464243e-04	9.560891401768830192e-03
5.526315789473684070e+00	8.248394047022604149e-14	9.039074093712861496e-03	2.731711195287492614e-04	9.312245213324094745e-03
5.578947368421052211e+00	6.220766734618117430e-14	8.817417773652903162e-03	2.537734916092290716e-04	9.071191265324341640e-03
5.631578947368420351e+00	4.696908261512475629e-14	8.601633742496235524e-03	2.358143473683664277e-04	8.837448089911568994e-03
5.684210526315789380e+00	3.550356262988207251e-14	8.391564648140854149e-03	2.191828813106365870e-04	8.610747529486994373e-03
5.736842105263157521e+00	2.686714259212134332e-14	8.187056824326523555e-03	2.037771044115922574e-04	8.390833928764981908e-03
5.789473684210525661e+00	2.035441628529569879e-14	7.987960261915380555e-03	1.895031239152172441e-04	8.177463385850951283e-03
5.842105263157894690e+00	1.543765529229811209e-14	7.794128574463720510e-03	1.762744831012293763e-04	7.970403057580387543e-03
5.894736842105262831e+00	1.172161311074440485e-14	7.605418958763119318e-03	1.640115559784499502e-04	7.769430514753290253e-03
5.947368421052630971e+00	8.909935937293188402e-15	7.421692150971557003e-03	1.526409922832888504e-04	7.574333143263755827e-03
6.000000000000000000e+00	6.780171743708906430e-15	7.242812378901054143e-03	1.420952085508376650e-04	7.384907587458671568e-03
6.052631578947368141e+00	5.165156036927437678e-15	7.068647310979246645e-03	1.323119213823838018e-04	7.200959232366795776e-03
6.105263157894736281e+00	3.939131911895027921e-15	6.899068002356261407e-03	1.232337193600632611e-04	7.022301721720264171e-03
6.157894736842104422e+00	3.007388884008154088e-15	6.733948838586393051e-03	1.148076703591051947e-04	6.848756508948505850e-03
6.210526315789473450e+00	2.298519934017996892e-15	6.573167477275097467e-03	1.069849612827957592e-04	6.680152438560191600e-03
6.263157894736841591e+00	1.758628813354262561e-15	6.416604788046132921e-03	9.972056749700864190e-05	6.516325355544900708e-03
6.315789473684209732e+00	1.346991649962440874e-15	6.264144791150739675e-03	9.297294947169132298e-05	6.357117740623777387e-03
6.368421052631578760e+00	1.032804200512942183e-15	6.115674595010220545e-03	8.670377434783563535e-05	6.202378369359089032e-03
6.421052631578946901e+00	7.927404261025519982e-16	5.971084332955964649e-03	8.087766034177933626e-05	6.051961993298536971e-03
6.473684210526315042e+00	6.091180415998896730e-16	5.830267099404516824e-03	7.546194207559895587e-05	5.905729041480725292e-03
6.526315789473684070e+00	4.685186491998570183e-16	5.693118885682543415e-03	7.042645508434838548e-05	5.763545340767359769e-03
6.578947368421052211e+00	3.607486928019149987e-16	5.559538515694357162e-03	6.574333789906185025e-05	5.625281853593780065e-03
6.631578947368420351e+00	2.780562142132088362e-16	5.429427581605114454e-03	6.138685024005423633e-05	5.490814431845446666e-03
6.684210526315789380e+00	2.145398057794328262e-16	5.302690379694550635e-03	5.733320597912032441e-05	5.360023585673885475e-03
6.736842105263157521e+00	1.657021234668315473e-16	5.179233846519277519e-03	5.356041964270485804e-05	5.232794266162148558e-03
6.789473684210525661e+00	1.281122464516618774e-16	5.058967495506713069e-03	5.004816533196554493e-05	5.109015660838807024e-03
6.842105263157894690e+00	9.915007915095767706e-17	4.941803354089355747e-03	4.677764703058917805e-05	4.988581001120043039e-03
6.894736842105262831e+00	7.681265742798047480e-17	4.827655901475661621e-03	4.373147935811273198e-05	4.871387380833851026e-03
6.947368421052630971e+00	5.956721288675993509e-17	4.716442007141919378e-03	4.089357790593838450e-05	4.757335585047916919e-03
7.000000000000000000e+00	4.623959186640966219e-17	4.608080870118793498e-03	3.824905836591947111e-05	4.646329928484758953e-03
7.052631578947368141e+00	3.592943462769839222e-17	4.502493959136784525e-03	3.578414372787025102e-05	4.538278102864690480e-03
7.105263157894736281e+00	2.794563048155389129e-17	4.399604953685527786e-03	3.348607888315818852e-05	4.433091032568713466e-03
7.157894736842104422e+00	2.175715165251950896e-17	4.299339686034278976e-03	3.134305202717090961e-05	4.330682738061471075e-03
7.210526315789472562e+00	1.695556346109814205e-17	4.201626084253114006e-03	2.934412230432802409e-05	4.230970206557459201e-03
7.263157894736842479e+00	1.322640882468592460e-17	4.106394116268135934e-03	2.747915318587007156e-05	4.133873269454019575e-03
7.315789473684210620e+00	1.032734434398073526e-17	4.013575734977648315e-03	2.573875111324802476e-05	4.039314486090906688e-03
7.368421052631578760e+00	8.071418200667061811e-18	3.923104824450822023e-03	2.411420897890629946e-05	3.947219033429736484e-03
7.421052631578946901e+00	6.314267856030918619e-18	3.834917147225575234e-03	2.259745405192169925e-05	3.857514601277503737e-03
7.473684210526315042e+00	4.944308962279958871e-18	3.748950292717761514e-03	2.118099998859541896e-05	3.770131292706361669e-03
7.526315789473683182e+00	3.875209156274795388e-18	3.665143626749774956e-03	1.985790259796354324e-05	3.685001529347742538e-03
7.578947368421051323e+00	3.040108928259525132e-18	3.583438242203044934e-03	1.862171905954040251e-05	3.602059961262588095e-03
7.631578947368421240e+00	2.387179665498696408e-18	3.503776910795731916e-03	1.746647031563690480e-05	3.521243381111371484e-03
7.684210526315789380e+00	1.876206148101187999e-18	3.426104035983850143e-03	1.638660638351434288e-05	3.442490642367366203e-03
7.736842105263157521e+00	1.475954677997667879e-18	3.350365606981572757e-03	1.537697435362074888e-05	3.365742581335194519e-03
7.789473684210525661e+00	1.162144281564022072e-18	3.276509153894136082e-03	1.443278885937586964e-05	3.290941942753513195e-03
7.842105263157893802e+00	9.158812963639415199e-19	3.204483703954678995e-03	1.354960482157257761e-05	3.218033308776252314e-03
7.894736842105261942e+00	7.224503515662404354e-19	3.134239738854506258e-03	1.272329228659126540e-05	3.146963031141098398e-03
7.947368421052631859e+00	5.703797171250989688e-19	3.065729153154779334e-03	1.195001319239508024e-05	3.077679166347175015e-03
8.000000000000000000e+00	4.507180763206464995e-19	2.998905213766099934e-03	1.122619990981577803e-05	3.010131413675916096e-03
8.052631578947368141e+00	3.564743715349690446e-19	2.933722520481328762e-03	1.054853541904418520e-05	2.944271055900373347e-03
8.105263157894736281e+00	2.821835488311331913e-19	2.870136967545905936e-03	9.913934992617544562e-06	2.880050902538523836e-03
8.157894736842104422e+00	2.235695923720181399e-19	2.808105706249027118e-03	9.319529266618303086e-06	2.817425235515645752e-03
8.210526315789472562e+00	1.772838108548483670e-19	2.747587108518276516e-03	8.762648591363535896e-06	2.756349757109640124e-03
8.263157894736842479e+00	1.407013840586426727e-19	2.688540731499670412e-03	8.240808561631422378e-06	2.696781540061301326e-03
8.315789473684210620e+00	1.117630559690954413e-19	2.630927283104547969e-03	7.751696634513395253e-06	2.638678979739061351e-03
8.368421052631578760e+00	8.885184470273078830e-20	2.574708588504295414e-03	7.293159750360427560e-06	2.582001748254655719e-03
8.421052631578946901e+00	7.069693709419717413e-20	2.519847557553633009e-03	6.863192879061995926e-06	2.526710750432694871e-03
8.473684210526315042e+00	5.629870674803313291e-20	2.466308153122826006e-03	6.459928420109783036e-06	2.472768081542935786e-03
8.526315789473683182e+00	4.487016058688442139e-20	2.414055360319111374e-03	6.081626390602637417e-06	2.420136986709713750e-03
8.578947368421051323e+00	3.579117390438530110e-20	2.363055156577504624e-03	5.726665340584178087e-06	2.368781821918088636e-03
8.631578947368421240e+00	2.857268930495774777e-20	2.313274482601044343e-03	5.393533939915146769e-06	2.318668016540959432e-03
8.684210526315789380e+00	2.282868567379235062e-20	2.264681214130633089e-03	5.080823185297056417e-06	2.269762037315930115e-03
8.736842105263157521e+00	1.825421170716125602e-20	2.217244134524634213e-03	4.787219180121057312e-06	2.222031353704755335e-03
8.789473684210525661e+00	1.460815702167879911e-20	2.170932908128489491e-03	4.511496443544175298e-06	2.175444404572033329e-03
8.842105263157893802e+00	1.169972744245861315e-20	2.125718054414815067e-03	4.252511708619253991e-06	2.129970566123434716e-03
8.894736842105261942e+00	9.377818993670628355e-21	2.081570922874520762e-03	4.009198172454264001e-06	2.085580121046975034e-03
8.947368421052631859e+00	7.522662220911607430e-21	2.038463668639785807e-03	3.780560164270622982e-06	2.042244228804055914e-03
9.000000000000000000e+00	6.039246214084524895e-21	1.996369228819926990e-03	3.565668199892278864e-06	1.999934897019819188e-03
9.052631578947368141e+00	4.852138915839666127e-21	1.955261299531407728e-03	3.363654393644187325e-06	1.958624953925051752e-03
9.105263157894736281e+00	3.901403830396812555e-21	1.915114313603587639e-03	3.173708200892058139e-06	1.918288021804479644e-03
9.157894736842104422e+00	3.139378379787794101e-21	1.875903418942046798e-03	2.995072466525078890e-06	1.878898491408571977e-03
9.210526315789472562e+00	2.528129984893043985e-21	1.837604457531648913e-03	2.827039756591638964e-06	1.840431497288240546e-03
9.263157894736840703e+00	2.037445651383053039e-21	1.800193945061820096e-03	2.668948952051882135e-06	1.802862894013871958e-03
9.315789473684210620e+00	1.643241878152318870e-21	1.763649051156828936e-03	2.520182085226937224e-06	1.766169233242055820e-03
9.368421052631578760e+00	1.326305989731061432e-21	1.727947580194252744e-03	2.380161401012303735e-06	1.730327741595265052e-03
9.421052631578946901e+00	1.071299009965960469e-21	1.693067952695071626e-03	2.248346626293059082e-06	1.695316299321364666e-03
9.473684210526315042e+00	8.659650972459339075e-22	1.658989187269247238e-03	2.124232432260864381e-06	1.661113419701508226e-03
9.526315789473683182e+00	7.005042509346972258e-22	1.625690883100970987e-03	2.007346075495620353e-06	1.627698229176466555e-03
9.578947368421051323e+00	5.670741749920178133e-22	1.593153202958101861e-03	1.897245204746627877e-06	1.595050448162848395e-03
9.631578947368421240e+00	4.593943941966691524e-22	1.561356856710716980e-03	1.793515821335814858e-06	1.563150372532052645e-03
9.684210526315789380e+00	3.724313871438739279e-22	1.530283085343993928e-03	1.695770382016946647e-06	1.531978855726010913e-03
9.736842105263157521e+00	3.021479611313725523e-22	1.499913645451051618e-03	1.603646033964164686e-06	1.501517291485015768e-03
9.789473684210525661e+00	2.453036073513748895e-22	1.470230794191692333e-03	1.516802972338481788e-06	1.471747597164030710e-03
9.842105263157893802e+00	1.992953439925897427e-22	1.441217274703352142e-03	1.434922911595205194e-06	1.442652197614947406e-03
9.894736842105261942e+00	1.620307392724275696e-22	1.412856301950921392e-03	1.357707662355199020e-06	1.414214009613276547e-03
9.947368421052630083e+00	1.318265309160497526e-22	1.385131549002420080e-03	1.284877806271190870e-06	1.386416426808691161e-03
1.000000000000000000e+01	1.073276210831485095e-22	1.358027133717877848e-03	1.216171461882636941e-06	1.359243305179760582e-03
1.005263157894736814e+01	8.744230305398457169e-23	1.331527605839086031e-03	1.151343134971188997e-06	1.332678948974057222e-03
1.010526315789473628e+01	7.129042847454343356e-23	1.305617934468211597e-03	1.090162647408088492e-06	1.306708097115619541e-03
1.015789473684210442e+01	5.816189906770492492e-23	1.280283495923632570e-03	1.032414138927408003e-06	1.281315910062559918e-03
1.021052631578947256e+01	4.748340176278893318e-23	1.255510061961608416e-03	9.778951366679245745e-07	1.256487957098276209e-03
1.026315789473684070e+01	3.879173056318901715e-23	1.231283788352766648e-03	9.264156877041772192e-07	1.232210204040470576e-03
1.031578947368421062e+01	3.171237531140781420e-23	1.207591203802675086e-03	8.777975501367406499e-07	1.208469001352811953e-03
1.036842105263157876e+01	2.594232507839869964e-23	1.184419199206068448e-03	8.318734386344133055e-07	1.185251072644702766e-03
1.042105263157894690e+01	2.123624660567827567e-23	1.161755017224593272e-03	7.884863206195730290e-07	1.162543503545212728e-03
1.047368421052631504e+01	1.739536744119446095e-23	1.139586242178244196e-03	7.474887595642468983e-07	1.140333730937808428e-03
1.052631578947368318e+01	1.425852812558428613e-23	1.117900790240916988e-03	7.087423021196267988e-07	1.118609532543036805e-03
1.057894736842105132e+01	1.169497511621758145e-23	1.096686899930815777e-03	6.721169060382320090e-07	1.097359016836853968e-03
1.063157894736842124e+01	9.598551712112344766e-24	1.075933122886684390e-03	6.374904060665779178e-07	1.076570613292750786e-03
1.068421052631578938e+01	7.883012522889264440e-24	1.055628314921138074e-03	6.047480151886168845e-07	1.056233062936326678e-03
1.073684210526315752e+01	6.478241544614819788e-24	1.035761627342586359e-03	5.737818587876454127e-07	1.036335409201373948e-03
1.078947368421052566e+01	5.327197469308886985e-24	1.016322498537530978e-03	5.444905394679403047e-07	1.016866989076998856e-03
1.084210526315789380e+01	4.383444689645411079e-24	9.973006458052402403e-04	5.167787304380814150e-07	9.978174245356783312e-04
1.089473684210526194e+01	3.609156334987475109e-24	9.786860574370411132e-04	4.905567955068057403e-07	9.791766142325480753e-04
1.094736842105263008e+01	2.973497995919853806e-24	9.604689850327316177e-04	4.657404338802725012e-07	9.609347254666118993e-04
1.100000000000000000e+01	2.451318680957949171e-24	9.426399360467968211e-04	4.422503480774194711e-07	9.430821863948741796e-04
1.105263157894736814e+01	2.022089892215935138e-24	9.251896665573840304e-04	4.200119333985982841e-07	9.256096784907826350e-04
1.110526315789473628e+01	1.669045216505157331e-24	9.081091742511538051e-04	3.989549874926217564e-07	9.085081292386464058e-04
1.115789473684210442e+01	1.378482070767332871e-24	8.913896916173833992e-04	3.790134386691929614e-07	8.917687050560525264e-04
1.121052631578947256e+01	1.139194667663832713e-24	8.750226793448700026e-04	3.601250916982185919e-07	8.753828044365682091e-04
1.126315789473684070e+01	9.420132392774939588e-25	8.589998199153830311e-04	3.422313899251889129e-07	8.593420513053082275e-04
1.131578947368421062e+01	7.794293624786472422e-25	8.433130113876169181e-04	3.252771926131389237e-07	8.436382885802300950e-04
1.136842105263157876e+01	6.452910990512003030e-25	8.279543613657771401e-04	3.092105664972161114e-07	8.282635719322744162e-04
1.142105263157894690e+01	5.345547816003665711e-25	8.129161811471068708e-04	2.939825906079607710e-07	8.132101637377147675e-04
1.147368421052631504e+01	4.430827902531393140e-25	7.981909800428477111e-04	2.795471734844791295e-07	7.984705272163321321e-04
1.152631578947368318e+01	3.674786935515715362e-25	7.837714598672966418e-04	2.658608819590681879e-07	7.840373207492558382e-04
1.157894736842105132e+01	3.049527646128736587e-25	7.696505095897747612e-04	2.528827807510362662e-07	7.699033923705257774e-04
1.163157894736842124e+01	2.532122067231424340e-25	7.558212001445074662e-04	2.405742821595444902e-07	7.560617744266670374e-04
1.168421052631578938e+01	2.103714921743218946e-25	7.422767793935455176e-04	2.288990051937455605e-07	7.425056783987391690e-04
1.173684210526315752e+01	1.748790834614357557e-25	7.290106672380315244e-04	2.178226435235182221e-07	7.292284898815550856e-04
1.178947368421052566e+01	1.454575064188845918e-25	7.160164508732455146e-04	2.073128416759556686e-07	7.162237637149214799e-04
1.184210526315789380e+01	1.210543122604614051e-25	7.032878801830125520e-04	1.973390789416320579e-07	7.034852192619541920e-04
1.189473684210526194e+01	1.008019253758102677e-25	6.908188632691994501e-04	1.878725604908773738e-07	6.910067358296903420e-04
1.194736842105263008e+01	8.398474673055161705e-26	6.786034621121515582e-04	1.788861152339302753e-07	6.787823482273855737e-04
1.200000000000000000e+01	7.001218542865967569e-26	6.666358883580510240e-04	1.703540999901149238e-07	6.668062424580412052e-04
1.205263157894736814e+01	5.839653682272917588e-26	6.549104992293160654e-04	1.622523095603547507e-07	6.550727515388763030e-04
1.210526315789473628e+01	4.873482531512898719e-26	6.434217935542648663e-04	1.545578923243737606e-07	6.435763514465892574e-04
1.215789473684210442e+01	4.069389241603912428e-26	6.321644079124018279e-04	1.472492710092159576e-07	6.323116571834110815e-04
1.221052631578947256e+01	3.399814277274569373e-26	6.211331128917864722e-04	1.403060682991637728e-07	6.212734189600855770e-04
1.226315789473684070e+01	2.841946846775687896e-26	6.103228094550673753e-04	1.337090369789991663e-07	6.104565184920463872e-04
1.231578947368421062e+01	2.376895952162842375e-26	5.997285254108566423e-04	1.274399943229461736e-07	5.998559654051796759e-04
1.236842105263157876e+01	1.989007997091014695e-26	5.893454119872414305e-04	1.214817604605466416e-07	5.894668937477020101e-04
1.242105263157894690e+01	1.665304715390251991e-26	5.791687405043184763e-04	1.158181004684513637e-07	5.792845586047868896e-04
1.247368421052631504e+01	1.395019938440628415e-26	5.691938991427307123e-04	1.104336699535249057e-07	5.693043328126842816e-04
1.252631578947368318e+01	1.169217602030615071e-26	5.594163898053077953e-04	1.053139639080435235e-07	5.595217037692158625e-04
1.257894736842105132e+01	9.804765658072486643e-27	5.498318250689574653e-04	1.004452686320471343e-07	5.499322703375896003e-04
1.263157894736841946e+01	8.226304120719072155e-27	5.404359252240896428e-04	9.581461653126286098e-08	5.405317398406208609e-04
1.268421052631578938e+01	6.905525123915443813e-27	5.312245153989111120e-04	9.140974361143741999e-08	5.313159251425225715e-04
1.273684210526315752e+01	5.799783871691147084e-27	5.221935227660288222e-04	8.721904950153026022e-08	5.222807418155303019e-04
1.278947368421052566e+01	4.873588056590126213e-27	5.133389738288645634e-04	8.323155984903125893e-08	5.134222053887136641e-04
1.284210526315789380e+01	4.097382394936260644e-27	5.046569917854799425e-04	7.943689094076698620e-08	5.047364286764207363e-04
1.289473684210526194e+01	3.446542385072191651e-27	4.961437939674720595e-04	7.582521641198160051e-08	4.962196191838840701e-04
1.294736842105263008e+01	2.900540817418807133e-27	4.877956893516795949e-04	7.238723591526948845e-08	4.878680765875948529e-04
1.300000000000000000e+01	2.442257001811132120e-27	4.796090761425090003e-04	6.911414562914887808e-08	4.796781902881381491e-04
1.305263157894736814e+01	2.057403964365085601e-27	4.715804394227611799e-04	6.599761049373107907e-08	4.716464370332548988e-04
1.310526315789473628e+01	1.734053210949955594e-27	4.637063488708955327e-04	6.302973806809310283e-08	4.637693786089636225e-04
1.315789473684210442e+01	1.462240227055011864e-27	4.559834565427518739e-04	6.020305391065361196e-08	4.560436595966625511e-04
1.321052631578947256e+01	1.233636823280619941e-27	4.484084947157908146e-04	5.751047839009361593e-08	4.484660051941809266e-04
1.326315789473684070e+01	1.041278855461832327e-27	4.409782737939888018e-04	5.494530484020042642e-08	4.410332190988289951e-04
1.331578947368420884e+01	8.793398415188569400e-28	4.336896802715790454e-04	5.250117897746645751e-08	4.337421814505565474e-04
1.336842105263157876e+01	7.429426396656356901e-28	4.265396747538799708e-04	5.017207950537184133e-08	4.265898468333853208e-04
1.342105263157894690e+01	6.280027069975734553e-28	4.195252900335156698e-04	4.795229983404627536e-08	4.195732423333496924e-04
1.347368421052631504e+01	5.310975748768210887e-28	4.126436292203776511e-04	4.583643084845683516e-08	4.126894656512261747e-04
1.352631578947368318e+01	4.493580999099493049e-28	4.058918639237398592e-04	4.381934466244235979e-08	4.059356832684022612e-04
1.357894736842105132e+01	3.803778111142484312e-28	3.992672324849760651e-04	4.189617929980272668e-08	3.993091286642758836e-04
1.363157894736841946e+01	3.221373033891089029e-28	3.927670382593815321e-04	4.006232424730627968e-08	3.928071005836288911e-04
1.368421052631578938e+01	2.729411478943862560e-28	3.863886479456507886e-04	3.831340682788124519e-08	3.864269613524786784e-04
1.373684210526315752e+01	2.313652205019323166e-28	3.801294899616080073e-04	3.664527934545693593e-08	3.801661352409535055e-04
1.378947368421052566e+01	1.962127058528897460e-28	3.739870528648188007e-04	3.505400695590012594e-08	3.740221068717746724e-04
1.384210526315789380e+01	1.664773296641295169e-28	3.679588838167695969e-04	3.353585622129579182e-08	3.679924196729908946e-04
1.389473684210526194e+01	1.413126164376344468e-28	3.620425870893376761e-04	3.208728430743598746e-08	3.620746743736451322e-04
1.394736842105263008e+01	1.200061724195225455e-28	3.562358226123020001e-04	3.070492878683238294e-08	3.562665275410888230e-04
1.400000000000000000e+01	1.019581617689184424e-28	3.505363045607025915e-04	2.938559801186706407e-08	3.505656901587144683e-04
1.405263157894736814e+01	8.666328340196761780e-29	3.449417999808794761e-04	2.812626202484485012e-08	3.449699262429042988e-04
1.410526315789473628e+01	7.369567180086201625e-29	3.394501274540621537e-04	2.692404397372828140e-08	3.394770514980359000e-04
1.415789473684210442e+01	6.269624129020332720e-29	3.340591557964137418e-04	2.577621200422205234e-08	3.340849320084179333e-04
1.421052631578947256e+01	5.336207324495763915e-29	3.287668027944742649e-04	2.468017160064690330e-08	3.287914829660749461e-04
1.426315789473684070e+01	4.543751218361345180e-29	3.235710339749717983e-04	2.363345834969990909e-08	3.235946674333215205e-04
1.431578947368420884e+01	3.870669201487112603e-29	3.184698614080019928e-04	2.263373110275322239e-08	3.184924951391047651e-04
1.436842105263157876e+01	3.298725974719480298e-29	3.134613425426126688e-04	2.167876551380406099e-08	3.134830213081264672e-04
1.442105263157894690e+01	2.812510231159569612e-29	3.085435790738600879e-04	2.076644793155482375e-08	3.085643455217916206e-04
1.447368421052631504e+01	2.398991409269691578e-29	3.037147158404215658e-04	1.989476962538356224e-08	3.037346106100469569e-04
1.452631578947368318e+01	2.047146939156078867e-29	2.989729397518887705e-04	1.906182132617294072e-08	2.989920015732149602e-04
1.457894736842105132e+01	1.747648625153363348e-29	2.943164787448879498e-04	1.826578806408989910e-08	2.943347445329520459e-04
1.463157894736841946e+01	1.492598660836552838e-29	2.897436007671950185e-04	1.750494428647105811e-08	2.897611057114814854e-04
1.468421052631578938e+01	1.275307319465218232e-29	2.852526127890489950e-04	1.677764923996309429e-08	2.852693904382889545e-04
1.473684210526315752e+01	1.090105654813732038e-29	2.808418598408827832e-04	1.608234260199884360e-08	2.808579421834847935e-04
1.478947368421052566e+01	9.321876268919723948e-30	2.765097240767136044e-04	1.541754034756879479e-08	2.765251416170611898e-04
1.484210526315789380e+01	7.974769695606438952e-30	2.722546238624648745e-04	1.478183083806858749e-08	2.722694056933029584e-04
1.489473684210526194e+01	6.825148718900451949e-30	2.680750128885082376e-04	1.417387111977743714e-08	2.680891867596280000e-04
1.494736842105263008e+01	5.843651767534244009e-30	2.639693793057392357e-04	1.359238342024740113e-08	2.639829716891594811e-04
1.500000000000000000e+01	5.005343289449695916e-30	2.599362448845145756e-04	1.303615183156556669e-08	2.599492810363460919e-04
1.505263157894736636e+01	4.289037480187840872e-30	2.559741641958072455e-04	1.250401917009244966e-08	2.559866682149773676e-04
1.510526315789473628e+01	3.676726721817187175e-30	2.520817238139482050e-04	1.199488400288066339e-08	2.520937186979510872e-04
1.515789473684210265e+01	3.153098307145422656e-30	2.482575415403501522e-04	1.150769783154593804e-08	2.482690492381816921e-04
1.521052631578947256e+01	2.705125633600767686e-30	2.445002656476130448e-04	1.104146242489215714e-08	2.445113071100379117e-04
1.526315789473684248e+01	2.321722240962322917e-30	2.408085741434492979e-04	1.059522729209382217e-08	2.408191693707414168e-04
1.531578947368420884e+01	1.993448905439977441e-30	2.371811740538633815e-04	1.016808728870889381e-08	2.371913421411520658e-04
1.536842105263157876e+01	1.712265546578580993e-30	2.336168007250476490e-04	9.759180348236892968e-09	2.336265599053958804e-04
1.542105263157894512e+01	1.471321000786534571e-30	2.301142171434751972e-04	9.367685332353997227e-09	2.301235848288075525e-04
1.547368421052631504e+01	1.264774805871296150e-30	2.266722132736747632e-04	8.992819993346637648e-09	2.266812060936681259e-04
1.552631578947368496e+01	1.087646058148798196e-30	2.232896054132007418e-04	8.633839042634795969e-09	2.232982392522433720e-04
1.557894736842105132e+01	9.356851754007390995e-31	2.199652355643140933e-04	8.290032319621272211e-09	2.199735255966336965e-04
1.563157894736842124e+01	8.052650485369840291e-31	2.166979708219132186e-04	7.960723055429689155e-09	2.167059315449686380e-04
1.568421052631578760e+01	6.932886118546871359e-31	2.134867027772650481e-04	7.645266226400963589e-09	2.134943480434914602e-04
1.573684210526315752e+01	5.971103226540627978e-31	2.103303469370926889e-04	7.343046992506314473e-09	2.103376899840851959e-04
1.578947368421052388e+01	5.144694294217310059e-31	2.072278421576042456e-04	7.053479216107002419e-09	2.072348956368203388e-04
1.584210526315789380e+01	4.434332353417064947e-31	2.041781500930414119e-04	6.776004056747453930e-09	2.041849260970981465e-04
1.589473684210526372e+01	3.823488402125865433e-31	2.011802546583552976e-04	6.510088637908607355e-09	2.011867647469932244e-04
1.594736842105263008e+01	3.298020770473687005e-31	1.982331615056157905e-04	6.255224781876635025e-09	1.982394167303976507e-04
1.600000000000000000e+01	2.845825565250346590e-31	1.953358975137799972e-04	6.010927809094912218e-09	1.953419084415890965e-04
1.605263157894736636e+01	2.456538987718008010e-31	1.924875102914549540e-04	5.776735398570115152e-09	1.924932870268535262e-04
1.610526315789473628e+01	2.121283724855787011e-31	1.896870676922954963e-04	5.552206506091729767e-09	1.896926198988016011e-04
1.615789473684210265e+01	1.832452802238357657e-31	1.869336573426965721e-04	5.336920337204788458e-09	1.869389942630337665e-04
1.621052631578947256e+01	1.583525291537820795e-31	1.842263861814402411e-04	5.130475372043163515e-09	1.842315166568122815e-04
1.626315789473684248e+01	1.368909115786440230e-31	1.815643800109788188e-04	4.932488439290741710e-09	1.815693124994181297e-04
1.631578947368420884e+01	1.183806915129444468e-31	1.789467830600314265e-04	4.742593836687312461e-09	1.789515256538680909e-04
1.636842105263157876e+01	1.024101545147348070e-31	1.763727575571893676e-04	4.560442495637372927e-09	1.763773179996849837e-04
1.642105263157894512e+01	8.862582960279140786e-32	1.738414833152377575e-04	4.385701187613987173e-09	1.738458690164253618e-04
1.647368421052631504e+01	7.672413583408831417e-32	1.713521573258943592e-04	4.218051770174888060e-09	1.713563753776645030e-04
1.652631578947368496e+01	6.644424320718621407e-32	1.689039933646949230e-04	4.057190470527368536e-09	1.689080505551654714e-04
1.657894736842105132e+01	5.756196901615033393e-32	1.664962216057427891e-04	3.902827204690094005e-09	1.665001244329474884e-04
1.663157894736842124e+01	4.988455747308589184e-32	1.641280882460652518e-04	3.754684930405587690e-09	1.641318429309956788e-04
1.668421052631578760e+01	4.324621307625600552e-32	1.617988551393150973e-04	3.612499032057466713e-09	1.618024676383471609e-04
1.673684210526315752e+01	3.750427744259162205e-32	1.595077994385681898e-04	3.476016735939523517e-09	1.595112754553041398e-04
1.678947368421052388e+01	3.253595566993479962e-32	1.572542132479740572e-04	3.344996554313803210e-09	1.572575582445283782e-04
1.684210526315789380e+01	2.823551218683198958e-32	1.550374032830238236e-04	3.219207756777736164e-09	1.550406224907806079e-04
1.689473684210526372e+01	2.451186785905443594e-32	1.528566905392055302e-04	3.098429867540313578e-09	1.528597889690730513e-04
1.694736842105263008e+01	2.128654016805873324e-32	1.507114099688249345e-04	2.982452187281427706e-09	1.507143924210122238e-04
1.700000000000000000e+01	1.849187682446368139e-32	1.486009101657729701e-04	2.871073338339694740e-09	1.486037812391112988e-04
1.705263157894736636e+01	1.606954045552930583e-32	1.465245530580342739e-04	2.764100832040596849e-09	1.465273171588662830e-04
1.710526315789473628e+01	1.396920820127680517e-32	1.444817136077250908e-04	2.661350657039529852e-09	1.444843749583821137e-04
1.715789473684210265e+01	1.214745533169939897e-32	1.424717795184697372e-04	2.562646887614639454e-09	1.424743421653573456e-04
1.721052631578947256e+01	1.056679649515385948e-32	1.404941509499165885e-04	2.467821310899587152e-09	1.404966187712274983e-04
1.726315789473684248e+01	9.194862042303263816e-33	1.385482402392079510e-04	2.376713072100717791e-09	1.385506169522800419e-04
1.731578947368420884e+01	8.003690139965912044e-33	1.366334716292241097e-04	2.289168336792337425e-09	1.366357607975609049e-04
1.736842105263157876e+01	6.969118179022888400e-33	1.347492810034170755e-04	2.205039969432050490e-09	1.347514860433865122e-04
1.742105263157894512e+01	6.070259361556410260e-33	1.328951156270713203e-04	2.124187227282794146e-09	1.328972398142986124e-04
1.747368421052631504e+01	5.289052385279820341e-33	1.310704338948153716e-04	2.046475468970579552e-09	1.310724803702843571e-04
1.752631578947368496e+01	4.609873879644825386e-33	1.292747050842264333e-04	1.971775876947408069e-09	1.292766768601033935e-04
1.757894736842105132e+01	4.019204731561312938e-33	1.275074091153685467e-04	1.899965193166529568e-09	1.275093090805617241e-04
1.763157894736842124e+01	3.505342706727975337e-33	1.257680363161080587e-04	1.830925467313430578e-09	1.257698672415753685e-04
1.768421052631578760e+01	3.058154856835020181e-33	1.240560871930620080e-04	1.764543816969812885e-09	1.240578517368790055e-04
1.773684210526315752e+01	2.668864130343862606e-33	1.223710722080270175e-04	1.700712199119919007e-09	1.223727729202261265e-04
1.778947368421052388e+01	2.329865398147809082e-33	1.207125115597528972e-04	1.639327192439314947e-09	1.207141508869453365e-04
1.784210526315789380e+01	2.034566784729032714e-33	1.190799349709214069e-04	1.580289789834552736e-09	1.190815152607112347e-04
1.789473684210526372e+01	1.777252777123654614e-33	1.174728814801944359e-04	1.523505200730089218e-09	1.174744049853951750e-04
1.794736842105263008e+01	1.552966082291314937e-33	1.158908992392051020e-04	1.468882662623903197e-09	1.158923681218677405e-04
1.800000000000000000e+01	1.357405630471549219e-33	1.143335453143610813e-04	1.416335261458336657e-09	1.143349616496225563e-04
1.805263157894736636e+01	1.186838488133523336e-33	1.128003854933422214e-04	1.365779760375450020e-09	1.128017512731025997e-04
1.810526315789473628e+01	1.038023757994818386e-33	1.112909940961663737e-04	1.317136436448226166e-09	1.112923112326028317e-04
1.815789473684210265e+01	9.081468128344522473e-34	1.098049537907133145e-04	1.270328924999748914e-09	1.098062241196383197e-04
1.821052631578947256e+01	7.947624408725453853e-34	1.083418554125881194e-04	1.225284071141960541e-09	1.083430806966592642e-04
1.826315789473684248e+01	6.957456788279314801e-34	1.069012977892177082e-04	1.181931788184573251e-09	1.069024797210058942e-04
1.831578947368420884e+01	6.092492790822739671e-34	1.054828875680715607e-04	1.140204922581946312e-09	1.054840277729941452e-04
1.836842105263157876e+01	5.336669036875191432e-34	1.040862390489006889e-04	1.100039125102729409e-09	1.040873390880258005e-04
1.842105263157894512e+01	4.676012636773412504e-34	1.027109740198986558e-04	1.061372727922884122e-09	1.027120353926265890e-04
1.847368421052631504e+01	4.098365302184308441e-34	1.013567215976782948e-04	1.024146627357566266e-09	1.013577457443056486e-04
1.852631578947368141e+01	3.593144370722692469e-34	1.000231180709760793e-04	9.883041719617826463e-10	1.000241063751480461e-04
1.857894736842105132e+01	3.151135737798965335e-34	9.870980674798306707e-05	9.537910557430347516e-10	9.871076053903880549e-05
1.863157894736842124e+01	2.764314377727536497e-34	9.741643780721836597e-05	9.205552162421521640e-10	9.741735836243460881e-05
1.868421052631578760e+01	2.425688728256508290e-34	9.614266815185097377e-05	8.885467372504144749e-10	9.614355669858823297e-05
1.873684210526315752e+01	2.129165722549369251e-34	9.488816126738684503e-05	8.577177559427948602e-10	9.488901898514278223e-05
1.878947368421052388e+01	1.869433691833583496e-34	9.365258708263728268e-05	8.280223742178850483e-10	9.365341510501151397e-05
1.884210526315789380e+01	1.641860740348853259e-34	9.243562183388485856e-05	7.994165740455047729e-10	9.243642125045889327e-05
1.889473684210526372e+01	1.442406520404676836e-34	9.123694793217071138e-05	7.718581366328002715e-10	9.123771979030733466e-05
1.894736842105263008e+01	1.267545616587174891e-34	9.005625383362255744e-05	7.453065652288945083e-10	9.005699914018778726e-05
1.900000000000000000e+01	1.114200990720961054e-34	8.889323391274953925e-05	7.197230113970343738e-10	8.889395363576092540e-05
1.905263157894736636e+01	9.796861484725078310e-35	8.774758833863285619e-05	6.950702045915710348e-10	8.774828340883745526e-05
1.910526315789473628e+01	8.616548691037145127e-35	8.661902295393530732e-05	6.713123848850289324e-10	8.661969426632019312e-05
1.915789473684210265e+01	7.580574958252128312e-35	8.550724915666705218e-05	6.484152386980735639e-10	8.550789757190574989e-05
1.921052631578947256e+01	6.671029188728863984e-35	8.441198378463340328e-05	6.263458373923711153e-10	8.441261013047079509e-05
1.926315789473684248e+01	5.872254997760688189e-35	8.333294900250455821e-05	6.050725785931718242e-10	8.333355407508316072e-05
1.931578947368420884e+01	5.170562858290001550e-35	8.226987219143858717e-05	5.845651301147887814e-10	8.227045675656869425e-05
1.936842105263157876e+01	4.553979506925679006e-35	8.122248584119837016e-05	5.647943763684512297e-10	8.122305063557473106e-05
1.942105263157894512e+01	4.012029722114411709e-35	8.019052744469957290e-05	5.457323671376600325e-10	8.019107317706670633e-05
1.947368421052631504e+01	3.535546235434232400e-35	7.917373939493173806e-05	5.273522686118684304e-10	7.917426674720036222e-05
1.952631578947368141e+01	3.116504099519750067e-35	7.817186888419532713e-05	5.096283165744259726e-10	7.817237851251189809e-05
1.957894736842105132e+01	2.747876323021350078e-35	7.718466780559464827e-05	4.925357716458094317e-10	7.718516034136628338e-05
1.963157894736842124e+01	2.423508004573908346e-35	7.621189265673920907e-05	4.760508764878775764e-10	7.621236870761568952e-05
1.968421052631578760e+01	2.138006562861399622e-35	7.525330444559210133e-05	4.601508148793851961e-10	7.525376459640697319e-05
1.973684210526315752e+01	1.886645976182671710e-35	7.430866859841939349e-05	4.448136725772657102e-10	7.430911341209196969e-05
1.978947368421052388e+01	1.665283219054108239e-35	7.337775486978732344e-05	4.300183998823167419e-10	7.337818488818721307e-05
1.984210526315789380e+01	1.470285321022410068e-35	7.246033725455866526e-05	4.157447758317187070e-10	7.246075299933451056e-05
1.989473684210526372e+01	1.298465678932221234e-35	7.155619390184021268e-05	4.019733739445347531e-10	7.155659587521415177e-05
1.994736842105263008e+01	1.147028432641191044e-35	7.066510703083466361e-05	3.886855294498392492e-10	7.066549571636411803e-05
2.000000000000000000e+01	1.013519869273194046e-35	6.978686284855131511e-05	3.758633079304100753e-10	6.978723871185924064e-05
