# Supplementary material for: Real-time single-molecule 3D tracking in E. coli based on cross-entropy minimization
Source: Nat Commun. 2023 Mar 11;14:1336. doi: 10.1038/s41467-023-36879-1 (PMC10008558; doi:10.1038/s41467-023-36879-1)
Supplement: Supplementary file 3 — Source Data [file 41467_2023_36879_MOESM3_ESM.zip › SourceData/Main_Fig_4_TriggerFactor/Fig_data/20211111_EXP-21-BL9413/StateMean_D_STD_Mutant.csv]

D[um2s-1]	STD [um2s-1]
4.550206437605108789e-01	4.841617739212482618e-01
2.313207297974300580e+00	1.808649748221109244e+00
4.805420727164029238e+00	2.471408217209280611e+00
