# Supplementary material for: Real-time single-molecule 3D tracking in E. coli based on cross-entropy minimization
Source: Nat Commun. 2023 Mar 11;14:1336. doi: 10.1038/s41467-023-36879-1 (PMC10008558; doi:10.1038/s41467-023-36879-1)
Supplement: Supplementary file 3 — Source Data [file 41467_2023_36879_MOESM3_ESM.zip › SourceData/Main_Fig_4_TriggerFactor/Fig_data/20211111_EXP-21-BL9413/StateMean_D_STD_WT.csv]

D[um2s-1]	STD [um2s-1]
3.171814352208652821e-01	3.138262792383623156e-01
2.666732133350941503e+00	2.654845768215356561e+00
8.639579431700354917e-01	8.003676549450321476e-01
