# Supplementary material for: Real-time single-molecule 3D tracking in E. coli based on cross-entropy minimization
Source: Nat Commun. 2023 Mar 11;14:1336. doi: 10.1038/s41467-023-36879-1 (PMC10008558; doi:10.1038/s41467-023-36879-1)
Supplement: Supplementary file 3 — Source Data [file 41467_2023_36879_MOESM3_ESM.zip › SourceData/Main_Fig_4_TriggerFactor/Fig_data/20211111_EXP-21-BL9413/tDViterbi_Mutant.csv]

time [ms]	D [um2s-1]	Viterbi [um2s-1]
0.000000000000000000e+00	1.694192117887117988e+01	4.805420727164029238e+00
1.343999999953382485e+01	9.113443360260133019e+00	4.805420727164029238e+00
2.687999999906054427e+01	1.190666936907819462e+01	4.805420727164029238e+00
4.031999999858726369e+01	4.436757398729862523e+00	4.805420727164029238e+00
5.375999999811398311e+01	8.791093868034673520e+00	4.805420727164029238e+00
6.719999999764070253e+01	1.053546917826961415e+00	2.313207297974300580e+00
8.063999999716742195e+01	1.756953552469567859e+00	2.313207297974300580e+00
9.407999999669414137e+01	7.235516880526193795e+00	4.805420727164029238e+00
1.075199999962208608e+02	4.236018365424537357e+00	4.805420727164029238e+00
1.209599999957475802e+02	3.413805724127501051e+00	4.805420727164029238e+00
1.343999999952814051e+02	3.299909194841243565e+00	4.805420727164029238e+00
1.478399999948010191e+02	5.926608539212122828e+00	4.805420727164029238e+00
1.612799999943348439e+02	4.717224135383236039e+00	4.805420727164029238e+00
1.747199999938615633e+02	5.856883855629928526e+00	4.805420727164029238e+00
1.881599999933882827e+02	1.072422028571365082e+01	4.805420727164029238e+00
2.015999999929150022e+02	9.518662222926858263e+00	4.805420727164029238e+00
2.150399999924417216e+02	2.823303668201381456e+00	4.805420727164029238e+00
2.284799999919684410e+02	6.357518833921133705e+00	4.805420727164029238e+00
2.419199999914951604e+02	4.257575499024323307e+00	4.805420727164029238e+00
2.553599999910289853e+02	2.926695364728319593e+00	4.805420727164029238e+00
2.687999999905557047e+02	7.653625838494568789e+00	4.805420727164029238e+00
2.822399999900824241e+02	1.952553926925731931e+00	2.313207297974300580e+00
2.956799999896091435e+02	7.056152351035419601e-01	2.313207297974300580e+00
3.091199999891358630e+02	4.980996340993034011e+00	4.805420727164029238e+00
3.225599999886625824e+02	7.574464111799140476e+00	4.805420727164029238e+00
3.359999999881893018e+02	5.327514000163087182e+00	4.805420727164029238e+00
3.494399999877160212e+02	6.364756196499329555e+00	4.805420727164029238e+00
3.628799999872427406e+02	6.300948863630053687e+00	4.805420727164029238e+00
3.763199999867765655e+02	5.231077339146122718e+00	4.805420727164029238e+00
3.897599999863032849e+02	3.876877010960960490e+00	4.805420727164029238e+00
4.031999999858300043e+02	-1.806926314820873625e-01	2.313207297974300580e+00
4.166399999853567238e+02	3.781739982221842045e+00	2.313207297974300580e+00
4.300799999848834432e+02	2.178698367509830813e+00	2.313207297974300580e+00
4.435199999844101626e+02	2.067187163445600273e+00	2.313207297974300580e+00
4.569599999839368820e+02	4.962654363249298761e+00	4.805420727164029238e+00
4.703999999834707069e+02	3.455304916658141767e+00	4.805420727164029238e+00
4.838399999829903209e+02	3.329095001591598102e+00	4.805420727164029238e+00
4.972799999825241457e+02	6.668450896534069194e+00	4.805420727164029238e+00
5.107199999820508651e+02	3.457641499606779689e+00	4.805420727164029238e+00
5.241599999815775845e+02	5.372499097699329207e-01	2.313207297974300580e+00
5.375999999811042471e+02	1.573717390855206899e+00	2.313207297974300580e+00
5.510399999806310234e+02	2.986210757768185342e+00	4.805420727164029238e+00
5.644799999801648482e+02	3.243286591787545081e+00	4.805420727164029238e+00
5.779199999796915108e+02	1.200575730895853432e+01	4.805420727164029238e+00
5.913599999792182871e+02	3.290037386330197933e+00	4.805420727164029238e+00
6.047999999787450633e+02	8.671162483262946807e+00	4.805420727164029238e+00
6.182399999782717259e+02	4.021091893856197252e+00	4.805420727164029238e+00
6.316799999777983885e+02	3.262099729113094426e+00	4.805420727164029238e+00
6.451199999773251648e+02	3.850169644644753308e+00	4.805420727164029238e+00
6.585599999768589896e+02	1.188454550642077301e+01	4.805420727164029238e+00
6.719999999763786036e+02	5.543743926465617200e+00	4.805420727164029238e+00
