# Supplementary material for: Real-time single-molecule 3D tracking in E. coli based on cross-entropy minimization
Source: Nat Commun. 2023 Mar 11;14:1336. doi: 10.1038/s41467-023-36879-1 (PMC10008558; doi:10.1038/s41467-023-36879-1)
Supplement: Supplementary file 3 — Source Data [file 41467_2023_36879_MOESM3_ESM.zip › SourceData/Main_Fig_4_TriggerFactor/Fig_data/20211111_EXP-21-BL9413/tDViterbi_WT.csv]

time [ms]	D [um2s-1]	Viterbi [um2s-1]
0.000000000000000000e+00	5.372929052653945270e-01	2.666732133350941503e+00
1.343999999952671942e+01	8.968584171601111876e+00	2.666732133350941503e+00
2.687999999906054427e+01	3.539927687554663027e+00	2.666732133350941503e+00
4.031999999858726369e+01	4.617350914431206377e+00	2.666732133350941503e+00
5.375999999811398311e+01	2.873250775061633622e+00	2.666732133350941503e+00
6.719999999764070253e+01	9.608362865472344083e-01	8.639579431700354917e-01
8.063999999716742195e+01	6.971123555930115456e-01	8.639579431700354917e-01
9.407999999670124680e+01	1.844222419316455364e+00	8.639579431700354917e-01
1.075199999962279662e+02	7.321736407648145040e-01	8.639579431700354917e-01
1.209599999957546856e+02	1.517972948066984573e+00	8.639579431700354917e-01
1.343999999952885105e+02	1.315323058239864229e-01	8.639579431700354917e-01
1.478399999948152299e+02	2.680183108531923944e-02	8.639579431700354917e-01
1.612799999943419493e+02	-6.525054469154435710e-02	8.639579431700354917e-01
1.747199999938686688e+02	4.469519827615617835e-01	8.639579431700354917e-01
1.881599999934024936e+02	7.014833413550664254e+00	2.666732133350941503e+00
2.015999999929292130e+02	7.518214764535123606e+00	2.666732133350941503e+00
2.150399999924559324e+02	1.194720975293875886e+00	2.666732133350941503e+00
2.284799999919826519e+02	5.936841056396443550e-01	2.666732133350941503e+00
2.419199999915164767e+02	1.158648154888490128e-01	2.666732133350941503e+00
2.553599999910431961e+02	8.385082593596595579e-01	2.666732133350941503e+00
2.687999999905699156e+02	2.068114444023589460e+00	2.666732133350941503e+00
2.822399999900966350e+02	1.937825230640991991e+00	2.666732133350941503e+00
2.956799999896233544e+02	6.879073698359047917e+00	2.666732133350941503e+00
3.091199999891571792e+02	1.638954318418149869e+00	2.666732133350941503e+00
3.225599999886838987e+02	2.499150132789600132e-01	2.666732133350941503e+00
3.359999999882106181e+02	-1.315219136705107372e+00	2.666732133350941503e+00
3.494399999877444429e+02	5.412682960855211611e+00	2.666732133350941503e+00
3.628799999872711624e+02	1.815185848512765876e-01	2.666732133350941503e+00
3.763199999867978818e+02	-3.465018269831546954e-02	2.666732133350941503e+00
3.897599999863317066e+02	1.345056441875258080e-01	2.666732133350941503e+00
4.031999999858513206e+02	2.398164076120603116e+00	2.666732133350941503e+00
4.166399999853851455e+02	5.876268530251825162e+00	2.666732133350941503e+00
4.300799999849118649e+02	5.371498829330708880e+00	2.666732133350941503e+00
4.435199999844385843e+02	3.197448106389027433e+00	2.666732133350941503e+00
4.569599999839724092e+02	9.925700545007383191e-01	2.666732133350941503e+00
4.703999999834991286e+02	8.684097818038242211e-01	2.666732133350941503e+00
4.838399999830258480e+02	1.416177798577919589e+00	2.666732133350941503e+00
4.972799999825525674e+02	3.235310766830627127e+00	2.666732133350941503e+00
5.107199999820792868e+02	6.361103730971209735e+00	2.666732133350941503e+00
5.241599999816130548e+02	1.147235330226271444e+00	2.666732133350941503e+00
5.375999999811398311e+02	1.791854538158188959e+00	2.666732133350941503e+00
5.510399999806666074e+02	1.044333025323008091e+00	2.666732133350941503e+00
5.644799999802003185e+02	3.604776932400377110e+00	2.666732133350941503e+00
5.779199999797270948e+02	5.594735910617548491e+00	2.666732133350941503e+00
5.913599999792538711e+02	1.231053500961798663e+00	2.666732133350941503e+00
6.047999999787805336e+02	4.731420356310008124e+00	2.666732133350941503e+00
6.182399999783143585e+02	5.689115250394283230e+00	2.666732133350941503e+00
6.316799999778411348e+02	6.608930549410485078e+00	2.666732133350941503e+00
6.451199999773677973e+02	5.167299904384813347e-01	2.666732133350941503e+00
6.585599999768944599e+02	5.368426513648281606e+00	2.666732133350941503e+00
6.719999999764283984e+02	5.679485094306472526e+00	2.666732133350941503e+00
6.854399999759550610e+02	3.667358298171340181e+00	2.666732133350941503e+00
6.988799999754817236e+02	6.368800533436767886e+00	2.666732133350941503e+00
7.123199999750084999e+02	4.389627055287994573e+00	2.666732133350941503e+00
7.257599999745352761e+02	1.353916816048611160e+01	2.666732133350941503e+00
7.391999999740689873e+02	2.589068587138525945e+00	2.666732133350941503e+00
7.526399999735957635e+02	4.703355833344577519e+00	2.666732133350941503e+00
7.660799999731225398e+02	8.361487703505035896e+00	2.666732133350941503e+00
7.795199999726562510e+02	6.917480175793941477e+00	2.666732133350941503e+00
7.929599999721830272e+02	1.545507479069526902e+01	2.666732133350941503e+00
8.063999999717098035e+02	3.424163847522090354e+00	2.666732133350941503e+00
8.198399999712435147e+02	1.677656119384338851e+01	2.666732133350941503e+00
8.332799999707631287e+02	3.901406682424580108e+00	2.666732133350941503e+00
8.467199999702970672e+02	5.691912350665315756e+00	2.666732133350941503e+00
8.601599999698237298e+02	4.683906027995191401e+00	2.666732133350941503e+00
8.735999999693503923e+02	1.821834936757505963e+00	2.666732133350941503e+00
8.870399999688843309e+02	2.329813791531782474e+00	2.666732133350941503e+00
9.004799999684109935e+02	4.405833146463086769e-01	2.666732133350941503e+00
9.139199999679376560e+02	1.808103774119402152e+00	2.666732133350941503e+00
9.273599999674644323e+02	4.636833839865814877e-01	3.171814352208652821e-01
9.407999999669912086e+02	3.216995487163256534e-02	3.171814352208652821e-01
9.542399999665249197e+02	4.429550383538837788e-01	3.171814352208652821e-01
9.676799999660516960e+02	4.213806678498230873e-01	3.171814352208652821e-01
9.811199999655784723e+02	1.104386585919280850e-01	3.171814352208652821e-01
9.945599999651121834e+02	6.069954666685798417e-01	3.171814352208652821e-01
1.007999999964638960e+03	7.134905923901387892e-01	3.171814352208652821e-01
1.021439999964165736e+03	-1.831473304209801645e-01	3.171814352208652821e-01
1.034879999963692399e+03	7.744940645859271777e-02	3.171814352208652821e-01
1.048319999963226110e+03	4.462775481183636761e-01	3.171814352208652821e-01
1.061759999962753000e+03	1.362803920896530074e-01	3.171814352208652821e-01
1.075199999962279662e+03	7.890987949563293968e-01	3.171814352208652821e-01
1.088639999961806325e+03	5.634881195280924127e-01	3.171814352208652821e-01
1.102079999961340263e+03	3.208649956231168221e-01	3.171814352208652821e-01
1.115519999960866926e+03	1.566257994407070475e+00	8.639579431700354917e-01
1.128959999960393588e+03	1.434994774424099839e+00	8.639579431700354917e-01
1.142399999959920478e+03	2.335821017401003841e-01	3.171814352208652821e-01
1.155839999959447141e+03	4.543962262880218428e-01	3.171814352208652821e-01
1.169279999958980852e+03	5.055083095312894459e-01	3.171814352208652821e-01
1.182719999958507742e+03	1.270353446225342131e-01	3.171814352208652821e-01
1.196159999958034405e+03	1.092611934724185691e-01	3.171814352208652821e-01
1.209599999957568116e+03	4.602685826272110425e-01	3.171814352208652821e-01
1.223039999957095006e+03	5.762423729010458517e-01	3.171814352208652821e-01
