# Supplementary material for: Real-time single-molecule 3D tracking in E. coli based on cross-entropy minimization
Source: Nat Commun. 2023 Mar 11;14:1336. doi: 10.1038/s41467-023-36879-1 (PMC10008558; doi:10.1038/s41467-023-36879-1)
Supplement: Supplementary file 3 — Source Data [file 41467_2023_36879_MOESM3_ESM.zip › SourceData/Main_Fig_4_TriggerFactor/Fig_data/20211111_EXP-21-BL9413/txyzN_Mutant.csv]

time [ms]	x[um]	y[um]	z[um]	Photon counts
0.000000000000000000e+00	2.897965840722029895e-01	8.040485675667419230e-02	-5.001562360012541397e-01	9.600000000000000000e+01
8.399999999681995178e-01	4.684471294398235841e-01	-8.455530766321572855e-02	-3.292969379943562203e-01	1.200000000000000000e+02
1.679999999943504463e+00	1.237692115841397822e-01	-8.066785735155868053e-02	-1.484041608443309457e-01	1.220000000000000000e+02
2.519999999911703981e+00	1.878179979388079346e-01	-2.634109477264772181e-01	-4.978796542686922955e-01	1.150000000000000000e+02
3.359999999879903498e+00	3.689841072081634366e-02	-1.742529358673277073e-01	-6.774444254080553840e-01	1.430000000000000000e+02
4.199999999855208443e+00	4.742993619294786356e-01	-1.336605375807646823e-01	-6.873551476930530590e-01	1.290000000000000000e+02
5.039999999823407961e+00	2.152711899885453306e-01	-1.677194442789300410e-01	-5.274332656936793207e-01	1.530000000000000000e+02
5.879999999791607479e+00	2.615352599742273298e-01	-5.670977695938361762e-02	-4.379131334118167018e-01	9.000000000000000000e+01
6.719999999766912424e+00	1.432558175188454186e-01	-1.673552035000174243e-01	-4.580582096986969276e-01	1.100000000000000000e+02
7.559999999735111942e+00	-1.298829960734373401e-01	-2.980878185550803749e-01	-6.772993491211756201e-01	8.200000000000000000e+01
8.399999999703311460e+00	1.339816260700779083e-01	-1.444280173406902179e-01	-6.370091965474178330e-01	9.600000000000000000e+01
9.239999999678616405e+00	3.642840862292118231e-01	-4.552974426675913122e-01	-3.465628079724059063e-01	1.050000000000000000e+02
1.007999999964681592e+01	-1.660903348934112955e-01	3.117159914687270827e-01	7.355994888572237045e-02	1.050000000000000000e+02
1.091999999961501544e+01	7.541398094826590182e-02	5.049838181772017265e-01	8.392821946010853296e-02	1.460000000000000000e+02
1.175999999958321496e+01	-1.180547610582003415e-01	4.291026671187658792e-01	2.742630108913668430e-01	1.130000000000000000e+02
1.259999999955851990e+01	9.196676471832176958e-02	2.732939518572976567e-01	5.045754828938755487e-01	9.400000000000000000e+01
1.343999999952671942e+01	-1.557796574948433488e-01	3.935086970111267846e-01	2.150776700407646125e-01	7.300000000000000000e+01
1.427999999949491894e+01	3.401711204788782084e-02	2.363053104929324633e-01	5.455910169020281586e-01	6.600000000000000000e+01
1.511999999947022388e+01	5.545718591476145320e-02	2.481102262328587216e-01	6.565619120526808850e-01	7.900000000000000000e+01
1.595999999943842340e+01	-7.903614768705224947e-02	7.086378182995289876e-02	3.082693483521019573e-01	7.300000000000000000e+01
1.679999999940662292e+01	5.222926327590826645e-02	1.532591375449214866e-01	5.693295212177549303e-01	8.200000000000000000e+01
1.763999999938192786e+01	-5.053419141922788071e-02	-4.050969554916861171e-02	2.701776595102787226e-01	8.700000000000000000e+01
1.847999999935012738e+01	3.607807679495635966e-01	-2.454623770243582470e-01	6.612266726615581014e-01	1.010000000000000000e+02
1.931999999931832690e+01	3.091478722681628710e-01	-1.002356718724488616e-01	3.823649635278387748e-01	7.200000000000000000e+01
2.015999999929363184e+01	4.316917093992600485e-01	-3.861265583445145921e-01	1.426104772440952573e-01	7.800000000000000000e+01
2.099999999926183136e+01	5.148938320261500223e-01	-4.009912040413095013e-01	9.236496352783962749e-02	9.100000000000000000e+01
2.183999999923003088e+01	5.055392406512773107e-01	-4.111804425015108677e-01	1.328783103891040263e-01	7.900000000000000000e+01
2.267999999920533583e+01	5.389338047102647522e-01	-4.401283494636167859e-01	1.035255738228708644e-01	5.300000000000000000e+01
2.351999999917353534e+01	-8.333520629126667245e-02	2.795357028466884941e-01	3.839273235403819484e-01	5.700000000000000000e+01
2.435999999914173486e+01	4.697753415011831635e-01	3.133098153598510294e-01	2.137376083960029760e-01	4.500000000000000000e+01
2.519999999911703981e+01	-7.127608950627362105e-02	-5.662967416632014306e-02	2.036929695385003569e-01	6.500000000000000000e+01
2.603999999908523932e+01	6.197139624557834736e-02	-1.537507246781775194e-01	6.390500411163158034e-02	6.600000000000000000e+01
2.687999999905343884e+01	7.428662065926872060e-02	-1.634386662805109580e-01	-5.602803760211649831e-02	3.700000000000000000e+01
2.771999999902874379e+01	-7.011934520859952613e-02	-3.719134092627989219e-01	5.401660125538398916e-02	3.700000000000000000e+01
2.855999999899694330e+01	-6.027876225586226155e-02	-3.596432921729704191e-01	1.638715249685058772e-01	3.000000000000000000e+01
2.939999999896514282e+01	-1.142346986905344863e-01	-1.828496504946404144e-01	1.245857466885254006e-01	3.000000000000000000e+01
3.023999999894044777e+01	-4.771674196433970394e-01	2.267213234733276295e-01	2.354785238385503909e-01	5.400000000000000000e+01
3.107999999890864729e+01	-2.068034521530286440e-01	4.014679759265167291e-01	6.614810670106896495e-02	1.030000000000000000e+02
3.191999999887684680e+01	-1.383736618907711602e-01	4.589103600305346475e-01	-1.835171018676722277e-01	7.700000000000000000e+01
3.275999999884504632e+01	-1.928752464107361675e-01	4.658429883704613417e-01	-2.038965321564334410e-01	6.300000000000000000e+01
3.359999999882035127e+01	-1.447299553942045236e-01	5.104641907156661773e-01	-3.845549553045759517e-01	1.000000000000000000e+02
3.443999999878855078e+01	-6.745369406076662244e-02	4.304341522041497115e-01	-5.348339481639583504e-01	7.300000000000000000e+01
3.527999999875675030e+01	-4.538992970271138461e-02	6.382028082495239119e-02	-6.455816490271044650e-01	7.000000000000000000e+01
3.611999999873205525e+01	-1.929951978584973915e-01	4.456242071029770102e-02	-4.660280376021166404e-01	5.000000000000000000e+01
3.695999999870025476e+01	4.003544589834717726e-02	-1.930173480924004537e-01	-5.053919338827244090e-01	6.000000000000000000e+01
3.779999999866845428e+01	-2.158362695623594618e-01	-1.658669819816456226e-01	-6.342759624451934641e-01	4.700000000000000000e+01
3.863999999864375923e+01	2.331001766215123894e-02	1.440372442875723635e-01	-2.338630530133078977e-01	7.300000000000000000e+01
3.947999999861195874e+01	-2.121403312229119820e-01	1.838067875336744095e-01	-1.536175392970489106e-01	3.100000000000000000e+01
4.031999999858015826e+01	1.556004271628452784e-01	1.343836400212854443e-01	-2.832157895795384128e-01	3.500000000000000000e+01
4.115999999855546321e+01	1.831871833575284825e-01	5.155971062804791671e-01	-1.126131650032733411e-01	3.600000000000000000e+01
4.199999999852366273e+01	2.988426429328967515e-01	3.239210923940589737e-01	-1.196590156950527728e-02	2.900000000000000000e+01
4.283999999849186224e+01	1.334977343182792708e-01	4.514017547380859696e-01	1.291723892967757692e-01	3.700000000000000000e+01
4.367999999846716719e+01	7.808559866859710041e-02	4.806335347524690604e-01	-5.994599326757388269e-02	2.600000000000000000e+01
4.451999999843536671e+01	3.345867689363011266e-01	2.344162080055802733e-01	-9.120174403800973550e-03	3.200000000000000000e+01
4.535999999840356622e+01	3.373551767502540599e-01	3.514888449720086072e-01	3.161636674496826060e-02	1.700000000000000000e+01
4.619999999837887117e+01	-2.552136337235140218e-01	4.330464036309269460e-01	3.526542201818716471e-01	3.700000000000000000e+01
4.703999999834707069e+01	2.875517636618241113e-02	2.429058610515717476e-01	3.846741284838013364e-01	2.500000000000000000e+01
4.787999999831527020e+01	2.663555724474520048e-01	4.599377112036489024e-01	5.053883502038223341e-01	3.000000000000000000e+01
4.871999999829057515e+01	4.350770079659405098e-01	2.840869847109335211e-01	4.353660307750710778e-01	1.900000000000000000e+01
4.955999999825877467e+01	2.700666868636751872e-01	4.144632351762194133e-01	4.954664682044493951e-01	2.300000000000000000e+01
5.039999999822697418e+01	4.987291127572390792e-02	2.566445535518706578e-01	4.252544336313177631e-01	2.200000000000000000e+01
5.123999999819517370e+01	-3.747537952174333498e-01	3.493846104822040388e-01	3.054999473475747962e-01	2.800000000000000000e+01
5.207999999817047865e+01	-1.269268009774435768e-01	4.298348804517200250e-01	4.059128567794609843e-01	2.600000000000000000e+01
5.291999999813867817e+01	1.120307247053098365e-01	4.674348232423835015e-01	3.969283907876146600e-01	1.900000000000000000e+01
5.375999999810687768e+01	1.781112254167886988e-01	4.313946974798152922e-01	5.483679939420293969e-01	4.100000000000000000e+01
5.459999999808218263e+01	2.660724260761000437e-01	5.446739455398272867e-01	3.199749928120727560e-01	2.900000000000000000e+01
5.543999999805038215e+01	3.750560480424631749e-01	5.009918616086377341e-01	4.308231311045958023e-01	2.300000000000000000e+01
5.627999999801858166e+01	-6.683081648160538180e-02	5.500002837385018495e-01	4.915261931102405946e-01	3.000000000000000000e+01
5.711999999799388661e+01	3.399743317674399634e-01	5.878975586722550162e-01	2.318498248271247952e-01	3.500000000000000000e+01
5.795999999796208613e+01	2.474069124232869399e-01	8.081784002395409061e-02	3.018498248271246354e-01	5.500000000000000000e+01
5.879999999793028564e+01	9.515322252081759302e-02	-1.454952790112109540e-01	2.420841788290055696e-01	5.900000000000000000e+01
5.963999999790559059e+01	4.878488699406311468e-01	-2.120129360826350506e-01	2.524412896890151359e-01	5.500000000000000000e+01
6.047999999787379011e+01	-3.300468776430420803e-04	4.024195537923915822e-01	-9.735783545222975732e-02	4.300000000000000000e+01
6.131999999784198963e+01	4.806436095374664319e-01	-4.798298965537917127e-02	2.653324262146039558e-03	5.800000000000000000e+01
6.215999999781729457e+01	2.001243999093382797e-01	-2.192834575795679086e-01	-1.972908771659769300e-01	5.800000000000000000e+01
6.299999999778549409e+01	1.726498776367719756e-01	-2.393389668898233680e-01	3.367545982165598417e-03	5.800000000000000000e+01
6.383999999775369361e+01	1.895711937362776212e-01	-2.991800888085656140e-01	-1.262530237290735435e-01	5.500000000000000000e+01
6.467999999772899855e+01	2.224099136531307863e-01	-2.959095135252542974e-01	-2.657061977246839568e-01	4.600000000000000000e+01
6.551999999769719807e+01	1.524908300176015530e-01	-3.204892523833695606e-01	-1.049696565759137279e-01	6.400000000000000000e+01
6.635999999766539759e+01	3.991402365800809093e-01	4.199402442722544038e-01	-6.464602485903014895e-02	7.100000000000000000e+01
6.719999999764070253e+01	4.006045011340972906e-01	4.206784510320247250e-01	5.711086000980358790e-03	3.600000000000000000e+01
6.803999999760890205e+01	-1.274176226443231030e-01	-3.055655755485471303e-01	-1.332287411333665794e-01	4.700000000000000000e+01
6.887999999757710157e+01	3.297077761834863452e-01	4.372072859192304151e-01	1.578983900185404465e-01	4.600000000000000000e+01
6.971999999755240651e+01	1.996951860937450363e-01	5.445465301280645321e-01	-3.072896511329714642e-02	4.300000000000000000e+01
7.055999999752060603e+01	4.086887367866225418e-01	4.317892795468178946e-01	-2.943443824576208456e-02	3.600000000000000000e+01
7.139999999748880555e+01	4.229480661721041201e-01	4.022321148626613052e-01	9.129094318863328894e-02	3.500000000000000000e+01
7.223999999745700507e+01	4.711631036834091901e-01	3.535187488732418615e-01	1.113244223317595427e-01	3.900000000000000000e+01
7.307999999743231001e+01	1.781370076746675579e-01	2.103398698210163786e-01	3.709226726142476060e-01	3.500000000000000000e+01
7.391999999740050953e+01	1.210435099437852102e-01	3.236989249928381440e-01	2.106883186123664764e-01	3.000000000000000000e+01
7.475999999736870905e+01	5.110157015337115638e-01	-8.448362223283822914e-03	1.307664366129945854e-01	1.400000000000000000e+01
7.559999999734401399e+01	4.891910883407035726e-01	3.602312917108498880e-01	1.210007906148744539e-01	2.300000000000000000e+01
7.643999999731221351e+01	4.436418475550922835e-01	6.114157158807547177e-01	-1.690884871001281375e-01	3.700000000000000000e+01
7.727999999728041303e+01	2.928087052668288948e-01	5.517563033430903374e-01	-1.094790771032627674e-01	5.100000000000000000e+01
7.811999999725571797e+01	2.900813483630386713e-01	6.162697705657844693e-01	2.084508942279406085e-04	4.100000000000000000e+01
7.895999999722391749e+01	3.913008463223413003e-01	5.399305032407912819e-01	3.984018031984337682e-02	5.800000000000000000e+01
7.979999999719211701e+01	4.143273496768884456e-01	5.428464281449194573e-01	-3.018213910890787943e-02	5.600000000000000000e+01
8.063999999716742195e+01	2.108740537535744863e-01	6.376198553294329940e-01	-1.039417368203832126e-02	2.900000000000000000e+01
8.147999999713562147e+01	2.827281230360227937e-01	5.289853291550858927e-01	3.924871545795260985e-02	4.200000000000000000e+01
8.231999999710382099e+01	2.530496944842610674e-01	5.509977426214280882e-01	-5.076244425642295610e-02	4.100000000000000000e+01
8.315999999707912593e+01	4.500957573804917899e-01	4.823597437824034273e-01	1.392040766004511987e-01	2.300000000000000000e+01
8.399999999704732545e+01	5.164049963295269663e-01	6.477650697592416407e-01	-1.302490973951595521e-01	3.600000000000000000e+01
8.483999999701552497e+01	4.690226761772748887e-01	6.491799870561916208e-01	1.793714723160810820e-01	2.900000000000000000e+01
8.567999999699082991e+01	3.007727203742440736e-01	5.590429975723676392e-01	7.859029230980851821e-02	3.700000000000000000e+01
8.651999999695902943e+01	5.142136072010217163e-01	5.765844509906834503e-01	-1.011083954020568498e-01	3.900000000000000000e+01
8.735999999692722895e+01	2.886474491036210566e-01	5.770173081315643770e-01	1.588804448835672289e-01	4.100000000000000000e+01
8.819999999690253389e+01	2.869978354222091355e-01	6.652839009079052346e-01	-1.001151808226552475e-01	5.000000000000000000e+01
8.903999999687073341e+01	2.493983068112726187e-01	6.559268435663678787e-01	-1.581622308069770000e-01	5.200000000000000000e+01
8.987999999683893293e+01	3.136423482738557311e-01	6.848052949375293963e-01	-2.667337873669373138e-01	4.800000000000000000e+01
9.071999999681423787e+01	2.987259081388806692e-01	6.234728768015340705e-01	-3.370462593694463216e-01	5.500000000000000000e+01
9.155999999678243739e+01	2.662521112501501364e-01	6.774616219032125741e-01	-3.072471342282026008e-01	4.900000000000000000e+01
9.239999999675063691e+01	3.611253148758990505e-01	6.973163486780205034e-01	-1.864324750788042273e-01	4.500000000000000000e+01
9.323999999671883643e+01	2.993032739741927628e-01	6.855312219768094906e-01	-2.060418850756686737e-01	3.900000000000000000e+01
9.407999999669414137e+01	2.874410997606169360e-01	5.727410616317882841e-01	-3.260418850756692244e-01	5.500000000000000000e+01
9.491999999666234089e+01	2.397301557576518860e-01	6.792481969105104156e-01	-3.657294130731592041e-01	5.100000000000000000e+01
9.575999999663054041e+01	2.709852248130140140e-01	7.060390092538799678e-01	-4.552607050693975310e-01	4.400000000000000000e+01
9.659999999660584535e+01	3.528578130578985395e-01	5.879793001899411564e-01	-4.941893724893673401e-01	7.800000000000000000e+01
9.743999999657404487e+01	4.104801567415243824e-01	6.906975955496825748e-01	-4.939103796299848526e-01	7.300000000000000000e+01
9.827999999654224439e+01	4.403497853279567664e-01	7.282655348515092442e-01	-4.344014070624981905e-01	9.300000000000000000e+01
9.911999999651754933e+01	5.306471980657221366e-01	6.329531843514342171e-01	-4.545799624925028759e-01	1.030000000000000000e+02
9.995999999648574885e+01	4.428485991140078681e-01	7.059307877888212346e-01	-4.541893724893681927e-01	9.200000000000000000e+01
1.007999999964539484e+02	2.810989435908055611e-01	6.268252889817880202e-01	-2.342786502043709973e-01	8.500000000000000000e+01
1.016399999964292533e+02	3.228316706740201880e-01	6.551860422846047527e-01	-1.346246013500054239e-01	7.300000000000000000e+01
1.024799999963974528e+02	5.081837986633850335e-01	7.340244608163288831e-01	-2.244348862056253502e-01	7.700000000000000000e+01
1.033199999963656524e+02	4.981645489869812593e-01	4.334596844136306970e-01	1.558743322312672319e-02	4.600000000000000000e+01
1.041599999963409573e+02	3.331356394805489174e-01	7.432620474349782569e-01	-2.539438587731113195e-01	2.800000000000000000e+01
1.049999999963091568e+02	5.414328785437803049e-01	6.440589446641382665e-01	-1.734305119118473293e-01	2.600000000000000000e+01
1.058399999962773563e+02	5.816213764975231015e-01	5.563510848408252940e-01	-2.539326990587347233e-01	1.900000000000000000e+01
1.066799999962526613e+02	5.696306343568053876e-01	4.652592436901610284e-01	-1.839884976306120912e-01	2.300000000000000000e+01
1.075199999962208608e+02	5.364289323462614334e-01	5.305912664114540434e-01	-2.729394844793340269e-01	2.800000000000000000e+01
1.083599999961890603e+02	5.874674726483029019e-01	6.004090009372156089e-01	-4.516337978974216405e-01	3.700000000000000000e+01
1.091999999961643653e+02	-1.789053862883065449e-01	2.130629805533068577e-02	-4.309530553205291881e-01	3.000000000000000000e+01
1.100399999961325648e+02	1.589086678345310588e-01	5.081418206722929654e-01	-3.503392710298882662e-01	3.000000000000000000e+01
1.108799999961007643e+02	-1.307545161815966139e-01	-1.474026230177116759e-04	-2.096027298811171669e-01	3.600000000000000000e+01
1.117199999960689638e+02	-1.036990740871033267e-01	-6.889823085624335874e-02	-4.908938301985221742e-02	3.900000000000000000e+01
1.125599999960442688e+02	-1.766241559266070738e-01	-4.972350649520507204e-02	-7.856487644421328298e-02	2.300000000000000000e+01
1.133999999960124683e+02	-2.572904063534089403e-01	2.201779406650352655e-01	-3.074154258635566350e-01	2.700000000000000000e+01
1.142399999959806678e+02	-4.436955260259267675e-02	-1.537700096524510229e-01	-6.701367614604558653e-02	1.300000000000000000e+01
1.150799999959559727e+02	-2.916060922053738125e-01	-2.306779182286451402e-01	-1.068239610016648022e-01	1.900000000000000000e+01
1.159199999959241723e+02	-3.239598791749429552e-01	-2.310787731893508834e-01	-3.583074642226291573e-02	1.800000000000000000e+01
1.167599999958923718e+02	-3.515331667987950937e-01	1.669422207962387716e-01	-6.537319813287556514e-02	2.100000000000000000e+01
1.175999999958676767e+02	-3.648808661954880961e-01	1.656876311864223794e-01	-1.055740729916316845e-01	2.100000000000000000e+01
1.184399999958358762e+02	-3.538754844436908797e-02	3.861116118555685262e-02	-2.445808584122284302e-01	4.900000000000000000e+01
1.192799999958040758e+02	-1.888437990758475848e-01	9.199556082547744040e-02	-3.135988035472028201e-01	4.000000000000000000e+01
1.201199999957793807e+02	-5.004399423565786265e-03	-2.013240783593825967e-01	-1.130073386853105433e-01	4.900000000000000000e+01
1.209599999957475802e+02	-1.160731662508993622e-01	-1.336440209797498113e-01	-2.423154363940409617e-01	2.800000000000000000e+01
1.217999999957157797e+02	-2.041542373194857873e-01	6.224286658635946878e-02	-3.118244089615287429e-01	5.600000000000000000e+01
1.226399999956910847e+02	-1.470839579265366126e-01	-1.962938188242127069e-01	-3.116570132458988951e-01	4.300000000000000000e+01
1.234799999956592842e+02	-1.212598359040661933e-01	-1.296660660411923516e-01	-5.116598581338482887e-02	4.000000000000000000e+01
1.243199999956274837e+02	-3.140318062027454005e-01	4.764151592208065722e-02	7.947011790600733150e-02	5.200000000000000000e+01
1.251599999956027887e+02	-3.584567665524076574e-01	3.420300200196813023e-02	-7.100974981213026282e-02	5.800000000000000000e+01
1.259999999955709882e+02	-2.224504826085720310e-01	-1.889367006757520784e-01	5.815327160972127984e-02	4.000000000000000000e+01
1.268399999955391877e+02	-3.177143559155197750e-01	-2.274184697950598633e-01	1.085103824697299935e-01	2.800000000000000000e+01
1.276799999955144926e+02	-3.779639010137252342e-01	-1.583309814835072160e-01	2.912416676037343777e-02	2.800000000000000000e+01
1.285199999954826922e+02	-3.787973453503177268e-01	-2.017241917139198648e-01	-4.740835221168637759e-04	1.800000000000000000e+01
1.293599999954508917e+02	-3.812572709583470498e-01	-2.240190973433406896e-01	3.628950560314869733e-04	2.700000000000000000e+01
1.301999999954261966e+02	-3.927526930057574361e-01	2.373162510356614519e-01	-3.936927179896088091e-02	1.800000000000000000e+01
1.310399999953943961e+02	-4.221336308760541556e-01	1.616252108371689644e-01	-9.953666751459122608e-02	2.700000000000000000e+01
1.318799999953625957e+02	-4.227447949150153761e-01	1.197883450164667352e-01	-1.600276949471037824e-01	2.500000000000000000e+01
1.327199999953307952e+02	-2.315661032011746556e-01	3.754540682244389416e-02	1.402512979122785275e-01	3.300000000000000000e+01
1.335599999953061001e+02	-2.358866414322662308e-01	4.887934401986804289e-02	1.618024982104464549e-01	2.500000000000000000e+01
1.343999999952742996e+02	-3.872010561564813713e-01	9.360156373485395420e-02	1.729296293623523439e-01	2.500000000000000000e+01
1.352399999952424992e+02	-4.267121416458117267e-01	2.078255354003335498e-01	1.125725185023416230e-01	1.800000000000000000e+01
1.360799999952178041e+02	-4.335279564142169306e-01	1.240902217004062891e-01	2.019364147829496581e-01	2.900000000000000000e+01
1.369199999951860036e+02	-4.261589737098354647e-01	1.462996640488078981e-01	1.134494992105894440e-02	2.100000000000000000e+01
1.377599999951542031e+02	2.303980330815136313e-02	-1.934730337944419176e-01	8.179133849607067575e-02	3.300000000000000000e+01
1.385999999951295081e+02	1.108117120655549570e-02	-3.685147956722900631e-02	-2.173270440682806282e-01	4.900000000000000000e+01
1.394399999950977076e+02	6.930466223441555940e-02	8.999671419230637071e-03	7.240512278671262791e-02	5.100000000000000000e+01
1.402799999950659071e+02	1.772970190167661997e-01	1.000446619381385460e-01	-2.986104112214396089e-01	5.200000000000000000e+01
1.411199999950412121e+02	2.666725130091158746e-01	-2.067675346539310510e-02	-3.492018760833315305e-01	5.800000000000000000e+01
1.419599999950094116e+02	4.401529454811381470e-02	1.660331426387227083e-01	-2.186885292220677179e-01	7.900000000000000000e+01
1.427999999949776111e+02	2.811418728009016377e-01	6.857755117089254782e-01	-3.779575207204288745e-02	6.900000000000000000e+01
1.436399999949529160e+02	-3.271297657793503788e-01	1.974513801101078769e-01	-9.667978063451210247e-02	8.100000000000000000e+01
1.444799999949211156e+02	-1.831236886339482339e-01	2.268425739732506941e-01	-1.356530869119842997e-01	8.200000000000000000e+01
1.453199999948893151e+02	-1.909164483896823583e-01	1.629655071594999782e-01	-3.052624969088495455e-01	9.200000000000000000e+01
1.461599999948646200e+02	-1.558371877137147976e-01	2.687505477585325764e-01	-1.850393026213419390e-01	7.600000000000000000e+01
1.469999999948328195e+02	5.150643541433552741e-02	1.326609910244105350e-01	-4.044255183307012835e-01	8.500000000000000000e+01
1.478399999948010191e+02	3.812928751017494733e-01	5.511696764720230846e-01	-2.937559354681815726e-01	8.900000000000000000e+01
1.486799999947763240e+02	4.123079242318361537e-01	5.411527389121815190e-01	-1.631198317487903005e-01	9.200000000000000000e+01
1.495199999947445235e+02	2.581096977433610107e-01	6.362211250750782199e-01	-1.269576260252858191e-02	1.100000000000000000e+02
1.503599999947127230e+02	3.036671161327646473e-01	7.119021924485178232e-01	-1.523051725993918026e-01	1.080000000000000000e+02
1.511999999946809226e+02	7.564653658733888619e-02	1.625855266100977303e-01	-3.420038603112596221e-01	1.110000000000000000e+02
1.520399999946562275e+02	5.775813282067332466e-03	2.430158735153806759e-01	-2.817137077375013732e-01	1.060000000000000000e+02
1.528799999946244270e+02	1.361177983934709346e-01	3.251268487639844551e-01	-5.817918257381280434e-01	1.140000000000000000e+02
1.537199999945926265e+02	1.445187879533271769e-01	2.163888337440766918e-02	-5.322940128850177643e-01	9.100000000000000000e+01
1.545599999945679315e+02	2.066393110697681834e-01	7.094043669431311372e-01	-6.224390891718951657e-01	6.600000000000000000e+01
1.553999999945361310e+02	6.211039190419498368e-02	5.039424104149325956e-02	-6.219703811681331906e-01	8.000000000000000000e+01
1.562399999945043305e+02	4.454518467652732738e-01	6.323010517424023647e-01	-5.824725683150222544e-01	7.100000000000000000e+01
1.570799999944796355e+02	2.115131329275001804e-01	6.210839246177535244e-02	-3.724279294575207899e-01	7.900000000000000000e+01
1.579199999944478350e+02	4.834407349251819142e-01	5.842771268950173180e-01	-5.413677565918666446e-01	8.000000000000000000e+01
1.587599999944160345e+02	5.014842863390391869e-01	6.389711222764145049e-01	-4.010999234468584085e-01	6.000000000000000000e+01
1.595999999943913394e+02	4.195561064671657903e-01	6.139023779743801867e-01	-5.115797911649977436e-01	7.700000000000000000e+01
1.604399999943595390e+02	6.371547151429624023e-02	1.199937629452616505e-01	-4.316579091656249645e-01	7.400000000000000000e+01
1.612799999943277385e+02	2.357875590820803779e-01	6.980185316177198729e-01	-4.714570343068680280e-01	7.700000000000000000e+01
1.621199999943030434e+02	-9.006287410725022369e-02	6.877208606871754171e-02	-5.809436874456053168e-01	7.500000000000000000e+01
1.629599999942712429e+02	-3.249095098243834912e-01	1.713479088394507244e-01	-5.101959865824592377e-01	7.000000000000000000e+01
1.637999999942394425e+02	-4.125150417913054923e-01	1.038870271555420999e-01	-2.797272785786972804e-01	4.300000000000000000e+01
1.646399999942147474e+02	1.444905741855997405e-01	1.074701255292982438e-01	-3.691134942880545111e-01	7.600000000000000000e+01
1.654799999941829469e+02	9.805782736442836267e-04	-6.939859645121337905e-02	-2.180644811367762337e-01	6.100000000000000000e+01
1.663199999941511464e+02	1.236215751523239703e-01	-8.184992773905719332e-03	-6.710474570049917986e-02	4.500000000000000000e+01
1.671599999941264514e+02	1.222477584454431110e-01	-1.338603215589344586e-01	-1.962342879792258188e-01	5.100000000000000000e+01
1.679999999940946509e+02	2.731380203588251732e-01	-1.870334936117448166e-01	-3.162677671223517173e-01	4.200000000000000000e+01
1.688399999940628504e+02	2.917612069861590385e-01	-1.537297313350443062e-01	-3.261673296929741284e-01	2.800000000000000000e+01
1.696799999940381554e+02	-6.159814732139068383e-02	-2.064356222651060335e-01	1.143348574539158058e-01	5.200000000000000000e+01
1.705199999940063549e+02	1.103971852478338178e-01	1.924902967418322675e-01	-2.359329756910932829e-01	4.200000000000000000e+01
1.713599999939745544e+02	-9.234491018391466355e-02	-8.325063661901310752e-02	-6.586601740483954970e-02	4.700000000000000000e+01
1.721999999939427539e+02	-1.279120039005796627e-01	-1.272376308886791207e-02	7.532807203331737256e-02	4.300000000000000000e+01
1.730399999939180589e+02	-1.283853173987736795e-01	-2.644696903569609958e-03	-3.622914815403888156e-03	4.900000000000000000e+01
1.738799999938862584e+02	-2.326448583403255554e-01	1.585276588610504689e-01	-8.305376938226327610e-02	4.100000000000000000e+01
1.747199999938544579e+02	-1.958950371502901078e-01	9.776038028753397668e-02	-4.296449166726024060e-02	4.400000000000000000e+01
1.755599999938297628e+02	-3.379698904858159381e-01	-1.315942614618030859e-01	7.448417764626125148e-03	3.100000000000000000e+01
1.763999999937979624e+02	-4.074926677868511149e-01	-1.990361898043211397e-01	-7.194895765910747087e-02	2.400000000000000000e+01
1.772399999937661619e+02	-3.869687965241936922e-01	-2.192943450462028210e-01	-2.114545822408642195e-02	4.900000000000000000e+01
1.780799999937414668e+02	-4.478388669748802897e-01	2.177359548933761602e-01	-3.048703507594296980e-02	4.400000000000000000e+01
1.789199999937096663e+02	-2.633074702797060240e-01	2.278818515402534217e-01	4.202829852159530866e-01	6.900000000000000000e+01
1.797599999936778659e+02	-2.360114119803107258e-01	2.391332778234911416e-01	4.112092415091042064e-01	9.300000000000000000e+01
1.805999999936531708e+02	-1.993432331089834975e-01	4.506362143246356311e-01	1.619234632291233211e-01	8.100000000000000000e+01
1.814399999936213703e+02	-7.291181429069126807e-02	4.160955764792628742e-01	6.622024560885058087e-01	9.700000000000000000e+01
1.822799999935895698e+02	2.624396221024341003e-01	7.096513230358532098e-01	2.728274000935222432e-01	1.050000000000000000e+02
1.831199999935648748e+02	-1.462062813043303322e-01	3.703570704157090887e-01	4.337313369579223199e-01	6.200000000000000000e+01
1.839599999935330743e+02	5.837360440052208332e-02	4.263510976568909427e-01	1.346575932510729601e-01	7.700000000000000000e+01
1.847999999935012738e+02	-2.821000869655136967e-01	4.812986992335464009e-01	2.151597803979612422e-01	9.000000000000000000e+01
1.856399999934765788e+02	-3.621530352871751290e-01	4.150360252811964301e-01	3.253160163992157017e-01	6.000000000000000000e+01
1.864799999934447783e+02	-2.525578024155947787e-01	4.764685989721311188e-01	6.151709401123368615e-01	5.900000000000000000e+01
1.873199999934129778e+02	2.199650914114421596e-01	7.808502155522436539e-01	2.856061689729743058e-01	3.300000000000000000e+01
1.881599999933882827e+02	-5.240251794501560312e-02	6.091366516659793007e-01	4.568783764117596569e-01	3.700000000000000000e+01
1.889999999933564823e+02	3.793045507661751969e-01	7.226263550636797817e-01	2.178604312767866702e-01	3.500000000000000000e+01
1.898399999933246818e+02	1.991128471856420390e-01	7.359422006586076037e-01	4.585746529968051100e-01	3.300000000000000000e+01
1.906799999932999867e+02	2.918503795208913232e-01	7.334692585358908445e-01	2.090322012861944856e-01	3.400000000000000000e+01
1.915199999932681862e+02	2.545559093719482746e-01	8.181709417253184569e-01	3.194116315749533364e-01	4.600000000000000000e+01
1.923599999932363858e+02	5.137050734013115516e-02	5.250094034271040044e-01	2.603825267256052456e-01	3.200000000000000000e+01
1.931999999932045853e+02	2.789852776620875829e-01	7.100195844844101600e-01	4.416658938787652033e-01	3.100000000000000000e+01
1.940399999931798902e+02	1.877414952555831462e-01	8.127423719013471271e-01	4.026702681725438104e-01	2.700000000000000000e+01
1.948799999931480897e+02	2.388654245604122650e-01	6.727439160174188970e-01	6.236411633231937479e-01	4.500000000000000000e+01
1.957199999931162893e+02	2.121237038735266367e-01	2.856991493050671238e-01	5.455941133388737541e-01	4.500000000000000000e+01
1.965599999930915942e+02	3.643849026288634718e-01	5.296591795625289478e-01	4.705603592203866370e-02	7.800000000000000000e+01
1.973999999930597937e+02	3.578085221721742926e-01	3.020596115367446544e-01	2.275024244970511589e-01	6.700000000000000000e+01
1.982399999930279932e+02	-1.664999251239507316e-01	8.096961415029859666e-01	2.377367784989328214e-01	7.800000000000000000e+01
1.990799999930032982e+02	-2.280793803636491646e-01	8.088052385749158191e-01	-1.319507494985590057e-01	7.900000000000000000e+01
1.999199999929714977e+02	-1.387795824075226392e-01	3.966398355164777456e-01	-4.316494372104249244e-01	1.300000000000000000e+02
2.007599999929396972e+02	-2.155676045357743931e-01	6.362265198777077302e-01	-5.511807292066630559e-01	1.190000000000000000e+02
2.015999999929150022e+02	-2.231441621061414082e-01	4.485420220894393850e-01	-5.908459377754033959e-01	1.110000000000000000e+02
2.024399999928832017e+02	-2.183351543425295915e-01	5.457863998473886369e-01	-4.409575349191565685e-01	8.500000000000000000e+01
2.032799999928514012e+02	2.868312810852557959e-02	6.372945054588914360e-01	-2.513927637797936931e-01	8.600000000000000000e+01
2.041199999928267061e+02	-1.852167185793724968e-01	7.107046187661083536e-01	-5.810244932054087208e-01	1.130000000000000000e+02
2.049599999927949057e+02	2.439398129570662377e-01	7.176287098774327688e-01	-4.511137709204100510e-01	1.270000000000000000e+02
2.057999999927631052e+02	3.210099887610375902e-01	6.500783310340398913e-01	-2.511137709204107615e-01	1.290000000000000000e+02
2.066399999927384101e+02	-2.269048995699982640e-01	8.495871280909916834e-01	-3.409798543479078958e-01	1.010000000000000000e+02
2.074799999927066096e+02	2.442694895160819613e-01	8.487625269996055266e-01	-4.008347780610290734e-01	1.100000000000000000e+02
2.083199999926748092e+02	1.697454859983800191e-01	8.669804342952485143e-01	-4.405892643447724133e-01	8.600000000000000000e+01
2.091599999926501141e+02	-4.145355041186569167e-01	6.549232128719104651e-01	-2.699531606253797733e-01	7.200000000000000000e+01
2.099999999926183136e+02	-2.589957658092210124e-01	8.458614040016136926e-01	-4.792500986197345547e-01	4.600000000000000000e+01
2.108399999925865131e+02	1.092079796517317902e-01	8.293852352817090434e-01	-1.281118077534535438e-01	8.900000000000000000e+01
2.116799999925547127e+02	-1.431168921307204300e-01	8.591893608338665445e-01	-1.674422248909364086e-01	5.800000000000000000e+01
2.125199999925300176e+02	-5.628751888287197858e-02	6.689060492407570280e-01	3.260837114709147500e-03	4.800000000000000000e+01
2.133599999924982171e+02	-2.406851797016749117e-01	6.076322052412770347e-01	2.143879682666143260e-01	4.400000000000000000e+01
2.141999999924664166e+02	-4.613945243372477023e-01	6.300332111600592810e-01	1.059726477079085960e-01	4.800000000000000000e+01
2.150399999924417216e+02	-2.979423056079255616e-01	7.073219169619662239e-01	7.693238314418460178e-02	7.400000000000000000e+01
2.158799999924099211e+02	-9.361514609893006877e-02	7.977619023215183347e-01	6.176019660067040284e-01	7.000000000000000000e+01
2.167199999923781206e+02	-7.653291028930553352e-02	6.979543835113144468e-01	6.986398194436067577e-01	6.700000000000000000e+01
2.175599999923534256e+02	3.153801932126043539e-02	4.665745951976685291e-01	5.596665131661340276e-01	7.500000000000000000e+01
2.183999999923216251e+02	-3.483897302770273541e-01	1.530569727716724060e-01	4.204365334580306701e-01	5.200000000000000000e+01
2.192399999922898246e+02	-2.486489879359510269e-03	-3.091158135021210285e-02	4.713293106080556072e-01	2.200000000000000000e+01
2.200799999922651295e+02	-3.950247671131705829e-01	3.381348109511392863e-01	4.517868588974427446e-01	3.700000000000000000e+01
2.209199999922333291e+02	-3.023554541828339381e-01	6.532912381237991895e-01	4.628023929055955499e-01	3.400000000000000000e+01
2.217599999922015286e+02	-2.723371906815970078e-01	6.595800103710249829e-01	4.533938577674878623e-01	2.100000000000000000e+01
2.225999999921768335e+02	-4.849434165982060563e-01	5.132274689159910253e-01	5.241527183450069849e-01	2.900000000000000000e+01
2.234399999921450330e+02	-4.087755833386381710e-01	7.952274227760174341e-01	5.453579674975408409e-01	2.700000000000000000e+01
2.242799999921132326e+02	-4.427672231765527044e-01	8.060616017933686095e-01	3.962619043619404202e-01	3.300000000000000000e+01
2.251199999920885375e+02	-3.413184802775006688e-01	6.883050220655029250e-01	4.362061057900641359e-01	3.400000000000000000e+01
2.259599999920567370e+02	-3.490997862447926536e-01	6.273388439193805510e-01	2.961726266469391078e-01	2.900000000000000000e+01
2.267999999920249365e+02	-2.861571892356060687e-01	6.112351818540044945e-01	6.164962583638211591e-01	2.800000000000000000e+01
2.276399999920002415e+02	-3.967111379577730190e-01	1.964293533247634116e-01	4.167752512232048012e-01	2.000000000000000000e+01
2.284799999919684410e+02	-4.772276702977471530e-01	2.771377885594912271e-01	6.167082929369533950e-01	2.200000000000000000e+01
2.293199999919366405e+02	-3.128615561826819658e-01	2.780111077424347599e-01	6.259494323594325671e-01	1.900000000000000000e+01
2.301599999919119455e+02	-2.701756755152473488e-01	3.872416613147589004e-01	5.171435217975903775e-01	3.600000000000000000e+01
2.309999999918801450e+02	-3.944642146169137220e-01	2.964798230570497850e-01	5.784603680938751324e-01	3.800000000000000000e+01
2.318399999918483445e+02	-4.777741636933470204e-01	3.975490087008921591e-01	3.479358615182372994e-01	3.300000000000000000e+01
2.326799999918165440e+02	-3.206824444671134700e-01	3.345769628269295026e-01	6.678577435176102917e-01	3.300000000000000000e+01
2.335199999917918490e+02	-5.126439652116232537e-01	3.131673975203757010e-01	4.894312632445267930e-01	3.000000000000000000e+01
2.343599999917600485e+02	-4.281615587992639860e-01	2.455268612547278906e-01	3.904914361101825548e-01	4.100000000000000000e+01
2.351999999917282480e+02	-2.660205983806100960e-01	6.042069697399412576e-01	5.211163801151990072e-01	5.700000000000000000e+01
2.360399999917035530e+02	-3.775080699582673560e-01	6.614203137449727876e-01	3.524109069827350282e-01	4.900000000000000000e+01
2.368799999916717525e+02	-4.408230666856418623e-01	7.744164105563502432e-01	2.132925244183834224e-01	4.700000000000000000e+01
2.377199999916399520e+02	-1.868025832142663489e-01	8.436472878143632670e-01	5.035157187058900696e-01	3.400000000000000000e+01
2.385599999916152569e+02	-1.830664222091620275e-01	5.614925602361822143e-01	2.541964612827833925e-01	2.400000000000000000e+01
2.393999999915834564e+02	2.058366745933533082e-01	8.073099702540336153e-01	3.347432872871736187e-01	3.000000000000000000e+01
2.402399999915516560e+02	1.438257217412726163e-01	8.779727361516531658e-01	3.247098081440480399e-01	3.800000000000000000e+01
2.410799999915269609e+02	-2.102167047993610538e-01	9.316346989295354319e-01	2.851115578615583956e-01	2.900000000000000000e+01
2.419199999914951604e+02	1.444446033674147145e-01	7.246723314480068012e-01	9.599317529720785558e-02	2.600000000000000000e+01
2.427599999914633599e+02	1.082942834233762142e-01	8.934461839820748708e-01	2.057365018665757717e-01	4.200000000000000000e+01
2.435999999914386649e+02	7.943631240762627499e-02	9.686609948473670073e-01	-4.458712985030821585e-02	4.300000000000000000e+01
2.444399999914068644e+02	2.940545435587331724e-01	6.798183292000974376e-01	2.759708558684565993e-01	3.600000000000000000e+01
2.452799999913750639e+02	-6.334101176701878444e-02	6.602751343191943789e-01	4.762944875853416526e-01	3.800000000000000000e+01
2.461199999913503689e+02	-2.136344823257090297e-01	8.535494094466820059e-01	4.770533481628618233e-01	5.200000000000000000e+01
2.469599999913185684e+02	-2.778774071758860487e-01	8.624984413087677382e-01	5.181693196003922530e-01	8.000000000000000000e+01
2.477999999912867679e+02	-4.053379189678167904e-01	8.783203988502439330e-01	1.793187701810494694e-01	6.300000000000000000e+01
2.486399999912620729e+02	-2.171556152594540379e-01	7.142236703868753978e-01	6.803901027610792518e-01	7.700000000000000000e+01
2.494799999912302724e+02	-3.409515456227509844e-01	6.779590232652186188e-01	3.311378036242236256e-01	7.000000000000000000e+01
2.503199999911984719e+02	-3.122637717682472669e-01	7.026643890037096440e-01	4.816176713423621081e-01	6.700000000000000000e+01
2.511599999911666714e+02	-2.860637306354512077e-01	6.124881585977863807e-01	4.321644973467519968e-01	6.000000000000000000e+01
2.519999999911419764e+02	-3.279529006448171913e-01	7.494825318000124525e-01	4.028563996380216672e-01	6.900000000000000000e+01
2.528399999911101759e+02	-3.945169873638256774e-01	7.695020895788839965e-01	3.437380170736714646e-01	5.200000000000000000e+01
2.536799999910783754e+02	-5.160972374229757520e-01	8.176030499130426676e-01	3.345080373655662243e-01	3.000000000000000000e+01
2.545199999910536803e+02	-4.921961119471625068e-01	7.281101931489573076e-01	2.549544259405784885e-01	3.300000000000000000e+01
2.553599999910218799e+02	-6.815312401861106650e-02	4.425458831539330617e-01	4.052668979430866791e-01	3.000000000000000000e+01
2.561999999909900794e+02	-3.996393366833999039e-01	3.315639605119446998e-01	5.713286518099991440e-03	3.200000000000000000e+01
2.570399999909653843e+02	-1.064308128149882293e-01	4.371444773591051103e-01	-7.440947034002842742e-02	3.100000000000000000e+01
2.578799999909335838e+02	-4.970562574243899689e-01	4.273775790354310544e-01	5.560168937434717407e-02	2.800000000000000000e+01
2.587199999909017833e+02	-6.051001812242056133e-01	7.393852041033124323e-01	5.614851537873644105e-02	3.100000000000000000e+01
2.595599999908770883e+02	-6.229646911007158394e-01	8.042702378599848601e-01	2.670650109750161150e-02	2.900000000000000000e+01
2.603999999908452878e+02	3.327123235356310715e-02	1.528889915726061588e-01	1.374653616750225460e-01	4.200000000000000000e+01
2.612399999908134873e+02	-6.822843855352900277e-02	3.907189425090820123e-01	1.893844397256261303e-02	6.400000000000000000e+01
2.620799999907887923e+02	-4.820945646310228483e-01	7.562520447373657362e-01	-5.982282773177782786e-02	5.600000000000000000e+01
2.629199999907569918e+02	-4.348708024802370176e-01	4.654567601650860809e-01	-3.494099182998917641e-01	5.200000000000000000e+01
2.637599999907251913e+02	-4.065521867527053246e-01	8.047577149112914441e-01	-4.090081685823805380e-01	8.600000000000000000e+01
2.645999999907004963e+02	-5.098637144824174072e-01	7.457605919234744363e-01	-1.590081685823805380e-01	1.150000000000000000e+02
2.654399999906686958e+02	-4.070715658119929969e-01	7.522223870393531797e-01	-2.693541197280149291e-01	1.200000000000000000e+02
2.662799999906368953e+02	-3.749818941600402411e-01	7.231420827161887388e-01	1.502776096975986242e-01	1.440000000000000000e+02
2.671199999906122002e+02	-6.097852194336006448e-01	4.354901420667047773e-01	3.021065141134826604e-02	1.020000000000000000e+02
2.679599999905803998e+02	-2.604743733539187645e-01	9.940828969756534406e-01	-2.095996334442733477e-01	1.150000000000000000e+02
2.687999999905485993e+02	-2.726326324685217628e-01	9.943736755798973093e-01	-2.500125428761590385e-01	8.200000000000000000e+01
2.696399999905239042e+02	-6.505495832293846092e-01	7.946741373516861273e-01	-1.401687788774128585e-01	6.100000000000000000e+01
2.704799999904921037e+02	-5.879418783852798924e-01	9.053860232215100723e-01	-1.692871614417632564e-01	4.100000000000000000e+01
2.713199999904603033e+02	-4.311494088670251301e-01	8.544145954915034480e-01	-9.872917572299799716e-02	6.900000000000000000e+01
2.721599999904285028e+02	-2.677707846422663351e-01	1.003086014684583915e+00	-2.487849742948751164e-01	6.100000000000000000e+01
2.729999999904038077e+02	-1.423182287266406831e-01	9.386172867313877788e-01	-1.089523700105048398e-01	4.900000000000000000e+01
2.738399999903720072e+02	-2.500107864627310050e-02	1.000153955114498672e+00	-1.088519325811270200e-01	6.200000000000000000e+01
2.746799999903402068e+02	-2.721500560140199809e-02	9.813628136520939904e-01	-2.786956965798719210e-01	4.700000000000000000e+01
2.755199999903155117e+02	-9.576693142511771839e-02	1.021546951174805429e+00	-8.823814829048526320e-02	2.900000000000000000e+01
2.763599999902837112e+02	-1.381002052975368599e-01	3.280918076426608820e-01	-2.073230517117097271e-01	7.000000000000000000e+01
2.771999999902519107e+02	-2.697317675610655385e-01	2.170330213503888217e-01	-3.475462459992155750e-01	5.200000000000000000e+01
2.780399999902272157e+02	-6.734933393190445372e-02	2.956857783284636554e-01	3.025876705732879479e-01	7.200000000000000000e+01
2.788799999901954152e+02	1.607372050287594334e-01	4.494014917847994894e-01	-3.563967954185587317e-01	8.400000000000000000e+01
2.797199999901636147e+02	-3.812677250631253401e-01	1.018532268276338471e+00	-1.566199897060642776e-01	6.000000000000000000e+01
2.805599999901389197e+02	8.303249710276716655e-02	4.615769580533033434e-01	1.725876705732871663e-01	7.700000000000000000e+01
2.813999999901071192e+02	-2.429471408960104384e-01	4.439200109917766923e-01	-2.273453711404607169e-01	3.700000000000000000e+01
2.822399999900753187e+02	-1.206398910473360786e-01	4.748066967046256082e-01	3.125430317157862348e-01	4.100000000000000000e+01
2.830799999900506236e+02	-4.295738387154983684e-01	8.675166541168870538e-01	2.823979554289084426e-01	3.000000000000000000e+01
2.839199999900188232e+02	-4.305228041566699915e-01	1.035953885725472645e+00	-3.744580856983814598e-02	3.400000000000000000e+01
2.847599999899870227e+02	-4.376412196609109628e-01	9.723810287468648283e-01	-2.275797251423417045e-01	4.300000000000000000e+01
2.855999999899623276e+02	-6.500285365362294954e-01	8.434704312054481790e-01	-5.691014227982282847e-02	4.600000000000000000e+01
2.864399999899305271e+02	-6.639561496483636915e-01	7.485785730333311960e-01	-1.357830111279172414e-01	3.600000000000000000e+01
2.872799999898987267e+02	-5.867545373818892074e-01	8.484620936789681878e-01	4.524368259461075681e-02	2.500000000000000000e+01
2.881199999898740316e+02	-7.212523822126151174e-01	9.778117455923140966e-01	4.563427259774721634e-02	3.900000000000000000e+01
2.889599999898422311e+02	-7.101186471926510535e-01	8.023788115905539087e-01	1.760806611727585569e-01	4.500000000000000000e+01
2.897999999898104306e+02	-6.219474001527700580e-01	1.030119858752618356e+00	-2.436849848253603845e-01	3.300000000000000000e+01
2.906399999897857356e+02	-3.787529713161710276e-01	9.630769781281713904e-01	-2.735622279672313972e-01	7.100000000000000000e+01
2.914799999897539351e+02	-3.250297778905633095e-01	9.057144632087990033e-01	-2.340086165422436970e-01	5.200000000000000000e+01
2.923199999897221346e+02	-4.183617114079112298e-01	1.006994701038399498e+00	-1.848790742635180173e-01	5.900000000000000000e+01
2.931599999896903341e+02	-5.814540457249570693e-01	8.943624863105057443e-01	5.678911455248680795e-03	7.000000000000000000e+01
2.939999999896656391e+02	-5.142684499248133534e-01	9.530436229935475012e-01	1.667279246065267451e-01	9.700000000000000000e+01
2.948399999896338386e+02	-4.433016689959465850e-01	9.585934109243385848e-01	-5.236813852907440392e-02	5.800000000000000000e+01
2.956799999896020381e+02	-5.541876723293590601e-01	8.593496595280658568e-01	-1.517431945240557134e-01	8.000000000000000000e+01
2.965199999895773431e+02	-5.163496441111767865e-01	7.271740621792126547e-01	3.888594300522112412e-01	6.400000000000000000e+01
2.973599999895455426e+02	-5.363227478456842334e-01	8.334140663363172052e-01	6.928349919847232030e-02	6.000000000000000000e+01
2.981999999895137421e+02	-3.839101733027163732e-01	1.014386089910674471e+00	1.099307626322389986e-01	4.600000000000000000e+01
2.990399999894890470e+02	-3.711317843058168364e-01	1.081618502192943865e+00	1.507119426385110650e-01	3.700000000000000000e+01
2.998799999894572466e+02	-2.544329414473267548e-01	8.192326784005565798e-01	-6.829484278208575176e-02	4.000000000000000000e+01
3.007199999894254461e+02	-1.302172643784373918e-01	1.094080623588595813e+00	2.317609557897903905e-01	4.300000000000000000e+01
3.015599999894007510e+02	-8.061038231040029700e-02	1.048345035881613541e+00	2.153776150228292607e-02	3.400000000000000000e+01
3.023999999893689505e+02	-4.382518958320673619e-01	1.009850554980610937e+00	7.167167807478724839e-02	2.000000000000000000e+01
3.032399999893371501e+02	-2.990102006250019429e-01	9.069326131396682200e-01	4.219618465042707101e-02	2.700000000000000000e+01
3.040799999893124550e+02	-2.159534959876623361e-01	5.368335449446703933e-01	-5.711191305830443099e-02	4.300000000000000000e+01
3.049199999892806545e+02	-1.509539303645652808e-01	1.100954449463806384e+00	-2.661075387645266410e-01	4.800000000000000000e+01
3.057599999892488540e+02	-7.166996389390334343e-02	1.130156638273703607e+00	-3.956834696182647271e-01	3.100000000000000000e+01
3.065999999892241590e+02	-2.385787815548567892e-02	1.009715852070792508e+00	-9.598478190639792018e-02	3.300000000000000000e+01
3.074399999891923585e+02	-3.053989712983344873e-01	9.531524669173627728e-01	-7.663204534016587743e-02	2.500000000000000000e+01
3.082799999891605580e+02	-1.394965476288945183e-01	1.123123416601018221e+00	-1.362414553370303594e-01	3.400000000000000000e+01
3.091199999891358630e+02	1.258783106523715389e-01	1.057892842100294217e+00	5.548830039114127644e-02	4.200000000000000000e+01
3.099599999891040625e+02	-4.971901081429166425e-01	1.117106135084823038e+00	-1.241657484632230357e-01	4.000000000000000000e+01
3.107999999890722620e+02	-3.520878585915419023e-01	1.138297136768827045e+00	7.651499411367002068e-02	5.900000000000000000e+01
3.116399999890404615e+02	1.110924924650689150e-01	9.485703806618701606e-01	-4.194496530253655209e-02	4.900000000000000000e+01
3.124799999890157665e+02	-7.999696010908152743e-02	1.149860918304591806e+00	-3.611303061531394576e-01	5.800000000000000000e+01
3.133199999889839660e+02	-4.541777590387496844e-02	9.449417420993864170e-01	-9.094059100876039636e-02	3.700000000000000000e+01
3.141599999889521655e+02	-2.552030015258601736e-01	9.677478680117204135e-01	4.962855442438174336e-02	3.200000000000000000e+01
3.149999999889274704e+02	-3.414790960365579053e-01	1.040169927193076660e+00	7.051017186003027959e-02	2.800000000000000000e+01
3.158399999888956700e+02	-2.281141998389912828e-02	1.158642655655786058e+00	-1.384073358455650826e-01	2.900000000000000000e+01
3.166799999888638695e+02	-8.969157445899256231e-02	1.095201687446927252e+00	-1.575480378386666658e-01	2.000000000000000000e+01
3.175199999888391744e+02	-4.250316233396809196e-01	9.531866928381127479e-01	-3.266552606886419241e-01	3.600000000000000000e+01
3.183599999888073739e+02	-4.580663302314817997e-01	1.165703701758014077e+00	-2.857848029673690782e-01	3.700000000000000000e+01
3.191999999887755735e+02	-5.138863416735652834e-01	4.303430394758418487e-01	-7.434519981295428792e-02	5.200000000000000000e+01
3.200399999887508784e+02	-7.103873595359324611e-01	5.796931506728721928e-01	-1.831734298035474495e-01	4.300000000000000000e+01
3.208799999887190779e+02	-6.598222545310754583e-01	9.649591283563836441e-01	-1.422248540816450912e-01	4.000000000000000000e+01
3.217199999886872774e+02	-6.974661007613676134e-01	1.082137358362727397e+00	6.838893020899661224e-02	5.100000000000000000e+01
3.225599999886625824e+02	-5.536377182135545638e-01	9.787986754267130607e-01	4.835545106586991437e-02	6.500000000000000000e+01
3.233999999886307819e+02	-6.611470252460058816e-01	1.060521058091428159e+00	6.863444392525330784e-02	5.600000000000000000e+01
3.242399999885989814e+02	-6.894651873354682436e-01	8.304522915137884098e-01	2.186567633540033029e-01	5.200000000000000000e+01
3.250799999885742864e+02	-4.701665172561604322e-01	1.140808161736019954e+00	1.984893676383743255e-01	3.200000000000000000e+01
3.259199999885424859e+02	-7.598710994780226713e-01	1.052404669327463793e+00	1.581657359214907466e-01	3.900000000000000000e+01
3.267599999885106854e+02	-7.652669117887995753e-01	9.392035360428803159e-01	2.177528264896038124e-01	2.400000000000000000e+01
3.275999999884859903e+02	-7.813455682468841701e-01	9.835960745972815999e-01	1.570944033414614083e-01	2.200000000000000000e+01
3.284399999884541899e+02	-7.777823372264762725e-01	9.029674213694054430e-01	2.880094999202369443e-01	3.100000000000000000e+01
3.292799999884223894e+02	-7.781293454908428942e-01	8.751641929794899966e-01	2.684670482096245259e-01	2.500000000000000000e+01
3.301199999883976943e+02	-5.797658069935565095e-01	1.016831398701526723e+00	3.088018396408838129e-01	2.400000000000000000e+01
3.309599999883658938e+02	-3.612896482156457978e-02	1.022191525577763827e+00	2.903753593678009004e-01	3.000000000000000000e+01
3.317999999883340934e+02	1.443620491524271188e-01	9.737037790592566466e-01	3.521385942390984347e-01	4.300000000000000000e+01
3.326399999883022929e+02	-5.413997546858162480e-01	1.208054355346423137e+00	-2.724762147025794334e-02	5.100000000000000000e+01
3.334799999882775978e+02	-6.048154267016769836e-02	1.050753248510831739e+00	2.723283093834796276e-01	6.900000000000000000e+01
3.343199999882457973e+02	-1.444602593667774215e-01	8.900876826774428707e-01	3.218819208084680028e-01	5.700000000000000000e+01
3.351599999882139969e+02	-3.304144319832680310e-01	1.028344390303638889e+00	-1.880957597627817002e-01	6.800000000000000000e+01
3.359999999881893018e+02	-4.880140454988293186e-01	1.042077686458913632e+00	-3.484751900515425937e-01	6.100000000000000000e+01
3.368399999881575013e+02	-2.324869314545914278e-01	9.971270643550447232e-01	-2.092898492009394040e-01	4.500000000000000000e+01
3.376799999881257008e+02	-3.815550054776508659e-01	1.043143726806572857e+00	-6.913361319968602814e-02	5.900000000000000000e+01
3.385199999881010058e+02	-4.470611775852155745e-01	1.115415985223014772e+00	-2.986537454815474391e-01	5.400000000000000000e+01
3.393599999880692053e+02	-5.245998127346034323e-01	1.197603853192230616e+00	-3.487207037678001775e-01	4.100000000000000000e+01
3.401999999880374048e+02	-7.187741998625973849e-01	9.574443738883573474e-01	-3.087876620540517258e-01	4.800000000000000000e+01
3.410399999880127098e+02	-7.690742364709670653e-01	9.363610757966309706e-01	-2.776270517590200271e-01	4.500000000000000000e+01
3.418799999879809093e+02	-7.741115247658889587e-01	8.546454385408406296e-01	-1.165780386077397424e-01	4.200000000000000000e+01
3.427199999879491088e+02	-7.168736775207840140e-01	6.089443582308451397e-01	-2.164329623208613995e-01	2.600000000000000000e+01
3.435599999879244137e+02	-6.810254031627565041e-01	1.035144846622017667e+00	-3.262432471764808994e-01	3.400000000000000000e+01
3.443999999878926133e+02	-7.828165854471720309e-01	9.686747228663463716e-01	-2.655959837427133152e-01	5.100000000000000000e+01
3.452399999878608128e+02	-7.538260142146633314e-01	9.836412192094101670e-01	-1.647590051645657638e-01	3.400000000000000000e+01
3.460799999878361177e+02	-7.146301296622574739e-01	1.019868619746414851e+00	-3.445358108770597561e-01	5.000000000000000000e+01
3.469199999878043172e+02	-7.777795677880732228e-01	1.007143281661962320e+00	-2.742568180176765402e-01	5.300000000000000000e+01
3.477599999877725168e+02	-6.811791635671973211e-01	6.259763079042635070e-01	-1.939889848726705779e-01	4.400000000000000000e+01
3.485999999877478217e+02	-5.588706894272910120e-01	6.661120497644077432e-01	-2.042121791601760883e-01	5.200000000000000000e+01
3.494399999877160212e+02	-5.798991198669583014e-01	4.872921353853900683e-01	3.361784108429599627e-01	7.800000000000000000e+01
3.502799999876842207e+02	-5.802438697509728627e-01	6.250741246277193852e-01	3.870600282786091917e-01	6.900000000000000000e+01
3.511199999876524203e+02	-3.598234950244325603e-01	1.081253336849504976e+00	5.275622154254984153e-01	4.500000000000000000e+01
3.519599999876277252e+02	-6.508598660274387271e-01	6.862246174865713755e-01	3.281983191448913928e-01	4.900000000000000000e+01
3.527999999875959247e+02	-6.900488694068371842e-01	5.900332803414158889e-01	-1.076299420714299515e-03	3.700000000000000000e+01
3.536399999875641242e+02	-5.129820681770240753e-01	5.589925808211297920e-01	1.096714014424309269e-01	5.700000000000000000e+01
3.544799999875394292e+02	-4.650112449880730026e-01	5.727356061437216539e-01	2.003744634480750797e-01	4.200000000000000000e+01
3.553199999875076287e+02	-7.624468419417596010e-02	8.388308164655882138e-01	3.508208520230877703e-01	4.700000000000000000e+01
3.561599999874758282e+02	-3.903956921637785626e-01	4.631129018673121323e-01	-1.879971768815158484e-02	6.600000000000000000e+01
3.569999999874511332e+02	-2.282705814035672631e-01	6.625983483651474160e-01	-1.683086902556381048e-01	6.700000000000000000e+01
3.578399999874193327e+02	-4.591572377303059227e-01	4.598367930159330541e-01	-3.484091276850169727e-01	5.800000000000000000e+01
3.586799999873875322e+02	-4.055051481604969865e-01	3.892939473837078168e-01	-3.090675508331588439e-01	4.000000000000000000e+01
3.595199999873628371e+02	-2.104258589184269113e-01	7.481476909753972393e-01	-3.594246616931693339e-01	8.400000000000000000e+01
3.603599999873310367e+02	-3.986550475334524890e-01	3.890817553809924334e-01	-4.795920574087992883e-01	8.300000000000000000e+01
3.611999999872992362e+02	-4.857714231155618734e-01	4.247820731320182119e-01	-4.598152516963049941e-01	6.500000000000000000e+01
3.620399999872745411e+02	-3.409723534734965256e-01	4.429742199718287310e-01	-3.900496056981865856e-01	4.800000000000000000e+01
3.628799999872427406e+02	-5.994882570929185306e-01	7.097752317841763414e-01	-3.299491682688091565e-01	7.500000000000000000e+01
3.637199999872109402e+02	-6.277991504640532128e-01	6.757212149582869642e-01	1.289497318182064589e-04	6.400000000000000000e+01
3.645599999871862451e+02	-3.601817276836172255e-01	1.078969896551255303e+00	-3.400719251269377352e-01	6.200000000000000000e+01
3.653999999871544446e+02	-6.698621725554616546e-01	6.799258316885268272e-01	-1.897594531244286564e-01	7.200000000000000000e+01
3.662399999871226441e+02	-6.257784895947366977e-01	6.291716155975546343e-01	-4.694358214075444735e-01	9.400000000000000000e+01
3.670799999870979491e+02	-6.529749608253752058e-01	7.101606446095622971e-01	-2.393911825500429913e-01	6.300000000000000000e+01
3.679199999870661486e+02	-6.059324482905452669e-01	6.071188807432434942e-01	-3.289782731181571940e-01	1.060000000000000000e+02
3.687599999870343481e+02	-4.564358096711167434e-01	8.675144252741304740e-01	-4.683421693987650514e-01	8.100000000000000000e+01
3.695999999870096531e+02	-4.339591582744048992e-01	8.156666893937920548e-01	-3.580408571106312721e-01	1.070000000000000000e+02
3.704399999869778526e+02	-7.974207248482549915e-01	8.976040165337941801e-01	-6.782882253749988877e-02	9.600000000000000000e+01
3.712799999869460521e+02	-1.837131437183465721e-01	1.260669285327301381e+00	8.192566374624288272e-02	9.700000000000000000e+01
3.721199999869142516e+02	2.287572970030993247e-02	4.533925625577630569e-01	1.623050940350023730e-01	8.700000000000000000e+01
3.729599999868895566e+02	-4.643702480806624067e-01	8.336021068807895062e-01	3.330751143268981807e-01	7.200000000000000000e+01
3.737999999868577561e+02	-4.876748626448126345e-01	1.147338495894498323e+00	2.340460094775509425e-01	6.100000000000000000e+01
3.746399999868259556e+02	-7.159320187196271945e-01	9.229088526531512571e-01	4.347044326256934710e-01	6.100000000000000000e+01
3.754799999868012605e+02	-5.578702709735594567e-01	1.049058049266930581e+00	2.949387866275752224e-01	6.600000000000000000e+01
3.763199999867694601e+02	-7.861845837633403278e-01	6.680083121704782911e-01	1.546329320321460088e-02	6.500000000000000000e+01
3.771599999867376596e+02	-5.324370174015733426e-01	7.797232374646210218e-01	1.563672300676146598e-01	4.600000000000000000e+01
3.779999999867129645e+02	-4.825565273034477798e-01	7.938284902740750937e-01	-2.135211727886323629e-01	3.300000000000000000e+01
3.788399999866811640e+02	-4.874062933550931120e-01	3.532347601075027654e-01	7.647882721136767259e-02	4.800000000000000000e+01
3.796799999866493636e+02	-7.919798139654048441e-01	6.505759610110253277e-01	1.477845137932787267e-01	4.500000000000000000e+01
3.805199999866246685e+02	-5.635424224670195770e-01	6.347484574313213557e-01	-1.110102370541885541e-01	2.700000000000000000e+01
3.813599999865928680e+02	-6.956944251240564370e-01	5.337307926659491386e-01	1.193022349483210398e-01	5.600000000000000000e+01
3.821999999865610675e+02	-7.511520364083210666e-01	5.316189406007723051e-01	1.893691932345711315e-01	6.400000000000000000e+01
3.830399999865363725e+02	-8.338709167113265153e-01	6.219325427340862689e-01	1.995589083789517382e-01	7.000000000000000000e+01
3.838799999865045720e+02	-8.213871870373523620e-01	5.609609988910140288e-01	1.895700680933276594e-01	6.500000000000000000e+01
3.847199999864727715e+02	-8.576226131692550325e-01	9.051773012503829818e-01	3.588893255164333773e-01	6.700000000000000000e+01
3.855599999864480765e+02	-1.174511288860600189e-01	9.181741279411230749e-01	4.796306922328241740e-02	8.400000000000000000e+01
3.863999999864162760e+02	-1.787201641077622583e-01	1.165679828713923172e+00	1.074162432188932037e-01	1.050000000000000000e+02
3.872399999863844755e+02	-5.004394551181654549e-01	8.924550303726093148e-01	-3.530189856417433880e-01	1.040000000000000000e+02
3.880799999863597805e+02	-3.174246285745745411e-01	9.231449533473892188e-01	2.679129921387657376e-02	1.000000000000000000e+02
3.889199999863279800e+02	-3.655297239845047841e-01	9.716897305493450432e-01	8.717072950263693443e-02	1.070000000000000000e+02
3.897599999862961795e+02	-4.235526923257886267e-01	1.009555007946749683e+00	1.778451379327883330e-02	1.230000000000000000e+02
3.905999999862714844e+02	-4.617498697808208874e-01	1.227989900054899053e+00	5.280523469382853996e-01	1.090000000000000000e+02
3.914399999862396839e+02	-1.342515834002142583e-01	1.153242389798933232e+00	4.385210549420492931e-01	8.500000000000000000e+01
3.922799999862078835e+02	-2.139437466220250883e-01	1.222262821801775701e+00	4.193357140914457659e-01	1.050000000000000000e+02
3.931199999861760830e+02	-6.258606659957735019e-01	9.239018239888654449e-01	2.895254292358258041e-01	6.300000000000000000e+01
3.939599999861513879e+02	-3.207923038409745686e-01	7.226821269563039607e-01	4.094138320920732710e-01	6.700000000000000000e+01
3.947999999861195874e+02	-2.533120471085865688e-01	8.219535852191555136e-01	3.095923875220787380e-01	6.000000000000000000e+01
3.956399999860877870e+02	-1.766911158060295861e-01	1.259037565989569174e+00	3.902619703845959798e-01	4.000000000000000000e+01
3.964799999860630919e+02	-2.298686093597943625e-01	1.110223480185629441e+00	1.607418381027354570e-01	5.000000000000000000e+01
3.973199999860312914e+02	-5.710205748469050491e-01	1.038311102642586192e+00	3.009985115333666528e-01	5.300000000000000000e+01
3.981599999859994909e+02	-3.357141150661604456e-01	1.286070169070368863e+00	-3.807523217348318667e-02	6.600000000000000000e+01
3.989999999859747959e+02	-9.197762967594869110e-02	1.071219478223076393e+00	-2.737217016783866086e-02	6.400000000000000000e+01
3.998399999859429954e+02	-4.528331901341360322e-01	8.094959778593402433e-01	5.428063852621654028e-01	5.300000000000000000e+01
4.006799999859111949e+02	-4.048769545590573671e-01	7.196334831946185062e-01	1.732750932659294918e-01	5.000000000000000000e+01
4.015199999858864999e+02	-4.500221549924781073e-01	7.610562672953982144e-01	-6.267358444683068797e-03	5.600000000000000000e+01
4.023599999858546994e+02	-7.795941456575050665e-01	6.592475506367367899e-01	2.427946755970689097e-02	4.400000000000000000e+01
4.031999999858228989e+02	-8.625531627083127262e-01	6.456087449950924650e-01	1.743575855603340941e-01	4.200000000000000000e+01
4.040399999857982039e+02	-7.836028177322447164e-01	5.584131392374835912e-01	-1.863789555884363125e-01	4.600000000000000000e+01
4.048799999857664034e+02	-8.535616501081264573e-01	5.039452126336279036e-01	9.268362840403776559e-02	4.600000000000000000e+01
4.057199999857346029e+02	-3.303637159466710216e-01	1.147469821742641116e+00	6.295146154904562863e-02	6.200000000000000000e+01
4.065599999857099078e+02	-7.522350261539578753e-01	1.018134840228997362e+00	-1.758767684415474264e-01	4.300000000000000000e+01
4.073999999856781074e+02	-5.542641803768901809e-01	1.167852417200222703e+00	4.510528642347955142e-02	4.600000000000000000e+01
4.082399999856463069e+02	-7.841223882712036186e-01	6.290222549523303286e-01	5.550703614099061767e-02	4.500000000000000000e+01
4.090799999856216118e+02	-8.844265429110578225e-01	6.868494145721548705e-01	1.610966071725705717e-02	5.600000000000000000e+01
4.099199999855898113e+02	-8.968892789422788780e-01	6.660114528014986490e-01	8.661184786414510839e-02	4.500000000000000000e+01
4.107599999855580108e+02	-8.726506314744995052e-01	7.314728358583124646e-01	1.263440147191383645e-01	5.100000000000000000e+01
4.115999999855262104e+02	-5.500628695029163850e-01	8.896005440601832959e-01	-3.890339282742960592e-03	5.000000000000000000e+01
4.124399999855015153e+02	-4.261533601600859811e-01	7.098171192303635024e-01	1.618777871788434908e-02	3.900000000000000000e+01
4.132799999854697148e+02	-6.343233706145632311e-01	1.129396419999148193e+00	-2.332877147064764678e-01	4.300000000000000000e+01
4.141199999854379143e+02	-8.596417309942907536e-01	1.169557701243263637e+00	-5.271856927333695708e-02	3.400000000000000000e+01
4.149599999854132193e+02	-8.856642263663303538e-01	1.043847553015723406e+00	-1.024395764139534037e-01	3.600000000000000000e+01
4.157999999853814188e+02	-7.960556148829880385e-01	7.465356769748385801e-01	1.885647978798252744e-01	3.900000000000000000e+01
4.166399999853496183e+02	-5.571135299905485283e-01	8.990219100511573913e-01	2.194798944585993894e-01	3.300000000000000000e+01
4.174799999853249233e+02	-8.731934457395986726e-01	1.039025282193959399e+00	1.200378801773642756e-01	4.600000000000000000e+01
4.183199999852931228e+02	-9.192670225266077466e-01	7.435935977651784157e-01	9.033919246549793058e-02	3.900000000000000000e+01
4.191599999852613223e+02	-8.586853569316375001e-01	1.085095577418178081e+00	7.097529618489062386e-02	4.400000000000000000e+01
4.199999999852366273e+02	-4.498006021230622764e-01	1.038065963777551559e+00	1.515109624749060302e-01	3.300000000000000000e+01
4.208399999852048268e+02	-8.035717698314286395e-01	1.291738415897695447e+00	-1.186899123838500714e-01	3.000000000000000000e+01
4.216799999851730263e+02	-9.488979697435837579e-01	1.222290248694951842e+00	1.005289076098776491e-01	4.100000000000000000e+01
4.225199999851483312e+02	-5.896908926529356165e-01	1.299286421450197793e+00	1.004396298948759814e-01	3.200000000000000000e+01
4.233599999851165308e+02	-9.402218059713334242e-01	1.017960791150624544e+00	8.135472647365116217e-02	3.900000000000000000e+01
4.241999999850847303e+02	-8.189846696014591032e-01	1.217627924476866852e+00	-2.776074200894451671e-01	4.700000000000000000e+01
4.250399999850600352e+02	-8.241854783929305484e-01	1.093664516683992005e+00	-1.978975726632032917e-01	4.000000000000000000e+01
4.258799999850282347e+02	-7.557983679459638893e-01	1.300014658008429080e+00	-3.481988849513366624e-01	3.300000000000000000e+01
4.267199999849964343e+02	-9.657463204792087197e-01	1.111078512730006906e+00	-1.488238289563543759e-01	2.400000000000000000e+01
4.275599999849717392e+02	-4.676443185869310071e-01	6.817466730176029444e-01	-2.889242663857318760e-01	2.700000000000000000e+01
4.283999999849399387e+02	-6.623069299128587772e-01	9.039638681060644387e-01	-3.286229540975980079e-01	2.800000000000000000e+01
4.292399999849081382e+02	-9.218440397077074522e-01	6.801632615429689110e-01	-2.286452735263488911e-01	1.300000000000000000e+01
4.300799999848834432e+02	-9.547129270208323248e-01	8.279224904547319852e-01	-2.587122318126002796e-01	2.500000000000000000e+01
4.309199999848516427e+02	-4.125089792214211570e-01	6.745447616990869477e-01	-4.381877252369617004e-01	2.500000000000000000e+01
4.317599999848198422e+02	-7.762857531722566762e-01	7.494227683780234628e-01	-2.673172675156876288e-01	2.600000000000000000e+01
4.325999999847880417e+02	-2.571491369033402918e-01	9.404530722128292552e-01	-2.666253652244181538e-01	2.700000000000000000e+01
4.334399999847633467e+02	-5.265174998954584851e-01	6.629165242463379570e-01	-3.469155177981773086e-01	2.600000000000000000e+01
4.342799999847315462e+02	-5.878635858107728041e-01	4.506757306109072658e-01	-2.476966978044483625e-01	3.400000000000000000e+01
4.351199999846997457e+02	-5.926071151010496862e-01	8.307359352673504560e-01	-2.279422115207059285e-01	2.100000000000000000e+01
4.359599999846750507e+02	-8.997727514279887373e-01	6.978697403925337994e-01	-2.274511840881920932e-01	3.200000000000000000e+01
4.367999999846432502e+02	-9.614492188560035402e-01	6.745479409968471174e-01	-1.476855380900730097e-01	2.500000000000000000e+01
4.376399999846114497e+02	-3.779982051382226871e-01	1.047781721512135888e+00	-5.785293380570255550e-02	2.900000000000000000e+01
4.384799999845867546e+02	-6.321003235799587117e-01	9.280759130751352615e-01	3.223634390930030236e-02	2.600000000000000000e+01
4.393199999845549542e+02	-5.933401888731353324e-01	4.788666366735494506e-01	-1.680426489500814746e-01	3.500000000000000000e+01
4.401599999845231537e+02	-6.521454499004839533e-01	4.019195553984307168e-01	1.015890804755326116e-01	2.200000000000000000e+01
4.409999999844984586e+02	-6.819930755412784151e-01	8.531465214701459132e-01	-1.991474606732381858e-01	1.900000000000000000e+01
4.418399999844666581e+02	-8.915816847130919598e-01	1.156244142221060756e+00	-1.800625572520129225e-01	3.000000000000000000e+01
4.426799999844348577e+02	-3.383682871239130918e-01	1.011982264447444990e+00	-1.410557718314158215e-01	9.000000000000000000e+00
4.435199999844101626e+02	-1.576553465291929967e-01	6.457868926696956891e-01	-2.015356395495535580e-01	1.600000000000000000e+01
4.443599999843783621e+02	-6.581032115246969738e-01	9.205676056157088283e-01	-1.510222926882893724e-01	3.300000000000000000e+01
4.451999999843465616e+02	-8.328276477206060235e-01	1.184173246258476198e+00	-3.205982235420274939e-01	2.800000000000000000e+01
4.460399999843218666e+02	-8.561194998277059653e-01	1.046804020965485194e+00	-3.312678064045457837e-01	1.700000000000000000e+01
4.468799999842900661e+02	-4.526810508368441788e-01	6.414633903379840518e-01	-3.422945001270734089e-01	2.300000000000000000e+01
4.477199999842582656e+02	-5.079569406411899024e-01	1.007536256886389481e+00	-3.530645204189704067e-01	2.400000000000000000e+01
4.485599999842335706e+02	-3.999124573785906023e-01	1.120939273771041300e+00	-2.733100341352270313e-01	2.200000000000000000e+01
4.493999999842017701e+02	-8.217667930208421012e-01	1.001380249271656808e+00	-4.437341032814878794e-01	3.300000000000000000e+01
4.502399999841699696e+02	-4.332766832181462746e-01	1.142463305291023801e+00	-4.742474501427533795e-01	3.600000000000000000e+01
4.510799999841381691e+02	-6.307515487557253664e-01	7.742140736275491264e-01	-4.552964632940317280e-01	2.800000000000000000e+01
4.519199999841134741e+02	-6.031629201166843757e-01	9.774204366135510469e-01	-4.065463513040667998e-01	2.300000000000000000e+01
4.527599999840816736e+02	-7.462433649412325565e-01	7.285947079182850672e-01	-4.469927398790782824e-01	3.100000000000000000e+01
4.535999999840498731e+02	-4.527833108903109860e-01	8.526535076912544753e-01	-4.571936147378345972e-01	3.200000000000000000e+01
4.544399999840251780e+02	-8.919341850828850227e-01	8.169329651440087048e-01	-4.073498507390884704e-01	2.800000000000000000e+01
4.552799999839933776e+02	-9.034923241705605790e-01	6.499748342571631810e-01	-3.969257815928264321e-01	3.200000000000000000e+01
4.561199999839615771e+02	-9.949938706877397010e-01	1.087182954853158634e+00	-4.955531367246637231e-01	3.500000000000000000e+01
4.569599999839368820e+02	-8.353996432957089269e-01	1.045842231182716020e+00	-4.543032487146292375e-01	1.500000000000000000e+01
4.577999999839050815e+02	-8.469024735713226448e-01	1.056386294246236091e+00	-4.941470127133746892e-01	3.000000000000000000e+01
4.586399999838732811e+02	-9.419856969090787402e-01	1.071856700106382121e+00	-5.436336658521105925e-01	5.600000000000000000e+01
4.594799999838485860e+02	-8.932801965301813141e-01	1.128601207743892942e+00	-4.527520484164617720e-01	4.200000000000000000e+01
4.603199999838167855e+02	-9.954975985261178550e-01	7.649504704313603298e-01	-3.731091592764710363e-01	3.800000000000000000e+01
4.611599999837849850e+02	-9.538461097242389997e-01	1.094538063872791511e+00	-3.731537981339729804e-01	3.500000000000000000e+01
4.619999999837602900e+02	-5.429720574559695478e-01	1.204912896110684528e+00	-3.523279792702003199e-01	3.700000000000000000e+01
4.628399999837284895e+02	-8.197134238395058503e-01	1.084366002969311182e+00	-1.324395764139527643e-01	5.300000000000000000e+01
4.636799999836966890e+02	-3.121081962340959137e-01	1.002643777283299897e+00	-2.527185692733362465e-01	3.400000000000000000e+01
4.645199999836719940e+02	-3.073009299721434218e-01	1.068249166299676034e+00	-4.627297289877110309e-01	4.800000000000000000e+01
4.653599999836401935e+02	-3.599416957514200988e-01	1.036143327799953440e+00	-1.025734929864579037e-01	5.100000000000000000e+01
4.661999999836083930e+02	-2.961311099417933690e-01	9.906803365594729627e-01	-3.245073612832927168e-02	5.200000000000000000e+01
4.670399999835836979e+02	-3.973704249094502927e-01	1.386597902544624006e+00	-1.818369518376856675e-01	3.700000000000000000e+01
4.678799999835518975e+02	-4.769000017626652266e-01	1.131498162099221716e+00	-1.317141949795574973e-01	4.800000000000000000e+01
4.687199999835200970e+02	-6.107359764310444916e-01	9.366705201050375962e-01	9.833044387794309671e-02	4.700000000000000000e+01
4.695599999834954019e+02	-5.951300249254707353e-01	1.013517683332608499e+00	1.179733330179328910e-01	4.500000000000000000e+01
4.703999999834636014e+02	-5.057414595691014370e-01	9.258033873957884907e-01	7.448826442294276262e-03	3.900000000000000000e+01
4.712399999834318010e+02	-9.007012283887867454e-01	7.241674637465731479e-01	1.672702710122888625e-01	3.800000000000000000e+01
4.720799999834071059e+02	-7.341061622269577924e-01	1.072135397547341995e+00	4.773897901605250738e-02	5.500000000000000000e+01
4.729199999833753054e+02	-2.545998124867523416e-01	1.113269219690575795e+00	-1.916025978358044668e-01	5.800000000000000000e+01
4.737599999833435049e+02	-5.020867819069145810e-01	1.025589326393376410e+00	3.090558253123383281e-01	5.200000000000000000e+01
4.745999999833117045e+02	-4.689781069369090005e-01	1.164786109121102697e+00	-1.611896884039190070e-01	6.000000000000000000e+01
4.754399999832870094e+02	-3.283029722006993723e-01	1.416725548994197226e+00	9.827464530606677684e-02	5.000000000000000000e+01
4.762799999832552089e+02	-2.799053918025684595e-01	9.790902474601157479e-01	-1.918704309808121344e-01	4.300000000000000000e+01
4.771199999832234084e+02	-6.356116830751190605e-02	1.182996053450340312e+00	-2.811450495464176136e-01	5.300000000000000000e+01
4.779599999831987134e+02	-3.632697508575830625e-01	1.418040734904687739e+00	-1.496050089626246304e-01	4.400000000000000000e+01
4.787999999831669129e+02	-6.984533654380413736e-01	1.409473098293599236e+00	-1.782770029519640254e-01	3.700000000000000000e+01
4.796399999831351124e+02	-3.966475584997724013e-01	1.430122110730829732e+00	-2.481765655225860456e-01	4.000000000000000000e+01
4.804799999831104174e+02	-8.388739408097265482e-01	1.131941095749695592e+00	-2.083997598100921778e-01	4.200000000000000000e+01
4.813199999830786169e+02	-7.822107301014469272e-01	1.410206169168935375e+00	-2.982323640944617438e-01	3.600000000000000000e+01
4.821599999830468164e+02	-6.779565270827312418e-01	1.417826785973673509e+00	-4.479087323775798879e-01	6.300000000000000000e+01
4.829999999830221213e+02	-4.966260237685240497e-01	1.230798400669234738e+00	-2.878529338057025377e-01	8.300000000000000000e+01
4.838399999829903209e+02	-8.555241256525221161e-01	1.316538598726795684e+00	-4.384109195244678681e-01	6.400000000000000000e+01
4.846799999829585204e+02	-2.236193490748270563e-01	9.462804541344578269e-01	-2.292702175313663382e-01	6.500000000000000000e+01
4.855199999829338253e+02	-5.982057828454259152e-01	1.240198891000465764e+00	-1.192813772457408383e-01	4.900000000000000000e+01
4.863599999829020248e+02	-3.870659313956359426e-01	1.064645762828035913e+00	-1.795157312476236555e-01	3.500000000000000000e+01
4.871999999828702244e+02	-6.910596026254474111e-01	1.405084164732068430e+00	-1.498393629645069502e-01	4.500000000000000000e+01
4.880399999828455293e+02	-3.065301235261834734e-01	1.450762915301663014e+00	-2.968312696325225986e-02	4.700000000000000000e+01
4.888799999828137288e+02	-3.567458879889571222e-01	1.439179189891390820e+00	-2.986168239325781570e-02	6.000000000000000000e+01
4.897199999827819283e+02	-5.034405565086537138e-01	1.452071714367214383e+00	-3.498393629645071279e-01	7.900000000000000000e+01
4.905599999827572333e+02	-5.844713621077772814e-01	9.439619488436417072e-01	-4.498393629645067726e-01	6.200000000000000000e+01
4.913999999827254328e+02	-5.981307067219887585e-01	1.165317538302852896e+00	-2.697277658207539730e-01	4.200000000000000000e+01
4.922399999826936323e+02	-3.499265065408714293e-01	7.302847175811688629e-01	-4.398951615363837497e-01	4.100000000000000000e+01
4.930799999826689373e+02	-4.167293524768567181e-02	8.342257846772032082e-01	-4.498840018220078285e-01	4.900000000000000000e+01
4.939199999826371368e+02	-1.304803003025867270e-01	9.140414879984550822e-01	-1.492702175313662671e-01	4.300000000000000000e+01
4.947599999826053363e+02	-2.935747791258798145e-01	1.021899567540298648e+00	-3.288015095276031197e-01	3.600000000000000000e+01
4.955999999825806412e+02	-1.928278053924437074e-01	9.355461079983236061e-01	-2.492144189594904802e-01	4.400000000000000000e+01
4.964399999825488408e+02	-3.398105100082915442e-02	1.252155138243495003e+00	-3.497724046782546559e-01	3.700000000000000000e+01
4.972799999825170403e+02	-1.877379504358707152e-01	1.202530117082108774e+00	-2.192702175313661073e-01	4.700000000000000000e+01
4.981199999824923452e+02	-3.670797458851531303e-01	1.404135889990987707e+00	-3.688349886707280589e-01	2.700000000000000000e+01
4.989599999824605447e+02	-3.778467532592237887e-01	9.318394268489615939e-01	-1.189465858144820309e-01	3.000000000000000000e+01
4.997999999824287443e+02	-1.468784325899221699e-01	1.273075237408317406e+00	-1.690805023869859092e-01	4.600000000000000000e+01
5.006399999823969438e+02	-2.796349164259375186e-01	1.402706698669303975e+00	1.009641364705147204e-01	4.700000000000000000e+01
5.014799999823722487e+02	-2.440851131978547528e-01	1.049479984308725022e+00	1.209864558992657102e-01	4.300000000000000000e+01
5.023199999823404482e+02	-3.247428985612437202e-01	1.350915643880128414e+00	-2.087791900988529292e-01	3.500000000000000000e+01
5.031599999823086478e+02	-1.518820060633316871e-01	1.299734791030367376e+00	-2.081096072363353144e-01	3.500000000000000000e+01
5.039999999822839527e+02	-3.171597032701249930e-01	1.471736396951865089e+00	-1.474065452306900781e-01	5.000000000000000000e+01
5.048399999822521522e+02	-2.251441029205381028e-02	1.144568444030101162e+00	-1.270047955131787809e-01	5.100000000000000000e+01
5.056799999822203517e+02	-1.229644543291605885e-01	9.410083925282268780e-01	-1.769378372269270194e-01	5.600000000000000000e+01
5.065199999821956567e+02	-4.641104962798792144e-01	8.809750466448917905e-01	6.343043334745779305e-02	6.000000000000000000e+01
5.073599999821638562e+02	-2.757747445374469919e-01	1.074304638541320855e+00	-2.158888240756482446e-01	6.200000000000000000e+01
5.081999999821320557e+02	-1.712687699241044470e-01	9.459783614932923967e-01	2.417813421060310830e-02	5.600000000000000000e+01
5.090399999821073607e+02	-2.264204290852944723e-03	9.483274807807333673e-01	1.444013284981089384e-01	6.400000000000000000e+01
5.098799999820755602e+02	-7.888837275508819857e-03	8.977765240364323773e-01	5.558425822189150267e-02	4.200000000000000000e+01
5.107199999820437597e+02	-2.896534815725146927e-01	5.767882712191276795e-01	2.566667505162967267e-01	4.500000000000000000e+01
5.115599999820190646e+02	-4.105336538520170109e-01	5.286830243452254052e-01	1.481175133850873848e-01	3.800000000000000000e+01
5.123999999819873210e+02	-6.140822011417590431e-01	1.105196621794345191e+00	-8.054332088987647964e-02	3.900000000000000000e+01
5.132399999819554068e+02	-7.233229098795028733e-01	8.780253377583910890e-01	2.595236373963754062e-01	4.400000000000000000e+01
5.140799999819307686e+02	-6.872889878496692972e-01	8.164429015970284809e-01	4.092111653938674820e-01	4.900000000000000000e+01
5.149199999818989681e+02	-7.778769373798084530e-01	9.583755985371951169e-01	9.188845965116598791e-03	2.800000000000000000e+01
5.157599999818671677e+02	-9.652289656267178941e-01	9.570432123526675383e-01	4.972451225513019324e-02	4.200000000000000000e+01
5.165999999818425295e+02	-5.691469568479767815e-01	1.012256714754233400e+00	-1.496059048823505933e-01	3.000000000000000000e+01
5.174399999818106153e+02	-8.630406456691801509e-01	8.574967318230388713e-01	-1.597844603123554919e-01	3.600000000000000000e+01
5.182799999817789285e+02	-8.168820427587277777e-01	1.291350283296759827e+00	-1.062143889050304324e-02	2.800000000000000000e+01
5.191199999817541766e+02	-9.704330842880040109e-01	1.218436325655737562e+00	-1.090043174988641894e-02	3.300000000000000000e+01
5.199599999817223761e+02	-9.153290812355159289e-01	1.305948779900289125e+00	-4.072187631988155587e-02	2.700000000000000000e+01
5.207999999816905756e+02	-7.974639093305881943e-01	1.240051809618046619e+00	2.975799139825685558e-02	3.500000000000000000e+01
5.216399999816658237e+02	-9.096925984744430593e-01	1.318470192258157425e+00	8.055033111890441688e-02	4.900000000000000000e+01
5.224799999816341369e+02	-8.890007216370925391e-01	1.278602348960570012e+00	1.220122537020680298e-01	2.600000000000000000e+01
5.233199999816022228e+02	-9.881215561734180142e-01	1.315672257808849110e+00	1.321750285460154828e-02	2.400000000000000000e+01
5.241599999815775845e+02	-1.000506454034056247e+00	1.316019300832808270e+00	-1.636958771351171293e-02	2.900000000000000000e+01
5.249999999815457841e+02	-7.656646737472740938e-01	1.184942393370681302e+00	1.034518568564828378e-01	4.000000000000000000e+01
5.258399999815139836e+02	-8.624986952692310638e-01	1.013031994958314641e+00	6.335141942710498242e-02	2.800000000000000000e+01
5.266799999814821831e+02	-7.251974054917127432e-01	1.107517376378092777e+00	-1.460347962822527990e-01	3.200000000000000000e+01
5.275199999814574312e+02	-8.256854239906203929e-01	1.324562046569011997e+00	3.654494457296628696e-01	4.200000000000000000e+01
5.283599999814257444e+02	-7.373736950982845428e-01	1.037033431955203255e+00	3.471457223147087490e-01	4.900000000000000000e+01
5.291999999813938302e+02	-6.149033045807286157e-01	1.035642556259661617e+00	1.680608188934846758e-01	4.500000000000000000e+01
5.300399999813691920e+02	-8.600123530143903849e-01	1.222066298500378068e+00	-6.203961853589268216e-02	6.500000000000000000e+01
5.308799999813373915e+02	-8.181435209602518910e-01	1.162961990994629602e+00	1.879938606072317775e-01	5.300000000000000000e+01
5.317199999813055911e+02	-8.169407237955823575e-01	1.101353130385161805e+00	2.782170548947382471e-01	4.700000000000000000e+01
5.325599999812809529e+02	-8.679779309462958281e-01	1.183619001788404290e+00	1.380161800359829272e-01	4.900000000000000000e+01
5.333999999812490387e+02	-7.966708423826815988e-01	1.147565425807123063e+00	3.775251526034697491e-01	4.600000000000000000e+01
5.342399999812173519e+02	-7.581256632143897889e-01	1.130600810515741017e+00	9.837329089599267107e-02	9.600000000000000000e+01
5.350799999811926000e+02	-1.003906062861563697e+00	1.138695776926395453e+00	1.987638808991283312e-01	6.200000000000000000e+01
5.359199999811607995e+02	-8.508959545886298770e-01	1.297612474362683344e+00	6.806081889348458702e-02	5.000000000000000000e+01
5.367599999811289990e+02	-9.549708814297126480e-01	1.209191313550286750e+00	2.842908946786870672e-02	6.200000000000000000e+01
5.375999999811042471e+02	-8.073707865688994900e-01	1.126194135999314838e+00	2.100918869097911923e-01	6.100000000000000000e+01
5.384399999810725603e+02	-8.181692105036724172e-01	1.064359720379409069e+00	2.711966986329454876e-01	5.600000000000000000e+01
5.392799999810406462e+02	-9.096330977200288714e-01	9.454215586025220830e-01	2.110742091794293174e-02	4.800000000000000000e+01
5.401199999810160080e+02	-1.077287818444386147e+00	1.189173412958341558e+00	3.509288654879383351e-01	5.900000000000000000e+01
5.409599999809842075e+02	-9.189047886137551302e-01	1.116891108751598694e+00	3.210516223460659901e-01	6.300000000000000000e+01
5.417999999809524070e+02	-8.636827379956457662e-01	1.153520093747831154e+00	2.907949489154342260e-01	7.500000000000000000e+01
5.426399999809277688e+02	-8.299337581451418089e-01	1.210524496119463222e+00	3.715649692073310639e-01	9.600000000000000000e+01
5.434799999808958546e+02	-9.185202813606707650e-01	1.218160053597923564e+00	4.327702183598640673e-01	8.100000000000000000e+01
5.443199999808641678e+02	-1.037672700930610148e+00	1.517188894397689225e+00	3.434174817936321844e-01	9.800000000000000000e+01
5.451599999808394159e+02	-6.805306176676388930e-01	1.256892929915913726e+00	-6.673875420762387378e-02	9.600000000000000000e+01
5.459999999808076154e+02	-5.964825359132461813e-01	1.337312230014733316e+00	1.726139823586096966e-01	7.300000000000000000e+01
5.468399999807758149e+02	-7.763055038373067873e-01	1.433267853675886272e+00	5.265862121611064595e-02	8.900000000000000000e+01
5.476799999807510630e+02	-8.312455432634244801e-01	1.231982661400436996e+00	-5.681687220824915840e-02	9.600000000000000000e+01
5.485199999807193763e+02	-8.554179089523366031e-01	1.201354902441256201e+00	2.431942875061263720e-01	6.600000000000000000e+01
5.493599999806874621e+02	-7.016937049839135909e-01	1.328676389752574849e+00	4.533951623648815321e-01	7.100000000000000000e+01
5.501999999806557753e+02	-5.928358217719917889e-01	1.537098392391889945e+00	1.537969120823921010e-01	6.700000000000000000e+01
5.510399999806310234e+02	-8.340600150263490775e-01	1.472647226676924603e+00	2.645334532311616194e-01	7.600000000000000000e+01
5.518799999805992229e+02	-8.800483626076811561e-01	1.483571689282523920e+00	3.052141958080549777e-01	6.000000000000000000e+01
5.527199999805674224e+02	-4.841077735457872677e-01	1.468388610105227698e+00	2.654931886674383179e-01	8.100000000000000000e+01
5.535599999805426705e+02	-8.114549225154910062e-01	1.461229386454403922e+00	3.656047858111919346e-01	6.400000000000000000e+01
5.543999999805109837e+02	-6.140475721301825729e-01	1.434412971679678961e+00	2.357610218124452928e-01	6.500000000000000000e+01
5.552399999804790696e+02	-4.503538748758089127e-01	1.468935206682774108e+00	4.464752435324652602e-01	7.900000000000000000e+01
5.560799999804544314e+02	-7.640431071813011954e-01	1.431936600056792130e+00	5.577586106856258219e-01	6.000000000000000000e+01
5.569199999804226309e+02	-6.177858152852131468e-01	1.571013194966861093e+00	4.986067489781498274e-01	5.100000000000000000e+01
5.577599999803908304e+02	-4.947141286241247826e-01	1.245616633366187997e+00	3.299235952744354883e-01	4.500000000000000000e+01
5.585999999803661922e+02	-4.965054344160222399e-01	1.417526131856629235e+00	2.308498515675849738e-01	5.600000000000000000e+01
5.594399999803342780e+02	-5.495395070517332670e-01	1.407768609509933100e+00	1.909279695682131184e-01	6.300000000000000000e+01
5.602799999803025912e+02	-4.433617010677828318e-01	1.375758536543523647e+00	2.615640732876052255e-01	8.100000000000000000e+01
5.611199999802778393e+02	-3.260306065502192041e-01	1.355643049490234731e+00	3.819881424338658071e-01	8.200000000000000000e+01
5.619599999802460388e+02	-4.547470558477009206e-01	1.246655918863945445e+00	4.324122115801287691e-01	5.700000000000000000e+01
5.627999999802142383e+02	-5.790139655773707261e-01	1.221592480940982384e+00	3.640192104501722703e-01	1.000000000000000000e+02
5.636399999801894865e+02	-6.483497049817152913e-01	1.337323397818353854e+00	2.856596884633426647e-01	9.700000000000000000e+01
5.644799999801577997e+02	-5.309421450523359454e-01	1.484726104647828393e+00	6.962957921827350738e-01	8.300000000000000000e+01
5.653199999801258855e+02	-7.658139127097918220e-01	1.242936717934414403e+00	8.266640627571191224e-01	7.100000000000000000e+01
5.661599999801012473e+02	-5.414367196633769197e-01	1.511996531600354743e+00	7.374452427633912954e-01	6.800000000000000000e+01
5.669999999800694468e+02	-2.829437628965365548e-01	1.426234241173490958e+00	7.583714990565417757e-01	4.900000000000000000e+01
5.678399999800376463e+02	-2.960354911390226107e-01	1.323336647408359212e+00	6.688402070603047811e-01	3.900000000000000000e+01
5.686799999800130081e+02	-3.931796685419755022e-01	1.551991143173001575e+00	7.388960056321827174e-01	5.400000000000000000e+01
5.695199999799810939e+02	-4.187860033943522353e-01	1.478880135274460272e+00	7.596548662097011295e-01	3.100000000000000000e+01
5.703599999799494071e+02	-3.810714398207792897e-01	1.399989457696330319e+00	6.306369210747297949e-01	4.900000000000000000e+01
5.711999999799246552e+02	-4.389849279929336490e-01	1.515700146344077126e+00	7.915631773678781791e-01	5.400000000000000000e+01
5.720399999798928548e+02	-4.183968865350706778e-01	1.551981668113251445e+00	6.130362596654204133e-01	6.900000000000000000e+01
5.728799999798610543e+02	-7.973755611310373581e-01	1.605503568232041545e+00	7.740964325310737415e-01	5.400000000000000000e+01
5.737199999798363024e+02	-7.122427941125302198e-01	1.624657409407925357e+00	6.248999319660959451e-01	9.200000000000000000e+01
5.745599999798046156e+02	-5.759067589525308506e-01	1.342362422393845733e+00	6.558485076879976283e-01	6.400000000000000000e+01
5.753999999797727014e+02	-5.325662693682176041e-01	1.369997533045696159e+00	6.767747639811472204e-01	7.800000000000000000e+01
5.762399999797410146e+02	-4.165040870392111572e-01	1.412521207184196825e+00	6.976787008455471728e-01	8.000000000000000000e+01
5.770799999797162627e+02	-6.100187601724229580e-01	1.540821116747563835e+00	8.886495959961986379e-01	8.900000000000000000e+01
5.779199999796844622e+02	-7.324023382949285121e-01	1.547424084125138322e+00	8.092522205724654860e-01	6.800000000000000000e+01
5.787599999796526618e+02	-7.476929005155881214e-01	1.517795324227346754e+00	8.995312134318482755e-01	6.700000000000000000e+01
5.795999999796279099e+02	-3.677576794860293319e-01	1.691063475726465981e+00	8.409373374431363679e-01	8.700000000000000000e+01
5.804399999795962231e+02	-4.072689195512246840e-01	1.691802703667432795e+00	4.519417117369135539e-01	8.000000000000000000e+01
5.812799999795643089e+02	-2.510320511536612287e-01	1.431010946858730648e+00	3.022988225969238663e-01	9.800000000000000000e+01
5.821199999795396707e+02	-4.037887516372258290e-01	1.246133459987746051e+00	6.129907248881933945e-01	7.600000000000000000e+01
5.829599999795078702e+02	-3.662858038451588527e-01	1.188690585069815953e+00	2.839839394675962581e-01	9.800000000000000000e+01
5.837999999794760697e+02	-3.803710092727463632e-01	8.024724494725319346e-01	2.545977237582373043e-01	9.600000000000000000e+01
5.846399999794514315e+02	-4.309373676680259280e-01	9.716269073954268976e-01	4.753007857638817946e-01	9.900000000000000000e+01
5.854799999794195173e+02	-4.645779760956756377e-01	1.026420856247712621e+00	3.759480491976492367e-01	6.200000000000000000e+01
5.863199999793878305e+02	-3.699290043680569795e-01	1.056334819839044314e+00	4.264055974870375465e-01	7.100000000000000000e+01
5.871599999793630786e+02	-3.614846254532579906e-01	7.861538594005974545e-01	6.066287917745438740e-01	6.800000000000000000e+01
5.879999999793312782e+02	-2.228826323200436832e-01	1.111720445220536035e+00	3.063721183439112039e-01	4.400000000000000000e+01
5.888399999792994777e+02	-5.250566356804888812e-01	1.441566057596157080e+00	-1.244648602342368626e-01	5.400000000000000000e+01
5.896799999792747258e+02	-2.725974153490646756e-01	8.163115122798103585e-01	3.249101957607458679e-01	4.100000000000000000e+01
5.905199999792430390e+02	-1.079896977500638400e-01	1.057047026681681601e+00	1.143856891851062763e-01	4.100000000000000000e+01
5.913599999792111248e+02	-7.492229233063518734e-01	1.594686468043644112e+00	-1.597142167490295250e-02	4.400000000000000000e+01
5.921999999791864866e+02	-8.107147648480719226e-01	1.610966510558363041e+00	2.241041974067758957e-02	3.600000000000000000e+01
5.930399999791546861e+02	-1.082918904917992364e+00	1.488838788650104661e+00	5.090385830001009637e-02	4.100000000000000000e+01
5.938799999791228856e+02	-1.024560038600380807e+00	1.418320827610971335e+00	-4.909614169998777200e-02	4.000000000000000000e+01
5.947199999790982474e+02	-1.089449326546578334e+00	1.487930999814787825e+00	-9.834844083684401994e-02	3.700000000000000000e+01
5.955599999790663333e+02	-1.069609917654933184e+00	1.048671878536405089e+00	4.208678802379273165e-02	5.000000000000000000e+01
5.963999999790346465e+02	-1.095775563036191613e+00	1.478821061096647682e+00	-3.642896996429056955e-02	4.600000000000000000e+01
5.972399999790098946e+02	-1.022426332367061264e+00	1.505942235028415510e+00	5.491019576074451791e-02	2.800000000000000000e+01
5.980799999789780941e+02	-1.088036246664760398e+00	1.398377680644095733e+00	1.055909383376403277e-01	4.800000000000000000e+01
5.989199999789462936e+02	-1.091035417609383273e+00	1.451293886401870736e+00	7.583645205389677457e-02	3.900000000000000000e+01
5.997599999789215417e+02	-1.087404453989506692e+00	1.399731163390759647e+00	1.467961874901728692e-01	2.500000000000000000e+01
6.005999999788898549e+02	-1.093467021265187356e+00	1.494206915291163895e+00	1.079344783564537558e-01	6.200000000000000000e+01
6.014399999788579407e+02	-1.069465544175795202e+00	1.127904392841090342e+00	1.086263806477232308e-01	5.100000000000000000e+01
6.022799999788262539e+02	-1.069253338467763825e+00	1.137727352158570682e+00	-1.089375163413830450e-02	4.700000000000000000e+01
6.031199999788015020e+02	-1.090066712765423773e+00	1.472498311621899703e+00	1.388942137927298148e-01	3.900000000000000000e+01
6.039599999787697016e+02	-1.082008296569014760e+00	1.367773638765791944e+00	2.852594321834578395e-02	4.400000000000000000e+01
6.047999999787379011e+02	-1.088653984765141303e+00	1.482149253993609861e+00	1.690727692227351753e-01	4.300000000000000000e+01
6.056399999787131492e+02	-1.099702244854345423e+00	1.660111915999785026e+00	-1.100567730559909307e-01	4.400000000000000000e+01
6.064799999786814624e+02	-1.083332666037179592e+00	1.408492851242659327e+00	-5.965502333847982896e-02	4.100000000000000000e+01
6.073199999786495482e+02	-8.776554038636206201e-01	1.473259503378539392e+00	4.207690458077819606e-01	4.500000000000000000e+01
6.081599999786249100e+02	-7.226688574550905741e-01	1.514149026416907518e+00	4.218180589590607710e-01	3.600000000000000000e+01
6.089999999785931095e+02	-1.058959598212631192e+00	1.367640482835884796e+00	3.130456275403443733e-01	2.100000000000000000e+01
6.098399999785613090e+02	-4.314458305101780411e-01	1.710913324139317737e+00	2.128112735384619647e-01	3.700000000000000000e+01
6.106799999785366708e+02	-1.754404604563646330e-01	1.159331553714066487e+00	2.026996763947090940e-01	3.600000000000000000e+01
6.115199999785047567e+02	-3.376459690155648730e-01	1.233641617511645805e+00	4.132241829703495739e-01	3.000000000000000000e+01
6.123599999784730699e+02	-8.557329920194334250e-02	1.049484532714894058e+00	2.443847932653806510e-01	3.900000000000000000e+01
6.131999999784483180e+02	-3.834689064628804545e-01	1.274426890456860306e+00	3.052440912722795829e-01	2.800000000000000000e+01
6.140399999784165175e+02	-4.172527192696655618e-01	1.304420398547657456e+00	1.958132367054199463e-01	3.600000000000000000e+01
6.148799999783847170e+02	-4.154870248751869610e-01	8.120958438315692973e-01	1.860029518498005352e-01	3.800000000000000000e+01
6.157199999783599651e+02	-9.733657590270539117e-02	1.096139550891409797e+00	5.604759070730169768e-02	3.500000000000000000e+01
6.165599999783282783e+02	-2.427196284536208282e-01	1.109059696397883599e+00	-1.243876381533355335e-01	2.500000000000000000e+01
6.173999999782963641e+02	-1.350085571632959613e-01	1.431509891368024867e+00	-2.847112698702196631e-01	3.700000000000000000e+01
6.182399999782717259e+02	-2.582251884651576290e-01	1.108654888252038617e+00	-4.147670684420963205e-01	4.900000000000000000e+01
6.190799999782399254e+02	-1.157211827338606724e-01	1.368780564046534920e+00	-1.345550338689656122e-01	4.500000000000000000e+01
6.199199999782081250e+02	-1.188834216312812941e-01	1.462855160596111759e+00	-2.642202424377049219e-01	6.700000000000000000e+01
6.207599999781834867e+02	-1.692879544076291154e-01	1.133012755340130795e+00	-1.636064581470644264e-01	6.200000000000000000e+01
6.215999999781515726e+02	-2.563978475083530384e-01	1.211477177242928249e+00	-2.992673856422101153e-03	5.800000000000000000e+01
6.224399999781198858e+02	-8.424777542955297349e-02	1.348192770559618836e+00	-2.825239658526581543e-01	5.700000000000000000e+01
6.232799999780951339e+02	-8.708167091928586956e-02	1.421317578302364382e+00	-1.123788895657797937e-01	7.100000000000000000e+01
6.241199999780633334e+02	-4.039136634517390689e-01	1.349928323842496170e+00	-1.725797644245354867e-01	7.500000000000000000e+01
6.249599999780315329e+02	-4.724093720957291964e-01	1.303939827646694027e+00	-3.832381875726782461e-01	6.300000000000000000e+01
6.257999999779997324e+02	-3.326240609860988684e-01	1.301837227780145767e+00	-1.339412495783234291e-01	7.300000000000000000e+01
6.266399999779750942e+02	-6.996466170613544477e-01	1.352811986408150702e+00	-2.341532841514535335e-01	4.800000000000000000e+01
6.274799999779431801e+02	-5.708166604676243594e-01	1.517956123774814259e+00	-2.644992352970887417e-01	4.200000000000000000e+01
6.283199999779114933e+02	-6.672740590786432335e-01	1.606588016053168033e+00	-1.250907001589793843e-01	3.600000000000000000e+01
6.291599999778867414e+02	-4.916737242274358266e-01	1.533570486523810672e+00	-3.867758170296502485e-01	4.200000000000000000e+01
6.299999999778549409e+02	-5.341640467435340156e-01	1.593863973186637750e+00	-4.183493367565698229e-01	5.400000000000000000e+01
6.308399999778231404e+02	-2.800812568953894299e-01	1.598839146226117336e+00	-2.395657456234774330e-01	5.000000000000000000e+01
6.316799999777983885e+02	-3.983825522782851181e-01	1.519428046612228300e+00	-3.810834667785196750e-01	3.600000000000000000e+01
6.325199999777667017e+02	-6.417170243365362126e-01	1.589039456939074668e+00	-2.922998756454266989e-01	5.300000000000000000e+01
6.333599999777347875e+02	-8.731005710657910868e-01	1.450016152739642905e+00	-3.027462642204397092e-01	5.000000000000000000e+01
6.341999999777101493e+02	-9.997719518275296480e-01	1.486365365608028455e+00	-3.023891533604312620e-01	3.800000000000000000e+01
6.350399999776783488e+02	-9.115438084732687685e-01	1.441063309116721314e+00	-2.215744942110329241e-01	5.000000000000000000e+01
6.358799999776465484e+02	-8.459641434316367281e-01	1.595053753355012205e+00	-2.110276682066429821e-01	5.300000000000000000e+01
6.367199999776219101e+02	-7.041021559291387177e-01	1.206564370963054245e+00	-4.013624596379012921e-01	5.200000000000000000e+01
6.375599999775899960e+02	-7.488565007922147743e-01	1.268928334322056983e+00	-3.422775562166764374e-01	6.100000000000000000e+01
6.383999999775583092e+02	-9.685350766519640331e-01	1.121617329945651775e+00	-3.233377290823300498e-01	4.900000000000000000e+01
6.392399999775335573e+02	-7.923297305311933769e-01	1.155361992311309649e+00	3.662879177454270163e-02	3.800000000000000000e+01
6.400799999775017568e+02	-1.004776308502492554e+00	1.186430369627842651e+00	-1.222552367879261581e-01	4.400000000000000000e+01
6.409199999774699563e+02	-8.467275461924650415e-01	1.491918365189009776e+00	-1.008825919197637866e-01	6.200000000000000000e+01
6.417599999774452044e+02	-8.497723274507897884e-01	1.503838730512580213e+00	-2.704250436303765603e-01	6.200000000000000000e+01
6.425999999774135176e+02	-8.966398078057622456e-01	1.545068528481863268e+00	-1.811057862072700253e-01	3.600000000000000000e+01
6.434399999773816035e+02	-8.838726333123076984e-01	1.148052940402983779e+00	-2.113512999235269696e-01	5.300000000000000000e+01
6.442799999773569652e+02	-9.986242798091744532e-01	1.090126828163786143e+00	-1.711727444935213782e-01	2.600000000000000000e+01
6.451199999773251648e+02	-1.001072979252462858e+00	1.059933534390477661e+00	-1.112173833510223808e-01	1.700000000000000000e+01
6.459599999772933643e+02	-1.022340724390716105e+00	1.175921874531189459e+00	-9.020184934286978873e-02	2.500000000000000000e+01
6.467999999772687261e+02	-6.206619217553175361e-01	9.076280456011840414e-01	2.110383723904130093e-02	2.600000000000000000e+01
6.476399999772368119e+02	-8.701854437695466515e-01	8.103642460759541422e-01	-1.276127956078001446e-01	4.900000000000000000e+01
6.484799999772051251e+02	-7.638985997389262650e-01	8.924591697395651835e-01	1.533915786859787467e-01	4.300000000000000000e+01
6.493199999771803732e+02	-8.462738924860992995e-01	8.365131054544985290e-01	2.536928909741118510e-01	3.900000000000000000e+01
6.501599999771485727e+02	-8.100477585020193771e-01	1.197740875314741160e+00	-2.466530601715226645e-01	2.600000000000000000e+01
6.509999999771167722e+02	-6.333231539678862987e-01	8.519909572832027322e-01	-4.666421988589819492e-02	3.100000000000000000e+01
6.518399999770849718e+02	-8.292751681593735213e-01	7.564957546654902387e-01	1.632688218278510739e-01	2.900000000000000000e+01
6.526799999770603335e+02	-9.983649406427055339e-01	7.469786623320686658e-01	2.134473772578560080e-01	2.800000000000000000e+01
6.535199999770284194e+02	-9.233851442566809453e-01	9.930420446719079308e-01	3.839272449759936201e-01	3.600000000000000000e+01
6.543599999769967326e+02	-8.800805444051142956e-01	7.637070266092518267e-01	4.045745084097616129e-01	2.500000000000000000e+01
6.551999999769719807e+02	-9.539042134790243210e-01	8.960836238359046746e-01	4.149762581272713469e-01	4.100000000000000000e+01
6.560399999769401802e+02	-8.886437409621592565e-01	8.160550456964958954e-01	4.746191472672616207e-01	3.700000000000000000e+01
6.568799999769083797e+02	-8.966408622705372977e-01	7.422327805131256895e-01	3.945187098378841739e-01	3.200000000000000000e+01
6.577199999768836278e+02	-7.011556255139588245e-01	9.330017706175368630e-01	6.154784452741606238e-01	4.500000000000000000e+01
6.585599999768519410e+02	-2.672462220516358400e-01	8.334212180859577046e-01	4.865944167116906804e-01	2.600000000000000000e+01
6.593999999768200269e+02	-8.100110590491027551e-01	7.689039071124881275e-01	6.170296455723280893e-01	4.400000000000000000e+01
6.602399999767953886e+02	-8.757404774720427554e-01	9.531220275654703755e-01	3.171970412879581147e-01	4.900000000000000000e+01
6.610799999767635882e+02	-6.059964132730648600e-01	7.900688578684071928e-01	4.569403678573249472e-01	2.500000000000000000e+01
6.619199999767317877e+02	-4.256231073079561611e-01	1.388519300153655323e+00	4.863600627098101370e-01	3.500000000000000000e+01
6.627599999767071495e+02	-6.380942671735141403e-01	7.532412091960196676e-01	3.462373058516821089e-01	6.400000000000000000e+01
6.635999999766752353e+02	-6.388955173383834563e-01	7.514390815462430595e-01	6.363377432810595202e-01	8.600000000000000000e+01
6.644399999766435485e+02	-5.388603236017459608e-01	1.123994967280520285e+00	7.622614613730682720e-02	8.500000000000000000e+01
6.652799999766187966e+02	-5.088832177436621862e-01	1.112775020471854504e+00	-1.040863258652025003e-01	8.800000000000000000e+01
6.661199999765869961e+02	-5.967357251342697566e-01	1.147203130655009673e+00	-8.404168700770142664e-02	9.000000000000000000e+01
6.669599999765551956e+02	-5.966518772545441607e-01	1.135469839199052089e+00	-1.136287775758151319e-01	6.000000000000000000e+01
6.677999999765304437e+02	-5.090682227565856977e-01	1.391290050987631588e+00	-2.135171804320612488e-01	7.000000000000000000e+01
6.686399999764987570e+02	-8.101382782905552915e-01	1.666087456793588828e+00	-3.041198050083284699e-01	7.100000000000000000e+01
6.694799999764668428e+02	-1.092389104367519792e+00	1.490105430684314669e+00	-9.482286701397235618e-02	5.600000000000000000e+01
6.703199999764422046e+02	-7.916485244961748435e-01	1.708421664911957905e+00	-3.150683807302292472e-01	5.200000000000000000e+01
6.711599999764104041e+02	-5.686549218299319364e-01	1.511063328274765638e+00	-4.156152067346190471e-01	5.500000000000000000e+01
6.719999999763786036e+02	-5.666213969918096893e-01	1.478987810642690803e+00	-8.654146302776988264e-02	6.100000000000000000e+01
6.728399999763539654e+02	-7.327605736043167894e-01	1.615756535303674468e+00	1.634027384003533534e-01	6.300000000000000000e+01
6.736799999763220512e+02	-3.242387551736634066e-01	1.607979713610451000e+00	-1.466307407427716036e-01	6.000000000000000000e+01
6.745199999762903644e+02	-2.362780299902382808e-01	1.707364168973974472e+00	-1.472222056046641470e-01	5.500000000000000000e+01
6.753599999762656125e+02	-3.617170431341492076e-01	1.710992805017374607e+00	2.208648962196413379e-03	7.300000000000000000e+01
6.761999999762338120e+02	-3.680428419012251595e-01	1.669437573142957376e+00	-1.179699064678079168e-01	7.400000000000000000e+01
6.770399999762020116e+02	-1.596509978293312315e-01	1.694218690739337063e+00	-1.865064904470292717e-02	6.200000000000000000e+01
6.778799999761702111e+02	-2.844126736837608860e-01	1.520126970622962759e+00	-8.903007933346351876e-02	9.400000000000000000e+01
6.787199999761455729e+02	-1.916653654893707426e-01	1.402083672852015184e+00	-3.001014119134923774e-01	7.600000000000000000e+01
6.795599999761136587e+02	-1.852478743554435425e-01	1.320227077921927616e+00	3.883841522085296205e-02	8.300000000000000000e+01
6.803999999760819719e+02	-6.189584990047478641e-01	1.422116381505254878e+00	-2.414963762104052059e-01	7.400000000000000000e+01
6.812399999760572200e+02	-3.969331701447806893e-01	1.270740880152590790e+00	-2.919762439285435995e-01	5.600000000000000000e+01
6.820799999760254195e+02	-4.461335025926906894e-01	1.102041657305408151e+00	-2.425230699329343764e-01	7.900000000000000000e+01
6.829199999759936190e+02	-2.609393567984419349e-01	1.199561220425987784e+00	-3.516191330685334293e-01	6.300000000000000000e+01
6.837599999759688671e+02	-1.892192617690930945e-01	1.123135914380556599e+00	-2.611727444935212361e-01	6.500000000000000000e+01
6.845999999759371804e+02	-3.313019043135483344e-01	1.105863740611845003e+00	-2.911615847791471090e-01	9.100000000000000000e+01
6.854399999759052662e+02	-3.319101951724476862e-01	9.922015549267300116e-01	-2.612620222085237920e-01	8.100000000000000000e+01
6.862799999758806280e+02	-3.452954557041572059e-01	9.185932349780774331e-01	-4.113512999235262591e-01	7.300000000000000000e+01
6.871199999758488275e+02	-6.538607096364508209e-01	8.793659648018987696e-01	-3.812173833510219545e-01	5.600000000000000000e+01
6.879599999758170270e+02	-5.944057948389662727e-01	7.991050536411368199e-01	-3.107040364897595275e-01	5.700000000000000000e+01
6.887999999757923888e+02	-5.808843832018482090e-01	7.899291604556104573e-01	-3.198224190541099077e-01	4.200000000000000000e+01
6.896399999757604746e+02	-5.453971439229654550e-01	7.708490920916872824e-01	-2.491416764772149683e-01	4.000000000000000000e+01
6.904799999757287878e+02	-2.924204569157993205e-01	7.861100692340219354e-01	-4.083604964709448559e-01	3.800000000000000000e+01
6.913199999757040359e+02	-4.820760515584794348e-01	8.372806174438416349e-01	-4.375904761790487818e-01	3.500000000000000000e+01
6.921599999756722355e+02	-3.091861165708813530e-01	7.844886653721285796e-01	-2.669208933165303499e-01	3.200000000000000000e+01
6.929999999756404350e+02	-3.505585686611070173e-01	8.034191855009673588e-01	-4.065414630277683905e-01	3.400000000000000000e+01
6.938399999756156831e+02	-5.674399110878880492e-01	7.688698924696861781e-01	-2.263294284546382151e-01	2.500000000000000000e+01
6.946799999755839963e+02	-7.801101181506560067e-01	1.156289653907522919e+00	-1.672001845777426610e-02	1.700000000000000000e+01
6.955199999755520821e+02	-6.603539180424569111e-01	7.972632561919255068e-01	-1.369990113171577484e-01	3.100000000000000000e+01
6.963599999755274439e+02	-9.974055415023137527e-01	1.166810401336499936e+00	-8.666421988589734227e-02	3.100000000000000000e+01
6.971999999754956434e+02	-8.903635247152692500e-01	1.154157581340802707e+00	-3.769432127452811976e-01	2.700000000000000000e+01
