# Supplementary material for: Real-time single-molecule 3D tracking in E. coli based on cross-entropy minimization
Source: Nat Commun. 2023 Mar 11;14:1336. doi: 10.1038/s41467-023-36879-1 (PMC10008558; doi:10.1038/s41467-023-36879-1)
Supplement: Supplementary file 3 — Source Data [file 41467_2023_36879_MOESM3_ESM.zip › SourceData/Main_Fig_4_TriggerFactor/Fig_data/20211111_EXP-21-BL9413/txyzN_WT.csv]

time [ms]	x[um]	y[um]	z[um]	Photon counts
0.000000000000000000e+00	-2.919262872658379138e-02	-5.044310801021119062e-01	3.902901525737578758e-01	1.400000000000000000e+01
8.399999999681995178e-01	-1.764768077035441252e-01	-5.132457279937696626e-01	4.802678331450072058e-01	2.500000000000000000e+01
1.679999999936399036e+00	8.724802305172829620e-02	-3.917768271469945773e-01	5.301227568581281524e-01	2.100000000000000000e+01
2.519999999911703981e+00	1.906257614535462608e-01	-3.944405439904841160e-01	4.500557985718769416e-01	3.400000000000000000e+01
3.359999999879903498e+00	-1.394759859037755234e-01	-4.984204721023779427e-01	5.294196948524843016e-01	3.500000000000000000e+01
4.199999999848103016e+00	-4.737887967148779467e-02	-4.820313995173464150e-01	4.483706817012054202e-01	3.200000000000000000e+01
5.039999999823407961e+00	2.348950481656757461e-01	-4.851596473654531394e-01	4.681363276993240063e-01	3.000000000000000000e+01
5.879999999791607479e+00	2.240427710702022068e-01	-4.851396236075089519e-01	3.878573348399410037e-01	2.500000000000000000e+01
6.719999999759806997e+00	-1.106328845542492445e-01	-5.054847392345180879e-01	3.977010988386870949e-01	2.700000000000000000e+01
7.559999999735111942e+00	-1.452413097886662285e-02	-3.632064217000703366e-01	2.883595219868304582e-01	3.400000000000000000e+01
8.399999999703311460e+00	1.568815782917809543e-01	-9.097727888734752355e-02	5.491630214218514716e-01	4.000000000000000000e+01
9.239999999671510977e+00	2.567129116001254374e-02	-4.784404164828792716e-01	3.694308545668598676e-01	3.000000000000000000e+01
1.007999999963971050e+01	2.485765936452679625e-01	-1.833540823743540216e-01	-3.101553400815282302e-02	2.900000000000000000e+01
1.091999999961501544e+01	3.831180829331870541e-02	-4.812262021197533102e-01	1.779466125549440392e-01	2.400000000000000000e+01
1.175999999958321496e+01	2.477937570802062339e-01	-4.703433053781616024e-01	2.476118211236841837e-01	2.800000000000000000e+01
1.259999999955141448e+01	3.230147753271275235e-01	-4.774112909762102674e-01	3.572100714061736682e-01	2.700000000000000000e+01
1.343999999952671942e+01	2.414703759140621742e-01	-4.937861144436119787e-01	2.163619331136503732e-01	2.000000000000000000e+01
1.427999999949491894e+01	2.056635224231939674e-03	-5.099882760922298530e-01	2.662391762555218477e-01	3.000000000000000000e+01
1.511999999946311846e+01	-2.857169593204389457e-02	-5.125626700003742542e-01	3.652571213904951541e-01	2.200000000000000000e+01
1.595999999943842340e+01	3.710689514506526621e-02	-3.940969963734559656e-01	1.141076708098385240e-01	4.200000000000000000e+01
1.679999999940662292e+01	2.114565018427612131e-01	-5.013018060346396965e-01	1.040965110954630291e-01	3.900000000000000000e+01
1.763999999937482244e+01	2.431362031660562195e-01	-4.900101946119406193e-01	1.337728793785792902e-01	2.800000000000000000e+01
1.847999999935012738e+01	4.625235461536192361e-02	-4.929773957242318261e-01	1.734604073760706022e-01	4.500000000000000000e+01
1.931999999931832690e+01	2.248264999389029128e-01	-4.938297783898271121e-01	4.387331680795680811e-02	3.600000000000000000e+01
2.015999999928652642e+01	5.976208484034373214e-02	-5.158734543889060831e-01	1.433822893754430616e-01	2.300000000000000000e+01
2.099999999926183136e+01	-4.303912152365541033e-02	-5.233526161877755101e-01	2.226569079410478658e-01	2.100000000000000000e+01
2.183999999923003088e+01	-1.268845431018235104e-01	-5.293569322152258394e-01	1.226457482266729571e-01	2.900000000000000000e+01
2.267999999919823040e+01	2.485693307007252884e-01	-5.067107777154298276e-01	1.123444359385401548e-01	2.300000000000000000e+01
2.351999999917353534e+01	2.371569169589733406e-01	-5.099332298663838969e-01	1.519092070779031189e-01	2.400000000000000000e+01
2.435999999914173486e+01	3.304229102567859400e-01	-5.044221843157004059e-01	1.609606313560019153e-01	3.000000000000000000e+01
2.519999999910993438e+01	2.046133159253891165e-01	-5.127825376527148649e-01	1.896437850597161301e-01	4.100000000000000000e+01
2.603999999908523932e+01	1.150485406632455465e-01	-1.188858648592763245e-01	2.291639173415780384e-01	2.900000000000000000e+01
2.687999999905343884e+01	3.807460335904266913e-02	2.444224464752622339e-01	3.193201533428320360e-01	3.100000000000000000e+01
2.771999999902163836e+01	7.620100667024232166e-02	1.204966538803411424e-01	1.599004584903478410e-01	3.100000000000000000e+01
2.855999999899694330e+01	-3.018621528373017782e-01	4.346113330941818731e-01	2.391304381984515892e-01	3.200000000000000000e+01
2.939999999896514282e+01	-1.571358288363171596e-01	4.550956253035849386e-01	2.081372236190492941e-01	3.200000000000000000e+01
3.023999999893334234e+01	-8.660644688666252478e-02	3.134263586318652983e-01	-1.724542412428422544e-01	2.600000000000000000e+01
3.107999999890864729e+01	-1.129472751669560182e-01	-1.072839295827989758e-01	-1.731238241053603133e-01	3.200000000000000000e+01
3.191999999887684680e+01	4.960961814766662314e-02	2.931860424198973192e-01	2.598339874461519372e-02	3.100000000000000000e+01
3.275999999884504632e+01	-1.576661457511789877e-01	3.980966796074163483e-01	-8.496517697728522833e-02	3.100000000000000000e+01
3.359999999882035127e+01	1.507205997697447231e-01	4.818123345646441180e-01	-1.161146275579421072e-01	2.200000000000000000e+01
3.443999999878855078e+01	-1.544940733445265835e-01	3.386243486322442209e-01	1.334166644382950295e-01	2.000000000000000000e+01
3.527999999875675030e+01	-1.781875562522827749e-01	3.592321280993289179e-01	-8.572403755480628718e-02	2.700000000000000000e+01
3.611999999873205525e+01	-3.151235749435272737e-01	-1.420834448752543722e-01	-1.480894097603169257e-02	3.000000000000000000e+01
3.695999999870025476e+01	4.330127051582621789e-02	3.011275870959089218e-01	-5.521069069354256342e-02	3.200000000000000000e+01
3.779999999866845428e+01	2.761865264329799174e-02	1.957398849110667527e-01	-2.458579541273104851e-01	3.400000000000000000e+01
3.863999999864375923e+01	-2.629924866897965785e-01	-1.993504847335607622e-01	-2.361592664154432697e-01	4.200000000000000000e+01
3.947999999861195874e+01	-3.296932643250407580e-01	-1.609815740787858829e-01	-1.360253498429400132e-01	4.200000000000000000e+01
4.031999999858015826e+01	-1.151286452542628069e-01	-4.308386808303801274e-01	-7.610346784356636363e-02	3.000000000000000000e+01
4.115999999855546321e+01	-5.832848535628087916e-02	-4.817169769350115871e-02	-9.699624499359194019e-02	3.000000000000000000e+01
4.199999999852366273e+01	-1.453275716635751280e-01	-4.287590130289586909e-02	-1.776993069992358620e-01	2.600000000000000000e+01
4.283999999849186224e+01	-8.512702262487081839e-02	-3.644813813263141355e-01	-3.883800495761295934e-01	3.200000000000000000e+01
4.367999999846716719e+01	5.780285184468780812e-02	-1.882266693497562926e-01	-7.881527843676616740e-02	2.900000000000000000e+01
4.451999999843536671e+01	-1.492252961574394021e-01	6.184025910026491601e-02	-1.286144035780107941e-01	3.400000000000000000e+01
4.535999999840356622e+01	-4.048377228764756808e-01	-2.165555456258232425e-01	1.165342956699655375e-02	1.900000000000000000e+01
4.619999999837887117e+01	-2.528857934768780069e-02	2.163492204708461486e-01	1.012293604207350484e-01	3.000000000000000000e+01
4.703999999834707069e+01	-1.360002568809797197e-01	4.610765839961779022e-01	-5.948486129928509669e-02	3.300000000000000000e+01
4.787999999831527020e+01	-3.641612520944548237e-02	2.036673024722119862e-01	1.392652506906810750e-01	2.700000000000000000e+01
4.871999999829057515e+01	3.620915283942203189e-01	3.531042970905424738e-01	1.777586892500151450e-01	1.900000000000000000e+01
4.955999999825877467e+01	2.052638860312114844e-01	6.575212023943066697e-03	2.575801338200096602e-01	3.100000000000000000e+01
5.039999999822697418e+01	1.557297811035631696e-01	4.449299133074298140e-01	2.482162375394025844e-01	2.500000000000000000e+01
5.123999999820227913e+01	5.047578620612469535e-02	4.281744832739775575e-01	7.884118154441965842e-02	2.400000000000000000e+01
5.207999999817047865e+01	-5.115374100949665603e-02	3.707703833713367203e-01	-1.130389474245996340e-02	2.400000000000000000e+01
5.291999999813867817e+01	1.460478349391465258e-01	3.842331848718210097e-01	-5.214087332060701740e-02	1.600000000000000000e+01
5.375999999811398311e+01	1.298249639777182551e-01	4.590636606226432548e-01	-2.277697703999992385e-02	3.200000000000000000e+01
5.459999999808218263e+01	1.194516343300904282e-01	4.493029940722408355e-01	-9.271001875374818013e-02	3.700000000000000000e+01
5.543999999805038215e+01	1.471589357557441247e-01	4.838810970218396790e-01	4.724534238875088832e-02	3.100000000000000000e+01
5.627999999802568709e+01	4.085198139359746961e-02	4.904855158662257963e-01	-9.385946933440481033e-02	2.900000000000000000e+01
5.711999999799388661e+01	2.296454625975989927e-01	3.145474959298688589e-01	-1.148526839138068745e-01	2.800000000000000000e+01
5.795999999796208613e+01	1.760959663464234382e-01	5.027713198931174077e-01	-5.622704205703321634e-03	2.400000000000000000e+01
5.879999999793739107e+01	6.449517098976542684e-02	4.563731054809601062e-01	-7.594633592258670518e-02	3.800000000000000000e+01
5.963999999790559059e+01	-2.104699966120371357e-01	4.942344384338817065e-01	8.448889293804962008e-02	3.300000000000000000e+01
6.047999999787379011e+01	-1.978388344766841556e-01	2.973972759168326263e-01	4.420990007866709703e-02	2.400000000000000000e+01
6.131999999784909505e+01	-2.287865176230852171e-01	4.654199007786630204e-01	1.238193100755315967e-01	2.000000000000000000e+01
6.215999999781729457e+01	-1.890435324939261363e-01	3.228671049920883718e-01	8.373003236052856124e-02	2.800000000000000000e+01
6.299999999778549409e+01	-2.006312938213028474e-01	5.030583043824705669e-01	-2.635924535447342620e-02	3.400000000000000000e+01
6.383999999776079903e+01	-1.053901566915627086e-01	3.106246822986804546e-01	-1.562030093532187358e-01	3.700000000000000000e+01
6.467999999772899855e+01	-3.722438635287907971e-01	-2.705319165707358309e-01	2.238862683617832694e-01	3.300000000000000000e+01
6.551999999769719807e+01	-2.455916724273023988e-01	2.018643133478903451e-01	-3.610257192384080938e-02	2.800000000000000000e+01
6.635999999766539759e+01	-5.499683369706929170e-01	2.066036011000704775e-01	8.419874036429186859e-02	2.700000000000000000e+01
6.719999999764070253e+01	-2.171390885549975280e-01	2.398890590052147331e-01	2.249464412274368996e-01	2.900000000000000000e+01
6.803999999760890205e+01	-2.020266831959212084e-01	3.263582384380576684e-01	2.653035520874467146e-01	2.700000000000000000e+01
6.887999999757710157e+01	1.237601031381601047e-01	-1.884579805155013332e-01	2.456829823762074483e-01	4.500000000000000000e+01
6.971999999755240651e+01	-1.203867854725082509e-01	3.443342464430259042e-01	2.263860443818521695e-01	3.000000000000000000e+01
7.055999999752060603e+01	-2.560681225074823431e-01	3.268925586240918335e-01	1.166650372412347814e-01	3.000000000000000000e+01
7.139999999748880555e+01	-1.359352812009184674e-01	4.198546215146130578e-01	2.766427178124835073e-01	3.600000000000000000e+01
7.223999999746411049e+01	2.669060791079758133e-02	1.675805804925509790e-01	2.673904186756290713e-01	4.500000000000000000e+01
7.307999999743231001e+01	-3.828564692721272422e-01	3.438250304154273351e-01	2.676024532487599750e-01	3.900000000000000000e+01
7.391999999740050953e+01	-2.208877265361373077e-01	2.612332556353855750e-01	9.771405039251312985e-02	2.900000000000000000e+01
7.475999999737581447e+01	-1.869075972872096258e-01	3.802848398918392547e-01	2.081604389675257849e-01	3.400000000000000000e+01
7.559999999734401399e+01	-2.411094566233131786e-01	3.891116427843002157e-01	2.185956678281626431e-01	4.400000000000000000e+01
7.643999999731221351e+01	-2.005229838812390142e-01	3.928560491311507974e-01	1.986291469712884172e-01	3.500000000000000000e+01
7.727999999728751845e+01	-2.709407276988429203e-01	3.382022754897739958e-01	1.283836332550314374e-01	2.600000000000000000e+01
7.811999999725571797e+01	-2.065355766557814832e-01	2.915835209282242602e-01	7.845059154128364298e-02	3.100000000000000000e+01
7.895999999722391749e+01	-2.998648137384840595e-01	4.144473869373896946e-01	4.290866952606768869e-01	3.800000000000000000e+01
7.979999999719922243e+01	-1.634148995909256996e-01	4.735073046315818601e-02	4.596112018363149865e-01	3.300000000000000000e+01
8.063999999716742195e+01	-3.194924875631599548e-02	2.478362551463817454e-01	3.801357084119549867e-01	3.600000000000000000e+01
8.147999999713562147e+01	2.871648037707785761e-03	1.684705776174268976e-01	3.708610898463500227e-01	1.900000000000000000e+01
8.231999999711092642e+01	-1.745283984094108121e-01	4.444223799031590261e-01	3.506155761300933094e-01	3.200000000000000000e+01
8.315999999707912593e+01	-1.465052147850691711e-01	4.485905756303552039e-01	6.090978549750514226e-01	2.900000000000000000e+01
8.399999999704732545e+01	-2.084001492188747306e-01	2.259802969133843931e-01	3.982608763969031074e-01	3.300000000000000000e+01
8.483999999702263040e+01	-1.011404492910905617e-01	3.091339992295409900e-01	3.980823209668984397e-01	2.500000000000000000e+01
8.567999999699082991e+01	1.032422291288028759e-01	5.338216085716602777e-01	4.785733483994123461e-01	3.200000000000000000e+01
8.651999999695902943e+01	-2.444672397323586210e-01	5.467200451467242317e-01	3.891090146894269353e-01	3.500000000000000000e+01
8.735999999693433438e+01	-8.675547087430146576e-02	3.590536412726308413e-01	4.596112018363149865e-01	2.700000000000000000e+01
8.819999999690253389e+01	-2.162630475724292012e-01	4.060036006501341888e-01	3.708610898463500227e-01	3.800000000000000000e+01
8.903999999687073341e+01	-2.585111194842539817e-01	2.378172150361557158e-01	3.815976309951198964e-01	4.600000000000000000e+01
8.987999999684603836e+01	-4.192270868180045795e-01	2.823501494728049011e-01	2.813074784213620561e-01	3.100000000000000000e+01
9.071999999681423787e+01	-2.255221557029472024e-01	5.387073385667164871e-01	3.811624021344828250e-01	3.100000000000000000e+01
9.155999999678243739e+01	-1.476923156243401536e-01	4.720624501347785440e-01	4.116757489957474370e-01	3.700000000000000000e+01
9.239999999675774234e+01	1.258400291702699292e-02	5.791478710418687115e-01	2.619770612838805413e-01	4.300000000000000000e+01
9.323999999672594186e+01	-1.263807312295028851e-01	2.793150027443545014e-01	5.201054042700636870e-02	3.000000000000000000e+01
9.407999999669414137e+01	2.295130405309464550e-02	5.438203253126623338e-01	2.520328598557570743e-01	3.400000000000000000e+01
9.491999999666944632e+01	-2.312038136103318209e-01	4.048594691166265136e-01	3.620217001413816860e-01	3.500000000000000000e+01
9.575999999663764584e+01	-2.055212379344446560e-01	4.613354900841564188e-01	2.523341721438900898e-01	2.700000000000000000e+01
9.659999999660584535e+01	-2.369119203245375616e-01	4.204387662462956143e-01	2.234613032957963874e-01	3.800000000000000000e+01
9.743999999658115030e+01	-2.333631159020690404e-01	5.072000294191703063e-01	1.846553927339535939e-01	2.500000000000000000e+01
9.827999999654934982e+01	-3.339461219409507464e-01	5.875227550032455781e-01	1.251017813089658759e-01	3.500000000000000000e+01
9.911999999651754933e+01	-2.718996430234774664e-01	5.838390208751249588e-01	3.050125035939634799e-01	3.800000000000000000e+01
9.995999999649285428e+01	-2.112757519523214000e-01	2.745588507674732170e-01	2.951129410233415129e-01	2.500000000000000000e+01
1.007999999964610538e+02	-3.065653792606930494e-01	5.974545059423057580e-01	3.555704893127287214e-01	2.900000000000000000e+01
1.016399999964292533e+02	-1.030790904178715550e-01	5.083456915974373658e-01	5.254142533114745106e-01	2.600000000000000000e+01
1.024799999964045583e+02	-4.517388858176687449e-01	3.638681603642091034e-01	2.755816490271043584e-01	3.300000000000000000e+01
1.033199999963727578e+02	-4.718293579831360773e-01	3.341211638347765245e-01	3.360503570308672749e-01	4.000000000000000000e+01
1.041599999963409573e+02	-4.267505152633006560e-01	4.242111953440286243e-01	3.864186276052521407e-01	3.600000000000000000e+01
1.049999999963162622e+02	-4.077270129439973800e-01	5.960437631714299300e-01	1.172556061833995855e-01	3.400000000000000000e+01
1.058399999962844618e+02	-4.039773188874242749e-01	5.260254013465441858e-01	2.783591133091611880e-02	4.800000000000000000e+01
1.066799999962526613e+02	-4.270068122445564995e-01	5.277901384350762726e-01	1.377912724734149386e-01	4.200000000000000000e+01
1.075199999962279662e+02	-3.888848400978446307e-01	3.965961252861660569e-01	-7.207481095408141414e-02	4.200000000000000000e+01
1.083599999961961657e+02	-4.367525745955376237e-01	6.182614063609470634e-01	5.857245247968645430e-02	4.700000000000000000e+01
1.091999999961643653e+02	-3.479445037374127025e-01	5.013621648418435939e-01	3.895188276844718800e-02	5.300000000000000000e+01
1.100399999961396702e+02	-3.540078373532900002e-01	5.464198065121266268e-01	5.932015334283180508e-02	3.600000000000000000e+01
1.108799999961078697e+02	-3.351631677500535034e-01	5.314761134827925559e-01	1.197665419178446378e-01	5.800000000000000000e+01
1.117199999960760692e+02	-4.754832451066093313e-02	5.647838532396889377e-01	-5.979822922151845077e-02	5.100000000000000000e+01
1.125599999960513742e+02	-7.220815790205747930e-02	5.575855895735948309e-01	-1.697647500783934227e-01	5.600000000000000000e+01
1.133999999960195737e+02	-3.188920335674083617e-01	6.002269660822996400e-01	-2.038969408340962630e-02	5.300000000000000000e+01
1.142399999959877732e+02	-3.163242157488248552e-01	5.011271298697472787e-01	-1.605012912271632786e-01	8.400000000000000000e+01
1.150799999959630782e+02	-3.794115430457267735e-01	4.395485270805501443e-01	2.202575693503576737e-01	8.900000000000000000e+01
1.159199999959312777e+02	-4.687065323200521050e-01	6.284789128123193791e-01	-1.867109806961231300e-02	8.300000000000000000e+01
1.167599999958994772e+02	-2.727412928897265942e-01	4.778237742495932139e-01	8.237791508166569798e-02	8.100000000000000000e+01
1.175999999958676767e+02	-4.314109616574768324e-01	4.418105966201046897e-01	2.430363382298086350e-01	7.800000000000000000e+01
1.184399999958429817e+02	-3.862085438236135815e-01	5.338366235948086569e-01	1.834269282329445971e-01	7.800000000000000000e+01
1.192799999958111812e+02	-4.785824895007024793e-01	6.167125492645766371e-01	-9.573609318890774489e-02	9.200000000000000000e+01
1.201199999957793807e+02	-4.362914777422979284e-01	5.614558744985487237e-01	-5.530086432827063803e-02	6.100000000000000000e+01
1.209599999957546856e+02	-3.505122722080500353e-01	4.670417970102533900e-01	-3.497723261138663275e-02	6.900000000000000000e+01
1.217999999957228852e+02	-2.776356603186798111e-01	5.706053448137069495e-01	9.588206539551213936e-02	1.020000000000000000e+02
1.226399999956910847e+02	-4.415584637039664528e-01	4.396347534055600192e-01	-1.928903660232044182e-01	6.600000000000000000e+01
1.234799999956663896e+02	-5.560804143266544486e-01	5.113111246379062891e-01	-1.424662968769427884e-01	6.300000000000000000e+01
1.243199999956345891e+02	-5.011378841902498493e-01	3.727733915737516668e-01	3.757834198055842734e-02	7.100000000000000000e+01
1.251599999956027887e+02	-4.130232055481393161e-01	5.627787414039211455e-01	2.184153205587069380e-01	6.400000000000000000e+01
1.259999999955780936e+02	-5.272112472166092800e-01	4.555216280716010147e-01	-1.301004374293777133e-01	7.600000000000000000e+01
1.268399999955462931e+02	-2.858985474775863622e-01	5.282003647849151662e-01	2.805133468612637238e-01	6.800000000000000000e+01
1.276799999955144926e+02	-2.827838748073396857e-01	5.541467512787505711e-01	5.307923397206475435e-01	5.300000000000000000e+01
1.285199999954897976e+02	-3.564682157897784975e-01	6.271986371319684395e-01	3.821203457313080420e-01	5.700000000000000000e+01
1.293599999954579971e+02	-4.929184239615516105e-01	3.707741330823743908e-01	9.382778203073049994e-02	7.200000000000000000e+01
1.301999999954261966e+02	-4.893630589343338499e-01	3.856051143787198043e-01	3.546089620370014295e-01	5.400000000000000000e+01
1.310399999954015016e+02	-2.992416587967881014e-01	5.896778619253666420e-01	3.750888297551400186e-01	5.300000000000000000e+01
1.318799999953697011e+02	-5.692240549397595828e-01	4.498717720755784910e-01	1.754459406151496204e-01	7.100000000000000000e+01
1.327199999953379006e+02	-4.916250237945583024e-01	4.369785823970566696e-01	7.599276661953968670e-02	6.400000000000000000e+01
1.335599999953132055e+02	-4.563733077602378785e-01	6.103120291133699027e-01	5.665118976768246384e-02	7.900000000000000000e+01
1.343999999952814051e+02	-3.974613680605401100e-01	5.647247628113802875e-01	7.734309205895151251e-02	8.600000000000000000e+01
1.352399999952496046e+02	-5.661711851627231340e-01	4.724383677367427481e-01	-5.212124165103393381e-02	7.800000000000000000e+01
1.360799999952249095e+02	-6.737728273078857910e-01	7.412535212147339791e-01	8.592980068986122433e-03	6.900000000000000000e+01
1.369199999951931090e+02	-4.023715721715070970e-01	6.658627415984170739e-01	3.593853197896326179e-01	6.300000000000000000e+01
1.377599999951613086e+02	-4.216547710062883425e-01	5.513214191745028359e-01	1.067984665716803505e-02	9.200000000000000000e+01
1.385999999951366135e+02	-4.030626178318215125e-01	6.391254105921504447e-01	2.717288598084470763e-01	9.800000000000000000e+01
1.394399999951048130e+02	-3.727932766918193863e-01	5.804863044362988944e-01	2.321640886690836680e-01	8.000000000000000000e+01
1.402799999950730125e+02	-4.094984788284037336e-01	5.602344286965355025e-01	1.327220743878494424e-01	6.600000000000000000e+01
1.411199999950483175e+02	-3.096654573682222633e-01	5.375060576869863382e-01	2.030791852478586179e-01	8.500000000000000000e+01
1.419599999950165170e+02	-3.797626927897965743e-01	5.577478192486218234e-01	8.341397667911820690e-02	1.100000000000000000e+02
1.427999999949847165e+02	-3.815184638903765801e-01	4.978338650057771986e-01	8.394964296913309809e-02	8.700000000000000000e+01
1.436399999949600215e+02	-3.883656771181094314e-01	5.099249029864836302e-01	-4.521337845271977685e-02	8.200000000000000000e+01
1.444799999949282210e+02	-4.080060897495521033e-01	5.854930590951710201e-01	3.548201006904063703e-01	7.200000000000000000e+01
1.453199999948964205e+02	-4.707164221124457981e-01	5.319417744997707587e-01	2.249540172629105328e-01	9.900000000000000000e+01
1.461599999948717254e+02	-4.789974361393554148e-01	4.497998536755325460e-01	-6.417552501581580415e-02	7.800000000000000000e+01
1.469999999948399250e+02	-3.594141989384382896e-01	4.910837716665596986e-01	4.681768956358611788e-02	9.600000000000000000e+01
1.478399999948081245e+02	-4.142066273623825623e-01	4.789922438845124475e-01	-2.311852715140005898e-03	9.700000000000000000e+01
1.486799999947834294e+02	-4.942738093762351070e-01	3.712447732894013086e-01	2.681680150029985832e-01	8.600000000000000000e+01
1.495199999947516289e+02	-3.472898258965244622e-01	4.978384848447241495e-01	1.980787372879957431e-01	8.400000000000000000e+01
1.503599999947198285e+02	-4.931956920036846270e-01	4.493948612610587645e-01	1.679782998586181186e-01	9.200000000000000000e+01
1.511999999946951334e+02	-3.499786219623786110e-01	4.598015577397802645e-01	-2.185430442575198029e-02	8.200000000000000000e+01
1.520399999946633329e+02	-3.658690914074824718e-01	4.923795296594235538e-01	6.858092443488494894e-02	1.030000000000000000e+02
1.528799999946315324e+02	-3.576288510663481190e-01	4.840201862106709996e-01	1.193621044411563581e-01	1.290000000000000000e+02
1.537199999946068374e+02	-3.381681592901486511e-01	4.776268359875821545e-01	2.705561938793143995e-01	8.100000000000000000e+01
1.545599999945750369e+02	-3.852712741216848258e-01	5.186669106648231775e-01	1.411141795980799252e-01	8.400000000000000000e+01
1.553999999945432364e+02	-3.429085336182211563e-01	4.704020721199739796e-01	7.171680417434567190e-02	1.060000000000000000e+02
1.562399999945185414e+02	-3.351727247915725627e-01	4.838057173622090090e-01	2.023529078937382764e-01	8.000000000000000000e+01
1.570799999944867409e+02	-3.587034427899382649e-01	5.053526075484242597e-01	1.428327756118767944e-01	9.500000000000000000e+01
1.579199999944549404e+02	-3.353987881005515703e-01	2.877249929780347770e-01	8.373671247627667569e-02	7.900000000000000000e+01
1.587599999944302454e+02	-3.460635478422418032e-01	4.469677086973788960e-01	-5.649503233081443199e-03	8.000000000000000000e+01
1.595999999943984449e+02	-2.949444150401099307e-01	4.525834510955597523e-01	-5.258913229945871848e-03	1.110000000000000000e+02
1.604399999943666444e+02	-2.509332191152395808e-01	4.153163466713110097e-01	7.513167677318932647e-02	9.500000000000000000e+01
1.612799999943419493e+02	-3.144031255118413526e-01	4.238042478271744073e-01	1.536603077507114889e-02	6.700000000000000000e+01
1.621199999943101488e+02	-3.280873572495721646e-01	4.772240476894715755e-01	1.560914122094665402e-01	8.300000000000000000e+01
1.629599999942783484e+02	-3.512151517529389366e-01	5.083250608977039064e-01	2.718506421824606889e-02	8.000000000000000000e+01
1.637999999942536533e+02	-3.316999468770838178e-01	5.420164703636984882e-01	9.749753622075418846e-02	7.400000000000000000e+01
1.646399999942218528e+02	-2.878948631502424860e-01	3.674420938705686979e-01	-1.516543254867221968e-01	8.800000000000000000e+01
1.654799999941900523e+02	-3.220112741155247704e-01	4.292645184666525893e-01	1.945048623643330643e-02	9.800000000000000000e+01
1.663199999941653573e+02	-3.045812343291309787e-01	4.946776623076338808e-01	2.004660202445864847e-01	9.900000000000000000e+01
1.671599999941335568e+02	-3.464013673833719054e-01	3.561227050036848141e-01	-1.879743860664362387e-02	8.500000000000000000e+01
1.679999999941017563e+02	-3.467650771180892377e-01	5.571462366782071740e-01	8.133647796586007672e-02	7.700000000000000000e+01
1.688399999940770613e+02	-3.359831697973127973e-01	5.690356412010366682e-01	3.016043111108674957e-01	8.000000000000000000e+01
1.696799999940452608e+02	-2.982765743052127050e-01	4.887244447325578278e-01	-7.793064312866082588e-03	8.100000000000000000e+01
1.705199999940134603e+02	-1.657569007306101128e-01	4.041037402971774384e-01	2.127984005490253239e-01	6.400000000000000000e+01
1.713599999939887653e+02	-2.586323078163275113e-01	4.002294572954170349e-01	-1.665878151603332746e-01	8.700000000000000000e+01
1.721999999939569648e+02	-2.494934630476848270e-01	4.442883840567617426e-01	3.640259691303096012e-01	9.300000000000000000e+01
1.730399999939251643e+02	-3.149032021404138959e-01	5.158302273753037070e-01	6.475135056470326944e-02	9.000000000000000000e+01
1.738799999938933638e+02	-2.606718975548218964e-01	5.104062885739715227e-01	3.760681968609898007e-01	1.100000000000000000e+02
1.747199999938686688e+02	-3.955385020069392965e-01	3.455416229782315440e-01	-2.278235255835348028e-02	8.500000000000000000e+01
1.755599999938368683e+02	-3.630554749921728330e-01	3.485625387669664121e-01	-9.195653369458067772e-02	8.700000000000000000e+01
1.763999999938050678e+02	-3.594195298887399304e-01	6.339555933046696623e-01	8.855681316668340131e-02	7.400000000000000000e+01
1.772399999937803727e+02	-2.528275591790531962e-01	4.623094633771636097e-01	-2.606620068270455448e-01	8.800000000000000000e+01
1.780799999937485723e+02	-2.888361452780436878e-01	5.559355500949187956e-01	-7.984734767764800623e-02	7.100000000000000000e+01
1.789199999937167718e+02	-3.589481878877975873e-01	5.316595729757409572e-01	-6.923356338700603629e-02	7.400000000000000000e+01
1.797599999936920767e+02	-3.715387052774730137e-01	5.742142797030140855e-01	1.125746404550787005e-02	1.030000000000000000e+02
1.805999999936602762e+02	-3.569768435592806100e-01	3.662125866627405912e-01	-2.580841128063493528e-01	1.050000000000000000e+02
1.814399999936284757e+02	-4.321331084562984870e-01	4.151366148823782964e-01	-2.175038076588333702e-01	8.900000000000000000e+01
1.822799999936037807e+02	-3.848743563145049507e-01	3.461838021907190921e-01	-1.569011830825668419e-01	7.300000000000000000e+01
1.831199999935719802e+02	-4.730164038299626839e-01	4.256720381497487438e-01	-1.666333499375598493e-01	8.800000000000000000e+01
1.839599999935401797e+02	-2.328024918343380989e-01	4.521889300676562584e-01	-4.565440722225573289e-01	6.800000000000000000e+01
1.847999999935154847e+02	-3.388748040744964385e-01	3.111420506169046973e-01	-4.062650793631745749e-01	8.900000000000000000e+01
1.856399999934836842e+02	-3.069089593699629859e-01	3.148851808982975342e-01	-4.587448936003868383e-02	7.000000000000000000e+01
1.864799999934518837e+02	-3.895547004157933202e-01	3.121975160174059738e-01	-3.255173785000291531e-01	8.900000000000000000e+01
1.873199999934271887e+02	-4.025782626492357963e-01	3.553218015641412819e-01	-2.155396979287789172e-01	7.500000000000000000e+01
1.881599999933953882e+02	-3.755009258926662596e-01	2.638317863019565834e-01	-2.156178159294066532e-01	6.500000000000000000e+01
1.889999999933635877e+02	-3.167855089975226690e-01	3.317522979899152347e-01	-5.853053439268984803e-01	8.200000000000000000e+01
1.898399999933388926e+02	-3.971018062966003015e-01	2.854265749838162947e-01	-2.848477956375110587e-01	6.800000000000000000e+01
1.906799999933070922e+02	-4.967950245211802951e-01	3.742813236128270660e-01	-4.356768204997418792e-03	7.300000000000000000e+01
1.915199999932752917e+02	-4.174699257983611744e-01	2.951479614924785722e-01	-4.379087633747946740e-03	7.100000000000000000e+01
1.923599999932505966e+02	-3.725275709125135393e-01	5.715216258670743343e-01	-4.843232890618716091e-01	6.000000000000000000e+01
1.931999999932187961e+02	-3.766943865300511618e-01	3.299292189650095963e-01	-3.241447336318663552e-01	9.300000000000000000e+01
1.940399999931869957e+02	-4.180295250057106671e-01	3.065716572513110805e-01	-1.839438587731105912e-01	7.500000000000000000e+01
1.948799999931623006e+02	-2.582276233630587114e-01	5.893737501411457913e-01	1.464913700875261071e-01	6.000000000000000000e+01
1.957199999931305001e+02	-2.025635658558258001e-01	6.870810622498986220e-01	3.982322855300743925e-01	9.800000000000000000e+01
1.965599999930986996e+02	-2.583043409400183066e-01	5.681712826248030979e-01	2.490915835369724718e-01	6.800000000000000000e+01
1.973999999930740046e+02	-2.619075900590317474e-01	5.996073313976282293e-01	6.491027432513480910e-01	8.000000000000000000e+01
1.982399999930422041e+02	-4.166012523314712723e-01	7.166846939632698366e-01	4.493147778244783730e-01	8.400000000000000000e+01
1.990799999930104036e+02	-3.258883067539066758e-01	5.963606359617443786e-01	1.095379721119846828e-01	7.200000000000000000e+01
1.999199999929857086e+02	-4.483263384718831901e-01	3.682945840029390183e-01	-1.805178264598916726e-01	6.800000000000000000e+01
2.007599999929539081e+02	-3.378107347497802948e-01	6.072647251839171645e-01	7.980580525699121353e-02	8.100000000000000000e+01
2.015999999929221076e+02	-4.584548722517780561e-01	3.690075262965955005e-01	-2.196027298811169537e-01	7.200000000000000000e+01
2.024399999928974125e+02	-4.708449797961975491e-01	3.902890575810111784e-01	2.096641555202394258e-02	8.200000000000000000e+01
2.032799999928656121e+02	-4.949743103835970714e-01	4.424038765248177185e-01	-1.282300850129542980e-01	8.900000000000000000e+01
2.041199999928338116e+02	-5.047485304602474798e-01	4.321889747376346236e-01	-2.775381827216856223e-01	7.100000000000000000e+01
2.049599999928091165e+02	-4.494261459981920837e-01	3.950876935929663603e-01	-1.772033912904262820e-01	9.000000000000000000e+01
2.057999999927773160e+02	-2.968401824867044070e-01	6.154504968094478556e-01	-1.063552529979023831e-01	7.900000000000000000e+01
2.066399999927455156e+02	-3.460447807702031753e-01	5.610772475449614660e-01	2.435896872211662512e-02	8.900000000000000000e+01
2.074799999927208205e+02	-2.882406288573804432e-01	6.184833909872047286e-01	3.747941975827533412e-01	7.800000000000000000e+01
2.083199999926890200e+02	-3.413882532275351878e-01	6.058613297082082738e-01	-1.149714484153649963e-01	8.800000000000000000e+01
2.091599999926572195e+02	-2.609591490281495396e-01	6.218523822408243973e-01	1.852294264433904658e-01	8.900000000000000000e+01
2.099999999926325245e+02	-4.107070040336502359e-01	3.089905036853579645e-01	-3.242014281234686379e-01	7.800000000000000000e+01
2.108399999926007240e+02	-3.686152290392925579e-01	2.915941319504042895e-01	-4.238666366922094753e-01	7.800000000000000000e+01
2.116799999925689235e+02	-4.234306309843773874e-01	3.107543938168362274e-01	-2.937773589772065819e-01	6.100000000000000000e+01
2.125199999925442285e+02	-3.179508876071928114e-01	2.764926912579639406e-01	-3.131300955434395128e-01	6.700000000000000000e+01
2.133599999925124280e+02	-3.948102584080430688e-01	3.264696250191008176e-01	-4.924605126809207256e-01	6.300000000000000000e+01
2.141999999924806275e+02	-3.615424143732965945e-01	2.983379371560985760e-01	-4.326055889677999922e-01	8.400000000000000000e+01
2.150399999924559324e+02	-4.180862608566968674e-01	3.482950617134967786e-01	-5.428176235409307715e-01	7.800000000000000000e+01
2.158799999924241320e+02	-2.675042624832073557e-01	6.215122159343664521e-01	-4.334213011656995462e-02	6.400000000000000000e+01
2.167199999923923315e+02	-4.106880813315321177e-01	7.395213948888468281e-01	2.064123561671733498e-01	7.400000000000000000e+01
2.175599999923676364e+02	-3.400270727172731711e-01	6.181989223685029344e-01	3.636771730967192084e-02	6.600000000000000000e+01
2.183999999923358359e+02	-2.304122682306655179e-01	5.523233201328388020e-01	6.323078452171060349e-03	5.200000000000000000e+01
2.192399999923040355e+02	-3.148048940831849052e-01	7.158326815599345139e-01	3.264681547390497762e-01	7.700000000000000000e+01
2.200799999922793404e+02	-3.049270729355981757e-01	7.387214951296705578e-01	3.370596196009403300e-01	7.400000000000000000e+01
2.209199999922475399e+02	-2.306821591936554228e-01	7.240804265746056956e-01	1.379970356084667671e-01	5.300000000000000000e+01
2.217599999922157394e+02	-3.198934091166094618e-01	6.468866747723005517e-01	3.978519593215872341e-01	5.700000000000000000e+01
2.225999999921910444e+02	-3.574803636772294624e-01	7.519793396730634072e-01	1.975618067478297490e-01	6.300000000000000000e+01
2.234399999921592439e+02	-2.367612982745583849e-01	8.137941847738296985e-01	-8.227079753654109595e-02	5.300000000000000000e+01
2.242799999921274434e+02	-2.524479122926663877e-01	7.304805765845792109e-01	2.798587589409118337e-02	4.800000000000000000e+01
2.251199999920956429e+02	-2.839295621122310820e-01	7.423623535871470835e-01	6.806399389471806671e-02	4.100000000000000000e+01
2.259599999920709479e+02	-3.053598644329227341e-01	7.643883244503797414e-01	2.785438616128574907e-01	4.900000000000000000e+01
2.267999999920391474e+02	-2.943913391683672387e-01	7.888164678043061429e-01	2.397825899085157531e-01	4.200000000000000000e+01
2.276399999920073469e+02	-2.774555835907825951e-01	8.766068148119146031e-01	1.509543599179230533e-01	3.800000000000000000e+01
2.284799999919826519e+02	-3.335758978396370367e-01	7.918021439474252077e-01	3.111105959191773351e-01	4.100000000000000000e+01
2.293199999919508514e+02	-3.534479094393851994e-01	8.038329340757250918e-01	3.116351024948165183e-01	4.000000000000000000e+01
2.301599999919190509e+02	-2.344375065294102001e-01	6.143255996766647797e-01	3.325613587879669986e-01	3.700000000000000000e+01
2.309999999918943558e+02	-1.948841501516582753e-01	8.403380305989891497e-01	4.329965876486041587e-01	3.600000000000000000e+01
2.318399999918625554e+02	-3.395293266887620121e-01	8.243817647090523337e-01	2.633536985086140092e-01	5.900000000000000000e+01
2.326799999918307549e+02	-3.778563226989746227e-01	7.939226918308470715e-01	5.533536985086136006e-01	3.100000000000000000e+01
2.335199999918060598e+02	-2.975132035372176631e-01	7.193921838355166187e-01	4.233425387942379992e-01	4.000000000000000000e+01
2.343599999917742593e+02	-2.953141971265722532e-01	7.021156441755920241e-01	3.336773302254978368e-01	4.200000000000000000e+01
2.351999999917424589e+02	-3.377298236786607788e-01	7.245587424917339092e-01	1.941683576580111037e-01	4.000000000000000000e+01
2.360399999917177638e+02	-2.898730868724719301e-01	8.045703995364235084e-01	5.652173708092900206e-01	4.400000000000000000e+01
2.368799999916859633e+02	-3.071140196756445562e-01	7.547465849680392580e-01	3.664226199618227930e-01	3.200000000000000000e+01
2.377199999916541628e+02	-2.706769370516504125e-01	6.976943373014989902e-01	4.373377165405978317e-01	4.200000000000000000e+01
2.385599999916294678e+02	-2.460838344296831792e-01	8.078344809992898945e-01	-7.213777688376321606e-02	3.300000000000000000e+01
2.393999999915976673e+02	-2.561282105146176491e-01	8.006710266931982289e-01	2.075385913993534892e-01	3.700000000000000000e+01
2.402399999915658668e+02	-2.420977408339268777e-01	7.634812909456805130e-01	9.762786911435528125e-02	3.900000000000000000e+01
2.410799999915411718e+02	-2.948398287435480825e-01	7.650067010726893102e-01	3.179515008312399083e-01	3.400000000000000000e+01
2.419199999915093713e+02	-2.501859655284697226e-01	7.088426564972181154e-01	1.682862922624992486e-01	4.500000000000000000e+01
2.427599999914775708e+02	-3.277372275475052277e-01	7.715325082105870536e-01	1.190451528400195969e-01	4.700000000000000000e+01
2.435999999914528757e+02	-2.838784633372100075e-01	7.362546444565722936e-01	3.194580622719063179e-01	4.700000000000000000e+01
2.444399999914210753e+02	-3.785284666950907706e-01	7.453601579988209380e-01	1.800272077050459885e-01	5.000000000000000000e+01
2.452799999913892748e+02	-5.107103808468274053e-01	8.683548714315101336e-01	1.898932911325426076e-01	3.500000000000000000e+01
2.461199999913645797e+02	-3.323240197764683046e-01	8.843310187137483069e-01	4.198040134175404781e-01	3.800000000000000000e+01
2.469599999913327792e+02	-3.605458905468239550e-01	8.550684786408027094e-01	2.709534639981976412e-01	3.000000000000000000e+01
2.477999999913009788e+02	-3.272451112426537634e-01	6.824287823948225196e-01	2.819801577207252663e-01	4.000000000000000000e+01
2.486399999912762837e+02	-4.053673023313848489e-01	7.551741991418765565e-01	1.814444914307107304e-01	2.700000000000000000e+01
2.494799999912444832e+02	-2.705144759923179265e-01	7.886163254214721974e-01	3.512436165719550196e-01	5.700000000000000000e+01
2.503199999912126827e+02	-5.074655962487959471e-01	9.039063321273701490e-01	1.220582757213519720e-01	4.500000000000000000e+01
2.511599999911879877e+02	-3.485702177004696978e-01	7.070633332644931102e-01	3.123707477238606423e-01	4.300000000000000000e+01
2.519999999911561872e+02	-2.508324628326832340e-01	8.316796261250765099e-01	4.225046642963645738e-01	3.900000000000000000e+01
2.528399999911243867e+02	-3.307257494206155002e-01	7.776034173542072381e-01	2.729845320145032339e-01	3.100000000000000000e+01
2.536799999910996917e+02	-2.276117465087352798e-01	8.199838731723190222e-01	2.732970040170119574e-01	3.000000000000000000e+01
2.545199999910678912e+02	-1.479410445394186979e-01	8.906585772935500245e-01	2.736429551626464729e-01	3.600000000000000000e+01
2.553599999910360907e+02	-4.901799324097098065e-01	9.877885881899146625e-01	2.144018157401674785e-01	2.900000000000000000e+01
2.561999999910113957e+02	-3.147509794035308062e-01	7.070253840998930173e-01	5.443529488329312827e-02	3.300000000000000000e+01
2.570399999909795952e+02	-3.064211467635935549e-01	7.424520403083008091e-01	1.443683365970409582e-01	3.900000000000000000e+01
2.578799999909477947e+02	-2.424138159329949360e-01	7.178657633010985251e-01	3.049374820301813394e-01	3.600000000000000000e+01
2.587199999909230996e+02	-3.259727735616628763e-01	7.162793114007186546e-01	4.257967800370803246e-01	4.800000000000000000e+01
2.595599999908912991e+02	-2.845096128919628597e-01	8.905185704587026407e-01	2.658860577520822943e-01	2.300000000000000000e+01
2.603999999908594987e+02	-4.204776144998270127e-01	8.960803771417857888e-01	4.367230363302301299e-01	4.100000000000000000e+01
2.612399999908348036e+02	-3.435944431521633646e-01	8.410984811826551777e-01	5.282853963427740496e-01	4.900000000000000000e+01
2.620799999908030031e+02	-3.614669100253706802e-01	8.011161501647414696e-01	5.197026800684372283e-01	4.300000000000000000e+01
2.629199999907712026e+02	-3.430554118956301579e-01	8.469868857182305533e-01	2.104950197890840258e-01	4.400000000000000000e+01
2.637599999907465076e+02	-4.450536484308997842e-01	9.682862357827808353e-01	3.808409709347189143e-01	4.000000000000000000e+01
2.645999999907147071e+02	-3.089167479466716770e-01	8.207317052143388025e-01	4.313543177959830999e-01	3.600000000000000000e+01
2.654399999906829066e+02	-2.950448194060832918e-01	7.713380415636237331e-01	3.324033309472613773e-01	3.400000000000000000e+01
2.662799999906582116e+02	-2.004526221938682795e-01	7.689259318358736550e-01	6.836866981004217081e-01	6.200000000000000000e+01
2.671199999906264111e+02	-2.355632594913430466e-01	6.636298474453994345e-01	1.940549686748065383e-01	5.500000000000000000e+01
2.679599999905946106e+02	-2.930351933181221114e-01	7.570127018767855986e-01	5.534300246697898551e-01	4.300000000000000000e+01
2.687999999905699156e+02	-2.731644302193103613e-01	7.813015624827066574e-01	5.529389972372764639e-01	3.000000000000000000e+01
2.696399999905381151e+02	-3.118060504518176401e-01	7.290995347539706017e-01	1.335416218135425659e-01	5.300000000000000000e+01
2.704799999905063146e+02	-2.953507006770728083e-01	6.491015464475751173e-01	3.040884478179330941e-01	5.000000000000000000e+01
2.713199999904816195e+02	-3.948385821875355361e-01	7.301223719576483973e-01	1.841554061041845713e-01	3.400000000000000000e+01
2.721599999904498191e+02	-2.678634733245246480e-01	7.195476360133596927e-01	2.641777255329351703e-01	3.700000000000000000e+01
2.729999999904180186e+02	-3.351713902435164982e-01	6.446225877469053955e-01	4.348807875385793942e-01	3.200000000000000000e+01
2.738399999903933235e+02	-4.048055440360016632e-01	6.113547620123576110e-01	1.155280509723470850e-01	5.100000000000000000e+01
2.746799999903615230e+02	-2.589212803005267460e-01	6.323306207018859482e-01	1.456061689729746256e-01	4.500000000000000000e+01
2.755199999903297226e+02	-2.279897210603110125e-01	8.039097020155594464e-01	7.548341211484643765e-02	3.900000000000000000e+01
2.763599999903050275e+02	-2.624699031468225030e-01	6.972847366941330449e-01	-5.431571302639826015e-02	3.700000000000000000e+01
2.771999999902732270e+02	-1.894519089621944374e-01	7.133484839272696831e-01	-7.422643531139616613e-02	6.500000000000000000e+01
2.780399999902414265e+02	-2.310603888133329065e-01	7.112421061122908839e-01	8.579588411735450393e-02	5.200000000000000000e+01
2.788799999902167315e+02	-2.909542234845972075e-01	8.346431006977290679e-01	5.549457182922123977e-02	6.800000000000000000e+01
2.797199999901849310e+02	-2.819505349491926438e-01	5.414577887176932336e-01	-2.452308096051738495e-01	4.600000000000000000e+01
2.805599999901531305e+02	-3.592449534043247183e-01	6.109579539654426128e-01	-2.655990801795589107e-01	5.300000000000000000e+01
2.813999999901213300e+02	-3.003330191119069070e-01	6.889459030751616808e-01	-1.577763560956357836e-02	6.800000000000000000e+01
2.822399999900966350e+02	-7.298084218020051139e-02	9.352016948966657139e-01	-4.621286447020045429e-02	4.800000000000000000e+01
2.830799999900648345e+02	-2.895926057293607414e-02	9.174675321717309373e-01	-4.166146141877118403e-01	6.300000000000000000e+01
2.839199999900330340e+02	-2.582673652525393493e-01	7.673411432590881986e-01	-3.371502804777266604e-01	6.900000000000000000e+01
2.847599999900083390e+02	-3.173946774082949673e-01	9.011950602802301091e-01	-1.796493962712375492e-02	5.300000000000000000e+01
2.855999999899765385e+02	-1.270234930889024838e-01	7.354264785056301434e-01	-1.980318979133750545e-01	6.300000000000000000e+01
2.864399999899447380e+02	-2.154954043300918443e-01	6.575240986778858598e-01	3.322359352316315295e-01	5.600000000000000000e+01
2.872799999899200429e+02	-1.525925277833799498e-01	6.737055460582439537e-01	2.127492820928957862e-01	4.600000000000000000e+01
2.881199999898882425e+02	-2.272318797284142988e-01	7.026029430759130889e-01	9.340770524103891859e-02	4.100000000000000000e+01
2.889599999898564420e+02	-2.864066810822976095e-01	8.159574302724799111e-01	1.832291498110341088e-01	5.600000000000000000e+01
2.897999999898317469e+02	-2.972485832484004220e-01	8.274009453175779072e-01	3.031733512391578955e-01	4.600000000000000000e+01
2.906399999897999464e+02	-2.673452641371234506e-01	8.733258323507868681e-01	2.235081426704170759e-01	4.200000000000000000e+01
2.914799999897681460e+02	-1.755973437840872009e-01	7.751043464150804141e-01	3.640438089604312033e-01	4.200000000000000000e+01
2.923199999897434509e+02	-2.317927206127379236e-01	8.570898209824910907e-01	2.047022321085747443e-01	4.100000000000000000e+01
2.931599999897116504e+02	-2.046241295435997642e-01	7.861895683684920755e-01	4.053271761135914808e-01	4.700000000000000000e+01
2.939999999896798499e+02	-2.037551575323028885e-01	8.089481758228629360e-01	2.257735646886045444e-01	4.600000000000000000e+01
2.948399999896551549e+02	-1.935463894869471346e-01	8.313137603084683747e-01	3.563203906929941489e-01	4.700000000000000000e+01
2.956799999896233544e+02	-1.338029425617079937e-01	1.068143036244688204e+00	3.664877864086233394e-01	3.100000000000000000e+01
2.965199999895915539e+02	-2.051824491815317231e-01	9.072662529067017090e-01	2.762199532636158139e-01	4.800000000000000000e+01
2.973599999895668589e+02	-3.181322115431335362e-01	7.452321171572542369e-01	5.563873489792459104e-01	3.600000000000000000e+01
2.981999999895350584e+02	-2.101958978987283899e-01	8.908284010565630240e-01	2.870234526986381596e-01	4.000000000000000000e+01
2.990399999895032579e+02	-2.810174608848967637e-01	8.992348516322792307e-01	4.079162298486624927e-01	3.600000000000000000e+01
2.998799999894785628e+02	-3.237366805273786952e-01	7.939993850825715072e-01	3.678715909911614013e-01	3.600000000000000000e+01
3.007199999894467624e+02	-2.613703639674014312e-01	1.010422417913929394e+00	4.574252024161493679e-01	4.900000000000000000e+01
3.015599999894149619e+02	-2.245106178690896570e-01	7.838664074772303536e-01	3.873805635586480278e-01	3.600000000000000000e+01
3.023999999893902668e+02	-1.614558200464202287e-01	8.216230779602291534e-01	5.772354872717690988e-01	4.100000000000000000e+01
3.032399999893584663e+02	-1.184996173783083862e-01	8.262837855953435451e-01	2.873694038442731191e-01	6.000000000000000000e+01
3.040799999893266659e+02	-1.800576156784821080e-01	8.350989887945949874e-01	2.572131678430187307e-01	6.100000000000000000e+01
3.049199999893019708e+02	-1.202684339369106681e-01	7.457673204867134586e-01	-1.928984293007340867e-01	8.000000000000000000e+01
3.057599999892701703e+02	-2.223603097948441132e-01	7.411365400342013743e-01	-7.331133873262052347e-02	6.400000000000000000e+01
3.065999999892383698e+02	-1.055168890974016449e-01	7.498601722868087904e-01	-2.737242481645072445e-01	5.800000000000000000e+01
3.074399999892136748e+02	-9.946161778513840090e-02	6.782822815184452736e-01	-1.942599144545225087e-01	6.500000000000000000e+01
3.082799999891818743e+02	-3.821178543557834928e-02	7.360569345019563059e-01	-2.652531290339239511e-01	7.000000000000000000e+01
3.091199999891500738e+02	-1.205306996553332510e-01	7.533773765900306785e-01	-4.659003924676921038e-01	8.200000000000000000e+01
3.099599999891253788e+02	-1.445687449486356968e-01	8.264676476676378059e-01	-1.162463436133260863e-01	9.400000000000000000e+01
3.107999999890935783e+02	-1.206511653984065902e-01	1.154847965650176889e+00	-3.966480933308376144e-01	6.500000000000000000e+01
3.116399999890617778e+02	-1.159596564319222978e-01	9.570518921155546366e-01	-1.570386833339729726e-01	6.200000000000000000e+01
3.124799999890370827e+02	-2.705043723650035759e-01	9.590933479372729664e-01	-3.173623150508575463e-01	6.100000000000000000e+01
3.133199999890052823e+02	-3.176036793119827450e-01	9.259765031146471870e-01	-5.379760993414990367e-01	6.300000000000000000e+01
3.141599999889734818e+02	-4.571079311887480401e-01	8.553942334972965966e-01	-3.594045427815384386e-01	5.300000000000000000e+01
3.149999999889487867e+02	-4.781624564265918309e-01	1.033709159070582473e+00	-5.700071673578044340e-01	7.300000000000000000e+01
3.158399999889169862e+02	-4.824647601752012349e-01	8.034962603673854176e-01	-5.902526810740615915e-01	4.500000000000000000e+01
3.166799999888851858e+02	-1.993219222897799625e-01	8.223552410024126402e-01	-4.081066679282630005e-02	5.700000000000000000e+01
3.175199999888604907e+02	-1.467507787474353620e-01	8.377821094828483695e-01	-2.404535559328171423e-01	3.900000000000000000e+01
3.183599999888286902e+02	-2.259695864047408520e-01	7.936623189017666391e-01	-1.496835356409205176e-01	5.500000000000000000e+01
3.191999999887968897e+02	-1.551980500755476555e-01	8.528432618230290529e-01	-9.058591635903390227e-03	6.600000000000000000e+01
3.200399999887721947e+02	-2.488617706412519226e-01	8.705217622835590419e-01	3.094140836409664530e-02	5.200000000000000000e+01
3.208799999887403942e+02	-2.253915134886419480e-01	8.425797876300649136e-01	-4.969469535529613680e-02	5.500000000000000000e+01
3.217199999887085937e+02	-3.077479288214242104e-01	9.874878091924870205e-01	-2.098732507853013907e-01	5.700000000000000000e+01
3.225599999886838987e+02	-2.180137249240772235e-01	9.005660267314752332e-01	-1.950498021091595646e-02	4.000000000000000000e+01
3.233999999886520982e+02	-3.192673821122866684e-01	1.000607949995746537e+00	-4.892467506339981398e-02	6.700000000000000000e+01
3.242399999886202977e+02	-4.777294167546486392e-01	1.192628814483217781e+00	-1.682439324865061536e-01	5.600000000000000000e+01
3.250799999885956026e+02	-2.259997062404650592e-01	8.636427013145038245e-01	-8.833321020150819436e-02	6.100000000000000000e+01
3.259199999885638022e+02	-3.329694430551022322e-01	7.327190756090118384e-01	-8.813077919646250535e-03	2.900000000000000000e+01
3.267599999885320017e+02	-4.086787673597420678e-01	1.097559821258279555e+00	-2.896931392090085211e-02	6.000000000000000000e+01
3.275999999885073066e+02	-2.119917147082865938e-01	9.754320832818166309e-01	6.013790892907433516e-02	5.100000000000000000e+01
3.284399999884755061e+02	-2.147072794857365352e-01	8.517433848954460984e-01	-6.209516484467769715e-04	7.600000000000000000e+01
3.292799999884437057e+02	-2.972970571263076067e-01	9.968124472079864518e-01	-2.808106667928260691e-01	6.200000000000000000e+01
3.301199999884190106e+02	-2.967573252290520713e-01	8.320492826330330161e-01	3.287429446321610271e-01	7.100000000000000000e+01
3.309599999883872101e+02	-1.784663050591390743e-01	9.471483557837814260e-01	-2.113240136540905922e-01	6.900000000000000000e+01
3.317999999883554096e+02	-2.817435183205816429e-01	7.548207279883918375e-01	8.374674057776143599e-03	6.700000000000000000e+01
3.326399999883236092e+02	-1.317924368455223316e-01	8.502375168536389083e-01	2.377162509096324428e-01	6.200000000000000000e+01
3.334799999882989141e+02	-2.635079469499501670e-01	9.609438035177078063e-01	2.744841776462569882e-02	6.000000000000000000e+01
3.343199999882671136e+02	-3.803910988629013445e-01	9.763958302986672777e-01	-4.729868110960118166e-01	6.300000000000000000e+01
3.351599999882353131e+02	-2.695136750435480621e-01	1.026729400002579951e+00	-2.937456716735318274e-01	6.800000000000000000e+01
3.359999999882106181e+02	-2.052023845067658669e-01	1.000881930776003514e+00	-1.637568313879076420e-01	7.100000000000000000e+01
3.368399999881788176e+02	-4.292381051313896023e-01	8.940520689925790521e-01	-4.735224773860262637e-01	6.100000000000000000e+01
3.376799999881470171e+02	-3.714561310273118977e-01	1.120127436344574789e+00	-1.036117551010287130e-01	6.600000000000000000e+01
3.385199999881223221e+02	-4.051345697034420823e-01	8.261199918243313789e-01	-3.337010328160308070e-01	6.500000000000000000e+01
3.393599999880905216e+02	-4.701131401332041548e-01	8.558010592271969585e-01	-4.839577062466631219e-01	4.900000000000000000e+01
3.401999999880587211e+02	-1.724075036979968445e-01	9.712386821014220573e-01	-4.035824247290431543e-03	5.800000000000000000e+01
3.410399999880340260e+02	-1.474827268689864468e-01	1.059990959341554628e+00	5.619852975459105338e-02	6.400000000000000000e+01
3.418799999880022256e+02	-3.471836390728988420e-01	1.060375256513601983e+00	-2.839688659610382082e-01	5.700000000000000000e+01
3.427199999879704251e+02	-2.431804447133103508e-01	9.225062807354191818e-01	-7.419206024854441139e-02	7.200000000000000000e+01
3.435599999879457300e+02	-2.331552749051937212e-01	9.040954921320150106e-01	1.759195368952082283e-01	8.000000000000000000e+01
3.443999999879139295e+02	-3.142366225763737475e-01	8.596514187224819636e-01	-9.441525453605059681e-02	6.500000000000000000e+01
3.452399999878821291e+02	-4.228693456844823118e-01	1.244552999048895714e+00	-3.052745525429489959e-01	4.800000000000000000e+01
3.460799999878574340e+02	-2.172394306815803589e-01	9.757272834612145118e-01	-5.546426768732892754e-02	8.100000000000000000e+01
3.469199999878256335e+02	-2.276888324566819222e-01	8.192955976798330653e-01	4.246473294564236944e-01	5.400000000000000000e+01
3.477599999877938330e+02	-3.856910252658032334e-01	1.158571951820746904e+00	-3.049174416829396606e-01	7.200000000000000000e+01
3.485999999877691380e+02	-1.717607538539844825e-01	9.213843388647227073e-01	2.252611137470652558e-01	6.400000000000000000e+01
3.494399999877373375e+02	-4.605470033303227240e-01	1.178487619379122719e+00	-1.254084691154528919e-01	6.200000000000000000e+01
3.502799999877055370e+02	-2.409522370204300046e-01	1.015172458443455383e+00	-3.610037140672162082e-02	5.400000000000000000e+01
3.511199999876808420e+02	-4.610956039966218611e-01	1.171203650182548017e+00	3.364295516264625974e-02	7.400000000000000000e+01
3.519599999876490415e+02	-2.517237866049342188e-01	8.490864021320696509e-01	-1.064463225523564205e-01	7.200000000000000000e+01
3.527999999876172410e+02	-2.457036715208538169e-01	9.143276842636005597e-01	1.228394557276240029e-01	4.800000000000000000e+01
3.536399999875925459e+02	-1.268485762091593472e-01	8.604225181050288995e-01	2.420247965782267308e-01	7.600000000000000000e+01
3.544799999875607455e+02	-2.269279400058863416e-01	9.390755134003931914e-01	2.417234842900937153e-01	7.100000000000000000e+01
3.553199999875289450e+02	-2.257042583033523897e-01	9.099658437198741012e-01	8.418668544440954804e-04	6.400000000000000000e+01
3.561599999875042499e+02	-2.737100138332202448e-01	8.245529677392937629e-01	4.393799442712791326e-01	4.200000000000000000e+01
3.569999999874724494e+02	-2.054396994155460732e-01	8.721230235755648152e-01	4.285206462643800229e-01	4.300000000000000000e+01
3.578399999874406490e+02	-2.941228549917127566e-01	9.318530165318854586e-01	-1.415016731643699011e-01	7.800000000000000000e+01
3.586799999874159539e+02	-3.329844459314763583e-01	1.036341790584771161e+00	-2.118922631675057566e-01	5.600000000000000000e+01
3.595199999873841534e+02	-2.485897798468386100e-01	1.011775158639697025e+00	-4.426399640306510896e-01	8.000000000000000000e+01
3.603599999873523529e+02	-2.350177111692417498e-01	9.508351120817941649e-01	-4.130305540337868564e-01	7.200000000000000000e+01
3.611999999873276579e+02	-3.517911486045086633e-01	9.553092732637651352e-01	-4.833318663219201561e-01	4.500000000000000000e+01
3.620399999872958574e+02	-3.771703321451269630e-01	1.165489472087571698e+00	-5.336778174675549380e-01	4.800000000000000000e+01
3.628799999872640569e+02	1.818245091519230527e-01	9.488966443356545710e-01	-3.637559354681823010e-01	6.300000000000000000e+01
3.637199999872393619e+02	-3.188993381307163588e-01	1.066605599308513064e+00	-5.236554980388041791e-01	5.100000000000000000e+01
3.645599999872075614e+02	-2.643939958418854985e-01	1.018680149749314978e+00	-4.738228937544337604e-01	7.100000000000000000e+01
3.653999999871757609e+02	-4.352902365915092275e-01	9.049044821021006157e-01	-5.543697197588239867e-01	5.700000000000000000e+01
3.662399999871510659e+02	-1.883294430849957735e-01	1.299972537095158032e+00	-5.847491500475840986e-01	7.300000000000000000e+01
3.670799999871192654e+02	-3.985021956050758263e-01	9.944874711835005598e-01	-6.048272680482114083e-01	4.300000000000000000e+01
3.679199999870874649e+02	-9.941648702877259325e-02	8.988557075622196635e-01	-3.846040737607054893e-01	7.700000000000000000e+01
3.687599999870627698e+02	-2.157364503298033753e-01	9.136409272306522666e-01	-6.252848163375990254e-01	7.200000000000000000e+01
3.695999999870309694e+02	-3.772551887229909084e-01	1.146730872044717131e+00	-6.063896280607541378e-01	5.800000000000000000e+01
3.704399999869991689e+02	-2.881345584161465467e-01	1.069756859072054311e+00	-4.672600857820286002e-01	8.600000000000000000e+01
3.712799999869744738e+02	-1.633235690938477092e-01	9.203350731784745165e-01	-2.875055994982851360e-01	7.500000000000000000e+01
3.721199999869426733e+02	-2.956125700234935039e-01	1.029165505051320650e+00	-6.080859046458009232e-01	7.200000000000000000e+01
3.729599999869108728e+02	-3.077084826360874104e-01	1.061309353880346862e+00	-5.391237580827046294e-01	5.900000000000000000e+01
3.737999999868861778e+02	-2.651205334637118938e-01	8.975925224848921857e-01	-5.896147855152178430e-01	8.700000000000000000e+01
3.746399999868543773e+02	-1.878280356275610075e-01	8.400936279489918945e-01	-4.399049380889761274e-01	4.600000000000000000e+01
3.754799999868225768e+02	-3.325216765242657857e-01	8.214170537230316427e-01	-5.904406043789900416e-01	6.800000000000000000e+01
3.763199999867978818e+02	-2.105058588967594346e-01	7.143951867906856990e-01	-4.106191598089958816e-01	5.700000000000000000e+01
3.771599999867660813e+02	-4.986572744852360017e-01	9.608332166181661194e-01	-5.905522015227431254e-01	6.000000000000000000e+01
3.779999999867342808e+02	-3.194875577852798187e-01	9.414316386285612737e-01	-6.311659858133853440e-01	5.500000000000000000e+01
3.788399999867095858e+02	-2.488016000844481823e-01	9.888163346763754191e-01	-6.419694852484079117e-01	6.500000000000000000e+01
3.796799999866777853e+02	-2.450575356645607883e-01	7.690983547231482476e-01	-6.423154363940419831e-01	4.800000000000000000e+01
3.805199999866459848e+02	-3.204564172051078685e-01	8.067424696840213016e-01	-5.922149989646641188e-01	5.300000000000000000e+01
3.813599999866212897e+02	-2.833669847080777515e-01	7.256221540575751305e-01	-6.323377558227925022e-01	8.500000000000000000e+01
3.821999999865894893e+02	-3.448527588905747621e-01	8.591565215443495163e-01	-6.128622623984316675e-01	8.100000000000000000e+01
3.830399999865576888e+02	-3.312503304874923060e-01	8.070115003686524346e-01	-6.836880812622048165e-01	4.800000000000000000e+01
3.838799999865329937e+02	-3.756819241579769653e-01	8.566224389416596807e-01	-6.046812958416067918e-01	7.100000000000000000e+01
3.847199999865011932e+02	-3.574723699799520205e-01	9.106603989345032346e-01	-6.052839204178737109e-01	6.000000000000000000e+01
3.855599999864693928e+02	-2.343464913640005420e-01	9.820817943753397117e-01	-5.453285592753753797e-01	6.500000000000000000e+01
3.863999999864446977e+02	-2.518725153579062237e-01	7.815069265917280461e-01	-3.952058024172466766e-01	5.800000000000000000e+01
3.872399999864128972e+02	-5.037508160169430482e-01	9.769234427105715213e-01	-5.946254972697300190e-01	6.500000000000000000e+01
3.880799999863810967e+02	-2.296030727879347921e-01	8.039439208071001985e-01	-6.346478166984814706e-01	6.600000000000000000e+01
3.889199999863492963e+02	-3.586494861040598892e-01	8.591542521908124286e-01	-5.851834829884954292e-01	8.900000000000000000e+01
3.897599999863246012e+02	-3.105955312598815965e-01	7.785817775467371860e-01	-5.159423435660159818e-01	8.200000000000000000e+01
3.905999999862928007e+02	-4.002269650931786771e-01	8.897755902948034645e-01	-5.964222112841546242e-01	6.600000000000000000e+01
3.914399999862610002e+02	-2.982263014815096369e-01	7.707554517005128503e-01	-5.469578775741692489e-01	5.800000000000000000e+01
3.922799999862363052e+02	-3.035561606926080458e-01	8.657844203627398372e-01	-6.074712244354329993e-01	6.800000000000000000e+01
3.931199999862045047e+02	-1.263134814548436680e-01	8.771850909260905382e-01	-3.784086404429589656e-01	4.800000000000000000e+01
3.939599999861727042e+02	-3.679577993601341745e-01	1.063680476438591427e+00	-5.990224247336009000e-01	5.100000000000000000e+01
3.947999999861480092e+02	-3.769594007076300102e-01	8.746465766298499034e-01	-5.994241744511117354e-01	5.200000000000000000e+01
3.956399999861162087e+02	-3.079576291851644498e-01	7.637338613436526202e-01	-6.505401458886421739e-01	6.000000000000000000e+01
3.964799999860844082e+02	-1.645502309048048062e-01	9.723228472445271109e-01	-5.404731876023909365e-01	6.400000000000000000e+01
3.973199999860597131e+02	-3.938903886369260476e-01	9.477682767694446397e-01	-6.101607155998818310e-01	7.300000000000000000e+01
3.981599999860279127e+02	-3.536233565165893822e-01	9.715513911780107037e-01	-6.509307358917781894e-01	7.000000000000000000e+01
3.989999999859961122e+02	-4.130722505201553929e-01	9.154471602039571110e-01	-6.316561173261729945e-01	6.900000000000000000e+01
3.998399999859714171e+02	-3.344023839941492326e-01	8.364841009502264058e-01	-6.221583044730620848e-01	5.700000000000000000e+01
4.006799999859396166e+02	-2.960186177814954078e-01	1.048670489398890737e+00	-5.925154153330718376e-01	6.500000000000000000e+01
4.015199999859078162e+02	-4.204258142720398439e-01	8.736888230419701529e-01	-6.531291996237136299e-01	8.100000000000000000e+01
4.023599999858831211e+02	-4.871642923661241298e-01	1.091009333551049565e+00	-6.938657407724841963e-01	5.200000000000000000e+01
4.031999999858513206e+02	-4.126179187104739299e-01	1.063947031922936048e+00	-6.947919970656346589e-01	6.600000000000000000e+01
4.040399999858195201e+02	-3.257355947473072888e-01	8.384692318239324038e-01	-6.959079685031646090e-01	5.400000000000000000e+01
4.048799999857948251e+02	-4.063837500154576787e-01	1.118129173276695809e+00	-6.964324750788042362e-01	6.900000000000000000e+01
4.057199999857630246e+02	-3.327749146810958791e-01	1.112628060187788037e+00	-5.167003082238119660e-01	6.700000000000000000e+01
4.065599999857312241e+02	-4.234424567636345671e-01	8.867153782646681748e-01	-6.571801759419499955e-01	6.200000000000000000e+01
4.073999999857065291e+02	-2.448349074666076319e-01	7.092953835454345324e-01	-6.570016205119448838e-01	6.800000000000000000e+01
4.082399999856747286e+02	-3.307148996333388880e-01	1.051176812170140806e+00	-6.963655167925526523e-01	6.800000000000000000e+01
4.090799999856429281e+02	-3.026228008528590863e-01	1.085164854363608100e+00	-5.965998707944339952e-01	7.500000000000000000e+01
4.099199999856182330e+02	-4.300868228932088755e-01	1.256621445305732720e+00	-5.874145299438309209e-01	6.400000000000000000e+01
4.107599999855864326e+02	-2.731558749095484018e-01	1.078033551087791864e+00	-4.077270019463394846e-01	7.800000000000000000e+01
4.115999999855546321e+02	-4.257927866575741405e-01	9.854678800064604616e-01	-6.083742653801076372e-01	4.900000000000000000e+01
4.124399999855299370e+02	-4.366663240504067289e-01	9.862053849629788260e-01	-5.188876122413716985e-01	6.600000000000000000e+01
4.132799999854981365e+02	-6.303637226794158721e-01	1.070625942830631061e+00	-4.486644179538652466e-01	8.400000000000000000e+01
4.141199999854663361e+02	-4.350642479865385326e-01	9.685767761251149466e-01	-4.986197790963644572e-01	6.400000000000000000e+01
4.149599999854416410e+02	-3.676840201136215569e-01	9.003110681759949330e-01	-3.886309388107394014e-01	7.800000000000000000e+01
4.157999999854098405e+02	-4.626372033808152651e-01	9.064177268740536420e-01	-4.981957099501022057e-01	8.500000000000000000e+01
4.166399999853780400e+02	-4.157770098455451091e-01	9.838088749945086420e-01	-6.806179337759843406e-02	7.500000000000000000e+01
4.174799999853533450e+02	-4.799591950162493958e-01	1.002624196694458902e+00	-1.585639805244878353e-01	7.000000000000000000e+01
4.183199999853215445e+02	-5.585875793496306585e-01	1.073217374317479766e+00	-1.786086193819889090e-01	7.900000000000000000e+01
4.191599999852897440e+02	-4.097797106713443327e-01	1.020442786496769116e+00	-2.577828005182163373e-01	6.600000000000000000e+01
4.199999999852650490e+02	-5.906793345775760429e-01	1.042473443806365196e+00	-1.770016205119451236e-01	6.300000000000000000e+01
4.208399999852332485e+02	-7.083661189618410958e-01	8.889953673628241404e-01	4.352288606369425494e-02	4.000000000000000000e+01
4.216799999852014480e+02	-5.636000499569320255e-01	7.200695469485545175e-01	-5.567361450128371914e-02	6.600000000000000000e+01
4.225199999851767529e+02	-2.104608427703169582e-01	9.113188914077987590e-01	-2.548031567800093100e-01	5.700000000000000000e+01
4.233599999851449525e+02	-3.560778031173370550e-01	8.398368478786473190e-01	2.659557037975113225e-01	6.600000000000000000e+01
4.241999999851131520e+02	-3.282473400904954985e-01	8.632275325684553025e-01	2.269042795194122775e-01	7.400000000000000000e+01
4.250399999850884569e+02	-2.657661543154929973e-01	8.357779826118907351e-01	5.279421329563156462e-01	5.500000000000000000e+01
4.258799999850566564e+02	-2.306685126305616507e-01	7.436038729168004124e-01	4.886117158188341136e-01	6.700000000000000000e+01
4.267199999850248560e+02	-3.392199250730030258e-01	9.477157387844137304e-01	1.892924583957280582e-01	6.800000000000000000e+01
4.275599999850001609e+02	-2.778414493765843929e-01	9.308852942511194328e-01	5.102745132607546807e-01	6.200000000000000000e+01
4.283999999849683604e+02	-3.553216655216537845e-01	9.681391517511137579e-01	4.511449709820287701e-01	6.100000000000000000e+01
4.292399999849365599e+02	-3.425666945402596753e-01	1.053114250470994051e+00	5.510780126957768310e-01	5.500000000000000000e+01
4.300799999849118649e+02	-2.804435112577152722e-01	8.671678948285226340e-01	4.314016444126607119e-01	5.500000000000000000e+01
4.309199999848800644e+02	-1.416710324092953499e-01	8.233090517521759466e-01	6.824729769926900502e-01	5.700000000000000000e+01
4.317599999848482639e+02	-1.983989725025665507e-01	7.147624751542132060e-01	3.634885110008432285e-01	6.300000000000000000e+01
4.325999999848235689e+02	-1.042566428269111611e-01	8.784163386620313929e-01	5.241134550058603736e-01	4.100000000000000000e+01
4.334399999847917684e+02	-2.070967114014088395e-01	6.727115569206247869e-01	4.145375241521218612e-01	4.900000000000000000e+01
4.342799999847599679e+02	1.797186731405986393e-02	4.345221315350293878e-01	4.557204538759043189e-01	4.800000000000000000e+01
4.351199999847352728e+02	-4.242268587277209235e-02	7.035420576966693318e-01	4.366801893121805556e-01	4.400000000000000000e+01
4.359599999847034724e+02	-1.717841593444546788e-02	7.888602171850322975e-01	4.568475850278104211e-01	4.000000000000000000e+01
4.367999999846716719e+02	-6.634901487917232998e-03	7.782048912650267880e-01	5.870484598865659542e-01	3.500000000000000000e+01
4.376399999846469768e+02	1.524452575225723194e-01	7.344484780370663657e-01	6.971154181728178578e-01	4.600000000000000000e+01
4.384799999846151763e+02	1.010286609523127765e-01	7.191798747163460348e-01	7.071377376015677285e-01	5.900000000000000000e+01
4.393199999845833759e+02	-4.282037379208532002e-01	8.005085990898272996e-01	7.078965981790887874e-01	6.500000000000000000e+01
4.401599999845515754e+02	-3.414713179336565929e-01	7.619096740025987913e-01	7.085661810416072903e-01	7.200000000000000000e+01
4.409999999845268803e+02	-6.532355109753851252e-02	8.816664203152164703e-01	5.794254790485058315e-01	8.100000000000000000e+01
4.418399999844950798e+02	-1.871744929945720060e-01	8.305390219171897570e-01	6.005860893435377434e-01	7.300000000000000000e+01
4.426799999844632794e+02	-9.625032118340826059e-02	8.872182869730771415e-01	6.514230679216859166e-01	7.800000000000000000e+01
4.435199999844385843e+02	-1.161750694184142674e-01	8.533440496844981737e-01	6.518359773535715718e-01	5.100000000000000000e+01
4.443599999844067838e+02	-2.551394795919996739e-01	8.963321233211800632e-01	5.224720810729643894e-01	6.800000000000000000e+01
4.451999999843749833e+02	-3.055206081412720209e-01	7.139814852176797899e-01	2.627845530754733261e-01	6.000000000000000000e+01
4.460399999843502883e+02	-1.709801059095887865e-01	8.997610141767857783e-01	-2.274274814976582348e-01	6.900000000000000000e+01
4.468799999843184878e+02	-2.022883597440348069e-01	7.398447208642444650e-01	5.218192849920644250e-02	6.200000000000000000e+01
4.477199999842866873e+02	-1.445028603255380517e-01	6.689936629763693077e-01	-1.376060369276626005e-01	6.000000000000000000e+01
4.485599999842619923e+02	-2.253228072151252093e-01	9.470828165126263798e-01	1.833425387942386742e-01	5.700000000000000000e+01
4.493999999842301918e+02	-1.791499454945011394e-01	8.965966188303937656e-01	1.441237188005102254e-01	1.110000000000000000e+02
4.502399999841983913e+02	-2.700458576482347439e-01	1.015910205618371975e+00	3.439155194551801742e-02	9.700000000000000000e+01
4.510799999841736962e+02	-2.532879101730500793e-01	1.089093664592915900e+00	-5.546337176760340881e-02	8.400000000000000000e+01
4.519199999841418958e+02	-1.449347283516573270e-01	9.054486697534471773e-01	-1.544105233885328943e-02	7.100000000000000000e+01
4.527599999841100953e+02	-2.093066174487070441e-01	1.088592750160362499e+00	6.507229452241070078e-02	9.100000000000000000e+01
4.535999999840854002e+02	-2.408968086647398366e-01	1.128039520350128555e+00	1.854294053824205868e-01	8.800000000000000000e+01
4.544399999840535997e+02	3.262946129541433038e-02	1.121869320679451221e+00	2.859315925293097749e-01	6.800000000000000000e+01
4.552799999840217993e+02	3.489901389443872404e-02	1.110830700991193964e+00	-3.308635260566417102e-02	7.800000000000000000e+01
4.561199999839971042e+02	-2.185241432421776153e-01	1.001011459857053865e+00	1.879068619737385148e-01	4.900000000000000000e+01
4.569599999839653037e+02	-3.831090053057550904e-02	9.904493384341463980e-01	1.184648476925036498e-01	3.200000000000000000e+01
4.577999999839335032e+02	-1.453204133306620349e-01	1.048550135866701538e+00	5.487996391237630611e-01	3.100000000000000000e+01
4.586399999839088082e+02	-2.006056212291618124e-01	9.839424382236359179e-01	4.199714091331703258e-01	5.700000000000000000e+01
4.594799999838770077e+02	-1.076952413455387614e-01	1.044039050030296067e+00	5.810092625700744584e-01	6.200000000000000000e+01
4.603199999838452072e+02	-2.551207589421302657e-01	9.320494117647939447e-01	5.222256714369821751e-01	6.700000000000000000e+01
4.611599999838205122e+02	-1.821186631671025680e-01	9.916122070700055247e-01	2.830068514432535487e-01	7.100000000000000000e+01
4.619999999837887117e+02	-6.210836255368690217e-02	1.127418139683619813e+00	8.290641401387510712e-02	5.200000000000000000e+01
4.628399999837569112e+02	-7.507386401744753357e-02	1.212888933667976232e+00	4.325604628682411246e-01	5.000000000000000000e+01
4.636799999837322162e+02	-8.547903899064834832e-02	1.235676826996790822e+00	4.330068514432534599e-01	5.500000000000000000e+01
4.645199999837004157e+02	-1.535784719499204698e-01	1.034884155534548711e+00	4.039889063082808818e-01	3.500000000000000000e+01
4.653599999836686152e+02	-1.247316664134388020e-01	9.443964500335226830e-01	2.946250100276728290e-01	3.800000000000000000e+01
4.661999999836439201e+02	3.898234588461946259e-03	1.081378189891186281e+00	1.357186620364529972e-01	5.100000000000000000e+01
4.670399999836121196e+02	-1.435150601758508060e-01	9.599299428175775972e-01	1.262543283264681016e-01	4.700000000000000000e+01
4.678799999835803192e+02	-1.730119323318106694e-01	9.713896344364378876e-01	1.065668003289763632e-01	4.800000000000000000e+01
4.687199999835556241e+02	-2.584369045965395628e-01	8.645416840460846686e-01	1.966114391864781652e-01	4.500000000000000000e+01
4.695599999835238236e+02	-1.454677712432896897e-01	9.266890024980227736e-01	1.066783974727290030e-01	4.300000000000000000e+01
4.703999999834920231e+02	-2.342979923333103898e-01	8.817885607466848796e-01	4.275600149083786938e-01	4.800000000000000000e+01
4.712399999834673281e+02	-1.979445437537705743e-01	1.012513334937718668e+00	3.287094654890356793e-01	4.300000000000000000e+01
4.720799999834355276e+02	-3.152541233499697171e-01	1.080951253044556637e+00	1.992786109221760249e-01	4.100000000000000000e+01
4.729199999834037271e+02	-2.409853212791475130e-01	9.288942598356833003e-01	-1.076047871828578195e-04	4.700000000000000000e+01
4.737599999833790321e+02	-2.248894221753516831e-01	8.896394332539756533e-01	2.604615406459585003e-01	5.400000000000000000e+01
4.745999999833472316e+02	-3.117682668716206251e-01	9.590969104667053102e-01	1.208856097922197392e-01	5.700000000000000000e+01
4.754399999833154311e+02	-2.072713060901811843e-01	1.145160341548415062e+00	2.305508183609603634e-01	3.900000000000000000e+01
4.762799999832907361e+02	-1.226259162884559828e-01	9.935451078557129279e-01	3.400709506428221118e-01	4.700000000000000000e+01
4.771199999832589356e+02	-1.553346095914243108e-01	1.034588942704001369e+00	4.112761997953553461e-01	6.300000000000000000e+01
4.779599999832271351e+02	-1.190761041136667586e-01	9.752993044801243627e-01	5.028608792366489055e-01	4.100000000000000000e+01
4.787999999832024400e+02	-7.360633954748152519e-02	9.377006519674608853e-01	2.835193023847923932e-01	3.200000000000000000e+01
4.796399999831706396e+02	-1.899496076909485964e-01	9.636618656038251629e-01	4.437090175291724670e-01	4.300000000000000000e+01
4.804799999831388391e+02	-8.316474428304232447e-02	9.403418372175309514e-01	5.946017946791966047e-01	4.300000000000000000e+01
4.813199999831141440e+02	-3.136225865519008948e-01	9.594643701901723887e-01	1.856954466879767729e-01	6.000000000000000000e+01
4.821599999830823435e+02	-2.375972502589398516e-01	1.091966710545325014e+00	4.166217029811272177e-01	8.200000000000000000e+01
4.829999999830505431e+02	-1.513537498891537325e-01	1.056738947792375427e+00	3.574586815592750710e-01	4.700000000000000000e+01
4.838399999830258480e+02	-3.433102427708405457e-01	1.119822761384639875e+00	5.080613061355414573e-01	4.400000000000000000e+01
4.846799999829940475e+02	9.461043227507914821e-02	1.179348125930001601e+00	4.283068198517980818e-01	4.600000000000000000e+01
4.855199999829622470e+02	-1.445910579367790660e-01	1.008120159494382051e+00	5.874204871243593473e-02	5.500000000000000000e+01
4.863599999829375520e+02	-1.139756876750865899e-01	1.032908349171986373e+00	3.915495814432201627e-02	5.200000000000000000e+01
4.871999999829057515e+02	-1.887418525889295040e-01	1.061464896831893157e+00	1.492442358593248919e-01	4.700000000000000000e+01
4.880399999828739510e+02	-2.200185064911295285e-01	1.061270166373695645e+00	3.293558330030772474e-01	6.300000000000000000e+01
4.888799999828492560e+02	-2.838295135312378648e-01	9.121563894745037260e-01	4.197575827205883847e-01	5.300000000000000000e+01
4.897199999828174555e+02	-2.715796768321645516e-01	8.826341110809714507e-01	3.403936864399805806e-01	5.600000000000000000e+01
4.905599999827856550e+02	-2.324552034919342702e-01	1.097179924667436524e+00	2.708847138724945758e-01	5.200000000000000000e+01
4.913999999827609599e+02	-2.463400791386867184e-01	1.003552930497527029e+00	4.711637067318767969e-01	4.400000000000000000e+01
4.922399999827291595e+02	-2.576350931362050289e-01	1.025146872222329364e+00	5.618444493087708658e-01	4.500000000000000000e+01
4.930799999826973590e+02	-1.819752829228136193e-01	1.011240991212098095e+00	5.826256293150420262e-01	4.800000000000000000e+01
4.939199999826726639e+02	-1.890673391601112030e-01	1.127938495862668589e+00	3.935630453225678060e-01	5.700000000000000000e+01
4.947599999826408634e+02	-2.123924157916299293e-01	1.011940326873489227e+00	6.945562599019701189e-01	5.300000000000000000e+01
4.955999999826090630e+02	-1.267410738073699861e-01	9.878712998384209243e-01	4.055717939101231018e-01	5.900000000000000000e+01
4.964399999825772625e+02	-1.755498280203688921e-01	1.080206157423745594e+00	6.164868904888978207e-01	6.200000000000000000e+01
4.972799999825525674e+02	-1.553393189354395076e-01	1.093794189331390498e+00	6.476586604983052275e-01	5.400000000000000000e+01
4.981199999825207669e+02	-1.742901324142067665e-01	1.052466128075838725e+00	3.488415902220873832e-01	6.600000000000000000e+01
4.989599999824889665e+02	-1.359912107488163713e-01	1.277946028644691978e+00	8.941073565522827948e-02	4.600000000000000000e+01
4.997999999824642714e+02	-1.943932694474490575e-01	1.214024275762184857e+00	2.997566868008623153e-01	4.500000000000000000e+01
5.006399999824324709e+02	-3.902992533723264046e-01	1.330159019967471323e+00	5.106717833796379225e-01	5.900000000000000000e+01
5.014799999824006704e+02	-1.500509161942318315e-01	1.021423075989602580e+00	5.620779073909263346e-01	4.600000000000000000e+01
5.023199999823759754e+02	-1.971823553498879278e-01	9.474865275575865553e-01	7.031603996853310612e-01	5.100000000000000000e+01
5.031599999823441749e+02	-4.311143177385119429e-01	1.314143797515697543e+00	6.036179479747190157e-01	4.600000000000000000e+01
5.039999999823123744e+02	-2.411734438301138539e-01	9.597252622685061851e-01	4.837407048328468129e-01	4.700000000000000000e+01
5.048399999822876794e+02	-1.103355164773418551e-01	1.034107743296473814e+00	3.738411422622252012e-01	4.000000000000000000e+01
5.056799999822558789e+02	-2.384878841929740645e-01	9.136270660244107944e-01	4.047339194122487882e-01	5.600000000000000000e+01
5.065199999822240784e+02	-2.724820062985031655e-01	9.673650509674089903e-01	7.560437713352330391e-02	3.700000000000000000e+01
5.073599999821993833e+02	-2.048292370754722924e-01	8.898319671096821537e-01	4.354369814178937759e-01	4.300000000000000000e+01
5.081999999821675829e+02	-1.708225139193118025e-01	9.887743398495949521e-01	2.578293256352859331e-02	3.100000000000000000e+01
5.090399999821357824e+02	-4.802366643080695496e-01	1.381630241937291004e+00	1.364301959972955558e-01	5.400000000000000000e+01
5.098799999821110873e+02	-4.731838705822113411e-01	1.257048792649626989e+00	1.761958419954141597e-01	6.000000000000000000e+01
5.107199999820792868e+02	-4.743784938795272410e-01	1.426224844433033212e+00	5.647483485479742882e-02	5.800000000000000000e+01
5.115599999820474864e+02	-3.896567417870606675e-01	1.064161743133276161e+00	3.072225357179427796e-01	6.600000000000000000e+01
5.123999999820227913e+02	-6.583318349386750867e-01	1.153789323410755685e+00	-3.292254056893639813e-02	5.700000000000000000e+01
5.132399999819909908e+02	-3.365426395774520074e-01	1.016677146815311517e+00	-1.038376371477114368e-01	3.400000000000000000e+01
5.140799999819591903e+02	-2.578517511308184851e-01	9.180778791393322535e-01	1.951579885585101870e-01	3.200000000000000000e+01
5.149199999819345521e+02	-2.044405784374347945e-01	8.593989690921262081e-01	5.580525199227892585e-02	3.400000000000000000e+01
5.157599999819026380e+02	-3.932219816647872790e-01	6.394171788327653871e-01	-2.288906142581037528e-02	4.000000000000000000e+01
5.165999999818709512e+02	-1.749210791476230042e-01	9.379034839834652360e-01	9.788095886608605412e-02	3.300000000000000000e+01
5.174399999818461993e+02	-3.607555731662550613e-01	1.001694795866733045e+00	1.180260351529645035e-01	3.700000000000000000e+01
5.182799999818143988e+02	-3.708999474608845048e-01	9.389361611306945576e-01	1.286286597292312095e-01	5.200000000000000000e+01
5.191199999817825983e+02	-3.104615098782232963e-01	9.325068642829492660e-01	2.094321591642529512e-01	4.500000000000000000e+01
5.199599999817578464e+02	-2.419369661397539062e-01	9.583512235187434669e-01	3.106262486024111702e-01	5.300000000000000000e+01
5.207999999817261596e+02	-5.911299290956257835e-01	1.126004875353334711e+00	-1.883470576750605474e-01	5.600000000000000000e+01
5.216399999816942454e+02	-6.746058456417465266e-01	1.078714543619959443e+00	-1.883247382463100195e-01	4.700000000000000000e+01
5.224799999816696072e+02	-6.726020707058459891e-01	1.172947297953221835e+00	-2.788380851075742406e-01	7.000000000000000000e+01
5.233199999816378067e+02	-6.744379815179968318e-01	1.003498250842454809e+00	-4.193849111119649642e-01	5.800000000000000000e+01
5.241599999816060063e+02	-5.972822028759594559e-01	9.021754119909850544e-01	-5.192509945394605531e-01	5.900000000000000000e+01
5.249999999815813680e+02	-2.106242798017170514e-01	8.942185179005548434e-01	-2.190501196807050910e-01	3.500000000000000000e+01
5.258399999815494539e+02	4.473222770183582497e-03	9.384161038791276610e-01	-5.892063556819595593e-01	3.800000000000000000e+01
5.266799999815177671e+02	-4.362062162060276194e-01	5.748079306586113546e-01	-3.193291125400876673e-01	3.800000000000000000e+01
5.275199999814930152e+02	-4.128540214402391939e-01	4.818979707682764513e-01	-4.086148908200675223e-01	5.300000000000000000e+01
5.283599999814612147e+02	-3.208325121912878330e-01	4.770671131152326438e-01	-3.375881970975402879e-01	5.200000000000000000e+01
5.291999999814294142e+02	-1.343374548835605253e-01	9.615832415101088770e-01	1.285819147747213620e-02	5.800000000000000000e+01
5.300399999814046623e+02	-7.297841336884474117e-01	1.209198533646510754e+00	-1.373873222387844706e-01	4.600000000000000000e+01
5.308799999813729755e+02	-1.540245523748140499e-01	8.552669175527256584e-01	2.526573166187167097e-01	4.200000000000000000e+01
5.317199999813410614e+02	1.247656091269533363e-02	8.541495256108149192e-01	-1.863383090875054826e-01	4.000000000000000000e+01
5.325599999813164231e+02	-1.856893412030089507e-01	8.101459291343360292e-01	-4.551249022373315967e-02	3.900000000000000000e+01
5.333999999812846227e+02	-5.163037824793548225e-02	5.131332001740531723e-01	-1.044188382149529026e-01	5.500000000000000000e+01
5.342399999812528222e+02	-9.557762980592698909e-02	1.014598936009186048e+00	-4.133251862061730897e-01	3.800000000000000000e+01
5.350799999812281840e+02	-3.743316871232096332e-01	5.972652802489690771e-01	-3.525998047717782136e-01	4.400000000000000000e+01
5.359199999811962698e+02	-1.657689382914853127e-01	9.035109142550581396e-01	1.075006326576000149e-01	4.300000000000000000e+01
5.367599999811645830e+02	-2.053813591230486679e-01	8.479010455165756355e-01	1.174894729432240936e-01	3.600000000000000000e+01
5.375999999811398311e+02	-3.091682074744461772e-01	9.673378836325916552e-01	5.762338951572765211e-02	3.800000000000000000e+01
5.384399999811080306e+02	-1.786954196887116098e-01	8.702049215798162152e-01	1.277796255169820760e-01	5.000000000000000000e+01
5.392799999810762301e+02	-2.229404749033108146e-01	8.775193732333725904e-01	3.686835623813826679e-01	6.600000000000000000e+01
5.401199999810514782e+02	-2.609577910849409932e-01	8.013001561024601926e-01	6.939778410140240439e-02	3.800000000000000000e+01
5.409599999810197914e+02	-2.663309776879323465e-01	8.637934987848048252e-01	1.995986589601570493e-01	5.400000000000000000e+01
5.417999999809878773e+02	-1.940739959952679783e-01	8.681599415167084999e-01	8.993345039141642516e-02	4.700000000000000000e+01
5.426399999809632391e+02	-3.006983666625586693e-01	8.920683165799800918e-01	7.019012382204881106e-02	4.200000000000000000e+01
5.434799999809314386e+02	-2.049855288622026706e-02	9.185587284614129544e-01	-1.195643624616944400e-01	3.800000000000000000e+01
5.443199999808996381e+02	-1.727851053420330629e-01	8.456344471926371398e-01	-1.191849321729345768e-01	4.500000000000000000e+01
5.451599999808749999e+02	-1.959754766747394683e-01	8.958607210704165880e-01	2.705137555389320880e-01	5.200000000000000000e+01
5.459999999808430857e+02	-3.231867304529245644e-01	9.298101974955557125e-01	5.053607496768330876e-02	4.400000000000000000e+01
5.468399999808113989e+02	-4.746912622845727014e-01	1.014181465895852341e+00	-1.941928617481591957e-02	4.200000000000000000e+01
5.476799999807794848e+02	-1.209910852589501928e-01	7.407619905931710491e-01	2.089318582769283950e-02	3.200000000000000000e+01
5.485199999807548465e+02	-2.584858800755398534e-01	9.307166837473737075e-01	2.616966852627147233e-01	3.900000000000000000e+01
5.493599999807230461e+02	-1.117951040038285271e-01	9.491647721361680112e-01	5.822658306958552465e-01	5.000000000000000000e+01
5.501999999806912456e+02	-2.598816981774767498e-01	9.918579271245313578e-01	3.022881501246055258e-01	3.900000000000000000e+01
5.510399999806666074e+02	-3.067610347489484468e-01	9.136065768166936607e-01	1.026117818414897798e-01	5.200000000000000000e+01
5.518799999806346932e+02	-3.134765267581869352e-01	8.595878428600975951e-01	3.732367258465072446e-01	4.500000000000000000e+01
5.527199999806030064e+02	-2.208798363923740737e-01	8.956099001807587001e-01	4.941071835677806057e-01	4.500000000000000000e+01
5.535599999805782545e+02	-9.544916708942352557e-02	9.237774173745414430e-01	5.949999607178058092e-01	4.300000000000000000e+01
5.543999999805464540e+02	1.631843743192007423e-01	8.122678229580309051e-01	2.250222801465557865e-01	3.600000000000000000e+01
5.552399999805146535e+02	-2.727639121421177038e-02	8.308035591912243945e-01	7.474328728717338777e-02	3.600000000000000000e+01
5.560799999804899016e+02	-1.205693652635346780e-01	9.820652431688401407e-01	2.258257795815783453e-01	4.200000000000000000e+01
5.569199999804582148e+02	-1.010747445857695936e-01	1.002947567900818626e+00	2.573435007366193794e-01	4.300000000000000000e+01
5.577599999804263007e+02	-1.433955961555817282e-01	1.010011542173064214e+00	2.772653827359929934e-01	2.300000000000000000e+01
5.585999999804016625e+02	-1.947984250340688561e-01	1.006499731459907565e+00	3.761047724409607440e-01	1.400000000000000000e+01
5.594399999803698620e+02	-6.312363205964643953e-02	9.296387749057970495e-01	4.769082718759833917e-01	4.100000000000000000e+01
5.602799999803380615e+02	-1.419896601201742214e-01	8.614851892403798672e-01	6.888723816060364769e-01	5.200000000000000000e+01
5.611199999803134233e+02	-1.800319943680257495e-01	8.269762745273077087e-01	7.000999501873206299e-01	3.200000000000000000e+01
5.619599999802815091e+02	-1.799820363589432759e-01	8.582500557199281843e-01	3.100106724723183937e-01	4.100000000000000000e+01
5.627999999802498223e+02	-1.292458139778140946e-01	9.138565063826220580e-01	6.091402147510445175e-01	5.000000000000000000e+01
5.636399999802250704e+02	-9.345543254296018176e-02	8.514352070101303127e-01	4.187831038910339032e-01	4.300000000000000000e+01
5.644799999801932699e+02	-1.334370933612873955e-01	1.005817012938251764e+00	2.502673459029503000e-01	5.000000000000000000e+01
5.653199999801614695e+02	-1.659226400652684674e-01	8.878035209259920180e-01	7.174042820049031377e-02	5.100000000000000000e+01
5.661599999801367176e+02	-1.403762273421413909e-01	9.931282777758596580e-01	4.024881290636357356e-01	5.200000000000000000e+01
5.669999999801050308e+02	-2.564771641158642979e-01	8.693875066368477178e-01	4.633474270705346676e-01	5.100000000000000000e+01
5.678399999800731166e+02	-2.556917881508908863e-01	8.691199754771687935e-01	4.338719336461740461e-01	3.300000000000000000e+01
5.686799999800484784e+02	-2.188201535769849215e-01	7.863734645540816359e-01	2.640839682193050209e-01	4.400000000000000000e+01
5.695199999800166779e+02	-5.902251312521045179e-02	9.225439924788219059e-01	6.045526762230677420e-01	5.200000000000000000e+01
5.703599999799848774e+02	-9.540850335807604665e-02	8.456181050261442067e-01	5.147312316530721077e-01	3.600000000000000000e+01
5.711999999799602392e+02	-1.373637423438189842e-01	8.427366764570862756e-01	6.057132865180996362e-01	5.600000000000000000e+01
5.720399999799283250e+02	-3.688723535236206885e-01	5.238226616842176497e-01	7.464051888093687914e-01	5.300000000000000000e+01
5.728799999798966383e+02	-8.905198687565274440e-02	1.065831089700317591e+00	7.762824319512398041e-01	5.100000000000000000e+01
5.737199999798718864e+02	-1.657338860579038453e-01	9.767710849013120367e-01	6.266841816687507283e-01	4.300000000000000000e+01
5.745599999798400859e+02	-2.117024791704480435e-01	1.036045412496306994e+00	1.975881185331509471e-01	4.400000000000000000e+01
5.753999999798082854e+02	-2.329391464176460147e-01	1.044241055688001296e+00	9.801218767941266563e-02	3.700000000000000000e+01
5.762399999797835335e+02	-2.379505220671020993e-01	8.223747419355902366e-01	1.088380065431850952e-01	4.600000000000000000e+01
5.770799999797518467e+02	-4.946576612865243305e-01	1.405359632546730353e+00	-2.986746658927907916e-02	4.200000000000000000e+01
5.779199999797199325e+02	-9.966532806742378625e-02	9.776034350683175944e-01	2.909248731313676117e-01	3.900000000000000000e+01
5.787599999796952943e+02	-8.057054760574899888e-02	8.738517469460695963e-01	2.225988302876635849e-01	5.900000000000000000e+01
5.795999999796634938e+02	-9.779804707383732421e-02	9.890528333069710243e-01	1.940942320139540378e-01	5.800000000000000000e+01
5.804399999796316933e+02	-4.117694090901267145e-01	9.915924606060180224e-01	1.740942320139544641e-01	3.900000000000000000e+01
5.812799999796070551e+02	-1.899378395614874648e-01	9.640608252788069876e-01	2.041165514427047967e-01	4.400000000000000000e+01
5.821199999795751410e+02	-1.090269632405629352e-01	8.439963313737344208e-01	6.052213631658602822e-01	5.300000000000000000e+01
5.829599999795434542e+02	-2.268497845243828692e-01	1.047821683669944548e+00	1.161810986021372116e-01	5.100000000000000000e+01
5.837999999795187023e+02	-7.816635294852858351e-02	1.004323529402658011e+00	3.767837231784034735e-01	3.900000000000000000e+01
5.846399999794869018e+02	4.701150423058564343e-02	8.545910863007009084e-01	3.970961951809122148e-01	4.800000000000000000e+01
5.854799999794551013e+02	-1.665923198510803616e-01	9.257051779838150196e-01	2.776541808996775273e-01	5.700000000000000000e+01
5.863199999794303494e+02	-6.512399528180168318e-01	1.138034174771227924e+00	-1.229002052844663240e-02	6.300000000000000000e+01
5.871599999793986626e+02	-8.001026996024229732e-01	1.192050125442534636e+00	2.773528686115440678e-01	7.500000000000000000e+01
5.879999999793667484e+02	-7.979129677560159450e-01	1.171056392700272397e+00	2.972747506109163496e-01	5.400000000000000000e+01
5.888399999793421102e+02	-8.042466106784651458e-01	1.129623399877992540e+00	2.672077923246654052e-01	4.700000000000000000e+01
5.896799999793103098e+02	-7.272579688508962192e-01	1.082652216430499692e+00	-5.271408967470803120e-02	5.700000000000000000e+01
5.905199999792785093e+02	-3.601783443605341972e-01	9.261829446529432630e-01	3.279331737590602813e-01	4.400000000000000000e+01
5.913599999792538711e+02	-7.945032500128874631e-01	1.162717190468001149e+00	3.084465206203241827e-01	3.600000000000000000e+01
5.921999999792219569e+02	-4.496981538501927389e-01	1.006288170678018901e+00	-1.732034809680982335e-03	4.500000000000000000e+01
5.930399999791902701e+02	-2.134454315029898908e-01	9.065156846540958213e-01	1.986697149078300306e-01	5.800000000000000000e+01
5.938799999791655182e+02	-2.112416289213996379e-01	8.551812430084737571e-01	1.693616171990988128e-01	5.400000000000000000e+01
5.947199999791337177e+02	-3.761278221599404503e-01	6.037246224433303610e-01	8.880632866858917396e-06	4.200000000000000000e+01
5.955599999791019172e+02	-4.248931916627043393e-01	9.903240235275774239e-01	-1.794666127914936737e-01	5.700000000000000000e+01
5.963999999790771653e+02	-5.937937602370340073e-01	9.597083829686319234e-01	1.704329497791281511e-01	6.400000000000000000e+01
5.972399999790454785e+02	-2.434237848546523253e-01	8.342943590086910888e-01	-1.197790847940023440e-01	4.500000000000000000e+01
5.980799999790135644e+02	-2.047434825617528986e-01	8.472763580581386123e-01	-3.002459851025962578e-02	4.300000000000000000e+01
5.989199999789889262e+02	-4.900368177282743432e-01	6.835654613145862868e-01	3.002543943491238210e-01	4.500000000000000000e+01
5.997599999789571257e+02	-7.510670323928572145e-01	1.108827866120314809e+00	1.916828377891626189e-01	6.900000000000000000e+01
6.005999999789253252e+02	-7.929276771229645249e-01	1.221821207506312845e+00	2.022408235079273808e-01	5.200000000000000000e+01
6.014399999789006870e+02	-3.063391218477917732e-01	9.460351163488596171e-01	2.188371264791877380e-02	4.800000000000000000e+01
6.022799999788687728e+02	-8.311157171517429276e-01	1.238965445723614778e+00	5.152660178790879897e-02	5.900000000000000000e+01
6.031199999788370860e+02	-2.096461372665885392e-01	8.031434110976007901e-01	-1.842875935458954118e-02	5.600000000000000000e+01
6.039599999788051718e+02	-6.468874047176704778e-01	1.185481948277306685e+00	-1.800469020832906608e-02	8.100000000000000000e+01
6.047999999787805336e+02	-2.933541099694743082e-01	8.698670906027494709e-01	-1.278149750639481219e-01	5.600000000000000000e+01
6.056399999787487332e+02	-7.327642931322131403e-01	1.147416479818886614e+00	1.422966220798045356e-01	4.300000000000000000e+01
6.064799999787169327e+02	-5.175929596200887772e-01	1.338320010471896637e+00	8.306664237170124920e-02	5.500000000000000000e+01
6.073199999786922945e+02	-6.468567813114312059e-01	1.193453020841349854e+00	4.843276900961104303e-01	8.100000000000000000e+01
6.081599999786603803e+02	-7.371331144784711853e-01	1.419301784141804745e+00	4.855106198198932965e-01	9.300000000000000000e+01
6.089999999786286935e+02	-7.545297748328323451e-01	1.334446031425112977e+00	2.757338141073990556e-01	4.800000000000000000e+01
6.098399999786039416e+02	-8.478025819333296909e-01	1.266095086042113849e+00	2.753209046755125122e-01	5.400000000000000000e+01
6.106799999785721411e+02	-7.429265544277185995e-01	1.230814711664464767e+00	3.953320643898874387e-01	6.000000000000000000e+01
6.115199999785403406e+02	-2.573115311489786450e-01	9.674964077870633616e-01	1.553097449611375858e-01	4.500000000000000000e+01
6.123599999785155887e+02	-2.635860075293408045e-01	8.525410061955014385e-01	1.655552586773936241e-01	7.400000000000000000e+01
6.131999999784839019e+02	-1.591708056443543740e-01	9.865867481557373253e-01	3.658454112511519973e-01	5.300000000000000000e+01
6.140399999784519878e+02	-2.052140825418184988e-01	1.006090645052861277e+00	3.059346889661544999e-01	6.000000000000000000e+01
6.148799999784273496e+02	-2.587357600180055783e-01	8.147547710260667486e-01	1.360128069667814188e-01	5.300000000000000000e+01
6.157199999783955491e+02	-1.759107807926589828e-01	9.474450523709236904e-01	3.368274661161785311e-01	5.300000000000000000e+01
6.165599999783637486e+02	-1.755655665175446245e-01	9.270047017093219210e-01	5.072292158336897394e-01	4.500000000000000000e+01
6.173999999783391104e+02	-4.394975525176327835e-01	9.222511481078896622e-01	3.574970489786974959e-01	4.800000000000000000e+01
6.182399999783071962e+02	-2.355716501769151705e-01	8.305395311850531925e-01	3.577314029805789275e-01	5.700000000000000000e+01
6.190799999782755094e+02	-1.540741810169912185e-01	8.572999973199451063e-01	1.381554721268405395e-01	5.100000000000000000e+01
6.199199999782507575e+02	-1.173672672659407112e-01	9.346311991553371001e-01	2.846794412934938734e-02	4.400000000000000000e+01
6.207599999782189570e+02	-1.045062530712250748e-01	8.932676292888181990e-01	3.782447498418428644e-01	4.300000000000000000e+01
6.215999999781871566e+02	-1.917659299582510357e-01	9.408553837764763728e-01	2.780103958399613440e-01	5.100000000000000000e+01
6.224399999781624047e+02	-1.195921617805986159e-01	9.349334121339580861e-01	-2.178872930128283869e-02	4.500000000000000000e+01
6.232799999781307179e+02	-9.857012731781722437e-02	9.146355981545148950e-01	3.090370895624894310e-01	7.000000000000000000e+01
6.241199999780988037e+02	-6.453364167546062902e-01	1.259548631889401804e+00	-2.050536214812348490e-02	6.900000000000000000e+01
6.249599999780741655e+02	-2.985794825106964367e-01	1.396606777350072548e+00	-1.404384038618711195e-01	8.400000000000000000e+01
6.257999999780423650e+02	-1.639810355105559836e-01	9.317453679298637326e-01	1.595057975662519389e-01	7.500000000000000000e+01
6.266399999780105645e+02	-3.607083301478866133e-01	1.213169525009178074e+00	3.097401515681337258e-01	8.500000000000000000e+01
6.274799999779859263e+02	-4.241056255825341736e-01	1.209713072440802506e+00	1.408784424344156072e-01	8.200000000000000000e+01
6.283199999779540121e+02	-4.939052962420191761e-01	1.310661821499859769e+00	2.414810670106821711e-01	8.300000000000000000e+01
6.291599999779223253e+02	-5.448733670529684048e-01	1.276046123517339481e+00	5.215033864394325036e-01	5.100000000000000000e+01
6.299999999778975734e+02	-8.897686696506852400e-01	1.402987088553999229e+00	4.809230812919165210e-01	5.300000000000000000e+01
6.308399999778657730e+02	-8.434703849131253151e-01	1.333554786241961665e+00	6.810346784356697825e-01	7.100000000000000000e+01
6.316799999778339725e+02	-7.887786921401129803e-06	1.070765883904076787e+00	6.319162958713189227e-01	4.800000000000000000e+01
6.325199999778092206e+02	-1.982753770782608171e-01	8.916878770936520482e-01	6.826751564488393598e-01	4.500000000000000000e+01
6.333599999777775338e+02	-1.638443152221213950e-01	1.001395339085117797e+00	3.532777810251062078e-01	5.900000000000000000e+01
6.341999999777456196e+02	-2.781719880254698296e-01	9.955604386371597059e-01	3.728537118788444182e-01	5.100000000000000000e+01
6.350399999777209814e+02	-7.070046662947149230e-02	1.008809821304829768e+00	6.224742815900836668e-01	6.000000000000000000e+01
6.358799999776891809e+02	-1.345463295579918395e-01	1.016205323500461333e+00	8.136014127419901598e-01	5.900000000000000000e+01
6.367199999776573804e+02	-4.949594303972588705e-01	1.405048177335011417e+00	5.946950647507698307e-01	5.800000000000000000e+01
6.375599999776327422e+02	-5.587824881689229528e-01	1.432941599747746153e+00	4.449294187526509070e-01	7.300000000000000000e+01
6.383999999776008281e+02	-8.516822200161797696e-01	1.425995709093811570e+00	3.846057870357677544e-01	6.800000000000000000e+01
6.392399999775691413e+02	-5.459758968329389006e-01	1.414437946354855313e+00	4.845388287495153712e-01	5.300000000000000000e+01
6.400799999775443894e+02	-5.467191279626888445e-01	1.446487187244912320e+00	4.956213210439206485e-01	6.100000000000000000e+01
6.409199999775125889e+02	-8.185297901568233669e-02	9.189438379867098661e-01	3.166033759089468269e-01	6.900000000000000000e+01
6.417599999774807884e+02	-3.226268659781510451e-01	9.370673139551506381e-01	3.667372924814511492e-01	5.100000000000000000e+01
6.425999999774560365e+02	-7.500435721690834612e-02	1.006029627612562649e+00	5.770720839127099211e-01	4.700000000000000000e+01
6.434399999774243497e+02	-2.279911312751963237e-01	9.239362602394969315e-01	2.182773330652429955e-01	5.500000000000000000e+01
6.442799999773924355e+02	-2.094341280748786005e-01	7.999882514637164377e-01	1.895941793615296689e-01	5.800000000000000000e+01
6.451199999773677973e+02	-2.322082432397074570e-01	8.421831264215136059e-01	1.203307205102994715e-01	2.900000000000000000e+01
6.459599999773359968e+02	1.038359402516846330e-01	8.427465370470486050e-01	1.603976787965515349e-01	3.900000000000000000e+01
6.467999999773041964e+02	-1.896422752339006479e-01	8.575591062617036187e-01	5.088870622906505048e-02	4.100000000000000000e+01
6.476399999772795582e+02	-7.077659759763221814e-02	8.336104691283381385e-01	5.127929623220062183e-02	3.700000000000000000e+01
6.484799999772476440e+02	-7.219736909910068334e-02	8.754457861887239289e-01	3.217480042359630588e-01	4.900000000000000000e+01
6.493199999772159572e+02	-4.829597696868148660e-02	8.670449538397875244e-01	2.428081771016175061e-01	4.300000000000000000e+01
6.501599999771912053e+02	-1.625517351378391595e-01	8.705160265267330999e-01	4.435447182503882146e-01	4.600000000000000000e+01
6.509999999771594048e+02	-1.362209495573374340e-01	8.196227802175961585e-01	2.340022665397754054e-01	3.700000000000000000e+01
6.518399999771276043e+02	-2.358240340629826903e-01	9.290847542165181494e-01	1.048057659747976267e-01	5.200000000000000000e+01
6.526799999771028524e+02	-1.417879972482047890e-01	7.975235392144206514e-01	5.261114525567083255e-01	4.400000000000000000e+01
6.535199999770711656e+02	-2.226196316582438328e-01	7.928255383115789812e-01	2.976068542829994890e-01	4.300000000000000000e+01
6.543599999770392515e+02	-2.538890959982680329e-01	8.222540355581706706e-01	4.793048599988303238e-02	3.900000000000000000e+01
6.551999999770075647e+02	-1.964568516524423103e-01	7.615419800581477716e-01	3.479081665711323268e-01	4.000000000000000000e+01
6.560399999769828128e+02	-2.293147590436959149e-01	8.107036703955188273e-01	4.591245754380404165e-01	3.500000000000000000e+01
6.568799999769510123e+02	-4.916034511315352518e-01	1.003888171736480928e+00	3.005864980212065163e-01	4.000000000000000000e+01
6.577199999769192118e+02	-3.936766119678765108e-01	9.564619161776803935e-01	3.916020320293585044e-01	3.300000000000000000e+01
6.585599999768944599e+02	-2.812409860591884581e-01	8.462419944384080850e-01	4.425506077512597614e-01	6.500000000000000000e+01
6.593999999768627731e+02	-1.628928732644681077e-01	8.102778475580869610e-01	4.632090308994030181e-01	5.400000000000000000e+01
6.602399999768308589e+02	-6.114664940419345385e-02	8.677942718284761270e-01	2.733875863294077391e-01	4.700000000000000000e+01
6.610799999768062207e+02	-1.261526644000383612e-01	5.682068875581229861e-01	2.835996209025393178e-01	4.400000000000000000e+01
6.619199999767744202e+02	-3.018350264731637367e-01	8.509882193319704413e-01	2.840571691919264730e-01	5.600000000000000000e+01
6.627599999767426198e+02	-9.165889407082516982e-02	8.417852012369415604e-01	4.239902109056745694e-01	4.400000000000000000e+01
6.635999999767179816e+02	-1.277546656207171338e-01	9.016282606943377687e-01	4.342692037650568437e-01	5.200000000000000000e+01
6.644399999766860674e+02	-3.352613496849699004e-01	8.676873582630157955e-01	4.454632932032147608e-01	4.400000000000000000e+01
6.652799999766543806e+02	-1.759094385966939456e-01	8.347568275287322592e-01	6.603243863635555044e-02	4.600000000000000000e+01
6.661199999766296287e+02	-2.899546705964368698e-01	8.171832497628308545e-01	-1.384480450551617281e-02	5.500000000000000000e+01
6.669599999765978282e+02	-7.629748640846116814e-01	1.177240340437137434e+00	-1.365508936113624117e-02	3.300000000000000000e+01
6.677999999765660277e+02	-9.229282423572726657e-02	8.497331628027779971e-01	2.166797020701229926e-01	3.800000000000000000e+01
6.686399999765412758e+02	-1.907289972412726797e-01	7.483581515507182758e-01	4.579407497945329197e-01	4.200000000000000000e+01
6.694799999765095890e+02	-2.059692367781451594e-01	8.202333466022615482e-01	6.890455615176884763e-01	3.700000000000000000e+01
6.703199999764776749e+02	-5.586199950480974508e-02	9.340699917982426825e-01	5.895254292358260706e-01	4.800000000000000000e+01
6.711599999764530367e+02	-2.914364915926057620e-01	8.452953821291337988e-01	7.002061718127197132e-01	6.500000000000000000e+01
6.719999999764212362e+02	1.011006383202754932e-01	1.089704632893766956e+00	5.411435878202457417e-01	6.600000000000000000e+01
6.728399999763894357e+02	-6.010133961377235323e-01	1.245321623909859454e+00	-1.980305933159818288e-01	7.800000000000000000e+01
6.736799999763647975e+02	-5.359022174418157647e-01	1.375718921833367858e+00	-1.885774193203713089e-01	7.300000000000000000e+01
6.745199999763328833e+02	-5.255953961024246723e-01	1.365662714314304083e+00	-1.997491893297786980e-01	8.200000000000000000e+01
6.753599999763011965e+02	-3.098988149410679682e-01	1.409020375570481320e+00	-2.005080499073002009e-01	7.800000000000000000e+01
6.761999999762764446e+02	-3.111848913202273081e-01	1.240271142464873577e+00	4.955890837895227108e-02	8.400000000000000000e+01
6.770399999762446441e+02	-3.451179844913063732e-01	1.427012369324895502e+00	8.977094295208276620e-02	7.000000000000000000e+01
6.778799999762128436e+02	-2.016865733794297455e-01	1.131028645893660922e+00	1.999160192389619617e-01	7.200000000000000000e+01
6.787199999761880918e+02	-1.074773522876988352e-01	9.585375650897809408e-01	4.403624078139745102e-01	5.900000000000000000e+01
6.795599999761564050e+02	-5.663792875928379544e-01	1.404336848257329962e+00	5.410096712477421299e-01	6.000000000000000000e+01
6.803999999761244908e+02	-8.578547996532535080e-01	1.199149628171113591e+00	3.619470872552676965e-01	5.600000000000000000e+01
6.812399999760998526e+02	-8.730241319764857622e-01	1.273781566609624605e+00	4.423488369727781588e-01	4.700000000000000000e+01
6.820799999760680521e+02	-8.517279119194505199e-01	1.424099539257667857e+00	2.223723982902603424e-02	6.000000000000000000e+01
6.829199999760362516e+02	-7.215280829778905058e-01	1.360955485343239957e+00	2.519359275408925569e-01	5.200000000000000000e+01
6.837599999760116134e+02	-5.065465012349825713e-01	1.438625645845469592e+00	4.619805663983940214e-01	6.700000000000000000e+01
6.845999999759796992e+02	-5.865877573914737297e-01	1.394192587784431225e+00	4.922595592577763135e-01	5.100000000000000000e+01
6.854399999759480124e+02	-2.282934502034557056e-01	1.029485899564729579e+00	5.226501492609125776e-01	6.200000000000000000e+01
6.862799999759232605e+02	-6.214324775159418834e-01	1.438401664936172608e+00	4.635652458396872788e-01	5.100000000000000000e+01
6.871199999758914601e+02	-4.818266445718677460e-01	1.374991355927523529e+00	6.739446761284475507e-01	6.700000000000000000e+01
6.879599999758596596e+02	-2.876331400252496451e-02	9.943041711345514955e-01	8.145696201334646780e-01	5.300000000000000000e+01
6.887999999758349077e+02	-4.531974729071848174e-01	1.380528987515642569e+00	4.657302304284969274e-01	4.300000000000000000e+01
6.896399999758032209e+02	-1.743974814277606811e-01	1.420337678651804936e+00	6.866230075785209053e-01	6.500000000000000000e+01
6.904799999757713067e+02	-5.656841881716090370e-01	1.451383140371866887e+00	5.172925904410390352e-01	4.200000000000000000e+01
6.913199999757466685e+02	-1.811099580434074596e-01	1.487482552688693005e+00	8.276162221579230760e-01	4.300000000000000000e+01
6.921599999757148680e+02	8.129910659815209328e-02	1.148813640155101012e+00	6.982523258773154495e-01	5.400000000000000000e+01
6.929999999756830675e+02	-5.366452252955831170e-01	1.460189115667542836e+00	6.486763950235774345e-01	5.000000000000000000e+01
6.938399999756584293e+02	-4.878566034379616667e-01	1.045809130305414669e+00	8.285536381654488025e-01	5.200000000000000000e+01
6.946799999756265152e+02	-1.489840654619172255e-01	9.741064257681308902e-01	7.285536381654487137e-01	3.800000000000000000e+01
6.955199999755948284e+02	-6.095023166314419427e-01	1.126982532170821116e+00	4.488326310248313966e-01	4.500000000000000000e+01
6.963599999755700765e+02	-5.400242327092534822e-01	1.354176419988746716e+00	8.393794570292203439e-01	4.200000000000000000e+01
6.971999999755382760e+02	-3.178207331992837226e-01	9.807260455109414465e-01	6.198481650329838999e-01	5.700000000000000000e+01
6.980399999755064755e+02	-4.909870817564936374e-01	1.066402225429335715e+00	4.799820816054873873e-01	4.300000000000000000e+01
6.988799999754817236e+02	-5.229064318033138647e-01	1.391630680551674715e+00	5.799374427479864202e-01	5.600000000000000000e+01
6.997199999754500368e+02	-2.907649570798511718e-01	8.702634052524018671e-01	3.000155607486139075e-01	4.400000000000000000e+01
7.005599999754181226e+02	-1.451010392345963851e-01	7.124471952302826594e-01	2.801494773211175016e-01	6.200000000000000000e+01
7.013999999753934844e+02	-1.871876088581316822e-01	8.583103209561642188e-01	3.208413796123865680e-01	6.600000000000000000e+01
7.022399999753616839e+02	-2.169932921694091021e-01	8.046851741480232079e-01	1.310645738998927889e-01	5.400000000000000000e+01
7.030799999753298835e+02	9.388342726047227416e-02	1.003247499806196430e+00	-7.913630095886237115e-02	4.900000000000000000e+01
7.039199999753052452e+02	-3.326733091563269795e-01	9.361148286636087335e-01	3.309752961848904107e-01	6.900000000000000000e+01
7.047599999752733311e+02	-3.221769633396718291e-01	9.169264181874083874e-01	3.508971781842635806e-01	6.100000000000000000e+01
7.055999999752416443e+02	-3.419725025109983108e-01	8.852865522412294297e-01	3.208971781842637760e-01	5.600000000000000000e+01
7.064399999752168924e+02	-2.156383786959423787e-01	8.626887585126254976e-01	8.012319696155221216e-01	6.400000000000000000e+01
7.072799999751850919e+02	-3.525883494175161559e-01	1.022913733552481830e+00	5.717564761911622107e-01	5.500000000000000000e+01
7.081199999751532914e+02	-1.721166708089398867e-01	8.137409552693029013e-01	5.215556013324063045e-01	7.800000000000000000e+01
7.089599999751285395e+02	-8.581651834134866874e-01	8.672442475421711094e-01	5.709194976130138599e-01	6.100000000000000000e+01
7.097999999750968527e+02	-3.300874799799551340e-01	9.413395032444178412e-01	4.806963033255073903e-01	4.500000000000000000e+01
7.106399999750649386e+02	-4.934708403536838262e-01	1.026667295850220540e+00	4.206739838967568090e-01	5.700000000000000000e+01
7.114799999750332518e+02	-5.344690890749710377e-01	1.487197614702747472e+00	5.003838313229982404e-01	4.800000000000000000e+01
7.123199999750084999e+02	6.983184138409725961e-02	1.188829916472968762e+00	4.900936787492411462e-01	7.000000000000000000e+01
7.131599999749766994e+02	-4.049197443339025426e-01	1.224160129107890072e+00	-1.991748096513479283e-02	5.800000000000000000e+01
7.139999999749448989e+02	-4.523500092634265002e-01	1.295013359253644580e+00	-5.990632125075912029e-02	6.100000000000000000e+01
7.148399999749201470e+02	-5.893015248444939402e-01	1.434022932877823564e+00	4.983700531860923988e-02	5.900000000000000000e+01
7.156799999748884602e+02	-4.311044675081490141e-01	1.223733338125352788e+00	-1.713347646907985578e-01	4.400000000000000000e+01
7.165199999748565460e+02	-5.320229294878622284e-01	1.154862211943491701e+00	1.875939027291724237e-01	5.600000000000000000e+01
7.173599999748319078e+02	-3.925048789378067227e-01	1.237586963654035088e+00	-8.270740955896060953e-02	6.300000000000000000e+01
7.181999999748001073e+02	-8.688695917483109099e-01	1.292648859772270953e+00	-3.312031899084644238e-02	4.800000000000000000e+01
7.190399999747683069e+02	-9.081731260048364618e-01	1.249217051138341361e+00	-8.307568013334565293e-02	4.800000000000000000e+01
7.198799999747436686e+02	-9.041321503217432110e-01	1.165777552279152474e+00	-1.515356395495537356e-01	6.300000000000000000e+01
7.207199999747117545e+02	-8.910569831314489875e-01	1.272022602755274789e+00	-1.800625572520133666e-01	5.100000000000000000e+01
7.215599999746800677e+02	-8.104503496633768123e-01	1.299149337950375127e+00	-3.286006346688483681e-01	9.000000000000000000e+01
7.223999999746553158e+02	-5.076922710260305394e-01	1.308048044306122648e+00	-2.976855380900729209e-01	8.300000000000000000e+01
7.232399999746235153e+02	-7.394927611072112938e-01	1.294029550843518450e+00	-3.279198920919550453e-01	7.000000000000000000e+01
7.240799999745917148e+02	-8.320952510833201643e-01	1.247671219805635445e+00	-3.876803038447773631e-02	7.500000000000000000e+01
7.249199999745669629e+02	-8.428287869890631612e-01	1.237345055161966911e+00	-2.193148563888676073e-01	5.000000000000000000e+01
7.257599999745352761e+02	-5.966942654500648757e-01	1.453022984553680175e+00	-2.294822521044976860e-01	6.700000000000000000e+01
7.265999999745033620e+02	-6.031667448277886479e-01	1.369343730801780623e+00	-4.693148563888676073e-01	6.600000000000000000e+01
7.274399999744787237e+02	-5.037464345690985112e-01	1.418696115166600435e+00	-4.290581829582356121e-01	7.600000000000000000e+01
7.282799999744469233e+02	-5.816194578850222285e-01	1.446624374634598809e+00	-4.594152938182456403e-01	9.300000000000000000e+01
7.291199999744151228e+02	-5.881865778976376191e-01	1.499532749577653590e+00	-2.998616823932578335e-01	6.100000000000000000e+01
7.299599999743904846e+02	-5.798959108433621168e-01	1.490387583650853998e+00	-4.500290781088875924e-01	7.900000000000000000e+01
7.307999999743585704e+02	-5.112053023776716998e-01	1.516347286469336808e+00	-4.800402378232626610e-01	8.200000000000000000e+01
7.316399999743268836e+02	-3.845273744678650019e-01	1.461745949018109059e+00	-4.804754666838992883e-01	8.400000000000000000e+01
7.324799999743021317e+02	-2.444146657398071909e-01	1.544472005864435005e+00	-4.908548969726598266e-01	1.030000000000000000e+02
7.333199999742703312e+02	-2.265494120619493401e-01	1.231700273438292470e+00	-4.513124452620478344e-01	7.500000000000000000e+01
7.341599999742385307e+02	-2.551118846985040989e-01	1.493417980042451632e+00	-4.821047849826940457e-01	5.300000000000000000e+01
7.349999999742137788e+02	-4.263660530973965024e-01	1.536938271007688428e+00	-5.025288541289554267e-01	9.800000000000000000e+01
7.358399999741820920e+02	-2.704377863328488729e-01	1.536506648424985855e+00	-5.021159446970693274e-01	9.500000000000000000e+01
7.366799999741501779e+02	-4.269892669596444534e-01	1.191852765581717932e+00	-5.020936252683187995e-01	9.000000000000000000e+01
7.375199999741255397e+02	-6.465132542949625361e-01	1.505783154213233388e+00	-4.619820281245661242e-01	1.000000000000000000e+02
7.383599999740937392e+02	-3.751485881675158396e-01	1.513603426771794602e+00	-2.421159446970695406e-01	8.500000000000000000e+01
7.391999999740619387e+02	-2.716221246099728148e-01	1.542605219036421005e+00	-5.018034726945610480e-01	7.900000000000000000e+01
7.400399999740373005e+02	-3.730689193131944137e-01	1.317891620872245539e+00	4.496919290317302753e-01	9.000000000000000000e+01
7.408799999740053863e+02	-5.398486054977738036e-01	1.456532080445416710e+00	2.313658861880254491e-01	5.900000000000000000e+01
7.417199999739736995e+02	-3.884909579355486642e-01	1.530802052798986068e+00	3.824260590536803228e-01	8.600000000000000000e+01
7.425599999739489476e+02	-2.231323853267639379e-01	1.405811664193503674e+00	5.632183987743268894e-01	5.400000000000000000e+01
7.433999999739171471e+02	-2.032958385304084459e-01	9.349310168952840172e-01	5.540888564956008011e-01	6.100000000000000000e+01
7.442399999738853467e+02	-2.315546523770883880e-01	1.544396967705935708e+00	8.148365573587454946e-01	7.500000000000000000e+01
7.450799999738605948e+02	-4.594194497566199686e-01	1.353628765240703302e+00	8.356623762225190433e-01	7.000000000000000000e+01
7.459199999738289080e+02	-7.093843257376164502e-01	1.508414687627141149e+00	5.067225490881730465e-01	4.300000000000000000e+01
7.467599999737969938e+02	-2.541834630947263918e-01	1.444194456963543871e+00	6.374144513794419709e-01	6.200000000000000000e+01
7.475999999737723556e+02	-1.566139104438093455e-01	1.577996850553937236e+00	5.079835968125827605e-01	5.300000000000000000e+01
7.484399999737405551e+02	-1.589897666567381407e-01	1.285710941320118650e+00	7.788763739626070048e-01	5.300000000000000000e+01
7.492799999737087546e+02	-1.870118757349672478e-01	1.422431385224790290e+00	8.597133525407545385e-01	6.900000000000000000e+01
7.501199999736841164e+02	-4.665412541410418612e-02	1.211804631885197381e+00	8.113873096970509735e-01	9.800000000000000000e+01
7.509599999736522022e+02	-9.598820913612726713e-02	1.347081444526249783e+00	5.024474825627049945e-01	7.700000000000000000e+01
7.517999999736205154e+02	-1.458620174070546227e-01	1.324376275488599930e+00	2.275995456521329174e-02	7.000000000000000000e+01
7.526399999735957635e+02	-2.415396467576620410e-01	1.193529649846542640e+00	5.134741762852330638e-01	9.700000000000000000e+01
7.534799999735639631e+02	-2.140994073083390958e-01	1.124188760857190772e+00	2.646571060090154859e-01	7.600000000000000000e+01
7.543199999735321626e+02	-4.156289174126648334e-01	1.354989539186536973e+00	4.659627925909268775e-01	1.040000000000000000e+02
7.551599999735074107e+02	-3.606435825020817276e-01	1.350172714919708028e+00	5.673131180303383481e-01	7.000000000000000000e+01
7.559999999734757239e+02	-2.999501179451549149e-01	1.260265224890808611e+00	8.688866377572570521e-01	7.800000000000000000e+01
7.568399999734438097e+02	-1.968251949473369677e-01	1.510188698078227532e+00	8.698128940504070705e-01	6.600000000000000000e+01
7.576799999734191715e+02	-2.079602778528766294e-01	1.563273521693801626e+00	8.201811646247922916e-01	5.700000000000000000e+01
7.585199999733873710e+02	6.109426380803029133e-03	1.557113624308627209e+00	3.408507474873108123e-01	7.700000000000000000e+01
7.593599999733555705e+02	-2.993822127449874415e-02	1.503878111463798462e+00	3.315761289217054042e-01	7.200000000000000000e+01
7.601999999733309323e+02	-3.044054752869840286e-03	1.612142887619427256e+00	3.921117952117203487e-01	9.400000000000000000e+01
7.610399999732990182e+02	-2.695081758301398622e-02	1.370482771840755731e+00	4.426809406448608541e-01	8.200000000000000000e+01
7.618799999732673314e+02	-7.112714107175222011e-02	1.600658571665377394e+00	1.038303912255180705e-01	7.300000000000000000e+01
7.627199999732354172e+02	-2.623531425346605772e-01	1.507205524285012643e+00	8.435489780115634773e-02	6.700000000000000000e+01
7.635599999732107790e+02	-3.652023549754801479e-01	1.345280703770896480e+00	4.242433006574040100e-01	9.600000000000000000e+01
7.643999999731789785e+02	-3.088328658502454971e-01	1.319666317427063973e+00	3.447678072330431220e-01	9.200000000000000000e+01
7.652399999731471780e+02	-2.470442148018499040e-01	1.231228306295413688e+00	4.256717440974431277e-01	9.100000000000000000e+01
7.660799999731225398e+02	-2.170459654689409490e-01	1.152146220416430111e+00	6.564640838180899607e-01	8.500000000000000000e+01
7.669199999730906256e+02	-2.500220082078712380e-01	1.384602342457938562e+00	7.713366668060794851e-02	8.900000000000000000e+01
7.677599999730589388e+02	-1.775582513428375364e-01	1.454871352323419131e+00	8.280599229737588551e-01	9.100000000000000000e+01
7.685999999730341870e+02	-3.046474947632376029e-01	1.365708887428468188e+00	5.889415404094076045e-01	9.100000000000000000e+01
7.694399999730023865e+02	-1.626448100224138216e-01	1.313605051197971108e+00	8.599012758456838768e-01	6.100000000000000000e+01
7.702799999729705860e+02	-1.387287017073219886e-01	1.149394958231045649e+00	7.312516012850958091e-01	9.000000000000000000e+01
7.711199999729458341e+02	-2.782430015051176042e-01	1.236866235258474944e+00	7.530036764420189321e-01	8.100000000000000000e+01
7.719599999729141473e+02	5.716540792157331907e-03	1.088962895963927480e+00	5.344432795964331184e-01	6.700000000000000000e+01
7.727999999728822331e+02	-1.926723621586354795e-01	1.110221988818413053e+00	3.056596884633422384e-01	9.000000000000000000e+01
7.736399999728575949e+02	-2.820904868833764567e-01	1.065601155086508101e+00	1.964631878983640334e-01	9.400000000000000000e+01
7.744799999728257944e+02	-2.562810389792780086e-01	1.184977012088900494e+00	9.702117361712891963e-02	8.600000000000000000e+01
7.753199999727939939e+02	-2.248737541717318322e-01	7.268229184454924052e-01	1.776684370508974098e-01	7.900000000000000000e+01
7.761599999727693557e+02	-6.758958307747313654e-01	1.426635919893843862e+00	-1.318963340884660163e-01	7.300000000000000000e+01
7.769999999727374416e+02	-7.437014139119000333e-01	1.381864223885770571e+00	2.279139507671539278e-01	6.800000000000000000e+01
7.778399999727057548e+02	-5.209489873038286589e-01	1.553874399157251673e+00	-1.522869240916020495e-01	6.900000000000000000e+01
7.786799999726810029e+02	-6.869068304995273877e-01	1.408323586611444966e+00	9.775771476589945053e-02	5.700000000000000000e+01
7.795199999726492024e+02	-5.292389095239720120e-01	1.596218774489837955e+00	5.836033934216633412e-02	5.500000000000000000e+01
7.803599999726174019e+02	-8.528679253384261472e-01	1.429602373763422918e+00	8.926427620656562922e-02	5.100000000000000000e+01
7.811999999725926500e+02	-6.883976468944688065e-01	1.324633434969598511e+00	-6.004382150216480696e-02	3.600000000000000000e+01
7.820399999725609632e+02	-8.351149549103666914e-01	1.327065937068592660e+00	-2.957511349840213910e-02	3.500000000000000000e+01
7.828799999725290490e+02	-8.697771839345556089e-01	1.358390692737387440e+00	4.071503907535589661e-02	4.900000000000000000e+01
7.837199999725044108e+02	-8.438974564966841285e-01	1.402912445296287558e+00	3.148505936725154442e-02	3.500000000000000000e+01
7.845599999724726104e+02	-8.546449493880210468e-01	1.047660754465507438e+00	-7.220413765212541080e-03	4.800000000000000000e+01
7.853999999724408099e+02	-8.744717903376724166e-01	1.332302609026239537e+00	6.419686996045070870e-02	4.600000000000000000e+01
7.862399999724161717e+02	-8.554063456888592043e-01	9.992830639737846354e-01	4.511196653922633359e-02	4.900000000000000000e+01
7.870799999723842575e+02	-8.557575669694799103e-01	9.908541031801014753e-01	-8.412917288325294507e-02	3.700000000000000000e+01
7.879199999723525707e+02	-4.063384130797480509e-01	8.302591635341194376e-01	5.660736826551815426e-02	3.700000000000000000e+01
7.887599999723278188e+02	-8.305013435571240166e-01	1.047409237151068595e+00	-4.263377115696176389e-02	4.900000000000000000e+01
7.895999999722960183e+02	-5.163921037549705773e-01	8.778729309742381304e-01	2.790189513305296742e-02	2.700000000000000000e+01
7.904399999722642178e+02	-7.045120999922396265e-01	1.003539982058754276e+00	1.978237771324256045e-01	3.700000000000000000e+01
7.912799999722394659e+02	-8.673212624599706544e-01	1.077602753008800818e+00	-5.236593801195432718e-02	5.000000000000000000e+01
7.921199999722077791e+02	-4.764927570416581659e-01	8.598866638019870834e-01	-1.016293968631840627e-01	4.800000000000000000e+01
7.929599999721758650e+02	-3.654845615295023720e-01	7.305906067189056330e-01	-1.501897937087699475e-01	3.200000000000000000e+01
7.937999999721512268e+02	-3.962894360399715765e-01	7.072108590718997334e-01	-2.986720725537277410e-01	3.800000000000000000e+01
7.946399999721194263e+02	-3.954176060015583971e-01	6.538489884731042423e-01	-1.169981153974322119e-01	5.000000000000000000e+01
7.954799999720876258e+02	-4.494941864753130290e-01	6.499106897198174693e-01	-3.163396922492887064e-01	4.000000000000000000e+01
7.963199999720629876e+02	-9.710267502332214917e-02	6.701997264109813557e-01	-2.264289699642914044e-01	4.900000000000000000e+01
7.971599999720310734e+02	-6.311053808560274092e-01	1.456295664958659586e+00	4.240285783250956619e-01	7.400000000000000000e+01
7.979999999719993866e+02	-5.213679009971450284e-01	1.357228401354554137e+00	2.347985986169924821e-01	7.600000000000000000e+01
7.988399999719746347e+02	-3.975688407896313947e-01	1.532032625750883170e+00	6.858476117682710260e-01	7.100000000000000000e+01
7.996799999719428342e+02	-5.434855707587153972e-01	1.511948875477266085e+00	7.275885272108193469e-01	4.300000000000000000e+01
8.005199999719110338e+02	-5.826592134122243749e-01	1.614735564916689015e+00	7.593740815108680486e-01	5.700000000000000000e+01
8.013599999718862819e+02	-5.186769801357407061e-01	1.577024364576779192e+00	6.294856786546207950e-01	5.200000000000000000e+01
8.021999999718545951e+02	-5.957240275109541017e-01	1.615251401199795822e+00	7.299097478008826911e-01	5.200000000000000000e+01
8.030399999718226809e+02	-2.105419197049513969e-01	1.640333289180084364e+00	5.409922400952869026e-01	5.800000000000000000e+01
8.038799999717980427e+02	-2.715650620984639829e-01	1.575164300335941903e+00	7.417957395303091950e-01	5.500000000000000000e+01
8.047199999717662422e+02	-4.772407846304105306e-02	1.012506714050356749e+00	3.728224332528369267e-01	6.400000000000000000e+01
8.055599999717344417e+02	-1.935527769670812859e-01	1.636541192774647158e+00	5.938937658328664604e-01	5.700000000000000000e+01
8.063999999717098035e+02	-1.688610375646355521e-01	1.588019613781899153e+00	6.147084249822643010e-01	6.000000000000000000e+01
8.072399999716778893e+02	-1.789549676212693896e-01	1.578539003347138703e+00	6.156793201329162635e-01	5.000000000000000000e+01
8.080799999716462025e+02	-2.051052998747380229e-01	1.672960837309837245e+00	3.167171735698190993e-01	7.700000000000000000e+01
8.089199999716214506e+02	-1.723666333588091959e-01	1.665819249559110204e+00	1.975653118623426074e-01	7.700000000000000000e+01
8.097599999715896502e+02	-2.134497351945476851e-01	1.675220452953325889e+00	6.074090758610886098e-01	4.900000000000000000e+01
8.105999999715578497e+02	-6.358487400241976673e-01	1.587319593996394218e+00	5.870631247154536325e-01	5.300000000000000000e+01
8.114399999715330978e+02	-6.934567230541439642e-01	1.354284949219646705e+00	3.981456170098587322e-01	5.100000000000000000e+01
8.122799999715014110e+02	-5.687278272297682236e-01	1.563256828850708047e+00	6.200092893105346725e-01	5.200000000000000000e+01
8.131199999714694968e+02	-8.700016844631157653e-01	1.378738269861905508e+00	5.011810593199421682e-01	4.500000000000000000e+01
8.139599999714448586e+02	-7.329152510255347863e-01	1.558054207755432685e+00	6.814488924649495516e-01	2.700000000000000000e+01
8.147999999714130581e+02	-7.651371281838308391e-01	1.432070110065300383e+00	7.719957184693391206e-01	4.900000000000000000e+01
8.156399999713812576e+02	-1.632310435510788693e-01	1.691440129380406887e+00	6.121854336137189101e-01	3.900000000000000000e+01
8.164799999713566194e+02	-5.175345977786278695e-01	1.661171582291203208e+00	8.619176004687116865e-01	4.200000000000000000e+01
8.173199999713247053e+02	-5.388944993430904162e-01	1.671673814359291299e+00	9.024421070443509052e-01	4.500000000000000000e+01
8.181599999712930185e+02	-6.442603569608991165e-01	1.667088243825155303e+00	9.030224121918672964e-01	4.100000000000000000e+01
8.189999999712611043e+02	-7.078303167584181210e-01	1.665163981946978566e+00	6.036585159112597410e-01	5.000000000000000000e+01
8.198399999712364661e+02	-7.962962974466165633e-01	1.387951783821705476e+00	8.548526053494178711e-01	6.500000000000000000e+01
8.206799999712046656e+02	-9.086242160011082092e-01	1.655548734880525785e+00	8.455221882119361432e-01	7.700000000000000000e+01
8.215199999711728651e+02	-2.610662754263088914e-01	1.686077912884680785e+00	5.748972442069186783e-01	5.800000000000000000e+01
8.223599999711482269e+02	-5.467156065383278474e-01	1.564214858157480847e+00	7.247410082056644498e-01	5.600000000000000000e+01
8.231999999711163127e+02	-3.740665258875672805e-01	1.155358678021233487e+00	9.264372847907109687e-01	5.700000000000000000e+01
8.240399999710846259e+02	-9.825531967036482683e-02	1.267616516614488376e+00	3.580666030895058860e-01	8.300000000000000000e+01
8.248799999710598740e+02	-5.808318006329429295e-01	1.628737109152911700e+00	7.982228390907599724e-01	7.000000000000000000e+01
8.257199999710280736e+02	-3.135828089807581875e-01	1.058293129630740737e+00	4.183567556632636908e-01	4.300000000000000000e+01
8.265599999709962731e+02	-2.579312485792684129e-02	1.151049981988567339e+00	2.387027068088980464e-01	5.300000000000000000e+01
8.273999999709715212e+02	1.634177444608653218e-02	9.982549562440610202e-01	6.281782002332594317e-01	3.400000000000000000e+01
8.282399999709398344e+02	3.852236523843188820e-02	1.159506402459442143e+00	-2.160976519361046400e-02	5.800000000000000000e+01
8.290799999709079202e+02	8.568374231256825624e-02	1.416360750754794395e+00	-2.212414946192251541e-01	5.600000000000000000e+01
8.299199999708832820e+02	2.839099976824144278e-02	1.497683050839672347e+00	-1.017883206236152027e-01	6.300000000000000000e+01
8.307599999708514815e+02	-1.245547500484462944e-01	1.447388855918724460e+00	-3.927257366311405207e-01	6.300000000000000000e+01
8.315999999708196810e+02	-3.169799458147792848e-01	1.372623400500444291e+00	-3.735515554949135897e-01	3.900000000000000000e+01
8.324399999707950428e+02	-3.859083925226833856e-01	1.504405281982567288e+00	-3.845001312168148111e-01	5.300000000000000000e+01
8.332799999707631287e+02	-4.608075969851341824e-01	1.562839450135935948e+00	-3.156049429399696571e-01	5.700000000000000000e+01
8.341199999707314419e+02	-3.333577183960443335e-01	1.412842738713766977e+00	-3.769775878081325082e-01	5.200000000000000000e+01
8.349599999707066900e+02	-3.107296699504225046e-01	1.571369143299037319e+00	-1.673793375256438232e-01	8.200000000000000000e+01
8.357999999706748895e+02	-2.726131933378006522e-01	1.668827262997233163e+00	-2.674797749550217318e-01	8.500000000000000000e+01
8.366399999706430890e+02	-2.648511641775606051e-01	1.239025191684124394e+00	-2.271449835237624448e-01	8.100000000000000000e+01
8.374799999706183371e+02	-2.438969089990905559e-02	1.087181849639652143e+00	-7.655351866187043441e-02	5.700000000000000000e+01
8.383199999705866503e+02	-2.852467461959662387e-03	1.069282262495995894e+00	-9.586161637060230944e-02	2.900000000000000000e+01
8.391599999705547361e+02	-1.242546602889476048e-01	1.159018288499080285e+00	4.487492477816790171e-02	4.500000000000000000e+01
8.399999999705300979e+02	-8.263492329153976357e-02	1.153611967655791659e+00	1.252655147813044323e-01	5.700000000000000000e+01
8.408399999704982974e+02	-6.287014788307132562e-02	1.147500183155813147e+00	2.555556673550620772e-01	3.500000000000000000e+01
8.416799999704664970e+02	-2.614405072684924392e-01	9.692802163574079088e-01	-1.139644649267999021e-01	4.100000000000000000e+01
8.425199999704418587e+02	-2.248368430385880856e-01	1.046289541164238557e+00	-2.337301109249181330e-01	5.100000000000000000e+01
8.433599999704099446e+02	-1.683559090187856100e-01	1.144783123847240347e+00	-4.035961943524148943e-01	5.700000000000000000e+01
8.441999999703782578e+02	-2.285536616616816730e-01	1.277940450549841955e+00	-2.537189512105428868e-01	4.500000000000000000e+01
8.450399999703535059e+02	-3.109615846937892059e-01	1.125234962294882735e+00	-2.441988189286816713e-01	3.700000000000000000e+01
8.458799999703217054e+02	-2.280780124223440453e-01	1.181369892832407231e+00	-2.744220132161880876e-01	4.100000000000000000e+01
8.467199999702899049e+02	-1.289751629070003958e-01	1.301318701224186469e+00	-3.539309857836738793e-01	8.600000000000000000e+01
8.475599999702651530e+02	1.819914024458668678e-02	1.161672074623169237e+00	-4.041653397855555774e-01	4.200000000000000000e+01
8.483999999702334662e+02	2.334358803349445566e-02	1.266432822822213922e+00	-2.747121657899458391e-01	4.800000000000000000e+01
8.492399999702015521e+02	4.942275479986335540e-02	1.046502982879012222e+00	-2.247344852186965447e-01	4.500000000000000000e+01
8.500799999701769138e+02	5.046304939679657764e-02	1.214448278216952559e+00	-3.748349226480733876e-01	3.000000000000000000e+01
8.509199999701451134e+02	1.210599608636719893e-01	9.339106617725505544e-01	-3.249911586493281490e-01	3.300000000000000000e+01
8.517599999701133129e+02	-4.756812071409868281e-01	1.254990345026524068e+00	-4.051362349362075399e-01	4.900000000000000000e+01
8.525999999700886747e+02	-4.914989026671321426e-01	1.347449468768058267e+00	-3.355937832255948550e-01	5.100000000000000000e+01
8.534399999700567605e+02	-5.991680327810051665e-01	1.257546246159641612e+00	-3.252813112230863446e-01	4.900000000000000000e+01
8.542799999700250737e+02	-5.302494891385052256e-01	1.670279112709891933e+00	-4.467868664681917679e-02	5.600000000000000000e+01
8.551199999700003218e+02	-5.584031168707817017e-01	1.646518039080834939e+00	-7.415418007117979826e-02	3.000000000000000000e+01
8.559599999699685213e+02	-4.843768213058154970e-01	1.649958344145783684e+00	-1.136743123530421506e-01	3.400000000000000000e+01
8.567999999699367208e+02	-6.995363454984975249e-01	1.436472790959420820e+00	3.716266622510611128e-02	3.500000000000000000e+01
8.576399999699119689e+02	-3.584866629382474912e-01	1.025861542406868665e+00	3.173970202269869034e-01	1.800000000000000000e+01
8.584799999698802822e+02	-6.915443274726555956e-01	1.478708455566419389e+00	-1.024802229148842336e-01	3.500000000000000000e+01
8.593199999698483680e+02	-5.358238963064181348e-01	9.946948763317884357e-01	2.693947193760015679e-02	3.700000000000000000e+01
8.601599999698237298e+02	-7.327049024725162951e-01	1.425598531626349086e+00	-9.402026349867709243e-02	3.300000000000000000e+01
8.609999999697919293e+02	-7.076088404794766973e-01	1.501641114600872129e+00	9.571190335631607482e-02	3.600000000000000000e+01
8.618399999697601288e+02	-7.573200670265194390e-01	1.415773311662778866e+00	1.060355350732002933e-01	3.600000000000000000e+01
8.626799999697354906e+02	-7.256346361053616079e-01	1.366732759713439549e+00	-2.309400720552590158e-02	3.800000000000000000e+01
8.635199999697035764e+02	-6.283508720057291441e-01	1.089948518872493111e+00	2.792152680262693920e-02	4.200000000000000000e+01
8.643599999696718896e+02	-5.238970147289236934e-01	1.034987300416421618e+00	-1.917213623373634768e-01	4.100000000000000000e+01
8.651999999696471377e+02	-7.175620063837264695e-01	1.055956763191062464e+00	-4.105177947484461853e-02	2.900000000000000000e+01
8.660399999696153372e+02	-7.414232335573132104e-01	1.045581589305129455e+00	-1.403933563267019125e-01	4.100000000000000000e+01
8.668799999695835368e+02	-4.648462224136373777e-01	9.161805300445067246e-01	-1.993555028897984194e-01	3.200000000000000000e+01
8.677199999695587849e+02	-4.456904873429046177e-01	1.024164889001418999e+00	-8.895375317228726431e-02	3.700000000000000000e+01
8.685599999695270981e+02	-4.369585662830246520e-01	9.730017826633385880e-01	-1.794559403191757774e-01	2.600000000000000000e+01
8.693999999694951839e+02	-2.173265290013901563e-01	1.239159238904548488e+00	-2.696902943210575110e-01	2.800000000000000000e+01
8.702399999694634971e+02	-3.206031628445700221e-01	8.128496763502894851e-01	-2.691881071741684117e-01	2.600000000000000000e+01
8.710799999694387452e+02	-1.339020307604101845e-01	1.276776694664878420e+00	-3.279940177360112230e-01	2.700000000000000000e+01
8.719199999694069447e+02	-2.986269002514596593e-01	1.014310302272235731e+00	-3.674360320172458394e-01	2.400000000000000000e+01
8.727599999693751442e+02	-1.022829909932241321e-01	1.163507630221413791e+00	-3.678377817347562306e-01	3.800000000000000000e+01
8.735999999693503923e+02	-3.713592173870168267e-01	1.072526366158992772e+00	-3.180498163078877560e-01	4.500000000000000000e+01
8.744399999693187056e+02	-7.946544753192519295e-01	1.098949523081074631e+00	-2.780274968791367485e-01	2.900000000000000000e+01
8.752799999692867914e+02	-5.650508578954998029e-01	9.016448115216952885e-01	-2.676815457335028903e-01	3.500000000000000000e+01
8.761199999692621532e+02	-7.547572526389210168e-01	1.036586542927629750e+00	-3.669115254416057681e-01	5.000000000000000000e+01
8.769599999692303527e+02	-7.313308400886420202e-01	9.537190096999772493e-01	-2.366771714397248871e-01	2.900000000000000000e+01
8.777999999691985522e+02	-5.215719642581326809e-01	7.348093108197559786e-01	-3.162196231503373589e-01	5.900000000000000000e+01
8.786399999691739140e+02	-5.453648662020995630e-01	7.229832214224174436e-01	-1.961191857209594325e-01	4.000000000000000000e+01
8.794799999691419998e+02	-1.793045377106565752e-01	1.323225222894738096e+00	-3.560633871490828106e-01	4.300000000000000000e+01
8.803199999691103130e+02	-5.885558610690679870e-01	1.109169691863417739e+00	-2.857955540040753029e-01	2.700000000000000000e+01
8.811599999690855611e+02	-5.845559406090998777e-01	9.935453310664925652e-01	-1.455500402878189270e-01	4.300000000000000000e+01
8.819999999690537607e+02	-2.150994403061474713e-01	1.058290379226150435e+00	-3.956281582884462189e-01	4.400000000000000000e+01
8.828399999690219602e+02	-2.309846957545076407e-01	9.205326206339421447e-01	-4.157955540040751963e-01	3.500000000000000000e+01
8.836799999689972083e+02	-7.079637622841303823e-01	1.101358629600508010e+00	-1.854384431440667669e-01	5.000000000000000000e+01
8.845199999689655215e+02	-7.757798041515329146e-01	1.139729458806115758e+00	-2.353156862859373533e-01	3.600000000000000000e+01
8.853599999689336073e+02	-1.794064749109338663e-01	1.450563424078957553e+00	-3.859294705765794475e-01	6.300000000000000000e+01
8.861999999689089691e+02	-2.260452056987887204e-01	1.332648581579015001e+00	-2.964539771522187728e-01	7.000000000000000000e+01
8.870399999688771686e+02	-2.670896702440828108e-01	1.467678520398411735e+00	-3.467999282978531106e-01	9.800000000000000000e+01
8.878799999688453681e+02	-1.928532589871529979e-01	1.263606857283004814e+00	-4.169896434422333265e-01	9.900000000000000000e+01
8.887199999688207299e+02	-4.679784751669586740e-01	1.425945243066220058e+00	-2.172463168728655525e-01	9.100000000000000000e+01
8.895599999687888157e+02	-5.318886361979906496e-01	1.413103256263291030e+00	-2.676703860191271822e-01	9.200000000000000000e+01
8.903999999687571290e+02	-4.202255088287891738e-01	1.263946790118666286e+00	-4.178824205922579971e-01	5.700000000000000000e+01
8.912399999687323771e+02	-6.070039398492426130e-01	1.211969169888536868e+00	-4.080498163078871698e-01	7.400000000000000000e+01
8.920799999687005766e+02	-6.460609585741785565e-01	1.305987354312307502e+00	-3.385966423122774849e-01	8.100000000000000000e+01
8.929199999686687761e+02	-5.189875997749560099e-01	1.273414413689238245e+00	-2.689983920297884801e-01	6.600000000000000000e+01
8.937599999686440242e+02	-4.752568930531850810e-01	1.236270405356698632e+00	-1.982395314522680252e-01	7.600000000000000000e+01
8.945999999686123374e+02	-4.083347563681307690e-01	1.148111281453413568e+00	1.830773148440183462e-01	8.600000000000000000e+01
8.954399999685804232e+02	-7.281438985534052222e-01	1.046654195958996780e+00	-1.458401928615771226e-01	5.800000000000000000e+01
8.962799999685557850e+02	-2.195611471189344854e-01	1.079791331248728170e+00	-8.527104742843638618e-02	6.600000000000000000e+01
8.971199999685239845e+02	-1.602327839813924015e-01	9.485969293214893128e-01	-1.571743600344843728e-02	3.600000000000000000e+01
8.979599999684921841e+02	-8.436048949352858983e-01	1.276572736464054003e+00	-1.062865814365894224e-01	3.200000000000000000e+01
8.987999999684675458e+02	-8.264427212187683836e-01	1.142308692283194205e+00	-2.158401928615769627e-01	3.300000000000000000e+01
8.996399999684356317e+02	-8.979856670518806538e-01	1.412487595370009785e+00	-7.492509628280163980e-02	4.500000000000000000e+01
9.004799999684039449e+02	-7.799916750546636024e-01	1.178576579527000234e+00	-1.146795825665449797e-01	3.600000000000000000e+01
9.013199999683791930e+02	-6.078879026007264486e-01	1.084357809311388365e+00	-4.513713085593318297e-02	3.400000000000000000e+01
9.021599999683473925e+02	-8.960268564036688588e-01	9.715564149336479716e-01	4.503026485969696679e-02	4.600000000000000000e+01
9.029999999683155920e+02	-8.563309306749822269e-01	1.467503585040660141e+00	-9.408811770465330682e-02	4.100000000000000000e+01
9.038399999682908401e+02	-7.918759449724106503e-01	1.081916311108447104e+00	-3.987680275276073161e-03	2.900000000000000000e+01
9.046799999682591533e+02	-5.199194474677746314e-01	9.091008100171933393e-01	2.638059029910966302e-02	3.000000000000000000e+01
9.055199999682272392e+02	-7.447127994832669629e-01	1.263053333557987656e+00	-2.431841808402537275e-01	3.000000000000000000e+01
9.063599999682026009e+02	-8.184294259726812015e-01	1.205743433828168065e+00	-3.332065002690045574e-01	3.200000000000000000e+01
9.071999999681708005e+02	-6.164069286668549807e-01	9.344355668014898697e-01	-2.826819936933651078e-01	5.700000000000000000e+01
9.080399999681390000e+02	-4.331379145370171102e-01	9.349046532780036500e-01	3.802106831227902717e-02	5.600000000000000000e+01
9.088799999681143618e+02	-8.985088567247991875e-01	1.095049963440239083e+00	-6.144326539770572637e-02	4.700000000000000000e+01
9.097199999680824476e+02	-9.772728951816382903e-01	1.278541047718267265e+00	-2.604946896758053576e-01	4.300000000000000000e+01
9.105599999680507608e+02	-9.157055051629576781e-01	1.229031399176694350e+00	-7.928944052327224767e-02	4.900000000000000000e+01
9.113999999680260089e+02	-7.684598927014327785e-01	1.320268071868532900e+00	-4.903276709264003941e-02	5.300000000000000000e+01
9.122399999679942084e+02	-8.383917136760352662e-01	1.220969401518395614e+00	-5.930060023764793797e-02	4.300000000000000000e+01
9.130799999679624079e+02	-8.034976954814396777e-01	1.106094906492330665e+00	-5.925596138014643799e-02	6.800000000000000000e+01
9.139199999679376560e+02	-7.828720821355297232e-01	1.222839609012510209e+00	-3.793229196663978620e-01	5.800000000000000000e+01
9.147599999679059692e+02	-8.643225456225991365e-01	1.132786721887693915e+00	3.000749747108377719e-02	2.900000000000000000e+01
9.155999999678740551e+02	-9.393264316243801204e-01	1.274673215423550943e+00	-1.707178839633112233e-01	3.300000000000000000e+01
9.164399999678494169e+02	-8.349726544170579245e-01	1.059512902196427575e+00	-7.070672424893587049e-02	3.800000000000000000e+01
9.172799999678176164e+02	-7.776705692371272960e-01	1.251746163125087463e+00	-9.046121053267919265e-02	5.300000000000000000e+01
9.181199999677858159e+02	-6.743152976542603483e-01	1.037471471787799970e+00	-3.197023499551581160e-01	5.600000000000000000e+01
9.189599999677611777e+02	-8.095356523656285219e-01	1.271100346270436887e+00	-1.892224822370205395e-01	5.500000000000000000e+01
9.197999999677292635e+02	-9.006616243056768667e-01	1.327963598966238834e+00	-1.992782808088966462e-01	4.800000000000000000e+01
9.206399999676975767e+02	-9.770551120060879668e-01	1.123963872995084046e+00	-8.925596138014624259e-02	3.800000000000000000e+01
9.214799999676728248e+02	-1.070799402803256584e+00	1.359445589543604171e+00	-7.861985766075418880e-02	3.100000000000000000e+01
9.223199999676410243e+02	-1.051223276426973996e+00	1.297575421688204500e+00	-1.075038862232227110e-01	3.300000000000000000e+01
9.231599999676092239e+02	-1.082323519282216040e+00	1.358302525204774014e+00	-1.767003867882013246e-01	3.800000000000000000e+01
9.239999999675844720e+02	-9.030240076602495947e-01	1.264664076462253206e+00	6.414775150432161510e-02	4.300000000000000000e+01
9.248399999675527852e+02	-9.053158592904644308e-01	1.381041554411925887e+00	9.494009122496871456e-02	3.000000000000000000e+01
9.256799999675208710e+02	-9.120462411944210146e-01	1.402897125115032395e+00	3.957547503743668038e-01	3.500000000000000000e+01
9.265199999674891842e+02	-8.887934035017970302e-01	1.278324675331521831e+00	1.673059506725338430e-01	3.500000000000000000e+01
9.273599999674644323e+02	-9.390895897284821103e-01	1.328961920773792826e+00	1.190468661150814178e-01	4.800000000000000000e+01
9.281999999674326318e+02	-9.801457747168278445e-01	1.379988946510401604e+00	2.998503655501036924e-01	4.800000000000000000e+01
9.290399999674008313e+02	-8.792618383370154334e-01	1.344359239392378669e+00	-2.979252358988659921e-02	3.500000000000000000e+01
9.298799999673760794e+02	-9.250293952889805382e-01	1.290441627596102592e+00	2.096048518338475830e-01	4.200000000000000000e+01
9.307199999673443926e+02	-1.073924782348782969e+00	1.376971027021443916e+00	4.095936921194716085e-01	5.100000000000000000e+01
9.315599999673124785e+02	-1.006361658243882573e+00	1.350603649493010039e+00	4.002297958388645327e-01	5.100000000000000000e+01
9.323999999672878403e+02	-9.545938969487721693e-01	1.249954619224460828e+00	1.208547398438808429e-01	4.800000000000000000e+01
9.332399999672560398e+02	-1.040504800769383564e+00	1.340967100017657287e+00	2.812899687045185004e-01	6.900000000000000000e+01
9.340799999672242393e+02	-9.133100437084493706e-01	1.360905147865310028e+00	4.127880899014346738e-02	5.100000000000000000e+01
9.349199999671996011e+02	-1.069519773743245139e+00	1.405065014867954432e+00	2.412341701326417009e-01	4.900000000000000000e+01
9.357599999671676869e+02	-1.051584134706903484e+00	1.333617631782292534e+00	3.311560521320142669e-01	5.500000000000000000e+01
9.365999999671360001e+02	-9.800231791253111169e-01	1.255376874034361379e+00	1.299731224082321113e-01	4.700000000000000000e+01
9.374399999671112482e+02	-1.042542601703768668e+00	1.472937879017180762e+00	1.484107623956893995e-01	5.500000000000000000e+01
9.382799999670794477e+02	-1.067813515665022805e+00	1.440893029325959418e+00	1.774175478162867137e-01	4.500000000000000000e+01
9.391199999670476473e+02	-1.005995206896400873e+00	1.362372000908187886e+00	2.475626241031658736e-01	5.800000000000000000e+01
9.399599999670228954e+02	-1.035233572380374056e+00	1.383271795892120792e+00	4.384554012531909351e-01	6.400000000000000000e+01
9.407999999669912086e+02	-9.016172553238455123e-01	1.308159984197502013e+00	1.994374561182175043e-01	7.000000000000000000e+01
9.416399999669592944e+02	-1.028811719331823582e+00	1.375397307562845839e+00	1.600958792663598196e-01	6.100000000000000000e+01
9.424799999669346562e+02	-1.024880176920813568e+00	1.356175568263783049e+00	3.026327498198977395e-02	6.400000000000000000e+01
9.433199999669028557e+02	-9.152945162496024523e-01	1.332413234971596694e+00	3.059806641324902543e-02	5.200000000000000000e+01
9.441599999668710552e+02	-9.594503872709516656e-01	1.246815057145362005e+00	3.009774967020097947e-01	5.800000000000000000e+01
9.449999999668464170e+02	-1.024192969302475831e+00	1.338806571184814942e+00	1.716582392789032241e-01	6.600000000000000000e+01
9.458399999668145028e+02	-9.864639393374829979e-01	1.300191047945663314e+00	1.225398567145523643e-01	5.300000000000000000e+01
9.466799999667828160e+02	-1.033237084042042397e+00	1.446100649572862551e+00	1.330978424333175703e-01	6.700000000000000000e+01
9.475199999667580641e+02	-1.047963966346333820e+00	1.425790406555897505e+00	-4.760521957232644041e-02	5.600000000000000000e+01
9.483599999667262637e+02	-9.125961719709430042e-01	1.351188929198926303e+00	-8.869887158110678627e-02	4.200000000000000000e+01
9.491999999666944632e+02	-1.035579416237531802e+00	1.377129747911766344e+00	3.009663369876345307e-01	5.800000000000000000e+01
9.500399999666697113e+02	-1.036922437105701533e+00	1.315417785898198133e+00	2.138106997041422375e-03	5.300000000000000000e+01
9.508799999666380245e+02	-9.835118478987610047e-01	1.382978806536861782e+00	-3.687983813793094257e-02	5.300000000000000000e+01
9.517199999666061103e+02	-1.225298226657432821e+00	1.475144919933740084e+00	2.234884324364534436e-01	6.600000000000000000e+01
9.525599999665814721e+02	-9.728060846589627886e-01	1.376698685581388304e+00	4.402409872646817490e-02	7.400000000000000000e+01
9.533999999665496716e+02	-9.340690051470268429e-01	1.360219150244056152e+00	3.438120958647772341e-02	5.600000000000000000e+01
9.542399999665178711e+02	-1.025670708186201097e+00	1.409049046316187770e+00	5.452628587335706101e-02	6.300000000000000000e+01
9.550799999664932329e+02	-1.054797593149370272e+00	1.293484961264777411e+00	3.148722370189909192e-01	6.200000000000000000e+01
9.559199999664613188e+02	-9.704881032650369832e-01	1.373692342055750970e+00	1.259658890277717269e-01	7.400000000000000000e+01
9.567599999664296320e+02	-1.017164562789627524e+00	1.372555802218634824e+00	1.168809856065466946e-01	6.800000000000000000e+01
9.575999999664048801e+02	-9.207229187653673819e-01	1.432798251324701511e+00	1.175394087546894895e-01	7.800000000000000000e+01
9.584399999663730796e+02	-9.492764303893501676e-01	1.475077955785579320e+00	3.727157560968263894e-02	8.600000000000000000e+01
9.592799999663412791e+02	-8.604417794124152863e-01	1.503303956340033665e+00	-3.324177125158156443e-02	6.200000000000000000e+01
9.601199999663165272e+02	-8.848651365673418923e-01	1.492806747873643758e+00	4.679170789154474264e-02	8.000000000000000000e+01
9.609599999662848404e+02	-8.995298690118040952e-01	1.493925987755574170e+00	1.871711381803042862e-01	8.100000000000000000e+01
9.617999999662529262e+02	-9.841175021200569972e-01	1.448899323321565902e+00	5.768448504156875600e-02	7.100000000000000000e+01
9.626399999662282880e+02	-9.327690206805847595e-01	1.422364272185902223e+00	3.833174847533671326e-02	7.500000000000000000e+01
9.634799999661964875e+02	-9.229677487456662277e-01	1.372300908373702555e+00	-6.137809895090517998e-02	8.100000000000000000e+01
9.643199999661646871e+02	-9.508790200489478650e-01	1.436238416251811145e+00	-6.099866866214487260e-02	8.100000000000000000e+01
9.651599999661400489e+02	-9.597867652031233376e-01	1.375834473359482502e+00	-6.098750894776916454e-02	6.900000000000000000e+01
9.659999999661081347e+02	-8.859057443813966870e-01	1.498115191859362483e+00	8.875581762159789889e-02	6.600000000000000000e+01
9.668399999660764479e+02	-9.194095339855046234e-01	1.498257599823254793e+00	-6.084243266089117697e-02	8.900000000000000000e+01
9.676799999660516960e+02	-8.955262343101004774e-01	1.418310665475939203e+00	-8.025096779899953958e-02	8.000000000000000000e+01
9.685199999660198955e+02	-8.947650534538524880e-01	1.378258260111589806e+00	-7.008357208337034905e-02	7.400000000000000000e+01
9.693599999659880950e+02	-9.015594220357634470e-01	1.296119602126815096e+00	-1.801505303696218085e-01	6.500000000000000000e+01
9.701999999659633431e+02	-9.463664523240851167e-01	1.305240466628021068e+00	-2.002063289414981462e-01	5.100000000000000000e+01
9.710399999659316563e+02	-9.723131476305439946e-01	1.368684528628008934e+00	5.991642791662954437e-02	6.900000000000000000e+01
9.718799999658997422e+02	-9.937050157430356023e-01	1.348404954926969879e+00	2.000726639178838084e-01	6.800000000000000000e+01
9.727199999658751040e+02	-9.690126045542797328e-01	1.435758052253000017e+00	1.045209420664505728e-02	6.300000000000000000e+01
9.735599999658433035e+02	-1.018246731556384788e+00	1.360991659101816964e+00	-1.894474683639777446e-01	7.000000000000000000e+01
9.743999999658115030e+02	-9.841903089963643936e-01	1.480012846737210452e+00	-1.400612526546196612e-01	7.400000000000000000e+01
9.752399999657868648e+02	-9.537155921113296131e-01	1.483822565066070354e+00	8.964859477162212542e-02	6.400000000000000000e+01
9.760799999657549506e+02	-1.054203550774307274e+00	1.394726679313293971e+00	-4.007241236899528047e-02	5.300000000000000000e+01
9.769199999657232638e+02	-1.019401434713660848e+00	1.334962284763122398e+00	-1.896818223658596203e-01	5.200000000000000000e+01
9.777599999656913496e+02	-1.021557621467383825e+00	1.346551306469955023e+00	-1.391349963614687546e-01	5.700000000000000000e+01
9.785999999656667114e+02	-9.863347251298115737e-01	1.287180802010645664e+00	-6.827569835457092395e-02	6.800000000000000000e+01
9.794399999656349110e+02	-9.698944538425671169e-01	1.342530589156069709e+00	-5.717088663141511873e-02	6.200000000000000000e+01
9.802799999656031105e+02	-7.948235459716777029e-01	1.375031278399553969e+00	-1.059879569076329631e-01	4.500000000000000000e+01
9.811199999655784723e+02	-8.446250126389003299e-01	1.321077338928365208e+00	-3.476038832634875675e-02	6.400000000000000000e+01
9.819599999655465581e+02	-8.649855818849907507e-01	1.468497072853519825e+00	-1.536220974600679412e-01	4.100000000000000000e+01
9.827999999655148713e+02	-1.009906395931270850e+00	1.261866687377285245e+00	3.671269397119170108e-02	6.300000000000000000e+01
9.836399999654901194e+02	-1.028648948969333787e+00	1.356653904290283208e+00	1.694704797307267086e-02	6.100000000000000000e+01
9.844799999654583189e+02	-8.833503722227860067e-01	1.534999448733707084e+00	1.710328397432725467e-02	5.600000000000000000e+01
9.853199999654265184e+02	-9.353560102144946597e-01	1.354407773078428079e+00	2.721488111808012533e-02	6.300000000000000000e+01
9.861599999654017665e+02	-8.731191650598404408e-01	1.338103167900843715e+00	1.747155454871229807e-02	6.200000000000000000e+01
9.869999999653700797e+02	-9.348070970293278492e-01	1.303761029425363205e+00	-2.327070008812932578e-01	7.700000000000000000e+01
9.878399999653381656e+02	-9.673999422193766407e-01	1.302451460366579994e+00	-5.268468145254212587e-02	7.300000000000000000e+01
9.886799999653135274e+02	-9.125302318661958623e-01	1.243055312745333651e+00	-1.829190354544234509e-01	5.100000000000000000e+01
9.895199999652817269e+02	-9.502433650309107804e-01	1.325785422457947504e+00	7.666805511368979253e-02	5.300000000000000000e+01
9.903599999652499264e+02	-1.040750629116388382e+00	1.404673195727394130e+00	1.865899371130632645e-01	7.300000000000000000e+01
9.911999999652252882e+02	-1.061592590079815324e+00	1.393974265414918534e+00	1.172148811180799832e-01	6.700000000000000000e+01
9.920399999651933740e+02	-9.615305941324621131e-01	1.284698138453506999e+00	1.780853388393546233e-01	5.600000000000000000e+01
9.928799999651616872e+02	-9.633624228710502280e-01	1.305520915761260170e+00	1.391789908481340099e-01	5.700000000000000000e+01
9.937199999651369353e+02	-9.986814316551821946e-01	1.377588180586851507e+00	2.013872628441060186e-02	7.900000000000000000e+01
9.945599999651051348e+02	-9.768514854288312677e-01	1.358216338955536173e+00	-2.294930031412047988e-01	5.700000000000000000e+01
9.953999999650733344e+02	-9.740385498966830369e-01	1.305499118606288533e+00	-1.297719960005876416e-01	6.800000000000000000e+01
9.962399999650485825e+02	-1.012087236259752387e+00	1.387279550347482626e+00	7.011640685565989628e-02	5.100000000000000000e+01
9.970799999650168957e+02	-9.650233704829886960e-01	1.284677373739459227e+00	6.087526743318116829e-02	5.800000000000000000e+01
9.979199999649849815e+02	-1.014185607392349198e+00	1.376341956901107721e+00	-4.804224027241543737e-02	6.700000000000000000e+01
9.987599999649603433e+02	-9.782956385569931967e-01	1.294604816527453295e+00	1.820916763000890448e-01	4.200000000000000000e+01
9.995999999649285428e+02	-1.015864287860114956e+00	1.366201405752946130e+00	1.823371900163461845e-01	7.800000000000000000e+01
1.000439999964896742e+03	-8.835955922948599550e-01	1.248033094516671326e+00	3.290633544948651235e-02	5.000000000000000000e+01
1.001279999964872104e+03	-8.990235437005722474e-01	1.457173945195858522e+00	-7.690394940613387575e-02	8.100000000000000000e+01
1.002119999964840190e+03	-8.607223075553207536e-01	1.322800207083858481e+00	7.346432116825196701e-02	7.400000000000000000e+01
1.002959999964808503e+03	-9.511901542217380268e-01	1.411500372418501570e+00	2.842789803176493102e-01	7.200000000000000000e+01
1.003799999964783751e+03	-9.072266953471910256e-01	1.350648322284708769e+00	-5.471664538857323734e-02	5.900000000000000000e+01
1.004639999964751951e+03	-8.302272963906816017e-01	1.439394650660393182e+00	-2.403590281167966580e-02	7.300000000000000000e+01
1.005479999964720150e+03	-9.239290683884959776e-01	1.254973173600429703e+00	-7.394662509667648820e-02	6.500000000000000000e+01
1.006319999964695398e+03	-9.024862226672638599e-01	1.235454939197477842e+00	-2.242144582416840670e-01	6.000000000000000000e+01
1.007159999964663712e+03	-9.905445879636438633e-01	1.293171985860276152e+00	-5.425909709918563806e-02	6.300000000000000000e+01
1.007999999964631797e+03	-9.186508847232204289e-01	1.308605974446876985e+00	-7.456040938731911538e-02	5.400000000000000000e+01
1.008839999964607159e+03	-1.006481521661463319e+00	1.365863604482598248e+00	-4.449345110106728285e-02	7.100000000000000000e+01
1.009679999964575359e+03	-8.121208607911221122e-01	1.283464641609921131e+00	-2.240805416691808993e-01	6.500000000000000000e+01
1.010519999964543558e+03	-9.411167854310633629e-01	1.338660529486837447e+00	-1.345380899585686407e-01	6.700000000000000000e+01
1.011359999964518920e+03	-9.164682697229089570e-01	1.266869843383229721e+00	7.514943803892260021e-02	6.600000000000000000e+01
1.012199999964487006e+03	-9.156079176826388277e-01	1.256165790998327481e+00	4.607569433207414633e-02	6.600000000000000000e+01
1.013039999964455319e+03	-9.173814135896627420e-01	1.276851885747145587e+00	-5.297572994602584018e-02	7.700000000000000000e+01
1.013879999964430567e+03	-8.877701411675253951e-01	1.310722461335412703e+00	4.732558234210770820e-02	7.600000000000000000e+01
1.014719999964398767e+03	-9.210515670049019832e-01	1.329411493504576214e+00	7.770501263086826427e-02	8.500000000000000000e+01
1.015559999964366966e+03	-9.172191349091924906e-01	1.255786753357625685e+00	3.802864434775177216e-02	7.000000000000000000e+01
1.016399999964342214e+03	-9.795375423181305052e-01	1.230497256739639056e+00	4.481067623483792062e-01	5.600000000000000000e+01
1.017239999964310528e+03	-9.820009051267568623e-01	1.261161517597862769e+00	2.183857552077621555e-01	5.200000000000000000e+01
1.018079999964278613e+03	-9.231892828404824058e-01	1.317542337376416128e+00	2.915577549965853166e-02	5.600000000000000000e+01
1.018919999964253975e+03	-9.813952312146057011e-01	1.408075300853965928e+00	1.497026015040474611e-01	6.100000000000000000e+01
1.019759999964222175e+03	-8.888266903685533293e-01	1.434881717863341066e+00	5.997043464905482679e-02	6.600000000000000000e+01
1.020599999964190374e+03	-1.008964014049620772e+00	1.341989505859753962e+00	1.500931915071830325e-01	6.100000000000000000e+01
1.021439999964165736e+03	-9.899493374872321283e-01	1.374212741564292628e+00	1.711087255153365128e-01	7.500000000000000000e+01
1.022279999964133822e+03	-9.203404711192177956e-01	1.429886453007384262e+00	1.720015026653607393e-01	5.400000000000000000e+01
1.023119999964102135e+03	-9.085618306571774383e-01	1.408865557413189862e+00	1.321465789522400236e-01	6.200000000000000000e+01
1.023959999964077383e+03	-9.630687487870233099e-01	1.435189916071092142e+00	-3.822169162214494875e-02	6.600000000000000000e+01
1.024799999964045583e+03	-9.974357199358543369e-01	1.327186905340131062e+00	2.014769960897222489e-01	7.100000000000000000e+01
1.025639999964013896e+03	-9.688800926600293906e-01	1.370943152038833546e+00	1.215327946615989418e-01	7.300000000000000000e+01
1.026479999963989030e+03	-1.020779902181971011e+00	1.368224916312744455e+00	3.168903066285277959e-02	7.700000000000000000e+01
1.027319999963957343e+03	-9.072572588184186770e-01	1.397031609505866356e+00	-5.798733762026397898e-02	7.000000000000000000e+01
1.028159999963925429e+03	-9.987757265047605415e-01	1.360812524480358832e+00	2.325818078128767397e-01	5.100000000000000000e+01
1.028999999963900791e+03	-9.926075691360374265e-01	1.425291485285459459e+00	1.297239781601300379e-02	6.700000000000000000e+01
1.029839999963869104e+03	-8.849883859464604541e-01	1.380474080817023719e+00	1.138540152516616111e-01	6.300000000000000000e+01
1.030679999963837190e+03	-9.629180689954033312e-01	1.281895939950725705e+00	5.103903261696185467e-03	6.800000000000000000e+01
1.031519999963812552e+03	-9.787099706396702459e-01	1.366229660165824811e+00	2.459632012685948332e-01	6.200000000000000000e+01
1.032359999963780638e+03	-9.062206542882726978e-01	1.371609593326208909e+00	-5.345649358388904204e-02	5.900000000000000000e+01
1.033199999963748951e+03	-9.197701252042200792e-01	1.434514522363159017e+00	1.868671381329942704e-01	6.400000000000000000e+01
1.034039999963717037e+03	-8.554420567445824020e-01	1.408019422824942524e+00	1.755904042426337242e-02	7.100000000000000000e+01
1.034879999963692399e+03	-8.773383456185293028e-01	1.417612288227061867e+00	-2.205036957260064767e-02	8.900000000000000000e+01
1.035719999963660484e+03	-8.363219621898743128e-01	1.431648780731173076e+00	1.829558157303390331e-02	7.300000000000000000e+01
1.036559999963628798e+03	-9.667087400647709217e-01	1.350622003837557372e+00	8.250942715532616489e-03	6.900000000000000000e+01
1.037399999963604159e+03	-9.653424843666016386e-01	1.330489534793937167e+00	8.863037300429343901e-02	7.100000000000000000e+01
1.038239999963572245e+03	-9.293949100089662352e-01	1.269480349234864747e+00	5.918835872305860946e-02	5.500000000000000000e+01
1.039079999963540558e+03	-9.572491994016409933e-01	1.384276968170109257e+00	6.001417758683125214e-02	6.500000000000000000e+01
1.039919999963515693e+03	-8.882493067636048067e-01	1.293860663493539676e+00	5.944827343471459358e-04	5.500000000000000000e+01
1.040759999963484006e+03	-9.213319365948677842e-01	1.480478589790170219e+00	-2.912652440627061523e-02	5.900000000000000000e+01
1.041599999963452319e+03	-9.164829144690749274e-01	1.407617271633750278e+00	-1.090930452631448944e-01	4.900000000000000000e+01
1.042439999963427454e+03	-9.848412251160425512e-01	1.330138546115065878e+00	1.709292741656063264e-01	6.400000000000000000e+01
1.043279999963395767e+03	-9.159346868586304424e-01	1.386330305251991746e+00	5.190016931625773822e-02	9.200000000000000000e+01
1.044119999963363853e+03	-9.649394679270280051e-01	1.341200726272809618e+00	-2.741908810684900999e-02	7.200000000000000000e+01
1.044959999963339214e+03	-9.322883936030130769e-01	1.333107093903628027e+00	-1.075753241081032208e-01	7.300000000000000000e+01
1.045799999963307528e+03	-8.342907337302278847e-01	1.444791205938464884e+00	1.522684398906428704e-01	4.900000000000000000e+01
1.046639999963275613e+03	-9.463584460316667446e-01	1.238890243449272788e+00	-1.275418449649770025e-01	7.400000000000000000e+01
1.047479999963250975e+03	-1.004090594678682891e+00	1.341348383850178294e+00	-5.736328953497205063e-02	6.700000000000000000e+01
1.048319999963219061e+03	-9.433878249077451983e-01	1.367100072685648371e+00	-1.068499426737079538e-01	6.700000000000000000e+01
1.049159999963187374e+03	-9.701048069386501993e-01	1.303573340805659342e+00	-9.663790810057726333e-02	5.600000000000000000e+01
1.049999999963162736e+03	-9.796434170801973096e-01	1.450673165488439054e+00	-2.067941441018317228e-01	5.700000000000000000e+01
1.050839999963130822e+03	-1.037455651525121425e+00	1.374470533874657008e+00	1.933844113281737442e-01	4.700000000000000000e+01
1.051679999963098908e+03	-9.948081387898817241e-01	1.377376768731107148e+00	-5.630311666931797632e-02	6.400000000000000000e+01
1.052519999963074270e+03	-1.036053309207243700e+00	1.364588534547053200e+00	-1.263365958124444965e-01	6.900000000000000000e+01
1.053359999963042583e+03	-1.035080453310076365e+00	1.365647313199598756e+00	-6.403554098695973806e-03	5.400000000000000000e+01
1.054199999963010669e+03	-1.078501422221435746e+00	1.395647502205651591e+00	4.432182733569955957e-02	5.500000000000000000e+01
1.055039999962986030e+03	-9.936042344882594080e-01	1.369428602693599117e+00	6.592882620574336272e-02	6.300000000000000000e+01
1.055879999962954116e+03	-1.053302013449716412e+00	1.323767788414215829e+00	9.671000621201431002e-02	6.300000000000000000e+01
1.056719999962922429e+03	-1.024950582065894622e+00	1.367616734583563698e+00	-3.258693178234084442e-02	7.400000000000000000e+01
1.057559999962897791e+03	-9.992488900223683856e-01	1.275166026001471664e+00	2.798221365079989198e-02	5.500000000000000000e+01
1.058399999962865877e+03	-8.230896367077846776e-01	1.465208905193669864e+00	3.483281647964338035e-01	5.600000000000000000e+01
1.059239999962834190e+03	-9.581126138288347249e-01	1.279224556867855966e+00	-2.149327977356074726e-02	6.700000000000000000e+01
1.060079999962809325e+03	-9.827293259459750630e-01	1.309971543194464516e+00	1.880156927939253819e-01	4.700000000000000000e+01
1.060919999962777638e+03	-9.210611312521663763e-01	1.461583959756264761e+00	2.082946856533083313e-01	6.300000000000000000e+01
1.061759999962745951e+03	-1.032027837555091310e+00	1.371321285251408284e+00	2.095334139489666292e-01	7.500000000000000000e+01
1.062599999962721085e+03	-1.070280626865592666e+00	1.454351484920124449e+00	4.954457366334219515e-02	8.500000000000000000e+01
1.063439999962689399e+03	-9.673026425071071799e-01	1.282256427312134406e+00	-2.053354433728449280e-02	5.700000000000000000e+01
1.064279999962657485e+03	-9.327002954869385576e-01	1.379254195037990627e+00	2.494441362339645529e-01	2.600000000000000000e+01
1.065119999962632846e+03	-8.686124058414108617e-01	1.351867844123436413e+00	-4.027687090665255099e-02	6.900000000000000000e+01
1.065959999962601159e+03	-9.287670207179807846e-01	1.295948359522800075e+00	-2.967424633038584503e-02	8.000000000000000000e+01
1.066799999962569245e+03	-9.147114120803649939e-01	1.391934983302181905e+00	-3.493059757560010858e-01	5.900000000000000000e+01
1.067639999962544607e+03	-9.490549234791387789e-01	1.274684426031399198e+00	-1.490493023253685045e-01	7.000000000000000000e+01
1.068479999962512693e+03	-9.749892195396441252e-01	1.346817227475717971e+00	6.270659577469750445e-04	6.800000000000000000e+01
1.069319999962481006e+03	-9.298284762276267656e-01	1.287388306503842728e+00	-7.937293404225309601e-02	6.400000000000000000e+01
1.070159999962456368e+03	-9.364778265444044791e-01	1.382126203701943723e+00	1.137476682089255675e-02	6.700000000000000000e+01
1.070999999962424454e+03	-8.265345129894541287e-01	1.305338710499718502e+00	2.326358145453020221e-01	6.300000000000000000e+01
1.071839999962392540e+03	-8.442469871393818437e-01	1.409174936640226861e+00	3.364018883908048707e-02	6.200000000000000000e+01
1.072679999962367901e+03	-9.566163697851237657e-01	1.370506073488272136e+00	4.428745227284736075e-02	7.700000000000000000e+01
1.073519999962336215e+03	-9.608953622512181880e-01	1.286627873480696849e+00	-6.507644400776024796e-02	5.900000000000000000e+01
1.074359999962304300e+03	-9.167350963926601537e-01	1.247423916551426260e+00	-1.644626597171177096e-01	6.900000000000000000e+01
1.075199999962279662e+03	-9.409509915229214982e-01	1.297412159698168921e+00	-1.235475631383433637e-01	7.400000000000000000e+01
1.076039999962247748e+03	-8.720025424940445191e-01	1.217065659090401653e+00	5.749029029856078665e-02	7.900000000000000000e+01
1.076879999962216061e+03	-8.817809755869490118e-01	1.226225024899466831e+00	5.798131773107462195e-02	1.020000000000000000e+02
1.077719999962191423e+03	-8.950782927086962104e-01	1.277477080619675576e+00	8.798131773107398246e-02	6.900000000000000000e+01
1.078559999962159509e+03	-9.155360799289837814e-01	1.296319245793618791e+00	4.682714703048320715e-01	7.800000000000000000e+01
1.079399999962127822e+03	-9.012679716836373700e-01	1.264308242421861905e+00	2.095436777436168185e-01	8.500000000000000000e+01
1.080239999962102956e+03	-9.417233767060970706e-01	1.250025557734321779e+00	6.061501032364668973e-02	7.400000000000000000e+01
1.081079999962071270e+03	-9.316907169960373380e-01	1.280928103030632315e+00	1.612399543286637815e-01	9.800000000000000000e+01
1.081919999962039583e+03	-9.473220178891352816e-01	1.225715446540359466e+00	-2.882801779531982689e-01	9.400000000000000000e+01
1.082759999962014717e+03	-6.366372079465989486e-01	1.328069607286789022e+00	-9.899439967321788103e-02	1.040000000000000000e+02
1.083599999961983031e+03	-1.062486889061499795e+00	1.436778457450657243e+00	1.803918160361401846e-01	8.600000000000000000e+01
1.084439999961951116e+03	-4.596689446304189630e-01	1.219832822116980964e+00	1.807935657536514640e-01	6.600000000000000000e+01
1.085279999961919430e+03	-9.976832952886169892e-01	1.312170042252521540e+00	1.157474575992223365e-02	5.900000000000000000e+01
1.086119999961894791e+03	-9.865174108668774977e-01	1.343176954935874079e+00	-1.477668310919342254e-01	5.100000000000000000e+01
1.086959999961862877e+03	-1.032118680875210970e+00	1.423759178945513071e+00	-6.747667851817640283e-02	5.800000000000000000e+01
1.087799999961830963e+03	-1.039749102691065019e+00	1.401375966419337260e+00	1.224432862244073661e-02	6.700000000000000000e+01
1.088639999961806325e+03	-1.088457312961271128e+00	1.376725987895955683e+00	-7.711032520057781170e-03	5.700000000000000000e+01
1.089479999961774638e+03	-1.068565051188365089e+00	1.419216094526991156e+00	-1.071418870869171869e-01	6.300000000000000000e+01
1.090319999961742724e+03	-1.052179384336028534e+00	1.345710418980925027e+00	-6.695498511904762751e-03	5.300000000000000000e+01
1.091159999961718086e+03	-9.277669916183768350e-01	1.553435754371086830e+00	9.334914034559638196e-02	5.500000000000000000e+01
1.091999999961686171e+03	-8.496330881359845932e-01	1.494796192588786710e+00	7.137174109199810879e-01	5.800000000000000000e+01
1.092839999961654485e+03	-1.027747497450999248e+00	1.326725611123869442e+00	2.245097506406277255e-01	6.200000000000000000e+01
1.093679999961629846e+03	-9.847814680454725078e-01	1.320034187966236061e+00	2.521281264627273089e-02	6.400000000000000000e+01
1.094519999961597932e+03	-9.779259809892195676e-01	1.205478559659091786e+00	2.057596386506626018e-01	5.800000000000000000e+01
1.095359999961566245e+03	-1.058019388167409147e+00	1.295812478410240942e+00	1.363399437981787088e-01	5.400000000000000000e+01
1.096199999961541380e+03	-1.051157336769975359e+00	1.328624868595973396e+00	-1.309091076868096337e-02	5.000000000000000000e+01
1.097039999961509693e+03	-9.562436436379222471e-01	1.303824988449314048e+00	1.471880820907016663e-01	6.700000000000000000e+01
1.097879999961478006e+03	-9.229213147814050444e-01	1.253604763083920659e+00	-2.236552933428637147e-02	7.600000000000000000e+01
1.098719999961453141e+03	-9.124687276391050261e-01	1.391836712447659608e+00	-1.168478675739192951e-02	5.500000000000000000e+01
1.099559999961421454e+03	-1.021998549863941008e+00	1.280727106915538371e+00	7.892899753324922330e-02	6.600000000000000000e+01
1.100399999961389540e+03	-1.013938628747229842e+00	1.607190926788661045e+00	2.012049720341302361e-04	4.500000000000000000e+01
1.101239999961364902e+03	-1.062402595078093981e+00	1.350940634660034334e+00	-1.791850107373238465e-01	6.300000000000000000e+01
1.102079999961333215e+03	-9.407283888644570879e-01	1.221437849741910497e+00	-7.973183674171391289e-02	6.300000000000000000e+01
1.102919999961301301e+03	-1.060538352925220806e+00	1.424177454922819663e+00	7.031280211578749828e-02	6.200000000000000000e+01
1.103759999961276662e+03	-9.614244978522279439e-01	1.314229748401956499e+00	-1.588390595916888692e-01	5.600000000000000000e+01
1.104599999961244748e+03	-9.784306894805183674e-01	1.386978692955256776e+00	3.178588441332808046e-02	5.900000000000000000e+01
1.105439999961213061e+03	-9.071159935289401233e-01	1.244270516152621298e+00	-6.802440044229118854e-02	5.900000000000000000e+01
1.106279999961188423e+03	-1.061910639593818928e+00	1.203866073068297737e+00	2.219879384521394883e-02	5.000000000000000000e+01
1.107119999961156509e+03	-1.030139188585327048e+00	1.353474775205526726e+00	-1.270646650060154315e-01	5.500000000000000000e+01
1.107959999961124595e+03	-9.239369464122866304e-01	1.318380695961618443e+00	-8.607145042661334955e-02	8.700000000000000000e+01
1.108799999961099957e+03	-9.597747753107164215e-01	1.368797705407327925e+00	3.482132672341142765e-02	8.000000000000000000e+01
1.109639999961068270e+03	-1.021689211347112547e+00	1.344164039706203795e+00	-2.457604870032215061e-02	6.400000000000000000e+01
1.110479999961036356e+03	-1.014475845724490455e+00	1.386562459142485437e+00	-1.042300975546877062e-01	6.900000000000000000e+01
1.111319999961011717e+03	-9.528923811273095623e-01	1.568844357105664500e+00	1.561046938765713321e-01	5.700000000000000000e+01
1.112159999960979803e+03	-1.002019923495950593e+00	1.344560521080822468e+00	-8.318108440340932219e-02	7.900000000000000000e+01
1.112999999960948116e+03	-1.038107757945898157e+00	1.405438409942938449e+00	-1.127681749715225834e-01	6.400000000000000000e+01
1.113839999960923478e+03	-9.213570946859590549e-01	1.380852018029486317e+00	-9.289093182965135753e-02	5.300000000000000000e+01
1.114679999960891564e+03	-1.003366339830165543e+00	1.344302865452689844e+00	-1.025338209696418090e-01	5.700000000000000000e+01
1.115519999960859877e+03	-1.040264265267889954e+00	1.405061086381394375e+00	-2.258961954151716967e-02	5.000000000000000000e+01
1.116359999960835012e+03	-1.018866336236239789e+00	1.385084292390942551e+00	-1.432815218327867512e-01	6.000000000000000000e+01
1.117199999960803325e+03	-1.009072442456279362e+00	1.364871171666081295e+00	-1.331699246890338806e-01	5.900000000000000000e+01
1.118039999960771638e+03	-9.892582946522807674e-01	1.209361164129656885e+00	-2.524445432546391643e-01	7.200000000000000000e+01
1.118879999960746773e+03	-9.955871457167475569e-01	1.283271511573062185e+00	-2.721432309665057225e-01	7.600000000000000000e+01
1.119719999960715086e+03	-9.652608536476670054e-01	1.275105826988728097e+00	-1.522883072533844917e-01	6.200000000000000000e+01
1.120559999960683172e+03	-9.949116717279160582e-01	1.379281343644169766e+00	-2.326342583990190782e-01	7.400000000000000000e+01
1.121399999960658533e+03	-9.448884527265342115e-01	1.404292244518622113e+00	-1.526677375421452432e-01	7.800000000000000000e+01
1.122239999960626847e+03	-9.476647709718655221e-01	1.435971709884476866e+00	-1.526119389702684792e-01	6.900000000000000000e+01
1.123079999960594932e+03	-9.033929117511902973e-01	1.365293476746586521e+00	-1.224222238258882989e-01	9.000000000000000000e+01
1.123919999960570294e+03	-1.024175979229564604e+00	1.452332491093571321e+00	-5.258961954151830653e-02	5.800000000000000000e+01
1.124759999960538380e+03	-9.683089255801107242e-01	1.383573044406439578e+00	-9.260077925589360603e-02	6.000000000000000000e+01
1.125599999960506693e+03	-1.008950607749596884e+00	1.360994205229648202e+00	-1.620985921090043469e-01	6.300000000000000000e+01
1.126439999960482055e+03	-9.619409927308453234e-01	1.448800535599076511e+00	-2.188655753587376296e-02	7.300000000000000000e+01
1.127279999960450141e+03	-1.000961734633968092e+00	1.405982084401209420e+00	8.787908846224512516e-02	6.500000000000000000e+01
1.128119999960418227e+03	-9.932267770426896902e-01	1.438707609074480587e+00	-1.720093143940020219e-01	7.100000000000000000e+01
1.128959999960393588e+03	-9.469855014608334898e-01	1.537328806589083996e+00	9.770053303224024432e-02	6.900000000000000000e+01
1.129799999960361902e+03	-9.587118117838535625e-01	1.379942465917675776e+00	-2.623098684643832001e-03	7.400000000000000000e+01
1.130639999960329988e+03	-9.852176648386894442e-01	1.641663230889616187e+00	1.470309501697220078e-01	5.100000000000000000e+01
1.131479999960305349e+03	-1.011799127757004868e+00	1.567142680296374380e+00	2.069639918834695891e-01	7.500000000000000000e+01
1.132319999960273435e+03	-8.623663138913180148e-01	1.514283593610251444e+00	4.772429847428525385e-01	6.400000000000000000e+01
1.133159999960241748e+03	-9.749857748046544259e-01	1.477194780491299042e+00	1.774661790303584397e-01	5.200000000000000000e+01
1.133999999960217110e+03	-9.377134002729121676e-01	1.554209939256324446e+00	3.676782136034897341e-01	3.800000000000000000e+01
1.134839999960185196e+03	-9.355037670995010046e-01	1.513597460813539186e+00	2.979460467484971176e-01	5.200000000000000000e+01
1.135679999960153509e+03	-9.895268728756860810e-01	1.542809002515777905e+00	2.183031576085068259e-01	5.800000000000000000e+01
1.136519999960128644e+03	-9.480147085533552342e-01	1.389677860707593027e+00	1.897274047102470718e-02	7.000000000000000000e+01
1.137359999960096957e+03	-9.256685702442268848e-01	1.528654717911390293e+00	1.798097190491732000e-01	6.500000000000000000e+01
1.138199999960065270e+03	-9.518101718124647448e-01	1.454616880625152930e+00	8.001059390792830683e-02	5.900000000000000000e+01
1.139039999960040404e+03	-9.882252772510966565e-01	1.370421263011024848e+00	1.011103133730628656e-02	4.900000000000000000e+01
1.139879999960008718e+03	-9.334066899388169247e-01	1.333061264726957518e+00	-4.916358722829849981e-02	6.600000000000000000e+01
1.140719999959976803e+03	-9.978671850884168748e-01	1.351193378103914711e+00	-1.087060389389109538e-01	6.700000000000000000e+01
1.141559999959945117e+03	-9.752315063226966174e-01	1.333553813235443641e+00	-8.859444179515829632e-02	6.700000000000000000e+01
1.142399999959920478e+03	-1.093900284030375758e+00	1.380307612030179598e+00	-1.866140008140959594e-02	5.500000000000000000e+01
1.143239999959888564e+03	-1.010802076270866934e+00	1.386757105649589761e+00	-1.186390806526591568e-01	5.900000000000000000e+01
1.144079999959856650e+03	-9.787436155797770709e-01	1.368203655375257455e+00	1.156179420609637631e-02	5.700000000000000000e+01
1.144919999959832012e+03	-9.007890690404849465e-01	1.311586750099202447e+00	1.195238420923150358e-02	7.300000000000000000e+01
1.145759999959800325e+03	-9.229711914804390460e-01	1.332584991498837468e+00	-3.784674093201267908e-02	6.100000000000000000e+01
1.146599999959768411e+03	-9.195162432512837825e-01	1.290716297755295727e+00	-8.761238693013151391e-02	6.200000000000000000e+01
1.147439999959743773e+03	-1.017030177274907743e+00	1.338272992971489828e+00	-7.734455378512405943e-02	6.700000000000000000e+01
1.148279999959711859e+03	-9.083846328408178294e-01	1.439606193393135669e+00	2.577328214249163807e-03	5.300000000000000000e+01
1.149119999959680172e+03	-1.043377316512394515e+00	1.411046733729669711e+00	1.175150935047675205e-02	5.600000000000000000e+01
1.149959999959655534e+03	-9.729068910059801567e-01	1.299645305859439048e+00	-1.685609626520316873e-01	6.400000000000000000e+01
1.150799999959623619e+03	-9.899743529808446851e-01	1.393816185274292963e+00	-6.837124750765211090e-02	7.300000000000000000e+01
1.151639999959591933e+03	-1.063424905780319563e+00	1.400326259969261855e+00	5.169571077860002362e-02	5.100000000000000000e+01
1.152479999959567067e+03	-1.017628300931384899e+00	1.329057557131875456e+00	3.213093963923618901e-02	7.900000000000000000e+01
1.153319999959535380e+03	-8.753150921432073517e-01	1.423060547174873847e+00	3.223137706861489704e-02	6.900000000000000000e+01
1.154159999959503693e+03	-1.021354952731954313e+00	1.414549904646673184e+00	-9.810341436264513604e-02	5.000000000000000000e+01
1.154999999959478828e+03	-1.000238405873325576e+00	1.405522946281184460e+00	-1.375454286438788642e-01	7.000000000000000000e+01
1.155839999959447141e+03	-9.248102959539536982e-01	1.368581869012086116e+00	3.191112504890902812e-03	5.800000000000000000e+01
1.156679999959415227e+03	-9.786226789185548114e-01	1.387172347587373622e+00	-1.264517766350992112e-01	6.900000000000000000e+01
1.157519999959390589e+03	-5.525740916598671504e-01	1.613169603083544956e+00	-1.559272700594602767e-01	7.000000000000000000e+01
1.158359999959358902e+03	-8.881873230272034903e-01	1.456489293846573219e+00	-1.152688469113170022e-01	6.500000000000000000e+01
1.159199999959326988e+03	-7.853142458906781087e-01	1.157867353967617419e+00	5.502130566244023413e-02	5.200000000000000000e+01
1.160039999959302349e+03	-1.058573136009872684e+00	1.341710498551492492e+00	-2.453230576254705753e-02	6.500000000000000000e+01
1.160879999959270435e+03	-9.333694987373029051e-01	1.349087105513195439e+00	-1.037511257562746536e-01	6.900000000000000000e+01
1.161719999959238748e+03	-9.240976101070828008e-01	1.213867169529695644e+00	-2.234721328968922727e-01	8.100000000000000000e+01
1.162559999959214110e+03	-1.014372042551883624e+00	1.323882126748433308e+00	1.169072973918670044e-01	7.600000000000000000e+01
1.163399999959182196e+03	-1.016231720470461397e+00	1.355179369939818912e+00	-8.267979317624618574e-02	7.500000000000000000e+01
1.164239999959150282e+03	-9.717314500205667116e-01	1.316469550609401296e+00	-1.909772884349791866e-03	1.050000000000000000e+02
1.165079999959125644e+03	-1.009663780203993610e+00	1.282563426080102431e+00	-1.411620720212041213e-01	5.900000000000000000e+01
1.165919999959093957e+03	-9.736028335609816509e-01	1.379615335203162374e+00	-8.084960001869578861e-02	8.100000000000000000e+01
1.166759999959062043e+03	-1.003603220051797251e+00	1.356442569098234685e+00	9.931779569693377496e-02	7.400000000000000000e+01
1.167599999959037405e+03	-9.996404165642331918e-01	1.293529877469744349e+00	4.976418427194673200e-02	7.100000000000000000e+01
1.168439999959005490e+03	-9.470249355057802632e-01	1.286253993972156451e+00	-1.097113091524142270e-01	7.700000000000000000e+01
1.169279999958973804e+03	-9.359694772872195756e-01	1.602337187249261774e+00	2.604337671344647553e-01	5.800000000000000000e+01
1.170119999958949165e+03	-9.030529431646989735e-01	1.415218227884324165e+00	-2.839446285612812204e-02	7.700000000000000000e+01
1.170959999958917251e+03	-9.587888116085210299e-01	1.317471461509697406e+00	-1.374682065629779792e-01	8.300000000000000000e+01
1.171799999958885564e+03	-9.236142802459070822e-01	1.414048409834780529e+00	2.821946010779896596e-03	8.700000000000000000e+01
1.172639999958860699e+03	-9.086020896354334297e-01	1.330666286141930499e+00	-4.698833884483955003e-02	7.400000000000000000e+01
1.173479999958829012e+03	-8.868521988019963942e-01	1.501718904602334703e+00	1.343573030142275471e-02	7.800000000000000000e+01
1.174319999958797325e+03	-9.293746845082964114e-01	1.520806998170144198e+00	8.406067430643959781e-02	8.800000000000000000e+01
1.175159999958772460e+03	-9.610587645084898156e-01	1.518851756503408978e+00	-5.590584655043517870e-02	1.240000000000000000e+02
1.175999999958740773e+03	-9.648846387030971528e-01	1.582333822479679242e+00	6.429502830832012350e-02	8.200000000000000000e+01
1.176839999958708859e+03	-9.535703951648812904e-01	1.405246458735575743e+00	-1.151358262585389092e-01	9.500000000000000000e+01
1.177679999958684220e+03	-1.025844123798879792e+00	1.401913335800927030e+00	-7.420956996538841111e-02	9.600000000000000000e+01
1.178519999958652534e+03	-9.759367464703458950e-01	1.626788333246000917e+00	6.630377689587518830e-02	7.200000000000000000e+01
1.179359999958620620e+03	-5.879341620202289675e-01	1.641128263335833282e+00	-7.367390367537351992e-02	9.100000000000000000e+01
1.180199999958595981e+03	-7.514427414203659339e-01	1.433080601643681007e+00	2.964711726115050183e-01	8.600000000000000000e+01
1.181039999958564067e+03	-9.209690643511727615e-01	1.318810182982570467e+00	-1.030601193847315855e-01	6.000000000000000000e+01
1.181879999958532380e+03	-7.411539357517327176e-01	1.468101125582641941e+00	1.570737971877718131e-01	7.800000000000000000e+01
1.182719999958507742e+03	-1.061685972720852078e+00	1.408416849827343498e+00	7.642942620912140939e-03	7.800000000000000000e+01
1.183559999958475828e+03	-9.769982942610688781e-01	1.393958619177375624e+00	-6.185487023219904401e-02	8.700000000000000000e+01
1.184399999958443914e+03	-9.959531658484728212e-01	1.373933272946171513e+00	-2.135268308530946513e-02	5.900000000000000000e+01
1.185239999958419276e+03	-1.079731572660996619e+00	1.402026313170292582e+00	-8.281765096698201489e-04	7.900000000000000000e+01
1.186079999958387589e+03	-1.020109576240272986e+00	1.312596764001455085e+00	-5.140848165718647778e-02	4.200000000000000000e+01
1.186919999958355675e+03	-9.643337176439779057e-01	1.285806541343248455e+00	-2.221673422347074656e-01	5.000000000000000000e+01
1.187759999958331036e+03	-9.939543615561348133e-01	1.284906650170757558e+00	-5.212270337720648072e-02	4.800000000000000000e+01
1.188599999958299122e+03	-1.008806059425992885e+00	1.368877120540595627e+00	-5.222314080658341240e-02	5.400000000000000000e+01
1.189439999958267435e+03	-1.008074471955033857e+00	1.369447800024158113e+00	-1.215312385153151098e-01	7.700000000000000000e+01
1.190279999958242797e+03	-1.002052018426173419e+00	1.286409982917703587e+00	-1.504152670777849643e-01	6.500000000000000000e+01
1.191119999958210883e+03	-9.805091193040169628e-01	1.277303911548781201e+00	-2.006931593215011134e-02	5.900000000000000000e+01
1.191959999958179196e+03	-9.634675902031091255e-01	1.331007469557100364e+00	-1.106942599371669722e-01	6.500000000000000000e+01
1.192799999958147282e+03	-8.674903040717616420e-01	1.305466198116896237e+00	-1.210848499403023304e-01	7.300000000000000000e+01
1.193639999958122644e+03	-9.516831918653281264e-01	1.311827707782342145e+00	-1.004599059352857537e-01	5.300000000000000000e+01
1.194479999958090957e+03	-9.781897716529179831e-01	1.225713567507018098e+00	-1.093774136408804942e-01	4.600000000000000000e+01
1.195319999958059043e+03	-9.280016704809952444e-01	1.250085895714647677e+00	-2.195336496421353978e-01	4.200000000000000000e+01
1.196159999958034405e+03	-9.601465033857436993e-01	1.426337599769205156e+00	-1.503259893627819643e-01	5.800000000000000000e+01
1.196999999958002491e+03	-9.393598447942963503e-01	1.417045028794870376e+00	-1.905380239359129035e-01	6.300000000000000000e+01
1.197839999957970804e+03	-1.013756365684002958e+00	1.264566526852124895e+00	-2.602255519334035760e-01	6.200000000000000000e+01
1.198679999957946166e+03	-9.971881190997677891e-01	1.328734840531364370e+00	-1.396229273571374385e-01	7.600000000000000000e+01
1.199519999957914251e+03	-9.092507361803754407e-01	1.281398907713644064e+00	-4.947785107025870488e-02	5.200000000000000000e+01
1.200359999957882337e+03	-9.398545179744957068e-01	1.269173815058323385e+00	-2.301474339327764795e-01	5.000000000000000000e+01
1.201199999957857699e+03	-9.629810572051091810e-01	1.309909573899471269e+00	-6.071657936591767779e-02	7.500000000000000000e+01
1.202039999957826012e+03	-9.466619296425342611e-01	1.216201334798316935e+00	-1.406719405084166929e-01	4.800000000000000000e+01
1.202879999957794098e+03	-1.074090789014629621e+00	1.408349445504089914e+00	-1.705491836502877057e-01	6.800000000000000000e+01
1.203719999957769460e+03	-1.056239624173340275e+00	1.440554117822788527e+00	-1.996887850277184739e-02	5.700000000000000000e+01
1.204559999957737546e+03	-9.488213990209821702e-01	1.394234266717312209e+00	-1.391653790677498392e-01	5.900000000000000000e+01
1.205399999957705859e+03	-9.654355899438549216e-01	1.330781924629174995e+00	7.134796779351404439e-02	5.600000000000000000e+01
1.206239999957681221e+03	-9.217419140217373297e-01	1.301552257554792646e+00	-4.841767820460463057e-02	6.800000000000000000e+01
1.207079999957649306e+03	-9.289060707823750818e-01	1.406629652156730970e+00	-9.848463649085603677e-02	6.200000000000000000e+01
1.207919999957617620e+03	-9.868386222580447509e-01	1.319172118043262287e+00	-1.586743516352360217e-01	6.100000000000000000e+01
1.208759999957592754e+03	-9.017531855488449821e-01	1.281910030867699390e+00	-9.879710849336431622e-02	5.800000000000000000e+01
1.209599999957561067e+03	-9.694174300663789268e-01	1.340313325233459807e+00	-9.837303934710339703e-02	4.700000000000000000e+01
1.210439999957529380e+03	-9.831872714139997527e-01	1.381551188736690250e+00	-2.270785124795673404e-01	6.300000000000000000e+01
1.211279999957504515e+03	-9.831381619366510449e-01	1.370359241654490745e+00	-8.643124904579924106e-02	6.700000000000000000e+01
1.212119999957472828e+03	-1.038740746015065497e+00	1.419164274673637038e+00	5.330091780919277156e-02	5.900000000000000000e+01
1.212959999957440914e+03	-8.883330145140284628e-01	1.522525596946415760e+00	4.318932066543990089e-02	5.700000000000000000e+01
1.213799999957416276e+03	-9.946330753408147984e-01	1.389661895049279394e+00	-4.627501304454550990e-02	7.300000000000000000e+01
1.214639999957384589e+03	-1.011110657538996094e+00	1.314812582040541855e+00	2.440572953234809717e-02	5.600000000000000000e+01
1.215479999957352675e+03	-9.840535779721832910e-01	1.379990519976260543e+00	-5.479077103262985915e-02	4.700000000000000000e+01
1.216319999957328037e+03	-9.517604687190335255e-01	1.371296464070340448e+00	-1.447461321751286611e-01	5.500000000000000000e+01
1.217159999957296122e+03	-1.124968643670314350e+00	1.130245344611800817e+00	-2.249358473195086638e-01	7.400000000000000000e+01
1.217999999957264436e+03	-9.316004792918128885e-01	1.384513249999166362e+00	-4.480193074700533629e-02	5.500000000000000000e+01
1.218839999957239797e+03	-9.721174240190961768e-01	1.372348083463876378e+00	-1.746568544601259099e-01	5.900000000000000000e+01
1.219679999957207883e+03	-9.854572617355614739e-01	1.425035101581226371e+00	-7.508092360638807250e-02	5.400000000000000000e+01
1.220519999957175969e+03	-9.873496709330424892e-01	1.288518794227840658e+00	-2.650920833207637273e-01	6.500000000000000000e+01
1.221359999957151331e+03	-9.217807078291180289e-01	1.261608709247042270e+00	-2.751813610357651818e-01	5.700000000000000000e+01
1.222199999957119644e+03	-1.045724497623300664e+00	1.401764424367801354e+00	-4.539339560889699143e-02	4.800000000000000000e+01
1.223039999957087730e+03	-9.593419816809252154e-01	1.365142663091056363e+00	-6.534875675139506512e-02	6.000000000000000000e+01
1.223879999957063092e+03	-9.837373266988578280e-01	1.415996494287163898e+00	-9.511440274951388218e-02	5.800000000000000000e+01
1.224719999957031177e+03	-9.525736315691943901e-01	1.271253543788482432e+00	2.508647210924142001e-02	4.800000000000000000e+01
1.225559999956999491e+03	-7.482571077219049016e-01	1.032163136648811985e+00	-2.435185635938452720e-01	6.300000000000000000e+01
1.226399999956974852e+03	-1.065106954332648570e+00	9.081465074142442973e-01	-1.523802727275636038e-01	5.800000000000000000e+01
1.227239999956942938e+03	-9.892823665545869005e-01	1.364591373785362549e+00	-7.153213443503991797e-02	6.800000000000000000e+01
1.228079999956911252e+03	-9.363011382329489152e-01	1.357022295801126432e+00	-3.092950985877429559e-02	7.200000000000000000e+01
1.228919999956886386e+03	-9.938317874226036963e-01	1.437804108551819837e+00	-7.060587814189034361e-02	5.500000000000000000e+01
1.229759999956854699e+03	-9.635322303799540578e-01	1.282584734465832099e+00	5.049893358126578136e-02	6.300000000000000000e+01
1.230599999956823012e+03	-1.017548840218083228e+00	1.300882223026150086e+00	-1.885078518393323854e-01	6.800000000000000000e+01
1.231439999956798147e+03	-9.213830465054826391e-01	1.275492730219571769e+00	-3.868640726933758600e-02	7.400000000000000000e+01
1.232279999956766460e+03	-9.666897875570619192e-01	1.325225459748509138e+00	-3.898771955747060147e-02	7.400000000000000000e+01
1.233119999956734546e+03	-9.462684519629469548e-01	1.337458947398232567e+00	-8.894308069996936794e-02	6.000000000000000000e+01
1.233959999956709908e+03	-9.104713887008983875e-01	1.266437731797545041e+00	-3.915511527310044926e-02	5.300000000000000000e+01
1.234799999956678221e+03	-1.007669436212879077e+00	1.134183277539943191e+00	-2.297354204206158990e-01	5.800000000000000000e+01
1.235639999956646307e+03	-1.013389985333667198e+00	1.218308964784220905e+00	-2.500367327087489322e-01	6.300000000000000000e+01
1.236479999956621668e+03	-1.007663795823155795e+00	1.291992346080448328e+00	-8.938946927498125916e-02	8.800000000000000000e+01
1.237319999956589754e+03	-9.354402352970758727e-01	1.307306257790269655e+00	-5.874220584121392363e-02	6.000000000000000000e+01
1.238159999956558067e+03	-1.008067729774111854e+00	1.449232897312747070e+00	1.614140301600404115e-01	5.900000000000000000e+01
1.238999999956533429e+03	-1.045233234398605049e+00	1.383682193708214214e+00	2.515256273037933532e-01	4.900000000000000000e+01
1.239839999956501515e+03	-1.033979651383702958e+00	1.363120062173202029e+00	-1.282623381230756365e-01	5.000000000000000000e+01
1.240679999956469601e+03	-9.173120049966101419e-01	1.338668843211216597e+00	-8.898771955747086793e-02	6.900000000000000000e+01
1.241519999956444963e+03	-9.455074879773661678e-01	1.294706715634532657e+00	-9.002557299437441429e-02	6.300000000000000000e+01
1.242359999956413276e+03	-8.667806613785664638e-01	1.361940162910013186e+00	-1.201260104237520387e-01	4.600000000000000000e+01
1.243199999956381362e+03	-9.265092135783454808e-01	1.294360909523181391e+00	-1.097131009918657085e-01	5.700000000000000000e+01
1.244039999956356723e+03	-1.019048784650788519e+00	1.257062563908451835e+00	1.075560701189770541e-02	5.500000000000000000e+01
1.244879999956324809e+03	-1.031067541963889056e+00	1.277963587097552534e+00	-3.941178870373240883e-02	4.800000000000000000e+01
1.245719999956293123e+03	-1.050593656749182259e+00	1.413538153295203159e+00	3.004138529187816431e-02	6.200000000000000000e+01
1.246559999956268484e+03	-1.018861660581343642e+00	1.395438081218063786e+00	-4.047196156938648315e-02	5.400000000000000000e+01
1.247399999956236570e+03	-9.503316448174388142e-01	1.630841218859941932e+00	-1.307732738575198006e-01	2.500000000000000000e+01
1.248239999956204883e+03	-1.029285602831258473e+00	1.384149100231972795e+00	-2.504161629975096837e-01	6.600000000000000000e+01
1.249079999956172969e+03	-1.044535958692279110e+00	1.455795770293502045e+00	-1.496461427056137161e-01	5.600000000000000000e+01
1.249919999956148331e+03	-1.080264966082950195e+00	1.506061653673476997e+00	-2.952338584748526173e-02	4.000000000000000000e+01
1.250759999956116644e+03	-1.062671885012321127e+00	1.380529474985657146e+00	-3.940062898935714486e-02	5.600000000000000000e+01
