# Supplementary material for: Real-time single-molecule 3D tracking in E. coli based on cross-entropy minimization
Source: Nat Commun. 2023 Mar 11;14:1336. doi: 10.1038/s41467-023-36879-1 (PMC10008558; doi:10.1038/s41467-023-36879-1)
Supplement: Supplementary file 3 — Source Data [file 41467_2023_36879_MOESM3_ESM.zip › SourceData/Sup_Fig_10_Tracking_VS_Sim_Validation/Fig_data/20211111_EXP-21-BL9413/txyz_Mean.csv]

time [ms]	x [um]	y [um]	z [um]
0.000000000000000000e+00	7.936151646932644577e-02	1.099449606468624774e+00	1.819959418653843475e+00
4.200000001191028787e-02	7.741590580712440217e-02	1.098971288638042498e+00	1.816913764639414453e+00
1.260000000364414063e-01	7.301049595981654039e-02	1.100514652976878116e+00	1.816333616480750424e+00
2.520000000728828127e-01	6.865001643503748641e-02	1.102561353034085645e+00	1.811194625370155853e+00
4.200000001219450496e-01	6.524697134154680556e-02	1.105062186963678750e+00	1.802519111048018097e+00
6.300000001836281172e-01	6.278717215644080696e-02	1.105010483328913162e+00	1.796359829264343899e+00
8.820000002572214726e-01	5.780609018697946411e-02	1.105907076059381877e+00	1.787700547480669977e+00
1.176000000343435659e+00	5.430372543316224626e-02	1.104271145535723919e+00	1.778039236629687991e+00
1.512000000442270675e+00	5.230372543316220285e-02	1.095148557885554208e+00	1.767879954846014012e+00
1.890000000553015980e+00	5.074933609536431967e-02	1.083998450558815607e+00	1.757244007336381530e+00
2.310000000676382115e+00	4.869967626520086551e-02	1.074863353964750967e+00	1.744604001692132922e+00
2.772000000812369080e+00	4.614173979667696851e-02	1.067720752004349460e+00	1.734415298432493646e+00
3.276000000960266334e+00	4.359326234342235373e-02	1.063577316114354687e+00	1.725676883023809838e+00
3.822000001120784418e+00	4.155306152852827201e-02	1.058428876646801964e+00	1.716450642018973349e+00
4.410000001293923333e+00	3.898803079855248793e-02	1.057762924657796644e+00	1.707163528994898538e+00
5.040000001478972536e+00	3.642654719930256413e-02	1.057570286921815317e+00	1.697321631153509314e+00
5.712000001676642569e+00	3.338989351513425852e-02	1.057325945551068402e+00	1.689994951316929450e+00
6.426000001886222890e+00	2.537570499223030032e-02	1.057049914855788142e+00	1.685735230701511878e+00
7.182000002108424042e+00	1.635915171550915079e-02	1.057206335863475566e+00	1.683033338504370979e+00
7.980000002343246024e+00	7.898170153494810108e-03	1.056817724673140946e+00	1.677405507263970419e+00
8.820000002589978294e+00	9.383709683890894063e-04	1.055894922369493782e+00	1.670322315504344513e+00
9.660000002837421107e+00	-6.043893377980947591e-03	1.055452105755614989e+00	1.669260428951452102e+00
1.050000000308486392e+01	-1.055689952397607240e-02	1.050961755154935728e+00	1.658677237191826359e+00
1.134000000333230673e+01	-1.509000607741821896e-02	1.045485581357336935e+00	1.655044333283155700e+00
1.218000000357974955e+01	-1.556990566997091922e-02	1.036087796941479455e+00	1.658436792715834551e+00
1.302000000382719236e+01	-1.749186879399973124e-02	1.031724203638934911e+00	1.659355630023516825e+00
1.386000000407463517e+01	-1.783697741896661526e-02	1.028450674732433789e+00	1.663772438263890763e+00
1.470000000432207798e+01	-1.619036268229372827e-02	1.025195492276978149e+00	1.663185188369649126e+00
1.554000000456881025e+01	-2.007094261451971770e-02	1.037921963370476597e+00	1.664119243682141036e+00
1.638000000481625307e+01	-2.442314550093822867e-02	1.051150102323161084e+00	1.665528950186937251e+00
1.722000000506369588e+01	-2.831200207152466744e-02	1.062351555528870062e+00	1.672945758427311524e+00
1.806000000531042815e+01	-2.969731151138556985e-02	1.073031326565160981e+00	1.677007644980204049e+00
1.890000000555787096e+01	-3.210745086632807443e-02	1.081235281559648875e+00	1.676674028499455682e+00
1.974000000580531378e+01	-3.504123775944352481e-02	1.087960084793961002e+00	1.676391138701406325e+00
2.058000000605204605e+01	-3.495374186820337375e-02	1.085724082719144556e+00	1.679690426129328618e+00
2.142000000629948886e+01	-3.435205745405936484e-02	1.078545621786244357e+00	1.685016091432254282e+00
2.226000000654693167e+01	-3.578584434717466817e-02	1.071450553812643314e+00	1.686310306191906472e+00
2.310000000679437449e+01	-3.320898984811205407e-02	1.068389676952354650e+00	1.680481762379427924e+00
2.394000000704181730e+01	-2.667706567157841421e-02	1.059910525192179653e+00	1.673033503595780624e+00
2.478000000728926011e+01	-2.016405952558324166e-02	1.052990582433106947e+00	1.668533503595780454e+00
2.562000000753670292e+01	-1.913568247977561615e-02	1.053634852252694598e+00	1.667005096653469298e+00
2.646000000778414574e+01	-1.663804723359305765e-02	1.054797468523327897e+00	1.665474660643849969e+00
2.730000000803087801e+01	-1.412977059523248292e-02	1.058968424089891336e+00	1.670967558908272199e+00
2.814000000827832082e+01	-1.113450010286714045e-02	1.065610192120699962e+00	1.671042634398666404e+00
2.898000000852576363e+01	-1.164395911813640577e-02	1.075687747572848574e+00	1.667593361081365133e+00
2.982000000877249590e+01	-1.266287714867449059e-02	1.082263635165810589e+00	1.668105535485213009e+00
3.066000000901993872e+01	-1.276219680900103799e-02	1.085811169152611111e+00	1.667665392970797411e+00
3.150000000926738153e+01	-1.683432180042894466e-02	1.091368710294527533e+00	1.670284093408312520e+00
3.234000000951482434e+01	-1.632368040825094360e-02	1.088932922873187881e+00	1.670919026384290795e+00
3.318000000976226715e+01	-1.577520295499628203e-02	1.087532160494754097e+00	1.673072220966041135e+00
3.402000001000970997e+01	-1.519361894829938074e-02	1.085153080285737870e+00	1.671213241143943762e+00
3.486000001025715278e+01	-1.412858821832348004e-02	1.077804021542069002e+00	1.668750778889140696e+00
3.570000001050459559e+01	-1.455764560380430270e-02	1.072952461009621716e+00	1.665237589951638952e+00
3.654000001075132786e+01	-1.750916815054948117e-02	1.071610073702697452e+00	1.659687877802594080e+00
3.738000001099877068e+01	-2.199497962764560346e-02	1.075738498860018266e+00	1.655611787778546118e+00
3.822000001124621349e+01	-2.653990995017432158e-02	1.084821891819317541e+00	1.649542799490075762e+00
3.906000001149294576e+01	-2.807774601125112568e-02	1.093384436538791693e+00	1.645479898403529706e+00
3.990000001174038857e+01	-2.716997141012598288e-02	1.097913624074547068e+00	1.645901779312173741e+00
4.074000001198783139e+01	-2.821135460192883068e-02	1.103410288356174940e+00	1.641307427682354048e+00
4.158000001223456366e+01	-2.830949188534699623e-02	1.103395277623501203e+00	1.638218148720804734e+00
4.242000001248200647e+01	-2.492772957621208069e-02	1.095849411495886772e+00	1.633141044163102684e+00
4.326000001272944928e+01	-2.103769062871663209e-02	1.090826895396875829e+00	1.629581186677518057e+00
4.410000001297689209e+01	-1.771977667264899164e-02	1.081319390030539118e+00	1.625554808802514906e+00
4.494000001322433491e+01	-1.338057993222561276e-02	1.069374429383676661e+00	1.624594375615019848e+00
4.578000001347177772e+01	-1.049881762309068725e-02	1.057982840230765387e+00	1.623168436571759798e+00
4.662000001371922053e+01	-7.581584006696753981e-03	1.052164636882037652e+00	1.619175538307337625e+00
4.746000001396666335e+01	-8.104049167960970107e-03	1.048316412067962222e+00	1.615060896004438362e+00
4.830000001421339562e+01	-7.128879083042605203e-03	1.047444003295689985e+00	1.613829582331332446e+00
4.914000001446083843e+01	-5.228198743369637420e-03	1.046504880155978201e+00	1.612030294903410210e+00
4.998000001470828124e+01	-3.307417996249294428e-03	1.045529064114175011e+00	1.603235065610103760e+00
5.082000001495501351e+01	-8.878196260377002819e-04	1.045423988985457964e+00	1.601011868206229316e+00
5.166000001520245632e+01	-1.450485602196049375e-03	1.049272213799533615e+00	1.599820121345628232e+00
5.250000001544989914e+01	1.005766452183821155e-03	1.048042049231867834e+00	1.607633447153296924e+00
5.334000001569734195e+01	7.522319728904669663e-03	1.040262682818215545e+00	1.615424453220578149e+00
5.418000001594478476e+01	1.258380332815436410e-02	1.030542525405665266e+00	1.617267200504212132e+00
5.502000001619222758e+01	1.712282176614010609e-02	1.019340714444161078e+00	1.619669805273430407e+00
5.586000001643967039e+01	2.063109840450056895e-02	1.010146408848993538e+00	1.621610962321500038e+00
5.670000001668711320e+01	2.211454512777937323e-02	1.001502139029405880e+00	1.624134296595540983e+00
5.754000001693455602e+01	1.957907382051997727e-02	1.000354533491446096e+00	1.634760098768633707e+00
5.838000001718199883e+01	1.906488529761603268e-02	1.003196920798370417e+00	1.642889959076342610e+00
5.922000001742944164e+01	1.456133816688983014e-02	1.012016792006283916e+00	1.655484310706162310e+00
6.006000001767617391e+01	1.103650825180819972e-02	1.019721580930364579e+00	1.664567502465788218e+00
6.090000001792361672e+01	7.081438574337006568e-03	1.027405521614620509e+00	1.670152723292722019e+00
6.174000001817105954e+01	2.620457012322674212e-03	1.035455199634404577e+00	1.675213595311960457e+00
6.258000001841779181e+01	-1.381907741494627345e-03	1.042955675808202365e+00	1.679223740648500218e+00
6.342000001866523462e+01	-4.877178233859780741e-03	1.044882766177816391e+00	1.683289685336008423e+00
6.426000001891267743e+01	-1.925655687114779862e-03	1.042799849392314737e+00	1.686993606600457385e+00
6.510000001916012025e+01	-9.599446174656024212e-04	1.037761964804834847e+00	1.687297966696649665e+00
6.594000001940756306e+01	-2.438661833109634185e-03	1.032789960655201122e+00	1.689183489485159839e+00
6.678000001965500587e+01	-3.950485602196174111e-03	1.028364656562774870e+00	1.696604520951559003e+00
6.762000001990244868e+01	-3.426838064023307248e-03	1.021571947275634829e+00	1.696949462393910091e+00
6.846000002014989150e+01	-1.893731510581098077e-03	1.013801754087505502e+00	1.697223386480483320e+00
6.930000002039662377e+01	-8.535306956870770869e-04	1.008054910927979719e+00	1.691894842668004495e+00
7.014000002064406658e+01	-5.808600373158246191e-03	1.015799728472523977e+00	1.688023688442058745e+00
7.098000002089150939e+01	-9.763670050629167860e-03	1.024975329860850159e+00	1.685103836600722937e+00
7.182000002113824166e+01	-1.214306760594690074e-02	1.035080047233771783e+00	1.682648476081497702e+00
7.266000002138568448e+01	-1.395506967747133474e-02	1.043617216309661089e+00	1.680632243543034310e+00
7.350000002163312729e+01	-1.464173979667844627e-02	1.050113522835493862e+00	1.677127170874764595e+00
7.434000002187985956e+01	-1.229175623171743434e-02	1.052601490065396828e+00	1.671104851134376901e+00
7.518000002212730237e+01	-1.546660258183801123e-02	1.056599464450415082e+00	1.667532819244944564e+00
7.602000002237474519e+01	-1.413790180123255733e-02	1.051634131737525513e+00	1.663984121629553670e+00
7.686000002262218800e+01	-1.130328913608398544e-02	1.044755527702306841e+00	1.653507455903595158e+00
7.770000002286963081e+01	-9.962764586392138660e-03	1.041936132668191073e+00	1.649031804711290405e+00
7.854000002311707362e+01	-9.611598644522613075e-03	1.041232653847501188e+00	1.649484121629553490e+00
7.938000002336451644e+01	-7.280533110099974767e-03	1.040568369717681296e+00	1.650486150696861554e+00
8.022000002361195925e+01	-7.960108967855462903e-03	1.041944114208325667e+00	1.650541950047830220e+00
8.106000002385869152e+01	-1.116924424832719219e-02	1.045350714093910671e+00	1.653570356990141210e+00
8.190000002410613433e+01	-1.191621558987581223e-02	1.053738967528449644e+00	1.661081516860335006e+00
8.274000002435357715e+01	-1.122467053067417384e-02	1.061083856624153166e+00	1.663074415124757399e+00
8.358000002460030942e+01	-1.006741440182334739e-02	1.067877042085090933e+00	1.663004412302633295e+00
8.442000002484775223e+01	-1.344208244950610871e-02	1.075128531066379178e+00	1.663933394946855104e+00
8.526000002509519504e+01	-1.731911525100624655e-02	1.081943398696734837e+00	1.665926293211277498e+00
8.610000002534263785e+01	-2.069378329868909808e-02	1.088264937763834483e+00	1.671067313389180020e+00
8.694000002559008067e+01	-2.055662757728544954e-02	1.087644017972850596e+00	1.677268191052667223e+00
8.778000002583752348e+01	-2.041119521752126145e-02	1.085093982197270934e+00	1.683459937913268201e+00
8.862000002608496629e+01	-2.377167474230024169e-02	1.083654025127966269e+00	1.688620234230596262e+00
8.946000002633240911e+01	-2.563924852853105563e-02	1.082258266327090324e+00	1.696318068293121373e+00
9.030000002657985192e+01	-2.858840632145884936e-02	1.083407539724235757e+00	1.704016916889300459e+00
9.114000002682729473e+01	-2.954584075274739943e-02	1.084567654206090026e+00	1.709725910822019301e+00
9.198000002707473755e+01	-2.900800469167040194e-02	1.085216927603235515e+00	1.715462297163395267e+00
9.282000002732146982e+01	-2.897844526895410056e-02	1.089324504520731596e+00	1.714216945110542678e+00
9.366000002756891263e+01	-3.142169117733874945e-02	1.093908731409624080e+00	1.722508116269233058e+00
9.450000002781635544e+01	-3.031291250174277668e-02	1.097427077860669620e+00	1.722332767038504686e+00
9.534000002806308771e+01	-2.928217070211776296e-02	1.098906229620845165e+00	1.718183795682779680e+00
9.618000002831053052e+01	-3.170058669542089036e-02	1.099874540296311265e+00	1.715008446452051416e+00
9.702000002855797334e+01	-2.813437358853621353e-02	1.095821168802359580e+00	1.710823966418437481e+00
9.786000002880541615e+01	-2.448539409804589145e-02	1.092797818773755925e+00	1.703155718923286654e+00
9.870000002905285896e+01	-2.076074248540189446e-02	1.081318667013580814e+00	1.695552401581990498e+00
9.954000002930030178e+01	-2.147815440423430158e-02	1.077399558184101158e+00	1.693991694654160884e+00
1.003800000295477446e+02	-2.463171796999947399e-02	1.074526315482235761e+00	1.694461423735950767e+00
1.012200000297951874e+02	-2.427936965122112073e-02	1.073679758527346317e+00	1.697910862144661248e+00
1.020600000300419197e+02	-2.344239223225547814e-02	1.074263151486645418e+00	1.700774065192784068e+00
1.029000000302893625e+02	-2.210305005947237056e-02	1.075386573066408280e+00	1.696977986457233190e+00
1.037400000305368053e+02	-2.031218533994394448e-02	1.076424933827686115e+00	1.695066250885128856e+00
1.045800000307835376e+02	-1.951304398205504914e-02	1.078879067700071470e+00	1.696630166505329385e+00
1.054200000310309804e+02	-1.720207885507952020e-02	1.080766487205018000e+00	1.697233648938034856e+00
1.062600000312784232e+02	-1.488993135119542899e-02	1.080643899554848186e+00	1.696331044168816193e+00
1.071000000315251555e+02	-1.457068958585976473e-02	1.079022979763864187e+00	1.695416264995750044e+00
1.079400000317725983e+02	-1.573725929762002235e-02	1.077945424311716138e+00	1.696547139837112583e+00
1.087800000320200411e+02	-1.790146425556322918e-02	1.077871204577939723e+00	1.695139462399624097e+00
1.096200000322674839e+02	-1.957158109804941690e-02	1.077359529563637786e+00	1.697108011856350851e+00
1.104600000325149267e+02	-2.128544588615577729e-02	1.076404561761659329e+00	1.693902061524594327e+00
1.113000000327623695e+02	-2.307734755023327713e-02	1.076003799383225212e+00	1.697610890365904179e+00
1.121400000330098123e+02	-2.434560167613746343e-02	1.075132224540545911e+00	1.700803486668750031e+00
1.129800000332572552e+02	-2.469898693946470658e-02	1.074296508670365302e+00	1.707518402711983407e+00
1.138200000335039874e+02	-2.658784351005145929e-02	1.076978305321637519e+00	1.715251580360988459e+00
1.146600000337514302e+02	-2.957247261023905269e-02	1.081126744789190131e+00	1.723965481870567640e+00
1.155000000339988731e+02	-3.167533940129168418e-02	1.087215141326047352e+00	1.727068799211863848e+00
1.163400000342456053e+02	-3.190353814466134058e-02	1.087312711088427530e+00	1.732590953860842387e+00
1.171800000344930481e+02	-3.123460367908368479e-02	1.086876923667088102e+00	1.735617166644436660e+00
1.180200000347404909e+02	-2.912005855130423912e-02	1.085458648767201328e+00	1.736727585721310474e+00
1.188600000349879338e+02	-2.704334948460154070e-02	1.081577900698999173e+00	1.739019606322245615e+00
1.197000000352353766e+02	-2.548437607152856041e-02	1.076739683040039974e+00	1.743455690702045091e+00
1.205400000354828194e+02	-2.091121413555194902e-02	1.068451501156659988e+00	1.740447574432813393e+00
1.213800000357302622e+02	-1.788534727592141702e-02	1.060717524696824565e+00	1.734511490053013638e+00
1.222200000359777050e+02	-1.637248656228607394e-02	1.056516071491115927e+00	1.735126132355912620e+00
1.230600000362244373e+02	-1.488090863300648749e-02	1.056308780778256073e+00	1.734245847327081647e+00
1.239000000364718801e+02	-8.472097087332213991e-03	1.055031439979585262e+00	1.728377736702098044e+00
1.247400000367193229e+02	-2.064467918566940344e-03	1.054759936688065114e+00	1.721393969240561539e+00
1.255800000369660552e+02	4.888091572727314149e-03	1.054498440551660865e+00	1.715380780303060071e+00
1.264200000372134980e+02	9.885581386550068919e-03	1.058664392540666688e+00	1.713982233668457367e+00
1.272600000374609408e+02	1.543036627671892126e-02	1.062792817697987502e+00	1.714682096798290090e+00
1.281000000377076731e+02	2.352717575086877774e-02	1.059891221389960947e+00	1.715401236067548574e+00
1.289400000379551159e+02	2.821266349316733577e-02	1.052979617926818046e+00	1.717177189221429368e+00
1.297800000382025587e+02	3.297973524216306351e-02	1.047573851970826642e+00	1.713503869058008888e+00
1.306200000384500015e+02	3.935440328984585179e-02	1.045673089592392691e+00	1.703768662341695883e+00
1.314600000386974443e+02	4.680001395204804598e-02	1.042298179031341698e+00	1.692013164952303583e+00
1.323000000389448871e+02	5.237450369729303862e-02	1.040499989992845764e+00	1.684837815721575094e+00
1.331400000391923300e+02	6.058851391775901124e-02	1.037670945559409530e+00	1.676650292086999006e+00
1.339800000394397728e+02	6.895032125180645954e-02	1.034896940479110405e+00	1.673379576692797022e+00
1.348200000396865050e+02	7.387715931582983231e-02	1.034077069271196692e+00	1.667527698606277253e+00
1.356600000399339478e+02	7.988794614036748287e-02	1.036268873077585084e+00	1.659549003813010293e+00
1.365000000401813907e+02	8.846376369488090363e-02	1.038908973249207834e+00	1.650988131793771796e+00
1.373400000404281229e+02	9.254904026466378997e-02	1.044559914505539311e+00	1.647456681250498711e+00
1.381800000406755657e+02	9.825728403294642366e-02	1.048695845029196994e+00	1.644436390577419305e+00
1.390200000409230086e+02	1.055636650846472624e-01	1.047826771975296278e+00	1.635338995346638180e+00
1.398600000411704514e+02	1.119303473586892861e-01	1.045973543583663012e+00	1.627102609005262268e+00
1.407000000414178942e+02	1.164980337072019090e-01	1.045191199207433863e+00	1.624767812899451158e+00
1.415400000416653370e+02	1.211319331625992923e-01	1.042885504802600893e+00	1.622462438269604901e+00
1.423800000419127798e+02	1.253616051475973936e-01	1.040096488989628032e+00	1.622700688586879769e+00
1.432200000421602226e+02	1.326527607318455648e-01	1.032854173233862527e+00	1.619399372091649525e+00
1.440600000424069549e+02	1.394734757388101376e-01	1.026093511027051708e+00	1.612522980106025017e+00
1.449000000426543977e+02	1.443793218831972425e-01	1.024368707792739031e+00	1.604619195711743496e+00
1.457400000429018405e+02	1.538490163806515154e-01	1.028157247431914278e+00	1.598172800903995050e+00
1.465800000431485728e+02	1.639121186538892994e-01	1.030905758450625820e+00	1.598645243403928440e+00
1.474200000433960156e+02	1.710319750187426213e-01	1.030646764103000823e+00	1.604644063778865259e+00
1.482600000436434584e+02	1.777653395668261915e-01	1.028870257233922558e+00	1.611676363764383391e+00
1.491000000438901907e+02	1.830873823830589386e-01	1.028548718166822917e+00	1.618657937067202512e+00
1.499400000441376335e+02	1.880099272365269580e-01	1.028731348747688346e+00	1.623630379567136295e+00
1.507800000443850763e+02	1.940306093734129600e-01	1.029390629299949955e+00	1.627603836600723941e+00
1.516200000446325191e+02	1.997475660771352302e-01	1.029596609909418925e+00	1.632074250033349383e+00
1.524600000448799619e+02	2.041205965327997085e-01	1.028272569053540142e+00	1.632529445461165629e+00
1.533000000451274047e+02	2.056236884484157479e-01	1.026976047874230469e+00	1.635469422884171964e+00
1.541400000453748476e+02	2.098715323841224556e-01	1.025194537427594366e+00	1.639889109634098618e+00
1.549800000456222904e+02	2.146891365574396804e-01	1.024400518037063446e+00	1.646773287706136513e+00
1.558200000458690226e+02	2.201297079292566516e-01	1.026095657561823860e+00	1.654739643004146110e+00
1.566600000461164655e+02	2.261589575692227183e-01	1.026788295297804909e+00	1.660866294619483874e+00
1.575000000463639083e+02	2.312343199086262790e-01	1.027947575850066686e+00	1.667498018903091239e+00
1.583400000466106405e+02	2.368889015009095766e-01	1.031098517106398660e+00	1.674638873989584109e+00
1.591800000468580834e+02	2.446345261151592065e-01	1.034253628010695092e+00	1.677835528427045864e+00
1.600200000471055262e+02	2.499901117819132990e-01	1.034917912140514540e+00	1.676537255532777548e+00
1.608600000473529690e+02	2.560171421004218129e-01	1.035089701636670911e+00	1.686296811056785971e+00
1.617000000476004118e+02	2.606446744561659590e-01	1.037247314329746484e+00	1.692121296734648395e+00
1.625400000478478546e+02	2.643526084416984445e-01	1.037929110981018699e+00	1.695964044018282602e+00
1.633800000480952974e+02	2.676811448719134123e-01	1.038628420153743459e+00	1.694812878503840770e+00
1.642200000483427402e+02	2.710770767859212449e-01	1.039321891819317667e+00	1.693598811902852441e+00
1.650600000485901830e+02	2.736491828593184406e-01	1.042105427880935187e+00	1.692830975018203121e+00
1.659000000488376259e+02	2.773076024470470524e-01	1.043920653267086163e+00	1.688597632277789140e+00
1.667400000490850687e+02	2.805345998954775766e-01	1.045266734048178048e+00	1.687898783681610171e+00
1.675800000493318009e+02	2.848006157818936956e-01	1.046659514886477460e+00	1.685747618167168005e+00
1.684200000495792438e+02	2.910997382217521690e-01	1.047058967161520915e+00	1.684102539854649860e+00
1.692600000498266866e+02	2.973763955003460580e-01	1.048498448057028076e+00	1.683914851128664569e+00
1.701000000500734188e+02	3.027145363781900134e-01	1.050930423586198037e+00	1.687202813594983697e+00
1.709400000503208616e+02	3.100089293104141275e-01	1.052849056241880410e+00	1.691518168469960282e+00
1.717800000505683045e+02	3.188222402731765159e-01	1.054781865700643140e+00	1.691919758705524579e+00
1.726200000508157473e+02	3.256591987741117578e-01	1.055763877005392537e+00	1.691304101868971843e+00
1.734600000510631901e+02	3.315588232512055589e-01	1.055797591944907632e+00	1.687658009022799721e+00
1.743000000513106329e+02	3.364927366586503155e-01	1.056927208787616701e+00	1.683048439388170614e+00
1.751400000515580757e+02	3.404408385889987620e-01	1.054601857828347367e+00	1.679463218561236593e+00
1.759800000518055185e+02	3.439255942035155389e-01	1.050779008657857228e+00	1.680404375609306111e+00
1.768200000520522508e+02	3.484127145718495244e-01	1.050001191685388413e+00	1.684345532657375299e+00
1.776600000522996936e+02	3.528714578943760172e-01	1.051725042572105639e+00	1.680224803152552182e+00
1.785000000525471364e+02	3.562959122865513306e-01	1.055463070261904113e+00	1.680079724840033872e+00
1.793400000527938687e+02	3.607475613476258114e-01	1.059643556809785947e+00	1.680403195984242481e+00
1.801800000530413115e+02	3.671684686090752048e-01	1.063824877287260717e+00	1.680723623527488941e+00
1.810200000532887543e+02	3.725917406243424157e-01	1.066503695975956623e+00	1.681600864955357988e+00
1.818600000535354866e+02	3.774428876481815132e-01	1.068601623494132014e+00	1.681989266253421045e+00
1.827000000537829294e+02	3.822561986109436760e-01	1.070688709927598348e+00	1.685361435013020381e+00
1.835400000540303722e+02	3.870174849897249914e-01	1.072779966009029806e+00	1.685744763642813338e+00
1.843800000542778150e+02	3.918036012835882098e-01	1.075362882794531405e+00	1.686700124162038517e+00
1.852200000545252578e+02	3.950908999543602529e-01	1.080000838933170337e+00	1.683705196830308504e+00
1.860600000547727007e+02	3.974455941089252153e-01	1.082693834424947044e+00	1.687250850844737027e+00
1.869000000550201435e+02	4.008002882634902897e-01	1.083432696044338117e+00	1.687329984469747357e+00
1.877400000552675863e+02	4.021549824180550847e-01	1.083765791707737680e+00	1.681878682085137910e+00
1.885800000555143185e+02	4.035617011566010603e-01	1.084184782119215429e+00	1.680293461258203891e+00
1.894200000557617614e+02	4.069577785029692141e-01	1.084604606460286114e+00	1.679672731753381054e+00
1.902600000560092042e+02	4.103266611804382569e-01	1.087545279041181479e+00	1.684010406368745105e+00
1.911000000562559364e+02	4.157321975420754101e-01	1.088970940889402828e+00	1.692346051916801430e+00
1.919400000565033793e+02	4.206755699647893865e-01	1.094430793850937000e+00	1.697715177075438842e+00
1.927800000567508221e+02	4.260846534571523514e-01	1.102922336137004855e+00	1.699958500060983146e+00
1.936200000569982649e+02	4.315859623483905283e-01	1.108436394522083424e+00	1.699184575974410194e+00
1.944600000572457077e+02	4.381523019696039745e-01	1.111028842288903418e+00	1.699996887248425015e+00
1.953000000574931505e+02	4.472328301137216688e-01	1.115655481169035790e+00	1.702362968806100385e+00
1.961400000577405933e+02	4.528050816194784667e-01	1.115360509430909808e+00	1.703364997873408226e+00
1.969800000579880361e+02	4.563938864019566610e-01	1.113127248482665088e+00	1.709499930849386562e+00
1.978200000582354789e+02	4.619956973304298886e-01	1.115991557296800440e+00	1.709626747556133308e+00
1.986600000584829218e+02	4.690821373590907672e-01	1.118960107310059904e+00	1.712687619575371523e+00
1.995000000587303646e+02	4.752347904946364610e-01	1.121999541338723816e+00	1.714684575974409597e+00
2.003400000589770968e+02	4.814572038677926158e-01	1.123580671847037360e+00	1.715691677709987095e+00
2.011800000592245397e+02	4.861867115024002817e-01	1.125203498835000149e+00	1.716131820224402693e+00
2.020200000594719825e+02	4.923973011064695093e-01	1.125318820456626012e+00	1.721002974450348111e+00
2.028600000597187147e+02	5.001540034099762888e-01	1.126427470641508499e+00	1.721335576397442502e+00
2.037000000599661576e+02	5.079296237440213968e-01	1.128033619037611457e+00	1.723201657955117927e+00
2.045400000602136004e+02	5.152501744005955064e-01	1.130593067376506777e+00	1.727580928450294762e+00
2.053800000604610432e+02	5.236463971793228200e-01	1.139670862166448417e+00	1.733991649488745068e+00
2.062200000607084860e+02	5.286312982261991422e-01	1.142769505196214341e+00	1.734886137988731702e+00
2.070600000609559288e+02	5.366989656566811817e-01	1.138387328606619286e+00	1.744349614777188862e+00
2.079000000612033716e+02	5.418091986558746243e-01	1.137498480580280580e+00	1.739856716512766743e+00
2.087400000614508144e+02	5.479714562390488597e-01	1.134613802201906552e+00	1.733254248613715465e+00
2.095800000616975467e+02	5.531821912754778525e-01	1.130736629189869502e+00	1.730120330171391219e+00
2.104200000619449895e+02	5.592947890284885037e-01	1.130839441867601325e+00	1.730992498930990608e+00
2.112600000621924323e+02	5.639570466116629044e-01	1.132927243812658746e+00	1.731334231680970559e+00
2.121000000624391646e+02	5.671642345173663058e-01	1.131032558279169153e+00	1.730094801738632837e+00
2.129400000626866074e+02	5.728785166845212773e-01	1.134621194153819346e+00	1.724768121902053197e+00
2.137800000629340502e+02	5.781495529432915115e-01	1.142698155014167938e+00	1.717353177637577666e+00
2.146200000631807825e+02	5.844276834635138140e-01	1.147221744380565012e+00	1.715375332286555921e+00
2.154600000634282253e+02	5.876845311993803556e-01	1.151681121168301569e+00	1.716408646805728022e+00
2.163000000636756681e+02	5.914378318045204752e-01	1.155067946081447694e+00	1.718974426401827182e+00
2.171400000639231109e+02	5.951450197102234885e-01	1.158927251318025320e+00	1.717462086906570429e+00
2.179800000641705537e+02	5.993179186855757123e-01	1.161276549399486990e+00	1.712421340469002295e+00
2.188200000644179966e+02	5.990251065912787221e-01	1.167140858213622456e+00	1.710455669521828037e+00
2.196600000646654394e+02	6.021270629521119355e-01	1.168526015267582707e+00	1.710119858882362731e+00
2.205000000649128822e+02	6.046296996526182577e-01	1.172466211674680459e+00	1.705245495964046398e+00
2.213400000651596145e+02	6.065483875926099833e-01	1.177461447434915875e+00	1.698306202891875616e+00
2.221800000654070573e+02	6.063180960421119536e-01	1.178422492081838691e+00	1.691899374896632002e+00
2.230200000656545001e+02	6.114246364782198739e-01	1.186898547461435083e+00	1.691046317185048942e+00
2.238600000659012323e+02	6.153656441471165861e-01	1.202364595685915694e+00	1.680656736261923134e+00
2.247000000661486752e+02	6.197191559247731130e-01	1.215848156431849070e+00	1.681277300675336983e+00
2.255400000663961180e+02	6.214887189419152635e-01	1.232835052896154693e+00	1.685983085915684354e+00
2.263800000666435608e+02	6.211979807367162820e-01	1.240822783290052911e+00	1.690731481569498929e+00
2.272200000668910036e+02	6.214202486775123324e-01	1.247317185120695004e+00	1.689967702819465512e+00
2.280600000671384464e+02	6.230491088425247348e-01	1.250853283430986895e+00	1.687723200208857355e+00
2.289000000673858892e+02	6.250774669703016428e-01	1.254400222825987621e+00	1.686616674175190234e+00
2.297400000676333320e+02	6.265608947755499925e-01	1.258012208729242021e+00	1.690563918425183276e+00
2.305800000678800643e+02	6.304450029204715644e-01	1.256650046449878655e+00	1.692502031872290758e+00
2.314200000681275071e+02	6.342747217275950256e-01	1.258857934256326638e+00	1.694530438814602302e+00
2.322600000683749499e+02	6.411458237265212912e-01	1.261146713233294969e+00	1.690661313655965392e+00
2.331000000686216822e+02	6.509518949954719025e-01	1.263511379803226031e+00	1.686819580905985161e+00
2.339400000688691250e+02	6.598099908484031939e-01	1.268463608980421098e+00	1.681461615617541261e+00
2.347800000691165678e+02	6.681657219475172216e-01	1.273419173875988353e+00	1.679584374189672324e+00
2.356200000693633001e+02	6.794576046935640878e-01	1.274887247715449812e+00	1.675647275276218817e+00
2.364600000696107429e+02	6.857885058775962106e-01	1.280836975103865738e+00	1.672604664862751944e+00
2.373000000698581857e+02	6.922281857372244440e-01	1.287756681026934302e+00	1.675062054449284910e+00
2.381400000701056285e+02	6.987683676340882277e-01	1.294180556597967158e+00	1.680615824732945240e+00
2.389800000703530714e+02	7.039019573067353264e-01	1.299651132226208317e+00	1.681170609550260098e+00
2.398200000706005142e+02	7.045875715633631575e-01	1.299174245418807550e+00	1.681156406079104215e+00
2.406600000708479570e+02	7.024209829335723576e-01	1.298264072978845940e+00	1.681654377011796431e+00
2.415000000710953998e+02	7.053277016721180015e-01	1.300402268455278509e+00	1.677638144473333037e+00
2.423400000713421321e+02	7.117592503257453851e-01	1.291089665777696904e+00	1.674600606728136043e+00
2.431800000715895749e+02	7.212652887246177036e-01	1.293373798932903274e+00	1.670118868333907436e+00
2.440200000718370177e+02	7.282583209774949884e-01	1.296214639300432792e+00	1.671678725819492062e+00
2.448600000720837500e+02	7.312513532303722696e-01	1.304087168992495771e+00	1.674241626906038505e+00
2.457000000723311928e+02	7.358484346512108587e-01	1.312505564812173509e+00	1.676234525170460898e+00
2.465400000725786356e+02	7.439916287714869458e-01	1.317443974942083207e+00	1.678154377011797260e+00
2.473800000728260784e+02	7.412022183755561100e-01	1.327899063663852353e+00	1.678121911934870036e+00
2.482200000730735212e+02	7.369979391170483618e-01	1.335364159540737949e+00	1.677117853800254021e+00
2.490600000733209640e+02	7.353007541199926278e-01	1.345793396445124523e+00	1.681042778309859820e+00
2.499000000735684068e+02	7.326248519072924292e-01	1.357233474434219822e+00	1.684937266809846346e+00
2.507400000738158496e+02	7.308910132260680870e-01	1.366169382775350494e+00	1.692424077872344945e+00
2.515800000740625819e+02	7.341607216755700049e-01	1.368126973285898718e+00	1.699493066160814969e+00
2.524200000743100247e+02	7.374197887328942658e-01	1.371113751332201813e+00	1.703101621261789989e+00
2.532600000745574675e+02	7.411646672673145586e-01	1.374682254478618360e+00	1.706815687862778708e+00
2.541000000748041998e+02	7.413232322874031555e-01	1.379330814865961763e+00	1.714669760108015417e+00
2.549400000750516426e+02	7.453765657626219010e-01	1.384029411028885104e+00	1.720048181160947820e+00
2.557800000752990854e+02	7.478223029391531940e-01	1.389712996459134375e+00	1.721942834752343554e+00
2.566200000755458177e+02	7.517514868389634231e-01	1.396901585466941542e+00	1.729400389430285845e+00
2.574600000757932889e+02	7.560860805860813993e-01	1.406059319079808301e+00	1.733831566233225097e+00
2.583000000760407033e+02	7.583840206490314317e-01	1.411204543748779905e+00	1.741751583165970230e+00
2.591400000762881746e+02	7.592091553808802962e-01	1.423872284516762399e+00	1.748183774502563237e+00
2.599800000765355890e+02	7.609739888903879201e-01	1.433020844904105973e+00	1.751104805968962452e+00
2.608200000767830602e+02	7.642707465764290165e-01	1.442688585672088575e+00	1.753006561295936017e+00
2.616600000770304746e+02	7.700450391012058082e-01	1.447383012187046569e+00	1.756946868901760439e+00
2.625000000772779458e+02	7.727684894189105202e-01	1.452618301252061705e+00	1.760878045704699524e+00
2.633400000775246781e+02	7.694186323682788986e-01	1.458382777852831325e+00	1.763819367844178254e+00
2.641800000777720925e+02	7.754931031954931386e-01	1.465706463454703234e+00	1.767187643560570898e+00
2.650200000780195637e+02	7.825356498461741861e-01	1.471578516972968931e+00	1.773446349642334274e+00
2.658600000782662960e+02	7.880651903508599787e-01	1.471522288436232007e+00	1.775203026656789973e+00
2.667000000785137104e+02	7.936089193784496842e-01	1.471548618929201080e+00	1.774470863541439014e+00
2.675400000787611816e+02	7.991703840596690034e-01	1.471099967309959844e+00	1.777741744027050430e+00
2.683800000790085960e+02	7.992472196407005569e-01	1.478187174663217807e+00	1.783544075055934597e+00
2.692200000792560672e+02	7.988264199755494843e-01	1.483296898115486151e+00	1.788419452507905127e+00
2.700600000795034816e+02	7.999174440794851737e-01	1.488926635877986460e+00	1.792234972474290755e+00
2.709000000797509529e+02	8.045155624448727671e-01	1.491576387950718674e+00	1.789950053608933223e+00
2.717400000799984241e+02	8.056858058016879154e-01	1.493744486474496203e+00	1.793685425416654988e+00
2.725800000802458385e+02	8.074305389037482739e-01	1.492476797576934633e+00	1.800002974450348736e+00
2.734200000804932529e+02	8.112166551976115469e-01	1.494754140877394555e+00	1.800469659931176913e+00
2.742600000807407241e+02	8.165831731212630507e-01	1.494634891447385483e+00	1.801566205719713487e+00
2.751000000809874564e+02	8.189236787529238226e-01	1.496582356384815737e+00	1.802170867777482144e+00
2.759400000812348708e+02	8.216896946393399404e-01	1.497071517801895402e+00	1.804807994912177804e+00
2.767800000814823420e+02	8.234036859417753762e-01	1.498613216783333701e+00	1.812024255671883743e+00
2.776200000817290743e+02	8.250408227451487830e-01	1.499178265793376097e+00	1.818827766325831208e+00
2.784600000819764887e+02	8.256081993109111172e-01	1.500287513071846490e+00	1.821654611253819889e+00
2.793000000822239599e+02	8.276235512926931603e-01	1.500919276449328210e+00	1.827493630585656614e+00
2.801400000824714311e+02	8.336613684357393472e-01	1.503586064869715244e+00	1.837894536470385365e+00
2.809800000827188455e+02	8.371495257486223363e-01	1.501252019360509449e+00	1.847913128258975135e+00
2.818200000829663168e+02	8.411234945386013573e-01	1.501955500682988109e+00	1.850585929162969157e+00
2.826600000832137312e+02	8.430631743982295312e-01	1.504683165963663694e+00	1.852890619441979858e+00
2.835000000834611456e+02	8.419768419658673064e-01	1.507888315145328839e+00	1.857213571326762125e+00
2.843400000837078778e+02	8.428538558493370303e-01	1.512119316144376446e+00	1.862509130802886936e+00
2.851800000839553491e+02	8.437450582557105561e-01	1.516920367229235289e+00	1.864295559476125685e+00
2.860200000842028203e+02	8.446551786926225214e-01	1.522268952300894762e+00	1.868039377735897677e+00
2.868600000844494957e+02	8.440522929835392318e-01	1.527592519484764599e+00	1.870767977990860143e+00
2.877000000846969670e+02	8.429576839128165577e-01	1.532448609922761218e+00	1.872002665447746628e+00
2.885400000849444382e+02	8.428015912428442613e-01	1.537341393262849465e+00	1.868199815159436117e+00
2.893800000851911136e+02	8.461218510346986132e-01	1.541254190913169397e+00	1.868814787645153519e+00
2.902200000854385848e+02	8.488605268198557985e-01	1.545180331436977195e+00	1.870796856222200377e+00
2.910600000856860561e+02	8.510341718750373818e-01	1.550078952284216438e+00	1.876716023712700743e+00
2.919000000859334705e+02	8.546593394769643748e-01	1.553976739201862634e+00	1.881618958664737606e+00
2.927400000861809417e+02	8.568034251094295284e-01	1.557870356471543483e+00	1.884008704679272395e+00
2.935800000864283561e+02	8.599297750882648472e-01	1.559286489840235657e+00	1.883354825746686556e+00
2.944200000866757705e+02	8.625395717903788784e-01	1.563715132152822429e+00	1.881657321866980093e+00
2.952600000869232417e+02	8.651600098846710107e-01	1.568137103028665269e+00	1.880931411044961976e+00
2.961000000871700308e+02	8.667473414255210118e-01	1.572073250707588965e+00	1.873217674626792117e+00
2.969400000874174452e+02	8.652542713365828364e-01	1.577029412696744570e+00	1.866482633001888658e+00
2.977800000876648596e+02	8.682742073936395855e-01	1.584010592573690035e+00	1.858200922828902479e+00
2.986200000879116487e+02	8.702362069821723001e-01	1.589023461775169288e+00	1.854842108098214259e+00
2.994600000881590631e+02	8.731651000172629962e-01	1.594043836342985188e+00	1.852868651064626615e+00
3.003000000884064775e+02	8.770159561763828382e-01	1.600114246686380692e+00	1.849376932425267350e+00
3.011400000886539488e+02	8.797911402133485881e-01	1.605196332044078078e+00	1.846380141117638596e+00
3.019800000889013631e+02	8.844717340976223641e-01	1.609269244176252167e+00	1.844830594060003159e+00
3.028200000891488344e+02	8.895731087290166261e-01	1.613885520647262428e+00	1.844778003401405853e+00
3.036600000893963056e+02	8.950467866542761719e-01	1.618522645358097201e+00	1.845737587146656145e+00
3.045000000896437200e+02	9.009625281110118511e-01	1.623175614731198868e+00	1.848707316228445974e+00
3.053400000898911912e+02	9.053321568683097009e-01	1.628338591259416823e+00	1.851666899973696268e+00
3.061800000901386056e+02	9.066213839958193743e-01	1.633567448225480945e+00	1.850617352916060332e+00
3.070200000903860769e+02	9.084413529229542483e-01	1.638335499882415558e+00	1.848010991973802142e+00
3.078600000906327523e+02	9.082175739044688889e-01	1.641156089103708693e+00	1.842353904348845273e+00
3.087000000908802235e+02	9.075020715243442559e-01	1.642995858705640799e+00	1.835704932993120320e+00
3.095400000911276379e+02	9.082676511136813513e-01	1.646884830153559465e+00	1.830964653608537995e+00
3.103800000913743702e+02	9.085273188184749271e-01	1.652777971249443256e+00	1.827663502204716739e+00
3.112200000916218414e+02	9.122751627541820785e-01	1.657215310613755488e+00	1.826363365334549904e+00
3.120600000918692558e+02	9.165360128358843728e-01	1.661660989273997524e+00	1.825069315666306924e+00
3.129000000921167270e+02	9.192602092334184460e-01	1.664102498286274434e+00	1.829775265998063505e+00
3.137400000923641414e+02	9.240683543914666176e-01	1.666065689467969513e+00	1.831444693118277289e+00
3.145800000926116127e+02	9.258469401267988008e-01	1.666567241410941813e+00	1.835592815031757308e+00
3.154200000928590271e+02	9.275687717705154434e-01	1.668027096874264981e+00	1.840287605493320378e+00
3.162600000931064983e+02	9.302326669457081643e-01	1.670495291633518065e+00	1.843071674916433089e+00
3.171000000933532306e+02	9.329024740054441267e-01	1.670932630997830293e+00	1.848400383820320680e+00
3.179400000936007018e+02	9.356396765489732870e-01	1.672852457840689588e+00	1.848756485132865501e+00
3.187800000938481162e+02	9.378898852384975893e-01	1.675298136500931845e+00	1.850149109656953339e+00
3.196200000940948485e+02	9.401531000740168675e-01	1.678182938300885274e+00	1.852003181902190487e+00
3.204600000943423197e+02	9.419848927702382246e-01	1.680100263354965540e+00	1.853902908161856322e+00
3.213000000945897341e+02	9.452741198977481218e-01	1.681938365097711774e+00	1.853870608176338308e+00
3.221400000948365232e+02	9.485704412867100865e-01	1.682733102501621891e+00	1.855908311012944623e+00
3.229800000950838808e+02	9.538880454600275893e-01	1.685951118382977398e+00	1.857491667863979456e+00
3.238200000953314088e+02	9.591181537421049619e-01	1.690595748460149261e+00	1.860104446190979921e+00
3.246600000955788232e+02	9.658423501396389277e-01	1.696196180268892517e+00	1.863735486123751839e+00
3.255000000958262376e+02	9.720511756373602097e-01	1.702292442429671260e+00	1.864896962066142860e+00
3.263400000960737088e+02	9.772493597429039447e-01	1.707837000955684026e+00	1.865118295494118339e+00
3.271800000963211232e+02	9.809700090097123182e-01	1.712372386256173495e+00	1.867850788792287275e+00
3.280200000965685945e+02	9.822048467994241028e-01	1.716373580443350866e+00	1.870562991417376919e+00
3.288600000968152699e+02	9.824444140967706351e-01	1.718922308617328421e+00	1.874782295778044228e+00
3.297000000970627411e+02	9.842289117166457268e-01	1.724969368932119940e+00	1.875008701874289807e+00
3.305400000973101555e+02	9.854471962296366128e-01	1.730513927458132706e+00	1.874282791052272135e+00
3.313800000975568878e+02	9.881926754115263334e-01	1.736077666364784333e+00	1.873570069167755925e+00
3.322200000978043590e+02	9.909960910619400876e-01	1.741669758877597562e+00	1.872324882206312546e+00
3.330600000980517734e+02	9.928219718736178701e-01	1.747283533559828905e+00	1.875032012163132533e+00
3.339000000982992447e+02	9.961324817854836366e-01	1.754423993989035813e+00	1.873738127586298541e+00
3.347400000985466590e+02	9.999548154664360533e-01	1.760581133010102439e+00	1.875950330211388239e+00
3.355800000987941303e+02	1.002715665548138402e+00	1.766699911269891343e+00	1.874675721773979564e+00
3.364200000990415447e+02	1.003977698006749186e+00	1.770802844867413572e+00	1.872448796418307637e+00
3.372600000992890159e+02	1.005727906696273655e+00	1.775369919492437054e+00	1.870165057178013068e+00
3.381000000995357482e+02	1.006478115385797789e+00	1.779982860245075127e+00	1.868815373250210854e+00
3.389400000997831626e+02	1.007241330221317899e+00	1.785619984955910011e+00	1.865947427716636353e+00
3.397800001000306906e+02	1.007992721287751081e+00	1.791318820456626382e+00	1.860037886303249399e+00
3.406200001002773661e+02	1.006279583661443766e+00	1.794542673845132441e+00	1.854628344889862390e+00
3.414600001005248373e+02	1.004062898904410472e+00	1.798817396938810820e+00	1.848774602827443658e+00
3.423000001007722517e+02	1.003322566609204269e+00	1.803136318300917917e+00	1.850941151438104670e+00
3.431400001010190408e+02	1.004544398252920967e+00	1.810509445086569524e+00	1.851579293106454305e+00
3.439800001012663984e+02	1.007197652035935809e+00	1.817873398646698835e+00	1.848711347572880248e+00
3.448200001015139264e+02	1.008369823849489144e+00	1.820811571940603946e+00	1.845837314837382337e+00
3.456600001017613408e+02	1.010505341978874094e+00	1.825711384473231336e+00	1.842376032207642567e+00
3.465000001020087552e+02	1.013645589615894238e+00	1.829621204160974512e+00	1.838881269967321819e+00
3.473400001022562265e+02	1.016772831106918407e+00	1.835016847045636945e+00	1.833888536794308521e+00
3.481800001025036408e+02	1.018387066451947875e+00	1.839895811338439824e+00	1.830378556549178137e+00
3.490200001027511121e+02	1.020410258775011014e+00	1.844218902348512268e+00	1.825359445501161471e+00
3.498600001029977875e+02	1.023422809705896608e+00	1.848062007668816120e+00	1.820322072847373462e+00
3.507000001032452587e+02	1.025893977444978677e+00	1.850889268326853410e+00	1.820794845530125272e+00
3.515400001034926731e+02	1.027261096016099717e+00	1.854243214731866596e+00	1.820339650102309470e+00
3.523800001037394054e+02	1.029645950240850594e+00	1.858672214800248801e+00	1.821404745347573018e+00
3.532200001039868766e+02	1.032942126197452515e+00	1.864165427447291190e+00	1.823454622588027041e+00
3.540600001042342910e+02	1.035746578792415384e+00	1.869748704490377333e+00	1.825068415448681591e+00
3.549000001044817623e+02	1.037988365411219638e+00	1.874838652970206798e+00	1.826733949525688683e+00
3.557400001047291767e+02	1.039687586461311763e+00	1.880961958633756259e+00	1.828906585338273771e+00
3.565800001049766479e+02	1.040866707103956790e+00	1.888064416057481099e+00	1.830584293819128128e+00
3.574200001052240623e+02	1.044018633077703262e+00	1.893181884213879229e+00	1.831794467376910207e+00
3.582600001054715335e+02	1.047646911513276713e+00	1.897777670200859745e+00	1.832534062410656972e+00
3.591000001057182658e+02	1.051776372325758713e+00	1.905367618680690045e+00	1.829840616665566300e+00
3.599400001059656802e+02	1.055382185600067579e+00	1.910445892146217961e+00	1.829209057473368372e+00
3.607800001062132083e+02	1.056015193543275554e+00	1.912042512062791522e+00	1.828147501103294381e+00
3.616200001064598837e+02	1.057593812148685863e+00	1.917601605147680521e+00	1.829167107425538674e+00
3.624600001067073549e+02	1.059667701246461480e+00	1.923676542894836583e+00	1.829307443252605081e+00
3.633000001069547693e+02	1.060207301413885750e+00	1.927257318149143250e+00	1.835478215089291210e+00
3.641400001072015584e+02	1.061210247897142578e+00	1.930806404078916794e+00	1.843130725320205610e+00
3.649800001074489160e+02	1.062208464872764546e+00	1.935837977487236961e+00	1.848852223839590136e+00
3.658200001076964440e+02	1.062745700286371608e+00	1.939924590248694569e+00	1.856117347306095899e+00
3.666600001079438584e+02	1.060741552508176033e+00	1.945000361925443677e+00	1.858917979450490865e+00
3.675000001081912728e+02	1.059261052268153591e+00	1.950638678321667152e+00	1.858768323743930306e+00
3.683400001084387441e+02	1.058267545882136007e+00	1.955783666154633726e+00	1.858077072157556575e+00
3.691800001086861585e+02	1.057223197289046457e+00	1.959421982550857422e+00	1.855835093888484444e+00
3.700200001089336297e+02	1.057162295419235676e+00	1.963066136454231447e+00	1.856615435359799671e+00
3.708600001091803051e+02	1.059007985773641192e+00	1.967161922441212019e+00	1.856438387244581545e+00
3.717000001094277764e+02	1.060830028589873519e+00	1.973284394175168543e+00	1.857730903119744426e+00
3.725400001096751907e+02	1.064082311168495831e+00	1.977366003359068092e+00	1.858455445240090764e+00
3.733800001099219230e+02	1.064751827363512593e+00	1.979926764303143072e+00	1.862677958293129432e+00
3.742200001101693942e+02	1.066901243151081813e+00	1.985037561022798158e+00	1.869407573081745655e+00
3.750600001104168086e+02	1.068515187631391861e+00	1.989675043489428363e+00	1.877176754682867488e+00
3.759000001106642799e+02	1.071571195643177932e+00	1.994821699181581254e+00	1.884942892683026949e+00
3.767400001109116943e+02	1.073620109393512490e+00	1.995951676281874754e+00	1.896303382313005992e+00
3.775800001111591655e+02	1.076661928882394648e+00	2.000603335551585982e+00	1.905677060880486939e+00
3.784200001114065799e+02	1.079680100833103618e+00	2.006237482299844110e+00	1.914003056366230915e+00
3.792600001116540511e+02	1.080712461306716277e+00	2.010868293329730605e+00	1.917820935582743358e+00
3.801000001119014655e+02	1.083756645549415865e+00	2.015459075739153061e+00	1.918688526948300499e+00
3.809400001121488799e+02	1.087778364630850758e+00	2.018071540317993406e+00	1.919550031111933563e+00
3.817800001123964080e+02	1.090777618551021400e+00	2.021686506685612894e+00	1.917846605121712233e+00
3.826200001126430834e+02	1.092698835595220963e+00	2.025762278362361890e+00	1.911576219910328556e+00
3.834600001128905546e+02	1.095138970669959244e+00	2.029808028573762524e+00	1.907245977213360089e+00
3.843000001131380259e+02	1.096537722552894500e+00	2.031782060840166437e+00	1.907384283973118988e+00
3.851400001133847582e+02	1.096931744928195007e+00	2.034236078796338720e+00	1.909063172079036974e+00
3.859800001136321725e+02	1.097334043941856185e+00	2.037651735991232727e+00	1.913253220055148640e+00
3.868200001138796438e+02	1.097752896232238262e+00	2.042046544946302333e+00	1.913405730286063422e+00
3.876600001141271150e+02	1.096704855076063190e+00	2.047435516394220389e+00	1.912004470233317432e+00
3.885000001143744726e+02	1.097173367196608851e+00	2.051298636024756483e+00	1.913121471786342509e+00
3.893400001146220006e+02	1.097703362916404357e+00	2.055682603895117033e+00	1.910800359892260047e+00
3.901800001148694150e+02	1.102759370928190208e+00	2.059558232469548500e+00	1.912073599627997389e+00
3.910200001151168294e+02	1.104789366647985771e+00	2.062877153831655264e+00	1.911352926565658583e+00
3.918600001153635617e+02	1.107301626714151777e+00	2.067146039418183090e+00	1.912085584955237172e+00
3.927000001156109761e+02	1.105823345795586610e+00	2.067379066032212442e+00	1.913223891714996183e+00
3.935400001158584473e+02	1.103807228815944619e+00	2.070592912265602603e+00	1.908261759643011812e+00
3.943800001161051227e+02	1.102298206097754640e+00	2.072775069174459084e+00	1.905266147960445799e+00
3.952200001163526508e+02	1.100753712072304991e+00	2.071937211773084098e+00	1.900324306561540721e+00
3.960600001166000084e+02	1.101208035669947183e+00	2.073082675779848838e+00	1.896885508763597628e+00
3.969000001168467975e+02	1.100661176890680437e+00	2.076280677350972326e+00	1.891955841768540258e+00
3.977400001170942119e+02	1.097655701303216658e+00	2.082970339626165845e+00	1.885133715340803873e+00
3.985800001173416831e+02	1.096610024900858349e+00	2.088163337619731053e+00	1.882806516244798001e+00
3.994200001175890975e+02	1.095617555459389880e+00	2.093376349923528501e+00	1.885441779403594920e+00
4.002600001178365687e+02	1.095600256102839509e+00	2.101559340761977701e+00	1.886631827379706472e+00
4.011000001180839831e+02	1.096078227238654446e+00	2.111243165530019894e+00	1.882243756264462053e+00
4.019400001183313975e+02	1.100069204520464528e+00	2.124916983142946858e+00	1.875687272562657881e+00
4.027800001185789256e+02	1.103027075248832034e+00	2.131042432839480139e+00	1.869062815106037556e+00
4.036200001188256010e+02	1.103932921393219413e+00	2.136130355704328299e+00	1.861937343115763088e+00
4.044600001190730723e+02	1.103826943768519975e+00	2.141679083878305523e+00	1.857834190865876201e+00
4.053000001193205435e+02	1.102728060405272714e+00	2.146731147770655213e+00	1.852744227553490663e+00
4.061400001195672758e+02	1.096101982373126393e+00	2.159789883099748398e+00	1.853608610226676667e+00
4.069800001198146902e+02	1.092494822371518515e+00	2.164863629161516201e+00	1.852884728471966724e+00
4.078200001200621614e+02	1.089394756631362426e+00	2.169469898477410563e+00	1.852198384462453662e+00
4.086600001203096326e+02	1.086310061791018633e+00	2.174074499934119054e+00	1.851018127654864731e+00
4.095000001205569902e+02	1.085205266543228131e+00	2.178213292504139531e+00	1.853364248722279006e+00
4.103400001208045182e+02	1.082602836049254780e+00	2.185842911848637549e+00	1.857740805799312334e+00
4.111800001210519326e+02	1.079435374825305383e+00	2.196453350812496375e+00	1.862136639015771422e+00
4.120200001212993470e+02	1.075775007862808330e+00	2.210090475523331488e+00	1.866497978087995335e+00
4.128600001215468183e+02	1.072517685993801262e+00	2.223201748416783641e+00	1.874358302626565109e+00
4.137000001217942327e+02	1.072691786264092562e+00	2.233818024887793463e+00	1.882632391804547334e+00
4.145400001220417039e+02	1.069286667281504011e+00	2.244963488894557990e+00	1.895769518939243170e+00
4.153800001222883793e+02	1.066298781915310023e+00	2.253599779675799830e+00	1.903890413535475057e+00
4.162200001225358506e+02	1.063715124019515068e+00	2.261262756204017954e+00	1.910092470824025224e+00
4.170600001227832649e+02	1.063052246870840545e+00	2.261991613170082349e+00	1.915834094925080500e+00
4.179000001230299972e+02	1.057329068499825109e+00	2.269779679137248873e+00	1.920091951564599109e+00
4.187400001232774684e+02	1.052053865544828604e+00	2.266617780879994548e+00	1.926965465040670678e+00
4.195800001235248828e+02	1.049229002759668905e+00	2.268520095201401077e+00	1.938996231233108158e+00
4.204200001237723541e+02	1.044911234235960995e+00	2.281487456031060734e+00	1.949559462502472806e+00
4.212600001240197685e+02	1.041523705474642458e+00	2.290034040172054919e+00	1.961070952555484803e+00
4.221000001242672397e+02	1.038052227952809936e+00	2.300080624313049160e+00	1.970523599656566649e+00
4.229400001245146541e+02	1.041026361093179364e+00	2.300633879890787270e+00	1.977473203156686399e+00
4.237800001247621253e+02	1.037391715557952843e+00	2.309687135468525554e+00	1.981363963704875664e+00
4.246200001250088576e+02	1.034679033146754801e+00	2.319220376736032208e+00	1.984139067416511804e+00
4.254600001252562720e+02	1.031904867136307802e+00	2.327267794806618717e+00	1.985333008435830049e+00
4.263000001255038001e+02	1.028096412195509179e+00	2.336792696778195566e+00	1.979002600647452592e+00
4.271400001257504755e+02	1.022185090463658241e+00	2.346395154201919464e+00	1.979664076589843447e+00
4.279800001259979467e+02	1.018239479801456016e+00	2.353550983119595763e+00	1.976839756003390347e+00
4.288200001262453611e+02	1.014732385540004111e+00	2.357246840657735820e+00	1.977523551686168890e+00
4.296600001264921502e+02	1.010682725709840968e+00	2.359981058957153266e+00	1.978646475349709055e+00
4.305000001267395078e+02	1.003521922450264059e+00	2.365706104031048085e+00	1.983256210075747594e+00
4.313400001269870359e+02	1.001838654029422626e+00	2.368439488400872150e+00	1.979400438946021135e+00
4.321800001272344502e+02	1.001592719632423245e+00	2.372669537052324973e+00	1.983621772373996617e+00
4.330200001274818646e+02	1.000285301636173685e+00	2.378385408900696607e+00	1.990923253960636297e+00
4.338600001277293359e+02	9.959246766790347261e-01	2.388108786115405113e+00	1.999245026220355159e+00
4.347000001279767503e+02	9.954718263230211139e-01	2.390274622188196751e+00	2.012595205422385458e+00
4.355400001282242215e+02	9.933889145070559090e-01	2.400908768936455218e+00	2.019433210220568320e+00
4.363800001284708969e+02	9.897681666300136571e-01	2.414033742459190446e+00	2.021100773364882919e+00
4.372200001287183682e+02	9.895800232691783771e-01	2.416636199882915115e+00	2.024190217417841886e+00
4.380600001289657826e+02	9.888670499932613600e-01	2.420749498391348897e+00	2.031349664292924739e+00
4.389000001292125148e+02	9.876789066324255240e-01	2.424376973702863758e+00	2.041102448264173752e+00
4.397400001294599861e+02	9.839221854108883836e-01	2.431488604352111338e+00	2.055419147855622519e+00
4.405800001297074004e+02	9.827033002504282910e-01	2.436145267199380182e+00	2.069904260033631704e+00
4.414200001299548717e+02	9.799584027979777456e-01	2.441837789019148719e+00	2.085011116250117258e+00
4.422600001302022861e+02	9.767040463302579800e-01	2.447556162656299161e+00	2.093177829952187263e+00
4.431000001304497573e+02	9.744035771631006648e-01	2.450288713096530735e+00	2.105417590077343526e+00
4.439400001306971717e+02	9.751326674186595600e-01	2.452460386676473814e+00	2.112241556495780159e+00
4.447800001309446429e+02	9.753369277591369402e-01	2.455123720960486811e+00	2.121139583870955914e+00
4.456200001311913752e+02	9.780742946530565085e-01	2.458804567765952243e+00	2.121042683914402094e+00
4.464600001314387896e+02	9.823270324467885395e-01	2.460467068120372414e+00	2.115421435150152352e+00
4.473000001316863177e+02	9.831211534323235357e-01	2.464603716657409738e+00	2.107760619573398664e+00
4.481400001319329931e+02	9.829460162174835647e-01	2.468747870560784374e+00	2.103578498789910434e+00
4.489800001321804643e+02	9.818169917020806992e-01	2.472902865548867180e+00	2.096854782126610139e+00
4.498200001324278787e+02	9.817482684090194089e-01	2.473559528396136464e+00	2.086091498650804343e+00
4.506600001326746678e+02	9.807043750310397989e-01	2.475194509073987970e+00	2.074806909968265334e+00
4.515000001329220254e+02	9.797456127904825562e-01	2.477859511217186839e+00	2.062024350353033775e+00
4.523400001331695535e+02	9.763956292255213665e-01	2.482043693741024626e+00	2.054697151257027787e+00
4.531800001334169679e+02	9.720527399220123543e-01	2.485217035180153911e+00	2.046375024829291345e+00
4.540200001336643822e+02	9.672547809410320108e-01	2.488940412394862634e+00	2.035098552415984141e+00
4.548600001339118535e+02	9.629331744218786460e-01	2.493624594918700588e+00	2.023233815574781325e+00
4.557000001341592679e+02	9.606032912643647226e-01	2.497283759554748350e+00	2.012780814305682675e+00
4.565400001344067391e+02	9.607627667146727557e-01	2.500411234866262600e+00	1.994302449695234181e+00
4.573800001346534145e+02	9.593217401277454037e-01	2.504502017275684889e+00	1.981224660786696568e+00
4.582200001349008858e+02	9.583050414186642385e-01	2.505042763909528070e+00	1.972129624806041370e+00
4.590600001351483002e+02	9.556890230492562921e-01	2.507052655148430897e+00	1.975075170171545214e+00
4.599000001353950324e+02	9.545233448496852624e-01	2.511066716035298185e+00	1.976016657402433152e+00
4.607400001356425037e+02	9.543103715737684123e-01	2.514085780499723199e+00	1.971354662200615726e+00
4.615800001358899181e+02	9.530311851909665233e-01	2.517099007456997661e+00	1.963587155498785153e+00
4.624200001361373893e+02	9.481893328320061265e-01	2.522604729047935646e+00	1.961256747710407922e+00
4.632600001363848037e+02	9.422268780283633571e-01	2.530142973893000136e+00	1.966451703263380146e+00
4.641000001366322749e+02	9.407064867561969468e-01	2.535197897329924288e+00	1.969800867931756239e+00
4.649400001368796893e+02	9.386139704926027560e-01	2.539296185105683445e+00	1.973685541278021871e+00
4.657800001371271605e+02	9.355025361984697918e-01	2.543417822910047033e+00	1.974020502475242411e+00
4.666200001373738928e+02	9.308509010894426838e-01	2.552566146461386243e+00	1.978300678855148265e+00
4.674600001376213072e+02	9.281720713115165777e-01	2.559718639660690354e+00	1.983565637230244816e+00
4.683000001378688353e+02	9.264518583417881148e-01	2.567397818606970805e+00	1.987363060682268312e+00
4.691400001381155107e+02	9.237009035724347283e-01	2.571565322538948983e+00	1.988689905610256714e+00
4.699800001383629819e+02	9.204499488030811749e-01	2.577222819315810654e+00	1.993088782427677730e+00
4.708200001386103963e+02	9.171540637111986749e-01	2.580801926710931227e+00	2.005589112610496105e+00
4.716600001388571854e+02	9.138806437805806482e-01	2.584360185866227066e+00	2.014185823490441951e+00
4.725000001391045430e+02	9.085540168890731128e-01	2.586438459331755091e+00	2.015813984913660928e+00
4.733400001393520711e+02	9.027427608973782602e-01	2.586564266784083799e+00	2.022388376053219972e+00
4.741800001395994855e+02	8.980225479276495726e-01	2.590235940364026934e+00	2.024386677168730220e+00
4.750200001398468999e+02	8.928248001191854133e-01	2.594972660452223412e+00	2.022332222534234170e+00
4.758600001400943711e+02	8.916211404261776829e-01	2.599268589541522623e+00	2.017165154664146698e+00
4.767000001403417855e+02	8.903737327875499430e-01	2.604077027574716485e+00	2.012402720630586117e+00
4.775400001405892567e+02	8.895624767958549839e-01	2.607887133467095886e+00	2.011150431933564686e+00
4.783800001408359321e+02	8.892571326887034333e-01	2.611213084021742681e+00	2.015428579246163032e+00
4.792200001410834034e+02	8.898702045748549949e-01	2.613481493434472558e+00	2.021783831116463315e+00
4.800600001413308178e+02	8.904891883455495760e-01	2.616719047452261027e+00	2.020209085808887473e+00
4.809000001415775500e+02	8.875715184320756013e-01	2.619949930033306451e+00	2.015532887135913942e+00
4.817400001418250213e+02	8.835734468888133408e-01	2.622604925021390088e+00	2.012763351366775311e+00
4.825800001420724357e+02	8.794713261775900515e-01	2.627190703853255371e+00	2.010501931866868652e+00
4.834200001423199069e+02	8.778183632592945207e-01	2.629728948698319968e+00	2.009699931020803021e+00
4.842600001425673213e+02	8.760625335499464539e-01	2.632284706064837110e+00	2.009327927352613230e+00
4.851000001428147925e+02	8.732913329407856473e-01	2.632799600881297497e+00	2.009386935395952367e+00
4.859400001430622069e+02	8.719456425863799653e-01	2.634796149246711572e+00	2.012922609165250787e+00
4.867800001433096782e+02	8.720632985478059540e-01	2.636318549429509162e+00	2.014450166665316733e+00
4.876200001435570925e+02	8.715899114872656117e-01	2.640363465711317303e+00	2.012910764944221054e+00
4.884600001438045069e+02	8.700077457511297130e-01	2.643400042697196195e+00	2.011822665607734706e+00
4.893000001440520350e+02	8.713617316619264308e-01	2.647903262499354593e+00	2.015751813343365839e+00
4.901400001442987104e+02	8.715714675898675878e-01	2.651356446525933830e+00	2.019217484290539932e+00
4.909800001445461817e+02	8.691227650120491033e-01	2.655260428706526010e+00	2.021243012723298094e+00
4.918200001447936529e+02	8.691090317042551305e-01	2.661594360801306625e+00	2.020302020766637785e+00
4.926600001450403852e+02	8.660882041350093097e-01	2.667868249965392291e+00	2.015502048987880102e+00
4.935000001452877996e+02	8.625520056659508050e-01	2.672615453382502171e+00	2.016261934694706603e+00
4.943400001455352708e+02	8.560418194888828047e-01	2.676374331813913265e+00	2.014017762266917089e+00
4.951800001457827420e+02	8.509488669282091466e-01	2.680527301187015876e+00	2.010757357300664516e+00
4.960200001460300996e+02	8.463287196986363226e-01	2.683667761616222336e+00	2.003491879666141617e+00
4.968600001462776277e+02	8.411967486999771815e-01	2.686787373805605394e+00	2.000676689882574077e+00
4.977000001465250421e+02	8.385517715553227891e-01	2.689913657431731497e+00	2.002877732637470043e+00
4.985400001467724564e+02	8.359221653104810246e-01	2.693514923170067465e+00	2.002670083421223879e+00
4.993800001470191887e+02	8.343457660265282128e-01	2.695642040725786170e+00	2.005967506873246986e+00
5.002200001472666031e+02	8.322670019887582482e-01	2.698252479689644989e+00	2.009845078483934788e+00
5.010600001475140743e+02	8.292473567964209202e-01	2.702792868567692519e+00	2.012403237085029328e+00
5.019000001477607498e+02	8.266354862052086583e-01	2.708309907417136397e+00	2.016558790916906041e+00
5.027400001480082778e+02	8.230224332370880136e-01	2.712766903335884550e+00	2.017803623710332062e+00
5.035800001482556354e+02	8.189022860075154675e-01	2.716694711718877997e+00	2.017171215075889368e+00
5.044200001485024245e+02	8.137904154163032588e-01	2.718102505791640144e+00	2.013528661104906359e+00
5.052600001487498389e+02	8.127163808861679328e-01	2.721995289131728946e+00	2.010338424052187101e+00
5.061000001489973101e+02	8.096943709400135081e-01	2.725380567105480267e+00	2.008622823658118062e+00
5.069400001492447245e+02	8.057373917238347394e-01	2.728833393376263405e+00	2.008420412201550764e+00
5.077800001494921958e+02	8.043277075840018497e-01	2.731337089352220637e+00	2.009646983389205221e+00
5.086200001497396102e+02	8.014180234441691253e-01	2.731357463920036643e+00	2.015795435485503884e+00
5.094600001499870245e+02	8.000000626659758973e-01	2.732396184938898021e+00	2.020918524240452818e+00
5.103000001502345526e+02	7.970844666415999313e-01	2.733889039830144974e+00	2.019075092605983279e+00
5.111400001504812280e+02	7.966653234864979893e-01	2.736834360734591520e+00	2.019203254029202199e+00
5.119800001507286993e+02	7.947686454926609079e-01	2.739324713837059999e+00	2.019344604389923248e+00
5.128200001509761705e+02	7.918577789759196905e-01	2.743261695445577075e+00	2.023024507029494767e+00
5.136600001512229028e+02	7.889161706595533285e-01	2.746686168110198611e+00	2.025243976481571284e+00
5.145000001514703172e+02	7.859627385741002614e-01	2.749073947872728851e+00	2.027005041813461084e+00
5.153400001517177316e+02	7.824549171508495826e-01	2.754420865085201786e+00	2.027774223414582799e+00
5.161800001519652596e+02	7.768761531130800035e-01	2.758761944790524279e+00	2.028074855558977596e+00
5.170200001522126740e+02	7.693009362060361234e-01	2.762613031650963169e+00	2.027814615684133681e+00
5.178600001524600884e+02	7.647020717608192797e-01	2.765489136399192027e+00	2.023918428299657180e+00
5.187000001527075028e+02	7.616528671457659661e-01	2.766882753668873374e+00	2.021001950242101497e+00
5.195400001529550309e+02	7.591580518685103751e-01	2.768810562051867041e+00	2.021061123376850510e+00
5.203800001532024453e+02	7.566277652839951129e-01	2.770768391900208183e+00	2.022044206487551676e+00
5.212200001534498597e+02	7.561104848454752725e-01	2.774707041367910243e+00	2.023077001747296766e+00
5.220600001536973878e+02	7.515624626073303949e-01	2.776653196201949836e+00	2.018670669026280784e+00
5.229000001539440063e+02	7.469789690619258460e-01	2.780111859979884414e+00	2.009316077521617228e+00
5.237400001541914207e+02	7.423517275709012875e-01	2.785470452206660230e+00	1.997967573218877746e+00
5.245800001544389488e+02	7.371996561647954360e-01	2.789263997925182093e+00	1.986685013603646910e+00
5.254200001546856811e+02	7.315795089352228331e-01	2.795047536488588946e+00	1.973492747483619247e+00
5.262600001549330955e+02	7.244451731827463714e-01	2.799822735756065217e+00	1.960318742969363370e+00
5.271000001551805099e+02	7.188143845609957783e-01	2.803101270741913176e+00	1.953116331512796178e+00
5.279400001554280379e+02	7.131469422550767989e-01	2.805921502207410878e+00	1.949940297931232136e+00
5.287800001556753386e+02	7.084357520035378109e-01	2.808757578335175698e+00	1.950765278883322296e+00
5.296200001559228667e+02	7.031867256909222208e-01	2.811150361675263998e+00	1.946612579575799806e+00
5.304600001561702811e+02	6.974814473239266954e-01	2.814590679002152651e+00	1.945444662263467572e+00
5.313000001564176955e+02	6.927714394492967553e-01	2.819071858879098169e+00	1.946243265340554585e+00
5.321400001566644278e+02	6.865496078055800533e-01	2.820599738813251545e+00	1.947607813105149743e+00
5.329800001569119559e+02	6.828561532076709018e-01	2.823175152734204829e+00	1.944594104908221821e+00
5.338200001571593702e+02	6.816839813941176773e-01	2.826778920261320494e+00	1.938091556581487351e+00
5.346600001574061025e+02	6.784562378658577364e-01	2.830355168111866604e+00	1.935463206081660115e+00
5.355000001576536306e+02	6.727024820456073417e-01	2.834417239159331636e+00	1.937200937139508250e+00
5.363400001579009313e+02	6.688695069724774900e-01	2.838000992376215059e+00	1.935842287500229242e+00
5.371800001581477773e+02	6.629821425615493036e-01	2.841541381254262699e+00	1.930940012913829218e+00
5.380200001583951916e+02	6.570947781506210061e-01	2.845610957668065488e+00	1.931494113380308519e+00
5.388600001586426060e+02	6.522464321776785257e-01	2.850703050180878773e+00	1.935540097577555629e+00
5.397000001588900204e+02	6.463685267820197256e-01	2.855298478412064078e+00	1.937043471361336033e+00
5.405400001591374348e+02	6.415071746630821581e-01	2.858962288869874691e+00	1.941986987659532149e+00
5.413800001593849629e+02	6.386103512368848101e-01	2.862139442201173445e+00	1.947381806342337152e+00
5.422200001596322636e+02	6.356473147038032012e-01	2.865328270546773748e+00	1.954681258861668880e+00
5.430600001598797917e+02	6.336653601401830427e-01	2.868541282850570973e+00	1.965378243481948894e+00
5.439000001601266376e+02	6.305592560011543668e-01	2.873225107618613716e+00	1.972572184501266923e+00
5.447400001603739383e+02	6.279295043239528917e-01	2.876384748428459037e+00	1.977709311635962530e+00
5.455800001606213527e+02	6.237642813394913555e-01	2.880026042787259044e+00	1.979336293434118765e+00
5.464200001608681987e+02	6.186096997472079195e-01	2.884618969229665097e+00	1.983419650285153768e+00
5.472600001611156131e+02	6.153546161176892682e-01	2.886636842008702075e+00	1.985466483924645642e+00
5.481000001613630275e+02	6.115451431503725610e-01	2.888591336138671473e+00	1.984978823419902616e+00
5.489400001616105556e+02	6.117285759216040120e-01	2.892989123056317169e+00	1.984864346208412789e+00
5.497800001618578563e+02	6.094214677081047915e-01	2.895296011648327728e+00	1.988573340141131185e+00
5.506200001621053843e+02	6.055765234335283020e-01	2.896543691239235052e+00	1.991783348607504056e+00
5.514600001623529124e+02	6.017753271045720442e-01	2.896749674350493020e+00	1.997152638857550677e+00
5.523000001626002131e+02	5.985084197059666877e-01	2.899428971714775205e+00	1.995665992886461071e+00
5.531400001628469454e+02	5.937308709151837283e-01	2.903559067233070223e+00	1.996300076420195024e+00
5.539800001630944735e+02	5.920644655538139789e-01	2.908660809145203974e+00	1.996463581429894107e+00
5.548200001633418879e+02	5.883389413470114793e-01	2.912214183140944268e+00	1.993659551516520079e+00
5.556600001635886201e+02	5.845720339484062889e-01	2.914206680276396177e+00	1.990856536136800248e+00
5.565000001638361482e+02	5.817460077043684619e-01	2.916179997031209226e+00	1.991618450910934701e+00
5.573400001640834489e+02	5.789152519526958862e-01	2.919079927981838907e+00	1.996013269593739592e+00
5.581800001643302949e+02	5.730951375932011871e-01	2.921436494593633526e+00	1.999481134699630847e+00
5.590200001645777093e+02	5.673329597022305215e-01	2.923728014697174249e+00	1.997981464882449210e+00
5.598600001648251236e+02	5.601204416414230502e-01	2.926430304334265209e+00	1.995482809598921214e+00
5.607000001650725380e+02	5.534705895567745282e-01	2.929614247520309966e+00	1.989487197916355532e+00
5.615400001653200661e+02	5.463987743480969161e-01	2.934764833522634842e+00	1.983007818772253517e+00
5.623800001655674805e+02	5.428517890545011548e-01	2.938873723045310360e+00	1.972932058931023969e+00
5.632200001658148949e+02	5.398473693296166331e-01	2.941475941131241889e+00	1.968264991060936664e+00
5.640600001660624230e+02	5.348689618967225057e-01	2.945561480625313422e+00	1.965580676118731551e+00
5.649000001663090416e+02	5.294662265859821915e-01	2.949615330794851165e+00	1.965890273974602920e+00
5.657400001665565696e+02	5.226308867590347962e-01	2.952155838090900541e+00	1.962692770094896400e+00
5.665800001668039840e+02	5.147825407860922020e-01	2.956172995358346434e+00	1.957960772070954647e+00
5.674200001670507163e+02	5.074271005516980404e-01	2.960173474033932717e+00	1.955204425239317922e+00
5.682600001672981307e+02	4.995290947485921396e-01	2.965159775906438089e+00	1.954929816801909359e+00
5.691000001675455451e+02	4.935506873156979557e-01	2.968606049158480253e+00	1.955606510749110072e+00
5.699400001677930732e+02	4.870675503751691893e-01	2.971038979537034663e+00	1.951253783220345150e+00
5.707800001680404876e+02	4.784472577132366511e-01	2.972441054520648329e+00	1.952413230095428220e+00
5.716200001682880156e+02	4.752962232516795282e-01	2.972807270531762303e+00	1.952045284561853666e+00
5.724600001685353163e+02	4.720742461756030073e-01	2.974686829416365530e+00	1.952120525143656860e+00
5.733000001687828444e+02	4.678368981997139686e-01	2.977011348947830260e+00	1.952095326893716676e+00
5.741400001690294630e+02	4.616231977619980609e-01	2.977863388155864044e+00	1.945035634499541644e+00
5.749800001692768774e+02	4.578480137250322546e-01	2.979171229095469720e+00	1.938985072908252283e+00
5.758200001695244055e+02	4.540113460888166030e-01	2.980963225372808001e+00	1.939930453182346692e+00
5.766600001697711377e+02	4.525954591997212173e-01	2.981751885931774648e+00	1.942954967081451434e+00
5.775000001700185521e+02	4.481854841951690149e-01	2.983546383997891294e+00	1.945034265797870532e+00
5.783400001702659665e+02	4.441832837917421006e-01	2.988280005203719725e+00	1.946626753451791147e+00
5.791800001705128125e+02	4.371763538806805460e-01	2.991049485382046846e+00	1.951704023100902408e+00
5.800200001707601132e+02	4.321032108627341772e-01	2.994301453038922034e+00	1.951725493399045330e+00
5.808600001710076413e+02	4.274378424459132630e-01	2.996528402808006586e+00	1.951246963697188086e+00
5.817000001712550556e+02	4.226767014994912697e-01	2.998249515069940863e+00	1.948297855471295970e+00
5.825400001715024700e+02	4.182642163087620379e-01	2.999491475571700150e+00	1.952898459394448727e+00
5.833800001717499981e+02	4.142193049042637298e-01	3.000241775369389075e+00	1.953596458548382708e+00
5.842200001719974125e+02	4.095301435169099724e-01	3.000957884053764957e+00	1.953785326899430963e+00
5.850600001722448269e+02	4.047877751686666525e-01	3.001213187429011331e+00	1.952448831909129989e+00
5.859000001724915592e+02	3.980394949358804779e-01	3.001982667607338673e+00	1.949637700260178352e+00
5.867400001727390872e+02	3.927119954502143462e-01	3.002744642419329146e+00	1.952827583144880919e+00
5.875800001729863880e+02	3.878714898185531834e-01	3.004004115442540979e+00	1.953012393361313048e+00
5.884200001732332339e+02	3.814978776334498889e-01	3.006766090254531676e+00	1.953204305313323230e+00
5.892600001734806483e+02	3.751585543786973287e-01	3.007945506036815875e+00	1.952383028327831838e+00
5.901000001737280627e+02	3.693641614464736045e-01	3.010080723550671689e+00	1.952045518803876778e+00
5.909400001739755908e+02	3.655402090915333413e-01	3.014146724908308705e+00	1.952120759385679749e+00
5.917800001742230052e+02	3.603191235276461124e-01	3.018670195856703042e+00	1.949122953544396797e+00
5.926200001744704196e+02	3.551086793559367072e-01	3.022656973903006694e+00	1.945106886097342169e+00
5.934600001747178339e+02	3.489348888683956873e-01	3.025078705441055948e+00	1.937527917563741653e+00
5.943000001749653620e+02	3.462575512501285258e-01	3.025474585161723073e+00	1.934869815405131366e+00
5.951400001752126627e+02	3.430624779782314171e-01	3.021870464882390639e+00	1.935198524309019286e+00
5.959800001754601908e+02	3.408532161834304519e-01	3.020207135601954640e+00	1.939609410438878356e+00
5.968200001757077189e+02	3.371746961882545190e-01	3.019050477758263185e+00	1.940629866203367193e+00
5.976600001759543375e+02	3.315552950385109998e-01	3.019894653844164889e+00	1.941189888780360695e+00
5.985000001762018655e+02	3.264394410194938478e-01	3.021244667437217757e+00	1.938245853222738235e+00
5.993400001764492799e+02	3.213708820768226282e-01	3.022578836368003063e+00	1.932807904867040349e+00
6.001800001766960122e+02	3.173590772257666726e-01	3.025901330284486601e+00	1.931376043713265434e+00
6.010200001769434266e+02	3.138839260588787150e-01	3.030207145609110420e+00	1.931540563256618936e+00
6.018600001771908410e+02	3.099229634148948920e-01	3.032972098383677206e+00	1.926670588655736704e+00
6.027000001774383691e+02	3.079608183940021893e-01	3.035229545791907402e+00	1.926694088021187135e+00
6.035400001776857835e+02	3.044974909962008258e-01	3.036914441325547109e+00	1.921670918838555009e+00
6.043800001779331978e+02	3.010152455678611338e-01	3.037587661844885378e+00	1.920129488050151156e+00
6.052200001781806122e+02	2.951063075078577680e-01	3.038262550223409075e+00	1.920533272444432837e+00
6.060600001784281403e+02	2.886524391253257882e-01	3.039989142236698694e+00	1.922957347511794035e+00
6.069000001786748726e+02	2.826181691130051910e-01	3.039763268236788996e+00	1.923965628872434941e+00
6.077400001789222870e+02	2.755283273859784332e-01	3.039550737110367162e+00	1.925057101992702080e+00
6.085800001791698151e+02	2.704041967286002768e-01	3.038881570322780945e+00	1.931689156459127865e+00
6.094200001794164336e+02	2.652197648488808235e-01	3.039249096437286024e+00	1.934846574266903207e+00
6.102600001796639617e+02	2.604880378928152718e-01	3.042121626129349554e+00	1.937991817670830397e+00
6.111000001799113761e+02	2.542149277449470834e-01	3.045990820103040786e+00	1.939083290791097092e+00
6.119400001801581084e+02	2.479205348127231645e-01	3.049843335484871520e+00	1.937139255233474522e+00
6.127800001804055228e+02	2.416119533575955547e-01	3.054158324035018524e+00	1.934151594728731549e+00
6.136200001806530508e+02	2.378069190331939808e-01	3.058454966134119601e+00	1.938647701685524583e+00
6.144600001809004652e+02	2.355018847087924638e-01	3.061242435007697438e+00	1.943592067425965020e+00
6.153000001811478796e+02	2.301448258004098746e-01	3.062989041331219298e+00	1.951048607570253557e+00
6.161400001813952940e+02	2.247700312383975607e-01	3.065217301203694511e+00	1.957501089579926079e+00
6.169800001816427084e+02	2.179106075761980954e-01	3.065943893216984240e+00	1.960481978531910086e+00
6.178200001818902365e+02	2.120145302298303003e-01	3.065674654878238314e+00	1.961964896551201765e+00
6.186600001821368551e+02	2.086113586220106342e-01	3.067407918328271865e+00	1.966026948195503277e+00
6.195000001823842695e+02	2.031313325151283544e-01	3.068642015707898185e+00	1.966657988128275081e+00
6.203400001826316839e+02	1.981536711620637270e-01	3.070446163173336185e+00	1.970293086195662680e+00
6.211800001828784161e+02	1.946913807088112291e-01	3.072760317793890028e+00	1.977919053460164944e+00
6.220200001831259442e+02	1.891888894406646426e-01	3.076536945582759142e+00	1.979630241551600722e+00
6.228600001833733586e+02	1.846958571877874156e-01	3.079276046539943579e+00	1.979356647647845913e+00
6.237000001836207730e+02	1.802560318957995011e-01	3.082448433129687970e+00	1.979946091700804933e+00
6.245400001838681874e+02	1.782996533270901907e-01	3.084599137550014802e+00	1.980402631845093131e+00
6.253800001841157155e+02	1.747699673900448281e-01	3.085194802617204246e+00	1.978282067431679447e+00
6.262200001843631298e+02	1.702733880064415950e-01	3.086267117655790315e+00	1.976089471128833264e+00
6.270600001846105442e+02	1.652236016619489933e-01	3.086852775567864526e+00	1.976910063763489322e+00
6.279000001848579586e+02	1.611655386790959155e-01	3.085900906648253894e+00	1.981775295878920540e+00
6.287400001851053730e+02	1.570885576657042593e-01	3.084935694855155397e+00	1.986631397191465309e+00
6.295800001853529011e+02	1.519666463297839054e-01	3.085013013471299637e+00	1.990471265965546577e+00
6.304200001855996334e+02	1.447879809022482311e-01	3.086018614142445937e+00	1.989278669662700727e+00
6.312600001858470478e+02	1.380572908907319318e-01	3.086021713024813096e+00	1.985104334965626105e+00
6.321000001860945758e+02	1.333537955481147452e-01	3.086012302963285325e+00	1.978880288119506892e+00
6.329400001863413081e+02	1.296136465213293676e-01	3.086430341027167401e+00	1.972591311119533675e+00
6.337800001865887225e+02	1.268699503638177906e-01	3.088812520118551230e+00	1.970172473811851344e+00
6.346200001868361369e+02	1.216499017444791220e-01	3.091637991997611579e+00	1.967113630859920859e+00
6.354600001870836650e+02	1.153660047720733439e-01	3.093390078072488336e+00	1.963966523480094928e+00
6.363000001873309657e+02	1.096116672223841348e-01	3.095546262244171398e+00	1.960271733018531748e+00
6.371400001875784938e+02	1.038336821345215849e-01	3.096135732048415079e+00	1.953587087893508656e+00
6.379800001878259081e+02	9.799894295504402164e-02	3.095658487485219101e+00	1.942424762508873082e+00
6.388200001880733225e+02	9.362163820685474869e-02	3.094626203568885625e+00	1.935694463369420859e+00
6.396600001883201685e+02	8.869349125159349534e-02	3.094088082145400875e+00	1.932546341455940953e+00
6.405000001885675829e+02	8.520504307399116850e-02	3.094576646468892189e+00	1.932511847311705777e+00
6.413400001888149973e+02	7.919649448894167110e-02	3.095059373285232951e+00	1.933007789177089819e+00
6.421800001890617295e+02	7.270331680370452354e-02	3.098052941186282272e+00	1.932585908268445785e+00
6.430200001893092576e+02	6.768767395720320934e-02	3.100017321551576721e+00	1.933195477903075332e+00
6.438600001895565583e+02	6.270395528723531064e-02	3.101923326845361650e+00	1.934198521504037149e+00
6.447000001898034043e+02	5.674270177853184272e-02	3.103847678590192061e+00	1.932675187229995872e+00
6.455400001900508187e+02	5.128499540055430489e-02	3.105779535701359784e+00	1.930723884845386484e+00
6.463800001902982331e+02	4.581546525349038113e-02	3.107144678445088459e+00	1.926794902201164561e+00
6.472200001905457611e+02	3.977381011499856595e-02	3.106554019457245186e+00	1.923851716085787089e+00
6.480600001907931755e+02	3.471087219215105574e-02	3.107429169356089371e+00	1.929930849710797425e+00
6.489000001910404762e+02	2.803797321679892679e-02	3.109264290634470740e+00	1.938553608282928664e+00
6.497400001912880043e+02	2.033787957254755419e-02	3.111134436955757199e+00	1.947695642994484944e+00
6.505800001915355324e+02	1.407511995213779100e-02	3.110982067178032384e+00	1.950837677706040996e+00
6.514200001917821510e+02	9.765065255382321049e-03	3.108845542062575351e+00	1.954461450811825651e+00
6.522600001920296791e+02	4.982205227525592951e-03	3.108688168707292920e+00	1.961032468167603682e+00
6.531000001922770934e+02	-3.420379921339943225e-04	3.108036632859161319e+00	1.965061889643568982e+00
6.539400001925238257e+02	-6.642633673620590949e-03	3.108376757715100247e+00	1.971501017624330609e+00
6.547800001927713538e+02	-1.501180721580910350e-02	3.110171016443423753e+00	1.975834634105078758e+00
6.556200001930187682e+02	-2.191881681907421886e-02	3.112961105523782912e+00	1.980174337787750760e+00
6.564600001932661826e+02	-2.940859280594514819e-02	3.116696155251004186e+00	1.979972445590609587e+00
6.573000001935135970e+02	-3.693738723080156050e-02	3.118365324540380179e+00	1.980202579638652649e+00
6.581400001937611250e+02	-4.306077180835022472e-02	3.118440259785747237e+00	1.978478367701124174e+00
6.589800001940085394e+02	-4.877401703095617103e-02	3.119444311015709737e+00	1.978748068561672291e+00
6.598200001942559538e+02	-5.506293437571613270e-02	3.119861633568001391e+00	1.978058350768379103e+00
6.606600001945025724e+02	-6.086367548956231333e-02	3.118723082837562277e+00	1.978974144475099228e+00
6.615000001947499868e+02	-6.720816454902883708e-02	3.118537832049915526e+00	1.976936606729902124e+00
6.623400001949975149e+02	-7.060231343865855380e-02	3.112330065163258386e+00	1.972899068984704574e+00
6.631800001952441335e+02	-7.646572052866373870e-02	3.112613125051077567e+00	1.970887909114511061e+00
6.640200001954916615e+02	-8.077946778850535192e-02	3.112796113387738650e+00	1.969424432326054131e+00
6.648600001957390759e+02	-8.801517817237584917e-02	3.113951582047830957e+00	1.965009653152987701e+00
6.657000001959858082e+02	-9.310545619648227800e-02	3.115097877482400079e+00	1.964112121052039361e+00
6.665400001962332226e+02	-9.710232644480507047e-02	3.116172454971971817e+00	1.964248068561671889e+00
6.673800001964807507e+02	-1.005223421940654033e-01	3.117695328826778134e+00	1.968928655552079299e+00
6.682200001967281651e+02	-1.054009747515231715e-01	3.120118131130425798e+00	1.969658954691531516e+00
6.690600001969755795e+02	-1.107358593633606947e-01	3.121481724432970228e+00	1.968460271186761812e+00
6.699000001972229938e+02	-1.150234488988522846e-01	3.122797783748714195e+00	1.970324488768538274e+00
6.707400001974704082e+02	-1.178122208112522967e-01	3.125062139429692909e+00	1.973763781840709219e+00
6.715800001977179363e+02	-1.210134968324121374e-01	3.125803979011660516e+00	1.982240612658076939e+00
6.724200001979646686e+02	-1.226923076923077116e-01	3.124554157889558592e+00	1.989688021999479695e+00
6.732600001982120830e+02	-1.222694341380590188e-01	3.121294329612340324e+00	1.997115140667802713e+00
6.741000001984594974e+02	-1.212566999387528904e-01	3.115081201392329913e+00	2.000022983196700466e+00
6.749400001987063433e+02	-1.211576522251149868e-01	3.108859733876388365e+00	2.005343575831356251e+00
6.757800001989537577e+02	-1.220290450887609457e-01	3.097648273515563488e+00	2.005094165643887649e+00
6.766200001992011721e+02	-1.243767904142336345e-01	3.089979343563981296e+00	2.005347799057381142e+00
6.774600001994487002e+02	-1.297103472168027183e-01	3.089826258274666060e+00	2.003638970216071957e+00
6.783000001996960009e+02	-1.345770105728140986e-01	3.090623971139364379e+00	2.005478838990153001e+00
6.791400001999435290e+02	-1.389058378677485162e-01	3.090866644650925199e+00	2.010834940302697937e+00
6.799800002001910570e+02	-1.402618598315819587e-01	3.080543437724639677e+00	2.011711332288322218e+00
6.808200002004383578e+02	-1.476356174490450479e-01	3.082735241531028070e+00	2.015044099326825489e+00
6.816600002006850900e+02	-1.525507582583111865e-01	3.083880345280209045e+00	2.012787587403779277e+00
6.825000002009326181e+02	-1.550675834817211995e-01	3.081542127621249350e+00	2.005971217995148770e+00
6.833400002011800325e+02	-1.576707222194628777e-01	3.077702242103104169e+00	1.996135572447092610e+00
6.841800002014267648e+02	-1.633802748789833226e-01	3.074879869106411423e+00	1.987371958788468840e+00
6.850200002016742928e+02	-1.645768213925084267e-01	3.067120874758785920e+00	1.978205740360626130e+00
6.858600002019215935e+02	-1.657721855291250657e-01	3.059400241172438140e+00	1.969553725403938804e+00
6.867000002021684395e+02	-1.669699144195590235e-01	3.050667098642195540e+00	1.961861129101093004e+00
6.875400002024158539e+02	-1.686369015103679203e-01	3.038963977577300746e+00	1.951559977697271853e+00
6.883800002026632683e+02	-1.692814234399124262e-01	3.032234170765430115e+00	1.941787233235761967e+00
6.892200002029107964e+02	-1.713857445545630409e-01	3.025461833544317525e+00	1.929593622399262243e+00
6.900600002031582108e+02	-1.749557767388625618e-01	3.019151969491519871e+00	1.919362473817565640e+00
6.909000002034055115e+02	-1.805068908926236726e-01	3.013756210690643922e+00	1.910135383370484607e+00
6.917400002036530395e+02	-1.854988862009522010e-01	3.013399646580638525e+00	1.903011775356108881e+00
6.925800002039005676e+02	-1.893927442258625249e-01	3.013022234230808838e+00	1.899423676019622587e+00
6.934200002041471862e+02	-1.917168420131626638e-01	3.013608128978886747e+00	1.896774704663897637e+00
6.942600002043947143e+02	-1.919912799702992723e-01	3.007691521938186785e+00	1.893600369966823127e+00
6.951000002046421287e+02	-1.917278818663588069e-01	2.997247395220917099e+00	1.895407773663977391e+00
6.959400002048888609e+02	-1.939420186011541480e-01	2.995802434574054374e+00	1.895251700572674558e+00
6.967800002051363890e+02	-1.971360549285020858e-01	2.996349134631262068e+00	1.896127078024644641e+00
6.976200002053838034e+02	-1.973005318331337854e-01	2.984372484659866043e+00	1.895499411875653406e+00
6.984600002056312178e+02	-1.964567320994051458e-01	2.972900838266027357e+00	1.901295655702613940e+00
6.993000002058786322e+02	-1.980325307358883069e-01	2.963857473927191677e+00	1.908477257226675494e+00
7.001400002061261603e+02	-2.000125568427702782e-01	2.958811607799576748e+00	1.921132480875733739e+00
7.009800002063735747e+02	-1.984192755813159736e-01	2.950192355867778726e+00	1.930207556366127841e+00
7.018200002066209890e+02	-2.018259943198618678e-01	2.950507223498134657e+00	1.943150742481505100e+00
7.026600002068684034e+02	-2.057137950278691563e-01	2.946265383916166769e+00	1.953614219269962149e+00
7.035000002071158178e+02	-2.126406141738617639e-01	2.943467671051469114e+00	1.962249152245940431e+00
7.043400002073633459e+02	-2.176407406881911699e-01	2.942582395579506294e+00	1.973030178068091223e+00
7.051800002076099645e+02	-2.241633323637847175e-01	2.937634575388069269e+00	1.977290913217162549e+00
7.060200002078573789e+02	-2.302237601004547274e-01	2.930662571238435987e+00	1.985473529274878191e+00
7.068600002081047933e+02	-2.353279357827452734e-01	2.925156375975489720e+00	1.991701799347022073e+00
7.077000002083515255e+02	-2.399746770337474189e-01	2.926600144936964298e+00	1.994991955972058584e+00
7.085400002085990536e+02	-2.457160084374415132e-01	2.922944676276872045e+00	1.992779068996133329e+00
7.093800002088464680e+02	-2.559407865644148239e-01	2.932199977150330206e+00	1.991128068573100096e+00
7.102200002090938824e+02	-2.622506958288106094e-01	2.930896069022685513e+00	1.991093739520274131e+00
7.110600002093412968e+02	-2.701244534462736158e-01	2.923969573244870279e+00	1.989050279664562604e+00
7.119000002095888249e+02	-2.810112172097321559e-01	2.920999713128220598e+00	1.980926671650186766e+00
7.127400002098362393e+02	-2.909547350648060138e-01	2.915422276094074228e+00	1.972215813741569290e+00
7.135800002100836537e+02	-2.973568697280769557e-01	2.915756442523070646e+00	1.966485679693526833e+00
7.144200002103303859e+02	-3.032885638140642159e-01	2.913040573176487680e+00	1.961848882741649369e+00
7.152600002105778003e+02	-3.127439054382243899e-01	2.910267162687988129e+00	1.951388614645563679e+00
7.161000002108253284e+02	-3.227181650929227819e-01	2.908455391438211635e+00	1.939603860871615293e+00
7.169400002110720607e+02	-3.322633673621406269e-01	2.904060227229135371e+00	1.927782583886123779e+00
7.177800002113194751e+02	-3.423180286466275812e-01	2.901671734456803264e+00	1.919365940737158827e+00
7.186200002115668894e+02	-3.503490423929415121e-01	2.894752386289530577e+00	1.911417847044920792e+00
7.194600002118137354e+02	-3.574308983463273526e-01	2.892822197037548726e+00	1.904903808665174392e+00
7.203000002120610361e+02	-3.624477235697375344e-01	2.892387004208009316e+00	1.895776142516182983e+00
7.211400002123085642e+02	-3.674468131395177140e-01	2.894931797068237334e+00	1.889559197405641600e+00
7.219800002125560923e+02	-3.704388084478462129e-01	2.897992434590732191e+00	1.884814859886442928e+00
7.228200002128033930e+02	-3.758870558105546489e-01	2.903015545281542931e+00	1.878569507833590668e+00
7.236600002130508074e+02	-3.818388503039890081e-01	2.905508634507005805e+00	1.874863722593242965e+00
7.245000002132983354e+02	-3.898071980741442677e-01	2.899958359393633334e+00	1.872172140824051034e+00
7.253400002135457498e+02	-3.956986913452374410e-01	2.895453116478281963e+00	1.877879105689461925e+00
7.261800002137924821e+02	-3.976977809150176735e-01	2.882488736112987393e+00	1.884000849727938798e+00
7.270200002140400102e+02	-4.036271102471875594e-01	2.874540200409959390e+00	1.887001864261592887e+00
7.278600002142873109e+02	-4.070848166251650468e-01	2.873153375496813489e+00	1.891911570766389161e+00
7.287000002145341568e+02	-4.085578939029549383e-01	2.872305745274537969e+00	1.898325335405801173e+00
7.295400002147816849e+02	-4.125699896187304261e-01	2.872993974024761421e+00	1.906765477920216556e+00
7.303800002150289856e+02	-4.181719459795634197e-01	2.873738076057715141e+00	1.907158951886549048e+00
7.312200002152765137e+02	-4.198152855321992671e-01	2.874958828062065042e+00	1.904881984199013889e+00
7.320600002155239281e+02	-4.194657193462870692e-01	2.875677912207228459e+00	1.903443705660497143e+00
7.329000002157713425e+02	-4.216362535678220835e-01	2.872341123069661606e+00	1.901520645126790088e+00
7.337400002160188706e+02	-4.227417570593809404e-01	2.874541860763779599e+00	1.897687878088286650e+00
7.345800002162662850e+02	-4.248803671043822616e-01	2.876712576992549675e+00	1.897419026669983744e+00
7.354200002165135857e+02	-4.275792783717248247e-01	2.880863278911088177e+00	1.897192785665147596e+00
7.362600002167611137e+02	-4.297971076696058823e-01	2.882508143322475735e+00	1.900988864400698697e+00
7.371000002170086418e+02	-4.345220312289386211e-01	2.877162180959386362e+00	1.910254507126630585e+00
7.379400002172552604e+02	-4.402256720039157134e-01	2.868831229328970167e+00	1.914580007338147150e+00
7.387800002175027885e+02	-4.479092123714457641e-01	2.860521959867972530e+00	1.920496815578521144e+00
7.396200002177502029e+02	-4.531057588849709550e-01	2.852737708294764030e+00	1.926455219698708143e+00
7.404600002179969351e+02	-4.593011230215872653e-01	2.846449287073590906e+00	1.930821301256383515e+00
7.413000002182444632e+02	-4.634574687202182020e-01	2.845230082008636252e+00	1.937156946804439395e+00
7.421400002184918776e+02	-4.681398267108393685e-01	2.845464176886473684e+00	1.938595060251547153e+00
7.429800002187392920e+02	-4.737938076556530431e-01	2.844153239566289848e+00	1.938553464371734147e+00
7.438200002189867064e+02	-4.795352844917070700e-01	2.844279757526631869e+00	1.940530130097692707e+00
7.446600002192342345e+02	-4.827495666588622614e-01	2.844880423669590819e+00	1.946035202765962868e+00
7.455000002194816489e+02	-4.859543898107480664e-01	2.841930220107376837e+00	1.945524042895768968e+00
7.463400002197290632e+02	-4.895894527250230777e-01	2.838505034432952989e+00	1.940477374347686190e+00
7.471800002199756818e+02	-4.941902267089476330e-01	2.830522307616612832e+00	1.942454040073644750e+00
7.480200002202230962e+02	-5.013063715926845409e-01	2.826552923673759654e+00	1.949523028362114996e+00
7.488600002204706243e+02	-5.089390697531426255e-01	2.822114395125848496e+00	1.958196513616944578e+00
7.497000002207172429e+02	-5.130965978286821105e-01	2.821220064846364561e+00	1.966407536616971319e+00
7.505400002209647710e+02	-5.183073328651112144e-01	2.814314059552579295e+00	1.970151024693924890e+00
7.513800002212121854e+02	-5.240015146248191424e-01	2.807901382822050707e+00	1.967917847044920121e+00
7.522200002214589176e+02	-5.292075201536134976e-01	2.800005384683381671e+00	1.968201916468032886e+00
7.530600002217063320e+02	-5.349052490440473484e-01	2.794079365079364941e+00	1.964446419078640593e+00
7.539000002219538601e+02	-5.386112545728420908e-01	2.794640002601859852e+00	1.961621933400778284e+00
7.547400002222012745e+02	-5.428929322237904254e-01	2.795158109715112804e+00	1.954770055314258403e+00
7.555800002224486889e+02	-5.457337287201713405e-01	2.795157870377319220e+00	1.946326869198880871e+00
7.564200002226961033e+02	-5.490780723472780123e-01	2.796584245235342880e+00	1.939743677439254910e+00
7.572600002229435177e+02	-5.509590696585530134e-01	2.797493107571913828e+00	1.936647296742127322e+00
7.581000002231910457e+02	-5.543849972923565739e-01	2.795334421611452402e+00	1.936565119516155509e+00
7.589400002234377780e+02	-5.588121073030688502e-01	2.793633205241748296e+00	1.935463666150758266e+00
7.597800002236851924e+02	-5.647463115752332508e-01	2.791912808491404885e+00	1.934377430790170438e+00
7.606200002239326068e+02	-5.701166674943303203e-01	2.790223267136002772e+00	1.931795253564198678e+00
7.614600002241794527e+02	-5.764870234134275018e-01	2.785516213259147555e+00	1.922262788487271390e+00
7.623000002244268671e+02	-5.812994428640004818e-01	2.784779137916943981e+00	1.916289166362274532e+00
7.631400002246742815e+02	-5.851449688680160355e-01	2.781993694658347671e+00	1.916822645972855677e+00
7.639800002249218096e+02	-5.885153247871128812e-01	2.781191572807891088e+00	1.917344965713243088e+00
7.648200002251691103e+02	-5.917769020306137273e-01	2.782391952746213981e+00	1.913876416256516499e+00
7.656600002254166384e+02	-5.949710837903215976e-01	2.782045632627328846e+00	1.909385547059402555e+00
7.665000002256641665e+02	-6.001475298963998561e-01	2.782197644649257562e+00	1.909742497814192141e+00
7.673400002259114672e+02	-6.063452587868337629e-01	2.780843819164036113e+00	1.909513213208394067e+00
7.681800002261581994e+02	-6.110134282545514051e-01	2.780466643650210123e+00	1.911853931424720043e+00
7.690200002264057275e+02	-6.161662268224563643e-01	2.780562782389408572e+00	1.909226100184318931e+00
7.698600002266531419e+02	-6.218533143207124469e-01	2.779648913973491009e+00	1.906621603217959704e+00
7.707000002268998742e+02	-6.260652317340499318e-01	2.777700854444261847e+00	1.901095225342956274e+00
7.715400002271474023e+02	-6.307416778401280233e-01	2.778241953830322686e+00	1.901018120785254339e+00
7.723800002273947030e+02	-6.353838350158552695e-01	2.776763872835744440e+00	1.903918696487164830e+00
7.732200002276415489e+02	-6.405023446534093834e-01	2.772754936446226282e+00	1.903882173275621703e+00
7.740600002278889633e+02	-6.465581883148048270e-01	2.769781859029206483e+00	1.900369998871774380e+00
7.749000002281363777e+02	-6.516199438607437333e-01	2.768272922639687827e+00	1.896354780866964518e+00
7.757400002283839058e+02	-6.561899760450431440e-01	2.768748975517496103e+00	1.892827388458307336e+00
7.765800002286313202e+02	-6.577505492140733878e-01	2.768710851592222966e+00	1.887768545506376849e+00
7.774200002288786209e+02	-6.588170342676469282e-01	2.768629363328113602e+00	1.885664048540017568e+00
7.782600002291261490e+02	-6.618906135826722048e-01	2.771018687528249647e+00	1.884463170876531146e+00
7.791000002293736770e+02	-6.675339531353080558e-01	2.767435531404955018e+00	1.884177072386110208e+00
7.799400002296202956e+02	-6.741796574417612264e-01	2.764821519886719425e+00	1.881376770424534106e+00
7.807800002298678237e+02	-6.818442797787528376e-01	2.761717515523599786e+00	1.879572410328341991e+00
7.816200002301152381e+02	-6.870526500613646226e-01	2.756580153976760261e+00	1.876192974741755615e+00
7.824600002303619704e+02	-6.907953092743269741e-01	2.753439456711548772e+00	1.873252667135930638e+00
7.833000002306094984e+02	-6.915107738183908781e-01	2.746787084432035453e+00	1.867921929164735317e+00
7.841400002308569128e+02	-6.917226912317285814e-01	2.741109694264732166e+00	1.871134816140660906e+00
7.849800002311043272e+02	-6.949310615143401426e-01	2.739432304097428883e+00	1.873768569491576219e+00
7.858200002313517416e+02	-6.975306531213557593e-01	2.737235733549487460e+00	1.880329276419405504e+00
7.866600002315992697e+02	-6.995403840833138709e-01	2.736022484409685873e+00	1.885371721741463169e+00
7.875000002318466841e+02	-7.025288322609162250e-01	2.733797560255582404e+00	1.886956777476987757e+00
7.883400002320940985e+02	-7.059605263469035386e-01	2.729063462875955803e+00	1.889614879635598488e+00
7.891800002323407170e+02	-7.093756671561696203e-01	2.727804347608539626e+00	1.890331824746139811e+00
7.900200002325881314e+02	-7.118061788652482180e-01	2.728080257384028595e+00	1.893088336669185967e+00
7.908600002328356595e+02	-7.142496967203222358e-01	2.728304463524753309e+00	1.895297165510495319e+00
7.917000002330822781e+02	-7.186293662223292023e-01	2.730100387610474577e+00	1.892891352048905684e+00
7.925400002333298062e+02	-7.229309988483646476e-01	2.728406318851311685e+00	1.889323213202680041e+00
7.933800002335772206e+02	-7.271888835287799724e-01	2.719734766191160169e+00	1.888209420342025879e+00
7.942200002338239528e+02	-7.318308952721472860e-01	2.712124090391296871e+00	1.883183891909267382e+00
7.950600002340713672e+02	-7.344457123466157089e-01	2.701025923535327777e+00	1.881674596014972556e+00
7.959000002343188953e+02	-7.349683040222093622e-01	2.697383558410930693e+00	1.881070948490858097e+00
7.967400002345663097e+02	-7.358750227607551153e-01	2.701257871878393502e+00	1.882480489904245102e+00
7.975800002348137241e+02	-7.366824218389741441e-01	2.703638856782599298e+00	1.883970179476295970e+00
7.984200002350611385e+02	-7.374200606795825452e-01	2.694998993446981572e+00	1.884054220678166525e+00
7.992600002353085529e+02	-7.395725683827680808e-01	2.689812430054155712e+00	1.883640290947345086e+00
8.001000002355560810e+02	-7.441434920792566743e-01	2.693602516632725763e+00	1.882100559043430987e+00
8.009400002358028132e+02	-7.496328317690482690e-01	2.698351740661238729e+00	1.878958359240465281e+00
8.017800002360502276e+02	-7.505902472823062777e-01	2.687580950379520939e+00	1.878810072235575834e+00
8.026200002362976420e+02	-7.520677632030116078e-01	2.677335177985592729e+00	1.876227729918194642e+00
8.034600002365444880e+02	-7.550322729777217967e-01	2.666596077028408285e+00	1.868139300398889535e+00
8.043000002367919024e+02	-7.544695880835327051e-01	2.654847802845701210e+00	1.867412894302644011e+00
8.051400002370393167e+02	-7.538525138515453916e-01	2.645628716198749064e+00	1.868514017485223055e+00
8.059800002372868448e+02	-7.532153392121111457e-01	2.634928809932435279e+00	1.868069486653373579e+00
8.068200002375341455e+02	-7.550237752348789577e-01	2.630194712552809122e+00	1.867661479033066785e+00
8.076600002377816736e+02	-7.577943751965698915e-01	2.627949774088473411e+00	1.869355939311811321e+00
8.085000002380292017e+02	-7.570744341735299310e-01	2.619117273016874581e+00	1.868647794821337582e+00
8.093400002382765024e+02	-7.573864173270238309e-01	2.610753916550334175e+00	1.868520813023181626e+00
8.101800002385239168e+02	-7.567161361341472325e-01	2.608797159969379109e+00	1.868394845758679423e+00
8.110200002387714449e+02	-7.575919676407084635e-01	2.603257844358717321e+00	1.870206991941284924e+00
8.118600002390188592e+02	-7.614394221014618713e-01	2.600665157254104187e+00	1.872080010143129192e+00
8.127000002392655915e+02	-7.657809646776718715e-01	2.594056625487224377e+00	1.872622455465186908e+00
8.135400002395131196e+02	-7.701272367615163983e-01	2.583443924072379438e+00	1.871198380397825822e+00
8.143800002397604203e+02	-7.749226666382891260e-01	2.574811208347302482e+00	1.866185026368915256e+00
8.152200002400072663e+02	-7.782547501992300720e-01	2.571691835495713452e+00	1.867591524181340557e+00
8.160600002402547943e+02	-7.790856513832622454e-01	2.564531600094067443e+00	1.870039617873578308e+00
8.169000002405020950e+02	-7.794248292056547012e-01	2.552370530762829048e+00	1.869088150397559822e+00
8.177400002407496231e+02	-7.802675541587733576e-01	2.539665263163162212e+00	1.864710743878281729e+00
8.185800002409970375e+02	-7.835842668199018979e-01	2.538441649112449738e+00	1.858332322825349658e+00
8.194200002412444519e+02	-7.878643257968622748e-01	2.537647984975925031e+00	1.852444770969531751e+00
8.202600002414919800e+02	-7.915899954360243740e-01	2.537308454711785899e+00	1.854099829527180443e+00
8.211000002417393944e+02	-7.977518167221193668e-01	2.539428061897590183e+00	1.851809672902144044e+00
8.219400002419860130e+02	-8.048888080931329014e-01	2.538468445772060988e+00	1.844077344695383980e+00
8.227800002422335410e+02	-8.109725925032567062e-01	2.537943783138277620e+00	1.837803420608810745e+00
8.236200002424810691e+02	-8.145268174906643566e-01	2.528374088306472700e+00	1.832006162248196457e+00
8.244600002427276877e+02	-8.185089174866444495e-01	2.518261863065425210e+00	1.827192671349118447e+00
8.253000002429752158e+02	-8.239165277373791119e-01	2.512156309261121212e+00	1.829339613637535278e+00
8.261400002432226302e+02	-8.262721134041333126e-01	2.505031575076178019e+00	1.831901335099018535e+00
8.269800002434693624e+02	-8.325815863714500775e-01	2.499439364145362941e+00	1.833920446147034866e+00
8.278200002437167768e+02	-8.368957888464012562e-01	2.495354658580884344e+00	1.830884772377736613e+00
8.286600002439643049e+02	-8.396816142755452184e-01	2.491759111931696857e+00	1.828235470839193466e+00
8.295000002442117193e+02	-8.404331507743380003e-01	2.488656893845765605e+00	1.828519210079487811e+00
8.303400002444591337e+02	-8.392047876805778239e-01	2.482947098842338107e+00	1.831234975564965728e+00
8.311800002447065481e+02	-8.385154430248035196e-01	2.475198109148040615e+00	1.833872621959087734e+00
8.320200002449539625e+02	-8.407776209157742375e-01	2.471867394353629344e+00	1.836455483535895272e+00
8.328600002452014905e+02	-8.465598992141919465e-01	2.469036679559217795e+00	1.839012981771353639e+00
8.337000002454481091e+02	-8.527984295669897019e-01	2.465653427200448000e+00	1.844569465473157921e+00
8.345400002456955235e+02	-8.565594250810516508e-01	2.461771842700864354e+00	1.846609716636498311e+00
8.353800002459429379e+02	-8.623558919023732727e-01	2.455795190227679115e+00	1.848190549145997785e+00
8.362200002461896702e+02	-8.662268484689398251e-01	2.449776841274844408e+00	1.853815006602618221e+00
8.370600002464371983e+02	-8.706545591271216411e-01	2.444688442236198966e+00	1.857438449525584678e+00
8.379000002466846126e+02	-8.731603066612746433e-01	2.436555844929124248e+00	1.859099430193748237e+00
8.387400002469320270e+02	-8.752488205790333042e-01	2.431394894015888486e+00	1.866384183967696675e+00
8.395800002471794414e+02	-8.763716234271430316e-01	2.425713928792420315e+00	1.874227780693575651e+00
8.404200002474269695e+02	-8.765901988048534488e-01	2.421516284977092148e+00	1.881020650736755950e+00
8.412600002476743839e+02	-8.773797167970827093e-01	2.413297792921939244e+00	1.887282070236662834e+00
8.421000002479217983e+02	-8.767721015803650042e-01	2.409527597232020923e+00	1.890034358933683878e+00
8.429400002481692127e+02	-8.781964105401807164e-01	2.406246560457394157e+00	1.889861723121099013e+00
8.437800002484166271e+02	-8.776869326068812427e-01	2.399883798582654215e+00	1.888261119197946369e+00
8.446200002486641552e+02	-8.796230653357833829e-01	2.392955156270066830e+00	1.887701096620952868e+00
8.454600002489108874e+02	-8.815674747030457503e-01	2.386012337154399088e+00	1.889737454741086564e+00
8.463000002491583018e+02	-8.825248902163036480e-01	2.380506973319256758e+00	1.892889469697773386e+00
8.471400002494057162e+02	-8.829184573764943256e-01	2.374509114850451130e+00	1.896632792683317970e+00
8.479800002496525622e+02	-8.837978360137813683e-01	2.369933700929497622e+00	1.905914667947713692e+00
8.488200002498999766e+02	-8.826133662980009120e-01	2.365864958445288213e+00	1.907252342563078074e+00
8.496600002501473909e+02	-8.828626834753361408e-01	2.362772032002882217e+00	1.907577842774594412e+00
8.505000002503949190e+02	-8.821297363063014263e-01	2.360599048319548920e+00	1.908885081380339299e+00
8.513400002506422197e+02	-8.812797338233099298e-01	2.359919393199470861e+00	1.915725799596665446e+00
8.521800002508897478e+02	-8.798658829872514353e-01	2.359193038022185718e+00	1.919029994601448408e+00
8.530200002511372759e+02	-8.778562596215920832e-01	2.356926654224437367e+00	1.918758099582183130e+00
8.538600002513845766e+02	-8.761941096347164448e-01	2.352178616877734108e+00	1.921450695885029036e+00
8.547000002516313089e+02	-8.754255457260623485e-01	2.352877208037079892e+00	1.926063144029211083e+00
8.555400002518788369e+02	-8.730860392028886308e-01	2.348043275942298891e+00	1.930568051606071922e+00
8.563800002521262513e+02	-8.736661310499267419e-01	2.343183492030135096e+00	1.934046581307929280e+00
8.572200002523729836e+02	-8.756114319293786252e-01	2.340808697385297510e+00	1.935574823158831226e+00
8.580600002526205117e+02	-8.769645074099556847e-01	2.340399711627147106e+00	1.939151762625123787e+00
8.589000002528678124e+02	-8.796816095460378016e-01	2.335483220502659663e+00	1.941270297971229741e+00
8.597400002531146583e+02	-8.853112157908797908e-01	2.329010022165848515e+00	1.948456807072151742e+00
8.605800002533620727e+02	-8.898308609832167315e-01	2.325066011364792740e+00	1.956628098168264218e+00
8.614200002536094871e+02	-8.903280410142897505e-01	2.323111159479027688e+00	1.968295331129760850e+00
8.622600002538570152e+02	-8.917578255615697946e-01	2.321645466508553746e+00	1.972934157148946044e+00
8.631000002541044296e+02	-8.946627801937678814e-01	2.319656423509475651e+00	1.974903556047917785e+00
8.639400002543517303e+02	-9.010878352334131813e-01	2.314650701918538278e+00	1.972249181841104759e+00
8.647800002545992584e+02	-9.039431300354476839e-01	2.307688344666436464e+00	1.965660752321799709e+00
8.656200002548467864e+02	-9.093291666371071669e-01	2.300724319555148334e+00	1.963123049485193450e+00
8.664600002550934050e+02	-9.112459450383919579e-01	2.296262796232639403e+00	1.961578244913009028e+00
8.673000002553409331e+02	-9.126946476162102195e-01	2.292880496221464615e+00	1.957021265936977006e+00
8.681400002555883475e+02	-9.152379403467203467e-01	2.287934817561222633e+00	1.951486606701332560e+00
8.689800002558350798e+02	-9.162753211926871755e-01	2.283035005028595243e+00	1.952444845730110234e+00
8.698200002560826078e+02	-9.208458085920964153e-01	2.279685228271547182e+00	1.952869605148307430e+00
8.706600002563300222e+02	-9.235132508980152810e-01	2.277846292599208233e+00	1.952301466302081900e+00
8.715000002565774366e+02	-9.271534985350351477e-01	2.274082410590238190e+00	1.951818548282790555e+00
8.723400002568248510e+02	-9.312298978189875731e-01	2.271341878609872467e+00	1.948346790133692608e+00
8.731800002570723791e+02	-9.338015675953055261e-01	2.269107184136657462e+00	1.944417642398061696e+00
8.740200002573197935e+02	-9.378235775414599518e-01	2.262920023650242474e+00	1.944538206811475378e+00
8.748600002575672079e+02	-9.373680526488790132e-01	2.259236198882199620e+00	1.941149640422003442e+00
8.757000002578138265e+02	-9.369610052095527220e-01	2.257059879480494136e+00	1.937291510042150167e+00
8.765400002580612409e+02	-9.335575049009521287e-01	2.256927758347217150e+00	1.931427292460373479e+00
8.773800002583087689e+02	-9.301220804158181199e-01	2.255294803284347172e+00	1.927573220215136773e+00
8.782200002585553875e+02	-9.296972973228618820e-01	2.253186032179674392e+00	1.924233351441055451e+00
8.790600002588029156e+02	-9.297618728377278208e-01	2.248602278962790635e+00	1.923918846008323413e+00
8.799000002590503300e+02	-9.302448643458968158e-01	2.245091911550091357e+00	1.922114485912131077e+00
8.807400002592970623e+02	-9.306356304551910430e-01	2.244610731673145843e+00	1.923798965945745065e+00
8.815800002595444766e+02	-9.324140707581634047e-01	2.245657071472769495e+00	1.920902283287041268e+00
8.824200002597920047e+02	-9.335742733702707685e-01	2.244167552299893842e+00	1.915569516248537996e+00
8.832600002600394191e+02	-9.356103264069691727e-01	2.240182202774983811e+00	1.910865594984089366e+00
8.841000002602868335e+02	-9.385269593758940321e-01	2.234141813896936224e+00	1.907639353979253327e+00
8.849400002605342479e+02	-9.412792419545162881e-01	2.227643121498538825e+00	1.902328906681137521e+00
8.857800002607816623e+02	-9.439759528184316073e-01	2.222674450565488069e+00	1.894474834435900590e+00
8.866200002610291904e+02	-9.425615202529339376e-01	2.217694938547728256e+00	1.887139023796434945e+00
8.874600002612759226e+02	-9.415536799116525080e-01	2.214209589022817948e+00	1.879368143310823802e+00
8.883000002615233370e+02	-9.415411100627365526e-01	2.208701723398897254e+00	1.871611466296368320e+00
8.891400002617707514e+02	-9.410108045601911497e-01	2.205219709592358690e+00	1.864830440474217310e+00
8.899800002620175974e+02	-9.404462101272944574e-01	2.200244367222564446e+00	1.860006804238599543e+00
8.908200002622650118e+02	-9.398792509405807793e-01	2.196741505176200704e+00	1.854647659325092901e+00
8.916600002625124262e+02	-9.427649966775207835e-01	2.190790346764603491e+00	1.849288514411586259e+00
8.925000002627599542e+02	-9.465407813619558519e-01	2.183360036592830511e+00	1.851448645637504997e+00
8.933400002630072549e+02	-9.502373467935116835e-01	2.174937231787394953e+00	1.853127038469195575e+00
8.941800002632547830e+02	-9.523724286258175020e-01	2.170547784165678173e+00	1.853279053425882505e+00
8.950200002635023111e+02	-9.534483916126909042e-01	2.165196697305240559e+00	1.852388457969102564e+00
8.958600002637496118e+02	-9.555468197608287806e-01	2.162823094345791120e+00	1.852490760776744461e+00
8.967000002639963441e+02	-9.586570716780531409e-01	2.158956162823085556e+00	1.852686400680552126e+00
8.975400002642438722e+02	-9.587767826105463298e-01	2.156585061652414925e+00	1.852390156853591652e+00
8.983800002644912865e+02	-9.594768951728278594e-01	2.153172264002094494e+00	1.856549273545856193e+00
8.992200002647380188e+02	-9.601911962580131910e-01	2.149771141366076943e+00	1.861598820603491689e+00
9.000600002649855469e+02	-9.614338743890062933e-01	2.146818315095292640e+00	1.864969809738027839e+00
9.009000002652328476e+02	-9.606942881736290074e-01	2.141367156683695150e+00	1.864692676959083695e+00
9.017400002654796936e+02	-9.604878085116943520e-01	2.135873467862854813e+00	1.864820178016666219e+00
9.025800002657271079e+02	-9.617375809041395218e-01	2.131852259365445867e+00	1.864857385579044902e+00
9.034200002659745223e+02	-9.645074537040313478e-01	2.127786018670015711e+00	1.866348939126994733e+00
9.042600002662220504e+02	-9.657773265039236721e-01	2.121208102960282726e+00	1.866800925862439398e+00
9.051000002664694648e+02	-9.670129103734648179e-01	2.117122681884213264e+00	1.865745810862306397e+00
9.059400002667167655e+02	-9.692082934281118778e-01	2.112008907201982755e+00	1.866728233607370502e+00
9.067800002669642936e+02	-9.723670227985907744e-01	2.109334255659463420e+00	1.866145726198580101e+00
9.076200002672118217e+02	-9.745115636461656461e-01	2.107185455934326157e+00	1.861926256746503583e+00
9.084600002674584402e+02	-9.766596516244666626e-01	2.104485786504016520e+00	1.861127653669416793e+00
9.093000002677059683e+02	-9.763219281256715343e-01	2.101756929537952789e+00	1.856204262952891426e+00
9.101400002679533827e+02	-9.780445058492176491e-01	2.098000552895319615e+00	1.848664200866158902e+00
9.109800002682001150e+02	-9.822848192263936573e-01	2.092245844111872977e+00	1.843074426630381568e+00
9.118200002684476431e+02	-9.830133088344827907e-01	2.086949438848776595e+00	1.840014073870569700e+00
9.126600002686950575e+02	-9.817039623814950433e-01	2.080653033585680323e+00	1.835901979894404956e+00
9.135000002689424718e+02	-9.804300872357669672e-01	2.073804924687818296e+00	1.835170170947071355e+00
9.143400002691898862e+02	-9.796562120900390580e-01	2.064933465761352505e+00	1.834003292153592035e+00
9.151800002694374143e+02	-9.789036197286667962e-01	2.055518642496051207e+00	1.836469317268783152e+00
9.160200002696848287e+02	-9.797385232585347214e-01	2.050554617384763745e+00	1.835955633057053671e+00
9.168600002699322431e+02	-9.785970743265758331e-01	2.043569744033650881e+00	1.835948036047248211e+00
9.177000002701796575e+02	-9.799816376866070655e-01	2.039005647371204155e+00	1.838087546417268792e+00
9.185400002704270719e+02	-9.828768424388163449e-01	2.033870666693352813e+00	1.839391411239233332e+00
9.193800002706746000e+02	-9.852708648141169645e-01	2.026151459126609211e+00	1.839865717715065907e+00
9.202200002709212185e+02	-9.851625224356006516e-01	2.018863869333240135e+00	1.836929303152447623e+00
9.210600002711686329e+02	-9.860328972727283592e-01	2.013007063383652984e+00	1.834959408979248696e+00
9.219000002714160473e+02	-9.858997249791299211e-01	2.005628575264647662e+00	1.833912410248347724e+00
9.227400002716627796e+02	-9.852547289164450550e-01	1.999156687031227397e+00	1.831370484185715908e+00
9.235800002719103077e+02	-9.831251037535726489e-01	1.990147271966122622e+00	1.830404648147132995e+00
9.244200002721577221e+02	-9.804942962137916940e-01	1.982539453209045011e+00	1.832047367209524769e+00
9.252600002724051365e+02	-9.772712632751359152e-01	1.973929966592780971e+00	1.828219507747881778e+00
9.261000002726525508e+02	-9.765269475521242137e-01	1.968776281708088050e+00	1.823459622041055272e+00
9.269400002729000789e+02	-9.747258777374971928e-01	1.966110087879500590e+00	1.821263651954429186e+00
9.277800002731474933e+02	-9.703905189925192687e-01	1.963386352908996546e+00	1.817114350415885982e+00
9.286200002733949077e+02	-9.699948590252004399e-01	1.959632596473145139e+00	1.810445772737917292e+00
9.294600002736416400e+02	-9.710164326742759533e-01	1.954383009685258576e+00	1.806814732805145374e+00
9.303000002738890544e+02	-9.689386866630246287e-01	1.949620913953477253e+00	1.805807465978158444e+00
9.311400002741365824e+02	-9.687509795992685913e-01	1.946383002179892463e+00	1.804314402622326785e+00
9.319800002743833147e+02	-9.694379405831953234e-01	1.944191790463515312e+00	1.798243220175139490e+00
9.328200002746307291e+02	-9.679238974926512862e-01	1.938029766282892474e+00	1.791125369179869198e+00
9.336600002748781435e+02	-9.682419568810785027e-01	1.931441961836046328e+00	1.783535925126910060e+00
9.345000002751249895e+02	-9.674003953868380856e-01	1.924931712841348119e+00	1.778368361982595403e+00
9.353400002753722902e+02	-9.644524199708186529e-01	1.921492347862054695e+00	1.774591229203651199e+00
9.361800002756198182e+02	-9.609748851320828456e-01	1.919598015080782538e+00	1.771250180804506913e+00
9.370200002758673463e+02	-9.604299548095538430e-01	1.916796248484332610e+00	1.768892899866899127e+00
9.378600002761146470e+02	-9.598802949793902028e-01	1.912569535551252198e+00	1.767559967736986648e+00
9.387000002763620614e+02	-9.602880695805154909e-01	1.908883685168228261e+00	1.766749355347461137e+00
9.395400002766095895e+02	-9.602053031969097763e-01	1.904795404547584781e+00	1.762890045342545342e+00
9.403800002768570039e+02	-9.600598708371457235e-01	1.902349725887342746e+00	1.756944499977041607e+00
9.412200002771037362e+02	-9.603754200393960216e-01	1.896962422298609896e+00	1.751492867409613963e+00
9.420600002773512642e+02	-9.591933339954635818e-01	1.891125154485457038e+00	1.751601092327770948e+00
9.429000002775985649e+02	-9.590053360669880123e-01	1.884843759955034503e+00	1.752229607919007170e+00
9.437400002778454109e+02	-9.563468975612284817e-01	1.875569036861356009e+00	1.751949431539101099e+00
9.445800002780929390e+02	-9.561612643865702310e-01	1.866321833444245959e+00	1.752747374250550827e+00
9.454200002783402397e+02	-9.569992787500848364e-01	1.859062121083241204e+00	1.754958067067759142e+00
9.462600002785877678e+02	-9.573573935210464292e-01	1.852260712242586482e+00	1.752996289163791799e+00
9.471000002788351821e+02	-9.591918607538350017e-01	1.847469310557047883e+00	1.746451319500198274e+00
9.479400002790825965e+02	-9.580452460171622331e-01	1.843662898138835882e+00	1.741405335302951052e+00
9.487800002793301246e+02	-9.559400144722921544e-01	1.840313955311380756e+00	1.737894859783593038e+00
9.496200002795775390e+02	-9.548572480886866609e-01	1.837434991018578323e+00	1.740975692293092791e+00
9.504600002798248397e+02	-9.523643423501385596e-01	1.834961792681767401e+00	1.744101164283367256e+00
9.513000002800723678e+02	-9.509447439799268986e-01	1.833443562146935157e+00	1.743729679874603811e+00
9.521400002803198959e+02	-9.495748054398785998e-01	1.830391974428383195e+00	1.745360224533147875e+00
9.529800002805665144e+02	-9.477273320610948293e-01	1.825306195596518632e+00	1.747046568542660827e+00
9.538200002808140425e+02	-9.453313812290560225e-01	1.819727922130990772e+00	1.750267406696408568e+00
9.546600002810614569e+02	-9.439307008893829121e-01	1.815593775382732478e+00	1.753007520989581680e+00
9.555000002813081892e+02	-9.415690389876951727e-01	1.808945451831393214e+00	1.751768940489488724e+00
9.563400002815557173e+02	-9.401931885631037433e-01	1.801773778251450020e+00	1.752570941335554799e+00
9.571800002818031317e+02	-9.387996024848825893e-01	1.794039559952032459e+00	1.754444974071052821e+00
9.580200002820505460e+02	-9.383989221452092577e-01	1.789833695258777002e+00	1.761357559085401814e+00
9.588600002822979604e+02	-9.389852356595407290e-01	1.788103646607324793e+00	1.767262027830519111e+00
9.597000002825454885e+02	-9.375609077816944303e-01	1.786346912208896631e+00	1.768632002431401062e+00
9.605400002827929029e+02	-9.375727315507810244e-01	1.787090177810468417e+00	1.769862985921689003e+00
9.613800002830403173e+02	-9.375715491738724205e-01	1.786794248721169431e+00	1.768444832964842561e+00
9.622200002832869359e+02	-9.350337131127955947e-01	1.783977471392045988e+00	1.764080450291656499e+00
9.630600002835343503e+02	-9.309745942673631758e-01	1.780194051246642095e+00	1.761369262200220831e+00
9.639000002837818784e+02	-9.294675000059112735e-01	1.774326404212345665e+00	1.757190539185712330e+00
9.647400002840284969e+02	-9.294627704982765248e-01	1.767463760755607405e+00	1.752466162156774754e+00
9.655800002842760250e+02	-9.294178401757479113e-01	1.762127803045844709e+00	1.747104823084550951e+00
9.664200002845234394e+02	-9.294154754219303705e-01	1.756855223985149372e+00	1.742085216762307098e+00
9.672600002847701717e+02	-9.294131106681131627e-01	1.751162702165381280e+00	1.738055465103523378e+00
9.681000002850175861e+02	-9.289036516528440535e-01	1.745521050050786060e+00	1.738593687199556204e+00
9.689400002852651141e+02	-9.278492623150459417e-01	1.738405249753573356e+00	1.734659301704245982e+00
9.697800002855125285e+02	-9.267499426547193275e-01	1.732347824527870284e+00	1.731178247660853264e+00
9.706200002857599429e+02	-9.246447111098494709e-01	1.725261211766412783e+00	1.726652554136685502e+00
9.714600002860073573e+02	-9.234992787500853062e-01	1.719722966921348517e+00	1.725596424602898527e+00
9.723000002862547717e+02	-9.227793566450761542e-01	1.716185556005877411e+00	1.732582905482578317e+00
9.731400002865022998e+02	-9.214743034026438018e-01	1.714165657611859128e+00	1.739144461852652590e+00
9.739800002867490321e+02	-9.171526968834904370e-01	1.708611568104527523e+00	1.746257759439079349e+00
9.748200002869964464e+02	-9.148322727412458999e-01	1.704995767807314655e+00	1.744343664616848644e+00
9.756600002872438608e+02	-9.125177604835442713e-01	1.700321592438592821e+00	1.741376814044611532e+00
9.765000002874907068e+02	-9.106866949491219110e-01	1.692606554519814122e+00	1.742919094275259928e+00
9.773400002877381212e+02	-9.083154285998054078e-01	1.684351487980571882e+00	1.745044566265534502e+00
9.781800002879855356e+02	-9.059252442199502431e-01	1.677038046369820457e+00	1.750322218303905109e+00
9.790200002882330637e+02	-9.039984061559270812e-01	1.671232110125405290e+00	1.759693207438441487e+00
9.798600002884803644e+02	-9.024947135928411690e-01	1.667399488134015062e+00	1.770099705250866462e+00
9.807000002887278924e+02	-8.998881542387027199e-01	1.663614400129425297e+00	1.778007217596945910e+00
9.815400002889754205e+02	-8.957141994007712382e-01	1.658336817491172122e+00	1.784388352068021710e+00
9.823800002892227212e+02	-8.934763962097723722e-01	1.653048393768210111e+00	1.788950073529504747e+00
9.832200002894694535e+02	-8.906428204891728706e-01	1.647219941424784562e+00	1.788139626231388668e+00
9.840600002897169816e+02	-8.882654968229530823e-01	1.641805594333280771e+00	1.789217580231335258e+00
9.849000002899643960e+02	-8.823255071805744532e-01	1.635876236509102855e+00	1.789242778481275442e+00
9.857400002902111282e+02	-8.787968392700474807e-01	1.633473564431900948e+00	1.792313630745644648e+00
9.865800002904586563e+02	-8.747256057908086024e-01	1.630035033382200682e+00	1.797918977154248532e+00
9.874200002907059570e+02	-8.711378190348486594e-01	1.627629025586626810e+00	1.804512149159005041e+00
9.882600002909528030e+02	-8.664909134334565222e-01	1.622742198171692074e+00	1.807068797952218420e+00
9.891000002912002174e+02	-8.613002598864438752e-01	1.617333688587338836e+00	1.805101097937736432e+00
9.899400002914476318e+02	-8.585776821628978706e-01	1.612899327185603138e+00	1.803120208985752759e+00
9.907800002916951598e+02	-8.592865265786500117e-01	1.610459962206310047e+00	1.796066273610682718e+00
9.916200002919425742e+02	-8.578759509266283834e-01	1.603583975876084144e+00	1.793447408081759065e+00
9.924600002921898749e+02	-8.568376785684722607e-01	1.599235509222426854e+00	1.792826513485526796e+00
9.933000002924374030e+02	-8.556717095041816989e-01	1.594408724738187288e+00	1.791723880495066146e+00
9.941400002926849311e+02	-8.549040560257471499e-01	1.590638647466271260e+00	1.791584724293062481e+00
9.949800002929315497e+02	-8.540713718173366109e-01	1.588454464942433253e+00	1.788414117547785454e+00
9.958200002931790777e+02	-8.536748392558587417e-01	1.585806141391094215e+00	1.782271917744819856e+00
9.966600002934264921e+02	-8.536955403107754359e-01	1.583177832149986974e+00	1.777651023148587583e+00
9.975000002936732244e+02	-8.501878643198846897e-01	1.578056194345623497e+00	1.774627523783136818e+00
9.983400002939207525e+02	-8.486435346448254480e-01	1.574934556541260244e+00	1.770712579518661789e+00
9.991800002941681669e+02	-8.425980225928576539e-01	1.567816254455268510e+00	1.769196181888789132e+00
1.000020000294415581e+03	-8.400158568567218653e-01	1.562197118439684340e+00	1.771622970374293837e+00
1.000860000294662996e+03	-8.354017669440519933e-01	1.557627184270086618e+00	1.771142081422310000e+00
1.001700000294910524e+03	-8.377049106477766349e-01	1.554579766199499780e+00	1.770678439542443972e+00
1.002540000295157938e+03	-8.380293371358569221e-01	1.550024008832982636e+00	1.770668129114495004e+00
1.003380000295405353e+03	-8.378194746935865300e-01	1.546027460467568337e+00	1.767664920422124197e+00
1.004220000295651971e+03	-8.360634995518786416e-01	1.540527576383781350e+00	1.764161711729753002e+00
1.005060000295899385e+03	-8.367306699111081159e-01	1.538055211976563585e+00	1.763191982647962952e+00
1.005900000296146914e+03	-8.373907460088860777e-01	1.534608699386728503e+00	1.763257762244061944e+00
1.006740000296393532e+03	-8.355319040761254312e-01	1.530194710051020035e+00	1.763344847046894648e+00
1.007580000296641060e+03	-8.341967096815376959e-01	1.527822417194961480e+00	1.767470484128578434e+00
1.008420000296888475e+03	-8.319300931476519834e-01	1.525405092140881047e+00	1.770064670666988693e+00
1.009260000297135207e+03	-8.302001302979340469e-01	1.521978593861277540e+00	1.766626392128472167e+00
1.010100000297382621e+03	-8.290056387554761708e-01	1.519560434877604393e+00	1.762142459575526177e+00
1.010940000297630149e+03	-8.283478008971861817e-01	1.516623929442885377e+00	1.759625047411999432e+00
1.011780000297877564e+03	-8.266875982850793170e-01	1.511645727528516447e+00	1.758648216594631775e+00
1.012620000298124978e+03	-8.240214837884290988e-01	1.507188373853972641e+00	1.758216025258038551e+00
1.013460000298372393e+03	-8.203589164225044694e-01	1.501714341587568669e+00	1.755244267108940548e+00
1.014300000298619807e+03	-8.166703367645896661e-01	1.498777836152849652e+00	1.758143663185787853e+00
1.015140000298867335e+03	-8.135810767670017540e-01	1.494299634238480889e+00	1.760998419781860003e+00
1.015980000299114067e+03	-8.150000934077742398e-01	1.493822266253705289e+00	1.764920135599095330e+00
1.016820000299361482e+03	-8.110196120857823265e-01	1.490893266185322918e+00	1.766835764214406135e+00
1.017660000299608896e+03	-8.090450426483336566e-01	1.489990951863916502e+00	1.769679360940284996e+00
1.018500000299855742e+03	-8.056567867252165671e-01	1.487075294669021774e+00	1.770002666993084173e+00
1.019340000300103156e+03	-8.017921783402724989e-01	1.482194662517033246e+00	1.768372641593966232e+00
1.020180000300350571e+03	-7.988956457787949050e-01	1.477354892915101026e+00	1.765729427257346718e+00
1.021020000300598099e+03	-7.975310373938507835e-01	1.474040141200959164e+00	1.762576067584187278e+00
1.021860000300845400e+03	-7.917196359697959984e-01	1.465666180485714287e+00	1.756478507261996613e+00
1.022700000301092928e+03	-7.874153288071934487e-01	1.459273873319423931e+00	1.749877903338844076e+00
1.023540000301340456e+03	-7.841512224594849867e-01	1.451876562575575180e+00	1.744751936074341980e+00
1.024380000301587870e+03	-7.798268148894352825e-01	1.443475916113354574e+00	1.741129012410802090e+00
1.025220000301835171e+03	-7.748841696285202474e-01	1.437139482229794263e+00	1.738102469444389175e+00
1.026060000302082699e+03	-7.679273358447016307e-01	1.428847246614663113e+00	1.739185496112606089e+00
1.026900000302330227e+03	-7.609373955074403284e-01	1.421076693168949356e+00	1.742348670939487087e+00
1.027740000302576846e+03	-7.534297195165494676e-01	1.413353673710036063e+00	1.741055470713488429e+00
1.028580000302824374e+03	-7.479173140180238599e-01	1.407663177505249941e+00	1.743177049660556310e+00
1.029420000303071674e+03	-7.459238265500366394e-01	1.404442659835115625e+00	1.742244858323963363e+00
1.030260000303318520e+03	-7.439575337509487518e-01	1.401214636798644220e+00	1.738855277400837229e+00
1.031100000303566048e+03	-7.450030647209472390e-01	1.398430740479442713e+00	1.730965696477710924e+00
1.031940000303813349e+03	-7.459043457080899442e-01	1.396654349526577743e+00	1.723048723145927719e+00
1.032780000304060877e+03	-7.407725201417904026e-01	1.390907146109467973e+00	1.715153055020878003e+00
1.033620000304308178e+03	-7.370378277844381598e-01	1.385159942692358204e+00	1.706773619434291733e+00
1.034460000304555706e+03	-7.343078649347206666e-01	1.378936089303852031e+00	1.700409401852515323e+00
1.035300000304803234e+03	-7.285968201155416102e-01	1.372253932394995823e+00	1.697031995333237120e+00
1.036140000305050535e+03	-7.239058757038097092e-01	1.368087620148406236e+00	1.697631254539917034e+00
1.036980000305297381e+03	-7.198166157062219073e-01	1.364362932830307296e+00	1.701716310275441790e+00
1.037820000305544681e+03	-7.147320852162687421e-01	1.359121566920348245e+00	1.703789191607118836e+00
1.038660000305792209e+03	-7.086499194801327839e-01	1.354888540306318889e+00	1.709233227164740798e+00
1.039500000306039055e+03	-7.020121820292900550e-01	1.350173026213742800e+00	1.712035228010806653e+00
1.040340000306286356e+03	-6.953058667177451913e-01	1.346949172825236518e+00	1.715242877227052709e+00
1.041180000306533884e+03	-6.890924571447488711e-01	1.345199467619347500e+00	1.712961686313492882e+00
1.042020000306780730e+03	-6.843814123255700377e-01	1.342385549834798741e+00	1.709138899520119770e+00
1.042860000307028031e+03	-6.810580417000688946e-01	1.340564960613505496e+00	1.705691325087308030e+00
1.043700000307275559e+03	-6.767193001747555670e-01	1.337213515997271562e+00	1.703154471692946759e+00
1.044540000307523087e+03	-6.723521816036346355e-01	1.332359569592258763e+00	1.705648054308204653e+00
1.045380000307770388e+03	-6.678739196031001635e-01	1.327063998258755317e+00	1.702705552543662959e+00
1.046220000308017688e+03	-6.593471801493111517e-01	1.318799282320192390e+00	1.705747832774311634e+00
1.047060000308265217e+03	-6.527932460266228087e-01	1.311565421776570650e+00	1.709279967668420497e+00
1.047900000308512745e+03	-6.446967463352230032e-01	1.304416622051433494e+00	1.712359785644266053e+00
1.048740000308759363e+03	-6.341321708203571106e-01	1.295291172354900544e+00	1.715391920538374748e+00
1.049580000309006891e+03	-6.280309416213227802e-01	1.288681567320634214e+00	1.718302311394006576e+00
1.050420000309254192e+03	-6.234107943917499561e-01	1.284048612257764566e+00	1.722206615047714662e+00
1.051260000309501038e+03	-6.176274791487834648e-01	1.276890639307104669e+00	1.720662659917775672e+00
1.052100000309748566e+03	-6.121691721233364358e-01	1.269200143102318101e+00	1.721698852946500269e+00
1.052940000309995867e+03	-6.085512442152211099e-01	1.260955441473987193e+00	1.716323310403120805e+00
1.053780000310243395e+03	-6.047358593633609392e-01	1.253257439902863535e+00	1.709569511898217931e+00
1.054620000310490695e+03	-6.022785892824626952e-01	1.246001897189823904e+00	1.704363396475051973e+00
1.055460000310738224e+03	-6.027539237177710341e-01	1.239727174096145523e+00	1.696691775196121243e+00
1.056300000310985752e+03	-6.006890573381855614e-01	1.234947447424909139e+00	1.694117549147971857e+00
1.057140000311233052e+03	-5.991572975120421640e-01	1.229135197499545917e+00	1.690656950869067643e+00
1.057980000311480353e+03	-5.971420909626200535e-01	1.223868813701797231e+00	1.691680120051699987e+00
1.058820000311727881e+03	-5.937049212891687411e-01	1.219574910227479547e+00	1.695185027628560714e+00
1.059660000311975409e+03	-5.904060897140297470e-01	1.216242645991884253e+00	1.697255879892929809e+00
1.060500000312222028e+03	-5.866521884614196436e-01	1.214429562136927876e+00	1.695379487907305194e+00
1.061340000312469556e+03	-5.829183876162565836e-01	1.213497226350173541e+00	1.692427005897632508e+00
1.062180000312717084e+03	-5.772685355316078404e-01	1.212474826167376341e+00	1.694449160546610766e+00
1.063020000312963703e+03	-5.715713883706129428e-01	1.211395718772255492e+00	1.694475373330204926e+00
1.063860000313211231e+03	-5.638730588327095505e-01	1.206257402376031962e+00	1.695986368108989506e+00
1.064700000313458759e+03	-5.590931452881090502e-01	1.201579891288937940e+00	1.698966926878154871e+00
1.065540000313706059e+03	-5.556878997911915974e-01	1.196892373046728242e+00	1.703506328599250885e+00
1.066380000313953587e+03	-5.512259002026588250e-01	1.193700685156553698e+00	1.706613704075162774e+00
1.067220000314201116e+03	-5.462414354528615235e-01	1.190523174069459511e+00	1.710680498204915745e+00
1.068060000314448416e+03	-5.413255485637660236e-01	1.187833987968063942e+00	1.718240190599090944e+00
1.068900000314695944e+03	-5.359735100277375208e-01	1.186633126852366216e+00	1.724277563252879064e+00
1.069740000314942563e+03	-5.296770432064161760e-01	1.184958951483644274e+00	1.731718555209539545e+00
1.070580000315190091e+03	-5.214408776074359597e-01	1.184748917142423918e+00	1.737489105512332266e+00
1.071420000315437619e+03	-5.172579189693449209e-01	1.184073907844109153e+00	1.743740379675699392e+00
1.072260000315684238e+03	-5.115832369696147186e-01	1.182401400334572861e+00	1.744499770108298264e+00
1.073100000315931766e+03	-5.084180139851534053e-01	1.178693867782131255e+00	1.735220608262046493e+00
1.073940000316179066e+03	-5.025825287258467444e-01	1.175033869216489890e+00	1.725838978516742950e+00
1.074780000316425912e+03	-4.966855598672895722e-01	1.172364697425325897e+00	1.724377200612775551e+00
1.075620000316673213e+03	-4.901526176642375110e-01	1.169266409649565963e+00	1.726415422708808434e+00
1.076460000316920741e+03	-4.835191734239501216e-01	1.164233168382059924e+00	1.727915092525989849e+00
1.077300000317168269e+03	-4.802793152618840544e-01	1.160252464678912077e+00	1.731308236309504256e+00
1.078140000317415570e+03	-4.789886148927458565e-01	1.157953557627037000e+00	1.732088766857427631e+00
1.078980000317662871e+03	-4.781175128938195407e-01	1.154280573943703203e+00	1.730766829506299453e+00
1.079820000317910626e+03	-4.777026629492727716e-01	1.149247690431992375e+00	1.728375903866701035e+00
1.080660000318157927e+03	-4.792452474360146542e-01	1.149321549908184581e+00	1.725959614885753446e+00
1.081500000318404773e+03	-4.777854671689395483e-01	1.147446279089548993e+00	1.718599125255774185e+00
1.082340000318652073e+03	-4.773871705011140665e-01	1.147631885131202623e+00	1.708206170548867808e+00
1.083180000318899374e+03	-4.770184332560051255e-01	1.144843342990238266e+00	1.698269590894840197e+00
1.084020000319146220e+03	-4.756366898649010411e-01	1.142555634778867013e+00	1.689414173933130980e+00
1.084860000319393976e+03	-4.731958276283642073e-01	1.142842146301272122e+00	1.681693689947400205e+00
1.085700000319641276e+03	-4.716426395855055076e-01	1.139693704331930846e+00	1.669013787307828567e+00
1.086540000319888804e+03	-4.685658040044734518e-01	1.135076951687123081e+00	1.654385625884609690e+00
1.087380000320136105e+03	-4.699783270312635208e-01	1.130007733029116057e+00	1.644318336480628640e+00
1.088220000320383406e+03	-4.678577435046115673e-01	1.126993553724246144e+00	1.639693218658371476e+00
1.089060000320630934e+03	-4.641898649016135692e-01	1.122540251279664947e+00	1.636571144437076075e+00
1.089900000320878462e+03	-4.594865149913559543e-01	1.120181182879091963e+00	1.644012985835980878e+00
1.090740000321125081e+03	-4.543564724494345008e-01	1.115865478817354539e+00	1.651093818345480635e+00
1.091580000321372609e+03	-4.487536245764123244e-01	1.112112319475091260e+00	1.650259871681914126e+00
1.092420000321619909e+03	-4.446827008799237868e-01	1.107384178020617949e+00	1.647381285537572460e+00
1.093260000321866528e+03	-4.411472484906947544e-01	1.102154368706958820e+00	1.641941827373992524e+00
1.094100000322114283e+03	-4.356472674087253361e-01	1.097937068337194733e+00	1.640063241229650748e+00
1.094940000322361584e+03	-4.281638396034768701e-01	1.092137208937724147e+00	1.639330747931481147e+00
1.095780000322608430e+03	-4.217182478593055062e-01	1.084798988776975781e+00	1.636137821445817098e+00
1.096620000322855958e+03	-4.153613343832830984e-01	1.077872372079370145e+00	1.631916488017841615e+00
1.097460000323103259e+03	-4.064748614845442032e-01	1.068941585733800270e+00	1.626708343527367928e+00
1.098300000323350559e+03	-4.010836590781705069e-01	1.062994954725962726e+00	1.623467733959966797e+00
1.099140000323598088e+03	-3.936865447872537893e-01	1.056520804041556572e+00	1.623696688382946673e+00
1.099980000323845616e+03	-3.872220350125439303e-01	1.051574173033719362e+00	1.622909410267462826e+00
1.100820000324092916e+03	-3.817669842531031255e-01	1.046170072435124609e+00	1.621655611762559790e+00
1.101660000324340672e+03	-3.762906507093067288e-01	1.039761802188565065e+00	1.619333839502840933e+00
1.102500000324587063e+03	-3.707977638887889893e-01	1.034369376604272084e+00	1.619957282425807499e+00
1.103340000324834591e+03	-3.632292049461177674e-01	1.032958604568933403e+00	1.624029998666075336e+00
1.104180000325082119e+03	-3.530897033889274228e-01	1.029552002181559844e+00	1.625606773040959352e+00
1.105020000325328965e+03	-3.434005420015735499e-01	1.026170417681975922e+00	1.619765724641815119e+00
1.105860000325576266e+03	-3.361108785769842400e-01	1.024756309928265496e+00	1.617892211165743221e+00
1.106700000325823794e+03	-3.317940204834960438e-01	1.022337198596996899e+00	1.612420287925236284e+00
1.107540000326071095e+03	-3.279558796056521452e-01	1.023413917617763236e+00	1.606306329973172575e+00
1.108380000326318395e+03	-3.255822674205488543e-01	1.021448940158880214e+00	1.602143674405718254e+00
1.109220000326566151e+03	-3.236436245054695182e-01	1.019968951967323401e+00	1.600118995415204637e+00
1.110060000326813679e+03	-3.206517746295009519e-01	1.022966447676755708e+00	1.604685624453548343e+00
1.110900000327060980e+03	-3.135854350082874498e-01	1.021457271949444134e+00	1.602245151756314545e+00
1.111740000327307598e+03	-3.079718003107276836e-01	1.020462273025213085e+00	1.598812795328312664e+00
1.112580000327554899e+03	-3.023427947133552340e-01	1.021996461636736964e+00	1.593929136515701339e+00
1.113420000327802427e+03	-2.976877768239925559e-01	1.027569844939131505e+00	1.589070841044439408e+00
1.114260000328049273e+03	-2.950114761502743432e-01	1.032674083636466733e+00	1.583653702621246939e+00
1.115100000328296801e+03	-2.904203066139790512e-01	1.035771650897058027e+00	1.586705113654781396e+00
1.115940000328544102e+03	-2.868740674002123736e-01	1.038922589651601003e+00	1.590278844428703042e+00
1.116780000328790948e+03	-2.838408343324408389e-01	1.046051012307133155e+00	1.594429679760326568e+00
1.117620000329038248e+03	-2.797449352885107432e-01	1.054671095666735114e+00	1.599043991880407356e+00
1.118460000329285776e+03	-2.781182944449557271e-01	1.060823702280464076e+00	1.604035545428357024e+00
1.119300000329533304e+03	-2.719762827015884676e-01	1.063467135668669794e+00	1.607488546697456000e+00
1.120140000329780605e+03	-2.683248119429518241e-01	1.062692294156989181e+00	1.609431402630015162e+00
1.120980000330028133e+03	-2.686934415917622276e-01	1.066948308040248872e+00	1.611350924288532660e+00
1.121820000330275434e+03	-2.660419708331255295e-01	1.067243516614379439e+00	1.615235951802815206e+00
1.122660000330522962e+03	-2.649425246584696247e-01	1.068647969965191846e+00	1.620129095586329671e+00
1.123500000330769581e+03	-2.613868264294337829e-01	1.070075773344608239e+00	1.623532384706383391e+00
1.124340000331017336e+03	-2.603086630391333034e-01	1.073021923175070391e+00	1.628040170792796726e+00
1.125180000331264637e+03	-2.571737455572178921e-01	1.072574815993435182e+00	1.632174773585956862e+00
1.126020000331511483e+03	-2.525742993825618732e-01	1.072153560629183211e+00	1.631805318244501146e+00
1.126860000331758783e+03	-2.499523880466412717e-01	1.072793182125219458e+00	1.626911514095349842e+00
1.127700000332006084e+03	-2.513151058109080460e-01	1.079015362650961984e+00	1.624941619922150915e+00
1.128540000332253612e+03	-2.507168420131606901e-01	1.084814264699260011e+00	1.623888533989325866e+00
1.129380000332501140e+03	-2.476173958385049778e-01	1.089666538241509386e+00	1.630295881243995826e+00
1.130220000332748668e+03	-2.450002140102192638e-01	1.091558006474629750e+00	1.637723519171745412e+00
1.131060000332996196e+03	-2.424397862735488407e-01	1.093993672976178111e+00	1.646694782046616012e+00
1.131900000333243497e+03	-2.383237868221719791e-01	1.097489382408422420e+00	1.650141696113790468e+00
1.132740000333490798e+03	-2.316971459786168752e-01	1.092511777587642063e+00	1.646058174171346478e+00
1.133580000333738326e+03	-2.225551342352493911e-01	1.082599219275115265e+00	1.641943201685629239e+00
1.134420000333985854e+03	-2.144213991302427180e-01	1.073247537822876740e+00	1.640271415315289083e+00
1.135260000334232473e+03	-2.083325943477644659e-01	1.065872506342034676e+00	1.633645282959377942e+00
1.136100000334480001e+03	-2.098005436569015114e-01	1.068553348143922888e+00	1.632655098113099168e+00
1.136940000334727301e+03	-2.102933228811205701e-01	1.073726684579474622e+00	1.637244046891830340e+00
1.137780000334973920e+03	-2.072778254669789266e-01	1.074408360310955990e+00	1.643867489814796912e+00
1.138620000335221448e+03	-2.057871579679189100e-01	1.079059180647496508e+00	1.651058906492579803e+00
1.139460000335468976e+03	-2.013165908763058787e-01	1.083670806293166589e+00	1.653823369593448556e+00
1.140300000335716504e+03	-1.963093701005250435e-01	1.087279930150057528e+00	1.658601021631818995e+00
1.141140000335964032e+03	-1.893494444010901667e-01	1.088434086204969953e+00	1.662278234838445945e+00
1.141980000336211333e+03	-1.824474551701789626e-01	1.090111592288486531e+00	1.666330660405634267e+00
1.142820000336458634e+03	-1.750395540547246276e-01	1.088858314528221127e+00	1.666801923280504472e+00
1.143660000336706162e+03	-1.662096898152414515e-01	1.083152570754756239e+00	1.664748837347679311e+00
1.144500000336953008e+03	-1.574235735213782850e-01	1.074435151966989688e+00	1.666746478097552941e+00
1.145340000337200536e+03	-1.496197215738852837e-01	1.067266101095616593e+00	1.665793830996471714e+00
1.146180000337448064e+03	-1.417922220882189832e-01	1.060104555590580366e+00	1.662888866977126900e+00
1.147020000337694682e+03	-1.329387103105626744e-01	1.052468027973333609e+00	1.660011295366439432e+00
1.147860000337941983e+03	-1.280520919794639612e-01	1.051822327130564672e+00	1.659163145231717040e+00
1.148700000338189284e+03	-1.231749326636343428e-01	1.050184965583725205e+00	1.658348474707575848e+00
1.149540000338436357e+03	-1.217232836025600867e-01	1.057560946910373945e+00	1.664064240193054101e+00
1.150380000338683658e+03	-1.212763640491203027e-01	1.064461112195219217e+00	1.672812470755459469e+00
1.151220000338931186e+03	-1.213826514565697762e-01	1.070361277480064599e+00	1.678128675072680931e+00
1.152060000339178714e+03	-1.174747503411156385e-01	1.074336496428279553e+00	1.688481402601445636e+00
1.152900000339425787e+03	-1.121035029098296221e-01	1.074325892179575082e+00	1.693758040106162044e+00
1.153740000339673315e+03	-1.062736386703460600e-01	1.072892009453425777e+00	1.697014386937799157e+00
1.154580000339920844e+03	-1.000348174528289391e-01	1.071025675024308565e+00	1.693247399495394934e+00
1.155420000340168372e+03	-9.088940401109528444e-02	1.062713546018736466e+00	1.685374900552977229e+00
1.156260000340414990e+03	-8.179719753025106732e-02	1.053486477831649282e+00	1.677917180783625728e+00
1.157100000340662291e+03	-7.323927997975750170e-02	1.044861149054906901e+00	1.673950330211388504e+00
1.157940000340909592e+03	-6.821565135961479842e-02	1.043260004236361782e+00	1.673543337124735908e+00
1.158780000341156665e+03	-6.571803503146275705e-02	1.046659693347409492e+00	1.667678954451550011e+00
1.159620000341404193e+03	-6.476889615656543364e-02	1.052056046740085460e+00	1.668357182191831045e+00
1.160460000341651494e+03	-6.226418556696131784e-02	1.058430717963343870e+00	1.675065845941731357e+00
1.161300000341899022e+03	-5.831031718442912515e-02	1.065817064200903941e+00	1.678331323576254031e+00
1.162140000342146323e+03	-5.333753077135865855e-02	1.070180060409859912e+00	1.684183036571364589e+00
1.162980000342393623e+03	-5.084700870465841405e-02	1.075020540519805223e+00	1.685579389047249910e+00
1.163820000342641379e+03	-4.792269974484266587e-02	1.079343508108298044e+00	1.690989944994290894e+00
1.164660000342888907e+03	-3.851021455411345051e-02	1.074204002528474922e+00	1.693399486407678234e+00
1.165500000343136207e+03	-2.906462280994181677e-02	1.066108695217080848e+00	1.695365841705688048e+00
1.166340000343383508e+03	-2.010602491977513812e-02	1.056574264765974824e+00	1.697411330628707304e+00
1.167180000343631036e+03	-1.209776719944484144e-02	1.049102379034343446e+00	1.692956819551727055e+00
1.168020000343877655e+03	-2.048126287311988810e-03	1.040710550543639368e+00	1.688443465522815989e+00
1.168860000344125183e+03	3.035803555171680441e-03	1.039336234574387952e+00	1.687421995224673399e+00
1.169700000344372711e+03	8.735606334703584219e-03	1.038487770422519274e+00	1.683878205186143395e+00
1.170540000344619557e+03	1.403118164383583555e-02	1.037608450875709964e+00	1.675764412325488895e+00
1.171380000344866858e+03	1.896154792055435370e-02	1.037216622385006115e+00	1.673656706666758698e+00
1.172220000345114158e+03	2.048413959614796276e-02	1.042826461753487699e+00	1.675581466084955506e+00
1.173060000345361686e+03	1.905047921736180427e-02	1.049398774290284830e+00	1.681501152834882440e+00
1.173900000345609214e+03	1.874924505234450145e-02	1.055466917179116670e+00	1.682448231993466603e+00
1.174740000345856743e+03	2.098229981767785191e-02	1.055059244026145482e+00	1.679426761695324011e+00
1.175580000346104271e+03	2.371771933682902816e-02	1.052661578028290412e+00	1.678895146060641386e+00
1.176420000346351571e+03	2.649452204778306522e-02	1.050324788890723449e+00	1.678378748430768619e+00
1.177260000346598190e+03	2.676423049728491460e-02	1.047586403445129655e+00	1.680940469892251654e+00
1.178100000346845491e+03	2.756704550022899547e-02	1.043918068085347484e+00	1.681519438425852497e+00
1.178940000347093246e+03	2.839587279516342377e-02	1.041840631051201393e+00	1.681542607608484952e+00
1.179780000347339865e+03	2.915730460630464038e-02	1.040844085187575541e+00	1.680524180911304066e+00
1.180620000347587393e+03	2.944001920180215268e-02	1.041466791255747815e+00	1.674978361805466109e+00
1.181460000347834693e+03	2.819672150530871946e-02	1.043629525944383296e+00	1.674378772415967553e+00
1.182300000348081312e+03	2.483045661031555232e-02	1.048829787464703678e+00	1.675238601680310024e+00
1.183140000348328840e+03	2.386132492426984095e-02	1.055072579394266574e+00	1.671598430944652547e+00
1.183980000348576368e+03	2.272074858646933038e-02	1.060739483730867017e+00	1.670984638083998330e+00
1.184820000348823896e+03	2.051750627251039058e-02	1.066403886278688873e+00	1.670877946958921667e+00
1.185660000349071424e+03	2.272558569040255064e-02	1.064590804925521272e+00	1.665251979694419404e+00
1.186500000349318725e+03	2.530833315597762201e-02	1.061296070023399318e+00	1.662132099631841609e+00
1.187340000349566026e+03	2.681422612249057674e-02	1.057550536967264643e+00	1.664110629333698910e+00
1.188180000349813554e+03	2.875035885139309508e-02	1.052845866461185942e+00	1.663684525199029984e+00
1.189020000350060400e+03	2.915811453448746357e-02	1.048699571026617150e+00	1.664856830828796541e+00
1.189860000350307928e+03	3.148546858779370516e-02	1.045594972071697715e+00	1.664141749694153738e+00
1.190700000350555229e+03	3.270049683477820046e-02	1.042004549919859135e+00	1.665015947521061079e+00
1.191540000350802075e+03	3.437532426686838033e-02	1.040424968852729837e+00	1.665394203482583935e+00
1.192380000351049375e+03	3.653714555296341121e-02	1.035849557433564883e+00	1.668261299573913448e+00
1.193220000351296676e+03	3.863748323980820132e-02	1.033259969211319573e+00	1.668050276573886936e+00
1.194060000351544431e+03	4.225319182646600918e-02	1.029162041693143959e+00	1.661261134482504565e+00
1.194900000351791732e+03	4.627785739115726493e-02	1.029030756991248685e+00	1.655456774386312668e+00
1.195740000352039260e+03	4.870320329552209337e-02	1.029321082907612261e+00	1.647630094549732638e+00
1.196580000352286788e+03	5.109898977717044349e-02	1.028122249908684838e+00	1.646283124040073487e+00
1.197420000352533862e+03	5.243092790575101109e-02	1.026365875767840885e+00	1.646977749410226899e+00
1.198260000352780708e+03	5.217537014309207855e-02	1.022096992683101613e+00	1.642224115996733458e+00
1.199100000353028236e+03	5.245291893387529769e-02	1.017362300711675438e+00	1.635955264578430324e+00
1.199940000353275764e+03	5.168435502522079894e-02	1.016114265866761457e+00	1.634644817280314077e+00
1.200780000353522382e+03	4.944298578546542366e-02	1.011928775741321340e+00	1.634332340914890214e+00
1.201620000353769683e+03	4.716850999226807062e-02	1.007729108812800867e+00	1.633557402294663508e+00
1.202460000354016984e+03	4.382900346909481687e-02	1.007023604377129233e+00	1.633312899684055575e+00
1.203300000354264057e+03	4.192801334667155266e-02	1.007314764223085746e+00	1.634653617900381661e+00
1.204140000354511585e+03	4.088040848757534818e-02	1.006060891871020990e+00	1.634500423318631324e+00
1.204980000354758886e+03	4.222047782215723744e-02	1.008785337349537903e+00	1.634330996198417374e+00
1.205820000355006414e+03	4.141393242006641967e-02	1.008008948898461821e+00	1.632669685347435617e+00
1.206660000355253715e+03	4.004590341872554110e-02	1.009220885433083970e+00	1.631502287294530174e+00
1.207500000355501015e+03	3.653598918834628784e-02	1.011434489826892325e+00	1.630281118957963571e+00
1.208340000355748543e+03	3.497996225852979812e-02	1.011643090643142395e+00	1.629614735438711826e+00
1.209180000355996071e+03	3.531160952239131845e-02	1.012350023600206539e+00	1.628095459299286452e+00
1.210020000356242917e+03	3.607113179482528825e-02	1.007547783331748104e+00	1.625687781861798076e+00
1.210860000356490218e+03	3.416275654623044528e-02	1.005736369837766597e+00	1.621763871885846031e+00
1.211700000356737519e+03	3.072718662873663575e-02	9.999366313580870802e-01	1.618809525900275048e+00
1.212540000356984365e+03	2.923249786581010728e-02	9.937052751050328148e-01	1.616921124602212156e+00
1.213380000357231893e+03	2.865386034236943463e-02	9.884814242183154187e-01	1.613576348251270387e+00
1.214220000357479421e+03	2.800191545059265569e-02	9.867800894306087978e-01	1.612195048688785493e+00
1.215060000357726949e+03	2.931686400537323808e-02	9.870504010367406877e-01	1.609810705525338559e+00
1.215900000357974250e+03	2.952539863837513878e-02	9.907823518815945807e-01	1.607476074510936215e+00
1.216740000358221550e+03	3.066653778758406459e-02	9.889851151906942084e-01	1.607662748703267530e+00
1.217580000358469078e+03	3.422018104555278606e-02	9.881828749222357766e-01	1.607849422895598623e+00
1.218420000358716379e+03	3.466859275865133427e-02	9.923622882027313130e-01	1.608090881905244851e+00
1.219260000358963225e+03	3.658035078758184455e-02	9.905675533006097488e-01	1.609366835059125700e+00
1.220100000359210981e+03	3.294244898634862695e-02	9.957995041454639207e-01	1.609118439405311074e+00
1.220940000359458281e+03	3.230454718511551609e-02	9.975931657801992980e-01	1.606884247222652329e+00
1.221780000359704900e+03	2.962880932280552090e-02	9.969268560353984343e-01	1.605159185842879532e+00
1.222620000359952201e+03	2.945425383740439204e-02	1.002239698050772621e+00	1.605913833790026946e+00
1.223460000360199729e+03	2.923595040638309744e-02	1.005114250856028679e+00	1.602687757876599894e+00
1.224300000360446575e+03	3.199163468337156563e-02	1.003479630435761383e+00	1.602522553982411280e+00
1.225140000360694103e+03	3.370830052237447361e-02	9.983942118614805850e-01	1.602340103016105077e+00
1.225980000360941403e+03	3.192733111519432954e-02	9.993471540484776261e-01	1.603607939900754342e+00
1.226820000361188931e+03	3.061325515457218385e-02	1.007797594446695699e+00	1.602859544246939993e+00
1.227660000361436232e+03	3.079326730940659326e-02	1.015753872352064491e+00	1.607652744472938489e+00
1.228500000361683533e+03	2.893307864934709095e-02	1.025731832426851398e+00	1.613032180059524645e+00
1.229340000361931288e+03	2.799603549022524826e-02	1.033187276402627530e+00	1.614470458598041613e+00
1.230180000362178816e+03	2.651524438548316306e-02	1.041101023898753919e+00	1.614915838872136078e+00
1.231020000362425435e+03	2.601317049638529957e-02	1.042032283916333180e+00	1.614820637800072012e+00
1.231860000362672736e+03	2.444606587731188579e-02	1.045506074343155012e+00	1.613656448439537483e+00
1.232700000362920036e+03	2.338014363514684391e-02	1.046499045150615759e+00	1.613407038252068881e+00
1.233540000363166882e+03	1.884378081569835009e-02	1.052563733903073784e+00	1.615088639776130375e+00
1.234380000363414638e+03	1.278377045807674653e-02	1.060165949487216430e+00	1.613791546506925023e+00
1.235220000363662166e+03	1.268237690865214873e-02	1.057795684747928178e+00	1.609533005516570636e+00
1.236060000363909467e+03	1.203014115215541788e-02	1.060924586079046605e+00	1.607278522660832154e+00
1.236900000364156767e+03	1.384952834985124850e-02	1.059031805240747248e+00	1.609954036982969683e+00
1.237740000364404068e+03	1.162516760192708852e-02	1.063619844021808980e+00	1.614033170607979795e+00
1.238580000364651596e+03	8.879524069647270340e-03	1.070702879225312598e+00	1.615020996204131976e+00
1.239420000364899124e+03	6.070032184300088590e-03	1.074286748358409538e+00	1.613409397502194809e+00
1.240260000365146652e+03	3.247534152957597814e-03	1.076868949632320271e+00	1.611736926781019097e+00
1.241100000365393953e+03	-8.442289365407013631e-05	1.084436974103150098e+00	1.608509671242529304e+00
1.241940000365641481e+03	-4.454216001342548893e-03	1.094030016461769783e+00	1.606749950627111900e+00
1.242780000365888100e+03	-7.393769346641044550e-03	1.100632232045912318e+00	1.604463852136691182e+00
1.243620000366135628e+03	-1.094919562898777517e-02	1.101274476250518664e+00	1.607612823492416299e+00
1.244460000366383156e+03	-1.552826944950762636e-02	1.098415886525532015e+00	1.607767882050064712e+00
1.245300000366629774e+03	-1.811207277766211515e-02	1.092611502224089648e+00	1.611495987030799881e+00
1.246140000366877075e+03	-2.317577569836970497e-02	1.090842142965553485e+00	1.614245397218268430e+00
1.246980000367124376e+03	-2.374420812671180353e-02	1.086631158778526451e+00	1.617963356862463620e+00
1.247820000367371904e+03	-2.681145817814502980e-02	1.087920174591499256e+00	1.618697549045122530e+00
1.248660000367619432e+03	-2.837516109885251589e-02	1.093715861841216164e+00	1.620488555112403972e+00
1.249500000367867187e+03	-2.949916524190107983e-02	1.098028227682792846e+00	1.625343476799885556e+00
1.250340000368114488e+03	-2.870475339164677703e-02	1.099795561326347926e+00	1.625228834496986074e+00
1.251180000368361789e+03	-2.791743580284444803e-02	1.103063728899495999e+00	1.624121293929664978e+00
1.252020000368608407e+03	-3.111356493732087003e-02	1.109868589374735759e+00	1.629934619737333668e+00
1.252860000368855935e+03	-3.582270021779231095e-02	1.112656771258115684e+00	1.633270265285390099e+00
1.253700000369103464e+03	-3.651291746772553776e-02	1.112990819269110032e+00	1.630688088059418117e+00
1.254540000369350309e+03	-3.724333553255316370e-02	1.112362394111789277e+00	1.628178957256532167e+00
1.255380000369597610e+03	-3.899621875864500709e-02	1.106281502941269368e+00	1.625205335131535644e+00
1.256220000369844911e+03	-4.125264911546269037e-02	1.102243976109584578e+00	1.624780410621929683e+00
1.257060000370091757e+03	-4.307411020225613424e-02	1.098232301095282804e+00	1.633867660516171716e+00
1.257900000370339058e+03	-3.941685407340535935e-02	1.091753983264700523e+00	1.638954910410413524e+00
1.258740000370586813e+03	-3.980216351326611168e-02	1.090265658279002459e+00	1.643024913232537410e+00
1.259580000370834341e+03	-3.616619016877127557e-02	1.084779001152490485e+00	1.644081727117159719e+00
1.260420000371081642e+03	-3.401602830137263195e-02	1.086294845814757437e+00	1.644175064213325266e+00
1.261260000371328942e+03	-3.140370249505047145e-02	1.089826535139291286e+00	1.644295793718148158e+00
1.262100000371576243e+03	-2.885877217252171001e-02	1.093290676166792430e+00	1.640328258795075378e+00
1.262940000371823771e+03	-2.584221889580052070e-02	1.093233968954468782e+00	1.645826229727767487e+00
1.263780000372070617e+03	-2.738360208760344527e-02	1.100143070628832653e+00	1.644344491333538993e+00
1.264620000372318373e+03	-2.392971478704097876e-02	1.098067183035870364e+00	1.644828258795075548e+00
1.265460000372565446e+03	-2.345454470212269410e-02	1.091025486556221002e+00	1.650799851852764233e+00
1.266300000372812292e+03	-2.146636847120913377e-02	1.085997966879652221e+00	1.650865796540272878e+00
1.267140000373059593e+03	-2.292971478704100216e-02	1.083004638316395818e+00	1.652052470732604084e+00
1.267980000373307121e+03	-2.292143814868046262e-02	1.078510475823546866e+00	1.656743203059551028e+00
1.268820000373554649e+03	-2.443799142540168529e-02	1.074993797231686976e+00	1.659449153391307608e+00
1.269660000373802177e+03	-2.247228035575279254e-02	1.073005472245988745e+00	1.663115536910559245e+00
1.270500000374049478e+03	-2.202785207045918764e-02	1.072993797231686752e+00	1.668807283771160499e+00
1.271340000374297006e+03	-2.107160001607910615e-02	1.074467111484711301e+00	1.671525408506765009e+00
1.272180000374544306e+03	-1.813781312296356557e-02	1.078882050666226222e+00	1.679261794848140976e+00
1.273020000374791607e+03	-1.470993811439127302e-02	1.080273639819137266e+00	1.685535718934714211e+00
1.273860000375039363e+03	-9.234768029473094941e-03	1.080636875365886374e+00	1.680851238901100109e+00
1.274700000375286891e+03	-9.310440151626854857e-03	1.082510951997344595e+00	1.677677918737679574e+00
1.275540000375533509e+03	-5.910942188862211219e-03	1.078349169656304118e+00	1.674516772978106749e+00
1.276380000375781037e+03	-5.568198317713069292e-03	1.074179048019333838e+00	1.672894179497385281e+00
1.277220000376028338e+03	-4.200624531482068449e-03	1.067988078142538599e+00	1.671798978425320659e+00
1.278060000376274957e+03	-4.329503614525175709e-03	1.063306281491266159e+00	1.672167254141713633e+00
1.278900000376522712e+03	-6.380345821597277131e-03	1.062172018826794684e+00	1.672473643305213420e+00
1.279740000376770240e+03	-5.931188028669343373e-03	1.060045261528659966e+00	1.670159302963891035e+00
1.280580000377017541e+03	-7.386257706140320067e-03	1.054906829216222919e+00	1.675406849175460566e+00
1.281420000377264842e+03	-8.336597875976892863e-03	1.059740877227217437e+00	1.672794401031278744e+00
1.282260000377512370e+03	-1.179639706108295306e-02	1.063027391251410991e+00	1.673736737704411448e+00
1.283100000377759670e+03	-1.570180690839100349e-02	1.065334753515429833e+00	1.677115158757343627e+00
1.283940000378007198e+03	-1.618525363166991443e-02	1.064028701354801765e+00	1.682430678723729534e+00
1.284780000378253817e+03	-1.511904052478545667e-02	1.063707638461499627e+00	1.686208660944918503e+00
1.285620000378501118e+03	-1.254100364881445204e-02	1.064381571990639541e+00	1.691492730368031161e+00
1.286460000378748646e+03	-1.399252619555957540e-02	1.066051335871814443e+00	1.695808250334417178e+00
1.287300000378995492e+03	-1.501499135682422652e-02	1.065730272978512527e+00	1.697568985483488557e+00
1.288140000379242792e+03	-1.657174544843949271e-02	1.062903372578059669e+00	1.700250587007549719e+00
1.288980000379490548e+03	-1.818643600857879072e-02	1.059593984699059410e+00	1.701928130396995309e+00
1.289820000379736939e+03	-1.784014500670352485e-02	1.054799607552733054e+00	1.702609731921056690e+00
1.290660000379984467e+03	-1.705179047335221576e-02	1.050522742927859632e+00	1.708807565983581744e+00
1.291500000380231995e+03	-1.925161217091445054e-02	1.051245044373393389e+00	1.716086562738424748e+00
1.292340000380479296e+03	-2.244670436084206591e-02	1.054477352974042548e+00	1.724892951901924709e+00
1.293180000380726824e+03	-2.611814901259643801e-02	1.061690481194053293e+00	1.733697311998116941e+00
1.294020000380974352e+03	-2.777658751835580808e-02	1.064961150555980174e+00	1.739978337820267562e+00
1.294860000381221653e+03	-2.695039692392766154e-02	1.068701798452559304e+00	1.739717767762605671e+00
1.295700000381469181e+03	-2.571170222073967948e-02	1.071888240925594316e+00	1.737500822652064736e+00
1.296540000381716027e+03	-2.647891940209489911e-02	1.079085524483337943e+00	1.729845764094415816e+00
1.297380000381963328e+03	-2.579579641361355591e-02	1.084318667013580484e+00	1.719578092301175642e+00
1.298220000382210856e+03	-2.611030867131507519e-02	1.084570989924461992e+00	1.718202879940614380e+00
1.299060000382457702e+03	-2.141536191374706494e-02	1.085865009314993079e+00	1.708866219858904190e+00
1.299900000382705230e+03	-2.126534547870795669e-02	1.083123169733025248e+00	1.709533617911809689e+00
1.300740000382952530e+03	-1.705621019823615886e-02	1.081994744575704326e+00	1.703676667157019819e+00
1.301580000383199831e+03	-1.485771630994232873e-02	1.079399676602103453e+00	1.696802469330112473e+00
1.302420000383447132e+03	-1.812020398366316620e-02	1.077327124727513130e+00	1.692848123344541378e+00
1.303260000383694887e+03	-1.582357281195108378e-02	1.074242897838620925e+00	1.688306527464728646e+00
1.304100000383942415e+03	-1.551157074042679510e-02	1.073646995935426673e+00	1.687750728113760035e+00
1.304940000384189716e+03	-1.109670187784983671e-02	1.074574444060836464e+00	1.687743626378182205e+00
1.305780000384436562e+03	-7.545859670777853648e-03	1.074036917229151955e+00	1.683235510108950228e+00
1.306620000384683863e+03	-5.420527718460732385e-03	1.077006895763804373e+00	1.678710146767601108e+00
1.307460000384931163e+03	-5.221888397807283692e-03	1.079455192129038510e+00	1.673663478219518108e+00
1.308300000385178237e+03	-3.967677362447030905e-03	1.079387643832006027e+00	1.669558981253158825e+00
1.309140000385425765e+03	-2.657894612380218204e-03	1.076300081224742300e+00	1.666921004676218176e+00
1.309980000385673065e+03	-3.079110474193839713e-04	1.074249211519569647e+00	1.661692734604074184e+00
1.310820000385919911e+03	5.507866353680054090e-05	1.076173323926607583e+00	1.656918810517501228e+00
1.311660000386167212e+03	9.795519737426871230e-04	1.074144136390852822e+00	1.659639813762658234e+00
1.312500000386414513e+03	9.477732295689372723e-04	1.070161648912305807e+00	1.661347628070313887e+00
1.313340000386662268e+03	-5.461694535280340245e-04	1.064188334659281754e+00	1.671560515046239370e+00
1.314180000386909796e+03	1.461070240283479822e-03	1.061230865068524487e+00	1.679318041502939618e+00
1.315020000387157097e+03	-8.844415752013965479e-05	1.060292575858405861e+00	1.684103974901951517e+00
1.315860000387404625e+03	-3.654511832044970293e-03	1.058371799169739891e+00	1.688733670118250707e+00
1.316700000387651698e+03	-4.225309014204280990e-03	1.060464365354562011e+00	1.684710170752800273e+00
1.317540000387898544e+03	-8.284282427277389269e-03	1.062561935116942413e+00	1.686679569651772015e+00
1.318380000388146073e+03	-9.446122631402787198e-03	1.066633653061939579e+00	1.688633750545933898e+00
1.319220000388393601e+03	-5.632792750609905141e-03	1.071710374584494918e+00	1.677093004108365815e+00
1.320060000388640219e+03	-5.359663684711702021e-03	1.076792933614201253e+00	1.667093853550610572e+00
1.320900000388887747e+03	-3.162206740966677643e-03	1.079415521264371014e+00	1.657663691281325402e+00
1.321740000389134821e+03	-6.085352241904208072e-03	1.081047282140063848e+00	1.649757877819735929e+00
1.322580000389382121e+03	-8.640923956610714260e-03	1.083169869790233886e+00	1.650322642882180890e+00
1.323420000389629877e+03	-1.231709811599994778e-02	1.086801630665926499e+00	1.650873204473470413e+00
1.324260000389877632e+03	-1.455475587463892807e-02	1.090953405851850855e+00	1.651908548059950466e+00
1.325100000390124933e+03	-1.781960830217706182e-02	1.091206086518527352e+00	1.643391135896423716e+00
1.325940000390372234e+03	-1.862820867533514571e-02	1.095017976186306363e+00	1.633850389458855412e+00
1.326780000390618852e+03	-1.942262052558936525e-02	1.096874064122514092e+00	1.628877616776103654e+00
1.327620000390866153e+03	-1.972057950656962502e-02	1.096251834228139543e+00	1.624437309170278843e+00
1.328460000391113908e+03	-2.102090324136707614e-02	1.099137943629695080e+00	1.616974681824066673e+00
1.329300000391360754e+03	-2.082359172998211883e-02	1.103523219101657515e+00	1.608989734737467092e+00
1.330140000391607828e+03	-2.020786422529408446e-02	1.107393483840946047e+00	1.597084935809531148e+00
1.330980000391855356e+03	-2.462169614332223797e-02	1.103302943271105230e+00	1.588220718227754791e+00
1.331820000392101747e+03	-2.955089896116280812e-02	1.101743258096204992e+00	1.584860558780593953e+00
1.332660000392349502e+03	-3.255695627806574205e-02	1.100159388963108276e+00	1.583610983501716252e+00
1.333500000392597258e+03	-3.408666113314175877e-02	1.101113046661696071e+00	1.585998370266125113e+00
1.334340000392844559e+03	-3.318612622582817195e-02	1.099551693627609961e+00	1.583449672650734330e+00
1.335180000393091859e+03	-3.578795607233224707e-02	1.097487004875151939e+00	1.580999384799778751e+00
1.336020000393339160e+03	-3.442052771846108861e-02	1.090916478615542973e+00	1.586625186972871582e+00
1.336860000393586461e+03	-3.604364034932040772e-02	1.090333443412038861e+00	1.596263163549812347e+00
1.337700000393834216e+03	-3.809462798875226652e-02	1.088691199207432403e+00	1.601336209972898716e+00
1.338540000394081289e+03	-3.507230825984759132e-02	1.083514763889513510e+00	1.605826064636359130e+00
1.339380000394328590e+03	-3.245894550897671788e-02	1.079784123148050057e+00	1.608834180905591049e+00
1.340220000394575891e+03	-2.774626309777908709e-02	1.072555150265772417e+00	1.607906212795022771e+00
1.341060000394822509e+03	-2.648392085641796193e-02	1.068273639819136367e+00	1.607025927766191797e+00
1.341900000395070037e+03	-2.271211959978769804e-02	1.065377047088667650e+00	1.614169991545055804e+00
1.342740000395317566e+03	-2.142731219716243266e-02	1.063948765033665200e+00	1.619763328641221634e+00
1.343580000395565094e+03	-2.269098224779169184e-02	1.061947097174479548e+00	1.626743037968142014e+00
1.344420000395812394e+03	-2.446411131369021635e-02	1.060423747145875506e+00	1.634221732761408363e+00
1.345260000396059922e+03	-2.522305185668489991e-02	1.061391223891748670e+00	1.638775503045069026e+00
1.346100000396307223e+03	-2.443469732333358735e-02	1.059875379229481718e+00	1.643840433198923368e+00
1.346940000396554524e+03	-2.308840632145825814e-02	1.060342022045762223e+00	1.649804924521034222e+00
1.347780000396802279e+03	-1.773147392740517803e-02	1.061266968382392761e+00	1.657279561179684890e+00
1.348620000397049807e+03	-1.280005178810714878e-02	1.066148550380187743e+00	1.660318113458535860e+00
1.349460000397297108e+03	-7.824881703188690113e-03	1.070539305603505742e+00	1.662804924521034122e+00
1.350300000397543954e+03	-3.287045642111952742e-03	1.068399205431883159e+00	1.659735936232563880e+00
1.351140000397791255e+03	8.170035258494585517e-04	1.065762440978632375e+00	1.659143613670052364e+00
1.351980000398038555e+03	5.507366208142540180e-03	1.060145690835613497e+00	1.659994477222918263e+00
1.352820000398285629e+03	7.224923559334596283e-03	1.058058128228349437e+00	1.658823021035396472e+00
1.353660000398533157e+03	1.052642967104074068e-02	1.053038113918117968e+00	1.655143448578643373e+00
1.354500000398780458e+03	1.388114274363632002e-02	1.045547287143640869e+00	1.653441556381502142e+00
1.355340000399027986e+03	1.420984352424143997e-02	1.043086481834511581e+00	1.652275172862250230e+00
1.356180000399275286e+03	1.504209143557240329e-02	1.039171542652996827e+00	1.648069222530493594e+00
1.357020000399522587e+03	1.338734549289854851e-02	1.039742426668401221e+00	1.648242542693914237e+00
1.357860000399770342e+03	1.424915282694598842e-02	1.037345000008339069e+00	1.647832671097708701e+00
1.358700000400017871e+03	1.062751343771442016e-02	1.040464251940136808e+00	1.649451206443814488e+00
1.359540000400264489e+03	7.976314625766799463e-03	1.042050980617807765e+00	1.650674238756279610e+00
1.360380000400512017e+03	7.857039990352542719e-03	1.043641045013850910e+00	1.648497709900488495e+00
1.361220000400759091e+03	1.021648257058256452e-02	1.043717766536406355e+00	1.644845529852392518e+00
1.362060000401005937e+03	1.096596409830805953e-02	1.041745286212975019e+00	1.644678131799486520e+00
1.362900000401253237e+03	1.165632678060104545e-02	1.042263632664020889e+00	1.646970152400421883e+00
1.363740000401500993e+03	1.022726939512024272e-02	1.042800325566112463e+00	1.648730722458084053e+00
1.364580000401747384e+03	6.286388240552920857e-03	1.045339520256982846e+00	1.650889839150348593e+00
1.365420000401994912e+03	7.245005048750208405e-03	1.042407068554015659e+00	1.650476923953181352e+00
1.366260000402242440e+03	7.691798087860580481e-03	1.035992129372500958e+00	1.648191839996414609e+00
1.367100000402489741e+03	8.055824743365658583e-03	1.036588865205288146e+00	1.646019369275238953e+00
1.367940000402737269e+03	2.834720261447554786e-03	1.039715622503422976e+00	1.643806317207904488e+00
1.368780000402984797e+03	3.084939592383735763e-05	1.048851553027080774e+00	1.645032393121331538e+00
1.369620000403232098e+03	-2.806128023041943101e-03	1.055479978184401757e+00	1.647688466212634317e+00
1.370460000403479626e+03	-4.248336986877809633e-03	1.060040855044690256e+00	1.647773521948158848e+00
1.371300000403726472e+03	-6.734293896333820237e-03	1.069113406919280473e+00	1.648863650351953369e+00
1.372140000403973772e+03	-9.191873759982096062e-03	1.076162608765267148e+00	1.647945662486516083e+00
1.372980000404221073e+03	-1.120029583070234619e-02	1.084229323132706480e+00	1.644069270500891689e+00
1.373820000404467919e+03	-1.518625274015814736e-02	1.087320221458342617e+00	1.641764910404699629e+00
1.374660000404715447e+03	-1.821359284141701312e-02	1.093426130516653050e+00	1.642474753779662899e+00
1.375500000404962520e+03	-1.678468088829570062e-02	1.093558725321938985e+00	1.641618652467118133e+00
1.376340000405209821e+03	-1.582266238173240039e-02	1.091759702353850336e+00	1.642734144212261826e+00
1.377180000405457577e+03	-1.441503321296702320e-02	1.092008213372561931e+00	1.644915580644914055e+00
1.378020000405705332e+03	-1.501804543637943676e-02	1.094287579786214382e+00	1.644625424019877213e+00
1.378860000405952633e+03	-1.504183840691233377e-02	1.094626989130562222e+00	1.643385994077539269e+00
1.379700000406199933e+03	-1.507036088507982506e-02	1.092946384164678486e+00	1.642257148303484682e+00
1.380540000406447234e+03	-1.252557599491090773e-02	1.089744097029377023e+00	1.638708450688093787e+00
1.381380000406694535e+03	-1.046305545111216734e-02	1.090000947344018645e+00	1.633758162837138705e+00
1.382220000406942290e+03	-1.238634638440956441e-02	1.089731945841277305e+00	1.628322078457339117e+00
1.383060000407189364e+03	-1.427653076426445289e-02	1.095425417506851629e+00	1.627693232683284696e+00
1.383900000407436664e+03	-1.612651432922547479e-02	1.098081362340741496e+00	1.627424381264981346e+00
1.384740000407683965e+03	-1.442802044093136754e-02	1.100209787498062308e+00	1.623652486245716009e+00
1.385580000407930584e+03	-1.364439541521447231e-02	1.096353223388056852e+00	1.617923201639918318e+00
1.386420000408178112e+03	-1.228628064425274502e-02	1.096505832503574362e+00	1.611724353043739288e+00
1.387260000408425640e+03	-1.038560030457951096e-02	1.093679289858916714e+00	1.605110725274494277e+00
1.388100000408673168e+03	-1.198846709563223742e-02	1.088853581143852223e+00	1.602549853255255563e+00
1.388940000408920469e+03	-1.316464125502143576e-02	1.085031208147159809e+00	1.604506228308135052e+00
1.389780000409167997e+03	-1.330534410715094110e-02	1.083231351249477781e+00	1.607953472558128594e+00
1.390620000409415297e+03	-8.979153512722782768e-03	1.081416483619121571e+00	1.606946370822550874e+00
1.391460000409662598e+03	-6.597391203587931428e-03	1.079113291003067854e+00	1.602441298154281268e+00
1.392300000409909671e+03	-4.684887094828216018e-03	1.075333448415617621e+00	1.598950428957166769e+00
1.393140000410157199e+03	-1.249917824804036397e-03	1.072038595095493818e+00	1.595945356288896777e+00
1.393980000410404500e+03	-7.463706940781907528e-04	1.066746243564149044e+00	1.595358106394654918e+00
1.394820000410651346e+03	-3.180157587193832049e-03	1.064441383088909454e+00	1.602701868211942937e+00
1.395660000410898647e+03	-3.623403495578614471e-03	1.062616508303438012e+00	1.607456351067681144e+00
1.396500000411145948e+03	-6.080837926866866638e-03	1.062819153194535238e+00	1.610639816567641214e+00
1.397340000411393021e+03	-8.524083835251517263e-03	1.063032639170341076e+00	1.614767482716632729e+00
1.398180000411640549e+03	-9.480335889631420071e-03	1.060281150189052557e+00	1.620373843658890811e+00
1.399020000411887850e+03	-8.918852290381541412e-03	1.058505477249567228e+00	1.625023829548269960e+00
1.399860000412135378e+03	-9.399934259843246293e-03	1.057728970380489075e+00	1.627269181601122439e+00
1.400700000412382678e+03	-7.377469098578792912e-03	1.053949127793038620e+00	1.629139321293413767e+00
1.401540000412629979e+03	-4.836085906776244753e-03	1.046647603036170882e+00	1.634549027798210208e+00
1.402380000412877735e+03	-3.858551068040761822e-03	1.043804381799653180e+00	1.642901920418383899e+00
1.403220000413125035e+03	-3.412940405838683997e-03	1.038447817689647890e+00	1.648188868351049496e+00
1.404060000413371881e+03	-3.560737519420254654e-03	1.036108766101095258e+00	1.656899726259666750e+00
1.404900000413619182e+03	-1.872518486460526149e-04	1.035788894893181489e+00	1.662594351629820721e+00
1.405740000413866483e+03	7.169756217530571466e-04	1.038471525474046864e+00	1.665786947932666795e+00
1.406580000414113101e+03	-3.823440385737347119e-04	1.038626636378343626e+00	1.666940991956661566e+00
1.407420000414360857e+03	-5.053112370736917739e-04	1.040264234761187234e+00	1.668554454634497475e+00
1.408260000414608157e+03	-7.134095729964152078e-04	1.040904334932809983e+00	1.671227774797917842e+00
1.409100000414855458e+03	-1.468802985265327612e-03	1.043994399328853406e+00	1.673919356567109773e+00
1.409940000415102986e+03	-1.763214835519644284e-03	1.047056944048327720e+00	1.673117025538225500e+00
1.410780000415350514e+03	-1.588368485398827410e-03	1.051571954781000962e+00	1.670377595595887499e+00
1.411620000415597815e+03	2.533270903832729373e-03	1.052060279766699136e+00	1.667185848735286413e+00
1.412460000415845343e+03	4.152545539246776246e-03	1.051043601174838971e+00	1.665032654153536074e+00
1.413300000416091962e+03	6.804926728103045074e-03	1.048502738624782271e+00	1.665403808379481321e+00
1.414140000416339262e+03	9.498691108762091426e-03	1.047976052877806374e+00	1.667302355014083748e+00
1.414980000416586790e+03	1.269363786632986789e-02	1.047939359975714746e+00	1.662683654576568859e+00
1.415820000416833636e+03	1.392169117733992392e-02	1.048426017102226826e+00	1.662582201211171284e+00
1.416660000417080937e+03	1.521950472596049833e-02	1.048450201060423748e+00	1.661529445461164656e+00
1.417500000417328692e+03	1.302795966675889330e-02	1.052471049300248485e+00	1.660414803158265729e+00
1.418340000417575084e+03	9.875433045542881400e-03	1.059014413639083996e+00	1.663259579509207775e+00
1.419180000417822612e+03	6.265471993038397060e-03	1.064031092230943942e+00	1.659677402283235681e+00
1.420020000418070140e+03	3.192164624701999704e-03	1.070073622640186795e+00	1.659656097076502190e+00
1.420860000418317441e+03	6.992588861541201547e-04	1.074597806598383443e+00	1.656144937206308621e+00
1.421700000418564969e+03	-2.723640680382107904e-04	1.076596138739197572e+00	1.652632762802460853e+00
1.422540000418812497e+03	1.789119531211724821e-03	1.073605311964720421e+00	1.648645951739962534e+00
1.423380000419059797e+03	1.784390023577220536e-03	1.073614485190242940e+00	1.650678416816889760e+00
1.424220000419307326e+03	7.761133852167914496e-04	1.074154513810706701e+00	1.652160155211118253e+00
1.425060000419554171e+03	-1.789562922544628439e-04	1.073685369205647611e+00	1.653056672778413061e+00
1.425900000419801472e+03	3.766154224523524628e-04	1.073257087150644828e+00	1.652429856071665926e+00
1.426740000420049000e+03	-5.879132702880879389e-04	1.073356324772211101e+00	1.653256370816836407e+00
1.427580000420295846e+03	-2.561900978297870866e-03	1.073977244563195432e+00	1.653108248903355948e+00
1.428420000420543374e+03	-6.021700163403843030e-03	1.074610673298074026e+00	1.650049405951425685e+00
1.429260000420790675e+03	-8.026429671038304639e-03	1.076231593089058025e+00	1.650567667557197415e+00
1.430100000421037976e+03	-9.044165324668186276e-03	1.077870859331087949e+00	1.652183324393750485e+00
1.430940000421285276e+03	-1.057845425501904336e-02	1.078517630939454852e+00	1.655385216590891551e+00
1.431780000421533032e+03	-1.360091941628321054e-02	1.081171073984565467e+00	1.662645951739962991e+00
1.432620000421780560e+03	-1.263520834663403244e-02	1.078864545650139783e+00	1.666387410749608833e+00
1.433460000422027861e+03	-1.016240301553317411e-02	1.075059685174899693e+00	1.671111622687136977e+00
1.434300000422274707e+03	-5.697874322792806714e-03	1.069308196193611726e+00	1.675419026384290744e+00
1.435140000422522007e+03	-1.317294390566648354e-03	1.063030855394941021e+00	1.675305563706454892e+00
1.435980000422769308e+03	4.065650295476785046e-03	1.056313557526965541e+00	1.679180941158425311e+00
1.436820000423016381e+03	7.426129820255766151e-03	1.049057064968119235e+00	1.679580667418091089e+00
1.437660000423263909e+03	1.033390442138078062e-02	1.045793900972529000e+00	1.680013873288338289e+00
1.438500000423511210e+03	1.276177942995309310e-02	1.045002383370776888e+00	1.679955195427816905e+00
1.439340000423758056e+03	1.224522615323202571e-02	1.046651656767922711e+00	1.679936084379800798e+00
1.440180000424005357e+03	1.386819335173150765e-02	1.044262569403790808e+00	1.677971758149098935e+00
1.441020000424252657e+03	1.405382652638973578e-02	1.042840124855939132e+00	1.678051056865518031e+00
1.441860000424500413e+03	1.529384903884611902e-02	1.041373482039658738e+00	1.678692242134829593e+00
1.442700000424747941e+03	1.612136744254248980e-02	1.040398499927448261e+00	1.679891255822417717e+00
1.443540000424995242e+03	1.747489813822937846e-02	1.040879319546809345e+00	1.680172446735977543e+00
1.444380000425242770e+03	1.838518292553175185e-02	1.041325114123264894e+00	1.682950594048575610e+00
1.445220000425489843e+03	2.087941647334821613e-02	1.040800930165068472e+00	1.681672942010205452e+00
1.446060000425736689e+03	2.095759878167911122e-02	1.041333453419195143e+00	1.682836447019904869e+00
1.446900000425984217e+03	1.958189378944732648e-02	1.042841792715124782e+00	1.681392411462282466e+00
1.447740000426231745e+03	1.876412526573929818e-02	1.044355135588612704e+00	1.679396634688307577e+00
1.448580000426478364e+03	1.900429321055528004e-02	1.044855969518205585e+00	1.679886654443176974e+00
1.449420000426725892e+03	1.629766811626076617e-02	1.049825114123264846e+00	1.683879717799008136e+00
1.450260000426972965e+03	1.357330736833661788e-02	1.053746724741523533e+00	1.682846403279836034e+00
1.451100000427220266e+03	8.885600304580519235e-03	1.059643317471992585e+00	1.681256274876041568e+00
1.451940000427468021e+03	5.253464955531137945e-03	1.067107458499493733e+00	1.680612376188586499e+00
1.452780000427715777e+03	1.109505837395107245e-03	1.074554087005542113e+00	1.676961375765553486e+00
1.453620000427963078e+03	-2.062830326548326879e-03	1.082058256653506856e+00	1.678330666015600103e+00
1.454460000428210378e+03	-5.263543536299409263e-03	1.087119967443388457e+00	1.682218217871418231e+00
1.455300000428457679e+03	-7.556482144925524488e-03	1.089741721163964838e+00	1.685062144780115512e+00
1.456140000428704980e+03	-6.432187137157363392e-03	1.088941030336689986e+00	1.688294472986875405e+00
1.456980000428952735e+03	-7.416670804984803848e-03	1.090672028833948870e+00	1.688533902929213237e+00
1.457820000429199581e+03	-6.954361433701894760e-03	1.091953897036380239e+00	1.692799710746554664e+00
1.458660000429446882e+03	-8.066541807663973884e-03	1.093792472451134978e+00	1.695991457607155528e+00
1.459500000429693955e+03	-7.300507003217050241e-03	1.093131881795482707e+00	1.696636535919673561e+00
1.460340000429940801e+03	-5.034472198770156490e-03	1.089487969731690598e+00	1.696252192756226629e+00
1.461180000430188556e+03	-2.351203777929011200e-03	1.085382418429176044e+00	1.693782628765845955e+00
1.462020000430435857e+03	-1.260160755962758724e-03	1.081758520675615287e+00	1.692770454361997912e+00
1.462860000430683158e+03	7.540277669409780606e-04	1.079093760371998334e+00	1.689753207289880432e+00
1.463700000430930686e+03	3.155890483522670858e-03	1.077395642884661608e+00	1.687754221823534406e+00
1.464540000431178214e+03	4.961980670503684208e-03	1.077659998565640098e+00	1.679737989285070787e+00
1.465380000431425515e+03	5.256247088398423480e-03	1.077448538204815787e+00	1.674144652188905402e+00
1.466220000431673043e+03	8.031595475754204141e-03	1.074228738548061113e+00	1.665979283203307348e+00
1.467060000431919889e+03	1.030930861692747058e-02	1.072023949623980732e+00	1.661838263025405382e+00
1.467900000432167190e+03	1.255155045084155319e-02	1.070310821403969825e+00	1.660693184712886961e+00
1.468740000432414718e+03	1.432689883819744311e-02	1.068042653830821864e+00	1.658544048265752746e+00
1.469580000432661564e+03	1.514126566353919505e-02	1.067767814820929750e+00	1.659414187958044185e+00
1.470420000432908637e+03	1.599110379614039276e-02	1.067942106105865374e+00	1.658259978842639981e+00
1.471260000433156392e+03	1.781374725984230870e-02	1.065586375925453577e+00	1.654078377318578763e+00
1.472100000433403238e+03	1.968368579989059411e-02	1.061703959998065550e+00	1.650430255405098245e+00
1.472940000433650539e+03	1.852879442485724434e-02	1.060822378000270572e+00	1.650837932842586397e+00
1.473780000433898067e+03	1.798031697160240930e-02	1.059998337144391956e+00	1.653188796395452576e+00
1.474620000434145368e+03	1.737745018055001506e-02	1.060135935527235729e+00	1.651454439121384343e+00
1.475460000434392668e+03	1.727221863567995896e-02	1.058250183881475737e+00	1.648249503323281795e+00
1.476300000434640424e+03	1.472965306696858573e-02	1.058857760798971759e+00	1.647039494856909148e+00
1.477140000434887952e+03	1.169418175970893606e-02	1.059967005575653820e+00	1.647805137582840862e+00
1.477980000435135253e+03	8.701276021160889856e-03	1.061517875280826084e+00	1.650566722174156675e+00
1.478820000435382099e+03	6.752118228233162066e-03	1.063077918211521533e+00	1.654286710885659817e+00
1.479660000435629399e+03	4.867991165281093831e-03	1.064128787916694296e+00	1.656493510659660995e+00
1.480500000435876700e+03	4.595007531742380073e-03	1.063219686242330431e+00	1.655692194164430697e+00
1.481340000436123773e+03	5.362224713097862513e-03	1.060823927441454373e+00	1.659363485260543003e+00
1.482180000436371301e+03	6.569140672111740617e-03	1.057406486471160534e+00	1.662086517573008182e+00
1.483020000436618602e+03	3.778421384943442263e-03	1.057514063388656389e+00	1.662363320169134129e+00
1.483860000436866130e+03	9.155771063472424197e-04	1.058069936671386824e+00	1.664639108231605880e+00
1.484700000437113431e+03	-3.999720959032341508e-04	1.057627477813303463e+00	1.664943303236388950e+00
1.485540000437360732e+03	-7.829167819465080152e-04	1.055200029687893615e+00	1.666336777202721997e+00
1.486380000437608487e+03	3.400504165531614831e-04	1.050790094083936754e+00	1.668285035986368792e+00
1.487220000437856015e+03	4.547409766922252787e-04	1.047377656691200976e+00	1.671313442928680004e+00
1.488060000438103316e+03	-1.901009040452184082e-03	1.048451876424977058e+00	1.676904750957538104e+00
1.488900000438350844e+03	-4.795777495582066036e-03	1.051494406834219797e+00	1.683529538596977071e+00
1.489740000438597917e+03	-3.671627920173481472e-03	1.055518590792416500e+00	1.683641137298914403e+00
1.490580000438844763e+03	-1.657439397269745230e-03	1.057966887157650859e+00	1.685763895871045470e+00
1.491420000439092291e+03	-2.640886120548914008e-03	1.060459381791313938e+00	1.691463759000878531e+00
1.492260000439339819e+03	-1.117238582375890349e-03	1.060971890735208811e+00	1.695209276145140498e+00
1.493100000439586438e+03	2.375667156171878958e-03	1.059952710354570282e+00	1.699010592640370687e+00
1.493940000439833966e+03	4.840195848912287949e-03	1.059483565749510747e+00	1.699282487659635743e+00
1.494780000440081039e+03	7.263341349849739871e-03	1.059523594369974342e+00	1.697010757731779895e+00
1.495620000440328340e+03	9.160474558796939323e-03	1.059533601525090241e+00	1.693770478347197184e+00
1.496460000440576096e+03	1.153277785266260125e-02	1.059051947976135999e+00	1.690061649505887553e+00
1.497300000440823851e+03	1.288261598526387920e-02	1.058067792638403004e+00	1.686837602659768676e+00
1.498140000441071152e+03	1.273008936404780404e-02	1.057577799793518736e+00	1.684631817419421251e+00
1.498980000441318452e+03	1.316387625716331118e-02	1.060602817681308707e+00	1.681921974044457979e+00
1.499820000441565071e+03	1.413076970372095960e-02	1.059590308737413888e+00	1.686727348674304183e+00
1.500660000441812372e+03	1.618870617224486483e-02	1.055608655188459588e+00	1.689603740659928688e+00
1.501500000442060127e+03	1.625018977149466498e-02	1.053101983751715709e+00	1.693985205313822906e+00
1.502340000442306973e+03	1.434477992418692685e-02	1.054563622990437821e+00	1.702281449140783165e+00
1.503180000442554046e+03	1.140508114652814126e-02	1.058491905045440884e+00	1.705508704679273402e+00
1.504020000442801575e+03	1.093227581542723960e-02	1.059890165635095638e+00	1.707625376049480614e+00
1.504860000443047966e+03	1.098548277631667888e-02	1.057758404759402859e+00	1.709172044597563334e+00
1.505700000443295721e+03	1.011199710554233633e-02	1.056160834997022846e+00	1.708654797525446023e+00
1.506540000443543477e+03	6.270435611301474269e-03	1.055055759868305909e+00	1.710634506852366732e+00
1.507380000443790777e+03	9.950872239454788826e-04	1.055439009725287036e+00	1.709688277136027335e+00
1.508220000444038078e+03	-1.741242725424995298e-03	1.054781397032211077e+00	1.706770454361999034e+00
1.509060000444285379e+03	-5.987031690064803340e-03	1.058112109324833794e+00	1.707357704256240671e+00
1.509900000444532679e+03	-1.123873253924783169e-02	1.064454496631758396e+00	1.705462201222599949e+00
1.510740000444780435e+03	-1.599043338843104609e-02	1.069261858895777184e+00	1.706112352203388083e+00
1.511580000445027508e+03	-1.674331661452281919e-02	1.072103412273108347e+00	1.708757430515906339e+00
1.512420000445274809e+03	-1.749738221752341824e-02	1.074944131720846796e+00	1.709864971083227658e+00
1.513260000445522110e+03	-1.727036585106241084e-02	1.077283183309399206e+00	1.710450191910161344e+00
1.514100000445768728e+03	-1.808946218403875705e-02	1.080614729531614859e+00	1.708109473693834923e+00
1.514940000446016256e+03	-1.797595400080807468e-02	1.079965456134469148e+00	1.710259624674622891e+00
1.515780000446263784e+03	-1.745348883954367381e-02	1.077282825553603773e+00	1.708879339645791529e+00
1.516620000446511312e+03	-1.651970194642799969e-02	1.076603530691110144e+00	1.705007170886192469e+00
1.517460000446758613e+03	-1.711429209912002786e-02	1.078921734039837821e+00	1.699583260910240368e+00
1.518300000447006141e+03	-1.421715889017267399e-02	1.080759951698796906e+00	1.690616740520821448e+00
1.519140000447253442e+03	-1.130229002759568398e-02	1.083114847949616433e+00	1.678656307333326492e+00
1.519980000447500743e+03	-8.333031827220515469e-03	1.082516444257643151e+00	1.670168481737174027e+00
1.520820000447747816e+03	-6.337761334855153070e-03	1.084425545932006907e+00	1.665210077616986917e+00
1.521660000447995344e+03	-4.355496988484740609e-03	1.087849658339044456e+00	1.659807472847768306e+00
1.522500000448242645e+03	-1.389785918835694965e-03	1.090739579632769241e+00	1.655452551160286667e+00
1.523340000448489491e+03	3.026265320650001981e-03	1.089071959784577937e+00	1.645637196285309800e+00
1.524180000448736791e+03	9.421033775779720509e-03	1.086441032838478149e+00	1.636264012992056482e+00
1.525020000448984092e+03	1.486900919179890215e-02	1.082830954132203205e+00	1.627838073948796538e+00
1.525860000449231165e+03	2.032999075381347956e-02	1.077225879003485876e+00	1.616372568093031425e+00
1.526700000449478694e+03	2.684890878435197692e-02	1.070661666424825409e+00	1.610303579804561291e+00
1.527540000449725994e+03	3.239620386069805985e-02	1.063114132438025106e+00	1.610254882189170234e+00
1.528380000449973522e+03	3.597424073666903588e-02	1.055064096662445605e+00	1.607320826876678765e+00
1.529220000450220823e+03	4.305345998954894504e-02	1.051056591296108733e+00	1.604376626227647096e+00
1.530060000450468124e+03	4.915041489605833508e-02	1.047040746633841835e+00	1.602822855943986768e+00
1.530900000450715879e+03	5.379466487891386428e-02	1.043494880506227185e+00	1.608168646828582959e+00
1.531740000450963180e+03	5.804178165282198459e-02	1.042452350096984670e+00	1.609082411467995133e+00
1.532580000451210026e+03	6.333028161853286597e-02	1.041916491124486033e+00	1.610049946391068021e+00
1.533420000451457327e+03	7.070391272166665075e-02	1.042383133940766538e+00	1.609458638362210259e+00
1.534260000451704627e+03	7.865085119313680595e-02	1.042357282123383744e+00	1.610307472847768206e+00
1.535100000451951246e+03	8.408123638788610188e-02	1.040798907051874167e+00	1.614657321866980189e+00
1.535940000452199001e+03	9.202226297481318207e-02	1.037181322979262355e+00	1.616475720342918976e+00
1.536780000452446302e+03	1.004916666075478943e-01	1.034012035271884900e+00	1.618321511227515330e+00
1.537620000452693603e+03	1.085284657240757483e-01	1.029884444044157021e+00	1.614101357424603034e+00
1.538460000452941131e+03	1.180995537709543658e-01	1.025249347450092552e+00	1.612260474116867792e+00
1.539300000453188659e+03	1.257605024628908330e-01	1.021652611617305251e+00	1.611342486251430506e+00
1.540140000453435960e+03	1.331330966214760991e-01	1.020087565109051742e+00	1.614841306626367157e+00
1.540980000453683488e+03	1.411286579785612783e-01	1.019021684671205463e+00	1.618277225914757755e+00
1.541820000453930106e+03	1.497625574339586929e-01	1.018451634585394228e+00	1.619667491188719222e+00
1.542660000454177407e+03	1.565667191642017564e-01	1.019854898752607042e+00	1.625049640193448885e+00
1.543500000454424935e+03	1.634914833391271916e-01	1.020718134299356539e+00	1.627971356010683879e+00
1.544340000454671781e+03	1.706302577345190641e-01	1.024027164422560920e+00	1.626421478770229800e+00
1.545180000454919082e+03	1.774724009581988560e-01	1.028877057095822334e+00	1.625358412592274648e+00
1.546020000455166837e+03	1.805309191561617621e-01	1.031188589007806300e+00	1.626294331880664856e+00
1.546860000455413228e+03	1.857727057749658794e-01	1.033027640596358987e+00	1.630792137721947865e+00
1.547700000455660756e+03	1.927095845836976906e-01	1.034428402974792993e+00	1.630392411462281865e+00
1.548540000455908284e+03	1.997812543600157587e-01	1.037816656409332072e+00	1.632990656135308027e+00
1.549380000456155585e+03	2.045101802651847211e-01	1.041217418787766080e+00	1.632032086923711711e+00
1.550220000456403113e+03	2.073325139461368594e-01	1.044150704420326869e+00	1.632532936365956866e+00
1.551060000456650641e+03	2.117340668799686521e-01	1.046148202631547841e+00	1.637016538736083771e+00
1.551900000456897942e+03	2.167455808663048822e-01	1.047678224096895372e+00	1.639526518981214265e+00
1.552740000457145470e+03	2.214072567200401076e-01	1.048285801014391394e+00	1.644586211375389961e+00
1.553580000457392316e+03	2.257143649335397184e-01	1.048478438750372721e+00	1.648691557783994011e+00
1.554420000457639617e+03	2.301172456766400198e-01	1.048690256866992909e+00	1.651386183154147647e+00
1.555260000457887145e+03	2.350816100189901947e-01	1.048933764308146444e+00	1.656177189221429202e+00
1.556100000458133991e+03	2.396535706600277926e-01	1.048672268171742195e+00	1.655539212644488556e+00
1.556940000458381519e+03	2.442456317085123785e-01	1.049919945260860965e+00	1.655918483139665831e+00
1.557780000458628820e+03	2.483731640642563854e-01	1.051162618772421897e+00	1.656297753634843106e+00
1.558620000458876120e+03	2.530207968274473251e-01	1.053395285128866599e+00	1.657235867081950698e+00
1.559460000459123421e+03	2.572133599131671833e-01	1.055638792570020579e+00	1.657714561875217374e+00
1.560300000459371176e+03	2.589614947135938650e-01	1.058882300011174005e+00	1.658704416538677728e+00
1.561140000459618705e+03	2.612001704987510498e-01	1.062195023608546229e+00	1.658609050375204230e+00
1.561980000459866005e+03	2.639447581684517541e-01	1.063486065036500783e+00	1.658466001129993872e+00
1.562820000460113533e+03	2.671751573152485459e-01	1.064831311887999510e+00	1.658347300692478932e+00
1.563660000460360834e+03	2.683298843398916889e-01	1.065643201555778630e+00	1.654219469452078206e+00
1.564500000460608135e+03	2.709917056259865120e-01	1.066975939463382650e+00	1.653479024976086009e+00
1.565340000460855208e+03	2.742398404264129730e-01	1.066350373850636135e+00	1.650135098067389006e+00
1.566180000461102736e+03	2.800175346495555329e-01	1.065756497562423410e+00	1.649251604346186895e+00
1.567020000461350037e+03	2.869063723021119672e-01	1.064668458781361515e+00	1.647895503033642184e+00
1.567860000461596883e+03	2.918495992924662330e-01	1.064558737830882063e+00	1.643101288273989713e+00
1.568700000461844184e+03	2.968554922589790590e-01	1.067947349021216574e+00	1.639803015379721396e+00
1.569540000462091484e+03	3.003412848180447292e-01	1.071340963789109146e+00	1.634940826865252550e+00
1.570380000462339240e+03	3.048400835231054318e-01	1.074682874922236353e+00	1.633051245942126251e+00
1.571220000462586768e+03	3.093920891890555858e-01	1.077992262801236389e+00	1.633179926624771960e+00
1.572060000462834068e+03	3.135765210687746496e-01	1.078825000708840465e+00	1.628279185831452036e+00
1.572900000463081597e+03	3.197621353254023746e-01	1.080138558235805624e+00	1.627815543951585786e+00
1.573740000463328897e+03	3.240470692423570442e-01	1.081025501566954095e+00	1.630898570619802479e+00
1.574580000463575516e+03	3.283260912747682503e-01	1.081429957419555388e+00	1.634542469307257440e+00
1.575420000463823271e+03	3.326086604379056566e-01	1.080332745412970530e+00	1.639130568643744068e+00
1.576260000464070572e+03	3.383817705857735669e-01	1.079284735252372229e+00	1.643147650624452893e+00
1.577100000464317418e+03	3.446253213109252700e-01	1.077790096585725443e+00	1.647672848874393026e+00
1.577940000464564491e+03	3.503759662975288180e-01	1.077294623989486055e+00	1.650737613936838155e+00
1.578780000464812019e+03	3.566502588223053327e-01	1.077844183591267990e+00	1.655333829542556145e+00
1.579620000465058411e+03	3.629174570856300575e-01	1.077410421784909644e+00	1.663999033436745156e+00
1.580460000465306166e+03	3.703277229549016836e-01	1.077009183232678025e+00	1.672712934946324337e+00
1.581300000465553921e+03	3.757687306237983971e-01	1.076623789342713300e+00	1.681479592205910478e+00
1.582140000465801222e+03	3.816801788699789033e-01	1.077736727593562538e+00	1.687845673763585630e+00
1.582980000466048523e+03	3.871424693232314307e-01	1.079868012295457369e+00	1.695823354023198171e+00
1.583820000466295824e+03	3.920491880617770764e-01	1.081508470222875662e+00	1.701812194153004443e+00
1.584660000466543124e+03	3.959866485999475327e-01	1.082683119263606608e+00	1.707273641874153425e+00
1.585500000466790880e+03	3.994867751142768819e-01	1.080946998770787593e+00	1.715253351201074139e+00
1.586340000467037726e+03	4.020909507965675922e-01	1.081775090856628818e+00	1.719332484826084029e+00
1.587180000467285026e+03	4.051974912326753997e-01	1.081139875844561837e+00	1.716911618451094412e+00
1.588020000467532100e+03	4.098395029760428243e-01	1.079073043059120218e+00	1.720468432335716891e+00
1.588860000467778946e+03	4.144602319350547126e-01	1.080497870977748409e+00	1.724068871167460104e+00
1.589700000468026701e+03	4.175880551555183340e-01	1.080987745404630607e+00	1.727673368133819221e+00
1.590540000468274002e+03	4.221378415000108242e-01	1.081450934084536408e+00	1.729219022148247964e+00
1.591380000468521303e+03	4.287727589819262941e-01	1.082461656751243062e+00	1.729280908701140484e+00
1.592220000468768831e+03	4.334585186709137283e-01	1.087022415193529490e+00	1.724916856210773064e+00
1.593060000469016359e+03	4.376348193446321089e-01	1.091566495043956087e+00	1.726652228018494828e+00
1.593900000469263659e+03	4.434281753323071062e-01	1.095654773162810791e+00	1.726445428244493430e+00
1.594740000469511187e+03	4.507002485356264021e-01	1.098744719140851922e+00	1.726763991811841148e+00
1.595580000469758716e+03	4.574463094469554680e-01	1.100829661541335103e+00	1.726572410042649386e+00
1.596420000470006016e+03	4.626852760968325762e-01	1.102915437871411219e+00	1.724877784672495640e+00
1.597260000470253544e+03	4.673804948010895077e-01	1.107054585695438798e+00	1.720222726114846612e+00
1.598100000470500390e+03	4.730260536751829115e-01	1.108702072815396233e+00	1.717114336105280525e+00
1.598940000470747691e+03	4.771810715645455336e-01	1.110917942161979255e+00	1.715028265836101795e+00
1.599780000470995219e+03	4.808325423231822326e-01	1.110176341917804788e+00	1.711905672355380048e+00
1.600620000471242065e+03	4.845230315198043036e-01	1.112973936364500815e+00	1.706256700999654985e+00
1.601460000471489593e+03	4.892194326009697836e-01	1.115780704036719584e+00	1.701034683220844057e+00
1.602300000471736894e+03	4.943543500828853077e-01	1.119548277018067584e+00	1.692724401014137126e+00
1.603140000471984195e+03	5.014585257651759109e-01	1.121784994604474894e+00	1.691849188653576030e+00
1.603980000472231495e+03	5.065378715323848313e-01	1.128546730078672677e+00	1.696411075206468499e+00
1.604820000472479251e+03	5.100864754999689943e-01	1.136840154877403863e+00	1.697430351345894151e+00
1.605660000472726779e+03	5.146575446288172984e-01	1.140671940437412601e+00	1.698924264143970353e+00
1.606500000472974079e+03	5.202333432653001299e-01	1.143544588547477980e+00	1.700501368701672344e+00
1.607340000473220925e+03	5.233647136164898406e-01	1.149475611729052771e+00	1.699181955692079526e+00
1.608180000473468226e+03	5.235138196213096062e-01	1.157444995671905064e+00	1.699857470014217053e+00
1.609020000473715527e+03	5.286215424343262415e-01	1.159968585038301914e+00	1.702986315788271643e+00
1.609860000473962600e+03	5.342919312235013818e-01	1.159562224490510385e+00	1.702077623817129570e+00
1.610700000474210128e+03	5.389150249363303669e-01	1.160201730070333337e+00	1.702149655706561848e+00
1.611540000474457429e+03	5.415795018409620409e-01	1.161392939284921821e+00	1.706739949201765638e+00
1.612380000474704275e+03	5.452392492379591893e-01	1.165147527148577389e+00	1.707845460701779006e+00
1.613220000474951576e+03	5.509498388420284165e-01	1.171947981139848105e+00	1.705917492591211282e+00
1.614060000475198876e+03	5.546982645071742990e-01	1.178298470906697926e+00	1.707460103004677876e+00
1.614900000475446632e+03	5.589561491875896238e-01	1.183156466039885002e+00	1.704466190206601839e+00
1.615740000475694160e+03	5.641513678918465002e-01	1.186008623665920636e+00	1.700449957668138223e+00
1.616580000475941461e+03	5.718193919272042125e-01	1.194861615221549656e+00	1.697908361788325271e+00
1.617420000476188989e+03	5.774885983394708600e-01	1.197201263903690860e+00	1.703374882177744354e+00
1.618260000476436062e+03	5.861578047517373991e-01	1.203056757248098796e+00	1.710381983913322079e+00
1.619100000476682908e+03	5.918683943558067373e-01	1.204977297100760403e+00	1.714410390855633404e+00
1.619940000476930436e+03	5.955588835524286973e-01	1.210929526277955359e+00	1.716460103004677995e+00
1.620780000477177964e+03	6.012860264332189342e-01	1.209899267976602966e+00	1.714624457456621842e+00
1.621620000477424583e+03	6.074694213683889954e-01	1.209356500731356032e+00	1.714389250740308901e+00
1.622460000477672111e+03	6.116279863884775958e-01	1.215376278205583693e+00	1.713728104980736244e+00
1.623300000477919184e+03	6.168149284543740229e-01	1.219395221750218195e+00	1.713040581346160440e+00
1.624140000478166485e+03	6.224439340517462504e-01	1.224439183182642443e+00	1.714787113024076159e+00
1.624980000478414240e+03	6.300090912960512046e-01	1.227998989277333530e+00	1.714514368562566116e+00
1.625820000478661996e+03	6.336132669783415272e-01	1.232575473963884338e+00	1.714746696769326118e+00
1.626660000478909296e+03	6.406949774993678792e-01	1.239676976538224951e+00	1.714956705235698653e+00
1.627500000479156597e+03	6.462601347436728316e-01	1.246266804098263847e+00	1.714094681812639243e+00
1.628340000479403216e+03	6.518406628877904119e-01	1.248918342448184005e+00	1.706150481163607679e+00
1.629180000479650516e+03	6.574341971779031901e-01	1.250544862910314636e+00	1.700691062509766649e+00
1.630020000479898272e+03	6.610111781912948459e-01	1.248695567330641687e+00	1.695668742769379067e+00
1.630860000480145118e+03	6.645645116665135355e-01	1.247373791427537570e+00	1.687594681812638830e+00
1.631700000480392191e+03	6.681202098955493218e-01	1.252068694116293290e+00	1.685020620855899098e+00
1.632540000480639719e+03	6.712480331160129987e-01	1.258777773608130035e+00	1.684925254692425378e+00
1.633380000480886110e+03	6.713758563364766729e-01	1.261521044213279374e+00	1.684891775081844401e+00
1.634220000481133866e+03	6.720308742258390700e-01	1.271316852382787133e+00	1.684933370961657184e+00
1.635060000481381621e+03	6.726208613852260321e-01	1.275626837355375853e+00	1.681484097644355913e+00
1.635900000481628922e+03	6.772250370675164666e-01	1.282936822327964688e+00	1.681005402851089459e+00
1.636740000481876223e+03	6.803398541419850565e-01	1.288782666273052380e+00	1.681534824327054478e+00
1.637580000482123523e+03	6.839499417088188427e-01	1.298151860246743672e+00	1.684578449274175549e+00
1.638420000482370824e+03	6.880848591907345879e-01	1.303535231023515539e+00	1.684046998730902134e+00
1.639260000482618580e+03	6.932162295419240783e-01	1.305959464350344268e+00	1.685449603500120741e+00
1.640100000482865653e+03	6.938570589083826734e-01	1.312934567382345152e+00	1.687409022153961713e+00
1.640940000483112954e+03	6.960203534361061317e-01	1.315933854372543177e+00	1.690925254692425383e+00
1.641780000483360254e+03	6.967143897634543448e-01	1.319955657461751697e+00	1.693002359250127542e+00
1.642620000483606873e+03	6.984143379753456893e-01	1.326505814157122431e+00	1.695137292226106096e+00
1.643460000483854401e+03	6.980965505336075294e-01	1.333534288683075220e+00	1.696797588543433655e+00
1.644300000484101929e+03	6.988047753838597664e-01	1.339076106082515816e+00	1.699473102865571184e+00
1.645140000484349457e+03	7.005141826110202752e-01	1.349599577030910602e+00	1.705682096798289527e+00
1.645980000484596758e+03	7.002224074612721783e-01	1.360199769501860834e+00	1.711393119798316098e+00
1.646820000484844286e+03	7.004223556731632438e-01	1.370799128043217685e+00	1.716696465360854518e+00
1.647660000485091587e+03	7.035797383163433505e-01	1.380392649077423872e+00	1.724563726543592912e+00
1.648500000485338887e+03	7.047134734213501561e-01	1.386508686210641050e+00	1.729422871457099609e+00
1.649340000485585961e+03	7.057916368116503580e-01	1.390648073372461768e+00	1.732748536760025271e+00
1.650180000485833489e+03	7.083012223412487041e-01	1.395315814140444033e+00	1.734012315510058411e+00
1.651020000486080789e+03	7.122209472257898799e-01	1.397529421036040942e+00	1.733252759986050107e+00
1.651860000486327635e+03	7.121536782563258061e-01	1.401298901214368398e+00	1.732527698606277200e+00
1.652700000486574936e+03	7.120000957725304280e-01	1.407103406435601389e+00	1.731873654582281929e+00
1.653540000486822237e+03	7.148063124738407437e-01	1.409932929544624125e+00	1.728179029212128404e+00
1.654380000487069310e+03	7.160167566455499788e-01	1.413285802682250791e+00	1.726403241149656598e+00
1.655220000487316838e+03	7.166479815643798101e-01	1.420146181186214385e+00	1.724150787361226511e+00
1.656060000487564139e+03	7.172035343610561053e-01	1.426971534647272222e+00	1.724865868495869092e+00
1.656900000487811667e+03	7.211822326586698750e-01	1.433276039868505602e+00	1.725476452664152394e+00
1.657740000488058968e+03	7.260793469495866459e-01	1.439575541512181367e+00	1.723088051366089113e+00
1.658580000488306268e+03	7.304445370639698343e-01	1.443878378874228208e+00	1.727201679135334178e+00
1.659420000488554024e+03	7.322328726792906028e-01	1.446179548377089175e+00	1.733323423173811051e+00
1.660260000488801325e+03	7.334963783795296344e-01	1.450025750077972075e+00	1.736965457885367492e+00
1.661100000489048170e+03	7.361747529423456893e-01	1.453398637525830761e+00	1.740622710601733569e+00
1.661940000489295471e+03	7.383188385748108429e-01	1.456308217875780686e+00	1.743284021452715438e+00
1.662780000489542772e+03	7.414782951070886252e-01	1.457726137521660581e+00	1.745969681111392946e+00
1.663620000489789390e+03	7.465419791097657187e-01	1.459161569688993687e+00	1.749679689577765318e+00
1.664460000490037146e+03	7.486470463042451673e-01	1.459622019744116317e+00	1.754395785246061878e+00
1.665300000490284447e+03	7.518053204596143457e-01	1.462654187744236278e+00	1.755658549462441265e+00
1.666140000490531747e+03	7.554730536302526334e-01	1.467728886153599310e+00	1.758421313678820486e+00
1.666980000490779275e+03	7.582176412999533932e-01	1.471301916703776413e+00	1.763664801755774336e+00
1.667820000491026804e+03	7.619705056080143812e-01	1.476870777605988394e+00	1.765415391568306180e+00
1.668660000491274104e+03	7.662198227853498356e-01	1.480932967071455941e+00	1.769204533659688661e+00
1.669500000491521632e+03	7.684726870934110998e-01	1.483006831551225924e+00	1.776001792020303283e+00
1.670340000491769160e+03	7.702089981247510764e-01	1.486092371045297345e+00	1.784382242140543751e+00
[truncated: 1,570 more rows]
