# Supplementary material for: Real-time single-molecule 3D tracking in E. coli based on cross-entropy minimization
Source: Nat Commun. 2023 Mar 11;14:1336. doi: 10.1038/s41467-023-36879-1 (PMC10008558; doi:10.1038/s41467-023-36879-1)
Supplement: Supplementary file 3 — Source Data [file 41467_2023_36879_MOESM3_ESM.zip › SourceData/Sup_Fig_10_Tracking_VS_Sim_Validation/Fig_data/20211111_EXP-21-BL9413/txyzN_MLE.csv]

time [ms]	x [um]	y [um]	z [um]	Photon coutns
0.000000000000000000e+00	7.936151646932643189e-02	1.099449606468624552e+00	1.819959418653843031e+00	5.400000000000000000e+01
8.400000002382057573e-01	4.044930322528550448e-02	1.089883249856979930e+00	1.759046338365264361e+00	8.240000000000000568e+01
1.680000000490622369e+00	-8.746680476830803741e-03	1.130316893245337795e+00	1.808356455480565117e+00	1.184399999999999977e+02
2.520000000728828127e+00	-7.848074026254536761e-03	1.140383607612774242e+00	1.717179596441951617e+00	1.330639999999999930e+02
3.360000000981244739e+00	1.130061459951292591e-02	1.149466285060485760e+00	1.646449132211090571e+00	1.418383999999999787e+02
4.200000001233661351e+00	3.016553276720657095e-02	1.098415533773316355e+00	1.696773782980361744e+00	1.411030399999999929e+02
5.040000001471867108e+00	-2.026012291990042513e-02	1.117381461078000626e+00	1.646773782980362810e+00	1.466618239999999957e+02
5.880000001724283720e+00	9.314221392981991698e-03	1.066730995995467168e+00	1.626733201634204207e+00	1.539970943999999804e+02
6.720000001976700332e+00	3.936151646932550818e-02	9.169978534652276636e-01	1.616773782980361673e+00	1.493982566399999996e+02
7.560000002214906090e+00	4.827372971336885144e-02	8.764474599338534233e-01	1.607240468461188954e+00	1.466389539840000111e+02
8.400000002467322702e+00	3.836831986605737654e-02	9.167476745873290866e-01	1.567159305768873523e+00	1.509833723904000067e+02
9.240000002719739314e+00	2.820278709884860291e-02	9.565975672605944169e-01	1.616185353461059293e+00	1.425900234342399813e+02
1.008000000295794507e+01	2.839196740423410859e-02	1.016580888668729088e+00	1.645191110480164198e+00	1.315540140605439774e+02
1.092000000321036168e+01	3.855750017144465858e-02	9.964808171175718599e-01	1.635434598557116814e+00	1.379324084363263978e+02
1.176000000346277830e+01	2.806090186981080592e-02	1.086130566688515486e+00	1.634217158172347695e+00	1.317594450617958444e+02
1.260000000370098405e+01	2.813184448432792806e-02	1.095596851749000678e+00	1.623121461826057654e+00	1.240556670370775123e+02
1.344000000395340066e+01	1.862844278596043068e-02	1.094562779053688928e+00	1.673425821922249312e+00	1.184334002222465045e+02
1.428000000419160642e+01	-8.092225398875285691e-02	1.093928992563016678e+00	1.734765006345494243e+00	1.270600401333478970e+02
1.512000000444402303e+01	-1.009695490650965866e-01	1.102578026622367702e+00	1.765921574711022402e+00	1.202360240800087325e+02
1.596000000469643965e+01	-8.985811477096028455e-02	1.091677382661936591e+00	1.707402793845830047e+00	1.341416144480052424e+02
1.680000000493464540e+01	-5.983446723278795787e-02	1.080993560395681286e+00	1.678295583461324014e+00	1.394829943432455082e+02
1.764000000518706202e+01	-9.919598370211524241e-02	1.081026917579402280e+00	1.737808607307417930e+00	1.316879685267272748e+02
1.848000000543947863e+01	-9.900680339673328945e-02	1.040509881231749034e+00	1.596692620288047593e+00	1.230102583667127192e+02
1.932000000567768438e+01	-9.851020509509744727e-02	1.030860131660801926e+00	1.644521518268540206e+00	1.098038882017947913e+02
2.016000000593010100e+01	1.702622748458892943e-03	9.615105967433397183e-01	1.714298320864667602e+00	1.108800661028440260e+02
2.100000000618251761e+01	-8.273729713369704086e-03	1.011143667722423700e+00	1.715150529134003676e+00	1.135259922129799719e+02
2.184000000642072337e+01	-2.716229541923809165e-02	1.051910882947975523e+00	1.735109947787844220e+00	1.321133285095551457e+02
2.268000000667313998e+01	4.224651612643981480e-02	1.001627346886358794e+00	1.614988203749367912e+00	1.402655840411626400e+02
2.352000000691134574e+01	-3.825008217519432208e-02	1.171527275335199292e+00	1.635454889230198106e+00	1.551572664143867541e+02
2.436000000716376235e+01	-3.877032801500135406e-02	1.141010238987542280e+00	1.635434598557116814e+00	1.390922758383211999e+02
2.520000000741617896e+01	-3.940881154567144051e-02	1.140776738701505977e+00	1.715495470576357206e+00	1.314530621231754708e+02
2.604000000765438472e+01	4.965983016305131059e-04	1.170192987986409250e+00	1.697423084518907999e+00	1.138699360715164630e+02
2.688000000790680133e+01	-1.981081969461584436e-02	1.180659988558486972e+00	1.638518780865199531e+00	9.732027981002744355e+01
2.772000000815921794e+01	-2.011823769086440450e-02	1.130976881803819722e+00	1.629776802596127894e+00	1.113900107525368242e+02
2.856000000839742370e+01	2.981081969461385484e-02	1.041410525192182135e+00	1.700202906730794439e+00	1.168322149338864619e+02
2.940000000864984031e+01	4.016553276720813415e-02	9.520276330909940299e-01	1.729634767884570934e+00	1.160976836890338433e+02
3.024000000890225692e+01	-1.004729507634571917e-02	9.526614195816698327e-01	1.699310117115297558e+00	1.196570015037066810e+02
3.108000000914046268e+01	-2.938516400750046387e-02	1.032711455357246066e+00	1.618194130095927719e+00	1.187921534534975621e+02
3.192000000939287929e+01	2.966893446557605785e-02	9.329949914188642168e-01	1.616956399038077308e+00	1.372736833623849293e+02
3.276000000964529590e+01	4.040200814894312487e-02	9.532785274804833620e-01	1.617402793845826636e+00	1.503619431991980946e+02
3.360000000988350166e+01	-3.926692631663541988e-02	1.093878956787433410e+00	1.647727444615098236e+00	1.692150087860392205e+02
3.444000001013591827e+01	-4.924327877846401691e-02	1.104279242992072696e+00	1.707199887115031345e+00	1.705272503155723030e+02
3.528000001037412403e+01	-4.884127062952181575e-02	1.123928992563016038e+00	1.706550585576488643e+00	1.483147414796297312e+02
3.612000001062654064e+01	-3.860479524779059091e-02	1.163695492276977106e+00	1.646023028076424310e+00	1.439875286707394366e+02
3.696000001087895726e+01	-8.486557556926399570e-03	1.163061705786304856e+00	1.645312854518639512e+00	1.303908719311456252e+02
3.780000001111716301e+01	-2.865209032413140733e-02	1.142661419581665783e+00	1.725394017210959419e+00	1.252328047642205462e+02
3.864000001136957962e+01	-2.914868862576902586e-02	1.122861562683988623e+00	1.726307097499534038e+00	1.261373429171306810e+02
3.948000001162199624e+01	-3.919598370211829774e-02	1.112778169724688127e+00	1.667362212499668317e+00	1.356801754936299744e+02
4.032000001186020199e+01	-2.803725433163428704e-02	1.122811526908407131e+00	1.648153548749769826e+00	1.364055094236855439e+02
4.116000001211261861e+01	-2.780077894990817811e-02	1.112994991418863933e+00	1.678498490192120940e+00	1.388416238213288807e+02
4.200000001236503522e+01	-2.777713141173343558e-02	1.093195134521181444e+00	1.678315874134405306e+00	1.293032193367461105e+02
4.284000001260324098e+01	2.179721290114855492e-02	1.023211813113038104e+00	1.648173839422849341e+00	1.275806519465936333e+02
4.368000001285565759e+01	-2.839196740423233223e-02	1.083628777909538599e+00	1.568255002115167329e+00	1.315473308820085663e+02
4.452000001309386334e+01	-7.914868862576796005e-02	1.104129135665333550e+00	1.518782559615232230e+00	1.359264607652318944e+02
4.536000001334627996e+01	-5.990540984730863272e-02	1.123979028338595754e+00	1.618681106249834301e+00	1.385540483799190952e+02
4.620000001359869657e+01	-5.073307368336621437e-02	1.133695492276979522e+00	1.608255002115166477e+00	1.181307471950690342e+02
4.704000001383690233e+01	-4.080401629788177331e-02	1.123912313971159094e+00	1.618052095384371114e+00	1.288766202378213848e+02
4.788000001408931894e+01	-1.122967198499758013e-02	1.123295206072343788e+00	1.626631748268806632e+00	1.123242537482259991e+02
4.872000001434173555e+01	8.841270629519115687e-03	1.042928277051425212e+00	1.525069366441686114e+00	1.143921391843651492e+02
4.956000001457994131e+01	3.843926248057982775e-02	9.529783128270086223e-01	1.555617214614834154e+00	1.296327973228798669e+02
5.040000001483235792e+01	2.836831986606291878e-02	9.429616342351447855e-01	1.546185353461057232e+00	1.107767900285602565e+02
5.124000001508477453e+01	2.855750017144487174e-02	1.003828921011857389e+00	1.636002737403343232e+00	1.144635512678125053e+02
5.208000001532298029e+01	1.751700849183102093e-02	9.337788852362773895e-01	1.626023028076424737e+00	1.086764489278050831e+02
5.292000001557539690e+01	4.817913956067698678e-02	9.247962793397270786e-01	1.626814364326522266e+00	1.232038584695410037e+02
5.376000001582781351e+01	4.914868862577215225e-02	9.352299227280820304e-01	1.616794073653441188e+00	1.189207063720109829e+02
5.460000001606601927e+01	2.969258200374724765e-02	1.026297352607114632e+00	1.645536051922515952e+00	1.243507054287397580e+02
5.544000001631843588e+01	-3.959799185105339348e-02	1.045897066402476483e+00	1.644014251441554109e+00	1.246085586164394243e+02
5.628000001655664164e+01	-1.969258200375101353e-02	1.095329994279239827e+00	1.642735939037546444e+00	1.277629414747996037e+02
5.712000001680905825e+01	9.976352461825044315e-03	1.104029064114174119e+00	1.612167800191322442e+00	1.256557539977377331e+02
5.796000001706147486e+01	1.061483599249868348e-02	1.093478670582802792e+00	1.502593904325991048e+00	1.363913683883317844e+02
5.880000001729968062e+01	2.061483599249847032e-02	1.091093631946842279e+00	1.633851926056916426e+00	1.348331392001166478e+02
5.964000001755209723e+01	1.054389337798156134e-02	1.100176309394548468e+00	1.624338902210826774e+00	1.458980554408499586e+02
6.048000001780451385e+01	2.073307368336507750e-02	1.059025486556221196e+00	1.724521518268542053e+00	1.515368223773679404e+02
6.132000001804271960e+01	5.118237690864901879e-02	9.485418073922851079e-01	1.674602680960859402e+00	1.539200094161099059e+02
6.216000001829513621e+01	4.132426213768525258e-02	9.295758800875937311e-01	1.655536051922515739e+00	1.573499216393551023e+02
6.300000001854755283e+01	4.004729507634863239e-02	9.096592730468948673e-01	1.656307097499533754e+00	1.524086733281590398e+02
6.384000001878575858e+01	2.936151646932749770e-02	9.400262020678109565e-01	1.656875236345758395e+00	1.554430834250001681e+02
6.468000001903817520e+01	1.843926248057847772e-02	9.504098096805879692e-01	1.677098433749632633e+00	1.502645703995460735e+02
6.552000001929059181e+01	-4.186815551566880345e-02	1.019976166292231312e+00	1.737585409903543265e+00	1.371570238452608237e+02
6.636000001952879757e+01	2.815549202250089422e-02	1.009826058965495932e+00	1.718214420769006878e+00	1.402919840505080629e+02
6.720000001978121418e+01	-6.170262274846116668e-02	1.119359058393417428e+00	1.798072386057452121e+00	1.551739838980196282e+02
6.804000002001941994e+01	-4.193909813018770194e-02	1.157924699493470655e+00	1.817666572595859620e+00	1.651026353827605249e+02
6.888000002027183655e+01	-6.158438505759278314e-02	1.087457698921395988e+00	1.737727444615099870e+00	1.740601187662803113e+02
6.972000002052425316e+01	-4.104049167960965860e-02	1.085789839735406659e+00	1.728031804711292807e+00	1.694339506878729367e+02
7.056000002076245892e+01	-3.089860645057385113e-02	1.085239446204036895e+00	1.696996980384234632e+00	1.566587251414257480e+02
7.140000002101487553e+01	-4.021282784355584283e-02	1.064839159999396045e+00	1.726854945672680941e+00	1.589932973208821920e+02
7.224000002126729214e+01	1.943245908384660936e-02	1.004238730692442516e+00	1.718092676730531565e+00	1.573941503133092965e+02
7.308000002150549790e+01	-3.783606107674586383e-04	9.945723025296402398e-01	1.648823140961392042e+00	1.544345524240123382e+02
7.392000002175791451e+01	-1.959799185105559616e-02	1.004588981121502300e+00	1.649878255961521489e+00	1.516589399367717590e+02
7.476000002201033112e+01	-1.962163938923211504e-02	1.004972588734277750e+00	1.651014533653974325e+00	1.429931337054146070e+02
7.560000002224853688e+01	3.108778675595580410e-02	9.552394462040414425e-01	1.640750754903940845e+00	1.447939424592755415e+02
7.644000002250095349e+01	4.120602444682575083e-02	9.447724456319583908e-01	1.629817383942286924e+00	1.108739889725792835e+02
7.728000002273915925e+01	4.153708998124550078e-02	9.440886233657082016e-01	1.617950642018969987e+00	1.125220534421459320e+02
7.812000002299157586e+01	-4.791901664077435896e-02	1.103438158283170267e+00	1.597179596441950622e+00	1.075109286854703043e+02
7.896000002324399247e+01	-3.777713141173322242e-02	1.113087907854117375e+00	1.597139015095793368e+00	1.255041807082961469e+02
7.980000002348219823e+01	-7.540656030005976618e-03	1.111753620505327333e+00	1.607199887115029924e+00	1.293003878530824409e+02
8.064000002373461484e+01	-6.878524961161147644e-03	1.110769583585597076e+00	1.616550585576487009e+00	1.165778927704478320e+02
8.148000002398703145e+01	4.705860096436254025e-03	1.080335940197242550e+00	1.606996980384236551e+00	1.299446516519578552e+02
8.232000002422523721e+01	5.131515783551421350e-03	1.069735510890287955e+00	1.617139015095791166e+00	1.239650725967078841e+02
8.316000002447765382e+01	-3.534143497991060201e-02	1.089785546665865468e+00	1.646773782980362810e+00	1.183769229861294860e+02
8.400000002473007044e+01	-3.512860713635213017e-02	1.020052404135624258e+00	1.727098433749633344e+00	1.430235579191852366e+02
8.484000002496827619e+01	1.475315517278374955e-02	1.020352618789098997e+00	1.608133258076689387e+00	1.538115023174343037e+02
8.568000002522069281e+01	-3.477389406375586134e-02	1.031069798239075297e+00	1.648214420769006594e+00	1.432841592716305286e+02
8.652000002547310942e+01	-3.401717284221916771e-02	1.071720263321607192e+00	1.737078143076555392e+00	1.189681190599922758e+02
8.736000002571131517e+01	1.572270423787891502e-02	1.071953763607645271e+00	1.717037561730396789e+00	1.163788605488533250e+02
8.820000002596373179e+01	-5.380434499866559861e-02	1.092354049812284345e+00	1.727970932692052486e+00	1.348249398263259309e+02
8.904000002620193754e+01	-4.475024652558801108e-02	1.072370728404141715e+00	1.778660815576756704e+00	1.498926970775627296e+02
8.988000002645435416e+01	-1.531778744173983853e-02	1.162337371220420579e+00	1.799046338365265285e+00	1.519334245514735926e+02
9.072000002670677077e+01	-5.767090667022856110e-03	1.151486763035570959e+00	1.689736221249969361e+00	1.411578975974045136e+02
9.156000002694497653e+01	3.523483187784393067e-03	1.140836297953034872e+00	1.649614477211491348e+00	1.336928373560538716e+02
9.240000002719739314e+01	-3.640557419769940850e-02	1.100269225829801911e+00	1.659330407788377926e+00	1.342135452801526867e+02
9.324000002744980975e+01	-3.633463158317695729e-02	1.081069798239074231e+00	1.669675349230729466e+00	1.265272496900660002e+02
9.408000002768801551e+01	-2.595627097241148817e-02	1.070519404707701128e+00	1.720771045577022207e+00	1.449146679811571516e+02
9.492000002794043212e+01	-4.517590221270140205e-02	1.091019762463492526e+00	1.721197149711692020e+00	1.409473383253182703e+02
9.576000002819284873e+01	-3.486848421644950236e-02	1.062087192342524133e+00	1.720973952307815580e+00	1.455661727385425195e+02
9.660000002843105449e+01	-7.475024652558559524e-02	1.082954479119235813e+00	1.710405813461591151e+00	1.373377293175678915e+02
9.744000002868347110e+01	-4.423000068577742638e-02	1.082854407568074606e+00	1.770507266826987447e+00	1.384012116887491004e+02
9.828000002893588771e+01	-5.427729576211959284e-02	1.103321408140150339e+00	1.760973952307818280e+00	1.330385333181854151e+02
9.912000002917409347e+01	-1.401717284221959403e-02	1.092937800527375103e+00	1.731318893750167121e+00	1.408214381580287977e+02
9.996000002942651008e+01	-2.458471375837056883e-02	1.102771014608777023e+00	1.761501509807883892e+00	1.214912541851036565e+02
1.008000000296647158e+02	-3.453741868202619969e-02	1.102203942485543209e+00	1.702191392692583349e+00	1.318921200769853499e+02
1.016400000299171325e+02	-3.411176299490925601e-02	1.112037156566948681e+00	1.773956681250497880e+00	1.401327858584519674e+02
1.024800000301695491e+02	-1.259832055183629507e-02	1.101436727259990533e+00	1.644707436154439151e+00	1.390778068742667415e+02
1.033200000304077548e+02	-1.340233684971892103e-02	1.101303298525111884e+00	1.654098715962057042e+00	1.284454775922748127e+02
1.041600000306601714e+02	-3.264561562818357743e-02	1.091319977116970819e+00	1.653530577115830624e+00	1.270656412840668565e+02
1.050000000309125880e+02	1.751991713902789627e-02	1.011286619933253306e+00	1.644281332019771114e+00	1.322370082674540868e+02
1.058400000311507938e+02	2.822934328421844441e-02	1.011903727832065059e+00	1.625295865673743734e+00	1.223396822111487978e+02
1.066800000314032104e+02	5.917524481114000423e-02	9.327543360169165965e-01	1.646979991539343047e+00	1.404015425084564299e+02
1.075200000316556270e+02	-2.011532904367108188e-02	1.073104586445976949e+00	1.658522082693380639e+00	1.462390974258538279e+02
1.083600000318938328e+02	-5.954778812751904127e-02	1.083371443915732257e+00	1.659009058847287221e+00	1.427416669378766869e+02
1.092000000321462494e+02	-2.935860782213239872e-02	1.083338086732011263e+00	1.728319175962589327e+00	1.416430258371683522e+02
1.100400000323844552e+02	-1.959508320386404989e-02	1.092737657425059794e+00	1.726939410193184088e+00	1.359841336694185827e+02
1.108800000326368718e+02	8.305724832506911071e-04	1.092987836302954818e+00	1.644849470865999308e+00	1.395879574523274869e+02
1.117200000328892884e+02	-9.358607822132825049e-03	1.111786977689048328e+00	1.682962438269605343e+00	1.417508001458388662e+02
1.125600000331274941e+02	-1.888565705867151223e-02	1.111169869790234799e+00	1.752252264711824381e+00	1.380482498308548998e+02
1.134000000333799107e+02	-2.853094398607503024e-02	1.120702869218160203e+00	1.722475462115697908e+00	1.518271218192928984e+02
1.142400000336323274e+02	2.012949391904328422e-03	1.080402654564680986e+00	1.752455171442617754e+00	1.390942256428492954e+02
1.150800000338705331e+02	-4.789246045540629382e-02	1.070903012320473024e+00	1.742678368846492631e+00	1.274547073064895386e+02
1.159200000341229497e+02	-3.734856707742473247e-02	1.071386691484413234e+00	1.753936390577420568e+00	1.254705941272452918e+02
1.167600000343753663e+02	-6.786881291723467768e-02	1.101286619933249611e+00	1.733347961058115061e+00	1.282810036977243442e+02
1.176000000346135721e+02	-6.793975553175002347e-02	1.091970442199503566e+00	1.741562381827121087e+00	1.349664450851549873e+02
1.184400000348659887e+02	-6.838905875703638060e-02	1.092937800527375103e+00	1.709837674615368286e+00	1.259776367944445497e+02
1.192800000351184053e+02	-4.843635383338629197e-02	1.093421479691309983e+00	1.718884012980630871e+00	1.405845711895246950e+02
1.201200000353566111e+02	-3.876741936780270237e-02	1.083871801671527635e+00	1.717950642018974960e+00	1.453490974424167916e+02
1.209600000356090277e+02	-3.971332089472845439e-02	1.074605659713357753e+00	1.787828897980498155e+00	1.302076303862300506e+02
1.218000000358472334e+02	-2.025721427270710251e-02	1.064922552958700308e+00	1.798944884999869487e+00	1.371225307830115980e+02
1.226400000360996501e+02	-3.146323871953349283e-02	1.094872517183118177e+00	1.799573895865332673e+00	1.472719463216777172e+02
1.234800000363520667e+02	1.711790899008747147e-02	1.054522266754062798e+00	1.709046338365265427e+00	1.443607181668517683e+02
1.243200000365902724e+02	-2.467930391106420984e-02	1.075055981693576967e+00	1.768965175672947865e+00	1.536141640818782435e+02
1.251600000368426890e+02	-4.616909881596598098e-02	1.074655695488941021e+00	1.719533314519173572e+00	1.591664875619849226e+02
1.260000000370951057e+02	1.293229473345647307e-02	1.054972588734278460e+00	1.750527557500067388e+00	1.524978450884644872e+02
1.268400000373333114e+02	2.193909813018990462e-02	1.015122696061016683e+00	1.772779822211891343e+00	1.554968424122742476e+02
1.276800000375857280e+02	3.201004074471036631e-02	9.962234831237672950e-01	1.733571158461989725e+00	1.452959848754693155e+02
1.285200000378381446e+02	8.210463089739938880e-02	9.460233400214512756e-01	1.622800112884966950e+00	1.351754703533863449e+02
1.293600000380763504e+02	4.163168013393914180e-02	9.564903405935272218e-01	1.633530577115829274e+00	1.481033444480585786e+02
1.302000000383287670e+02	1.726270286631859108e-03	1.036673805103985657e+00	1.734768308173677553e+00	1.378594839195114901e+02
1.310400000385669728e+02	3.184450797749605044e-02	1.076256840307486584e+00	1.734849470865995613e+00	1.377139353956556533e+02
1.318800000388193894e+02	8.028377045807921775e-02	1.045356196347054123e+00	1.625316156346823249e+00	1.446267525276797699e+02
1.327200000390718060e+02	9.080401629788070750e-02	1.065956625654012058e+00	1.614261041346694014e+00	1.337742599989722407e+02
1.335600000393100117e+02	7.118237690865036882e-02	1.096056697205169073e+00	1.613084182308080372e+00	1.442626182354101161e+02
1.344000000395624284e+02	3.201004074470503724e-02	1.175289481979614692e+00	1.713591449135067890e+00	1.455554503693508082e+02
1.352400000398148450e+02	4.250663904634066625e-02	1.175506303673792274e+00	1.723834937212023632e+00	1.373316249503124595e+02
1.360800000400530507e+02	1.134998356496108585e-01	1.035389553530775331e+00	1.733266798365797001e+00	1.353965984672014429e+02
1.369200000403054673e+02	5.494233547816840257e-02	9.456397324086758260e-01	1.753469705096589948e+00	1.342357288236724173e+02
1.377600000405578839e+02	5.562811408518619771e-02	9.664903405935270087e-01	1.714362494712087681e+00	1.505398651460742201e+02
1.386000000407960897e+02	1.072361466809486075e-01	1.026907305390020397e+00	1.604240750673611160e+00	1.383217619541648844e+02
1.394400000410485063e+02	1.174489745245104189e-01	1.027374305962096557e+00	1.564463948077486677e+00	1.379906806695128694e+02
1.402800000413009229e+02	1.286077038949873241e-01	1.018558485984145889e+00	1.565539353750699192e+00	1.577923609529813120e+02
1.411200000415391287e+02	1.396009004982552426e-01	1.018475093024846956e+00	1.605214702981426100e+00	1.446729669456339309e+02
1.419600000417915453e+02	1.210670478649831239e-01	1.019175593882959419e+00	1.654119006635134781e+00	1.368013305412255249e+02
1.428000000420297511e+02	1.114690560139237618e-01	1.038575164576009513e+00	1.633489995769672021e+00	1.390787143144244737e+02
1.436400000422821677e+02	1.421548346209426938e-01	1.058958772188782760e+00	1.613205926346555685e+00	1.474448886472530376e+02
1.444800000425345843e+02	2.035263918349787815e-01	1.049025486556221409e+00	1.562353718077220677e+00	1.404650319859629803e+02
1.453200000427727900e+02	1.638101622930570045e-01	1.059042165148079917e+00	1.552171102019507032e+00	1.302772642355265589e+02
1.461600000430252067e+02	1.557965554995917046e-01	1.039208951066679987e+00	1.573124763654240255e+00	1.411639089151610733e+02
1.470000000432776233e+02	1.478538913206488559e-01	1.019292344025975794e+00	1.552820403558049733e+00	1.366965538314610171e+02
1.478400000435158290e+02	1.591781534583365243e-01	1.039192272474819490e+00	1.570121744038479150e+00	1.380159214117345812e+02
1.486800000437682456e+02	1.716374974283318977e-01	1.029709308822473801e+00	1.578620234230596608e+00	1.518072860288079085e+02
1.495200000440206622e+02	1.834820054058283745e-01	1.019842737557352663e+00	1.568153548749771531e+00	1.510826532228178962e+02
1.503600000442588680e+02	1.557758166086120610e-01	1.040276380945709178e+00	1.617849188653575965e+00	1.336472519922891138e+02
1.512000000445112846e+02	1.778331524296685728e-01	1.030443166864309035e+00	1.647565119230462116e+00	1.241861940618938291e+02
1.520400000447494904e+02	1.789209391856321218e-01	1.040293059537571452e+00	1.586307097499535246e+00	1.175098883579162674e+02
1.528800000450019070e+02	2.116167585373531779e-01	1.000893488844521784e+00	1.575191110480163914e+00	1.325039952507765406e+02
1.537200000452543236e+02	2.443362254272543055e-01	1.021410525192179009e+00	1.624541808941620147e+00	1.345004593864926790e+02
1.545600000454925294e+02	2.568901595499415436e-01	1.021460560967762277e+00	1.723811344710759030e+00	1.236977163209875528e+02
1.554000000457449460e+02	2.496332739780147136e-01	1.021727418437517798e+00	1.724217158172349329e+00	1.232168748365413080e+02
1.562400000459973626e+02	2.521162654861814900e-01	9.918441685805330366e-01	1.705109947787846636e+00	1.329281140147827500e+02
1.570800000462355683e+02	2.350485602196421553e-01	1.012127704642153958e+00	1.705170819807083404e+00	1.357541262900396077e+02
1.579200000464879849e+02	2.380517975676159637e-01	1.022127704642155521e+00	1.704663552980097307e+00	1.334506476948037061e+02
1.587600000467404016e+02	2.414806906027031630e-01	1.032361204928189835e+00	1.733588147306884153e+00	1.250685605376622078e+02
1.596000000469786073e+02	2.258081900883688320e-01	1.042694776765387132e+00	1.722898264422184411e+00	1.370390523122864579e+02
1.604400000472310239e+02	2.296154437342323718e-01	1.032477955071209763e+00	1.622309834902880610e+00	1.372210914459702451e+02
1.612800000474834405e+02	2.335882301472995692e-01	1.023095062970025282e+00	1.621153266537348259e+00	1.383307536651932992e+02
1.621200000477216463e+02	2.487670410071913807e-01	1.023411956215358742e+00	1.640564837018043676e+00	1.429967703662335623e+02
1.629600000479740629e+02	2.521486389659362004e-01	1.023328563256061585e+00	1.710808325094998139e+00	1.227957588399228825e+02
1.638000000482122687e+02	2.566653187569887251e-01	1.053195134521184073e+00	1.712147509518242572e+00	1.336755541015648987e+02
1.646400000484646853e+02	2.797631462576575245e-01	1.053045027194444927e+00	1.692654776345227319e+00	1.412032850122125183e+02
1.654800000487171019e+02	2.731447442164025574e-01	1.052894919867707557e+00	1.711254719902745691e+00	1.317194482580038652e+02
1.663200000489553076e+02	2.965736372514946595e-01	1.082861562683985923e+00	1.710970650479634259e+00	1.220294752597382768e+02
1.671600000492077243e+02	3.106883088936047699e-01	1.103378599031639595e+00	1.681782277402811943e+00	1.202161130077137301e+02
1.680000000494601409e+02	2.849448657647499772e-01	1.043728849460700658e+00	1.621599661345097587e+00	1.351280590949145903e+02
1.688400000496983466e+02	2.994615455558022887e-01	1.043728849460697106e+00	1.781498207979700155e+00	1.460752633088195580e+02
1.696800000499507632e+02	3.041674056522367664e-01	1.044045742706034119e+00	1.691680824037414155e+00	1.506428911670588775e+02
1.705200000502031799e+02	3.184949051379035723e-01	1.035046458217623311e+00	1.701396754614302509e+00	1.513837238130932974e+02
1.713600000504413856e+02	3.234608881542406777e-01	1.035446744422261034e+00	1.700788034421918837e+00	1.378286621397267595e+02
1.722000000506938022e+02	3.175519122581711429e-01	1.035596851748996627e+00	1.699935826152579210e+00	1.426954057662003947e+02
1.730400000509462188e+02	3.035583869541262914e-01	1.047514889812884320e+00	1.689753210094863789e+00	1.436150863262406006e+02
1.738800000511844246e+02	3.082169519742148367e-01	1.048432212365176142e+00	1.620503964998803781e+00	1.401670043470179223e+02
1.747200000514368412e+02	3.025917465362262249e-01	1.049049320263991447e+00	1.690686581056519699e+00	1.420983014058219283e+02
1.755600000516750470e+02	3.268010083310262104e-01	1.060216821694179856e+00	1.690564837018042610e+00	1.482573355721951316e+02
1.764000000519274636e+02	3.517906388855376321e-01	1.050683822266258005e+00	1.689996698171816192e+00	1.439521345250842330e+02
1.772400000521798802e+02	3.551485893061112620e-01	1.061267572981348550e+00	1.618556060383175677e+00	1.443692698279085107e+02
1.780800000524180859e+02	3.403510477041784554e-01	1.071734573553424497e+00	1.686912515863733475e+00	1.336195144480186627e+02
1.789200000526705026e+02	3.946548996516732188e-01	1.061784609329004425e+00	1.726871934517577145e+00	1.371695149737471411e+02
1.797600000529229192e+02	4.284148582211830814e-01	1.061984752431321510e+00	1.718840129806286754e+00	1.403003562056254623e+02
1.806000000531611249e+02	3.934044887756940057e-01	1.072835360616172906e+00	1.699834372787181636e+00	1.361780200283112379e+02
1.814400000534135415e+02	3.977556357995339908e-01	1.053719325984742383e+00	1.619732919421783990e+00	1.417045817603383000e+02
1.822800000536659581e+02	3.718230123652972452e-01	1.075487256721888940e+00	1.619063327210159997e+00	1.500210306617361482e+02
1.831200000539041639e+02	3.755356758584635912e-01	1.036354543498601899e+00	1.639266233940954720e+00	1.510110462489124643e+02
1.839600000541565805e+02	3.803834211839394186e-01	1.026921615621835926e+00	1.700605418364203203e+00	1.516049093548806468e+02
1.848000000543947863e+02	3.746872731314283556e-01	1.028172510011325258e+00	1.700422802306485792e+00	1.369606422331111446e+02
1.856400000546472029e+02	3.886364120063330319e-01	1.078205867195045187e+00	1.699083617883239583e+00	1.291740088368806596e+02
1.864800000548996195e+02	3.726564934957430353e-01	1.118806296501999142e+00	1.688779257787047072e+00	1.495021019223111409e+02
1.873200000551378253e+02	4.075278863593929657e-01	1.118656189175259996e+00	1.707866177498473803e+00	1.416990308967382362e+02
1.881600000553902419e+02	4.518790333832285455e-01	1.119073153971754664e+00	1.707196585286849810e+00	1.360177001435761213e+02
1.890000000556426585e+02	4.260173525635160274e-01	1.089173225522914734e+00	1.717480654709962806e+00	1.376084263910816219e+02
1.898400000558808642e+02	4.005813274309080185e-01	1.089473440176393026e+00	1.697521236056122262e+00	1.385629352627537401e+02
1.906800000561332809e+02	4.044831712294580939e-01	1.090173941034505489e+00	1.687947340190788736e+00	1.301357868320945954e+02
1.915200000563856975e+02	3.978174741118536417e-01	1.090874441892617952e+00	1.698353153652378822e+00	1.210793515273615242e+02
1.923600000566239032e+02	4.225233342082912458e-01	1.111875157404211834e+00	1.709672047402545303e+00	1.186453075365996739e+02
1.932000000568763198e+02	4.175366123009780495e-01	1.143442945039039316e+00	1.630098151537215045e+00	1.151851736348177582e+02
1.940400000571287364e+02	4.022424723974094007e-01	1.115127482816880899e+00	1.689469140671748804e+00	1.191089836089954304e+02
1.948800000573669422e+02	4.074449307954797206e-01	1.086511805941247744e+00	1.688495188363935640e+00	1.264636717709304179e+02
1.957200000576193588e+02	4.217487827429700076e-01	1.068446522596996573e+00	1.617845886825392654e+00	1.218761190522474038e+02
1.965600000578575646e+02	4.565492329921028158e-01	1.070364560660873821e+00	1.687135713267609916e+00	1.181235508594532035e+02
1.974000000581099812e+02	4.613260357030561920e-01	1.081231847437585714e+00	1.687419782690723125e+00	1.368722293132830714e+02
1.982400000583623978e+02	4.651332893489161791e-01	1.112532777602652345e+00	1.706486411729066788e+00	1.221211438929058204e+02
1.990800000586006036e+02	4.799337395980405319e-01	1.104000493686315920e+00	1.785776238171283836e+00	1.222703098327574480e+02
1.999200000588530202e+02	4.744031243127437847e-01	1.145551602729284468e+00	1.746648737113702055e+00	1.153599556430060318e+02
2.007600000591054368e+02	4.885650910311980510e-01	1.196752461343193019e+00	1.745471878075090189e+00	1.162137431291551763e+02
2.016000000593436425e+02	4.847134509561907834e-01	1.138453677712895740e+00	1.684944320575024079e+00	1.327265640446106545e+02
2.024400000595960591e+02	5.199632044306028433e-01	1.130054822531441516e+00	1.715329843363536000e+00	1.266342200322995808e+02
2.032800000598484758e+02	5.542670563780962567e-01	1.211339074104650138e+00	1.736100888940553588e+00	1.309778995853029073e+02
2.041200000600866815e+02	5.189729164745298107e-01	1.112756754412741245e+00	1.727906758844628854e+00	1.345848385487929022e+02
2.049600000603390981e+02	5.236551290327930985e-01	1.074407935006858494e+00	1.829895244806419186e+00	1.497490384884712853e+02
2.058000000605915147e+02	5.380535711329788029e-01	1.146459401805623557e+00	1.720016988844895067e+00	1.538473756443563616e+02
2.066400000608297205e+02	5.423101280041251471e-01	1.148844440441582293e+00	1.758738676440888327e+00	1.543063779378873619e+02
2.074800000610821371e+02	5.275362339403706358e-01	1.150962621607781955e+00	1.727886468171552892e+00	1.465821083682656081e+02
2.083200000613203429e+02	5.222657415749765164e-01	1.122497052058887945e+00	1.718495188363935000e+00	1.389476928728301459e+02
2.091600000615727595e+02	5.171134869004454515e-01	1.144331697163469386e+00	1.718474897690857262e+00	1.303669338908156305e+02
2.100000000618251761e+02	5.417484043823623807e-01	1.145749377471560138e+00	1.727521236056119847e+00	1.162185516247757562e+02
2.108400000620633818e+02	5.573765184675458784e-01	1.137300486514524422e+00	1.696121179613635732e+00	1.177293028956454179e+02
2.116800000623157985e+02	5.629573374763801041e-01	1.118634773863311338e+00	1.725816819517442369e+00	1.306355708502452160e+02
2.125200000625682151e+02	5.681597958744539767e-01	1.119635489374902093e+00	1.705431296728933788e+00	1.293796606772646953e+02
2.133600000628064208e+02	6.244736885666490878e-01	1.251920456459702180e+00	1.815350134036615160e+00	1.356261511350607805e+02
2.142000000630588374e+02	5.610240566405817475e-01	1.143204708032909522e+00	1.705309552690456698e+00	1.483732776164660265e+02
2.150400000633112541e+02	6.264866379585569689e-01	1.024889245810754801e+00	1.895755947498205529e+00	1.600225041065035896e+02
2.158800000635494598e+02	5.821383995819111590e-01	1.086223533159540011e+00	1.695918272882840583e+00	1.740117109462665326e+02
2.167200000638018764e+02	5.976482759762280494e-01	1.087858035161804793e+00	1.614599379132677370e+00	1.524054909812151095e+02
2.175600000640400822e+02	5.927797917597796840e-01	1.119209001102456469e+00	1.682793509228600826e+00	1.504415761942622112e+02
2.184000000642924988e+02	6.069654060164051401e-01	1.140509931267525090e+00	1.702387695767011877e+00	1.382626423367401003e+02
2.192400000645449154e+02	6.132083560940895239e-01	1.171810861432589945e+00	1.722164498363138563e+00	1.449558670075772397e+02
2.200800000647831212e+02	6.184108144921616201e-01	1.173445363434854727e+00	1.711312290093799149e+00	1.429715093174042977e+02
2.209200000650355378e+02	6.332585598176319053e-01	1.184529471905745979e+00	1.621373162113039612e+00	1.387808581417161236e+02
2.217600000652879544e+02	6.290758542081995586e-01	1.235947152213833888e+00	1.681596359516911221e+00	1.452659921357060284e+02
2.226000000655261601e+02	6.636161815374226336e-01	1.236931189133562370e+00	1.680460081824458385e+00	1.381572553400219761e+02
2.234400000657785768e+02	6.074470827214550894e-01	1.238031976196314332e+00	1.779404966824328582e+00	1.258920863857803454e+02
2.242800000660309934e+02	6.026022460431743610e-01	1.218699119870706227e+00	1.779202060093533433e+00	1.365332775059105757e+02
2.251200000662691991e+02	5.964094996890363376e-01	1.199683156790440464e+00	1.688248398458798150e+00	1.329181018627419064e+02
2.259600000665216157e+02	6.005714664074890408e-01	1.191317658792700129e+00	1.617659968939493709e+00	1.397491427231782950e+02
2.268000000667740323e+02	5.358921624964221309e-01	1.263035553754271234e+00	1.688207817112640896e+00	1.438480962936997685e+02
2.276400000670122381e+02	6.194156456842083713e-01	1.165003627593732105e+00	1.689404966824328724e+00	1.783071028201686090e+02
2.284800000672646547e+02	6.130100714865065470e-01	1.197438702005264588e+00	1.628329561151115712e+00	1.819820679970371202e+02
2.293200000675028605e+02	6.065335546742893769e-01	1.219540204579612208e+00	1.566645435285517252e+00	1.601873761574178445e+02
2.301600000677552771e+02	6.198678575566880511e-01	1.271141349398154929e+00	1.687213574131742888e+00	1.601103051225554736e+02
2.310000000680076937e+02	6.631548653627419299e-01	1.312725815624837367e+00	1.688248398458799926e+00	1.460637334473784392e+02
2.318400000682458995e+02	7.053067913364881036e-01	1.334210210300364352e+00	1.687964329035684941e+00	1.516356441959346171e+02
2.326800000684983161e+02	6.692086351350425844e-01	1.355894748078208423e+00	1.708329561151117559e+00	1.569785347139775240e+02
2.335200000687507327e+02	6.330395363190710611e-01	1.427595964447915478e+00	1.708715083939626567e+00	1.481853658723352680e+02
2.343600000689889384e+02	5.869650276557987212e-01	1.278963608980417277e+00	1.777761422304889649e+00	1.409090623899215302e+02
2.352000000692413550e+02	6.114107648323283684e-01	1.270397967880366963e+00	1.687112120766345313e+00	1.375436824779016831e+02
2.360400000694937717e+02	6.457855593943389039e-01	1.242532827638427761e+00	1.677274446150979870e+00	1.295239426685081696e+02
2.368800000697319774e+02	6.589779770477015575e-01	1.244384151334871902e+00	1.689181769420452284e+00	1.457123181523784581e+02
2.377200000699843940e+02	6.629271159225975651e-01	1.256769189970830425e+00	1.700318047112903130e+00	1.214254531274538351e+02
2.385600000702225998e+02	7.067580171066296657e-01	1.208703906626571012e+00	1.720358628459061734e+00	1.298530050582394608e+02
2.394000000704750164e+02	7.402105576798927444e-01	1.281088945262528256e+00	1.721028220670687503e+00	1.199099383941392460e+02
2.402400000707274330e+02	7.448691226999812898e-01	1.283807555735680950e+00	1.702022463651582385e+00	1.199443908883543202e+02
2.410800000709656388e+02	7.987236714221861433e-01	1.265992451269328356e+00	1.702367405093934138e+00	1.269644042763641494e+02
2.419200000712180554e+02	7.735714167476626102e-01	1.298727740334339131e+00	1.581089092689921927e+00	1.251767779250140507e+02
2.427600000714704720e+02	7.676860883897695942e-01	1.290428956704042562e+00	1.580115140382110539e+00	1.271038730599443909e+02
2.436000000717086778e+02	7.617298174173576797e-01	1.292397030543504854e+00	1.609465838843568974e+00	1.292601301409025893e+02
2.444400000719610944e+02	7.460336693648503825e-01	1.283998175362048855e+00	1.628552758554992153e+00	1.185527144187767021e+02
2.452800000722135110e+02	7.418036686790721035e-01	1.335832820466634985e+00	1.677477352881775019e+00	1.291288865324359563e+02
2.461200000724517167e+02	7.373371926115641628e-01	1.348017716000271093e+00	1.677720840958729198e+00	1.484754672786571632e+02
2.469600000727041333e+02	7.225396510096295799e-01	1.380552861962971889e+00	1.698309270478038258e+00	1.490829404257926285e+02
2.478000000729565500e+02	6.768671504952976647e-01	1.303188079476822026e+00	1.687964329035684941e+00	1.424479361762555527e+02
2.486400000731947557e+02	6.619750187406747699e-01	1.316006761501137490e+00	1.697923747689527474e+00	1.344664217643517077e+02
2.494800000734471723e+02	7.273430099059545739e-01	1.398658657606857147e+00	1.628004910381845249e+00	1.296774399940405829e+02
2.503200000736853781e+02	7.616705093916191771e-01	1.241343910896285152e+00	1.647964329035685793e+00	1.268044896708667011e+02
2.511600000739377947e+02	7.770857956332459793e-01	1.324646272084541110e+00	1.688126654420322836e+00	1.380807926001311898e+02
2.520000000741902113e+02	7.512714098898722881e-01	1.327214775230956434e+00	1.718309270478037831e+00	1.348465377961054799e+02
2.528400000744284171e+02	7.056462044518845289e-01	1.399983421479690904e+00	1.728532467881912282e+00	1.329062042831964732e+02
2.536800000746808337e+02	7.509196054644728946e-01	1.412752067728424876e+00	1.729039734708898379e+00	1.357412363821786130e+02
2.545200000749332503e+02	8.257909983281201960e-01	1.355537392569020838e+00	1.738715083939625927e+00	1.294434987354375721e+02
2.553600000751714560e+02	6.509698091880160575e-01	1.417805681061961920e+00	1.719709326920519032e+00	1.496640152309516907e+02
2.562000000754238727e+02	6.561249725097368923e-01	1.430390862800235752e+00	1.700947057978369870e+00	1.537968735520261703e+02
2.570400000756762893e+02	7.109254227588657216e-01	1.492392293823412430e+00	1.780520953843696574e+00	1.452763691751644899e+02
2.578800000759144950e+02	7.452056271681826161e-01	1.494794011051236993e+00	1.780257175093664657e+00	1.381638106179566421e+02
2.587200000761669116e+02	7.388946431231762091e-01	1.477445907156951677e+00	1.730825313939890364e+00	1.338964948531383357e+02
2.595600000764051174e+02	8.330802573798088417e-01	1.329580766915007928e+00	1.721494906151514570e+00	1.313359957094941706e+02
2.604000000766575340e+02	8.269111585638402317e-01	1.352132591469567657e+00	1.681636940863070251e+00	1.197996596617232683e+02
2.612400000769099506e+02	8.209312400532553511e-01	1.355368238290378002e+00	1.702834090574762982e+00	1.238782967720735257e+02
2.620800000771481564e+02	7.449749690808449287e-01	1.428804028213505717e+00	1.834558797786513651e+00	1.283248574913488937e+02
2.629200000774005730e+02	8.184038621159377414e-01	1.441989639258737910e+00	1.785289262017377254e+00	1.199923186223168869e+02
2.637600000776529896e+02	7.714543945402567715e-01	1.494224570567952881e+00	1.736202342305954716e+00	1.179931974783260955e+02
2.646000000778911954e+02	7.554508284915026906e-01	1.446959859632967138e+00	1.837115422594530756e+00	1.197939807230224147e+02
2.654400000781436120e+02	7.486668936830334076e-01	1.499161433758469997e+00	1.786547283748307180e+00	1.338745969161778362e+02
2.662800000783960286e+02	7.733018111649538895e-01	1.501563150986289230e+00	1.786405249036747023e+00	1.533229666320710578e+02
2.671200000786342343e+02	7.781732040285955776e-01	1.494698726255940358e+00	1.776608155767545938e+00	1.479919884616070078e+02
2.679600000788866510e+02	8.123824658233989027e-01	1.507617479831415253e+00	1.746547283748304480e+00	1.357929262587313701e+02
2.688000000791390676e+02	8.172065636106946585e-01	1.520569590590605813e+00	1.756344377017509117e+00	1.294738545528499856e+02
2.696400000793772733e+02	8.211320549474212527e-01	1.493871951778855234e+00	1.807338619998406060e+00	1.496824115293211435e+02
2.704800000796296899e+02	8.053886118185680232e-01	1.517457849028726713e+00	1.807663270767678299e+00	1.528073994688662651e+02
2.713200000798678957e+02	7.587938573154850985e-01	1.470826924584409667e+00	1.797541526729201422e+00	1.506826847252685297e+02
2.721600000801203123e+02	7.724592257323035227e-01	1.564279393099397453e+00	1.787074841248372792e+00	1.474069784010842739e+02
2.730000000803727289e+02	7.969759055233573974e-01	1.547831933165548790e+00	1.826121179613634737e+00	1.394418470992489176e+02
2.738400000806109347e+02	8.215162328525806856e-01	1.491267723088672170e+00	1.815654494132807883e+00	1.216631704955761109e+02
2.746800000808633513e+02	8.560802077199749505e-01	1.495320620910620235e+00	1.765613912786648143e+00	1.179960376565412332e+02
2.755200000811157679e+02	8.501239367475630360e-01	1.468472874772128733e+00	1.796242923652114243e+00	1.157957579531203010e+02
2.763600000813539737e+02	8.346169690004412445e-01	1.471324913980163629e+00	1.837541526729200569e+00	1.144755901310677473e+02
2.772000000816063903e+02	8.184951652608205563e-01	1.454327060514936321e+00	1.779144489902479975e+00	1.356838550536802188e+02
2.780400000818588069e+02	8.427517221319682506e-01	1.467962993540380623e+00	1.779144489902476423e+00	1.364084118298193005e+02
2.788800000820970126e+02	8.369373363885976858e-01	1.481799069668149116e+00	1.788860420479364777e+00	1.528430727723339260e+02
2.797200000823494292e+02	8.418087292522393739e-01	1.485351609734292921e+00	1.859996698171816121e+00	1.457042715152711310e+02
2.805600000826018459e+02	8.063490565814639410e-01	1.468870792616721488e+00	1.862553322979831449e+00	1.384208810762802386e+02
2.814000000828400516e+02	8.311731543687663759e-01	1.492506725642165577e+00	1.846449132211091637e+00	1.360507371281325106e+02
2.822400000830924682e+02	8.559972521560652581e-01	1.496776445158285895e+00	1.808478199519040430e+00	1.396281754586466661e+02
2.830800000833306740e+02	8.201119237981711052e-01	1.540512449734892542e+00	1.798498490192121935e+00	1.227742362795267468e+02
2.839200000835830906e+02	8.334935217569157118e-01	1.504481954597537197e+00	1.829350698461459146e+00	1.446624943189896157e+02
2.847600000838355072e+02	8.466622918721089519e-01	1.538451459460178583e+00	1.890872498942417934e+00	1.467957781969269320e+02
2.856000000840737130e+02	8.499492996781601306e-01	1.531870570791452835e+00	1.892414590096459293e+00	1.280757119621049469e+02
2.864400000843261296e+02	8.324795862626697129e-01	1.516056897348269317e+00	1.863875518558181454e+00	1.228427947431861043e+02
2.872800000845785462e+02	8.456956514542071091e-01	1.530093116578354895e+00	1.924443657404404817e+00	1.277033734660944191e+02
2.881200000848167520e+02	8.795502001764088362e-01	1.524162692992156565e+00	2.005559644423778209e+00	1.356198669461770123e+02
2.889600000850691686e+02	8.422223719899655237e-01	1.517598482915282432e+00	1.987446677020168195e+00	1.383698361573953548e+02
2.898000000853215852e+02	8.764552813229382622e-01	1.561901559615122892e+00	1.879577197693514279e+00	1.370200370536327910e+02
2.906400000855597909e+02	8.603098300451446079e-01	1.545821028702187405e+00	1.861748299713021026e+00	1.482106328919724660e+02
2.914800000858122075e+02	8.343535590727295670e-01	1.559423604543917818e+00	1.852072950482293479e+00	1.509247344638854429e+02
2.923200000860504133e+02	8.676642144169566251e-01	1.553092894753079989e+00	1.902154113174608696e+00	1.395531954070332290e+02
2.931600000863028299e+02	8.524410171279122039e-01	1.567345935677341373e+00	1.873270100193979104e+00	1.417302719729219120e+02
2.940000000865552465e+02	8.366975739990607508e-01	1.561298761948124891e+00	1.854020855097919807e+00	1.440357135575982852e+02
2.948400000867934523e+02	8.306940079503011276e-01	1.574434337217779145e+00	1.833716495001729285e+00	1.334194172474169591e+02
2.956800000870458689e+02	8.150451549741450918e-01	1.578920878428078822e+00	1.813554169617093592e+00	1.300490544759577176e+02
2.965200000872982855e+02	8.386868758527921131e-01	1.583207276536054309e+00	1.783939692405603239e+00	1.310274583600169933e+02
2.973600000875364913e+02	8.727542524185523121e-01	1.547126745623119248e+00	1.874852772694181269e+00	1.566146103752057570e+02
2.982000000877889079e+02	8.859466700719114129e-01	1.571029536118324188e+00	1.886090503752027914e+00	1.579668284611502145e+02
2.990400000880413245e+02	8.994701532596955929e-01	1.594748862103072540e+00	1.926861549329048628e+00	1.497779765047948786e+02
2.998800000882795302e+02	8.926152758367091877e-01	1.618468188087817339e+00	1.896557189232858320e+00	1.368653600010853211e+02
3.007200000885319469e+02	8.763752344062183397e-01	1.582354299991159507e+00	1.877145618752159351e+00	1.491166201281587291e+02
3.015600000887843635e+02	9.091892914488148847e-01	1.566774126834019398e+00	1.877794920290703828e+00	1.584677783818312093e+02
3.024000000890225692e+02	9.021452337204411975e-01	1.620443417043183842e+00	1.858464512502326471e+00	1.500792045657227050e+02
3.032400000892749858e+02	8.848883481485128044e-01	1.604496314865128781e+00	1.849357302117825341e+00	1.490458409065511773e+02
3.040800000895131916e+02	8.774422822712075742e-01	1.608816070156830591e+00	1.770168929041004091e+00	1.474255302183730691e+02
3.049200000897656082e+02	8.496887983976453285e-01	1.623285932775266005e+00	1.870858811925707244e+00	1.394531609975442166e+02
3.057600000900180248e+02	9.026210931311009489e-01	1.657222080454191726e+00	1.821812473560443735e+00	1.396698125882156774e+02
3.066000000902562306e+02	9.156952730935934426e-01	1.662158943644705289e+00	1.812400903079746328e+00	1.347999132273717748e+02
3.074400000905086472e+02	9.188876907469580857e-01	1.646228520058505396e+00	1.822279159041269025e+00	1.308775348718526175e+02
3.082800000907610638e+02	9.113706822551286280e-01	1.680831811411827914e+00	1.782238577695110848e+00	1.465242541048787075e+02
3.091200000909992696e+02	9.231678951562720670e-01	1.654734601907030367e+00	1.842218287022031831e+00	1.439127609452916090e+02
3.099600000912516862e+02	9.460528948133877236e-01	1.648804178320830260e+00	1.842279159041270375e+00	1.363455359952797039e+02
3.108000000915041028e+02	9.387250666269437716e-01	1.653624291368329224e+00	1.852969041925971894e+00	1.398051644636881861e+02
3.116400000917423085e+02	9.401675664554929313e-01	1.667176831434472817e+00	1.852908169906735125e+00	1.398813802837460685e+02
3.124800000919947252e+02	9.333599841088560112e-01	1.671980265890111284e+00	1.872948751252891952e+00	1.469270000910276224e+02
3.133200000922471418e+02	9.260794509987508860e-01	1.686466807100412524e+00	1.843131367310608226e+00	1.381542622906433166e+02
3.141600000924853475e+02	8.985387949687471121e-01	1.651703884944399903e+00	1.853861831541468774e+00	1.468897055708027324e+02
3.150000000927377641e+02	9.223460486146084492e-01	1.666390569257020005e+00	1.833963284906866775e+00	1.341314834010800041e+02
3.158400000929759699e+02	8.949945728899884045e-01	1.651160646528934350e+00	1.813719796829913022e+00	1.494768791535059620e+02
3.166800000932283865e+02	8.783052282342165284e-01	1.655263580126455025e+00	1.763577762118357484e+00	1.646844090976367454e+02
3.175200000934808031e+02	8.916868261929593587e-01	1.660133728949530152e+00	1.782340031060508423e+00	1.408081958324272023e+02
3.183600000937190089e+02	9.143826455446841805e-01	1.684636948751695229e+00	1.811771892214283142e+00	1.394823947501326700e+02
3.192000000939714255e+02	9.771021124345846687e-01	1.709190204329427587e+00	1.832461775098986223e+00	1.366874259629375672e+02
3.200400000942238421e+02	9.701053497825604666e-01	1.693409888069972169e+00	1.823476308752960406e+00	1.460102984442829097e+02
3.208800000944620479e+02	9.319262102218885957e-01	1.657646250402372345e+00	1.864287935676136598e+00	1.416040584946745184e+02
3.217200000947144645e+02	9.458517015586096477e-01	1.662549756409163138e+00	1.904247354329982045e+00	1.359605704560002550e+02
3.225600000949668811e+02	9.381928078377423930e-01	1.667253119313640397e+00	1.904774911830045880e+00	1.465742948248737321e+02
3.234000000952050868e+02	9.501319059679289580e-01	1.691356052911169527e+00	1.906296712311009500e+00	1.559427122541197832e+02
3.242400000954575034e+02	9.721655942508142800e-01	1.695592415243565299e+00	1.877960547503523259e+00	1.585637992732518455e+02
3.250800000956957092e+02	9.647668234498443240e-01	1.689578598698071588e+00	1.888812755772862673e+00	1.471357933762118648e+02
3.259200000959481258e+02	9.779119460268574926e-01	1.693131138764215393e+00	1.849340313272929137e+00	1.372794285770006582e+02
3.267600000962005424e+02	9.910570686038724375e-01	1.697717751525676277e+00	1.870131649523029793e+00	1.513658290669803819e+02
3.276000000964387482e+02	9.839893633373275605e-01	1.711320327367397809e+00	1.890050486830711307e+00	1.528173768682929676e+02
3.284400000966911648e+02	9.768034203799214055e-01	1.705523332516083457e+00	1.890902695100049158e+00	1.556883786722493710e+02
3.292800000969435814e+02	9.991445266590535113e-01	1.708742300745033305e+00	1.872302751542532562e+00	1.314107238235323791e+02
3.301200000971817872e+02	9.920058787779897358e-01	1.702361555178619312e+00	1.883885424042732737e+00	1.468446062148993860e+02
3.309600000974342038e+02	1.004890878435098500e+00	1.716064202571507380e+00	1.885528968562171670e+00	1.551044237875379963e+02
3.318000000976866204e+02	1.026948214256156788e+00	1.759283170800454599e+00	1.886218851446871625e+00	1.620609724396403521e+02
3.326400000979248262e+02	1.029478500840665944e+00	1.763169282703801244e+00	1.886340595485348715e+00	1.502340607144605542e+02
3.334800000981772428e+02	1.002481738188643945e+00	1.777188823342026325e+00	1.786807280966176137e+00	1.451376943098462959e+02
3.343200000984296594e+02	9.956505083038358350e-01	1.771024899469786362e+00	1.786766699620018883e+00	1.370810809993629391e+02
3.351600000986678651e+02	9.887956308808494299e-01	1.775344654761482843e+00	1.866421758177667201e+00	1.292466377124757173e+02
3.360000000989202817e+02	1.001798868228821249e+00	1.789214088072972331e+00	1.886705827600779983e+00	1.305460448635121793e+02
3.368400000991584875e+02	9.748966957294911140e-01	1.744384451549523263e+00	1.907862395966308355e+00	1.423252869767056836e+02
3.376800000994109041e+02	9.676161626193913179e-01	1.778587456698208058e+00	1.868816057601048186e+00	1.413931978604657616e+02
3.385200000996633207e+02	9.702173918184264778e-01	1.773440926929419348e+00	1.889729137889624155e+00	1.358340540754750236e+02
3.393600000999015265e+02	9.931023914755350290e-01	1.778527897446673833e+00	1.890520474139721685e+00	1.384980559422989757e+02
3.402000001001539431e+02	1.006200218976204042e+00	1.803197903167433225e+00	1.881392973082141040e+00	1.320963473776401429e+02
3.410400001004063597e+02	1.008683210484370818e+00	1.807867908888187714e+00	1.932103146639922997e+00	1.242554319235980387e+02
3.418800001006445655e+02	1.030977021687158768e+00	1.832387807282204406e+00	1.862935064236181049e+00	1.355513579517700009e+02
3.427200001008969821e+02	1.054358619645904938e+00	1.816273919185549701e+00	1.893584365774723111e+00	1.343290232534263566e+02
3.435600001011493987e+02	1.046274070237918963e+00	1.820093316721456134e+00	1.844639480774857176e+00	1.405948912027321853e+02
3.444000001013876044e+02	1.009230012509545915e+00	1.793378999317845057e+00	1.845511979717274542e+00	1.433546679034064653e+02
3.452400001016400211e+02	1.011807594170409885e+00	1.796864825016553979e+00	1.845227910294161333e+00	1.330104608006422495e+02
3.460800001018782268e+02	1.014148700449538865e+00	1.801001115797799201e+00	1.845309072986481169e+00	1.278048871401781099e+02
3.469200001021306434e+02	1.007270175488388375e+00	1.815104049395314334e+00	1.826526513371248939e+00	1.446804460963676320e+02
3.477600001023830600e+02	1.019918699763763925e+00	1.830040912585831236e+00	1.767338140294430815e+00	1.428058180316657229e+02
3.486000001026212658e+02	9.926854617300087114e-01	1.823760238570578451e+00	1.778028023179128780e+00	1.576809680696757709e+02
3.494400001028736824e+02	9.851448057000027347e-01	1.848663744577372370e+00	1.769265754236981181e+00	1.486066430778322456e+02
3.502800001031260990e+02	9.876750922845207725e-01	1.863567250584162949e+00	1.830138253179397267e+00	1.541619749595573126e+02
3.511200001033643048e+02	1.020087141178166235e+00	1.918487435182822054e+00	1.799529532987010683e+00	1.414953568965143518e+02
3.519600001036167214e+02	1.041860706541148929e+00	1.922623725964065500e+00	1.809062847506183402e+00	1.328954957434417850e+02
3.528000001038691380e+02	1.025242304499887069e+00	1.847977553951075436e+00	1.829225172890817319e+00	1.317353596820918256e+02
3.536400001041073438e+02	1.017607058317192781e+00	1.842380702202074616e+00	1.838636743371514726e+00	1.230388758678534487e+02
3.544800001043597604e+02	1.030421115359787976e+00	1.856783850453073370e+00	1.798920812794627011e+00	1.318212780719856596e+02
3.553200001046121770e+02	1.032762221638913402e+00	1.881353784622668002e+00	1.789874474429362650e+00	1.310909022023869284e+02
3.561600001048503827e+02	1.025387098376123518e+00	1.876107183302728743e+00	1.820320869237113115e+00	1.326524573111213385e+02
3.570000001051027994e+02	1.046664065437466817e+00	1.889659723368877664e+00	1.781010752121813923e+00	1.405896828690371763e+02
3.578400001053410051e+02	1.068934229102081801e+00	1.884730015294268313e+00	1.831355693564164611e+00	1.323521644501242633e+02
3.586800001055934217e+02	1.080400376468803714e+00	1.888933020442948418e+00	1.872390517891219019e+00	1.274090684134261267e+02
3.595200001058458383e+02	1.081700991068322182e+00	1.883352847285813425e+00	1.884480457218405292e+00	1.574435032840824533e+02
3.603600001060840441e+02	1.093971154732935602e+00	1.908673318089098458e+00	1.865941385680127240e+00	1.534639082753854211e+02
3.612000001063364607e+02	1.075153531641587890e+00	1.903243252258699059e+00	1.886509524526353232e+00	1.670761878317516107e+02
3.620400001065888773e+02	1.067896646069664612e+00	1.908530365878270629e+00	1.877503767507249677e+00	1.522439943045841346e+02
3.628800001068270831e+02	1.058984432825623045e+00	1.902800085394391161e+00	1.878619754526619445e+00	1.343446416266992571e+02
3.637200001070794997e+02	1.041254596490231776e+00	1.937570162666306217e+00	1.869979229622947159e+00	1.356042987882802890e+02
3.645600001073319163e+02	1.043501112616668891e+00	1.972090061060326249e+00	1.800892309911521494e+00	1.373605318242417184e+02
3.654000001075701221e+02	1.055723981204936379e+00	1.926109601698543727e+00	1.802231494334769479e+00	1.344136866604682155e+02
3.662400001078225387e+02	1.057710374411469090e+00	1.940579464316982694e+00	1.784057654911919144e+00	1.246462376707232806e+02
3.670800001080607444e+02	1.070264308534158104e+00	2.015366220180764500e+00	1.776269338277586485e+00	1.347853660994479128e+02
3.679200001083131610e+02	1.092203406664348009e+00	2.020052904493377710e+00	1.786898349143049458e+00	1.208694281420331151e+02
3.687600001085655776e+02	1.054520865405306651e+00	1.954556124295537600e+00	1.787831720104705369e+00	1.325199019291686398e+02
3.696000001088037834e+02	1.056814676608093251e+00	1.959159415648857205e+00	1.849617299335697851e+00	1.345100399551123473e+02
3.704400001090562000e+02	1.059084840272705108e+00	1.963879457145194962e+00	1.841443459912849079e+00	1.477044152633537806e+02
3.712800001093086166e+02	1.041213118708276042e+00	1.928399355539209381e+00	1.922336249528347807e+00	1.396205285861170182e+02
3.721200001095468224e+02	1.052821151304046410e+00	1.952335503218135315e+00	1.942924679047651537e+00	1.327704159492813858e+02
3.729600001097992390e+02	1.045351437888561108e+00	1.976738651469135633e+00	1.934750839624806318e+00	1.366602752440111885e+02
3.738000001100516556e+02	1.057408773709612504e+00	1.971391978598033390e+00	1.926313221451925628e+00	1.309939348897582931e+02
3.746400001102898614e+02	1.028851273538167632e+00	1.986245448829247806e+00	1.887368336452061257e+00	1.295946059778037238e+02
3.754800001105422780e+02	1.050790371668357537e+00	2.001699348367417031e+00	1.869397403760006071e+00	1.307550086306310106e+02
3.763200001107946946e+02	1.061830863347969611e+00	1.986252603945148465e+00	1.870655425490932444e+00	1.304500436900421505e+02
3.771600001110329003e+02	1.073084182871143710e+00	1.981439646013567923e+00	1.821101820298682838e+00	1.332678690805456654e+02
3.780000001112853170e+02	1.073935494245374045e+00	1.976126330326179570e+00	1.902116353952658656e+00	1.229579793294973342e+02
3.788400001115235227e+02	1.104810453157773154e+00	1.990446085617884719e+00	1.873962805202888049e+00	1.217728863953095697e+02
3.796800001117759393e+02	1.095425289150272263e+00	2.025249520073518994e+00	1.904470072029878835e+00	1.180621596890565144e+02
3.805200001120283559e+02	1.106300248062675351e+00	2.019202346344298959e+00	1.884470072029877485e+00	1.208352849262918625e+02
3.813600001122665617e+02	1.056891436517000571e+00	2.023305279941821411e+00	1.885342570972296627e+00	1.094991235070486795e+02
3.822000001125189783e+02	1.098712296956326995e+00	2.028325536091641013e+00	1.936823790107098375e+00	1.166975729018403740e+02
3.830400001127713949e+02	1.089989264017669157e+00	2.033329113649593012e+00	1.939441286934350472e+00	1.210169350313905881e+02
3.838800001130096007e+02	1.131384468769878637e+00	2.118299334023824088e+00	1.931592098280773939e+00	1.176079673237703105e+02
3.847200001132620173e+02	1.133181681671034724e+00	2.042652446499245045e+00	2.014108141742630309e+00	1.185633179308861571e+02
3.855600001135144339e+02	1.115357255182951590e+00	2.047589309689762160e+00	1.975305291454322543e+00	1.181357970634676633e+02
3.864000001137526397e+02	1.117178115622275314e+00	2.071842350614019779e+00	2.016137209050578250e+00	1.118794673509385547e+02
3.872400001140050563e+02	1.079732049744960065e+00	2.056495677742917749e+00	1.917801044243095276e+00	1.201252307844082878e+02
3.880800001142574729e+02	1.102096803562266913e+00	2.020215003727663827e+00	1.939688076839487962e+00	1.260732738298405451e+02
3.889200001144956786e+02	1.133255532932745169e+00	2.004584794794944003e+00	1.960154762320312827e+00	1.336421727802687087e+02
3.897600001147480953e+02	1.105336516291972160e+00	2.049037978821525385e+00	1.900682319820381494e+00	1.361832196578503726e+02
3.906000001149863010e+02	1.095833114593604662e+00	2.052907412133007981e+00	1.800905517224254737e+00	1.447081402770745910e+02
3.914400001152387176e+02	1.077653975032928813e+00	2.067160453057267588e+00	1.800763482512698133e+00	1.398230195254403156e+02
3.922800001154911342e+02	1.078765409327063551e+00	2.041179993695493522e+00	1.872163538955184947e+00	1.408918739512909610e+02
3.931200001157293400e+02	1.069711310853984187e+00	2.035332963068592349e+00	1.904233187609291278e+00	1.485332231683857458e+02
3.939600001159817566e+02	1.081130163144367273e+00	2.049752789911451600e+00	1.904902779820915271e+00	1.441179230138893956e+02
3.948000001162341732e+02	1.082312540053015582e+00	2.064022509427571705e+00	1.905166558570948965e+00	1.294691816602044128e+02
3.956400001164723790e+02	1.083849630034267264e+00	2.098225514576254724e+00	1.845937604147966482e+00	1.336797540400714297e+02
3.964800001167247956e+02	1.104795531561185484e+00	2.102511912684237316e+00	1.926810103090385695e+00	1.182062071527448239e+02
3.973200001169772122e+02	1.116900162458586365e+00	2.106881703751513513e+00	1.838047834148232695e+00	1.219218962124268586e+02
3.981600001172154180e+02	1.158011596752720251e+00	2.100817851430441863e+00	1.910807365687043458e+00	1.331517849488332672e+02
3.990000001174678346e+02	1.139312211352239146e+00	2.094703963333779839e+00	1.922410328860321371e+00	1.278892063284955327e+02
3.998400001177060403e+02	1.140234465340986603e+00	2.118706825380144210e+00	1.954094454725918695e+00	1.267316591562928920e+02
4.006800001179584569e+02	1.101818850398577965e+00	2.122959866304409360e+00	1.954358233475952389e+00	1.410373502224776985e+02
4.015200001182108736e+02	1.092859342078194018e+00	2.106929371167048259e+00	1.914865500302939338e+00	1.476206551774353670e+02
4.023600001184490793e+02	1.085176800819153797e+00	2.091232447866893551e+00	1.915393057803004950e+00	1.425706747119943998e+02
4.032000001187014959e+02	1.086288235113281431e+00	2.055085202586516502e+00	1.917300381072477578e+00	1.445409058022362103e+02
4.040400001189539125e+02	1.088818521697801245e+00	2.079404957878216109e+00	1.849025088284234286e+00	1.457226057173684808e+02
4.048800001191921183e+02	1.091159627976933777e+00	2.084175035150133581e+00	1.841094736938337917e+00	1.544315891048634626e+02
4.057200001194445349e+02	1.073146021183466914e+00	2.138378040298814398e+00	1.823712233765590440e+00	1.556568328910228445e+02
4.065600001196969515e+02	1.084422988244808650e+00	2.152897938692829527e+00	1.854138337900263167e+00	1.513920522858872459e+02
4.074000001199351573e+02	1.075983725764233512e+00	2.157167658208951622e+00	1.853610780400194002e+00	1.218329279917151240e+02
4.082400001201875739e+02	1.077307987901923170e+00	2.230820269826255142e+00	1.824564442034928291e+00	1.100978190310558347e+02
4.090800001204399905e+02	1.088324832043360502e+00	2.234856489056340934e+00	1.784402116650294801e+00	1.090566074083226624e+02
4.099200001206781963e+02	1.149530856490185826e+00	2.308809315327128076e+00	1.773103513573209611e+00	1.074316245035919621e+02
4.107600001209306129e+02	1.140287577711719180e+00	2.172261783842111882e+00	1.772413630688506103e+00	1.114569638150131397e+02
4.116000001211688186e+02	1.100429462940761383e+00	2.165780966724538459e+00	1.762657118765460496e+00	1.198726061408786592e+02
4.124400001214212352e+02	1.081730077540280277e+00	2.209200078055808092e+00	1.763874559150227839e+00	1.179215162358007518e+02
4.132800001216736518e+02	1.082817864296240273e+00	2.203553190531229333e+00	1.825010836842677620e+00	1.247515204012732255e+02
4.141200001219118576e+02	9.843786018156617246e-01	2.368056410333382544e+00	1.855335487611950995e+00	1.328490475999595049e+02
4.149600001221642742e+02	1.085868396720561790e+00	2.202292772665789045e+00	1.896329730592844598e+00	1.367072348649116691e+02
4.158000001224166908e+02	1.077310896549116492e+00	2.186829349651668863e+00	1.908683448670062788e+00	1.310225859628957608e+02
4.166400001226548966e+02	1.078540568534110733e+00	2.210798854514308687e+00	1.930489318574139190e+00	1.226117234985174207e+02
4.174800001229073132e+02	1.079722945442766147e+00	2.205735717704824239e+00	2.001280654824237004e+00	1.155646575961244196e+02
4.183200001231597298e+02	1.040810732198726996e+00	2.259521758057012164e+00	2.002396641843608549e+00	1.193364911778574111e+02
4.191600001233979356e+02	1.021827576340168520e+00	2.303441227144071846e+00	2.003309722132186721e+00	1.155999203811568066e+02
4.200000001236503522e+02	1.013080895863337716e+00	2.327827696803215218e+00	2.004527162516955840e+00	1.093577950952144420e+02
4.208400001239027688e+02	1.023672084317659881e+00	2.341630415747255611e+00	2.006231579055629766e+00	1.146125199236490175e+02
4.216800001241409745e+02	1.094641633382758883e+00	2.296500564570335357e+00	2.006576520497979743e+00	1.137650623280345741e+02
4.225200001243933912e+02	1.005043641531699450e+00	2.361287320434110271e+00	2.086454776459504501e+00	1.212567340170034953e+02
4.233600001246315969e+02	1.024665280920928012e+00	2.325623754317664549e+00	2.016556229824903568e+00	1.147519198383068613e+02
4.242000001248840135e+02	1.024310567848333520e+00	2.310427188773306995e+00	1.977651926171196450e+00	1.188500184938676938e+02
4.250400001251364301e+02	1.064050444928431816e+00	2.245397409147541268e+00	1.939396924056032034e+00	1.223086583176977911e+02
4.258800001253746359e+02	9.738612646230482284e-01	2.390617808399674971e+00	1.869559249440664317e+00	1.173836228424894443e+02
4.267200001256270525e+02	1.044026797390257499e+00	2.245571350182045123e+00	1.910573783094639211e+00	1.284286381189488395e+02
4.275600001258794691e+02	1.083790322008526985e+00	2.210308070270240677e+00	2.013028954537256610e+00	1.200554644769024719e+02
4.284000001261176749e+02	1.014074092466602295e+00	2.425128183317736941e+00	1.973921744152756119e+00	1.170313409221682548e+02
4.292400001263700915e+02	1.013979502313910430e+00	2.380131760875691782e+00	1.994104360210469551e+00	1.192171227204185158e+02
4.300800001266225081e+02	1.013388313859593381e+00	2.404484873351110608e+00	2.014063778864308318e+00	1.225282993066934836e+02
4.309200001268607139e+02	1.043861264623048513e+00	2.379121521888150070e+00	1.994327557614344215e+00	1.165148590121208372e+02
4.317600001271131305e+02	1.013175486016027804e+00	2.383357884220547618e+00	1.974144941556630783e+00	1.099068313969616639e+02
4.326000001273513362e+02	1.023057248325162760e+00	2.377494175001793053e+00	1.964185522902790026e+00	1.099423073205413601e+02
4.334400001276037528e+02	1.023057248325166313e+00	2.371747215926051311e+00	1.954368138960502321e+00	1.039637756826111996e+02
4.342800001278561695e+02	1.003553846626797252e+00	2.396233757136350562e+00	1.874672499056693198e+00	1.023767298230218898e+02
4.351200001280943752e+02	9.225842975617037922e-01	2.451570906531500782e+00	2.015626160691429192e+00	1.084242098145930981e+02
4.359600001283467918e+02	9.429153630961248922e-01	2.446557805497597826e+00	1.946823310403122065e+00	1.090529171790422254e+02
4.368000001285992084e+02	9.429390106342996347e-01	2.401744847566009256e+00	2.018203076172524035e+00	1.174302878440493174e+02
4.376400001288374142e+02	9.426788877143952305e-01	2.396314781735606303e+00	2.028690052326433957e+00	1.234563811887939551e+02
4.384800001290898308e+02	9.514255681912224816e-01	2.411001466048226405e+00	2.098771215018748748e+00	1.200721834419783391e+02
4.393200001293422474e+02	9.713782731148725702e-01	2.415955007830598689e+00	2.009339353864975308e+00	1.170413723012137694e+02
4.401600001295804532e+02	1.019746592980940392e+00	2.410224727346719220e+00	2.100982898384412323e+00	1.182232877941834346e+02
4.410000001298328698e+02	9.981622079233396505e-01	2.424744625740736126e+00	2.123681557903987382e+00	1.149321445972900335e+02
4.418400001300852864e+02	9.768379457856539716e-01	2.439864953441711393e+00	2.105832369250409286e+00	1.029574221175695783e+02
4.426800001303234922e+02	9.648042575027755419e-01	2.433934529855509510e+00	2.136562833481272961e+00	9.277284456082811914e+01
4.435200001305759088e+02	1.002368561070953845e+00	2.458254285147216223e+00	2.047333879058291117e+00	1.106615861646016299e+02
4.443600001308141145e+02	1.011375364467681948e+00	2.472807540724952347e+00	2.046380217423555692e+00	1.073953795506317448e+02
4.452000001310665311e+02	1.010311225249896694e+00	2.477177331792232096e+00	2.035710625211933689e+00	9.943558245908101867e+01
4.460400001313189478e+02	9.997200367955709766e-01	2.462397731044363880e+00	2.137293297712133722e+00	9.565955795781297866e+01
4.468800001315571535e+02	9.896254466428793251e-01	2.477034379581404266e+00	2.209119458289286797e+00	1.053938701338833539e+02
4.477200001318095701e+02	9.687268401923052608e-01	2.521354134873099895e+00	2.280661549443324887e+00	1.142347499322007849e+02
4.485600001320619867e+02	9.887977828068255093e-01	2.476491141165929832e+00	2.263847185116803828e+00	1.095393874959444389e+02
4.494000001323001925e+02	9.681592992761522964e-01	2.491344611397151354e+00	2.266322647232501097e+00	1.077220237878530327e+02
4.502400001325526091e+02	9.579701189707687803e-01	2.486114688669065487e+00	2.117702413001905981e+00	1.066318249325045997e+02
4.510800001328050257e+02	9.575444632836518366e-01	2.450884765940980259e+00	2.119467701559820227e+00	1.069776324961267164e+02
4.519200001330432315e+02	9.371661026728794752e-01	2.495004378130362355e+00	2.152105489060152976e+00	1.111848611032092151e+02
4.527600001332956481e+02	9.470005699056720516e-01	2.499824491177859542e+00	2.124783857906644258e+00	1.177093079522119012e+02
4.536000001335338538e+02	9.976863485126923337e-01	2.475361783675325000e+00	2.016265077041444087e+00	1.196236835689383042e+02
4.544400001337862705e+02	1.027733643589034074e+00	2.429564788824007948e+00	1.916265077041444442e+00	1.107722723773897400e+02
4.552800001340386871e+02	9.673079879019219618e-01	2.493734436788969333e+00	1.945554903483664333e+00	1.104616815935514182e+02
4.561200001342768928e+02	9.678755288180731498e-01	2.498838085898086092e+00	1.925696938195219587e+00	1.172753636848328256e+02
4.569600001345293094e+02	9.971661026728817490e-01	2.493324627108378877e+00	1.966508565118401108e+00	9.836346325484845465e+01
4.578000001347817260e+02	9.967877420621160667e-01	2.437877882686120046e+00	1.908415888387873238e+00	1.060164692431954450e+02
4.586400001350199318e+02	9.559600782260613272e-01	2.472564566998737945e+00	1.880140595599627318e+00	1.056086384520476429e+02
4.594800001352723484e+02	9.456290126916329086e-01	2.487234572719493997e+00	1.880911641176645333e+00	1.203640496621121656e+02
4.603200001355247650e+02	9.353688897717287176e-01	2.541937935623973743e+00	1.900789897138171369e+00	1.162164189101252560e+02
4.611600001357629708e+02	9.245175783975003725e-01	2.536274369507532711e+00	1.879937688868830392e+00	1.067283523211147269e+02
4.620000001360153874e+02	9.143520456302915989e-01	2.551644876086399449e+00	1.810181176945787840e+00	1.020357317372148174e+02
4.628400001362678040e+02	9.132879064125027924e-01	2.556081381521121187e+00	1.899998560888073840e+00	1.032201228252904599e+02
4.636800001365060098e+02	9.430277834925995251e-01	2.550217672302363070e+00	2.000059432907308477e+00	1.069303187391230381e+02
4.645200001367584264e+02	9.719163491984676995e-01	2.583903641103388438e+00	1.911094257234362104e+00	1.051563266026693952e+02
4.653600001369966321e+02	9.599772510682775817e-01	2.558306789354388044e+00	2.002291406946053343e+00	1.050922969366412190e+02
4.662000001372490487e+02	9.478253250945289921e-01	2.502159544074007869e+00	2.084421927619397152e+00	1.020538425754398872e+02
4.670400001375014654e+02	9.056497515826116285e-01	2.526312513447114938e+00	2.176613320311981070e+00	1.152307699587191081e+02
4.678800001377396711e+02	9.342308992922312427e-01	2.531165983678331344e+00	2.138297446177576333e+00	1.421368898271022374e+02
4.687200001379920877e+02	9.329066371545415848e-01	2.555385667418869744e+00	2.058865585023802680e+00	1.222804155017945078e+02
4.695600001382445043e+02	9.214168422496342714e-01	2.560089030323345227e+00	1.969433723870029240e+00	1.243663846602722742e+02
4.704000001384827101e+02	9.008493013334835098e-01	2.585476215494077579e+00	1.969656921273902128e+00	1.126180392785277320e+02
4.712400001387351267e+02	9.084845475161795747e-01	2.580329685725295974e+00	2.020164188100890712e+00	1.185693976653250132e+02
4.720800001389875433e+02	9.369001624585937549e-01	2.594832905527452382e+00	2.012538196851190619e+00	1.241400298894813687e+02
4.729200001392257491e+02	9.260252035461888909e-01	2.580803841413276345e+00	2.003390405120528683e+00	1.184821532928843908e+02
4.737600001394781657e+02	9.349374167902251287e-01	2.575757383195652395e+00	1.973207789062810136e+00	1.090882682513674240e+02
4.746000001397163715e+02	9.037550398815756836e-01	2.620844353712904251e+00	1.994019415985993859e+00	1.064512425563536198e+02
4.754400001399687881e+02	9.023834826675383169e-01	2.615614430984818384e+00	1.985439763101554789e+00	1.028692099472673362e+02
4.762800001402212047e+02	9.112247532970627617e-01	2.640818151645094147e+00	1.956860110217119697e+00	1.027194419580495719e+02
4.771200001404594104e+02	8.803497943846583240e-01	2.625288014263535530e+00	1.927326795697945627e+00	9.663005646511611246e+01
4.779600001407118270e+02	8.594984830104284157e-01	2.649424305044773220e+00	1.967915225217252484e+00	1.049766811004468394e+02
4.788000001409642437e+02	8.484343437926433751e-01	2.623227023988818019e+00	2.060187780602152685e+00	1.009846193200608724e+02
4.796400001412024494e+02	8.478195078001409257e-01	2.627246564627039760e+00	2.071932778486987203e+00	1.045892360054916992e+02
4.804800001414548660e+02	8.364952456624497046e-01	2.591783141612918229e+00	2.032622661371691564e+00	1.167518963319969885e+02
4.813200001417072826e+02	8.556912293645702050e-01	2.586419790149959042e+00	2.042582080025532321e+00	1.030496387742377635e+02
4.821600001419454884e+02	8.655729916737051610e-01	2.631740260953248978e+00	2.042257429256260082e+00	9.482824767799783672e+01
4.830000001421979050e+02	8.438703689252449180e-01	2.596893945837940976e+00	2.043332834929474373e+00	1.018955227050070675e+02
4.838400001424503216e+02	8.815765577224574656e-01	2.612231095233093825e+00	2.073271962910236965e+00	1.021353392974466061e+02
4.846800001426885274e+02	9.092827465196773318e-01	2.627334744342205042e+00	2.043048765506361164e+00	1.082785345828067136e+02
4.855200001429409440e+02	9.166815173206419587e-01	2.631587785266466639e+00	2.033819811083379392e+00	1.079657679710612115e+02
4.863600001431791497e+02	9.153099601066045921e-01	2.626608041416277572e+00	2.054996670121989055e+00	1.127775961418322908e+02
4.872000001434315664e+02	9.131107390565134097e-01	2.630844403748682225e+00	2.096761958679907778e+00	1.236651683448921517e+02
4.880400001436839830e+02	9.208642229300707527e-01	2.645080766081079560e+00	1.988669281949375645e+00	1.291972363661308520e+02
4.888800001439221887e+02	8.785467641891138157e-01	2.659450557148360872e+00	1.919014223391727114e+00	1.385164040557052658e+02
4.897200001441746053e+02	8.460637726809423498e-01	2.633903741174941970e+00	1.947999689737754281e+00	1.261082337237095317e+02
4.905600001444270220e+02	8.528950025657593415e-01	2.667472959832950963e+00	1.927979399064676969e+00	1.296635508940184991e+02
4.914000001446652277e+02	8.706957815156659564e-01	2.671609250614192632e+00	1.977979399064675903e+00	1.257966315114506699e+02
4.922400001449176443e+02	8.672668884805752043e-01	2.666729578315164773e+00	1.977999689737753641e+00	1.324765530050787845e+02
4.930800001451700609e+02	8.558007411138479625e-01	2.651116047974300116e+00	1.958040271083913098e+00	1.374844327780868412e+02
4.939200001454082667e+02	8.534359872965424643e-01	2.665218981571825907e+00	1.998040271083910469e+00	1.294893800113980831e+02
4.947600001456606833e+02	8.618516022389499653e-01	2.679872308700723238e+00	1.998466375218578506e+00	1.176919096123720152e+02
4.956000001459130999e+02	8.389666025818378614e-01	2.704125349624977304e+00	2.029399746180237329e+00	1.116137564272159750e+02
4.964400001461513057e+02	8.161761930774193985e-01	2.687978104344606933e+00	2.050170791757256694e+00	1.189666451466159600e+02
4.972800001464037223e+02	8.635749638783849491e-01	2.681847537656089742e+00	2.111205616084312453e+00	1.243780127624119416e+02
4.981200001466419280e+02	8.598859479233933456e-01	2.655483470681538449e+00	2.111895498969015961e+00	1.366256011251619498e+02
4.989600001468943447e+02	8.165989401173394668e-01	2.709819904565096138e+00	2.082767997911428637e+00	1.259741541428119405e+02
4.998000001471467613e+02	8.435957027693667953e-01	2.723572587733562145e+00	2.024512995796269976e+00	1.255828472143891332e+02
5.006400001473849670e+02	8.211600063375392722e-01	2.737708878514807154e+00	1.977272527335076191e+00	1.283482093036730589e+02
5.014800001476373836e+02	8.385587771385072386e-01	2.722278812684399085e+00	2.058246479642891202e+00	1.430072071877369808e+02
5.023200001478898002e+02	7.864777937792801765e-01	2.706765353894699189e+00	1.988936362527592649e+00	1.408027521645129809e+02
5.031600001481280060e+02	8.134509088931292098e-01	2.709667428878315576e+00	1.989788570796930500e+00	1.234798963426565450e+02
5.040000001483804226e+02	8.207077944650578161e-01	2.693653612332818525e+00	1.951452405989449801e+00	1.210858903568674947e+02
5.048400001486328392e+02	8.182248029568874870e-01	2.707473009868724745e+00	1.932365486278024846e+00	1.126495233269784535e+02
5.056800001488710450e+02	8.256472212960268564e-01	2.721976229670875824e+00	1.963035078489648200e+00	1.225874837395386265e+02
5.065200001491234616e+02	7.934716477841075033e-01	2.705929055941664885e+00	1.943846705412827447e+00	1.165509180955939428e+02
5.073600001493616674e+02	8.213670168867057697e-01	2.710015310947325062e+00	1.993927868105144441e+00	1.159285765317987398e+02
5.082000001496140840e+02	8.291205007602684418e-01	2.723818029891372561e+00	2.055530831278424841e+00	1.135553909630280032e+02
5.090400001498665006e+02	8.068739846338282007e-01	2.757537355876120699e+00	2.029162861759651548e+00	1.141311505675059692e+02
5.098800001501047063e+02	8.035633292896022795e-01	2.761456824963181234e+00	2.041151347721442022e+00	1.124765697686083428e+02
5.107200001503571229e+02	7.811749279341277941e-01	2.754358899946796058e+00	2.022936926952434433e+00	1.144842234666981824e+02
5.115600001506095396e+02	7.794486576474959350e-01	2.758428476360602843e+00	1.985818202529721077e+00	1.146890716166428774e+02
5.124000001508477453e+02	7.367291907575950205e-01	2.732281231080223804e+00	1.956548666760584254e+00	1.228119439450252912e+02
5.132400001511001619e+02	7.946955024747133223e-01	2.765833771146372300e+00	1.986366050702867980e+00	1.236852651646263439e+02
5.140800001513525785e+02	8.031347649552955659e-01	2.749553097131114399e+00	2.076893608202933450e+00	1.282092213348025780e+02
5.149200001515907843e+02	7.807463635998193041e-01	2.724539996097206540e+00	2.107847269837668236e+00	1.349232659826487009e+02
5.157600001518432009e+02	7.884052573206812298e-01	2.759893824084221237e+00	2.107299421664519556e+00	1.109523508798755955e+02
5.166000001520956175e+02	7.854020199727127505e-01	2.723980079089882267e+00	2.147482037722237891e+00	1.115695824487053187e+02
5.174400001523338233e+02	7.928007907736756010e-01	2.758483298892041802e+00	2.079734302434060211e+00	1.179398117052499515e+02
5.182800001525862399e+02	7.802468566509901393e-01	2.752135910509343475e+00	2.021377846953496871e+00	1.317614739585795292e+02
5.191200001528244456e+02	7.780949306772431129e-01	2.765671771983633676e+00	1.991499590991974600e+00	1.250548734880056827e+02
5.199600001530768623e+02	7.755173490163862482e-01	2.759474490927674495e+00	1.992615578011346145e+00	1.420314981910117922e+02
5.208000001533292789e+02	7.624904641302325814e-01	2.772393244503152943e+00	2.025050458780885521e+00	1.442171805201402321e+02
5.216400001535674846e+02	7.593926366295598029e-01	2.775962463161160798e+00	1.976754875319562288e+00	1.345288458487081016e+02
5.224800001538199012e+02	7.665785795869677344e-01	2.769731824921484176e+00	1.998256385127440637e+00	1.157152966220828318e+02
5.233200001540723179e+02	7.233152193190921508e-01	2.812867400191136014e+00	1.959230337435258207e+00	1.114276058251204660e+02
5.241600001543105236e+02	7.097917361313133000e-01	2.796836905053780242e+00	1.999940510993038600e+00	1.078548816621898538e+02
5.250000001545629402e+02	6.776161626193903942e-01	2.800839767100141486e+00	2.050326033781548318e+00	1.097113202876002731e+02
5.258400001548153568e+02	7.148966957294913271e-01	2.815059450840685429e+00	1.951239114070125069e+00	1.048251103396777353e+02
5.266800001550535626e+02	7.425792369885346744e-01	2.789329170356806387e+00	1.982821786570326594e+00	1.268934574940930133e+02
5.275200001553059792e+02	7.312786223890164194e-01	2.792915067606669410e+00	2.024120389647412921e+00	1.281343561019889705e+02
5.283600001555583958e+02	7.288429259571920227e-01	2.797585073327429228e+00	2.005479864743735519e+00	1.308789318283109537e+02
5.292000001557966016e+02	7.263835819871982125e-01	2.811054220434272111e+00	1.977204571955493151e+00	1.275253847714289321e+02
5.300400001560490182e+02	7.037350577118157702e-01	2.804756867827164157e+00	1.898239396282546565e+00	1.165134027836373320e+02
5.308800001562872239e+02	7.114648940472054761e-01	2.818726372689804194e+00	1.889801778109665875e+00	1.169060673446247591e+02
5.317200001565396406e+02	6.882015337793259135e-01	2.831711840632721078e+00	1.880877183782878603e+00	1.151415198348796167e+02
5.325600001567920572e+02	6.853638291985646447e-01	2.835764738454660261e+00	1.881648229359898394e+00	1.140838150533957531e+02
5.334000001570302629e+02	6.729990753812593596e-01	2.839650850358005130e+00	1.883636715321687305e+00	1.074486437607394151e+02
5.342400001572826795e+02	6.501140757241472556e-01	2.853987284241567224e+00	1.816254212148944447e+00	1.094673216156392215e+02
5.350800001575350962e+02	6.676310842159782766e-01	2.817706610226311525e+00	1.877329617822153907e+00	1.146781627127350873e+02
5.359200001577733019e+02	6.647460845588657463e-01	2.822076401293591275e+00	1.927978919360695542e+00	1.138052157947586238e+02
5.367600001580257185e+02	6.812935439856051545e-01	2.816196013482974436e+00	2.009115197053148449e+00	9.928067985070032364e+01
5.376000001582781351e+02	6.575099378779185599e-01	2.820248911304917172e+00	1.941996472630433956e+00	1.005662507769405636e+02
5.384400001585163409e+02	6.452870692896510718e-01	2.844768809698933865e+00	1.953396529072918497e+00	1.203379955101131031e+02
5.392800001587687575e+02	6.723784220943684886e-01	2.859355422460390983e+00	2.014228446669179107e+00	1.142015176506138374e+02
5.401200001590069633e+02	5.988785864447603302e-01	2.843424998874196419e+00	1.986521292727159604e+00	1.145193750038234697e+02
5.409600001592593799e+02	6.359226441731280488e-01	2.848345183472849484e+00	1.939666347054480156e+00	1.107101259773336466e+02
5.418000001595117965e+02	6.541727263483245736e-01	2.872915117642445892e+00	1.920275067246862477e+00	1.134244303151021711e+02
5.426400001597500022e+02	6.503418251642933967e-01	2.886584407851612966e+00	1.898672104073583000e+00	1.090532322872696795e+02
5.434800001600024189e+02	6.275041205835272251e-01	2.870570591306117691e+00	2.017576407727291965e+00	1.164295994309601667e+02
5.443200001602548355e+02	6.546191209264176081e-01	2.864590131944337870e+00	1.996947396861829205e+00	1.078558584561872635e+02
5.451600001604930412e+02	6.110956377386305149e-01	2.868392850888382029e+00	1.907434373015735929e+00	1.347115407481547322e+02
5.460000001607454578e+02	6.086362937686349284e-01	2.892445748710326114e+00	1.988286581285075627e+00	1.418251329312572011e+02
5.468400001609978744e+02	6.067681382529652723e-01	2.906598718083428068e+00	1.979159080227491430e+00	1.380936172953782943e+02
5.476800001612360802e+02	5.939067861340294741e-01	2.910634937313513859e+00	1.919869253785273955e+00	1.348544519827601391e+02
5.485200001614884968e+02	5.909744914005745642e-01	2.904988049788929771e+00	1.979747509746795586e+00	1.349110259183580638e+02
5.493600001617409134e+02	6.274273606746181287e-01	2.899307805080631795e+00	1.989544603016002000e+00	1.329449702797168129e+02
5.502000001619791192e+02	6.137383447196249620e-01	2.903427417270012967e+00	2.029625765708319207e+00	1.367655562660384589e+02
5.510400001622315358e+02	6.104749844517431967e-01	2.918247530317504612e+00	2.030193904554543849e+00	1.270576884883250415e+02
5.518800001624697416e+02	6.055090014354060912e-01	2.911383105587162845e+00	2.021208438208518032e+00	1.262328215753593810e+02
5.527200001627221582e+02	6.121510510148358009e-01	2.885269217490503024e+00	2.030721462054607684e+00	1.147380476739176061e+02
5.535600001629745748e+02	5.979890842963762054e-01	2.889021900658972797e+00	2.041654833016266934e+00	1.198416951952341378e+02
5.544000001632127805e+02	5.544183060322502854e-01	2.912107440153041793e+00	2.023663609651137563e+00	1.179035180921800503e+02
5.552400001634651971e+02	5.801853966992780443e-01	2.885126265279675195e+00	1.994333201862758642e+00	1.197399171602439907e+02
5.560800001637176138e+02	5.961889627480339016e-01	2.898445305059782484e+00	2.004475236574315034e+00	1.308424147096015702e+02
5.569200001639558195e+02	6.025472418693880172e-01	2.931380737227115674e+00	1.984231748497363057e+00	1.305037669928785249e+02
5.577600001642082361e+02	5.897804799031405310e-01	2.894482955313049999e+00	2.013846225708851634e+00	1.353007246091822822e+02
5.586000001644606527e+02	5.772738408567956725e-01	2.897868709460595937e+00	1.984475236574313683e+00	1.541787163710425261e+02
5.594400001646988585e+02	5.743178985851677965e-01	2.890704070076768772e+00	2.006057909074517198e+00	1.435057307976650804e+02
5.602800001649512751e+02	5.621659726114209832e-01	2.924156538591757837e+00	1.987843488305506057e+00	1.291015738377946036e+02
5.611200001651894809e+02	5.590681451107570865e-01	2.947192042310250670e+00	2.009629067536502944e+00	1.264595549624695536e+02
5.619600001654418975e+02	5.777675305112381920e-01	2.970427689131062365e+00	1.910704473209715815e+00	1.198731736665736776e+02
5.628000001656943141e+02	5.341258096325862681e-01	2.963513228625133777e+00	1.932205983017597717e+00	1.289216739432957866e+02
5.636400001659325198e+02	5.314299902808610199e-01	2.946448660792466256e+00	1.923098772633094811e+00	1.133510666020042237e+02
5.644800001661849365e+02	5.373862612532729344e-01	2.950101272409771269e+00	1.935107549267963023e+00	1.220087387588136920e+02
5.653200001664373531e+02	5.343593763671243835e-01	2.962986668801525170e+00	2.067643883402896066e+00	1.402032689297305978e+02
5.661600001666755588e+02	5.110250734847241461e-01	2.946439137316515300e+00	2.058901905133826205e+00	1.361200601554495222e+02
5.670000001669279754e+02	4.984947869002098741e-01	2.949257819340827425e+00	1.999632369364686468e+00	1.446699520829588721e+02
5.678400001671803921e+02	4.662246232355968800e-01	2.972293323059322034e+00	1.980220798883989275e+00	1.398003259784773036e+02
5.686800001674185978e+02	4.725119597424320972e-01	2.975061969308056220e+00	1.901296204557203495e+00	1.358783675078663578e+02
5.695200001676710144e+02	4.707147468412831159e-01	2.988280937537000526e+00	1.901133879172569152e+00	1.145255946029281802e+02
5.703600001679234310e+02	5.270493784244596469e-01	2.971199691112481389e+00	1.840139636191674199e+00	1.167134921209524805e+02
5.712000001681616368e+02	4.943299115345620720e-01	2.964151801871667047e+00	1.930322252249387915e+00	1.210264134396890512e+02
5.720400001684140534e+02	4.806172480413941628e-01	2.966837055161105852e+00	1.940646903018659941e+00	1.276140565461777925e+02
5.728800001686522592e+02	4.881342565332271732e-01	2.979522308450539114e+00	2.010667193691739740e+00	1.235662767942270364e+02
5.737200001689046758e+02	4.658404453304409998e-01	2.982190883148113869e+00	1.920281670903229099e+00	1.311378648741473967e+02
5.745600001691570924e+02	4.328135604442895357e-01	2.974826100661971395e+00	1.919206265230018360e+00	1.216806349141775883e+02
5.754000001693952981e+02	4.301650361689119961e-01	2.977878282972323376e+00	1.929348299941574751e+00	1.240057119528453029e+02
5.762400001696477148e+02	4.163577825230504459e-01	2.990430107526881542e+00	2.000565740326342379e+00	1.214015625309027513e+02
5.770800001699001314e+02	4.425978239535375280e-01	2.993082003632595800e+00	2.001377367249522976e+00	1.138393653704124233e+02
5.779200001701383371e+02	4.294054063001802035e-01	2.995850649881331762e+00	1.922574516961210733e+00	1.163018277046118243e+02
5.787600001703907537e+02	4.053616772725874284e-01	2.998469188803330354e+00	1.933893410711377214e+00	1.087794879130534582e+02
5.796000001706431703e+02	4.711051204014431448e-01	2.970837548847423903e+00	1.924847072346109300e+00	1.302656087375212337e+02
5.804400001708813761e+02	4.669904487593310449e-01	2.984039838484516594e+00	1.924603584269156897e+00	1.271580490254743125e+02
5.812800001711337927e+02	4.526393017354930493e-01	2.996591663039071207e+00	1.934603584269160237e+00	1.192928550897269560e+02
5.821200001713719985e+02	4.100853676128064507e-01	2.980027452962202617e+00	1.926450035519392756e+00	1.365732634276813258e+02
5.829600001716244151e+02	4.355213927454073541e-01	2.972595956108619930e+00	1.937890673308036327e+00	1.379420568542199703e+02
5.838000001718768317e+02	4.217614341758970653e-01	2.985097744887591276e+00	2.018539974846577323e+00	1.247629307327147359e+02
5.846400001721150375e+02	4.379068854536889432e-01	2.988066534238651428e+00	2.040711076866084994e+00	1.188558206756556075e+02
5.854800001723674541e+02	3.843124596513884939e-01	3.010951930630398010e+00	1.942882178885586342e+00	1.133115912030045251e+02
5.863200001726198707e+02	3.906707387727443859e-01	3.082953361653578028e+00	1.932983632250982353e+00	1.249857481895174942e+02
5.871600001728580764e+02	3.869107802032285548e-01	3.026589294679025599e+00	1.941685029173900290e+00	1.249896939576592558e+02
5.880000001731104931e+02	3.928670511756351402e-01	3.029191155009163694e+00	1.930751658212241040e+00	1.259919517337911259e+02
5.888400001733629097e+02	3.873098797049756570e-01	3.011376050542805771e+00	1.931076308981513279e+00	1.285931601531326294e+02
5.896800001736011154e+02	3.929114376047877499e-01	3.013944553689221095e+00	1.951685029173900077e+00	1.251541776974127487e+02
5.905200001738535320e+02	3.775907415158563651e-01	3.007030093183292507e+00	2.012293749366280693e+00	1.270904226081368193e+02
5.913600001741059486e+02	3.519153323543218193e-01	2.989832096615746337e+00	1.933166248308697988e+00	1.272526814167528499e+02
5.922000001743441544e+02	3.363818084218372917e-01	2.992200456659842800e+00	1.933125666962538958e+00	1.253497442092472767e+02
5.930400001745965710e+02	3.215104155581851586e-01	2.995536175031816128e+00	1.973835840520322904e+00	1.302081281310815370e+02
5.938800001748347768e+02	3.076322192978135917e-01	3.008471607199147968e+00	1.945154734270490238e+00	1.221233778536884955e+02
5.947200001750871934e+02	3.228554165868580128e-01	3.011090146121143007e+00	1.986372174655260281e+00	1.232722717561618708e+02
5.955600001753396100e+02	3.085515646393659495e-01	3.023658649267559895e+00	1.937589615040026914e+00	1.289619371519054880e+02
5.964000001755778158e+02	3.436328766993757000e-01	3.026077045087232520e+00	1.928685311386317380e+00	1.333747857881572259e+02
5.972400001758302324e+02	3.402039836642796189e-01	3.007628154130205900e+00	1.908178044559329933e+00	1.350230799552587087e+02
5.980800001760826490e+02	3.367514430910194534e-01	3.039296013316185707e+00	1.927853393790057268e+00	1.470122758250259949e+02
5.989200001763208547e+02	3.336063205140007426e-01	3.061347480114950059e+00	1.927954847155454843e+00	1.452049889920295414e+02
5.997600001765732713e+02	3.310996814676627764e-01	3.063065375076511998e+00	1.877934556482376394e+00	1.481209459464913039e+02
6.006000001768256880e+02	3.175525507417091831e-01	3.064833305813655429e+00	1.938218625905490100e+00	1.508710319813499439e+02
6.014400001770638937e+02	3.144310757028687675e-01	3.036501164999640068e+00	1.889131706194069338e+00	1.555210104790963328e+02
6.022800001773163103e+02	3.307657072860443748e-01	3.018869525043738733e+00	1.889720135713375271e+00	1.623110707009129783e+02
6.031200001775687269e+02	3.267692733348024348e-01	3.010870956066922233e+00	1.939557810328738086e+00	1.513845584102369344e+02
6.039600001778069327e+02	3.427255443072088070e-01	2.993322709070318055e+00	2.029902751771086145e+00	1.398289069669221476e+02
6.048000001780593493e+02	3.192966512721167049e-01	3.006057998135331033e+00	1.951160773502017776e+00	1.528954795393488553e+02
6.056400001782975551e+02	2.749218567101063826e-01	3.028259572260834531e+00	1.942276760521385981e+00	1.557353499596360678e+02
6.064800001785499717e+02	2.905943572244442663e-01	3.040944825550269570e+00	1.892804318021452659e+00	1.574394550197304170e+02
6.073200001788023883e+02	2.762195626624315281e-01	3.033713471799005745e+00	1.903534782252313207e+00	1.504617718094494023e+02
6.081600001790405940e+02	2.716792353332024845e-01	3.056281974945418867e+00	1.904529025233207662e+00	1.382751984448652252e+02
6.090000001792930107e+02	2.668787850840779186e-01	3.078316763152319169e+00	1.936416057829601911e+00	1.399633275492834912e+02
6.098400001795454273e+02	2.422911626785086980e-01	3.050835230523151864e+00	1.876436348502679152e+00	1.319759856424280429e+02
6.106800001797836330e+02	2.683893188799597596e-01	3.053620555363753653e+00	1.945624721579498839e+00	1.401839826757432093e+02
6.115200001800360496e+02	2.535888686308300777e-01	3.044788056793938935e+00	1.885908791002613327e+00	1.311085615262258841e+02
6.123600001802884663e+02	2.389066560725723321e-01	3.037123059654319945e+00	1.906760999271952528e+00	1.226631260285934957e+02
6.132000001805266720e+02	2.254541154993088270e-01	3.039574812657718894e+00	1.936760999271951889e+00	1.255958281684296622e+02
6.140400001807790886e+02	2.111266160136402448e-01	3.042159994395992939e+00	1.956659545906555664e+00	1.213554860139157654e+02
6.148800001810172944e+02	2.160660428446075088e-01	3.034778533317989968e+00	1.948019021002878048e+00	1.238108785437790118e+02
6.157200001812697110e+02	1.918094859734651436e-01	3.057096857586509842e+00	1.949784309560795847e+00	1.182844431159565630e+02
6.165600001815221276e+02	2.286170683200996478e-01	3.049682039324782323e+00	2.010575645810893874e+00	1.359684356129255036e+02
6.174000001817603334e+02	2.138639131473194510e-01	3.072183828103760561e+00	2.001366982060993394e+00	1.565787945495224562e+02
6.182400001820127500e+02	2.197965365815583993e-01	3.093951758840905342e+00	1.952036574272613123e+00	1.469449002267274409e+02
6.190800001822651666e+02	2.053035043286808303e-01	3.096253404517563368e+00	1.911549598118709170e+00	1.461644173867128131e+02
6.199200001825033723e+02	2.008814146903237230e-01	3.087921263703547581e+00	1.900677099176292018e+00	1.306966761064700506e+02
6.207600001827557890e+02	2.165539152046562776e-01	3.079622480073254565e+00	1.970149541676226690e+00	1.314162141462464035e+02
6.216000001830082056e+02	2.431959647840855610e-01	3.091990840117352590e+00	2.041082912637881108e+00	1.308472057384241793e+02
6.224400001832464113e+02	2.288211702220763755e-01	3.084008949732391258e+00	2.041164075330199168e+00	1.375059835016528780e+02
6.232800001834988279e+02	1.834531790567925924e-01	3.075876952020697885e+00	2.041935120907218959e+00	1.285012501595900858e+02
6.241200001837512445e+02	1.687236714221853617e-01	3.078278669248513566e+00	2.032584422445761874e+00	1.160987026470276078e+02
6.249600001839894503e+02	1.344907620892126232e-01	3.070813815211204556e+00	1.964146804272884239e+00	1.256574666321653382e+02
6.258000001842418669e+02	1.489572381567221271e-01	3.072931996377409547e+00	1.966074418215432829e+00	1.233923959689883674e+02
6.266400001844800727e+02	1.742277305221158201e-01	3.085500499523828211e+00	1.957677381388709392e+00	1.240336826253417826e+02
6.274800001847324893e+02	1.587887967423142754e-01	3.078302502956278275e+00	1.958245520234937587e+00	1.394179793185566325e+02
6.283200001849849059e+02	1.540356415695374181e-01	3.080871006102697152e+00	1.958610752350368855e+00	1.386490691966671420e+02
6.291600001852231117e+02	1.696608470075222641e-01	3.083406152065395034e+00	2.059280344561992493e+00	1.351878328082866574e+02
6.300000001854755283e+02	1.154042901363769857e-01	3.115107368435099389e+00	1.970984761100668337e+00	1.361107984825831636e+02
6.308400001857279449e+02	1.212659709560952592e-01	3.096942013539685234e+00	1.951187667831458583e+00	1.296647972566674696e+02
6.316800001859661506e+02	1.272695370048495533e-01	3.098226265112888456e+00	1.959807902062058460e+00	1.317970137131960371e+02
6.325200001862185673e+02	1.526819145992792670e-01	3.100110945993048261e+00	1.958915112446561579e+00	1.240765995182040058e+02
6.333600001864709839e+02	1.580233495791922849e-01	3.061595340668576526e+00	1.968164357542621090e+00	1.244435832079363564e+02
6.342000001867091896e+02	1.239323254752555670e-01	3.093630128875481944e+00	1.957515056004075049e+00	1.216634078059317545e+02
6.350400001869616062e+02	1.188008096917059220e-01	3.105664917082382459e+00	1.968448426965734299e+00	1.329961069195858272e+02
6.358800001872140228e+02	1.241422446716189398e-01	3.077216026125347170e+00	2.008854240427323745e+00	1.237955435798562576e+02
6.367200001874522286e+02	1.193417944224908211e-01	3.068617027841575862e+00	1.997799125427189182e+00	1.102757539997845271e+02
6.375600001877046452e+02	1.141156884862493115e-01	3.081168852396128699e+00	2.046946917157850265e+00	9.716351463589747084e+01
6.384000001879428510e+02	9.962265623337174247e-02	3.112102853540282155e+00	2.017230986580962337e+00	8.529620757914965168e+01
6.392400001881952676e+02	9.420736999175005622e-02	3.084070927379739757e+00	1.957677381388709392e+00	1.091755674140101462e+02
6.400800001884476842e+02	8.938327220444897137e-02	3.075688750790147807e+00	1.917454183984835581e+00	1.095036586155236620e+02
6.409200001886858900e+02	9.392069088647758690e-02	3.086639430526156858e+00	1.906804882446294869e+00	1.177007692675225741e+02
6.417600001889383066e+02	7.961683893898197084e-02	3.118457397038886469e+00	1.915770058119241170e+00	1.246184141117871036e+02
6.426000001891907232e+02	4.455626576994831112e-02	3.129441433958611185e+00	1.904897559176825794e+00	1.257692935110210328e+02
6.434400001894289289e+02	4.854979107400048122e-02	3.120542221021365137e+00	1.894735233792189888e+00	1.324597480273925783e+02
6.442800001896813455e+02	4.370204574852998292e-02	3.121426186389935964e+00	1.884349711003677541e+00	1.124734723134495056e+02
6.451200001899337622e+02	3.847593981228669691e-02	3.092660402187560109e+00	1.824917849849905238e+00	1.144820725009276714e+02
6.459600001901719679e+02	5.296606341797094331e-02	3.073861260801475481e+00	1.836033836869276570e+00	1.066873422981677635e+02
6.468000001904243845e+02	2.785819517259113809e-02	3.094461690108426311e+00	1.836378778311624771e+00	1.170103944917586318e+02
6.476400001906625903e+02	2.270303185087030329e-02	3.086179585069992015e+00	1.888225229561859564e+00	1.292044817390039384e+02
6.484800001909150069e+02	5.750057345280268351e-02	3.107997551582712958e+00	1.959118019177356729e+00	1.255207147178447258e+02
6.493200001911674235e+02	3.251094289828948547e-02	3.109765482319858165e+00	1.968833949754245083e+00	1.183107835594088044e+02
6.501600001914056293e+02	2.815979587444950027e-02	3.121466698689568275e+00	1.959726739369740400e+00	1.269846420564252583e+02
6.510000001916580459e+02	2.361946854522933847e-02	3.132917736181370927e+00	1.969706448696662449e+00	1.151890668393883175e+02
6.518400001919104625e+02	1.912643629234800358e-02	3.143785022958082820e+00	1.988509298984968865e+00	1.201112464085689595e+02
6.526800001921486682e+02	4.917174497549581247e-03	3.115703061021966036e+00	1.978387554946495541e+00	1.250651391354277422e+02
6.535200001924010849e+02	1.018766686294014789e-02	3.107254170064930321e+00	1.958773077735004975e+00	1.260377672642182176e+02
6.543600001926535015e+02	4.725085544970752949e-03	3.108471707270700435e+00	1.968367264273416239e+00	1.156215269494145019e+02
6.552000001928917072e+02	-2.121044653646464440e-02	3.100289673783420241e+00	1.958367264273416453e+00	1.173719290068698768e+02
6.560400001931441238e+02	-7.051388465200147948e-03	3.101573925356628791e+00	2.079260053888912552e+00	1.114210368322266902e+02
6.568800001933965405e+02	-4.407470730259355207e-02	3.112391176357764522e+00	2.089909355427455040e+00	1.128510133896223806e+02
6.577200001936347462e+02	-6.008118199854983743e-02	3.124042356951884258e+00	2.089645576677423122e+00	1.047087068313845890e+02
6.585600001938871628e+02	-4.563835346921329972e-02	3.115410001484393732e+00	1.978610752350366653e+00	1.128232497732731190e+02
6.594000001941253686e+02	-4.164482816516112962e-02	3.086710931649461642e+00	1.977373021292519795e+00	1.106920852231594381e+02
6.602400001943777852e+02	-4.710740948313407728e-02	3.117394753915714745e+00	2.026155580907751386e+00	1.034131671235848273e+02
6.610800001946302018e+02	-6.278281864466173090e-02	3.108395469427305713e+00	1.964938140522981769e+00	1.140466937418656670e+02
6.619200001948684076e+02	-8.753597381744526729e-02	3.099462899306335117e+00	1.953700409465131571e+00	1.254262978506525741e+02
6.627600001951208242e+02	-1.144174074257993112e-01	3.109746435367952699e+00	1.922706166484237755e+00	1.122543893701843132e+02
6.636000001953732408e+02	-1.102819968927111205e-01	3.150263471715609498e+00	1.923172851965066599e+00	1.063506958581373567e+02
6.644400001956114465e+02	-1.270924878865482555e-01	3.160880579614424590e+00	1.884187385619039645e+00	1.068082603814027607e+02
6.652800001958638632e+02	-9.307531504432553504e-02	3.141380937370223947e+00	1.963720700138214426e+00	1.030832012727904328e+02
6.661200001961162798e+02	-8.995674865268377118e-02	3.111264187227202882e+00	1.934349711003676475e+00	1.268483486155450350e+02
6.669600001963544855e+02	-8.610510857766939807e-02	3.141547723288821814e+00	1.965120756580700956e+00	1.181069617206005802e+02
6.678000001966069021e+02	-1.021588783499698394e-01	3.141264187227204019e+00	1.955912092830796922e+00	1.168627511305687250e+02
6.686400001968451079e+02	-9.688838598457572004e-02	3.121014008349302316e+00	2.006825173119372252e+00	1.131157860375367932e+02
6.694800001970975245e+02	-1.219726066917807827e-01	3.111998045269034563e+00	1.937636800042552565e+00	1.078675338585488532e+02
6.703200001973499411e+02	-5.769531092965429764e-02	2.983098832331785744e+00	1.878022322831062851e+00	1.137186556743248644e+02
6.711600001975881469e+02	-1.125430562551326119e-01	3.114132905027092946e+00	1.928144066869540652e+00	1.172297309412189037e+02
6.720000001978405635e+02	-1.074853917332969644e-01	3.103949440516636571e+00	1.929097728504277853e+00	1.213360836086801129e+02
6.728400001980929801e+02	-1.517655961426100930e-01	3.124683298558467826e+00	1.990964470427588395e+00	1.248001511402476353e+02
6.736800001983311859e+02	-1.458802677847224061e-01	3.135317085049143415e+00	2.071958713408482922e+00	1.178784088512661441e+02
6.745200001985836025e+02	-1.400185869650059090e-01	3.145533906743320784e+00	2.092364526870071018e+00	1.317256925321368612e+02
6.753600001988360191e+02	-1.140386684544196783e-01	3.145867478580521848e+00	2.072222492158516616e+00	1.220335874400620781e+02
6.762000001990742248e+02	-1.392174793143166056e-01	3.135166977722404269e+00	1.991979004081562366e+00	1.182185803159080280e+02
6.770400001993266415e+02	-1.538051017198842629e-01	3.144666619966608678e+00	2.002181910812357302e+00	1.059297954109219830e+02
6.778800001995790581e+02	-1.485346093544936963e-01	3.134716655742185054e+00	2.002222492158516332e+00	1.035559760441643675e+02
6.787200001998172638e+02	-1.433114120654455093e-01	3.144750012925909388e+00	2.022486270908549599e+00	1.131315016161877764e+02
6.795600002000696804e+02	-1.784429278489962911e-01	3.124583227007310171e+00	2.092242782831595704e+00	1.138775481910898435e+02
6.804000002003078862e+02	-1.438582140906223827e-01	3.125267049273563913e+00	2.072121038793119041e+00	1.073251030128622716e+02
6.812400002005603028e+02	-1.186350168015746220e-01	3.095684014070057444e+00	2.032729758985501789e+00	1.043934896595881412e+02
6.820800002008127194e+02	-7.282063105820313353e-02	3.017118372970006845e+00	2.021877550716164151e+00	1.056346678939612502e+02
6.829200002010509252e+02	-8.797579437992553153e-02	2.986834836908391466e+00	2.040761563696793957e+00	1.043784242333907173e+02
6.837600002013033418e+02	-1.035329658505883543e-01	2.917318516072322510e+00	1.960132552831328923e+00	1.036255189534896033e+02
6.846000002015557584e+02	-1.491137848594235038e-01	2.987885588195563713e+00	1.960984761100666773e+00	1.071736295392113334e+02
6.854400002017939642e+02	-2.035595220359578406e-01	3.117952302562997602e+00	1.972648596293186785e+00	1.253026055753975641e+02
6.862800002020463808e+02	-2.193058738120079454e-01	3.127952302562999165e+00	1.974434175524178769e+00	1.261801008818625149e+02
6.871200002022987974e+02	-1.442718568283432035e-01	2.987952302563000373e+00	1.985144349081961579e+00	1.267062690114818793e+02
6.879600002025370031e+02	-1.396634955318010185e-01	2.907668766501378954e+00	1.945671906582026267e+00	1.210219698892534836e+02
6.888000002027894197e+02	-2.549605440825590819e-01	3.147785516644399095e+00	1.995753069274345037e+00	1.166113172927476569e+02
6.896400002030276255e+02	-2.500684123279324211e-01	3.147585373542083786e+00	1.945834231966662387e+00	1.159648891732597633e+02
6.904800002032800421e+02	-1.962167722529226666e-01	3.088552731869953050e+00	1.935631325235867450e+00	1.165773613558266248e+02
6.913200002035324587e+02	-1.920813617198398049e-01	3.068736196380413617e+00	1.895651615908947818e+00	1.149441865568475407e+02
6.921600002037706645e+02	-2.282297216448281318e-01	3.089420018646666932e+00	1.896950218986036774e+00	1.189649397859792970e+02
6.930000002040230811e+02	-1.631484095848190208e-01	2.979987090769899538e+00	1.808654635524709064e+00	1.233773186002895415e+02
6.938400002042754977e+02	-1.777123844522172647e-01	2.990253948239658399e+00	1.829141611678616997e+00	1.240251115047197032e+02
6.946800002045137035e+02	-1.724891871631726303e-01	2.960053805137334848e+00	1.848370566101600332e+00	1.224136044394557956e+02
6.955200002047661201e+02	-1.766511538816235571e-01	2.910687591628015269e+00	1.816463242832128344e+00	1.164462980228690441e+02
6.963600002050185367e+02	-1.913333664398866318e-01	2.989987090769899325e+00	1.896787893601398878e+00	1.258660969808389893e+02
6.972000002052567424e+02	-1.859446363836347871e-01	2.989820304851305011e+00	1.828248822063120116e+00	1.345182322867117648e+02
6.980400002055091591e+02	-1.900356604875650390e-01	2.969486733014106150e+00	1.828106787351567064e+00	1.207094769086510411e+02
6.988800002057615757e+02	-1.838429141334252392e-01	2.909203196952489634e+00	1.837335741774545284e+00	1.114241139970613972e+02
6.997200002059997814e+02	-1.878157005464959894e-01	2.979703554708281743e+00	1.898289403409281206e+00	1.218529693732764088e+02
7.005600002062521980e+02	-1.814101263487941651e-01	2.909770269075725224e+00	1.888370566101601256e+00	1.091102825990054157e+02
7.014000002064904038e+02	-1.955957406054267267e-01	2.999603483157125439e+00	1.908005333986169560e+00	1.094645242881052098e+02
7.022400002067428204e+02	-2.090482811786902317e-01	2.999620161748984160e+00	1.909161902351700135e+00	1.166764843162146974e+02
7.030800002069952370e+02	-2.140379117331985270e-01	2.919069768217610772e+00	2.010582249467262272e+00	1.050040259489243795e+02
7.039200002072334428e+02	-1.885545915242499149e-01	2.959053089625747646e+00	1.982022887255904919e+00	1.150005509285501830e+02
7.047600002074858594e+02	-2.035442220787597734e-01	2.918602767645531060e+00	1.963179455621434144e+00	1.169986852858320816e+02
7.056000002077382760e+02	-2.582500821751931852e-01	2.908252517216476818e+00	1.983199746294515009e+00	1.221976024617856211e+02
7.064400002079764818e+02	-2.331924176533597404e-01	2.918152445665320727e+00	2.061759108505873073e+00	1.243168796441889441e+02
7.072800002082288984e+02	-2.277327449825854444e-01	2.907685445093237675e+00	2.079263355717095862e+00	1.085884093920465290e+02
7.081200002084813150e+02	-2.316818838574796757e-01	2.967818873828122150e+00	2.148756088890108273e+00	1.061514003639298949e+02
7.089600002087195207e+02	-1.963640964157420399e-01	2.917034980010710044e+00	2.078451728793918818e+00	1.096890121391379012e+02
7.098000002089719374e+02	-2.312827843557361263e-01	2.986284443377012821e+00	2.067518357832259568e+00	1.078115060810939099e+02
7.106400002092243540e+02	-2.554683986123631456e-01	2.905417156600304196e+00	2.038411147447757088e+00	1.096850755694363073e+02
7.114800002094625597e+02	-3.110255700830251158e-01	2.904099547843376428e+00	2.021069225621170418e+00	1.018092903856105522e+02
7.123200002097149763e+02	-2.766536841682114556e-01	2.892982082188767734e+00	2.032083759275144175e+00	1.110840020832371096e+02
7.131600002099531821e+02	-3.217851999517584716e-01	2.891030686941164163e+00	1.982002596582825404e+00	1.056483538012158192e+02
7.140000002102055987e+02	-3.071531911170346518e-01	2.850380221858628715e+00	1.991901143217427617e+00	1.023868551472498609e+02
7.148400002104580153e+02	-2.921191741333757363e-01	2.859362827755177250e+00	1.952672188794448260e+00	9.543065062497387885e+01
7.156800002106962211e+02	-2.767777391534682607e-01	2.938078576181968771e+00	1.903138874275278170e+00	9.925696447319270987e+01
7.165200002109486377e+02	-3.026423286203776541e-01	2.906594181506445551e+00	1.854031663890772563e+00	1.135521677967735741e+02
7.173600002112010543e+02	-3.859056888882594905e-01	3.094876286544879562e+00	1.855350557640939257e+00	1.181299844610257281e+02
7.182000002114392601e+02	-3.217939258933437685e-01	2.973525320604229805e+00	1.907318752929649364e+00	1.408763819669018176e+02
7.190400002116916767e+02	-3.665234335279503597e-01	2.861090246192693698e+00	1.868292705237465157e+00	1.315239645393366459e+02
7.198800002119440933e+02	-4.317731870023688856e-01	2.859672565884608275e+00	1.848110089179748172e+00	1.359130990681479716e+02
7.207200002121822990e+02	-3.874249486257266284e-01	2.847504348942822006e+00	1.807805729083556301e+00	1.255459582384999493e+02
7.215600002124347156e+02	-3.315869153441788342e-01	2.925286096225464760e+00	1.848576774660578792e+00	1.113258199870487317e+02
7.224000002126729214e+02	-3.768839638949383897e-01	2.853935130284819266e+00	1.890463807256969275e+00	1.137935907898403940e+02
7.232400002129253380e+02	-4.222992501365627760e-01	2.862684235895333273e+00	1.852553746584156613e+00	1.092742898330998145e+02
7.240800002131777546e+02	-4.272179380765539491e-01	2.871450020097706002e+00	1.843568280238129020e+00	1.155633308059902618e+02
7.249200002134159604e+02	-4.225859292418370217e-01	2.879915589646595109e+00	1.912330549180280670e+00	1.113364994586337247e+02
7.257600002136683770e+02	-3.974573221054811256e-01	2.869265124564064351e+00	1.910118865814618871e+00	1.178002178422978119e+02
7.266000002139207936e+02	-3.919030592820149650e-01	2.847897480031553741e+00	1.908556483987497998e+00	1.086785951188338544e+02
7.274400002141589994e+02	-3.971055176800799558e-01	2.866813371560668955e+00	1.908130379852828185e+00	1.392055118000022844e+02
7.282800002144114160e+02	-4.113620745512278631e-01	2.895395691252581116e+00	1.838515902641340460e+00	1.395219908629629231e+02
7.291200002146638326e+02	-3.766354755638143814e-01	2.943877939393335197e+00	1.907744857064319177e+00	1.247113664385577323e+02
7.299600002149020384e+02	-3.816251061183280058e-01	2.952243437391066649e+00	1.887115846198852864e+00	1.128253939613430106e+02
7.308000002151544550e+02	-4.161181383712033721e-01	2.950842435674841724e+00	1.866994102160377977e+00	1.166938104750141747e+02
7.316400002154068716e+02	-4.111550640020649183e-01	2.909224612264436516e+00	1.878556483987498638e+00	1.170150431911388864e+02
7.324800002156450773e+02	-4.361446945565727873e-01	2.827073073914514012e+00	1.849307238891439553e+00	1.192074903281385048e+02
7.333200002158974939e+02	-4.204721940422420090e-01	2.816489323199419914e+00	1.968170961198987712e+00	1.245225198713254713e+02
7.341600002161356997e+02	-4.258874802838636953e-01	2.835588679238988163e+00	1.977785438410476715e+00	1.307116838435752584e+02
7.350000002163881163e+02	-4.403805125367412643e-01	2.814554606543676840e+00	1.967339043602727600e+00	1.374244509952370947e+02
7.358400002166405329e+02	-4.356775610875001092e-01	2.833353747929770350e+00	1.966486835333389749e+00	1.294529522026754194e+02
7.366800002168787387e+02	-4.612347325581662716e-01	2.842719961439097887e+00	1.976385381967991961e+00	1.326696873112944104e+02
7.375200002171311553e+02	-4.676668629412361611e-01	2.861268923947291043e+00	1.976608579371866625e+00	1.216002036770630212e+02
7.383600002173835719e+02	-4.436260425608384850e-01	2.940168136884535599e+00	1.856446253987231287e+00	1.269588059891993908e+02
7.392000002176217777e+02	-4.097507549476553379e-01	2.878350170371815508e+00	1.844924453506271433e+00	1.161735651990528027e+02
7.400400002178741943e+02	-4.153079264183201502e-01	2.877065918798608735e+00	1.823788175813820800e+00	1.207026400944712492e+02
7.408800002181266109e+02	-4.706286225072542351e-01	2.804714237346372485e+00	1.805107069563986144e+00	1.254197559774627138e+02
7.417200002183648166e+02	-4.446959990730139367e-01	2.923930343528954978e+00	1.835675208410211923e+00	1.322503179999328040e+02
7.425600002186172333e+02	-4.402295230055077724e-01	2.912679449139465859e+00	1.904741837448554520e+00	1.303483261591552491e+02
7.434000002188696499e+02	-4.458812846288662257e-01	2.930911518402323779e+00	1.904031663890775050e+00	1.192076063552859182e+02
7.442400002191078556e+02	-4.414621036377006646e-01	2.899710659788414802e+00	1.984051954563852860e+00	1.125218582559259062e+02
7.450800002193602722e+02	-5.058605457378817505e-01	2.788476443990788312e+00	2.023828757159977343e+00	1.175110675048291000e+02
7.459200002195984780e+02	-4.907082910633562278e-01	2.777258906785016634e+00	1.994254861294647796e+00	1.145051414779370305e+02
7.467600002198508946e+02	-5.352959134689285747e-01	2.786058048171110357e+00	2.005452011006335411e+00	1.117016955465550012e+02
7.476000002201033112e+02	-5.200490686417076347e-01	2.795157404210677043e+00	1.986162184564118860e+00	1.140192258102973568e+02
7.484400002203415170e+02	-5.350623467343904593e-01	2.783456187840972262e+00	1.965878115141006077e+00	1.064098170917115880e+02
7.492800002205939336e+02	-5.192716085291930739e-01	2.802688972615420937e+00	1.976020149852560692e+00	1.168440987373913202e+02
7.501200002208463502e+02	-5.141193538546655617e-01	2.821171220756172104e+00	1.996933230141138438e+00	1.081045214784615496e+02
7.509600002210845560e+02	-5.389670991801374100e-01	2.809369932835307893e+00	1.976953520814216603e+00	1.098606654383504946e+02
7.518000002213369726e+02	-5.552100492578215807e-01	2.817084965750513703e+00	2.006872358121899680e+00	1.169142421295306491e+02
7.526400002215893892e+02	-4.999632044306032697e-01	2.845367070788947572e+00	2.076588288698788531e+00	1.261468268832515633e+02
7.534800002218275949e+02	-5.253311955958821500e-01	2.783715890194823572e+00	1.966162184564119286e+00	1.236860852428089004e+02
7.543200002220800116e+02	-5.403681212267361644e-01	2.792765210458810543e+00	1.875675208410211070e+00	1.132101155591405188e+02
7.551600002223182173e+02	-5.356415222393291486e-01	2.780513600557732445e+00	1.895979568506403368e+00	1.179240950099266740e+02
7.560000002225706339e+02	-5.520736526223952723e-01	2.798962491514764395e+00	1.986304219275675464e+00	1.067529945425799696e+02
7.568400002228230505e+02	-5.679618896274813977e-01	2.788295347840374916e+00	1.997257880910410677e+00	1.110499320847435456e+02
7.576800002230612563e+02	-5.537791840180421588e-01	2.786827631756704449e+00	1.969327529564514734e+00	1.136280214868728962e+02
7.585200002233136729e+02	-5.489106998015973460e-01	2.785810237653253196e+00	1.910544969949285132e+00	1.111747288818128965e+02
7.593600002235660895e+02	-5.541131581996676658e-01	2.784425914528886992e+00	1.860078284468460907e+00	1.247029726882833103e+02
7.602000002238042953e+02	-5.500013952047524413e-01	2.772991555628943061e+00	1.909713052353028573e+00	1.258202845880095566e+02
7.610400002240567119e+02	-5.554166814463776802e-01	2.781190267708080199e+00	1.908942006776008782e+00	1.184906717278453101e+02
7.618800002243091285e+02	-5.799806563137774873e-01	2.799689194440688311e+00	1.967339043602727600e+00	1.080925749574871446e+02
7.627200002245473343e+02	-5.763418440823215860e-01	2.787621049050072131e+00	1.857217299564251078e+00	1.258539362647786533e+02
7.635600002247997509e+02	-5.921118433965446570e-01	2.786053261415245785e+00	1.836588288698788318e+00	1.155107896107379588e+02
7.644000002250521675e+02	-5.869359411838406260e-01	2.823684901371148470e+00	1.854498349371601407e+00	1.103047553719759435e+02
7.652400002252903732e+02	-5.726822929598931466e-01	2.801633434572385895e+00	1.903950501198456990e+00	1.061814638829783348e+02
7.660800002255427898e+02	-5.877901612052642832e-01	2.759515253406187085e+00	1.974376605333123536e+00	1.017069405658137669e+02
7.669200002257809956e+02	-6.026615540689128636e-01	2.787146893362082878e+00	1.974904162833190924e+00	1.160227749992810402e+02
7.677600002260334122e+02	-6.576511846234236458e-01	2.774961997828446769e+00	1.955228813602461813e+00	1.116120197282705959e+02
7.686000002262858288e+02	-6.626171676397625276e-01	2.783294138642462556e+00	1.955228813602463589e+00	1.019653471961579214e+02
7.694400002265240346e+02	-6.273703228125455666e-01	2.751225993251843249e+00	1.885938987160242775e+00	9.817716086896831484e+01
7.702800002267764512e+02	-6.215795846073426389e-01	2.768974383350762736e+00	1.846689742064185680e+00	9.690454156532975105e+01
7.711200002270288678e+02	-6.172786413070472378e-01	2.737056345286877246e+00	1.886344800621833073e+00	1.011412990374062275e+02
7.719600002272670736e+02	-6.030486406212673955e-01	2.764471163548604338e+00	1.906425963314152483e+00	1.016829513432236922e+02
7.728000002275194902e+02	-6.173051974924135266e-01	2.822970090281218702e+00	1.916933230141140143e+00	9.600845458889580186e+01
7.736400002277719068e+02	-6.318455248216388043e-01	2.781368945462672215e+00	1.907440496968128230e+00	1.116033543588706465e+02
7.744800002280101126e+02	-6.573081061396077729e-01	2.789867872195285869e+00	1.976466544660310021e+00	1.079602942208555589e+02
7.753200002282625292e+02	-6.728652776102741484e-01	2.758733727948820658e+00	1.905959277833323640e+00	1.157746043843841051e+02
7.761600002285007349e+02	-6.474765475540191773e-01	2.776882404252376091e+00	1.906892648794979550e+00	1.214626420587352271e+02
7.770000002287531515e+02	-6.530573665628534030e-01	2.774914330412910246e+00	1.857156427545012534e+00	1.088757205944367001e+02
7.778400002290055681e+02	-6.691584314114980003e-01	2.762912899389727173e+00	1.856852067448821586e+00	1.133238602085327926e+02
7.786800002292437739e+02	-6.642190045805289600e-01	2.760728003856090851e+00	1.856811486102662556e+00	1.129929633464968504e+02
7.795200002294961905e+02	-6.698707662038820843e-01	2.798443036771290693e+00	1.855675208410211496e+00	1.117935477512496618e+02
7.803600002297486071e+02	-6.849549869110873601e-01	2.756491641523689751e+00	1.894599802736999905e+00	1.210746661873737793e+02
7.812000002299868129e+02	-6.893061339349255690e-01	2.743506173580781748e+00	1.853767885140738869e+00	1.106433006874638352e+02
7.820400002302392295e+02	-6.937991661877997984e-01	2.742171886231991706e+00	1.833707013121502527e+00	1.113845179491022748e+02
7.828800002304916461e+02	-6.890252721240415212e-01	2.729336525615815745e+00	1.894072245236932517e+00	1.248293214292541364e+02
7.837200002307298519e+02	-6.940621977549010779e-01	2.796667950918243051e+00	1.904356314660045513e+00	1.118955819704104471e+02
7.845600002309822685e+02	-6.888626480040294098e-01	2.774199519322980478e+00	1.854051954563852078e+00	1.131358135957014355e+02
7.854000002312346851e+02	-6.839468687112333356e-01	2.781664373360284159e+00	1.913138874275276180e+00	1.028802085019668340e+02
7.862400002314728908e+02	-6.888419091130515426e-01	2.799012477254567699e+00	1.861921433890508126e+00	1.107267723225572809e+02
7.870800002317253075e+02	-7.344463756600596582e-01	2.697311260884864836e+00	1.840967772255771351e+00	1.094346740533271429e+02
7.879200002319635132e+02	-7.501927274361097631e-01	2.684776114922170720e+00	1.830338761390311930e+00	1.106592322838670555e+02
7.887600002322159298e+02	-7.563410873611005059e-01	2.702391076286208005e+00	1.870338761390307525e+00	1.133940403453597980e+02
7.896000002324683464e+02	-7.214726031446492271e-01	2.720222859344428201e+00	1.849344518409411720e+00	1.080351445517618600e+02
7.904400002327065522e+02	-7.066987090808893868e-01	2.718555000158445978e+00	1.848634344851630473e+00	1.138191124054994816e+02
7.912800002329589688e+02	-6.716173970208849653e-01	2.656820426605024821e+00	1.869851785236400943e+00	1.362899684183392424e+02
7.921200002332113854e+02	-6.771036258770291028e-01	2.645185924602754923e+00	1.970217017351830080e+00	1.187721164101991320e+02
7.929600002334495912e+02	-7.116439532062486251e-01	2.743334600906312204e+00	1.959567715813287592e+00	1.232613686437306342e+02
7.938000002337020078e+02	-7.050491987031648478e-01	2.730982919454076452e+00	1.988370566101599124e+00	1.309555049691999784e+02
7.946400002339544244e+02	-7.093530506506606770e-01	2.738647916593698994e+00	1.957700973889975771e+00	1.235715480254687435e+02
7.954800002341926302e+02	-7.239879681325760430e-01	2.716229520774019690e+00	1.888512600813156084e+00	1.351412835439832065e+02
7.963200002344450468e+02	-7.385046479236283545e-01	2.703761089178760457e+00	1.908837251582426120e+00	1.210831614166763046e+02
7.971600002346832525e+02	-7.532578030964103277e-01	2.731309336175366198e+00	1.908938704947823695e+00	1.316479225244481484e+02
7.980000002349356691e+02	-7.379163681164975230e-01	2.749024369090566466e+00	1.908898123601664665e+00	1.339873641744616748e+02
7.988400002351880858e+02	-7.426695232892779330e-01	2.746656009046471780e+00	1.877883589947691334e+00	1.213907732333789653e+02
7.996800002354262915e+02	-7.766186621641786303e-01	2.765255007330239323e+00	1.845955976005139831e+00	1.118323433681321433e+02
8.005200002356787081e+02	-7.800948502756117620e-01	2.762786575734985206e+00	1.832993537735537970e+00	1.070980532422564693e+02
8.013600002359311247e+02	-7.740203416123367930e-01	2.600768466119941280e+00	1.831776097350767074e+00	1.052571501124714359e+02
8.022000002361693305e+02	-7.767871035785791634e-01	2.629450857363014649e+00	1.812628305620105351e+00	1.151530104120288485e+02
8.030400002364217471e+02	-7.411382506024200012e-01	2.577049140135192928e+00	1.831735516004608044e+00	1.190900147295816680e+02
8.038800002366741637e+02	-7.448982091719340559e-01	2.624463958396923147e+00	1.828894821773481283e+00	1.064524366896197733e+02
8.047200002369123695e+02	-7.683271022070243816e-01	2.762262384271421567e+00	1.858529589658051151e+00	1.088698167424738301e+02
8.055600002371647861e+02	-7.724890689254788612e-01	2.750010774370341693e+00	1.900132552831326649e+00	1.023201716510174606e+02
8.064000002374172027e+02	-7.362253799568190260e-01	2.547425592632066582e+00	1.851025342446824595e+00	1.073906405272344529e+02
8.072400002376554085e+02	-7.497488631445996532e-01	2.614823732301926995e+00	1.840355750235206145e+00	1.084325927987050306e+02
8.080800002379078251e+02	-7.630358709506577242e-01	2.732622158176427618e+00	1.839057147158117189e+00	1.070570694914837873e+02
8.089200002381460308e+02	-7.868904196728614409e-01	2.740170405173033785e+00	1.907373021292519510e+00	1.062328889162674415e+02
8.097600002383984474e+02	-7.307922634714092425e-01	2.527918795271951069e+00	1.956601975715496877e+00	1.057378321473716198e+02
8.106000002386508640e+02	-7.345995171172710059e-01	2.526067471575510481e+00	1.936723719753974393e+00	1.044406152781121335e+02
8.114400002388890698e+02	-7.686432461448617914e-01	2.523865897450011886e+00	1.795932383503876295e+00	1.086627238955692576e+02
8.122800002391414864e+02	-7.127342702487933224e-01	2.481264037119871091e+00	1.873984478888248262e+00	9.319540408069310899e+01
8.131200002393939030e+02	-7.261631632838838613e-01	2.519379356239712209e+00	1.930859715234005236e+00	8.991577998503984759e+01
8.139600002396321088e+02	-7.405143103077254096e-01	2.517311210849092262e+00	1.900048088310828831e+00	9.394731085754426658e+01
8.148000002398845254e+02	-7.740850885718533192e-01	2.654342421498038007e+00	1.900737971195530562e+00	1.103663756273845280e+02
8.156400002401369420e+02	-7.980815225230983856e-01	2.701757239759762896e+00	1.911772795522583834e+00	1.142183263514702958e+02
8.164800002403751478e+02	-7.622198417033807516e-01	2.588604985898255606e+00	1.831793086195661502e+00	1.135295699090905401e+02
8.173200002406275644e+02	-7.863345133454870961e-01	2.595519446404180641e+00	1.830453901772417069e+00	1.101162794820782977e+02
8.181600002408799810e+02	-7.606147177548052696e-01	2.561633334500834636e+00	1.829256752060725688e+00	1.100682686642865491e+02
8.190000002411181868e+02	-7.943037337098033390e-01	2.518664545149784217e+00	1.848871229272216254e+00	1.070390599961830986e+02
8.198400002413706034e+02	-8.180873398174881572e-01	2.525195398042933803e+00	1.869195880041489843e+00	1.032216079184898234e+02
8.206800002416088091e+02	-8.317290606961353916e-01	2.492293323059323384e+00	1.839743728214635610e+00	1.009316850956398639e+02
8.215200002418612257e+02	-8.552525438839158056e-01	2.550008355974521024e+00	1.830048088310828547e+00	9.955736578608589582e+01
8.223600002421136423e+02	-8.683976664609307505e-01	2.577356459868806127e+00	1.799865472253113552e+00	9.473306669302871796e+01
8.232000002423518481e+02	-8.028670511756370587e-01	2.485038135600285969e+00	1.879155298695330600e+00	9.683815818293479083e+01
8.240400002426042647e+02	-7.663668868252457855e-01	2.471619024269015696e+00	1.889317624079966507e+00	9.810128620004724098e+01
8.248800002428566813e+02	-7.698194273985041747e-01	2.489400771551657954e+00	1.820027797637749245e+00	1.038592361334835203e+02
8.257200002430948871e+02	-8.037449187352354585e-01	2.486065053179689954e+00	1.819824890906954096e+00	9.631400609354528797e+01
8.265600002433473037e+02	-7.971265166939804914e-01	2.503446514257692712e+00	1.829033554656852800e+00	1.007868680695823400e+02
8.274000002435997203e+02	-8.202006966564781010e-01	2.510194188845023433e+00	1.818972682637614469e+00	1.084706218167889773e+02
8.282400002438379261e+02	-8.431566389281037743e-01	2.517075292167231026e+00	1.829033554656852800e+00	1.070806912571909493e+02
8.290800002440903427e+02	-8.359706959706940665e-01	2.523656180835962104e+00	1.828181346387516726e+00	1.032473910299513591e+02
8.299200002443285484e+02	-8.689029907041536660e-01	2.500187033729114106e+00	1.776213151098804843e+00	1.009471915241011857e+02
8.307600002445809650e+02	-8.621899985102032815e-01	2.506817958173426675e+00	1.774569606579367687e+00	1.015668524510846851e+02
8.316000002448333817e+02	-8.451695883200045500e-01	2.462948524861941380e+00	1.784792803983242138e+00	9.193813714509317947e+01
8.324400002450715874e+02	-8.777235224426984672e-01	2.499512734938814873e+00	1.815502977541022744e+00	8.916112733100467835e+01
8.332800002453240040e+02	-8.703720467180762199e-01	2.466493909812179197e+00	1.874731931964005227e+00	8.949503112730477028e+01
8.341200002455764206e+02	-8.334462266805715558e-01	2.453024762705332762e+00	1.881688331002081327e+00	8.469548308983803508e+01
8.349600002458146264e+02	-8.868041771011387908e-01	2.449789115884525970e+00	1.869638973021055861e+00	9.781568114418919890e+01
8.358000002460670430e+02	-8.805877832088313539e-01	2.436970433860210505e+00	1.788157753886251200e+00	9.968790966155307842e+01
8.366400002463194596e+02	-8.738038484003656237e-01	2.453284465059184072e+00	1.816209849270624233e+00	9.381131989514022962e+01
8.374800002465576654e+02	-8.467597906719905865e-01	2.430248961340693015e+00	1.845418513020522511e+00	1.072853660352924976e+02
8.383200002468100820e+02	-8.306852820087140543e-01	2.435812455905972840e+00	1.884363398020388658e+00	1.073697937193838783e+02
8.391600002470624986e+02	-8.546107733454402222e-01	2.422376665982849175e+00	1.852618400135552790e+00	9.842059657617630819e+01
8.400000002473007044e+02	-8.481106089950518623e-01	2.418423839712060541e+00	1.930812530231479585e+00	9.405089548232976426e+01
8.408400002475531210e+02	-8.820124527936012981e-01	2.415004728380795385e+00	1.940467588789131170e+00	1.034290748260218322e+02
8.416800002477913267e+02	-8.945900344544597260e-01	2.421735724376260279e+00	1.931157471673831338e+00	1.090557996243150569e+02
8.425200002480437433e+02	-8.789648290164748801e-01	2.408433363188011711e+00	1.860629914173765442e+00	9.543223668071941290e+01
8.433600002482961600e+02	-9.130558531204115980e-01	2.383913464793993242e+00	1.860650204846844957e+00	1.012577698603024174e+02
8.442000002485343657e+02	-8.976198279878069286e-01	2.389827209788327522e+00	1.931461831770025839e+00	1.017529069601302183e+02
8.450400002487867823e+02	-9.317108520917418701e-01	2.415307311394316869e+00	1.901502413116183732e+00	9.305020858953329821e+01
8.458800002490391989e+02	-8.860856466537541110e-01	2.361004234694471293e+00	1.861400959750787010e+00	9.182869925192835581e+01
8.467200002492774047e+02	-9.106732690593268842e-01	2.396968015464391755e+00	1.921908226577771828e+00	1.070957936493653904e+02
8.475600002495298213e+02	-8.846460554723982739e-01	2.393198653704063261e+00	1.931441541096944547e+00	1.012559771646588018e+02
8.484000002497822379e+02	-8.495410958742155572e-01	2.378995648555383369e+00	1.920650204846845455e+00	1.017524528896788638e+02
8.492400002500204437e+02	-8.935138822872819020e-01	2.335142893835762123e+00	1.940731367539163088e+00	1.110502286399376999e+02
8.500800002502728603e+02	-8.582197423837207850e-01	2.391089996013816332e+00	1.929777705904424323e+00	1.006288209669241809e+02
8.509200002505252769e+02	-8.619324058768853547e-01	2.387404027212792101e+00	1.878235614750387583e+00	9.637615917103809693e+01
8.517600002507634827e+02	-8.766146184351502058e-01	2.322533878389714701e+00	1.837626894558001212e+00	9.582397710815601499e+01
8.526000002510158993e+02	-9.193104377868728250e-01	2.298397587608471682e+00	1.776957302346380274e+00	9.149288723993318229e+01
8.534400002512541050e+02	-9.126920357456143051e-01	2.314428082745831006e+00	1.856937011673302607e+00	1.018944892500902881e+02
8.542800002515065216e+02	-8.659081009371494275e-01	2.320141684637851753e+00	1.908458812154259832e+00	9.813482890924973390e+01
8.551200002517589382e+02	-8.385566252125276065e-01	2.315855286529865609e+00	1.959229857731278557e+00	9.087932519742061288e+01
8.559600002519971440e+02	-8.721983460911815200e-01	2.330868387563773680e+00	2.038255905423467240e+00	1.055263520245827493e+02
8.568000002522495606e+02	-8.244212146794431817e-01	2.337048990027868811e+00	1.957566022538765438e+00	1.053145315592956308e+02
8.576400002525019772e+02	-8.869987963403058728e-01	2.353146199532668348e+00	1.946977593019459718e+00	1.001870005411105353e+02
8.584800002527401830e+02	-8.799310910737645486e-01	2.378276050709590805e+00	1.957302243788731744e+00	9.311048193019948371e+01
8.593200002529925996e+02	-8.619647793566453942e-01	2.394840260786459396e+00	1.997444278500287496e+00	9.986519231058767332e+01
8.601600002532450162e+02	-8.847788363992403760e-01	2.369386361248295714e+00	1.926734104942502412e+00	1.029175066766389648e+02
8.610000002534832220e+02	-8.574273606746203313e-01	2.344499533833358740e+00	1.926023931384721166e+00	9.474900498102294932e+01
8.618400002537356386e+02	-8.984678523542299899e-01	2.320346564460253447e+00	1.955354339173100087e+00	1.058482330179129463e+02
8.626800002539738443e+02	-8.707143684806695205e-01	2.374976057881385216e+00	1.953649922634424385e+00	1.045076235937093543e+02
8.635200002542262609e+02	-8.638831385958543052e-01	2.300289373568771722e+00	2.012006378114987726e+00	1.077026729538367817e+02
8.643600002544786776e+02	-8.962478924131627167e-01	2.296002975460789131e+00	2.001012135134089931e+00	1.026202509936792353e+02
8.652000002547168833e+02	-8.884471134632541123e-01	2.331499755658629880e+00	1.951215041864886146e+00	1.015706515712471116e+02
8.660400002549692999e+02	-9.205753918988239803e-01	2.326963178672752264e+00	2.012270156865019644e+00	1.119405628635282426e+02
8.668800002552217165e+02	-9.125617851053622331e-01	2.292760173524071021e+00	1.972148412826541630e+00	1.051630946242473215e+02
8.677200002554599223e+02	-9.745245307737242513e-01	2.257940060476572697e+00	2.021965796768828483e+00	1.080965405575099680e+02
8.685600002557123389e+02	-9.670075222818912408e-01	2.243653662368593871e+00	2.001052716480248961e+00	9.685653499429875524e+01
8.694000002559647555e+02	-9.292540384083309846e-01	2.259300549893170640e+00	2.010301961576312024e+00	9.411267790270963474e+01
8.702400002562029613e+02	-9.412877266912129670e-01	2.285114223336348616e+00	1.949713532057005594e+00	1.114658883471589377e+02
8.710800002564553779e+02	-9.240071935811116077e-01	2.280360824656295193e+00	1.947846790133691997e+00	1.088781802296725374e+02
8.719200002567077945e+02	-9.670577260054340485e-01	2.215740854711116370e+00	1.906142373595018924e+00	1.083257381671026991e+02
8.727600002569460003e+02	-9.293042421318720159e-01	2.191621242521739177e+00	1.906487315037365349e+00	1.099935782594571947e+02
8.736000002571984169e+02	-9.321419467126350611e-01	2.197768487802111537e+00	1.906811965806637588e+00	9.999461136912948689e+01
8.744400002574366226e+02	-9.253343643659999174e-01	2.263915733082484394e+00	1.916081501575776613e+00	9.499541404285486124e+01
8.752800002576890392e+02	-9.089051426301271164e-01	2.310630050486096820e+00	1.866162664268093963e+00	9.399604189342770155e+01
8.761200002579414559e+02	-9.128306339668483815e-01	2.295926687581617998e+00	1.886751093787399469e+00	1.023960164263429817e+02
8.769600002581796616e+02	-9.055264533185791720e-01	2.271390110595740808e+00	1.945898885518062116e+00	1.094360377076765758e+02
8.778000002584320782e+02	-9.488371086628024642e-01	2.277503998692399279e+00	1.934519119748658866e+00	1.106604160923207161e+02
8.786400002586844948e+02	-9.518166984726068591e-01	2.283567851013474481e+00	1.943991562248591265e+00	1.053944581377567999e+02
8.794800002589227006e+02	-9.435193212210659652e-01	2.299698417701989683e+00	1.943991562248591265e+00	1.042351758576936618e+02
8.803200002591751172e+02	-9.454111242749050348e-01	2.245478733961446594e+00	1.942571215133028772e+00	8.653946024331816034e+01
8.811600002594275338e+02	-9.476812879395204448e-01	2.251309085996490822e+00	1.922429180421472594e+00	8.892228680578367062e+01
8.820000002596657396e+02	-9.688873123863412928e-01	2.207756545930338987e+00	1.953626330133159783e+00	8.735190962009417603e+01
8.828400002599181562e+02	-9.114648940472065419e-01	2.253286683311898742e+00	1.944498829075579138e+00	8.940928113125207233e+01
8.836800002601563619e+02	-9.044208363188364075e-01	2.249233785489957782e+00	1.894985805229485010e+00	1.076441793385440064e+02
8.845200002604087786e+02	-9.064545246017132740e-01	2.255297637811031208e+00	1.904681445133292073e+00	1.235848623318283757e+02
8.853600002606611952e+02	-8.982990325792119535e-01	2.210994561111196077e+00	1.923971271575512176e+00	1.181497474283962106e+02
8.862000002608994009e+02	-9.207583765492071137e-01	2.217125127799706164e+00	1.943504586094684683e+00	1.188885322399993072e+02
8.870400002611518175e+02	-9.425792369885304112e-01	2.193439158998684135e+00	1.943423423402364847e+00	1.023311084568575495e+02
8.878800002614042342e+02	-9.336670237444906206e-01	2.210153476402295425e+00	1.911759588209847038e+00	1.133971294875696998e+02
8.887200002616424399e+02	-9.748730481913199242e-01	2.206117257172211410e+00	1.939831974267297809e+00	1.030367055444125839e+02
8.895600002618948565e+02	-9.648730481913201373e-01	2.212548038514206894e+00	1.848553661863292064e+00	9.482037805534952213e+01
8.904000002621472731e+02	-9.553459989547814502e-01	2.167978104344609136e+00	1.800156625036569480e+00	1.098909837393400863e+02
8.912400002623854789e+02	-9.660554250999666692e-01	2.184208742584285545e+00	1.822003076286801360e+00	1.169333105881500359e+02
8.920800002626378955e+02	-9.672378020086238593e-01	2.189822272925141533e+00	1.801637844171374070e+00	1.181586335742671992e+02
8.929200002628903121e+02	-9.678762855392939457e-01	2.165952839613659364e+00	1.780542147825080690e+00	1.198934983116778881e+02
8.937600002631285179e+02	-9.594606705968864446e-01	2.172016691934734567e+00	1.788817440613325260e+00	1.099343440309555007e+02
8.946000002633809345e+02	-9.205484573528490699e-01	2.177913758337210126e+00	1.787802906959351290e+00	1.039589611472752750e+02
8.954400002636191402e+02	-9.316598916469782665e-01	2.213860860515266538e+00	1.788573952536369305e+00	1.043739507865735305e+02
8.962800002638715569e+02	-9.432679242427468580e-01	2.189541105223566930e+00	1.788858021959480737e+00	9.962287144698368024e+01
8.971200002641239735e+02	-9.348050142239952010e-01	2.175838457830677086e+00	1.806950698690009460e+00	1.027728453901646049e+02
8.979600002643621792e+02	-9.363893992815874867e-01	2.151802238600600603e+00	1.825956455709116355e+00	9.966235445547593486e+01
8.988000002646145958e+02	-9.575481286520677315e-01	2.137699305003074812e+00	1.846443431863024287e+00	1.037961695794159311e+02
8.996400002648670124e+02	-9.691798087860057365e-01	2.134263515079949158e+00	1.837315930805443642e+00	9.427634896902674200e+01
9.004800002651052182e+02	-9.799365300075404406e-01	2.100627582054503506e+00	1.938188429747860653e+00	7.856383505585840510e+01
9.013200002653576348e+02	-9.803858332328285741e-01	2.086841541702316505e+00	1.938249301767099197e+00	8.713614390003540677e+01
9.021600002656100514e+02	-9.410006692253300997e-01	2.123205608676869360e+00	1.927011570709250776e+00	8.428007763030760202e+01
9.030000002658482572e+02	-9.422776362866738253e-01	2.110103390590941430e+00	1.925692676959082306e+00	9.156629162213333473e+01
9.038400002661006738e+02	-9.845477999512883827e-01	2.145967099809695355e+00	1.945469479555207215e+00	9.993864156416358924e+01
9.046800002663388796e+02	-9.958720620889796038e-01	2.132814845948187710e+00	1.915672386286003004e+00	1.089612837361093227e+02
9.055200002665912962e+02	-9.772672668411814811e-01	2.158695233758804122e+00	1.933907097728090108e+00	1.013754905862115692e+02
9.063600002668437128e+02	-9.788752994369520621e-01	2.144292085507803591e+00	1.931735995708585563e+00	9.982408781944171494e+01
9.072000002670819185e+02	-9.696320206584871926e-01	2.099955651624242137e+00	1.901147566189280269e+00	9.989251492769179208e+01
9.080400002673343351e+02	-9.909089877198304919e-01	2.125152217168606583e+00	1.889422858977523489e+00	8.793364431581065332e+01
9.088800002675867518e+02	-9.524460777010794743e-01	2.080799104693189960e+00	1.796095188592490288e+00	8.775843163343515130e+01
9.097200002678249575e+02	-9.637466923005995056e-01	2.056079063196852630e+00	1.783092168976725844e+00	9.165326746242544687e+01
9.105600002680773741e+02	-9.844561184457880643e-01	2.091592521986555653e+00	1.789561591860895362e+00	8.999057113724805390e+01
9.114000002683297907e+02	-9.759459133506869222e-01	2.096588944428599888e+00	1.817633977918349686e+00	9.999295334214161812e+01
9.122400002685679965e+02	-9.570573476448238637e-01	2.082302546320619285e+00	1.797613687245267045e+00	1.059942364187401438e+02
9.130800002688204131e+02	-9.679796016335711073e-01	2.107832683702179466e+00	1.767755721956824289e+00	1.105951890726212525e+02
9.139200002690728297e+02	-9.787126753169363980e-01	2.073562964186059787e+00	1.826599153591292435e+00	1.173555412954435297e+02
9.147600002693110355e+02	-9.995639866911645299e-01	2.098309207750206795e+00	1.814306307533312790e+00	1.024119354370588866e+02
9.156000002695634521e+02	-1.000438945603564278e+00	2.094723310500336666e+00	1.762054042821489475e+00	9.844555255252170411e+01
9.164400002698016579e+02	-1.012141568352024734e+00	2.080270126473761749e+00	1.821343869263706949e+00	9.206616156081219060e+01
9.172800002700540745e+02	-9.731820600316396508e-01	2.046050442733225339e+00	1.839720615417348881e+00	8.723889258163049476e+01
9.181200002703064911e+02	-1.014837387703751759e+00	2.011714008849658342e+00	1.787448060032444275e+00	9.234187308560227336e+01
9.189600002705446968e+02	-1.025806936768848487e+00	2.008111433007934821e+00	1.815216085993705875e+00	9.340395388066053783e+01
9.198000002707971134e+02	-9.568474284484569381e-01	2.004175285329010237e+00	1.864485621762842271e+00	1.010408733034358875e+02
9.206400002710495301e+02	-9.583608708915321017e-01	2.020038994547769917e+00	1.863227600031914122e+00	8.462287871076350143e+01
9.214800002712877358e+02	-9.703945591744158605e-01	1.995852667990947182e+00	1.901036207339332762e+00	7.877193570882246831e+01
9.223200002715401524e+02	-9.617897639266246301e-01	1.981266055229488288e+00	1.910569521858503705e+00	7.826184520825506752e+01
9.231600002717925690e+02	-9.638234522095068257e-01	1.955995620201775864e+00	1.981056498012408795e+00	9.595568122316140602e+01
9.240000002720307748e+02	-9.863300912558479183e-01	2.000675149398487562e+00	1.890873881954695079e+00	1.025719462705208116e+02
9.248400002722831914e+02	-9.680800090806549463e-01	1.985454750146356417e+00	1.889270918781416952e+00	9.554214403794927080e+01
9.256800002725356080e+02	-9.801373449017045658e-01	1.989517171444251886e+00	1.838885395992903682e+00	9.232400676731553801e+01
9.265200002727738138e+02	-1.021650787344784206e+00	1.953379449639824017e+00	1.809169465416019307e+00	8.939297815859769969e+01
9.273600002730262304e+02	-1.032336565951801788e+00	1.937208370651683609e+00	1.799047721377540654e+00	8.563450723970458967e+01
9.282000002732644361e+02	-9.737790657803611083e-01	1.950837148561220147e+00	1.758905686665983126e+00	9.737902251094033090e+01
9.290400002735168528e+02	-9.744648443873771271e-01	1.965166427328872700e+00	1.758215803781284947e+00	8.242573167368176712e+01
9.298800002737692694e+02	-9.653161557616023458e-01	1.960262921322080132e+00	1.746815747338800406e+00	1.054537206097422199e+02
9.307200002740074751e+02	-9.658127540632381880e-01	1.944125199517655389e+00	1.775760632338664990e+00	1.042703677250408987e+02
9.315600002742598917e+02	-9.569714834337155196e-01	1.918120906448111285e+00	1.794989586761646549e+00	1.025610506643237159e+02
9.324000002745123084e+02	-9.478227948079460674e-01	1.942566935358781777e+00	1.794908424069326713e+00	9.853527761997139578e+01
9.332400002747505141e+02	-9.476809095789082704e-01	1.908080394148480963e+00	1.744786680030850690e+00	1.071199600396976166e+02
9.340800002750029307e+02	-9.582957455714051775e-01	1.942976745039368680e+00	1.744522901280818772e+00	1.062708060531177523e+02
9.349200002752553473e+02	-9.788159914112117832e-01	1.958390132277912699e+00	1.743528658299924317e+00	9.376102116849460799e+01
9.357600002754935531e+02	-9.390997618692882298e-01	1.953636733597857500e+00	1.732230055222837350e+00	9.325522336088954489e+01
9.366000002757459697e+02	-9.489342291020790299e-01	1.929100156611980310e+00	1.731114068203465806e+00	1.039514887452356930e+02
9.374400002759841755e+02	-9.787923438730423698e-01	1.915047258790036011e+00	1.790606801376478430e+00	9.737001576911580969e+01
9.382800002762365921e+02	-9.288396389493893679e-01	1.900610753355318039e+00	1.880890870799593273e+00	9.742098573710626397e+01
9.391200002764890087e+02	-9.580356226515043261e-01	1.916507819757793385e+00	1.880708254741874086e+00	9.445145803314733257e+01
9.399600002767272144e+02	-9.775626718880410237e-01	1.912171385874232854e+00	1.859632849068661997e+00	9.566908330225277268e+01
9.408000002769796311e+02	-9.560492294449662865e-01	1.877434665786033463e+00	1.748516862049289244e+00	9.439980471005362972e+01
9.416400002772320477e+02	-9.744411968492006082e-01	1.853698661209431719e+00	1.737482037722237749e+00	9.763863973216254522e+01
9.424800002774702534e+02	-9.633061150168966691e-01	1.859312191550287707e+00	1.735534133106609644e+00	9.358190418384350551e+01
9.433200002777226700e+02	-9.626912790243977724e-01	1.884592150053951087e+00	1.733626809837137017e+00	9.714789941643647353e+01
9.441600002779750866e+02	-9.627858691770860844e-01	1.899321715026244917e+00	1.732226753394652263e+00	8.328756967916106646e+01
9.450000002782132924e+02	-9.628804593297832781e-01	1.894801816632224245e+00	1.711760067913827399e+00	8.497085997461421414e+01
9.458400002784657090e+02	-9.634716477841038795e-01	1.880632168667265347e+00	1.731557161183031823e+00	8.698163850674291098e+01
9.466800002787181256e+02	-9.734716477841054427e-01	1.886545913661603180e+00	1.730603499548294621e+00	9.418693565531930290e+01
9.475200002789563314e+02	-9.641574263911234510e-01	1.862359587104778669e+00	1.698574432240347321e+00	9.451066236823115219e+01
9.483600002792087480e+02	-9.540628362384335759e-01	1.869207333243268820e+00	1.676078679451569187e+00	1.007049349575626707e+02
9.492000002794469538e+02	-9.541337788529524744e-01	1.834820863584127437e+00	1.685875772720775601e+00	9.242160819591477150e+01
9.500400002796993704e+02	-9.240391887002612492e-01	1.791335037885421144e+00	1.746951178393990389e+00	9.445120996149762505e+01
9.508800002799517870e+02	-9.545357870018928992e-01	1.817348854430916205e+00	1.757093213105545004e+00	9.066919039035374794e+01
9.517200002801899927e+02	-9.256472212960229484e-01	1.772895670404340152e+00	1.737925130701801990e+00	9.540041738668023186e+01
9.525600002804424093e+02	-9.353870983761236602e-01	1.768692665255661822e+00	1.748188909451835471e+00	8.823889765338532243e+01
9.534000002806948260e+02	-9.656945163723698045e-01	1.783905909391883426e+00	1.775327924547630332e+00	7.994158363597995276e+01
9.542400002809330317e+02	-9.859546392922755587e-01	1.779019081976944250e+00	1.751371243297130675e+00	8.196367052613395288e+01
9.550800002811854483e+02	-9.655289836051590413e-01	1.804782719644549616e+00	1.749991477527725436e+00	8.317677641388874576e+01
9.559200002814378649e+02	-9.351033279180480662e-01	1.840379571393548019e+00	1.779788570796931424e+00	7.490474963129481978e+01
9.567600002816760707e+02	-9.354580409906407823e-01	1.845192529325135666e+00	1.789423338681499942e+00	7.394142387698525454e+01
9.576000002819284873e+02	-9.343939017728555285e-01	1.819855379929983030e+00	1.810133512239280762e+00	9.236350154756833319e+01
9.584400002821809039e+02	-9.245830820782394710e-01	1.804234694473214162e+00	1.799991477527726147e+00	1.044166019035805846e+02
9.592800002824191097e+02	-9.349141476126625605e-01	1.828947580853641952e+00	1.728104444931334527e+00	9.864868148669432912e+01
9.601200002826715263e+02	-9.352925082234317955e-01	1.823560395682914503e+00	1.766237703008021853e+00	9.518770986705615655e+01
9.609600002829097321e+02	-9.258364016014120068e-01	1.797606138388948338e+00	1.765953633584912197e+00	9.011171188062368742e+01
9.618000002831621487e+02	-9.149614426890071428e-01	1.783236347321665249e+00	1.776176830988783095e+00	8.506574747292017946e+01
9.626400002834145653e+02	-9.354580409906407823e-01	1.797949233702098581e+00	1.786359447046498516e+00	7.603813226671368852e+01
9.634800002836527710e+02	-9.262384097503506553e-01	1.753579442634817909e+00	1.705831889546434610e+00	8.162134377348337466e+01
9.643200002839051876e+02	-9.366404178992944196e-01	1.718926115505917451e+00	1.714614449161663501e+00	9.097141692388279921e+01
9.651600002841576043e+02	-9.261911146740082756e-01	1.714522967254922037e+00	1.713559334161530501e+00	8.958124144461605454e+01
9.660000002843958100e+02	-9.461201720594853981e-01	1.750703569719016528e+00	1.824127473007756350e+00	8.874757489606881222e+01
9.668400002846482266e+02	-9.357654589868911188e-01	1.756734064856372513e+00	1.865040553296335446e+00	1.022471190358496642e+02
9.676800002849006432e+02	-9.260492294449669259e-01	1.782214166462352978e+00	1.784492705123188472e+00	1.053470283276401744e+02
9.685200002851388490e+02	-9.258836966777561628e-01	1.787760982435777635e+00	1.762544800507557241e+00	1.162067179716236751e+02
9.693600002853912656e+02	-9.353634508379506940e-01	1.762774083469679454e+00	1.719825850314904869e+00	1.127228973738577906e+02
9.702000002856294714e+02	-9.149377951508341766e-01	1.727570362809411009e+00	1.688040271083913524e+00	1.196327512615358586e+02
9.710400002858818880e+02	-9.047722623836254030e-01	1.703350679068867279e+00	1.697147481468416430e+00	1.087784076630518797e+02
9.718800002861343046e+02	-9.353870983761218838e-01	1.687429778958618343e+00	1.666417017237554532e+00	1.092658015039615123e+02
9.727200002863725103e+02	-9.350087377653544252e-01	1.703126702258783709e+00	1.685301030218182561e+00	9.855856686276689516e+01
9.735600002866249270e+02	-9.345594345400680680e-01	1.738473375129885312e+00	1.682196557237022105e+00	9.213407983171251203e+01
9.744000002868773436e+02	-9.343466066965060435e-01	1.714403798716078953e+00	1.709741385794405488e+00	9.127869294297627789e+01
9.752400002871155493e+02	-9.245357870018970914e-01	1.690384258077855861e+00	1.719396444352053521e+00	8.676542424815013987e+01
9.760800002873679659e+02	-9.247249673072808207e-01	1.716114538561738456e+00	1.738868886851987483e+00	7.505793833185165909e+01
9.769200002876203826e+02	-9.142047214674686728e-01	1.681244389738658640e+00	1.687549993101820078e+00	7.603344678207255924e+01
9.777600002878585883e+02	-9.038500083948797226e-01	1.676457633874887776e+00	1.696332552717054298e+00	7.861886153695832036e+01
9.786000002881110049e+02	-8.728568117916086777e-01	1.641504092092514355e+00	1.685662960505430519e+00	9.217018351305856072e+01
9.794400002883634215e+02	-9.125493937953574886e-01	1.687184336800811479e+00	1.765236856370760776e+00	9.530119606822512424e+01
9.802800002886016273e+02	-9.118399676501667273e-01	1.682831224325395780e+00	1.845561507140033086e+00	8.717940142389664970e+01
9.811200002888540439e+02	-9.105393530506482591e-01	1.678528147625552691e+00	1.845845576563144519e+00	9.330610526779315705e+01
9.819600002890922497e+02	-8.397589842909418678e-01	1.603441177108294369e+00	1.855825285890066567e+00	9.098238350522187545e+01
9.828000002893446663e+02	-8.997116892145928801e-01	1.678387563774760949e+00	1.785845576563144022e+00	8.558815044767911218e+01
9.836400002895970829e+02	-8.894752138328598789e-01	1.663250557481932290e+00	1.805703541851588767e+00	7.935109875097182908e+01
9.844800002898352886e+02	-8.894279187565174993e-01	1.627913408086781644e+00	1.815338309736159061e+00	8.860905054086947530e+01
9.853200002900877053e+02	-8.784583696914243234e-01	1.622659651650929291e+00	1.805054240313044289e+00	8.616349256054843408e+01
9.861600002903401219e+02	-8.875597632408478432e-01	1.616505251254645614e+00	1.825378891082317878e+00	8.369652338819983584e+01
9.870000002905783276e+02	-8.764010338703709380e-01	1.611451637921113900e+00	1.875460053774634872e+00	7.621601283053107068e+01
9.878400002908307442e+02	-8.746984111219102687e-01	1.626698239241058275e+00	1.905277437716920375e+00	8.172825491969581435e+01
9.886800002910831608e+02	-8.832559112933520140e-01	1.611728018866820378e+00	1.824567264159140834e+00	7.403534424210386078e+01
9.895200002913213666e+02	-8.515296410067243471e-01	1.597575049493720201e+00	1.812923719639696785e+00	6.642000001297708422e+01
9.903600002915737832e+02	-8.898033707200898590e-01	1.632704900670647774e+00	1.773430986466687287e+00	7.185079347550103535e+01
9.912000002918119890e+02	-8.776750922845160119e-01	1.597834751847567958e+00	1.693532439832083014e+00	7.710915986826219637e+01
9.920400002920644056e+02	-8.769893136774999931e-01	1.582097316247780938e+00	1.740955524350990657e+00	8.126432595025650585e+01
9.928800002923168222e+02	-8.059251744597126788e-01	1.597527382078181901e+00	1.739372851850792046e+00	8.675775465371268069e+01
9.937200002925550280e+02	-8.436313632569287790e-01	1.633190948194625847e+00	1.748967038389201534e+00	9.105351938311119397e+01
9.945600002928074446e+02	-8.224253388101026019e-01	1.607687012880875344e+00	1.808439480889132867e+00	8.963090509758148983e+01
9.954000002930598612e+02	-8.011010766724098175e-01	1.593383936181039573e+00	1.817526400600559811e+00	8.477689778725087422e+01
9.962400002932980669e+02	-8.196112817675142992e-01	1.589447788502113212e+00	1.816369832235029236e+00	8.386467620897448683e+01
9.970800002935504835e+02	-8.080268967099151212e-01	1.574661032638333680e+00	1.806207506850391553e+00	8.631770887785268087e+01
9.979200002938029002e+02	-8.560877985797272771e-01	1.589840919590837842e+00	1.806227797523471068e+00	9.578912630175116760e+01
9.987600002940411059e+02	-8.539358726059838034e-01	1.554653877522429894e+00	1.714746578388668397e+00	9.447219612559669599e+01
9.996000002942935225e+02	-8.715001761741572039e-01	1.540867837170244670e+00	1.733468265984663859e+00	8.468218426624159179e+01
1.000440000294545939e+03	-8.687097666697400911e-01	1.576281224408784709e+00	1.793285649926946945e+00	8.080828683538172186e+01
1.001280000294784145e+03	-8.661085374707067075e-01	1.531377718401991217e+00	1.793285649926946945e+00	8.348347307626860925e+01
1.002120000295036562e+03	-8.631053001227328991e-01	1.547258106212607842e+00	1.802271116272970986e+00	8.808887731347594752e+01
1.002960000295274767e+03	-8.709060790726379508e-01	1.572821600777892570e+00	1.761966756176779114e+00	7.885215641738474801e+01
1.003800000295527184e+03	-8.684703826408135541e-01	1.558485166894330476e+00	1.752616057715323805e+00	8.431034324923643908e+01
1.004640000295779600e+03	-8.751124322202450401e-01	1.574132054418909021e+00	1.812859545792276705e+00	8.058488973250342724e+01
1.005480000296017806e+03	-8.131023914755353132e-01	1.509295262779552615e+00	1.764097276850122853e+00	9.235001979989203846e+01
1.006320000296270223e+03	-8.206430475055377372e-01	1.535142293406453362e+00	1.734624834350194433e+00	8.940920752507841485e+01
1.007160000296522639e+03	-7.688931296807357541e-01	1.490338858950815748e+00	1.743103033869232377e+00	9.164435454434621420e+01
1.008000000296760845e+03	-8.260317775617966873e-01	1.485452031535883677e+00	1.742068209542178892e+00	9.598536963273809874e+01
1.008840000297013262e+03	-7.847075154241043293e-01	1.490698632855822936e+00	1.731337745311316567e+00	1.025899421241888376e+02
1.009680000297265678e+03	-8.519880485342063992e-01	1.536579020666447803e+00	1.730100014253471485e+00	1.005525759343060770e+02
1.010520000297503884e+03	-8.501198930185367431e-01	1.542075800864283863e+00	1.748760829830223074e+00	9.133011965879202876e+01
1.011360000297756301e+03	-8.182280899646912076e-01	1.527756045572585819e+00	1.748375307041712290e+00	9.379679213982119279e+01
1.012200000297994507e+03	-7.659815738382533823e-01	1.483386254505301594e+00	1.747462226753137671e+00	9.727694187477629839e+01
1.013040000298246923e+03	-8.329546889521051156e-01	1.540000500357757929e+00	1.796975250599226470e+00	9.636495859258056385e+01
1.013880000298499340e+03	-8.212284186654734697e-01	1.505730780841632921e+00	1.807523098772374937e+00	9.081765893850990778e+01
1.014720000298737546e+03	-8.189109599245156801e-01	1.501561132876673810e+00	1.807969493580124265e+00	8.648898665339231684e+01
1.015560000298989962e+03	-8.272319847142277638e-01	1.507208020401256121e+00	1.797259320022337903e+00	8.889203921341255921e+01
1.016400000299242379e+03	-8.261678454964442864e-01	1.492521336088636019e+00	1.785351996752869042e+00	9.033419980368432789e+01
1.017240000299480585e+03	-8.341105096753835824e-01	1.507751258816718121e+00	1.724520079156611985e+00	9.719942303467857414e+01
1.018080000299733001e+03	-8.422187066215460760e-01	1.483014538728525622e+00	1.703606998868030686e+00	9.631837416535310581e+01
1.018920000299985418e+03	-8.499485429569340056e-01	1.488527997518229284e+00	1.751922873002438763e+00	1.027896351590046322e+02
1.019760000300223624e+03	-8.377020268304971040e-01	1.473257562490511319e+00	1.742430139829423297e+00	1.026728304942083696e+02
1.020600000300476040e+03	-8.151480927078083027e-01	1.469338093403450785e+00	1.743972230983464655e+00	1.016023455179021937e+02
1.021440000300728457e+03	-8.018610849017537845e-01	1.464651409090832246e+00	1.753424382810317539e+00	9.896031046320929647e+01
1.022280000300966663e+03	-7.393307983172388020e-01	1.450565154085170505e+00	1.822085198387073390e+00	8.537457756821194721e+01
1.023120000301219079e+03	-7.588578475537808288e-01	1.445578255119080779e+00	1.791719966271640985e+00	7.722350344705753855e+01
1.023960000301457285e+03	-7.972734624961859140e-01	1.480791499255301957e+00	1.821537350213930040e+00	8.733271272802730323e+01
1.024800000301709588e+03	-7.464221511219584215e-01	1.426872030168233607e+00	1.780380781848394989e+00	8.339812861185595239e+01
1.025640000301962118e+03	-7.452161266751300417e-01	1.472652346427695491e+00	1.788209679828892007e+00	9.003723189581555175e+01
1.026480000302200324e+03	-7.842229300718646101e-01	1.478265876768555032e+00	1.736566135309455916e+00	8.902091323569769088e+01
1.027320000302452627e+03	-7.728277253196562668e-01	1.444463157824515065e+00	1.716160321847866044e+00	8.541141453230218872e+01
1.028160000302705157e+03	-7.602974387351402186e-01	1.430960653533942306e+00	1.695511020309321992e+00	7.624542281758969864e+01
1.029000000302943363e+03	-7.386894061393718403e-01	1.417091220222459924e+00	1.684395033289948884e+00	7.574575466559338111e+01
1.029840000303195666e+03	-7.167266604710107458e-01	1.372521286052862166e+00	1.675024044155414060e+00	8.044606345914880308e+01
1.030680000303448196e+03	-7.351422754134198101e-01	1.377884637515823130e+00	1.675511020309322419e+00	7.426643154320406381e+01
1.031520000303686402e+03	-7.536288329703477729e-01	1.353614917999703238e+00	1.705450148290085011e+00	7.855868895522161210e+01
1.032360000303938705e+03	-7.407438333132336794e-01	1.339195091156843986e+00	1.724800846751538330e+00	7.013386059451013921e+01
1.033200000304191235e+03	-7.273149402781413642e-01	1.365792658417431582e+00	1.724821137424617845e+00	7.407896357808326115e+01
1.034040000304429441e+03	-6.949738339990130243e-01	1.341906546514092469e+00	1.746180612520944919e+00	8.844580599872072924e+01
1.034880000304681744e+03	-7.024198998763200308e-01	1.327603469814249593e+00	1.766870495405646224e+00	8.606609425902522048e+01
1.035720000304920177e+03	-6.997950231391154574e-01	1.334067608339964295e+00	1.726058868482468256e+00	7.863801128411709840e+01
1.036560000305172480e+03	-7.274539168599858385e-01	1.359447638394785329e+00	1.784861718770777372e+00	7.218130774550982665e+01
1.037400000305424783e+03	-7.752783433480647801e-01	1.404927740000767145e+00	1.725328404251605718e+00	7.830732218392986965e+01
1.038240000305663216e+03	-7.625352289199955891e-01	1.400090948361409460e+00	1.685632764347797519e+00	8.898300397015069052e+01
1.039080000305915519e+03	-7.602414177172089893e-01	1.394887227701140375e+00	1.664293579924553512e+00	8.238885178089600458e+01
1.039920000306167822e+03	-7.768834672966331567e-01	1.410050436061782264e+00	1.633380499635977756e+00	8.643236046734318734e+01
1.040760000306406255e+03	-6.946369511701941946e-01	1.365847430913104787e+00	1.663623987712931296e+00	8.685791725544547148e+01
1.041600000306658558e+03	-6.717283039749144535e-01	1.311927961826039990e+00	1.612792070116670473e+00	9.611361694415086276e+01
1.042440000306910861e+03	-6.906168696807810647e-01	1.348175278657572917e+00	1.660925328193361139e+00	9.066670770311449701e+01
1.043280000307149294e+03	-6.700020336882843708e-01	1.344622738591429112e+00	1.669018004923888299e+00	8.139874496641466806e+01
1.044120000307401597e+03	-6.790088370850178023e-01	1.361136912892717987e+00	1.728145505981469654e+00	8.083807700914798033e+01
1.044960000307639802e+03	-6.785122387833837365e-01	1.356466907171959946e+00	1.777212135019812678e+00	9.050193216587877032e+01
1.045800000307892333e+03	-6.369987963403094255e-01	1.312263902023280693e+00	1.725852659923489796e+00	9.030006245199524528e+01
1.046640000308144636e+03	-5.950833457482911371e-01	1.287860753772280376e+00	1.783904755307858636e+00	8.717875781574312555e+01
1.047480000308382841e+03	-6.023875263965638993e-01	1.283574355664301336e+00	1.731551037230639523e+00	8.230630408825145139e+01
1.048320000308635372e+03	-6.195025267394527191e-01	1.289137850229577609e+00	1.769603132615008789e+00	7.938253935908124959e+01
1.049160000308887675e+03	-6.164756418533059446e-01	1.304200987039065396e+00	1.679177028480337341e+00	8.762868269900752694e+01
1.050000000309125880e+03	-6.330940438945642512e-01	1.309514302726453749e+00	1.648365401557159160e+00	8.157603964870369850e+01
1.050840000309378411e+03	-6.285064214889910517e-01	1.305494762088226679e+00	1.677229123864709237e+00	8.094401507950858843e+01
1.051680000309630714e+03	-6.156450693700552534e-01	1.260574577489567361e+00	1.716133427518419907e+00	8.556520251541994071e+01
1.052520000309868919e+03	-6.124526517166941630e-01	1.236988680239708316e+00	1.775930520787625255e+00	7.433813434647314011e+01
1.053360000310121450e+03	-6.378886768492968429e-01	1.253536211724714633e+00	1.726011683479942604e+00	7.260196656827386619e+01
1.054200000310373753e+03	-6.047435542722841006e-01	1.239633421229513033e+00	1.786174008864577445e+00	7.455990028551029525e+01
1.055040000310611958e+03	-6.314565464662269534e-01	1.255413737488972004e+00	1.756275462229973883e+00	7.173440458476135007e+01
1.055880000310864489e+03	-5.983114238892142112e-01	1.251911233198404361e+00	1.725889939441463738e+00	7.903958246490918782e+01
1.056720000311102467e+03	-5.655919569993148599e-01	1.227541442131121485e+00	1.694023197518154333e+00	8.542239670032267895e+01
1.057560000311354997e+03	-5.726123671895084755e-01	1.233655330227776403e+00	1.721831804825569634e+00	8.225215836473958575e+01
1.058400000311607528e+03	-5.793253593834606363e-01	1.219268860568643476e+00	1.690878143190833072e+00	8.234968630913013499e+01
1.059240000311845506e+03	-5.749505648214494613e-01	1.205015819644376762e+00	1.630046225594576015e+00	8.540860525319286012e+01
1.060080000312098036e+03	-5.608358931793429036e-01	1.190812814495698646e+00	1.689741865498378459e+00	7.924417598913689176e+01
1.060920000312350567e+03	-6.066502789227108394e-01	1.196242880326101599e+00	1.620634655113878608e+00	7.954533562278132308e+01
1.061760000312588545e+03	-6.022045417461807659e-01	1.202506875749490334e+00	1.642136164921760511e+00	8.472566578712395824e+01
1.062600000312841075e+03	-5.878533947223445466e-01	1.167153047762482743e+00	1.621730351460172415e+00	8.283408325523595295e+01
1.063440000313093606e+03	-6.045900344544588023e-01	1.162366291898713655e+00	1.630472329729244052e+00	8.369924342085634805e+01
1.064280000313331584e+03	-5.610901988048535571e-01	1.187979822239569216e+00	1.680066516267652688e+00	8.221844920498179476e+01
1.065120000313584114e+03	-5.888673302165852164e-01	1.172892851722314944e+00	1.700391167036924500e+00	8.632997267545704290e+01
1.065960000313836645e+03	-5.761715108648619577e-01	1.198873311084090787e+00	1.699640412132984224e+00	8.479652114189821077e+01
1.066800000314074623e+03	-5.643506504255384471e-01	1.223636233240101845e+00	1.718463553094373708e+00	9.087685239919130709e+01
1.067640000314327153e+03	-5.625297899862129469e-01	1.238849477376321673e+00	1.718646169152089342e+00	9.852494146881394954e+01
1.068480000314565359e+03	-5.405670443178518525e-01	1.224312900390442493e+00	1.678605587805931165e+00	9.911361210266554167e+01
1.069320000314817662e+03	-5.377766348134347396e-01	1.218341964504617181e+00	1.716880880594173320e+00	9.246732634515811355e+01
1.070160000315070192e+03	-5.248916351563206462e-01	1.233088208068773284e+00	1.766454776459505993e+00	9.647937208273165766e+01
1.071000000315308398e+03	-4.908006110523857046e-01	1.218051273327095174e+00	1.786698264536459746e+00	8.688648984052257163e+01
1.071840000315560701e+03	-4.774899557081599966e-01	1.152647409564503178e+00	1.786495357805662820e+00	9.413090674153471582e+01
1.072680000315813231e+03	-5.027131529972042046e-01	1.158361011456527478e+00	1.785501114824770141e+00	8.947722782788241602e+01
1.073520000316051437e+03	-4.974870470609644713e-01	1.133791077286927518e+00	1.784811231940070186e+00	9.368494735652221550e+01
1.074360000316303740e+03	-4.833723754188543609e-01	1.169821572424281086e+00	1.783979314343811851e+00	9.020983500479691486e+01
1.075200000316556270e+03	-4.796360643875132723e-01	1.155718638826760625e+00	1.772214025785896041e+00	9.812469447059291383e+01
1.076040000316794476e+03	-4.766328270395394640e-01	1.151232097616464500e+00	1.781240073478080888e+00	1.058735004653173348e+02
1.076880000317046779e+03	-4.537951224587732924e-01	1.166795592181744112e+00	1.810489318574138196e+00	1.125230765548271705e+02
1.077720000317285212e+03	-4.807209424962834987e-01	1.162759372951661874e+00	1.769454494247085563e+00	1.045126759621954875e+02
1.078560000317537515e+03	-4.374812297665791050e-01	1.198306188925080562e+00	1.757547170977614925e+00	9.570625279869446445e+01
1.079400000317789818e+03	-5.041942219605228814e-01	1.153652861796187423e+00	1.746755834727515833e+00	1.004225817085158496e+02
1.080240000318028251e+03	-4.910963944598538689e-01	1.128916141707987819e+00	1.645660138381222382e+00	1.012523059312398885e+02
1.081080000318280554e+03	-4.977857391156277345e-01	1.113829171190737100e+00	1.494483279342613713e+00	1.247502135880431240e+02
1.081920000318532857e+03	-4.721576250304497790e-01	1.099692880409490314e+00	1.512758572130856294e+00	1.298487753742030577e+02
1.082760000318771290e+03	-4.582321336937198453e-01	1.145489875260810919e+00	1.670404854053636257e+00	1.209080586922366081e+02
1.083600000319023593e+03	-4.336918063644965571e-01	1.161670477724907613e+00	1.759227995015029578e+00	1.195433727519659328e+02
1.084440000319275896e+03	-4.298609051804653802e-01	1.138184652026199117e+00	1.748639565495722081e+00	1.087244149414659375e+02
1.085280000319514329e+03	-4.757698810765305097e-01	1.144698826327486429e+00	1.746468463476219313e+00	9.623318650150352482e+01
1.086120000319766632e+03	-5.119626274306714464e-01	1.172363823467113875e+00	1.732491491552639928e+00	9.173870536861690539e+01
1.086960000320018935e+03	-5.074695951777936642e-01	1.159628534402097344e+00	1.740016029436942446e+00	9.204172419620971368e+01
1.087800000320257368e+03	-4.825036121614516560e-01	1.117393603092876830e+00	1.738879751744491386e+00	1.002239742317782003e+02
1.088640000320509671e+03	-5.083416454429983133e-01	1.154124599088346415e+00	1.738169578186711917e+00	9.013284895252209594e+01
1.089480000320747877e+03	-4.735175476557014207e-01	1.120855595083819267e+00	1.638291322225185809e+00	9.007850283922803669e+01
1.090320000321000407e+03	-4.895211137044555016e-01	1.137503198119993897e+00	1.576952137801940879e+00	9.704563924016079568e+01
1.091160000321252710e+03	-4.759976305166748745e-01	1.114050729604997514e+00	1.585247721263264964e+00	8.722614045022685048e+01
1.092000000321490916e+03	-4.520011965654315844e-01	1.109964474599337336e+00	1.595105686551709923e+00	8.033407556042249098e+01
1.092840000321743446e+03	-4.278155823088027887e-01	1.156962328064564005e+00	1.626830393763464500e+00	1.011987269417866599e+02
1.093680000321995749e+03	-4.227313616016008524e-01	1.103826752794917709e+00	1.556891265782700984e+00	1.067174446474363663e+02
1.094520000322233955e+03	-4.191842308756417168e-01	1.070424320055506584e+00	1.476891265782700913e+00	9.702911400983899171e+01
1.095360000322486485e+03	-4.657316903023787091e-01	1.096921815764940078e+00	1.556201382898001029e+00	8.421626187361817983e+01
1.096200000322738788e+03	-4.617825514274844778e-01	1.093369275698790943e+00	1.654253478282370793e+00	9.352818497604167192e+01
1.097040000322976994e+03	-4.177388223998939054e-01	1.039850092816363869e+00	1.583218653955317023e+00	9.211541196066457360e+01
1.097880000323229524e+03	-4.037187409104756597e-01	1.066647803179273879e+00	1.643320107320713319e+00	8.626690723499710600e+01
1.098720000323467502e+03	-3.695567741920218197e-01	1.013378799174743605e+00	1.654375222320847882e+00	9.975813345385623165e+01
1.099560000323720033e+03	-3.461751762332756499e-01	1.070426688415549776e+00	1.653725920782305181e+00	1.088533079241845059e+02
1.100400000323972563e+03	-3.522733324347253614e-01	1.067107648635442274e+00	1.701656272128195369e+00	1.113102663600438689e+02
1.101240000324210541e+03	-3.591518573958847327e-01	1.033588465753012997e+00	1.639850402224125148e+00	1.007848070374034961e+02
1.102080000324463072e+03	-3.657702594371414762e-01	1.060352818932207342e+00	1.708896740589386454e+00	1.084697508133256747e+02
1.102920000324715602e+03	-3.622940713257030154e-01	1.056366635477699489e+00	1.717841625589251464e+00	1.040806073941257921e+02
1.103760000324953580e+03	-3.785577602943650533e-01	1.012864131187130923e+00	1.676157499723657907e+00	9.944701165785264152e+01
1.104600000325206111e+03	-3.553653426410043892e-01	9.788612691407649891e-01	1.654453083184982631e+00	1.036665617234135510e+02
1.105440000325458641e+03	-3.306121874682208528e-01	9.755088721769435978e-01	1.634006688377231953e+00	1.031988401865161222e+02
1.106280000325696619e+03	-3.656934995282270506e-01	1.001922974927071053e+00	1.573479130877165844e+00	1.099179878948712457e+02
1.107120000325949150e+03	-3.415788278861224825e-01	1.008020184431869026e+00	1.581531226261537526e+00	9.594922058879352278e+01
1.107960000326201680e+03	-3.467074350224770285e-01	1.015118109448252426e+00	1.569502158953588022e+00	9.656847206732848576e+01
1.108800000326439658e+03	-3.429001813766152651e-01	1.001882462627447623e+00	1.570029716453655411e+00	1.039400595160338696e+02
1.109640000326692189e+03	-3.182889114328748548e-01	1.028796923133370456e+00	1.580394948569088243e+00	1.053620979456470934e+02
1.110480000326930394e+03	-3.128736251912460631e-01	9.959782411090589704e-01	1.569360124242031418e+00	1.092155769345058189e+02
1.111320000327182697e+03	-2.678130520222179456e-01	1.042208879348732964e+00	1.558345590588059437e+00	1.155281396284182733e+02
1.112160000327435228e+03	-2.629416591585709284e-01	1.028789768017468020e+00	1.587736870395675126e+00	1.153159331758565429e+02
1.113000000327673433e+03	-2.679993236804083523e-01	1.025737585707112487e+00	1.537432510299481692e+00	1.231879877573846898e+02
1.113840000327925736e+03	-2.719455539081074846e-01	1.011567937742155365e+00	1.545748384433883515e+00	1.149114764373923947e+02
1.114680000328178266e+03	-3.173815790407115145e-01	1.018265576553902818e+00	1.533881642510573684e+00	1.179457524533190167e+02
1.115520000328416472e+03	-2.927939566351440703e-01	1.034913179590073895e+00	1.532096063279576370e+00	1.107656965159401778e+02
1.116360000328668775e+03	-2.987029325312082761e-01	1.031127139237890233e+00	1.570472809433219652e+00	1.044576263919284713e+02
1.117200000328921305e+03	-3.135004741331393063e-01	1.037507884804300673e+00	1.661162692317923018e+00	1.026728940022746599e+02
1.118040000329159511e+03	-2.993148598765138502e-01	1.093538379941660921e+00	1.731182982990999264e+00	1.096024933074951662e+02
1.118880000329411814e+03	-2.244434670128718778e-01	1.030169304385971429e+00	1.660087286644710503e+00	1.147597410284458732e+02
1.119720000329650247e+03	-2.500213773745070256e-01	1.036466656993082935e+00	1.649194497029215611e+00	1.058544187152758980e+02
1.120560000329902550e+03	-2.659776483469151742e-01	1.043547903417609390e+00	1.578484323471430528e+00	1.105112984505427107e+02
1.121400000330154853e+03	-2.622649848537506045e-01	1.090328935188656700e+00	1.557287173759741350e+00	1.173051703606119958e+02
1.122240000330393286e+03	-2.770861739938563773e-01	1.077593646123647275e+00	1.525663919913382571e+00	1.123816031914067679e+02
1.123080000330645589e+03	-2.738701088023223207e-01	1.063874320138896934e+00	1.634507351547853204e+00	1.074272069587928229e+02
1.123920000330897892e+03	-2.706540436107882641e-01	1.071038959522729428e+00	1.653005841739968673e+00	1.044552273277436711e+02
1.124760000331136325e+03	-2.860427736670470011e-01	1.157686562558893684e+00	1.652518865586062091e+00	1.186717104948545796e+02
1.125600000331388628e+03	-2.609822004980131283e-01	1.174284129819486822e+00	1.662315958855268505e+00	1.192013444640303135e+02
1.126440000331640931e+03	-2.857560945617745318e-01	1.151849055407948796e+00	1.680226019528081594e+00	1.125192345302889549e+02
1.127280000331879364e+03	-1.900333903239008748e-01	1.048846908873176886e+00	1.638420149624007394e+00	1.175098588852909387e+02
1.128120000332131667e+03	-1.947836368494844095e-01	1.026712049115115377e+00	1.597202709239240903e+00	1.115040872519545303e+02
1.128960000332383970e+03	-2.703142521347796645e-01	1.113910045682661831e+00	1.626127303566027749e+00	1.149007705182902868e+02
1.129800000332622403e+03	-2.149699085076743899e-01	1.031641757189726505e+00	1.615133060585131730e+00	1.219384879854165433e+02
1.130640000332874706e+03	-2.499566304149904994e-01	1.039657004758405279e+00	1.643611260104171023e+00	1.161615937662894993e+02
1.131480000333112912e+03	-2.462676144599935668e-01	1.046821644142227115e+00	1.601947424911651652e+00	1.066951647421380613e+02
1.132320000333365442e+03	-2.712306888291351470e-01	1.093836176199317833e+00	1.622251785007847502e+00	1.090156363819068019e+02
1.133160000333617745e+03	-2.360045828928996059e-01	1.022184995605188718e+00	1.653164865296421482e+00	1.144079924889368556e+02
1.134000000333855951e+03	-2.215115506400184842e-01	1.029082777519260361e+00	1.653773585488808706e+00	1.196433330299860955e+02
1.134840000334108481e+03	-2.468766331581022655e-01	1.106330809862384967e+00	1.633306900007980289e+00	1.177842448619404223e+02
1.135680000334360784e+03	-2.516978222982064750e-01	1.154612914900820186e+00	1.620689403180728405e+00	1.156687553995286208e+02
1.136520000334598990e+03	-2.380561014195610170e-01	1.152444697959039033e+00	1.628132778372711087e+00	1.233999004610943473e+02
1.137360000334851520e+03	-2.039887248538008180e-01	1.140593374262600435e+00	1.706631268564828829e+00	1.260382218821897879e+02
1.138200000335103823e+03	-2.099213482880362136e-01	1.128158299851063973e+00	1.705839932314731300e+00	1.316210684885094224e+02
1.139040000335342029e+03	-2.258776192604479149e-01	1.126306976154616279e+00	1.705089177410789247e+00	1.149711055065608321e+02
1.139880000335594559e+03	-1.915501197747850881e-01	1.133788508783782234e+00	1.703445632891350314e+00	1.099812008405604757e+02
1.140720000335846862e+03	-1.381212267396865201e-01	9.714868631071222893e-01	1.571335402891085309e+00	1.089872580409602563e+02
1.141560000336085068e+03	-1.032025387996977628e-01	9.594353963083577241e-01	1.570219415871715540e+00	1.253903073758497158e+02
1.142400000336337598e+03	-9.830749839787955580e-02	9.872505007747189865e-01	1.628880231448468052e+00	1.152324294694585944e+02
1.143240000336575577e+03	-1.639799989122092683e-01	1.004348425791105726e+00	1.547703372409859668e+00	1.021379586567147300e+02
1.144080000336828107e+03	-2.193923765066418952e-01	1.102463744910942012e+00	1.618616452698434571e+00	1.102809471148088107e+02
1.144920000337080637e+03	-2.046392213338652510e-01	1.130178777826149172e+00	1.688981684813864348e+00	1.101670692439248569e+02
1.145760000337318615e+03	-2.100043038519459060e-01	1.127543560312291859e+00	1.758596162025355625e+00	1.210984865903036791e+02
1.146600000337571146e+03	-1.851565585264740577e-01	1.124658163920534193e+00	1.758961394140786894e+00	1.176571541902089706e+02
1.147440000337823676e+03	-1.605452885827300946e-01	1.131889517671805123e+00	1.698900522121546075e+00	1.245927203659961435e+02
1.148280000338061654e+03	-1.461231989443767532e-01	1.119004121280049446e+00	1.697500465679064874e+00	1.377542794409748694e+02
1.149120000338314185e+03	-1.320321748404378326e-01	1.116919297297565450e+00	1.695796049140387396e+00	1.376509223932868906e+02
1.149960000338566715e+03	-9.796479827467585721e-02	1.055735117275519386e+00	1.734213376640187931e+00	1.235887619183365018e+02
1.150800000338804693e+03	-7.335352833093189417e-02	1.004017222313953184e+00	1.663198842986215453e+00	1.161513925101974678e+02
1.151640000339057224e+03	-7.027934836843918731e-02	9.922159343930854192e-01	1.592245181351477967e+00	1.256891536732360493e+02
1.152480000339295430e+03	-7.597549642094314493e-02	9.802645391454891666e-01	1.660642218178200125e+00	1.194118469326435985e+02
1.153320000339547732e+03	-8.197906246970099176e-02	1.009063680531580687e+00	1.609079836351082093e+00	1.186451338340285275e+02
1.154160000339800263e+03	-4.743873514047436402e-02	9.973624641618741293e-01	1.648531988177934338e+00	1.201851790980282715e+02
1.155000000340038468e+03	-3.285111273491025941e-02	9.754277475061297054e-01	1.648288500100980158e+00	1.301090600100905306e+02
1.155840000340290771e+03	-1.281452526384736501e-01	1.113392959299233098e+00	1.688126174716343186e+00	1.360641197890158764e+02
1.156680000340543302e+03	-9.400693345819277624e-02	1.101041277846995570e+00	1.687152222408530022e+00	1.336369728484490906e+02
1.157520000340781507e+03	-1.090882455182011768e-01	1.119006489640094415e+00	1.685650712600649470e+00	1.191806115609402354e+02
1.158360000341033810e+03	-9.426414773090208143e-02	1.097438702005266720e+00	1.745184027119819348e+00	1.095061732415001075e+02
1.159200000341286341e+03	-1.004332465468689151e-01	1.105253806471628408e+00	1.735204317792897299e+00	1.237022414815240410e+02
1.160040000341524546e+03	-8.582197660312651522e-02	1.083852804755402133e+00	1.754757922985151097e+00	1.202201383566291923e+02
1.160880000341776849e+03	-1.119674278809217327e-01	1.102251659936852590e+00	1.724149202792766289e+00	1.201302914963418829e+02
1.161720000342029380e+03	-8.804193654419378845e-02	1.101501123303160412e+00	1.754108621446608396e+00	1.220765661880915047e+02
1.162560000342267585e+03	-8.522787950160370940e-02	1.090216871729950299e+00	1.683256413177268485e+00	1.152439288257128709e+02
1.163400000342519888e+03	-2.248289691801019785e-03	9.584155838090921975e-01	1.601511415292433682e+00	1.211447120241296886e+02
1.164240000342758321e+03	2.129884103415413676e-02	9.473481539300614429e-01	1.549746126734516949e+00	1.136848528889201759e+02
1.165080000343010624e+03	2.503515206549522532e-02	9.464975457452080576e-01	1.618163454234320398e+00	1.102086083535348706e+02
1.165920000343262927e+03	-3.155960243758393347e-02	1.084896400926661286e+00	1.687656187407332808e+00	1.031231541249788819e+02
1.166760000343501360e+03	-4.801247171163502969e-02	1.123728899496471811e+00	1.616925723176471763e+00	1.118723934500268911e+02
1.167600000343753663e+03	-5.437075083298559264e-02	1.111944290167473426e+00	1.676763397791836141e+00	1.301219004834713076e+02
1.168440000344005966e+03	-2.018513657635701009e-02	1.119709358858251846e+00	1.726418456349483321e+00	1.220710928413563465e+02
1.169280000344244399e+03	3.101871229700847721e-03	1.127991463896687918e+00	1.725951770868652702e+00	1.172410469951001772e+02
1.170120000344496702e+03	1.747666579170825685e-02	1.096323604710701005e+00	1.726114096253292374e+00	1.183429098025932831e+02
1.170960000344749005e+03	2.371706193530442874e-03	1.094172066360782125e+00	1.676459037695641641e+00	1.270039543639203288e+02
1.171800000344987438e+03	2.563506646140467637e-02	1.061887099275983459e+00	1.756499619041802518e+00	1.262002520464569528e+02
1.172640000345239741e+03	6.010445117611062926e-02	1.010602847702775975e+00	1.736317002984087310e+00	1.247180306559789358e+02
1.173480000345492044e+03	9.490490142523988482e-02	9.391351316191087761e-01	1.726479328368720090e+00	1.398289171911985136e+02
1.174320000345730477e+03	7.008371228513254891e-02	9.283178806179765985e-01	1.726560491061039926e+00	1.358959244129274850e+02
1.175160000345982780e+03	6.590100667570375492e-02	9.480009873726373826e-01	1.656093805580212575e+00	1.195361653075492683e+02
1.176000000346220986e+03	1.005595716957881081e-01	9.374172366575450610e-01	1.644937237214680437e+00	1.117195786126343222e+02
1.176840000346473516e+03	1.585662024654688196e-02	1.056366485370373809e+00	1.734328517022300176e+00	1.250300653346981647e+02
1.177680000346725819e+03	2.028627709716346317e-03	1.085282376899481704e+00	1.653273402022165328e+00	1.230162842447676610e+02
1.178520000346964025e+03	1.786956963845121038e-02	1.083914732366974221e+00	1.591832764233522823e+00	1.208079424676405722e+02
1.179360000347216555e+03	1.337944603276675082e-02	1.082380301915872423e+00	1.641102300002660996e+00	1.244832298940395106e+02
1.180200000347468858e+03	2.820354382007117522e-02	1.070612371178723876e+00	1.640006603656368966e+00	1.366880367340348812e+02
1.181040000347707064e+03	-7.374366541569088440e-03	1.078794404666004070e+00	1.668139861733056506e+00	1.480113230154605048e+02
1.181880000347959594e+03	1.901046876514911332e-02	1.067860403521848411e+00	1.637105037406001884e+00	1.308052582227314815e+02
1.182720000348211897e+03	1.310149286908313115e-02	1.076742937867237515e+00	1.627226781444477410e+00	1.334818021550160552e+02
1.183560000348450103e+03	6.695918671388412236e-03	1.075775579539369531e+00	1.606293410482821926e+00	1.200872532137895945e+02
1.184400000348702633e+03	1.165303386095217775e-03	1.065208507416134154e+00	1.666435445194379028e+00	1.250500485484565161e+02
1.185240000348940612e+03	-1.479096758632003628e-02	1.064941649946376856e+00	1.777652885579147579e+00	1.330284204193602875e+02
1.186080000349193142e+03	1.915817128858243734e-02	1.054624756701041832e+00	1.737531141540671342e+00	1.318154435419025390e+02
1.186920000349445672e+03	3.405321169039687845e-02	1.054774864027780978e+00	1.726577479905937906e+00	1.320875111690903054e+02
1.187760000349683651e+03	1.760034241635466401e-02	1.074241149088264180e+00	1.656090503752027487e+00	1.392504592527277509e+02
1.188600000349936181e+03	3.128935837135493614e-02	1.074341220639425387e+00	1.645583236925043380e+00	1.365484474724166262e+02
1.189440000350188711e+03	3.523849724624206203e-02	1.053857541475487380e+00	1.724325215194113525e+00	1.349272769658143147e+02
1.190280000350426690e+03	2.757960352537658366e-02	1.043140362025516410e+00	1.743675913655570398e+00	1.229539896765025588e+02
1.191120000350679220e+03	5.070107856421834924e-02	1.053173719209231862e+00	1.653757076347888599e+00	1.237704926035126931e+02
1.191960000350931750e+03	4.308947991969347413e-02	1.061339074104653335e+00	1.643817948367127357e+00	1.212609062219003846e+02
1.192800000351169729e+03	5.649472541660927050e-02	1.050705287613975969e+00	1.642803414713151611e+00	1.177550812697642044e+02
1.193640000351422259e+03	6.001820860439011085e-02	1.020104858307021800e+00	1.621809171732257582e+00	1.096509281899632811e+02
1.194480000351674789e+03	5.368357702121784314e-02	1.019387678857048840e+00	1.590875800770604087e+00	1.207888019579267365e+02
1.195320000351912768e+03	4.798742896871033281e-02	1.009004071244273604e+00	1.631403358270668846e+00	1.324715627802892186e+02
1.196160000352165298e+03	5.210210061081710364e-02	9.882868917943028464e-01	1.632580217309278936e+00	1.354810364657846833e+02
1.197000000352403504e+03	3.635865748195854508e-02	9.876864624873462617e-01	1.663452716251695662e+00	1.292863550612379697e+02
1.197840000352655807e+03	3.917271452455572955e-02	1.016702425567613588e+00	1.653838239040204883e+00	1.185693999721723344e+02
1.198680000352908337e+03	4.331103370483901926e-02	9.960519604850777142e-01	1.654588993944148712e+00	1.201401043967585736e+02
1.199520000353146543e+03	4.659804151088664526e-02	1.045151316524650653e+00	1.634791900674940734e+00	1.340820517509131093e+02
1.200360000353398846e+03	4.993234439328908536e-02	9.842673511560757760e-01	1.663635332309411297e+00	1.264477685871718364e+02
1.201200000353651376e+03	4.317205712299099218e-02	1.013416742971223528e+00	1.662214985193847028e+00	1.298667233883298593e+02
1.202040000353889582e+03	5.752320414683609329e-02	9.829830995828672258e-01	1.641870043751499253e+00	1.319179134611026711e+02
1.202880000354141885e+03	9.965148258240752455e-02	1.051999062663135476e+00	1.621443939616828089e+00	1.281488468742727775e+02
1.203720000354394415e+03	8.256012977769344729e-02	1.060581382355051616e+00	1.570043883174342625e+00	1.198873703605904382e+02
1.204560000354632621e+03	6.551607204932174966e-02	1.050264489109713040e+00	1.629151093558844465e+00	1.229302285212902177e+02
1.205400000354884924e+03	5.792812094296628800e-02	1.039213737822544559e+00	1.659475744328117841e+00	1.257561993488008909e+02
1.206240000355123357e+03	3.012734199306343896e-02	9.684798797807072646e-01	1.629252546924240264e+00	1.254517818453072948e+02
1.207080000355375660e+03	3.313057934104080005e-02	9.484465225969920255e-01	1.618298885289508604e+00	1.352695335206395555e+02
1.207920000355627963e+03	3.532980039112842974e-02	1.028213022310948688e+00	1.627548130385566338e+00	1.231598920331636862e+02
1.208760000355866396e+03	-1.737904875414031380e-03	9.776292715958554425e-01	1.637568421058649193e+00	1.358942168254313856e+02
1.209600000356118699e+03	1.100520955266226508e-02	9.667119490435656104e-01	1.627304642308613936e+00	1.235348848239608088e+02
1.210440000356371002e+03	-6.771921859074936378e-03	1.005994769593591798e+00	1.616919119520103365e+00	1.231195049925848508e+02
1.211280000356609435e+03	1.566377457275258678e-02	1.025210875776178199e+00	1.617690165097124932e+00	1.458696921084088842e+02
1.212120000356861738e+03	2.703533178678618754e-02	9.839266242029740539e-01	1.628339466635663868e+00	1.445196215699812683e+02
1.212960000357114041e+03	7.890348730245477782e-02	1.042775801364642874e+00	1.629191674905003495e+00	1.367097254932623400e+02
1.213800000357352474e+03	2.022774944014216203e-02	9.721586934658272838e-01	1.630226499232058757e+00	1.250240803399061633e+02
1.214640000357604777e+03	1.181213449773821367e-02	1.040941156260055678e+00	1.630490277982092451e+00	1.140129491789832770e+02
1.215480000357857080e+03	-2.688725090274601826e-02	1.040324048361243925e+00	1.630165627212820212e+00	1.034059779897543336e+02
1.216320000358095513e+03	1.547750291455685101e-02	1.049323332849652957e+00	1.621464230289905828e+00	1.200413199756197571e+02
1.217160000358347816e+03	5.656528967051954737e-02	9.984060102973622008e-01	1.633249809520899376e+00	1.450231101524894370e+02
1.218000000358586021e+03	5.836250257167030497e-02	9.173719376020521565e-01	1.614061436444078623e+00	1.560118917659360136e+02
1.218840000358838552e+03	1.935569917493928926e-02	9.467548297032397642e-01	1.563391844232457473e+00	1.396051607340039595e+02
1.219680000359090855e+03	3.094008423253136186e-02	9.360042930695442465e-01	1.562357019905403988e+00	1.337613049227667545e+02
1.220520000359329060e+03	5.266635451916279465e-02	9.359542572939627547e-01	1.532275857213084791e+00	1.332552108055308224e+02
1.221360000359581591e+03	5.394332158050829662e-02	9.457874713753664508e-01	1.562255566540008189e+00	1.419512618425140431e+02
1.222200000359833894e+03	4.488922310743070909e-02	1.005187042068413916e+00	1.631849753078416398e+00	1.311688559031196064e+02
1.223040000360072099e+03	5.642631308867507300e-02	9.738861119033437319e-01	1.581565683655306032e+00	1.166994854626517224e+02
1.223880000360324630e+03	3.730127200107880014e-02	1.023085539494070773e+00	1.571606265001465275e+00	1.250174975825269996e+02
1.224720000360576933e+03	5.815258337530693211e-02	9.922682884929390212e-01	1.631281614232189980e+00	1.240089629629713670e+02
1.225560000360815138e+03	6.933496028396035626e-02	9.615844662266859189e-01	1.641301904905272835e+00	1.194031109595499771e+02
1.226400000361067669e+03	1.997344381463328489e-02	1.050300214653477227e+00	1.632133822501529608e+00	1.336403309891851450e+02
1.227240000361305647e+03	3.146323871953526918e-02	9.701000715511600703e-01	1.642438182597722118e+00	1.451824070758754601e+02
1.228080000361558177e+03	-5.709426145191187629e-02	1.129849892673261635e+00	1.612722252020834190e+00	1.291068118114484378e+02
1.228920000361810708e+03	1.427729576212399820e-02	1.019799856897682488e+00	1.583655622982490740e+00	1.374620030765582328e+02
1.229760000362048686e+03	2.538873005625497115e-02	1.029449606468624268e+00	1.594690447309545789e+00	1.364753737667148812e+02
1.230600000362301216e+03	1.673663973211958478e-02	1.078415533773313228e+00	1.645319458175009686e+00	1.338836521118997211e+02
1.231440000362553747e+03	7.446065877312335601e-03	1.098432212365173299e+00	1.565968759713552316e+00	1.323287653653482039e+02
1.232280000362791725e+03	2.822643463702334543e-02	1.007631639955899772e+00	1.626861549329046142e+00	1.343959795637549064e+02
1.233120000363044255e+03	4.981081969461520487e-02	9.476149613640405533e-01	1.617815210963783557e+00	1.306354671663576994e+02
1.233960000363296786e+03	2.094590152691644391e-02	1.017464854037301691e+00	1.658606547213885563e+00	1.293786113041533667e+02
1.234800000363534764e+03	3.208098335922748845e-02	1.086380745566412287e+00	1.599093523367793424e+00	1.276246440331683800e+02
1.235640000363787294e+03	2.295594227162744971e-02	1.105880387810616483e+00	1.659255848752430040e+00	1.335731045870185767e+02
1.236480000364039824e+03	-6.263688968658698286e-03	1.135563494565282383e+00	1.669945731637129782e+00	1.361420346729911159e+02
1.237320000364277803e+03	3.392549133672595474e-02	1.085063136809484519e+00	1.561041427983420604e+00	1.386832830398214469e+02
1.238160000364530333e+03	2.432749948566659270e-02	1.104062421297895114e+00	1.571163172021901033e+00	1.272077030056600222e+02
1.239000000364768539e+03	3.484774532547341153e-02	1.023812242419996466e+00	1.629945731637130635e+00	1.263229399705135876e+02
1.239840000365020842e+03	2.508422070720683905e-02	1.043361920439780377e+00	1.558281896444610126e+00	1.337923746421009241e+02
1.240680000365273372e+03	1.598282715777799012e-02	1.042944955643287486e+00	1.566618061252096794e+00	1.282734138981185197e+02
1.241520000365511578e+03	-3.257467301366290258e-02	1.113562063542101299e+00	1.664913644713418961e+00	1.099622568212354849e+02
1.242360000365763881e+03	-5.186524686847171495e-02	1.113628777909537959e+00	1.615360039521165803e+00	1.279757088214432628e+02
1.243200000366016411e+03	1.794557282614128724e-02	1.002894919867708623e+00	1.546963002694445422e+00	1.167831584746331117e+02
1.244040000366254617e+03	1.841852358960061053e-02	1.032678098173528625e+00	1.597348525482955139e+00	1.260675185817938200e+02
1.244880000366506920e+03	-2.070651749799523600e-02	1.091994275907275380e+00	1.666232538463587431e+00	1.256389755625314706e+02
1.245720000366759450e+03	-3.020991919635918066e-02	1.111560632518914460e+00	1.665238295482691200e+00	1.283811916424548372e+02
1.246560000366997656e+03	-2.952414058934138552e-02	1.171110310538699295e+00	1.614446959232589407e+00	1.270267406599152622e+02
1.247400000367249959e+03	-3.945319797482405022e-02	1.150092916435248469e+00	1.613087484136265459e+00	1.362141431935603180e+02
1.248240000367502489e+03	-4.900389474953747992e-02	1.150076237843391525e+00	1.532519345290037194e+00	1.367265847137473429e+02
1.249080000367740695e+03	-3.841270629520998625e-02	1.158992129372498070e+00	1.562316438559244958e+00	1.150339399411063681e+02
1.249920000367992998e+03	-3.758504245915439412e-02	1.139475808536435153e+00	1.582620798655437255e+00	1.050185358854437965e+02
1.250760000368231431e+03	-3.784516537905346922e-02	1.149509165720155934e+00	1.612884577405470310e+00	1.120092568904618417e+02
1.251600000368483734e+03	-3.902754228770710654e-02	1.099225629658537429e+00	1.662072950482293976e+00	1.182037260550570750e+02
1.252440000368736037e+03	-6.862553413876959496e-02	1.048708593310884396e+00	1.662357019905403632e+00	1.149201516227233952e+02
1.253280000368974470e+03	-5.793975553174846027e-02	1.019475808536435935e+00	1.744507831251830510e+00	1.209500435249076133e+02
1.254120000369226773e+03	-6.734856707742586934e-02	1.049675951638755933e+00	1.616029631732789795e+00	1.335679421046337438e+02
1.254960000369479076e+03	1.295885091882453821e-02	1.019842737557352663e+00	1.645522364905803059e+00	1.461391565530665844e+02
1.255800000369717509e+03	-2.649725570319105827e-02	1.049592558679456999e+00	1.644629575290306178e+00	1.286816658526199149e+02
1.256640000369969812e+03	-6.189837706942924456e-03	1.159275665434119418e+00	1.594102017790239856e+00	1.272068789396767130e+02
1.257480000370222115e+03	-6.497255703193260956e-03	1.129192272474819347e+00	1.663716495001729356e+00	1.313223724077548127e+02
1.258320000370460548e+03	-1.668643600857677711e-02	1.148908736413202902e+00	1.662620798655435550e+00	1.387922169123676497e+02
1.259160000370712851e+03	-3.611889509242516283e-02	1.178992129372501196e+00	1.593209228174741199e+00	1.322730633291877496e+02
1.260000000370951057e+03	-4.597700986338715268e-02	1.138992129372502049e+00	1.663229518847822774e+00	1.173623755341366319e+02
1.260840000371203587e+03	-7.576418201982804135e-02	1.088441735841128022e+00	1.664061436444081110e+00	1.264153778717555383e+02
1.261680000371455890e+03	-3.451086249665991090e-02	1.098675236127164112e+00	1.614588993944146011e+00	1.158473986438332872e+02
1.262520000371694096e+03	-4.481828049291181060e-02	1.098992129372497573e+00	1.615055679424974855e+00	1.235065014223267355e+02
1.263360000371946626e+03	-6.458180511117816991e-02	1.049492487128297569e+00	1.554974516732658074e+00	1.231020727741760084e+02
1.264200000372198929e+03	-8.458180511117774358e-02	1.069342379801554443e+00	1.604588993944146225e+00	1.328590499694415712e+02
1.265040000372437135e+03	-8.543311648540630188e-02	1.069842737557353374e+00	1.714264343174875194e+00	1.307134190945229193e+02
1.265880000372689665e+03	3.473241628180545604e-02	1.029425772760856006e+00	1.664061436444081110e+00	1.174268449244285222e+02
1.266720000372941968e+03	-4.529123125636935754e-02	1.109709308822472096e+00	1.664020855097920304e+00	1.134547907376186799e+02
1.267560000373180173e+03	3.487430151084325303e-02	1.039776023189915577e+00	1.634020855097919167e+00	1.260710829249355811e+02
1.268400000373432704e+03	3.975695060265849179e-03	1.129542522903875579e+00	1.663939692405604021e+00	1.196407851141569125e+02
1.269240000373685007e+03	-1.637901801232644061e-02	1.119342379801560483e+00	1.664771610001862356e+00	1.237828623587805197e+02
1.270080000373923212e+03	-7.041149081173259106e-03	1.088758629086461482e+00	1.665157132790373140e+00	1.232678162128794810e+02
1.270920000374175743e+03	-7.017501543002069297e-03	1.048541807392284753e+00	1.725989050386630197e+00	1.289584594710792658e+02
1.271760000374413721e+03	-1.786881291723396714e-02	1.158024771044631862e+00	1.615887597021234967e+00	1.253726626180771007e+02
1.272600000374666251e+03	4.258049030805821644e-02	1.008074806820209446e+00	1.654304924521035502e+00	1.182220985458858422e+02
1.273440000374918782e+03	3.313563991422796562e-03	1.018441735841129514e+00	1.713533878944012656e+00	1.269314310483114667e+02
1.274280000375156760e+03	3.326626891507800110e-02	1.028641878943444610e+00	1.665035388751897827e+00	1.291568477418448424e+02
1.275120000375409290e+03	-4.595336232521418651e-02	1.089042165148079278e+00	1.686354282502060542e+00	1.474919149500428830e+02
1.275960000375661821e+03	-3.595336232521439968e-02	1.089108879515521267e+00	1.687023874713682758e+00	1.414933574523900859e+02
1.276800000375899799e+03	-7.630807539781159221e-02	1.068658557535304254e+00	1.717348525482954358e+00	1.358946251312268316e+02
1.277640000376152329e+03	-3.644996062685024185e-02	1.048675236127165178e+00	1.737389106829116514e+00	1.235347276300096553e+02
1.278480000376404860e+03	-2.562229679078775746e-02	1.098441735841124256e+00	1.728423931156170212e+00	1.301193741146297498e+02
1.279320000376642838e+03	-2.569323940531020867e-02	1.128458414432985890e+00	1.669418174137064170e+00	1.450696501432202012e+02
1.280160000376895368e+03	-5.906067248867330477e-03	1.137791270758590656e+00	1.709702243560176527e+00	1.410399985682964825e+02
1.281000000377147899e+03	-1.602430493973194814e-02	1.097174162859777979e+00	1.730067475675605593e+00	1.436218420074982589e+02
1.281840000377385877e+03	2.407028521295728751e-02	1.077107448492338193e+00	1.620574742502592258e+00	1.521712405636945391e+02
1.282680000377638407e+03	3.321897383873029241e-02	1.066907305390019545e+00	1.600595033175672199e+00	1.393013184364250776e+02
1.283520000377876613e+03	2.269872799892347359e-02	1.026473662001665232e+00	1.600797939906469125e+00	1.485792189137258106e+02
1.284360000378128916e+03	4.172917893382610544e-02	9.563735904505072938e-01	1.601568985483488916e+00	1.391454107763402703e+02
1.285200000378381446e+03	3.132717078488589380e-02	1.005723125367971704e+00	1.642035670964316907e+00	1.264856377560905258e+02
1.286040000378619652e+03	-1.895659967318863437e-02	1.025706446776110781e+00	1.672137124329713842e+00	1.278894814512654818e+02
1.286880000378871955e+03	-4.805799322261528062e-02	1.066073375797030209e+00	1.671284916060375991e+00	1.267318973531236566e+02
1.287720000379124485e+03	1.965654315556619736e-03	1.006006661429589499e+00	1.679702243560177166e+00	1.160371275247321563e+02
1.288560000379362691e+03	-4.697020646665350796e-02	1.055256124795894479e+00	1.720838521252627373e+00	1.256205215587880559e+02
1.289400000379614994e+03	2.357368691132677441e-02	1.104755767040098036e+00	1.602055961637395498e+00	1.293707407871436033e+02
1.290240000379867524e+03	-6.588241971069841441e-02	1.084172016325002375e+00	1.732380612406666742e+00	1.396203970235597467e+02
1.291080000380105730e+03	-4.484192803108300041e-02	1.074789124223821446e+00	1.732603809810543183e+00	1.327703004501626083e+02
1.291920000380358033e+03	-5.562229679079244704e-02	1.062921121935517021e+00	1.792664681829780449e+00	1.116596209591895104e+02
1.292760000380596466e+03	-1.462910018752516805e-02	1.082687621649476739e+00	1.762583519137461252e+00	1.259938348115404665e+02
1.293600000380848769e+03	-2.474733787839156207e-02	1.082137228118103423e+00	1.823029913945211078e+00	1.395944362461198693e+02
1.294440000381101072e+03	-6.548041156175266053e-02	1.082070513750664986e+00	1.823699506156835071e+00	1.407551261611270661e+02
1.295280000381339505e+03	-4.607160001608079369e-02	1.092020477975085058e+00	1.763638634137596028e+00	1.354510282479498073e+02
1.296120000381591808e+03	-5.682832123761549781e-02	1.071920406423926053e+00	1.723050204618289172e+00	1.332681673226150565e+02
1.296960000381844111e+03	-3.819987845165329077e-02	1.071603513178587264e+00	1.743253111349085671e+00	1.439589260680113796e+02
1.297800000382082544e+03	-9.098484902226644522e-03	1.001286619933251743e+00	1.743699506156835000e+00	1.283731985073272028e+02
1.298640000382334847e+03	3.983737587998348317e-02	9.915701559948697508e-01	1.744531423753091559e+00	1.280215060398258800e+02
1.299480000382587150e+03	-1.077746011251434766e-02	1.081353334300690250e+00	1.746174968272532269e+00	1.268111486678442930e+02
1.300320000382825583e+03	-4.120311579962887549e-02	1.091119834014651957e+00	1.776925723176471905e+00	1.380843126977205202e+02
1.301160000383077886e+03	-3.169971410126137812e-02	1.100636154850718640e+00	1.777656187407332666e+00	1.358487595394122991e+02
1.302000000383330189e+03	-1.841599330301590953e-03	1.071136512606512881e+00	1.767656187407332880e+00	1.375076835755181435e+02
1.302840000383568622e+03	-2.432787784625745076e-03	1.100519404707696935e+00	1.666925723176472474e+00	1.295027089429220553e+02
1.303680000383820925e+03	-2.328409915885565340e-02	1.129802225257726889e+00	1.626946013849551065e+00	1.286997972865331974e+02
1.304520000384059131e+03	-1.337868931154773122e-02	1.149952332584463832e+00	1.526601072407197890e+00	1.332184159085438750e+02
1.305360000384311661e+03	-3.330774669702663005e-02	1.159918975400744401e+00	1.515485085387826558e+00	1.339290020963998984e+02
1.306200000384563964e+03	1.728344175729645826e-02	1.109802225257725539e+00	1.574551714426171145e+00	1.313554269322822847e+02
1.307040000384802170e+03	2.801651544066174893e-02	1.110052404135625892e+00	1.545647410772463815e+00	1.438109893411365192e+02
1.307880000385054700e+03	-4.184159933030073830e-02	1.019952332584464827e+00	1.745951770868654052e+00	1.412848020870462733e+02
1.308720000385307003e+03	2.856040881864352343e-02	1.040352618789098571e+00	1.675525666733985730e+00	1.417697112815269520e+02
1.309560000385545209e+03	2.934077757835140687e-02	1.030786262177457502e+00	1.625099562599316982e+00	1.390596696354365349e+02
1.310400000385797739e+03	-8.999709135280831163e-02	1.040686190626297858e+00	1.743942994233787402e+00	1.444334618398602856e+02
1.311240000386050042e+03	-1.954778812751101214e-02	1.020385975972819992e+00	1.732867588560576877e+00	1.496579930936053415e+02
1.312080000386288248e+03	-3.983155858559506157e-02	1.080102439911200918e+00	1.752522647118224697e+00	1.437929312153587489e+02
1.312920000386540778e+03	3.146905601392369078e-02	1.090469368932119210e+00	1.722908169906732567e+00	1.252738575268264185e+02
1.313760000386778756e+03	3.281696568978631490e-02	1.060852976544895299e+00	1.653090785964449694e+00	1.251619745746942129e+02
1.314600000387031287e+03	3.340815414411579809e-02	1.060686190626299208e+00	1.653192239329847268e+00	1.300956491582716978e+02
1.315440000387283817e+03	4.381016229305245702e-02	1.040536083299558712e+00	1.643598052791436004e+00	1.210555248541585769e+02
1.316280000387521795e+03	1.430676059469071504e-02	1.080002368360043263e+00	1.664085028945343936e+00	1.346314868332751189e+02
1.317120000387774326e+03	-1.500746079829262669e-02	1.029368581869373855e+00	1.724166191637658940e+00	1.377766252817322368e+02
1.317960000388026856e+03	1.529995719795529396e-02	1.059618760747268240e+00	1.673090785964451044e+00	1.306640374050660967e+02
1.318800000388264834e+03	5.418194888822114308e-03	1.109618760747268951e+00	1.672177705675874648e+00	1.363963749943132200e+02
1.319640000388517365e+03	1.605667841949198760e-02	1.059935653992607030e+00	1.721345788079615247e+00	1.298361066021211059e+02
1.320480000388769895e+03	-2.391967404233064087e-02	1.050152475686784825e+00	1.661102300002662346e+00	1.318997993204682189e+02
1.321320000389007873e+03	-4.325754297348716193e-02	1.030486047523980986e+00	1.730858811925706675e+00	1.411378321435545047e+02
1.322160000389260404e+03	6.837047179203636915e-03	1.100769583585595512e+00	1.670635614521831513e+00	1.426807249605750485e+02
1.323000000389512934e+03	-1.370684619877593491e-02	1.091036441055354800e+00	1.670270382406403797e+00	1.496065703355405958e+02
1.323840000389750912e+03	-4.330483804983487062e-02	1.071636870362308258e+00	1.638241315098452944e+00	1.417615656983383303e+02
1.324680000390003443e+03	-5.325754297348694877e-02	1.061803656280906338e+00	1.665481783559643603e+00	1.240549285318609520e+02
1.325520000390241648e+03	-5.261905944281863867e-02	1.082304014036701290e+00	1.714913644713419671e+00	1.274308731088057414e+02
1.326360000390493951e+03	6.103973495843462160e-03	1.112220621077405269e+00	1.664183180482558200e+00	1.374565495397258132e+02
1.327200000390746482e+03	-1.373049373695067743e-02	1.142220621077406406e+00	1.513128065482423068e+00	1.414716994671870225e+02
1.328040000390984687e+03	-1.408520680954694626e-02	1.122037156566944915e+00	1.532884577405470239e+00	1.378807163004949814e+02
1.328880000391236990e+03	4.117580289305422525e-03	1.132554192914600577e+00	1.563919401732524861e+00	1.327264554547393516e+02
1.329720000391489521e+03	-2.699385400482690045e-02	1.123104586445974107e+00	1.564791900674942227e+00	1.376344473710519765e+02
1.330560000391727726e+03	-1.829446860434380540e-02	1.103304729548291618e+00	1.664386087213353349e+00	1.295788403434111729e+02
1.331400000391980029e+03	-4.011532904366887919e-02	1.133321408140151476e+00	1.664203471155637715e+00	1.457452933189046576e+02
1.332240000392232560e+03	-9.429928797271003305e-04	1.123571587018050266e+00	1.664304924521033513e+00	1.454456038432135756e+02
1.333080000392470765e+03	-5.099028795607196685e-02	1.085055981693573202e+00	1.493736785674810719e+00	1.412650954876953051e+02
1.333920000392723068e+03	-3.117946826145434613e-02	1.105606375224953197e+00	1.533351262886297306e+00	1.327569732823063475e+02
1.334760000392961501e+03	-5.882798071290551434e-04	1.096740519471421038e+00	1.573635332309411439e+00	1.556524290133325792e+02
1.335600000393213804e+03	-5.409847307831228136e-04	1.097174162859777979e+00	1.583371553559377531e+00	1.583893368361042917e+02
1.336440000393466107e+03	-9.949796276456979172e-03	1.117657842023715986e+00	1.572093241155371857e+00	1.440318471456113230e+02
1.337280000393704540e+03	-1.997344381463150853e-02	1.137857985126032645e+00	1.501403358270669841e+00	1.364171339618091565e+02
1.338120000393956843e+03	-3.094299287972646084e-02	1.107891342309750726e+00	1.492762833366994002e+00	1.248480135588526565e+02
1.338960000394209146e+03	-8.143959118135946085e-02	1.018958772188781836e+00	1.493351262886298159e+00	1.209066875634163551e+02
1.339800000394447579e+03	-1.122909025555873797e-01	1.059842737557353587e+00	1.603067193463186157e+00	1.215416725966481692e+02
1.340640000394699882e+03	-1.034259843878935214e-01	1.039959487700372165e+00	1.613249809520899802e+00	1.369231023556000650e+02
1.341480000394952185e+03	-8.385164007500733874e-02	1.080876810252661357e+00	1.713229518847821709e+00	1.381524355115683989e+02
1.342320000395190618e+03	-3.460836129654687454e-02	1.051076953354980859e+00	1.663939692405602244e+00	1.578895235429678223e+02
1.343160000395442921e+03	-4.593262343423809568e-02	1.070926846028243062e+00	1.615177423463451944e+00	1.417314838691322620e+02
1.344000000395695224e+03	1.361807334047249185e-02	1.010810095885224413e+00	1.625644108944280575e+00	1.180367331879997153e+02
1.344840000395933657e+03	-4.654745942673343961e-02	1.110376452496865340e+00	1.725644108944281996e+00	1.178201021488265923e+02
1.345680000396185960e+03	-3.690217249933169796e-02	1.099709308822472309e+00	1.665380330194249581e+00	1.196902332100759168e+02
1.346520000396424166e+03	3.345254057326663144e-02	1.019575880087593589e+00	1.654588993944148712e+00	1.248120193541503227e+02
1.347360000396676696e+03	3.397278641307366343e-02	1.028691914719022549e+00	1.724548412597988190e+00	1.268854932180233561e+02
1.348200000396928999e+03	5.413831918028400025e-02	9.887419504946013404e-01	1.645644108944278372e+00	1.481288097430747825e+02
1.349040000397167205e+03	2.430385194749540290e-02	1.037941378085333710e+00	1.646699223944411372e+00	1.428751652739496194e+02
1.349880000397419735e+03	2.444573717653319989e-02	1.027124127084199756e+00	1.636618061252095302e+00	1.417231248388121401e+02
1.350720000397672038e+03	-5.483320208949038488e-03	1.077040734124899757e+00	1.645218004809610335e+00	1.430321199472360263e+02
1.351560000397910244e+03	-2.586168081971429444e-02	1.056707162287702673e+00	1.713229518847818156e+00	1.478164932879271873e+02
1.352400000398162774e+03	-3.600356604875365463e-02	1.066707162287702459e+00	1.732945449424708073e+00	1.396875194697702796e+02
1.353240000398415077e+03	-2.512860713635056698e-02	1.137007376941181036e+00	1.663168646828584230e+00	1.408107201642265238e+02
1.354080000398653283e+03	-4.206353147605312870e-03	1.107541091880692719e+00	1.602701961347756665e+00	1.594846040193158956e+02
1.354920000398905813e+03	-4.017172842219807194e-03	1.117224198635357268e+00	1.612052659809211974e+00	1.456891902634602900e+02
1.355760000399158116e+03	2.569905669970218298e-02	1.037457698921395277e+00	1.642843996059312417e+00	1.684118323251937568e+02
1.356600000399396322e+03	-1.366245976962687791e-02	1.157474377513253216e+00	1.663838239040204670e+00	1.930453078774806102e+02
1.357440000399648852e+03	-3.922582689524389821e-03	1.127774592166730372e+00	1.662986030770866819e+00	1.708248447850867251e+02
1.358280000399886831e+03	6.905081146527436431e-03	1.038074806820210583e+00	1.651849753078417748e+00	1.594928594223255800e+02
1.359120000400139361e+03	4.747262206268132445e-02	9.983416642899669569e-01	1.652093241155368375e+00	1.456929735345653114e+02
1.359960000400391891e+03	4.787463021162352561e-02	9.585918431678663865e-01	1.632194694520768152e+00	1.334140657262723266e+02
1.360800000400629870e+03	4.796922036431361391e-02	9.690588437399405564e-01	1.602214985193846530e+00	1.430472329034781751e+02
1.361640000400882400e+03	1.948266280738941703e-02	1.009976166292231525e+00	1.652052659809212898e+00	1.368266213476200903e+02
1.362480000401134930e+03	3.019208895257996517e-02	9.498927733329320944e-01	1.631342486251430302e+00	1.400941812909364330e+02
1.363320000401372909e+03	4.002655618536898885e-02	9.703597739050078275e-01	1.631261323559112242e+00	1.530545710105886315e+02
1.364160000401625439e+03	5.061774463969292981e-02	9.503931310887292483e-01	1.640429405962855469e+00	1.478308414039643139e+02
1.365000000401877969e+03	2.104340032680696027e-02	1.000159630802690103e+00	1.649110512212688562e+00	1.446958724083017387e+02
1.365840000402115948e+03	4.153999862844415247e-02	9.899928448840888962e-01	1.638501792020301551e+00	1.328155491194233946e+02
1.366680000402368478e+03	-4.798705060809815848e-02	1.089509165720155437e+00	1.668988768174209270e+00	1.296872820229276044e+02
1.367520000402606684e+03	-5.850729644790142459e-02	1.108775307678321553e+00	1.669678651058914554e+00	1.418102486418613353e+02
1.368360000402858986e+03	-2.824717352799943626e-02	1.088508450208564682e+00	1.669698941731994069e+00	1.490838823668839552e+02
1.369200000403111517e+03	1.118528555584674677e-02	1.068241592738809587e+00	1.659901848462789431e+00	1.424484647793259455e+02
1.370040000403349723e+03	-1.013897658184070849e-02	1.097557770472553429e+00	1.659820685770469595e+00	1.394669948572847318e+02
1.370880000403602025e+03	9.600900498254461013e-03	1.117908020901611010e+00	1.648542373366462144e+00	1.306774547955407684e+02
1.371720000403854556e+03	-3.259832055183586874e-02	1.127958056677190513e+00	1.647264060962456256e+00	1.204046447981044423e+02
1.372560000404092762e+03	-5.311856639164425076e-02	1.088241592738807384e+00	1.686026329904604992e+00	1.212398253905262067e+02
1.373400000404345064e+03	5.509876394318879989e-03	1.098825343453905035e+00	1.655579935096858080e+00	1.187405315685508640e+02
1.374240000404597595e+03	5.013278092683037812e-03	9.994758085364381373e-01	1.617284351635531081e+00	1.312423080539884950e+02
1.375080000404835801e+03	1.418561425662900888e-02	1.050009523475949891e+00	1.608400338654904616e+00	1.187433008220822472e+02
1.375920000405088103e+03	-5.694946757568075668e-02	1.060876810252665337e+00	1.607832199808681750e+00	1.232441524140293154e+02
1.376760000405340634e+03	-8.202787098850805592e-03	1.141310453641022349e+00	1.656716212789307363e+00	1.279448096155351635e+02
1.377600000405578839e+03	-8.770328015001993549e-03	1.101627346886358438e+00	1.655336447019903900e+00	1.207645823895038575e+02
1.378440000405831142e+03	-9.361516469327924028e-03	1.101193703498001497e+00	1.653753774519703512e+00	1.174568847928978812e+02
1.379280000406069576e+03	-1.952704923654025038e-02	1.131343810824741780e+00	1.653145054327319841e+00	1.164720103038434758e+02
1.380120000406321878e+03	-9.125041087596486022e-03	1.111343810824736877e+00	1.612901566250364738e+00	1.188806834329824511e+02
1.380960000406574181e+03	1.044930322528792033e-02	1.111727418437517656e+00	1.562901566250365804e+00	1.393263626110630184e+02
1.381800000406812615e+03	-5.867573786230906308e-02	1.061977597315415522e+00	1.603023310288842040e+00	1.305937701179113901e+02
1.382640000407064917e+03	-1.900680339673321839e-02	1.112111026050293106e+00	1.652698659519570512e+00	1.283545802378644112e+02
1.383480000407317220e+03	-1.940881154567186684e-02	1.092161061825873247e+00	1.651866741923313953e+00	1.120109200634986024e+02
1.384320000407555654e+03	-3.926692631663541988e-02	1.072794848316547700e+00	1.691988485961790190e+00	1.172042120966975176e+02
1.385160000407807956e+03	-9.459015269186465957e-05	1.093478670582801016e+00	1.713327670385037749e+00	1.143201873166168667e+02
1.386000000408060259e+03	-8.749589124015244579e-04	1.113828921011856821e+00	1.654098715962053490e+00	1.225901746259968803e+02
1.386840000408298692e+03	-1.061483599249868348e-02	1.104345957359511132e+00	1.635032086923713379e+00	1.295521304500404938e+02
1.387680000408550995e+03	9.030450934904621363e-03	1.084295921583933620e+00	1.625965457885367726e+00	1.337295598755574701e+02
1.388520000408803298e+03	1.829737725154245709e-02	1.063912313971158596e+00	1.576290108654639255e+00	1.372362003387896436e+02
1.389360000409041731e+03	-1.186815551566944293e-02	1.093378599031643361e+00	1.587020572885501579e+00	1.533399286856381423e+02
1.390200000409294034e+03	-3.295594227162901291e-02	1.093445313399081797e+00	1.546858247500866312e+00	1.540022753785004568e+02
1.391040000409532240e+03	-3.279040950441469704e-02	1.113345241847921940e+00	1.604707436154441780e+00	1.573991715320362346e+02
1.391880000409784770e+03	-2.281405704259142908e-02	1.103128420153746347e+00	1.603023310288842040e+00	1.604380404558457087e+02
1.392720000410037073e+03	-2.297958980979863952e-02	1.103445313399081584e+00	1.532394299423378570e+00	1.672609230711185830e+02
1.393560000410275279e+03	7.469713415487078123e-03	1.064179171440914118e+00	1.542130520673348215e+00	1.483545795171135069e+02
1.394400000410527809e+03	1.839196740423254539e-02	1.104679529196710419e+00	1.531359475096325085e+00	1.260111390005544791e+02
1.395240000410780112e+03	2.865209032413673640e-02	1.044662850604849424e+00	1.521481219134802387e+00	1.116050381290346536e+02
1.396080000411018318e+03	-5.158438505759477266e-02	1.034829636523449281e+00	1.601927613942551787e+00	1.219613410445383579e+02
1.396920000411270848e+03	-3.264852427538045276e-02	1.034896350890885941e+00	1.652029067307950072e+00	1.231750131090873879e+02
1.397760000411523151e+03	7.635246182697841277e-03	1.075730280483877976e+00	1.631846451250234864e+00	1.169025216777131817e+02
1.398600000411761357e+03	2.784807402625411044e-02	1.025680244708297550e+00	1.582881275577285862e+00	1.301397946121610971e+02
1.399440000412013887e+03	2.862844278596377023e-02	1.066047173729215203e+00	1.562597206154173080e+00	1.190820486880766111e+02
1.400280000412251866e+03	1.884127062952245524e-02	1.016564210076868591e+00	1.582049357981027526e+00	1.254479495573919507e+02
1.401120000412504396e+03	2.943245908384817255e-02	1.006897781914069867e+00	1.631887032596393894e+00	1.162669416552151347e+02
1.401960000412756926e+03	9.976352461825044315e-03	9.876316399559055270e-01	1.701582672500199678e+00	1.467585562834154302e+02
1.402800000412994905e+03	-4.955069677471435341e-02	1.067731711507063252e+00	1.800973952307815651e+00	1.580531594444916550e+02
1.403640000413247435e+03	-1.947975416019431805e-02	1.067848461650083181e+00	1.730121744038479292e+00	1.598298482179685607e+02
1.404480000413499965e+03	-4.011823769086042546e-02	1.088348819405878132e+00	1.689634767884568234e+00	1.818958614820546700e+02
1.405320000413737944e+03	-3.056754091615054847e-02	1.068182033487277138e+00	1.658843431634471344e+00	1.831354328789219608e+02
1.406160000413990474e+03	-3.099319660326749215e-02	1.038348819405873869e+00	1.699147791730661439e+00	2.068786638548607471e+02
1.407000000414243004e+03	-2.172627028663143278e-02	1.057931854609376998e+00	1.639857965288445740e+00	1.871249314946836080e+02
1.407840000414480983e+03	-4.241204889364880160e-02	1.097815104466356217e+00	1.649614477211493124e+00	1.792725823938241092e+02
1.408680000414733513e+03	1.763524618269762811e-02	1.027531568404739915e+00	1.640426104134670382e+00	1.925611363717240181e+02
1.409520000414986043e+03	2.784807402625233408e-02	9.574148182617232550e-01	1.640588429519304725e+00	1.775340859505419644e+02
1.410360000415224022e+03	2.702041019019674195e-02	1.007314746710560982e+00	1.709188373076823808e+00	1.735186966142739493e+02
1.411200000415476552e+03	2.730418064827411229e-02	9.975482469966028276e-01	1.637098433749635262e+00	1.821098651899415586e+02
1.412040000415714758e+03	2.569614805250530765e-02	9.978818188337985617e-01	1.695698377307151006e+00	1.672646028969264762e+02
1.412880000415967061e+03	1.588532835788925013e-02	1.028432212365173015e+00	1.715820121345629445e+00	1.683567508510138850e+02
1.413720000416219591e+03	-1.456397486739824387e-02	1.088548962508193441e+00	1.715880993364867990e+00	1.580122224313882953e+02
1.414560000416457797e+03	-1.435114702383799568e-02	1.078832498569811449e+00	1.654927331730130291e+00	1.618057613107037298e+02
1.415400000416710100e+03	2.538873005625497115e-02	1.058432212365174152e+00	1.615150529134002255e+00	1.630812630913582097e+02
1.416240000416962630e+03	2.446647606750929071e-02	1.078849177161670170e+00	1.616063609422580427e+00	1.728472588298544963e+02
1.417080000417200836e+03	3.733402384144213215e-03	1.078365497997735289e+00	1.635880993364867919e+00	1.767063809723550776e+02
1.417920000417453139e+03	2.354422207876183393e-02	1.068148676303556144e+00	1.615840412018705763e+00	1.830223295584526113e+02
1.418760000417705669e+03	1.347327946424137224e-02	1.077931854609374795e+00	1.646794073653442325e+00	1.908105824930727294e+02
1.419600000417943875e+03	3.288209100991679179e-02	1.077498211221023183e+00	1.737139015095792161e+00	1.894837901849355717e+02
1.420440000418196178e+03	1.290573854808663157e-02	1.047514889812880767e+00	1.687057852403475167e+00	1.856878976079752874e+02
1.421280000418434611e+03	1.292938608626492680e-02	1.037531568404739701e+00	1.697057852403474953e+00	1.954095942685267175e+02
1.422120000418686914e+03	2.330774669703039592e-02	1.057648318547760979e+00	1.696814364326518998e+00	1.762430510038703915e+02
1.422960000418939217e+03	3.290573854808798160e-02	1.037614961364040411e+00	1.606773782980363663e+00	1.777422841286353901e+02
1.423800000419177650e+03	2.834795933569722592e-03	1.067664997139619487e+00	1.637828897980497800e+00	1.856430670973639963e+02
1.424640000419429953e+03	-1.645577792123731342e-02	1.098298783630296427e+00	1.628559362211360551e+00	2.143833906322635414e+02
1.425480000419682256e+03	-2.619565500133447244e-02	1.107948533201236430e+00	1.618133258076689174e+00	2.106269266446840618e+02
1.426320000419920689e+03	-3.520245839806790400e-02	1.088282105038432590e+00	1.697483956538144767e+00	2.203738891685775911e+02
1.427160000420172992e+03	-4.517881085989294832e-02	1.107648318547759914e+00	1.637544828557384591e+00	2.172218838749917040e+02
1.428000000420425295e+03	-3.416196671845384003e-02	1.118398855181455431e+00	1.636672329614965449e+00	2.083302785214117705e+02
1.428840000420663728e+03	-2.416196671845227684e-02	1.088365497997735076e+00	1.625475179903277834e+00	2.079960465409518235e+02
1.429680000420916031e+03	-3.547130725957359232e-03	1.068398855181454721e+00	1.645576633268674982e+00	2.267951417368318516e+02
1.430520000421168334e+03	2.666569711760047312e-02	1.028732427018649531e+00	1.636144772114898061e+00	2.200750010317882754e+02
1.431360000421406767e+03	-1.444573717652808398e-02	1.079015963080266260e+00	1.695576633268672140e+00	2.120425509929181089e+02
1.432200000421659070e+03	5.223197289046410674e-03	1.069232784774445832e+00	1.644785297018573900e+00	2.132231175311804350e+02
1.433040000421897275e+03	5.365082518084207663e-03	1.069466285060485689e+00	1.633993960768474807e+00	2.009311283998782187e+02
1.433880000422149806e+03	1.484483667828051523e-02	1.069799856897684975e+00	1.623344659229930542e+00	1.815560080442656670e+02
1.434720000422402109e+03	4.253648223953021557e-03	1.070133428734878933e+00	1.632370706922117165e+00	1.709307895845605572e+02
1.435560000422640314e+03	-2.600647469595429584e-02	1.090350250429057866e+00	1.643831635383838474e+00	1.885555122623998727e+02
1.436400000422892845e+03	-3.631389269220264282e-02	1.090166785918597725e+00	1.675962156057181573e+00	1.931305652386098757e+02
1.437240000423145148e+03	-2.718885160460260408e-02	1.079933285632561635e+00	1.697423084518907999e+00	1.948757067090890587e+02
1.438080000423383353e+03	-7.425326986332692059e-03	1.070316893245337297e+00	1.729370989134537240e+00	2.019223528523637867e+02
1.438920000423635884e+03	-7.378031909986759729e-03	1.070583750715098148e+00	1.760852208269339414e+00	1.971512545779386301e+02
1.439760000423888187e+03	-2.754356467719532020e-02	1.090683822266253600e+00	1.751988485961790687e+00	1.822881203126863170e+02
1.440600000424126392e+03	2.214901732655327748e-02	1.021534430451106701e+00	1.712658078173413756e+00	1.793699838224441407e+02
1.441440000424378923e+03	3.300032870077984626e-02	1.022201574125496393e+00	1.723043600961924326e+00	1.836182244502732033e+02
1.442280000424616901e+03	6.309491885347284779e-02	9.929187535754753213e-01	1.704281332019769835e+00	2.021679366202430685e+02
1.443120000424869431e+03	5.240914024645526581e-02	9.627352890650175965e-01	1.695214702981425958e+00	1.972973251832121946e+02
1.443960000425121962e+03	6.248008286097572750e-02	9.733023611882494208e-01	1.715052377596791189e+00	1.633752873752532651e+02
1.444800000425359940e+03	3.304762377712577859e-02	9.732690040045302027e-01	1.644666854808280121e+00	1.780223206215686957e+02
1.445640000425612470e+03	3.399352530404797790e-02	1.023102218085929493e+00	1.634139297308218275e+00	1.628103577614359665e+02
1.446480000425865001e+03	4.501036944548886254e-02	1.052568503146416035e+00	1.644403076058248203e+00	1.716824853752527247e+02
1.447320000426102979e+03	1.633463158317915997e-02	1.061717894961565989e+00	1.635762551154574140e+00	1.800064200520619693e+02
1.448160000426355509e+03	1.801360679346153404e-02	1.031234215797628195e+00	1.656290108654639326e+00	1.740009271044851289e+02
1.449000000426608040e+03	8.935860782210980346e-03	1.040783893817412320e+00	1.646371271346957599e+00	1.733974119664326281e+02
1.449840000426846018e+03	3.016553276721190002e-02	1.040133428734877796e+00	1.646817666154706927e+00	1.600357781841983069e+02
1.450680000427098548e+03	3.139520475220791695e-02	1.050300214653477227e+00	1.647324932981694801e+00	1.580192366538705642e+02
1.451520000427351079e+03	3.132426213769079482e-02	1.079749821122101494e+00	1.637994525193313677e+00	1.648092751740894641e+02
1.452360000427589057e+03	-7.800778949906828075e-03	1.099266141958167964e+00	1.699394581635798929e+00	1.698824208081952349e+02
1.453200000427841587e+03	1.357077826412655952e-02	1.079683106754664834e+00	1.650409115289777517e+00	1.589265275581650769e+02
1.454040000428079793e+03	-2.562520543798463279e-02	1.090583750715095945e+00	1.720693184712887458e+00	1.693530281697314024e+02
1.454880000428332096e+03	-3.493942683096840085e-02	1.100483679163934525e+00	1.700490277982092735e+00	1.866087091671647613e+02
1.455720000428584626e+03	-2.373340238414733960e-02	1.100850608184851254e+00	1.720936672789841637e+00	1.949624468198844056e+02
1.456560000428822832e+03	-2.274020578087565525e-02	1.100700500858112107e+00	1.761788881059180412e+00	1.979751281505290024e+02
1.457400000429075135e+03	-3.198348455933697210e-02	1.120917322552291040e+00	1.792519345290038757e+00	1.997825175794093582e+02
1.458240000429327665e+03	-2.148688625770311944e-02	1.100633786490673671e+00	1.702377310578480518e+00	1.878667318672311808e+02
1.459080000429565871e+03	-3.065922242164909051e-02	1.110850608184852817e+00	1.672478763943880509e+00	1.767166754545738172e+02
1.459920000429818174e+03	-2.023356673453235999e-02	1.112018109615039663e+00	1.682336729232323691e+00	1.640272265923298391e+02
1.460760000430070704e+03	-2.039909950174489950e-02	1.122234931309218808e+00	1.642032369136133596e+00	1.794146906840998668e+02
1.461600000430308910e+03	-3.039909950174290998e-02	1.123352396963825939e+00	1.672052659809212471e+00	1.736458894837078901e+02
1.462440000430561213e+03	-3.002073889097367498e-02	1.124336433883556197e+00	1.711890334424575499e+00	1.901854862414982676e+02
1.463280000430813743e+03	-8.484027270334593140e-04	1.105003577557949868e+00	1.701281614232192041e+00	1.761085861876533158e+02
1.464120000431051949e+03	3.882053173854238537e-02	1.045704078416065386e+00	1.700409115289772899e+00	1.676623364705931465e+02
1.464960000431304252e+03	-1.676066563087275085e-03	1.065854185742805882e+00	1.661078707501395968e+00	1.855949888177854632e+02
1.465800000431542685e+03	1.818204820786917253e-02	1.066421257866039696e+00	1.731687427693783476e+00	1.723544705413476095e+02
1.466640000431794988e+03	7.921925287970310592e-03	1.076904937029976139e+00	1.710652603366726865e+00	1.574106348760821277e+02
1.467480000432047291e+03	4.671590084114640717e-02	1.037088401540433580e+00	1.660226499232059894e+00	1.514441141074164534e+02
1.468320000432285724e+03	7.664495822662864555e-02	1.006871579846256637e+00	1.630307661924376816e+00	1.598639091535418117e+02
1.469160000432538027e+03	4.586458946691607252e-02	1.017155115907875995e+00	1.650003301828187219e+00	1.589157496196326349e+02
1.470000000432790330e+03	3.539163870345163332e-02	1.007205151683454147e+00	1.630165627212820212e+00	1.723473657614687511e+02
1.470840000433028763e+03	1.465856502009010853e-02	1.037288544642754218e+00	1.660348243270535207e+00	1.834057138996356002e+02
1.471680000433281066e+03	1.309782750066545987e-02	1.066521329417197350e+00	1.660510568655173103e+00	1.800403206051072971e+02
1.472520000433533369e+03	1.238840135547292221e-02	1.106137721804422824e+00	1.560612022020571032e+00	1.800211577515591443e+02
1.473360000433771802e+03	-1.685487742298086289e-02	1.096471293641622324e+00	1.649922139135867383e+00	1.970097331625990194e+02
1.474200000434024105e+03	2.352348318777863767e-02	1.056521329417201116e+00	1.629211965578083010e+00	2.012028784092229330e+02
1.475040000434262311e+03	2.406737656576218853e-02	1.056538008009063390e+00	1.619556907020434977e+00	2.087192408577945173e+02
1.475880000434514841e+03	1.418561425663256159e-02	1.076588043784637350e+00	1.649577197693515629e+00	1.992292045732750694e+02
1.476720000434767144e+03	1.527340101258545246e-02	1.066654758152081328e+00	1.639354000289641178e+00	1.925354021720697801e+02
1.477560000435005350e+03	-4.111762994909895497e-03	1.116738151111377420e+00	1.659435162981958811e+00	1.905182798149054406e+02
1.478400000435257880e+03	-1.340233684971892103e-02	1.126838222662536637e+00	1.648968477501130181e+00	1.763085548243728056e+02
1.479240000435510183e+03	6.432130383064560419e-03	1.077221830275316705e+00	1.628258303943347585e+00	1.717819885983652171e+02
1.480080000435748389e+03	3.655036807393230447e-02	1.027355259010192867e+00	1.628319175962584353e+00	1.750669263407862957e+02
1.480920000436000919e+03	1.572270423787536231e-02	1.028072438460164051e+00	1.708562664039538603e+00	1.910378889862389258e+02
1.481760000436253222e+03	-1.264561562818400375e-02	1.049373368625232672e+00	1.708095978558715089e+00	1.776196256570693208e+02
1.482600000436491428e+03	6.124712386821329346e-03	1.069173225522916937e+00	1.697000282212419719e+00	1.735695451375931384e+02
1.483440000436743958e+03	5.817294390569216489e-03	1.039189904114776297e+00	1.646553887404671457e+00	1.811397527569982344e+02
1.484280000436996261e+03	-4.135410533081085305e-03	1.049239939890354023e+00	1.636026329904606058e+00	1.856817676438881222e+02
1.485120000437234467e+03	1.593553208143561051e-02	1.029056475379896085e+00	1.645620516443015546e+00	1.774065378370092390e+02
1.485960000437486997e+03	-1.399352530404485151e-02	1.048172510011324832e+00	1.705234993654505260e+00	1.694416193223883056e+02
1.486800000437724975e+03	-3.591517155102863512e-03	1.038406010297363125e+00	1.704565401442881267e+00	1.536621563514341346e+02
1.487640000437977505e+03	-2.302397623895124923e-02	1.058305938746205044e+00	1.704484238750564984e+00	1.551943688841084281e+02
1.488480000438230036e+03	7.638154829891163899e-03	1.048339295929922699e+00	1.644484238750566263e+00	1.481140620195570250e+02
1.489320000438468014e+03	2.773274498258260223e-02	1.058222545786904334e+00	1.634037843942818924e+00	1.728658047776573596e+02
1.490160000438720544e+03	7.283441757296671426e-03	1.028122474235743766e+00	1.704382785385167409e+00	1.837162288855827512e+02
1.491000000438973075e+03	-3.229090255558730860e-02	1.058672867767118220e+00	1.634748017500598394e+00	1.892267027198444111e+02
1.491840000439211053e+03	-3.318950900616179922e-02	1.067655473663672083e+00	1.665072668269869993e+00	1.725328042124793910e+02
1.492680000439463583e+03	-1.212536978837697177e-02	1.067738866622969240e+00	1.655661097789176139e+00	1.745169769702419842e+02
1.493520000439716114e+03	7.614507291719974091e-03	1.018105795643885259e+00	1.667223479616296800e+00	1.727075171864839263e+02
1.494360000439954092e+03	1.834758097508348840e-02	1.028539439032240210e+00	1.698400338654902697e+00	1.796217681930603192e+02
1.495200000440206622e+03	-1.110852564693765032e-02	1.058589474807819286e+00	1.709536616347355320e+00	1.927707940976033569e+02
1.496040000440459153e+03	-4.068286995982361987e-02	1.098706224950840138e+00	1.740084464520505136e+00	1.686600633939915497e+02
1.496880000440697131e+03	-2.134500102866532245e-02	1.088205867195044974e+00	1.760814928751365471e+00	1.741934056023180801e+02
1.497720000440949661e+03	3.820569574604704144e-02	1.108556117624100779e+00	1.710794638078283469e+00	1.605128990651323875e+02
1.498560000441187867e+03	2.763815482989073757e-02	1.098339295929921633e+00	1.750551150001331990e+00	1.573054360592622061e+02
1.499400000441440170e+03	-1.354422207876204709e-02	1.119023118196178501e+00	1.810997544809080040e+00	1.573808120094024616e+02
1.500240000441692700e+03	3.629024515402967666e-02	1.049440082992672885e+00	1.721464230289909025e+00	1.594256719636426283e+02
1.501080000441930906e+03	6.572270423787429650e-02	1.028856332277577224e+00	1.712052659809211619e+00	1.606525879361867055e+02
1.501920000442183209e+03	6.522610593624378339e-02	1.019673583278711604e+00	1.651058416828318443e+00	1.733891396971415872e+02
1.502760000442435739e+03	3.446938471470417653e-02	1.048973082420598502e+00	1.659800395097388304e+00	1.730311804384677146e+02
1.503600000442673945e+03	3.435114702384112206e-02	1.038606153399678433e+00	1.639759813751231476e+00	1.658168070606917865e+02
1.504440000442926248e+03	2.442208963836201008e-02	1.048672867767120209e+00	1.630307661924376816e+00	1.634877808565978228e+02
1.505280000443178778e+03	3.463491748191671604e-02	1.028656189175260138e+00	1.580003301828186935e+00	1.500906576268166646e+02
1.506120000443416984e+03	2.468221255826108518e-02	1.048422688889219856e+00	1.589922139135868662e+00	1.560513234030003389e+02
1.506960000443669287e+03	1.595917961960680032e-02	1.088622831991539641e+00	1.650185917885901077e+00	1.386278691150481563e+02
1.507800000443907720e+03	-1.295303362443434025e-02	1.038422688889225398e+00	1.730855510097523364e+00	1.251738331038612273e+02
1.508640000444160023e+03	7.969220364316242922e-03	9.880224026845869645e-01	1.722600507982360085e+00	1.301021427288371228e+02
1.509480000444412326e+03	-1.089569780338095484e-02	1.017605437888091657e+00	1.743290390867059614e+00	1.390586897648097988e+02
1.510320000444650759e+03	-3.049368965443477464e-02	1.047338580418328391e+00	1.833148356155502867e+00	1.484327276711466368e+02
1.511160000444903062e+03	-4.044639457809218186e-02	1.107105080132296138e+00	1.762945449424709210e+00	1.530568579222735366e+02
1.512000000445155365e+03	-2.056463226895566265e-02	1.086554686600919695e+00	1.751870043751498685e+00	1.458310070186900589e+02
1.512840000445393798e+03	-3.961873074203481337e-02	1.056071007436981901e+00	1.771017835482158631e+00	1.454966664472407842e+02
1.513680000445646101e+03	-3.881471444415218741e-02	1.056254471947445595e+00	1.750469987309013931e+00	1.452953308726832233e+02
1.514520000445898404e+03	-3.862553413877023445e-02	1.086454615049762040e+00	1.750388824616695871e+00	1.431751510748835017e+02
1.515360000446136837e+03	-7.786881291722913545e-02	1.106004293069544175e+00	1.731626555674544932e+00	1.359028603882816810e+02
1.516200000446389140e+03	-6.827082106617154977e-02	1.105870864334661974e+00	1.752641089328514923e+00	1.445394128531517595e+02
1.517040000446641443e+03	-4.862553413876646857e-02	1.116054328845125454e+00	1.733209228174743544e+00	1.417212712089050228e+02
1.517880000446879876e+03	-3.931131274578625323e-02	1.155704078416066594e+00	1.674142599136397180e+00	1.510303862223569524e+02
1.518720000447132179e+03	-2.980791104742053221e-02	1.115820828559087374e+00	1.664061436444081110e+00	1.536154164914153171e+02
1.519560000447370385e+03	1.941172019286874217e-02	1.105804149967223537e+00	1.712701961347754320e+00	1.601667271455255559e+02
1.520400000447622915e+03	1.926983496382916883e-02	1.095420542354450077e+00	1.661910625097657856e+00	1.550977694690824933e+02
1.521240000447875218e+03	2.896241696758217188e-02	1.095453899538169296e+00	1.642012078463052305e+00	1.460563217400478493e+02
1.522080000448113424e+03	1.825299082238984738e-02	1.095287113619571429e+00	1.533188937501661187e+00	1.596318918416398560e+02
1.522920000448365954e+03	2.695237622287471879e-02	1.035437220946306525e+00	1.632925158751627137e+00	1.627767220404134605e+02
1.523760000448618257e+03	2.640848284489472064e-02	1.034970220374230365e+00	1.622580217309275596e+00	1.606643879529500509e+02
1.524600000448856463e+03	5.722704237879128186e-03	1.024836791639351929e+00	1.653412134905538622e+00	1.703970971852252205e+02
1.525440000449108993e+03	-3.922582689524389821e-03	1.034386469659137830e+00	1.614122308463317168e+00	1.502362474239930634e+02
1.526280000449361296e+03	4.704696637556615713e-02	1.054369791067276907e+00	1.563959983078682114e+00	1.601395181977474067e+02
1.527120000449599502e+03	2.780368759710505344e-02	1.094436505434718043e+00	1.593939692405603736e+00	1.670813344156624112e+02
1.527960000449852032e+03	1.893876942941119523e-02	1.095137006292832282e+00	1.593188937501661684e+00	1.652464607079957943e+02
1.528800000450090010e+03	1.934077757835162004e-02	1.124736720088193920e+00	1.652701961347753823e+00	1.791459020992398337e+02
1.529640000450342541e+03	2.655618537339421437e-05	1.124553255577735555e+00	1.662965740097787304e+00	1.774854206876486558e+02
1.530480000450595071e+03	2.049950694882873847e-02	1.114052897821943944e+00	1.663371553559377602e+00	1.704891318406939718e+02
1.531320000450833049e+03	4.969549065094369666e-02	1.053102218085930630e+00	1.554081727117159417e+00	1.772914316556899337e+02
1.532160000451085580e+03	5.002655618536522297e-02	1.053385754147548425e+00	1.544162889809477690e+00	1.483730309141939188e+02
1.533000000451338110e+03	4.068868725421204147e-02	1.033669290209163094e+00	1.584122308463317808e+00	1.380215151686991248e+02
1.533840000451576088e+03	6.059409710152507955e-02	1.003952826270781529e+00	1.503899111059444849e+00	1.358108982140774401e+02
1.534680000451828619e+03	9.106704786498376336e-02	1.024419826842857262e+00	1.552762833366992723e+00	1.344841258638760166e+02
1.535520000452081149e+03	8.113799047950109866e-02	9.648701488230795320e-01	1.663087484136266170e+00	1.456881721385083779e+02
1.536360000452319127e+03	9.097245771228834599e-02	9.448034344556361930e-01	1.654020855097920517e+00	1.574104170953657729e+02
1.537200000452571658e+03	1.608542200214273521e-01	1.015270435027709084e+00	1.603026612117027128e+00	1.504440931237398331e+02
1.538040000452824188e+03	1.509015150977699449e-01	1.015137006292830435e+00	1.610936672789840429e+00	1.452645181102706715e+02
1.538880000453062166e+03	1.111379904795004592e-01	1.024369791067279323e+00	1.640104755193585007e+00	1.471560784320855362e+02
1.539720000453314697e+03	1.118947117010371528e-01	1.014586612761457118e+00	1.651200451539873271e+00	1.722911974330964995e+02
1.540560000453552902e+03	1.321784821591123205e-01	1.024253040924259395e+00	1.641930915770736021e+00	1.643724150800406392e+02
1.541400000453805205e+03	1.531953263005547683e-01	1.034169647964958472e+00	1.641585974328384268e+00	1.626207434907787501e+02
1.542240000454057736e+03	1.550161867398784921e-01	1.033869433311483732e+00	1.631098998174476122e+00	1.595706911384160094e+02
1.543080000454295941e+03	1.556546702705521312e-01	1.023202289637087148e+00	1.650956963462920868e+00	1.507398553721415624e+02
1.543920000454548244e+03	1.866242193356466572e-01	1.022084823982480017e+00	1.630307661924375040e+00	1.564413173507924739e+02
1.544760000454800775e+03	1.883268420841055502e-01	1.031751252145282294e+00	1.630104755193583443e+00	1.618624139074894401e+02
1.545600000455038980e+03	1.800767599089088122e-01	1.042184895533637246e+00	1.568298885289511446e+00	1.371145234177416228e+02
1.546440000455291283e+03	1.914483171229459657e-01	1.031851323696443501e+00	1.626148073943081585e+00	1.442661547397369191e+02
1.547280000455543814e+03	1.737184807875582493e-01	1.042118181166198809e+00	1.645011796250631875e+00	1.485573529024405275e+02
1.548120000455782019e+03	1.971473738226485750e-01	1.021801287920862222e+00	1.624058134615895099e+00	1.391316696226342629e+02
1.548960000456034322e+03	2.099377833270690275e-01	1.032068145390621083e+00	1.612881275577285223e+00	1.334774661870357022e+02
1.549800000456272755e+03	2.133666763621597795e-01	1.022268288492938382e+00	1.611927613942551574e+00	1.420846881945857945e+02
1.550640000456525058e+03	1.966773317063861271e-01	1.032018109615041368e+00	1.611542091154040790e+00	1.492488751527782256e+02
1.551480000456777361e+03	2.295623313634926888e-01	1.041684537777845421e+00	1.611197149711690813e+00	1.395473873276937127e+02
1.552320000457015794e+03	2.239134783873382162e-01	1.031050751287169831e+00	1.632089939327187267e+00	1.557260558936301891e+02
1.553160000457268097e+03	2.278153221858847388e-01	1.041801287920861796e+00	1.632759531538811260e+00	1.604330742252700475e+02
1.554000000457520400e+03	2.220245839806853638e-01	1.061501073267386630e+00	1.621744997884833950e+00	1.412577970864356018e+02
1.554840000457758833e+03	2.557372474738528467e-01	1.051918038063883287e+00	1.700892789615497946e+00	1.277526673647193149e+02
1.555680000458011136e+03	2.498755666541363496e-01	1.052385038635959447e+00	1.632110230000268558e+00	1.466494067237675551e+02
1.556520000458263439e+03	2.533281072273982915e-01	1.082351681452239589e+00	1.703165345000400066e+00	1.549865728611708846e+02
1.557360000458501872e+03	2.267570002624914594e-01	1.092268288492938666e+00	1.622759531538809696e+00	1.639897134600540767e+02
1.558200000458754175e+03	2.096419999195973105e-01	1.092835360616172480e+00	1.651602963173280259e+00	1.533914881346308050e+02
1.559040000459006478e+03	2.430472454165144569e-01	1.073819397535903164e+00	1.720771045577020431e+00	1.630326260625456598e+02
1.559880000459244911e+03	2.558849499972772890e-01	1.053802718944043093e+00	1.701156568365531641e+00	1.688175647503853440e+02
1.560720000459497214e+03	2.798577364103511655e-01	1.034236362332398684e+00	1.731501509807884531e+00	1.572881257856607817e+02
1.561560000459735420e+03	2.744690063540975444e-01	1.035604006864907944e+00	1.712211683365664427e+00	1.613703892836572322e+02
1.562400000459987950e+03	2.681343747709146186e-01	1.046421257866040122e+00	1.622191392692583278e+00	1.638207711068183130e+02
1.563240000460240253e+03	2.907356039699493522e-01	1.036721472519515075e+00	1.721968195288711811e+00	1.572901958458581362e+02
1.564080000460478459e+03	2.651576936083106517e-01	1.036888258438116495e+00	1.632252264711825163e+00	1.523718506892820415e+02
1.564920000460730989e+03	2.889885947923396259e-01	1.046754829703237633e+00	1.631643544519437938e+00	1.494212823343492005e+02
1.565760000460983292e+03	2.924884304419492764e-01	1.056921615621838839e+00	1.620466685480829838e+00	1.556509413213894959e+02
1.566600000461221498e+03	3.063193316259784638e-01	1.066921615621835073e+00	1.630689882884702513e+00	1.723882979746008459e+02
1.567440000461474028e+03	2.805285934207830678e-01	1.076888258438117418e+00	1.621115987019370763e+00	1.914306388433588495e+02
1.568280000461726331e+03	2.645250273720272105e-01	1.106554686600917492e+00	1.630994242980897013e+00	2.078565552267952796e+02
1.569120000461964537e+03	2.686869940904816900e-01	1.097305223234613436e+00	1.630182616057718192e+00	2.227113007020003010e+02
1.569960000462217067e+03	2.827070755798981594e-01	1.067622116479949312e+00	1.629898546634604983e+00	2.076243307950453527e+02
1.570800000462469370e+03	2.866325669166212009e-01	1.088406010297362059e+00	1.619370989134536032e+00	2.195729532057291635e+02
1.571640000462707576e+03	2.788317879667161492e-01	1.068155831419467461e+00	1.618336164807484323e+00	1.927421997753082792e+02
1.572480000462960106e+03	3.031119923760332568e-01	1.079039796788036298e+00	1.617301340480427285e+00	1.916427605542769186e+02
1.573320000463198085e+03	3.182908032359268446e-01	1.069840369197310181e+00	1.636286806826458218e+00	1.879832067064112948e+02
1.574160000463450615e+03	3.423108847253431009e-01	1.080390762728683285e+00	1.605089657114765700e+00	1.857873281513543304e+02
1.575000000463703145e+03	3.474187529707251088e-01	1.071074584994937240e+00	1.624480936922381602e+00	1.854703860036705692e+02
1.575840000463941124e+03	3.419117852236013277e-01	1.071624978526312333e+00	1.624886750383973677e+00	1.802796357297098666e+02
1.576680000464193654e+03	3.560028093275331429e-01	1.121574942750735104e+00	1.635191110480164411e+00	1.821651855653334735e+02
1.577520000464446184e+03	3.495735875916654578e-01	1.102108657690250126e+00	1.634257739518508501e+00	1.802970638904736234e+02
1.578360000464684163e+03	3.644449804553104855e-01	1.102442229527447637e+00	1.674420064903141991e+00	1.801757887081293461e+02
1.579200000464936693e+03	3.591744880899181425e-01	1.112609015446043514e+00	1.624765006345496587e+00	1.811030235987227570e+02
1.580040000465189223e+03	3.744242415643306288e-01	1.053376230671597469e+00	1.623953379422315990e+00	1.816596570257540293e+02
1.580880000465427202e+03	3.888699787408640418e-01	1.063159408977419673e+00	1.622979427114501050e+00	2.019936736435571447e+02
1.581720000465679732e+03	3.746872731314336846e-01	1.064493696326207939e+00	1.693304077883771797e+00	2.031940836142390481e+02
1.582560000465917938e+03	3.780688710901731753e-01	1.065010732673863814e+00	1.693344659229929050e+00	1.899140371039729871e+02
1.583400000466170241e+03	3.919707148887265902e-01	1.044977375490141469e+00	1.722451869614436859e+00	1.879455338972161371e+02
1.584240000466422771e+03	3.959907963781414963e-01	1.055928055226148743e+00	1.701457626633541054e+00	1.987641029189024380e+02
1.585080000466660977e+03	3.893960418750612718e-01	1.076661913267985327e+00	1.721498207979699657e+00	1.882550615239921967e+02
1.585920000466913280e+03	3.836998938225519851e-01	1.087395771309820347e+00	1.691477917306619005e+00	1.699494538791240359e+02
1.586760000467165810e+03	4.081929260754293409e-01	1.078613308515587121e+00	1.721822858748970120e+00	1.669669667702287938e+02
1.587600000467404016e+03	4.119765321831163618e-01	1.079730774170197805e+00	1.792675067018310031e+00	1.621767067116192038e+02
1.588440000467656319e+03	4.270371053521486715e-01	1.060131060374830625e+00	1.792614194999071486e+00	1.563037937703230682e+02
1.589280000467908849e+03	4.119321457539673048e-01	1.071331918988743581e+00	1.792634485672151001e+00	1.597794975817794239e+02
1.590120000468147055e+03	4.365197681595365253e-01	1.092099134214294054e+00	1.763608437979963028e+00	1.628650295534063730e+02
1.590960000468399357e+03	4.515566937903940925e-01	1.123016456766585236e+00	1.764643262307016514e+00	1.507163487363825993e+02
1.591800000468651888e+03	4.455531277416380220e-01	1.103883743543299545e+00	1.744257739518507933e+00	1.344271036845838978e+02
1.592640000468890094e+03	4.206609959870100113e-01	1.095117959340930369e+00	1.734115704806951541e+00	1.396537394614267100e+02
1.593480000469142396e+03	4.260053396141199045e-01	1.086852532894356571e+00	1.794785297018576031e+00	1.297895381196103699e+02
1.594320000469380830e+03	4.016571012374789973e-01	1.118670499407077301e+00	1.715840412018708960e+00	1.548711269992737698e+02
1.595160000469633133e+03	4.265757891774679678e-01	1.089737929286103579e+00	1.626002737403345222e+00	1.629200437654874349e+02
1.596000000469885435e+03	4.520147229572657466e-01	1.071272359737211133e+00	1.695901284037946155e+00	1.727493572636311967e+02
1.596840000470123869e+03	4.668388207445683946e-01	1.081872789044165728e+00	1.695962156057186476e+00	1.746469453625174708e+02
1.597680000470376172e+03	4.514264431501366914e-01	1.072956897515057406e+00	1.695069366441686043e+00	1.627847669901612164e+02
1.598520000470628474e+03	4.656830000212828224e-01	1.073757469924327523e+00	1.724217158172349329e+00	1.436678621441758992e+02
1.599360000470866908e+03	5.107672207284821297e-01	1.085225186007999554e+00	1.694582390287777685e+00	1.521982310987662856e+02
1.600200000471119210e+03	4.856859086684757187e-01	1.136192544335864696e+00	1.635170819807084897e+00	1.753162331020141096e+02
1.601040000471371513e+03	4.795168098525088851e-01	1.146809652234679788e+00	1.736165062787977220e+00	1.721865955649500108e+02
1.601880000471609947e+03	5.052631616285623295e-01	1.158427475645083859e+00	1.717362212499669027e+00	1.713094345896463722e+02
1.602720000471862249e+03	5.291413578889372360e-01	1.149194690870638524e+00	1.697849188653574259e+00	1.857835767434769707e+02
1.603560000472114552e+03	5.431141443020113257e-01	1.120312156525251623e+00	1.717991223365132214e+00	1.784677695431001325e+02
1.604400000472352986e+03	5.167558651806594128e-01	1.121446300771719251e+00	1.758782559615234220e+00	1.780783949076272279e+02
1.605240000472605288e+03	5.209414794372868585e-01	1.142914016855383963e+00	1.699513023846092707e+00	1.678448798110966891e+02
1.606080000472843494e+03	5.248433232358351574e-01	1.104281661387892299e+00	1.730466685480827493e+00	1.487045148220875603e+02
1.606920000473096025e+03	5.196201259467887468e-01	1.136416521145953595e+00	1.721887032596393752e+00	1.532202592670977026e+02
1.607760000473348327e+03	5.245861089631276286e-01	1.108184451883097665e+00	1.702191392692583349e+00	1.609302177962853762e+02
1.608600000473586533e+03	5.193629116740794416e-01	1.159835632477220102e+00	1.631278312404008446e+00	1.695565219680576092e+02
1.609440000473839063e+03	5.145890176103193880e-01	1.151253312785305738e+00	1.629675349230730319e+00	1.667317560473549065e+02
1.610280000474091366e+03	5.287036892524312748e-01	1.162203992521316565e+00	1.628579652884438289e+00	1.610373717955305324e+02
1.611120000474329572e+03	5.437406148832906183e-01	1.163404851135227958e+00	1.698336164807484394e+00	1.576196078353194707e+02
1.611960000474582102e+03	5.281627045216481520e-01	1.224972638770054800e+00	1.717240468461190162e+00	1.535692053902836278e+02
1.612800000474834405e+03	5.229868023089476736e-01	1.237140855711835741e+00	1.716286806826458289e+00	1.531387811153401231e+02
1.613640000475072611e+03	5.582602033215326998e-01	1.158508500244339601e+00	1.725840412018708747e+00	1.618806727967116217e+02
1.614480000475325141e+03	5.629424158797942113e-01	1.130409859716362320e+00	1.726611457595726762e+00	1.731262831061317229e+02
1.615320000475563120e+03	5.283104070450779233e-01	1.192377933555826885e+00	1.697828897980496521e+00	1.938740880307965995e+02
1.616160000475815650e+03	5.137493408248765547e-01	1.244612864865043633e+00	1.708092676730530002e+00	1.803220397539075179e+02
1.617000000476068180e+03	5.878403649288088673e-01	1.186664331663804361e+00	1.697747735288178461e+00	1.651901526792548509e+02
1.617840000476306159e+03	5.929245856360125799e-01	1.138682441278849211e+00	1.717991223365132214e+00	1.411116419813980656e+02
1.618680000476558689e+03	5.977250358851406986e-01	1.171217587241541125e+00	1.718802850288312811e+00	1.336644990010996139e+02
1.619520000476811219e+03	5.824308959815720499e-01	1.173018875162409103e+00	1.789655058557650946e+00	1.371956647891545060e+02
1.620360000477049198e+03	6.163090922419538487e-01	1.195403913798363860e+00	1.740101453365397788e+00	1.413149492473378643e+02
1.621200000477301728e+03	6.309676572620439572e-01	1.257455380597129135e+00	1.720223197403877080e+00	1.637863736759102835e+02
1.622040000477554258e+03	5.959099927402053964e-01	1.269923812192383039e+00	1.730365232115429919e+00	1.722695939488977217e+02
1.622880000477792237e+03	6.100010168441407643e-01	1.201441564051631161e+00	1.670588429519304086e+00	1.593600014132873923e+02
1.623720000478044767e+03	6.235245000319249442e-01	1.193459673666669829e+00	1.641562381827121442e+00	1.596136609065708001e+02
1.624560000478297297e+03	6.779465896702809857e-01	1.285244282995677167e+00	1.651359475096326079e+00	1.597656737946188343e+02
1.625400000478535276e+03	6.327470399194119466e-01	1.206628606120041525e+00	1.740608720192387437e+00	1.578567352811100477e+02
1.626240000478787806e+03	6.879731458556506141e-01	1.268363179673468011e+00	1.769817383942285716e+00	1.527116646656799901e+02
1.627080000479026012e+03	6.429154813338193719e-01	1.200614789574546037e+00	1.709147791730663002e+00	1.386247685427595684e+02
1.627920000479278315e+03	6.175503988157284851e-01	1.282449434679127975e+00	1.739330407788377997e+00	1.481726308690072926e+02
1.628760000479530845e+03	6.427055621374542227e-01	1.204367472743010481e+00	1.680527557500067104e+00	1.549014213879247279e+02
1.629600000479769051e+03	6.466547010123484540e-01	1.226285510806896184e+00	1.711582672500201241e+00	1.419386225761064111e+02
1.630440000480021354e+03	6.414315037233055961e-01	1.278904049728891934e+00	1.712617496827254726e+00	1.521606142347557977e+02
1.631280000480273884e+03	6.666812571977231983e-01	1.210788730609053232e+00	1.712860984904208905e+00	1.562935898604390275e+02
1.632120000480512090e+03	6.408905189925206969e-01	1.293257162204309196e+00	1.732759531538810904e+00	1.607728633736673487e+02
1.632960000480764393e+03	6.650524857109747501e-01	1.315808986758865373e+00	1.702637787500332678e+00	1.664613780827987739e+02
1.633800000481016923e+03	6.599238785746184277e-01	1.278194025394823186e+00	1.702394299423378499e+00	1.758747428393684231e+02
1.634640000481255129e+03	7.345587960565360675e-01	1.280712492765660571e+00	1.722191392692584699e+00	1.935233101170762211e+02
1.635480000481507432e+03	7.090281807712397466e-01	1.303014138442321723e+00	1.701562381827120163e+00	1.921121945526101058e+02
1.636320000481745865e+03	6.940414588639249871e-01	1.226049642160813136e+00	1.630771045577020573e+00	1.932652327212552166e+02
1.637160000481998168e+03	7.281797780442094137e-01	1.227934323040976494e+00	1.630913080288577177e+00	1.879569824992734652e+02
1.638000000482250471e+03	7.025072775298770722e-01	1.220469469003672813e+00	1.619776802596126331e+00	1.697713011343964524e+02
1.638840000482488904e+03	6.669766622445774118e-01	1.243488294130301597e+00	1.568884012980630516e+00	1.708600751233922210e+02
1.639680000482741207e+03	6.811149814248604883e-01	1.295339617826742895e+00	1.619107210384504114e+00	1.695139976253088889e+02
1.640520000482993510e+03	6.860809644411975938e-01	1.327641263503403835e+00	1.639655058557650591e+00	1.837060586337836980e+02
1.641360000483231943e+03	6.805030540795549143e-01	1.340109695098663067e+00	1.650689882884703863e+00	1.792212952388685494e+02
1.642200000483484246e+03	6.458473977066603311e-01	1.402544769510198464e+00	1.741440637788645773e+00	1.625305103250883008e+02
1.643040000483736549e+03	6.997728890433876359e-01	1.354562879125243313e+00	1.700831917596259402e+00	1.805161856231577531e+02
1.643880000483974982e+03	7.349989949796267297e-01	1.346814489026321837e+00	1.699573895865331252e+00	1.713079929794278087e+02
1.644720000484227285e+03	6.798467403051002833e-01	1.399366313580875598e+00	1.749918837307680164e+00	1.817824192846706524e+02
1.645560000484479588e+03	7.149073134741321667e-01	1.391751352216836324e+00	1.741400056442486743e+00	1.780670385062319383e+02
1.646400000484718021e+03	7.293530506506655797e-01	1.333952926342334422e+00	1.700953661634736491e+00	1.538384315861035248e+02
1.647240000484970324e+03	7.440589107470962915e-01	1.327388716265465618e+00	1.740669592211622430e+00	1.543006093255072813e+02
1.648080000485208529e+03	6.794978445268959888e-01	1.350290791249074474e+00	1.752049357981027455e+00	1.675779890923183189e+02
1.648920000485461060e+03	6.841564095469880868e-01	1.353242902008263471e+00	1.803084182308085204e+00	1.735443438292361407e+02
1.649760000485713363e+03	6.789332122579363471e-01	1.396245048543041989e+00	1.744179878654373184e+00	1.801240469866336298e+02
1.650600000485951568e+03	6.939228428124479819e-01	1.409197159302237878e+00	1.745092958942949579e+00	1.970716495115657381e+02
1.651440000486204099e+03	7.282030472217684292e-01	1.421281983284716333e+00	1.755397319039140314e+00	2.102397722875121531e+02
1.652280000486456402e+03	7.231926777762822667e-01	1.413850486431133646e+00	1.755072668269868075e+00	2.081410846920928748e+02
1.653120000486694607e+03	7.282296034071382707e-01	1.436519061128707975e+00	1.754950924231392761e+00	2.018817990116724559e+02
1.653960000486947138e+03	7.223442750492488074e-01	1.439938172459978460e+00	1.745133540289108609e+00	1.851264469729266295e+02
1.654800000487199441e+03	7.065062417676983841e-01	1.432456639830807177e+00	1.725843713846892058e+00	1.810737841734451479e+02
1.655640000487437646e+03	7.301243151081777683e-01	1.435358714814425340e+00	1.726229236635401065e+00	1.616417477547434487e+02
1.656480000487690177e+03	7.037896835249952687e-01	1.417660360491085569e+00	1.716290108654639823e+00	1.799825990266912186e+02
1.657320000487928155e+03	7.076442322472029645e-01	1.410429006739819968e+00	1.706168364616161170e+00	1.879865613660938948e+02
1.658160000488180685e+03	7.306947646715240552e-01	1.433464510458309249e+00	1.675965457885368437e+00	1.707894140703326684e+02
1.659000000488433216e+03	7.242418953974834039e-01	1.446816907422139309e+00	1.726249527308480580e+00	1.524716375550575549e+02
1.659840000488671194e+03	6.984275096541079364e-01	1.429952482691788873e+00	1.686330690000797716e+00	1.464799479215292877e+02
1.660680000488923724e+03	7.319273453037169475e-01	1.462904593450980784e+00	1.686493015385433836e+00	1.478856653731003234e+02
1.661520000489176255e+03	7.359710743313065962e-01	1.455956775761334754e+00	1.676026329904605205e+00	1.507285108586925446e+02
1.662360000489414233e+03	7.391161969083182015e-01	1.458808814969369649e+00	1.705884295193049738e+00	1.744345837658918867e+02
1.663200000489666763e+03	7.419775490272595420e-01	1.471160496421608954e+00	1.655904585866130319e+00	1.706590318650683002e+02
1.664040000489919294e+03	7.551699666806221956e-01	1.463895785486620582e+00	1.754971214904474053e+00	1.723931523008081399e+02
1.664880000490157272e+03	7.590718104791740473e-01	1.476380895673740312e+00	1.764261041346690817e+00	1.624331492616548189e+02
1.665720000490409802e+03	7.820986953653203955e-01	1.479232934881775208e+00	1.755316156346824030e+00	1.644572205613316669e+02
1.666560000490662333e+03	7.662370145456005588e-01	1.482301795783980580e+00	1.826452434039277151e+00	1.816715536563845603e+02
1.667400000490900311e+03	7.296895551188651297e-01	1.455220549359458104e+00	1.867527839712487037e+00	1.729996782128190489e+02
1.668240000491152841e+03	7.534731612265499479e-01	1.498206017302370796e+00	1.828238013270269136e+00	1.447964432619265835e+02
1.669080000491391047e+03	7.767601690326024766e-01	1.481308235388304695e+00	1.828217722597191397e+00	1.508748679072350853e+02
1.669920000491643350e+03	7.711113160564408986e-01	1.494710668127710917e+00	1.808177141251029241e+00	1.465221055023421854e+02
1.670760000491895880e+03	7.855334056948048982e-01	1.468296565377579910e+00	1.798846733462651670e+00	1.649109233600036646e+02
1.671600000492134086e+03	8.077799218212415866e-01	1.461165283177471963e+00	1.800043883174344828e+00	1.609439947050941555e+02
1.672440000492386389e+03	7.722256589977671837e-01	1.444567715916877049e+00	1.820551150001330498e+00	1.565644590590832763e+02
1.673280000492638919e+03	7.669551666323801697e-01	1.478303720493485685e+00	1.741545392982226659e+00	1.719356408239447092e+02
1.674120000492877125e+03	7.809988956599678289e-01	1.511922974927076169e+00	1.761423648943749143e+00	1.581584595676147842e+02
1.674960000493129428e+03	7.855865180655374758e-01	1.504925121461846871e+00	1.780835219424444560e+00	1.578929551686736090e+02
1.675800000493381958e+03	7.992991815587036086e-01	1.558194125466377145e+00	1.761261323559114800e+00	1.557339450219841410e+02
1.676640000493620164e+03	7.834138532008161349e-01	1.511196272001146923e+00	1.762113531828449098e+00	1.654383561260484612e+02
1.677480000493872467e+03	7.769846314649431207e-01	1.504381883046377766e+00	1.822438182597721834e+00	1.432608199805650315e+02
1.678320000494124997e+03	7.706972949581061272e-01	1.517667565642765837e+00	1.843635332309412789e+00	1.569542251701061844e+02
[truncated: 1,570 more rows]
