# Supplementary material for: Real-time single-molecule 3D tracking in E. coli based on cross-entropy minimization
Source: Nat Commun. 2023 Mar 11;14:1336. doi: 10.1038/s41467-023-36879-1 (PMC10008558; doi:10.1038/s41467-023-36879-1)
Supplement: Supplementary file 3 — Source Data [file 41467_2023_36879_MOESM3_ESM.zip › SourceData/Sup_Fig_10_Tracking_VS_Sim_Validation/Fig_data/20211111_EXP-21-BL9413/xyzF.csv]

x[nm]	y[nm]	z[nm]	Photon count rate [kHz]
5.832656616169577291e+01	7.095085071993068482e+01	1.003458768122195579e+02	6.185506142356950932e+01
4.648616092922262766e+01	6.153561920215854997e+01	8.155348294184749136e+01	7.731443192741892290e+01
3.711715864903321460e+01	5.278828658511118022e+01	6.605824560409661217e+01	1.030751282584938764e+02
3.239696190892363603e+01	4.784689910874624985e+01	5.894689409508912803e+01	1.236789263901797682e+02
2.796997497684276013e+01	4.224905364354827242e+01	5.134050198513850916e+01	1.545712949888173853e+02
1.778661014544037400e+01	2.639718762316438827e+01	3.266830035070058358e+01	3.053805709513313218e+02
1.074027785614193320e+01	1.505621062734414117e+01	1.949296603904191016e+01	5.423512831377457815e+02
