# Supplementary material for: Real-time single-molecule 3D tracking in E. coli based on cross-entropy minimization
Source: Nat Commun. 2023 Mar 11;14:1336. doi: 10.1038/s41467-023-36879-1 (PMC10008558; doi:10.1038/s41467-023-36879-1)
Supplement: Supplementary file 3 — Source Data [file 41467_2023_36879_MOESM3_ESM.zip › SourceData/Sup_Fig_10_Tracking_VS_Sim_Validation/Fig_data/20211111_EXP-21-BL9413/xyzN_Bins_hist.csv]

x Distance [MLE-mean]	y Distance [MLE-mean]	z Distance [MLE-mean]	Photon counts bins	x[Occurancis]	y[Occurancis]	z[Occurancis]	Photon count [Occurancis]
-1.020110111214363874e-01	-1.714695025484879731e-01	-2.206221541194723634e-01	5.831987854342079913e+01	5.000000000000000000e+00	9.000000000000000000e+00	1.000000000000000000e+00	1.000000000000000000e+00
-8.930261529948348154e-02	-1.528907557862196898e-01	-1.989137912721376522e-01	6.695963563026238319e+01	1.200000000000000000e+01	7.000000000000000000e+00	1.000000000000000000e+00	2.000000000000000000e+00
-7.659421947753057569e-02	-1.343120090239513509e-01	-1.772054284248029132e-01	7.559939271710398145e+01	2.200000000000000000e+01	1.800000000000000000e+01	2.000000000000000000e+00	5.600000000000000000e+01
-6.388582365557766984e-02	-1.157332622616830259e-01	-1.554970655774681743e-01	8.423914980394556551e+01	4.200000000000000000e+01	3.300000000000000000e+01	8.000000000000000000e+00	1.230000000000000000e+02
-5.117742783362476400e-02	-9.715451549941471476e-02	-1.337887027301334630e-01	9.287890689078716377e+01	9.300000000000000000e+01	4.900000000000000000e+01	1.900000000000000000e+01	2.220000000000000000e+02
-3.846903201167185815e-02	-7.857576873714638976e-02	-1.120803398827987241e-01	1.015186639776287620e+02	2.200000000000000000e+02	7.300000000000000000e+01	6.100000000000000000e+01	2.530000000000000000e+02
-2.576063618971895230e-02	-5.999702197487807170e-02	-9.037197703546399896e-02	1.101584210644703603e+02	3.970000000000000000e+02	1.460000000000000000e+02	1.100000000000000000e+02	3.420000000000000000e+02
-1.305224036776604646e-02	-4.141827521260975364e-02	-6.866361418812927386e-02	1.187981781513119586e+02	6.120000000000000000e+02	2.730000000000000000e+02	2.320000000000000000e+02	4.250000000000000000e+02
-3.438445458131406118e-04	-2.283952845034144252e-02	-4.695525134079453489e-02	1.274379352381535284e+02	7.350000000000000000e+02	5.420000000000000000e+02	4.120000000000000000e+02	4.890000000000000000e+02
1.236455127613976523e-02	-4.260781688073131401e-03	-2.524688849345980979e-02	1.360776923249951267e+02	6.150000000000000000e+02	8.140000000000000000e+02	5.520000000000000000e+02	5.200000000000000000e+02
2.507294709809267108e-02	1.431796507419519360e-02	-3.538525646125084689e-03	1.447174494118367249e+02	3.670000000000000000e+02	7.520000000000000000e+02	6.030000000000000000e+02	3.720000000000000000e+02
3.778134292004557693e-02	3.289671183646351860e-02	1.816983720120965429e-02	1.533572064986783232e+02	2.420000000000000000e+02	4.140000000000000000e+02	5.910000000000000000e+02	2.780000000000000000e+02
5.048973874199848277e-02	5.147545859873182972e-02	3.987820004854439326e-02	1.619969635855199215e+02	1.000000000000000000e+02	2.060000000000000000e+02	4.100000000000000000e+02	1.690000000000000000e+02
6.319813456395138862e-02	7.005420536100015472e-02	6.158656289587910448e-02	1.706367206723615197e+02	6.200000000000000000e+01	1.080000000000000000e+02	2.790000000000000000e+02	1.390000000000000000e+02
7.590653038590429447e-02	8.863295212326846584e-02	8.329492574321381571e-02	1.792764777592030896e+02	2.300000000000000000e+01	6.000000000000000000e+01	1.520000000000000000e+02	8.800000000000000000e+01
8.861492620785720031e-02	1.072116988855367770e-01	1.050032885905485547e-01	1.879162348460446879e+02	8.000000000000000000e+00	2.100000000000000000e+01	8.100000000000000000e+01	4.000000000000000000e+01
1.013233220298101062e-01	1.257904456478051158e-01	1.267116514378832937e-01	1.965559919328862861e+02	3.000000000000000000e+00	2.100000000000000000e+01	2.800000000000000000e+01	2.200000000000000000e+01
1.140317178517630120e-01	1.443691924100734270e-01	1.484200142852180326e-01	2.051957490197278844e+02	0.000000000000000000e+00	8.000000000000000000e+00	9.000000000000000000e+00	1.500000000000000000e+01
1.267401136737159040e-01	1.629479391723417381e-01	1.701283771325527439e-01	2.138355061065694827e+02	0.000000000000000000e+00	4.000000000000000000e+00	7.000000000000000000e+00	8.000000000000000000e+00
1.394485094956688098e-01	1.815266859346100492e-01	1.918367399798874551e-01	2.224752631934110525e+02	2.000000000000000000e+00	2.000000000000000000e+00	2.000000000000000000e+00	5.000000000000000000e+00
