# Supplementary material for: Real-time single-molecule 3D tracking in E. coli based on cross-entropy minimization
Source: Nat Commun. 2023 Mar 11;14:1336. doi: 10.1038/s41467-023-36879-1 (PMC10008558; doi:10.1038/s41467-023-36879-1)
Supplement: Supplementary file 3 — Source Data [file 41467_2023_36879_MOESM3_ESM.zip › SourceData/Sup_Fig_10_Tracking_VS_Sim_Validation/Fig_data/20220429_EXP-22-BL9416/txyzN_MLE.csv]

time [ms]	x[um]		y[um]	z[um]	PhotonCount
0.000000000000000000e+00	1.999986673342928761e-02	9.400000759471279776e-01	1.830000074346881833e+00	3.100000000000000000e+01
8.400000000000021894e-01	9.858439385116289535e-08	9.699999136647848852e-01	1.829999968990992265e+00	6.059999999999999432e+01
1.680000000000004379e+00	-3.999958564541595402e-02	1.019999723812746062e+00	1.869999835450445458e+00	7.835999999999999943e+01
2.520000000000006235e+00	-5.999926495835151280e-02	1.009999532507672049e+00	1.969999673677523155e+00	9.801599999999999113e+01
3.360000000000008313e+00	-4.999898215524084533e-02	1.039999411905730531e+00	1.839999538494524911e+00	1.128095999999999890e+02
4.200000000000010836e+00	-4.999867967359013232e-02	9.999992865686780918e-01	1.919999456676857896e+00	1.056857600000000019e+02
5.040000000000013358e+00	-9.998355075381583357e-03	9.599991459555895501e-01	1.999999334002018347e+00	1.004114559999999869e+02
5.880000000000014992e+00	4.000191549590847301e-02	9.599990300619133388e-01	1.999999161532360681e+00	9.824687359999998648e+01
6.719999999999984652e+00	-2.999780339303289786e-02	1.009998835571983555e+00	2.019999019370896320e+00	1.099481241599999919e+02
7.559999999999950759e+00	-3.999749280051077133e-02	1.009998676508187199e+00	1.949998859009826502e+00	1.029688744959999980e+02
8.399999999999916866e+00	-1.999720133727349997e-02	9.699985274512920030e-01	1.919998753595349550e+00	1.077813246975999846e+02
9.239999999999881197e+00	-2.999694135617310062e-02	9.799983657836878193e-01	1.939998609803242235e+00	9.866879481855998790e+01
1.007999999999984730e+01	3.332149988646448239e-06	9.799981886266768694e-01	1.899998475012005583e+00	1.022012768911359899e+02
1.091999999999981341e+01	-1.999632651092406871e-02	9.699980838709209019e-01	1.899998336572597646e+00	1.013207661346815911e+02
1.175999999999977952e+01	-9.996002858365238622e-03	9.799979155574057854e-01	1.899998180291770034e+00	1.047924596808089461e+02
1.259999999999974563e+01	-4.999571412415743793e-02	1.049997771111822242e+00	1.929998039256611397e+00	9.587547580848536199e+01
1.343999999999971173e+01	-2.999538910627177687e-02	1.069997647131034846e+00	1.919997910681051412e+00	1.125252854850912172e+02
1.427999999999967606e+01	-1.999511344339807012e-02	1.049997489978044651e+00	1.929997776824879496e+00	1.145151712910547275e+02
1.511999999999964217e+01	-4.999483295402003952e-02	1.049997352355904301e+00	2.079997603018137742e+00	1.167091027746328393e+02
1.595999999999960650e+01	-2.999446980230284152e-02	1.039997210388991844e+00	2.089997472169907056e+00	1.160254616647796979e+02
1.679999999999957083e+01	-1.999415569647205668e-02	1.019997061307432507e+00	2.069997330356703635e+00	9.961414358975139294e+01
1.763999999999953872e+01	-2.999389862610625859e-02	9.999969433845182776e-01	2.009997160079291856e+00	9.676695056730601152e+01
1.847999999999950305e+01	1.000638521124508525e-02	9.999968230149871573e-01	2.039997016332118829e+00	9.505863475383877415e+01
1.931999999999947093e+01	-9.993352046575289249e-03	1.029996667198711746e+00	2.059996890692334492e+00	1.010333162114988284e+02
2.015999999999943526e+01	2.000691096925696910e-02	1.009996537190945842e+00	2.049996765780666585e+00	9.761801540134166544e+01
2.099999999999939959e+01	1.000714019181229465e-02	1.019996410252900665e+00	2.049996551515060883e+00	1.085694199005977651e+02
2.183999999999936747e+01	1.000741663626296234e-02	1.039996316759787653e+00	2.079996345369977906e+00	1.121402991617358396e+02
2.267999999999933181e+01	2.000774764642271331e-02	1.039996202103303125e+00	2.069996179606259368e+00	1.042827901568342810e+02
2.351999999999929969e+01	3.000805768050618383e-02	1.009996060993809230e+00	2.039996005775369436e+00	1.125678094532961211e+02
2.435999999999926402e+01	8.337827387922601370e-06	1.049995925497634319e+00	2.079995818781713801e+00	1.145393328933548531e+02
2.519999999999922835e+01	1.000857962260645433e-02	9.999958038425269535e-01	1.989995681294633556e+00	1.077219179031304748e+02
2.603999999999919623e+01	-9.991118635750504545e-03	9.999956852752368563e-01	2.009995556158303831e+00	1.076319076480086636e+02
2.687999999999916056e+01	9.191120208622477323e-06	9.899955557597921452e-01	2.019995417860494857e+00	1.065775724406759792e+02
2.771999999999912845e+01	-2.999049487980953027e-02	1.009995436995642315e+00	2.009995292723876226e+00	1.139450810010295498e+02
2.855999999999909278e+01	-9.990176064510306736e-03	1.019995319534188205e+00	1.939995142470666067e+00	1.123654398909040992e+02
2.939999999999905711e+01	1.013153787478410884e-05	1.009995196575276921e+00	1.909994999518165537e+00	1.024180574022572472e+02
3.023999999999902855e+01	1.040051745357894139e-05	1.019995037056314890e+00	1.889994822447162326e+00	1.014488235542123107e+02
3.107999999999899288e+01	1.001070491434410785e-02	9.799949153131084501e-01	1.909994705342975996e+00	1.058675757380605518e+02
3.191999999999896431e+01	1.001101549182912588e-02	9.799947480457492643e-01	1.939994579766799232e+00	1.045187904867850932e+02
3.275999999999893220e+01	1.001132757996046722e-02	9.799945763961676048e-01	1.969994447747343669e+00	1.037095924591886273e+02
3.359999999999889297e+01	1.001162469230781199e-02	9.899944290072212327e-01	1.949994286770188712e+00	1.122246586279811567e+02
3.443999999999886086e+01	1.001193491817120931e-02	9.899942889339329311e-01	1.919994137587580196e+00	1.043334423981658716e+02
3.527999999999882874e+01	1.224146553024143798e-05	9.899941187150788080e-01	1.939994007056897951e+00	1.045987126602766892e+02
3.611999999999878952e+01	2.001256701887633993e-02	9.699939815293956435e-01	1.949993894043966502e+00	1.047576188864523772e+02
3.695999999999875740e+01	-9.987095722998811514e-03	9.999938230838003594e-01	1.979993721936146311e+00	1.018532185532486096e+02
3.779999999999872529e+01	1.001320843519009837e-02	9.699937108205093361e-01	1.949993552695881593e+00	1.091101030527291300e+02
3.863999999999868606e+01	2.001349955342019912e-02	9.599935768938291369e-01	1.899993440782925758e+00	1.094643434371706547e+02
3.947999999999865395e+01	1.377368032957006085e-05	9.499934225121883236e-01	1.969993314020394681e+00	1.036772532836795619e+02
4.031999999999862183e+01	1.001383799811939382e-02	9.699933975029814137e-01	1.939993322491917915e+00	1.032045238909877014e+02
4.115999999999858971e+01	-9.986106262051906018e-03	1.009993428059347886e+00	1.969993286449391645e+00	1.009209959401257919e+02
4.199999999999855049e+01	1.386674136507311224e-05	9.999934727798672762e-01	1.979993228726004695e+00	1.055511716622838492e+02
4.283999999999851838e+01	-1.998611268096825086e-02	9.999934788905360250e-01	1.919993208832703857e+00	1.133291308492410820e+02
4.367999999999848626e+01	-1.998612357325479927e-02	9.699934386475637105e-01	1.929993116214692161e+00	1.169959429229998165e+02
4.451999999999844704e+01	1.001385510676434595e-02	9.599934624349756307e-01	1.979993062934835013e+00	1.111957376745798598e+02
4.535999999999841492e+01	2.001386913056628358e-02	1.019993463581795101e+00	2.009993062912848849e+00	1.137158338950342795e+02
4.619999999999838280e+01	3.001391138542989015e-02	1.069993463663151623e+00	1.979993084459488406e+00	1.122282206815665546e+02
4.703999999999834358e+01	1.001391546243016011e-02	1.049993558419181738e+00	2.059993116432998761e+00	1.183354699455639008e+02
4.787999999999831147e+01	1.388038248954651627e-05	1.039993561406604039e+00	2.079993118068249380e+00	1.209996366960403122e+02
4.871999999999827935e+01	-9.986100366284915084e-03	1.019993569358559338e+00	2.079993046419818192e+00	9.859828299266375495e+01
4.955999999999824723e+01	1.393951566547228405e-05	1.009993621481688475e+00	2.049993037282451080e+00	9.415747077063782910e+01
5.039999999999820801e+01	-1.998605163087670278e-02	1.029993613476199776e+00	1.989993023214758461e+00	1.054926543831626589e+02
5.123999999999817589e+01	2.001390630400641524e-02	9.999935874058250018e-01	1.989993005304882212e+00	9.729423985127476726e+01
5.207999999999814378e+01	2.001390242280337226e-02	9.799936266581423805e-01	2.049992997396064887e+00	1.023750083242200333e+02
5.291999999999810456e+01	1.389223199471186805e-05	9.999936150328559981e-01	2.059992998258490360e+00	1.084234694079871986e+02
5.375999999999807244e+01	1.385781030531205553e-05	9.999936043471387981e-01	2.099992964171537579e+00	1.120526557430006847e+02
5.459999999999804032e+01	-1.998608361146582066e-02	9.999936122613130030e-01	2.099992945589677085e+00	1.112298384897491843e+02
5.543999999999800821e+01	1.389050417838967830e-05	1.009993616410146622e+00	2.059992958385111983e+00	1.077362943841358884e+02
5.627999999999796898e+01	1.385005102114479759e-05	9.899936303136183113e-01	2.079992933175232039e+00	1.036403872902743046e+02
5.711999999999793687e+01	1.387394116581308767e-05	9.999936834713970546e-01	2.109992930448092885e+00	8.918273334920415607e+01
5.795999999999790475e+01	1.387414209576029655e-05	1.009993661858846536e+00	2.109992966256987845e+00	9.350821410773087905e+01
5.879999999999786553e+01	1.001384709258407515e-02	1.019993621145431906e+00	2.149992952358076082e+00	9.610328319334048786e+01
5.963999999999783341e+01	2.001389958865435262e-02	9.999936701113887327e-01	2.079992897063364765e+00	1.036601418367842626e+02
6.047999999999780130e+01	1.001397096196170872e-02	9.899936417148482715e-01	2.059992929492398872e+00	9.419429358443491651e+01
6.131999999999799655e+01	2.001405639651787638e-02	9.899936381209665237e-01	2.099993010631571622e+00	8.751507712570052888e+01
6.215999999999824865e+01	1.001410482552420739e-02	9.999935491409984722e-01	2.099993056519311896e+00	9.350732788095348269e+01
6.299999999999850075e+01	1.407511010655492787e-05	9.799935191721265149e-01	2.079993034163394761e+00	9.910278801885846178e+01
6.383999999999875996e+01	1.001403559961975935e-02	9.599935137561392828e-01	2.019993030009847423e+00	9.845980817051064093e+01
6.467999999999901206e+01	-9.985940473869196060e-03	1.009993472553473159e+00	2.029993081170306191e+00	1.030740568230863516e+02
6.551999999999927127e+01	-1.998586983481900545e-02	1.019993478439250589e+00	2.049993029500667419e+00	1.108434834926573984e+02
6.635999999999953047e+01	-9.985885117821398371e-03	9.999934336679349167e-01	2.109993058325578374e+00	1.115048104401404174e+02
6.719999999999978968e+01	-9.985926959774623496e-03	1.009993423163201731e+00	2.049993031502804541e+00	9.790109474644860654e+01
6.804000000000004889e+01	-2.998597187604190237e-02	1.009993362525386962e+00	2.149993022702712420e+00	1.087394137539995427e+02
6.888000000000030809e+01	1.399682909211574498e-05	9.999933123698327986e-01	2.149992985841718607e+00	1.132420395426860864e+02
6.972000000000055309e+01	-1.998599446404611749e-02	9.999932931182085039e-01	2.109992993553300611e+00	1.049435053311448200e+02
7.056000000000081229e+01	2.001402329694376356e-02	1.039993278143726219e+00	2.029992982679727387e+00	9.596438480422006023e+01
7.140000000000107150e+01	-9.986000778882498513e-03	1.009993268466693461e+00	2.099992914142407852e+00	1.005770221728184026e+02
7.224000000000133070e+01	-9.986012090928168480e-03	9.999932819924196581e-01	2.019992913084977637e+00	9.934471427873060634e+01
7.308000000000158991e+01	-1.998604517412714762e-02	9.799933067553874277e-01	2.029992914914103164e+00	1.136054026654467464e+02
7.392000000000184912e+01	-2.998607339308785591e-02	9.999933141275694215e-01	2.029992929433765969e+00	1.061622544364892349e+02
7.476000000000210832e+01	-2.998605144471609002e-02	9.799933292070417412e-01	2.039992979753568747e+00	9.669589019851750322e+01
7.560000000000235332e+01	-9.986055776895317801e-03	9.899933609608090324e-01	2.019992958796092530e+00	9.201607165573446423e+01
7.644000000000261252e+01	2.001388615379860042e-02	9.699933884398244111e-01	2.019992911592549678e+00	9.420796116055825564e+01
7.728000000000287173e+01	1.001380064069537848e-02	9.999934189939959639e-01	2.009992927361964554e+00	8.752360672563412436e+01
7.812000000000313094e+01	2.001384699389197053e-02	9.999934155772594035e-01	2.029992934138119320e+00	8.551303062626405449e+01
7.896000000000339014e+01	3.001390907096869107e-02	1.029993458908665005e+00	1.939992945955562931e+00	9.830631935079800598e+01
7.980000000000364935e+01	2.001394208709453282e-02	9.899934938826628894e-01	1.999992943213481755e+00	1.079822194623495761e+02
8.064000000000390855e+01	1.395540334033853459e-05	9.799935665668745299e-01	2.039992878142745436e+00	1.107879057756181282e+02
8.148000000000415355e+01	-2.998598689718770180e-02	9.799936132290177904e-01	2.019992881255022521e+00	1.094711347556572321e+02
8.232000000000441275e+01	-2.998599799898651885e-02	9.899935970513149552e-01	1.989992936560438075e+00	1.126808893357587209e+02
8.316000000000467196e+01	1.408444580885749924e-05	9.799936410648216745e-01	2.009992927351135883e+00	1.066068883301571901e+02
8.400000000000493117e+01	1.410741658567577998e-05	9.899936178106796270e-01	2.029992972377146820e+00	1.019629995889779082e+02
8.484000000000519037e+01	1.001409938525733845e-02	9.799935731359378233e-01	2.039992933111947959e+00	9.517597167416670345e+01
8.568000000000544958e+01	-2.998584915046200589e-02	1.009993556263275361e+00	1.949992945958143320e+00	9.710382804844878990e+01
8.652000000000570878e+01	1.418578193809598419e-05	9.899935222100307852e-01	1.919992926268657252e+00	9.626094405044645441e+01
8.736000000000595378e+01	-9.985806929451616215e-03	9.799935651204613185e-01	1.939992946020188125e+00	9.475535989798264325e+01
8.820000000000621299e+01	-2.998578998201495080e-02	1.009993620034063788e+00	2.019992962840725603e+00	9.985164379066034712e+01
8.904000000000647219e+01	-3.998582124081771771e-02	9.999936427596023414e-01	2.019993034810993571e+00	9.790956037260458800e+01
8.988000000000673140e+01	-2.998582971199699118e-02	9.999937036408995672e-01	2.009993000361437243e+00	1.047437618980051184e+02
9.072000000000699060e+01	1.001413820553314141e-02	9.899937523786557225e-01	1.989993062086489184e+00	1.078448677985958568e+02
9.156000000000724981e+01	2.001413995120333855e-02	9.999937569404645510e-01	2.009993027756911577e+00	1.057057141468722818e+02
9.240000000000750902e+01	2.001409361250331559e-02	1.009993776266644883e+00	1.949993074982408148e+00	9.742218539425374502e+01
9.324000000000776822e+01	2.001412942771066406e-02	9.799937910280547282e-01	1.959993095677182051e+00	1.074518853347606182e+02
9.408000000000801322e+01	3.001417013678623139e-02	9.699938072429937774e-01	1.949993117398880704e+00	9.946999779173995648e+01
9.492000000000827242e+01	4.001418697221782728e-02	1.029993835902787147e+00	1.969993191317196635e+00	1.016807921427587473e+02
9.576000000000853163e+01	2.001414050456411242e-02	1.039993868696667656e+00	2.019993154936161162e+00	1.030067568911884166e+02
9.660000000000879083e+01	1.001409287410480464e-02	1.039993823254937277e+00	1.999993188733207194e+00	1.058022626170774174e+02
9.744000000000905004e+01	-1.998589996075083794e-02	1.039993752017378537e+00	1.999993184354969422e+00	1.024796757373640190e+02
9.828000000000930925e+01	-1.998584883085967323e-02	1.059993835625581138e+00	2.039993190951929769e+00	9.948623329428917827e+01
9.912000000000956845e+01	-9.985827369768966386e-03	1.039993927792349115e+00	1.999993185862809275e+00	9.769002158210668085e+01
9.996000000000981345e+01	-9.985854707406127337e-03	1.009993933700729318e+00	2.009993194071064693e+00	1.136125870474723740e+02
1.008000000000100727e+02	1.408891051045181428e-05	1.009993917740683589e+00	1.949993190776028618e+00	1.141661628882762045e+02
1.016400000000103319e+02	-3.998599422451765140e-02	1.039993904259261637e+00	1.949993178927690085e+00	1.194984546390960958e+02
1.024800000000105911e+02	-5.998604764890889257e-02	1.039993996742541782e+00	1.969993195314204915e+00	1.146976103200816368e+02
1.033200000000108503e+02	-5.998603557311529139e-02	1.029993971757632742e+00	1.999993249515535254e+00	1.038171768518417508e+02
1.041600000000111095e+02	-5.998600215986336914e-02	1.039994027080862526e+00	1.929993306761970118e+00	1.152889533324822366e+02
1.050000000000113687e+02	-1.998601557934373205e-02	9.899940447255956011e-01	1.929993324563961998e+00	1.181717998513601060e+02
1.058400000000116137e+02	-4.998607444126425270e-02	9.699940784702548724e-01	2.099993347052126147e+00	1.289016905706088210e+02
1.066800000000118729e+02	-9.986043780172825651e-03	9.699940998347553744e-01	2.049993304136845662e+00	1.303393325094828583e+02
1.075200000000121321e+02	1.394789123899263419e-05	9.899941295387681972e-01	2.059993261693409572e+00	1.292019542343916783e+02
1.083600000000123913e+02	1.001398499077788343e-02	1.019994162628122147e+00	1.959993203435024256e+00	1.185196735156745831e+02
1.092000000000126505e+02	2.001399173302177356e-02	9.599941804241116650e-01	2.089993240810167130e+00	1.171105610155351258e+02
1.100400000000129097e+02	3.001399364358639174e-02	9.799942154411996897e-01	2.089993234389372567e+00	1.172645450916854486e+02
1.108800000000131689e+02	1.001399626928043546e-02	9.999942270925470389e-01	2.049993294609232297e+00	1.183574473995572447e+02
1.117200000000134139e+02	1.001399533021978851e-02	9.599942509510240862e-01	2.119993321079581605e+00	1.090129328531895254e+02
1.125600000000136731e+02	1.001396038743576980e-02	9.499942557941032373e-01	2.079993308584471290e+00	1.024062241253688796e+02
1.134000000000139323e+02	1.001401466444824806e-02	9.299942583812236263e-01	2.099993301461405615e+00	1.064421257655076971e+02
1.142400000000141915e+02	-9.985976423884098535e-03	9.499942385885533636e-01	2.059993265688367714e+00	1.068638495575129923e+02
1.150800000000144507e+02	-3.998601024027746698e-02	9.799942273337773901e-01	2.079993267695728232e+00	1.151169203943005641e+02
1.159200000000147099e+02	-9.986000809720323862e-03	9.899942402813984854e-01	2.149993318422410926e+00	1.120687628963731157e+02
1.167600000000149691e+02	-2.998590323864909826e-02	1.039994231862406915e+00	2.049993354929632972e+00	1.092392468506818375e+02
1.176000000000152141e+02	-2.998589781055442313e-02	1.039994194927483795e+00	2.049993325280024870e+00	1.165418662775266654e+02
1.184400000000154733e+02	1.001401526762310014e-02	1.009994168888351362e+00	2.049993271170668319e+00	1.219232551257115631e+02
1.192800000000157326e+02	3.001396937477078183e-02	9.699941550989330530e-01	2.129993266716207589e+00	1.241523809272977132e+02
1.201200000000159918e+02	3.001395558553955276e-02	1.019994091711151851e+00	2.059993253114017264e+00	1.214901489009246092e+02
1.209600000000162510e+02	-2.998603109015498744e-02	1.019994035206917449e+00	2.059993247121819859e+00	1.278921515765815258e+02
1.218000000000165102e+02	4.001388045067675453e-02	9.799940636519941517e-01	2.049993272106323872e+00	1.257334994283132801e+02
1.226400000000167694e+02	3.001385799105360519e-02	1.029994081296052411e+00	2.059993249731052689e+00	1.244379790850927350e+02
1.234800000000168012e+02	3.001379796059638894e-02	1.039994120012634138e+00	1.989993290599225251e+00	1.176608496870824041e+02
1.243200000000164778e+02	1.001378334203633681e-02	1.019994151199435040e+00	1.949993318733711067e+00	1.015946451714450092e+02
1.251600000000161401e+02	1.370126239310520897e-05	1.029994139817982823e+00	1.949993315226870250e+00	1.069552880779065731e+02
1.260000000000158167e+02	3.001366641042382474e-02	1.049994145451517813e+00	1.949993287377533413e+00	1.111714910138615124e+02
1.268400000000154932e+02	5.001364938931638499e-02	1.039994149993335615e+00	2.009993292398542852e+00	1.137011762138500757e+02
1.276800000000151698e+02	8.001361149662455929e-02	9.899940896204334484e-01	2.009993272797945707e+00	1.092189507722588218e+02
1.285200000000148464e+02	4.001361219411216086e-02	9.899940637091564355e-01	2.079993249010504641e+00	1.025299811231480618e+02
1.293600000000145087e+02	1.001359736168548273e-02	9.599940359188392502e-01	2.109993270845323732e+00	1.055166358952660062e+02
1.302000000000141995e+02	-9.986446502489119276e-03	9.999939994626662054e-01	2.119993317691579282e+00	1.073083362658615840e+02
1.310400000000138618e+02	-2.998643436677979335e-02	1.009994005545177043e+00	2.119993262532664957e+00	1.043834296113877116e+02
1.318800000000135526e+02	-1.998643842493666098e-02	9.799940135154430187e-01	2.159993265882510283e+00	1.026281931260281937e+02
1.327200000000132150e+02	1.001355693104392409e-02	9.899940445789290333e-01	2.179993291911643372e+00	1.055753437274876916e+02
1.335600000000128773e+02	2.001353575542181781e-02	9.999940387248049678e-01	2.049993285802194976e+00	1.053436706499477822e+02
1.344000000000125681e+02	1.345864735833396671e-05	1.029994056777593592e+00	2.049993249812885221e+00	1.222043377491642389e+02
1.352400000000122304e+02	1.001345174084055170e-02	1.029994000940835930e+00	2.049993235401497582e+00	1.283207014471097125e+02
1.360800000000119212e+02	1.353609323153172111e-05	1.029993967034201763e+00	2.119993220128055800e+00	1.279905562274613828e+02
1.369200000000115836e+02	1.001355151557743912e-02	1.009994036085301250e+00	2.099993208853160986e+00	1.107926153420099951e+02
1.377600000000112743e+02	-9.986501656025879511e-03	1.019993972766400692e+00	2.079993205791875965e+00	1.044735583180639651e+02
1.386000000000109367e+02	1.001351027467327001e-02	1.039993912164153045e+00	2.039993136539874019e+00	9.068234347320273514e+01
1.394400000000105990e+02	-9.986488824168074027e-03	1.009993828411174910e+00	2.129993124958153849e+00	1.004076145662860142e+02
1.402800000000102898e+02	-9.986502095258101286e-03	9.999938266946090115e-01	2.159993148573609023e+00	1.042429965916423811e+02
1.411200000000099521e+02	-2.998648073778174133e-02	9.999938542628145077e-01	2.099993099637758487e+00	1.045446645458690114e+02
1.419600000000096429e+02	-1.998646686136738154e-02	9.799938891818733566e-01	2.069993124290772979e+00	1.037251168946389726e+02
1.428000000000093053e+02	-2.998645161728953970e-02	1.009993876618774156e+00	2.019993167715638194e+00	1.052333517423165574e+02
1.436400000000089960e+02	-1.998646951315459150e-02	1.019993919787988812e+00	1.959993118459306904e+00	1.051382926509230913e+02
1.444800000000086584e+02	-1.998649411624206854e-02	1.009993948040239342e+00	1.949993084024491896e+00	1.140814765655934195e+02
1.453200000000083207e+02	1.001353343026430837e-02	9.899939618697738419e-01	1.949993080401359435e+00	1.044475331607332294e+02
1.461600000000080115e+02	1.355347001983167677e-05	9.899939497589156367e-01	1.939993011964157965e+00	1.006669111867263098e+02
1.470000000000076739e+02	1.001356848935127525e-02	9.899939438648296397e-01	2.009993021218345444e+00	9.939853800232215519e+01
1.478400000000073646e+02	2.001355765595498951e-02	9.799939539502945385e-01	1.949993126411338595e+00	9.663766033801726962e+01
1.486800000000070270e+02	2.001356336097747518e-02	9.899939760376498255e-01	1.999993168080569372e+00	1.029811337394343269e+02
1.495200000000066893e+02	-9.986455542227417465e-03	9.799939550285950984e-01	1.909993147025539351e+00	1.017870715339469712e+02
1.503600000000063801e+02	-2.998649493800540494e-02	9.799939987950284648e-01	1.929993096837872235e+00	9.407070733382334993e+01
1.512000000000060425e+02	-2.998656198904877876e-02	9.799939996646990226e-01	1.879993062911649693e+00	9.344026726681437367e+01
1.520400000000057332e+02	-2.998655592382376556e-02	9.599940643457705036e-01	1.829993088823750114e+00	9.306214947294658657e+01
1.528800000000053956e+02	-9.986485148884484409e-03	9.699940990613904468e-01	1.819993102812120789e+00	9.783542504296352149e+01
1.537200000000050863e+02	1.351612607858903350e-05	9.799941250901729184e-01	1.929993084524220137e+00	1.027000119319084774e+02
1.545600000000047487e+02	1.001353908222668912e-02	9.799941762781152477e-01	1.919993112193748352e+00	1.006186178189378637e+02
1.554000000000044110e+02	-1.998651205397733444e-02	9.799941576679847000e-01	1.879993066176262051e+00	1.083701469669994992e+02
1.562400000000041018e+02	1.343290016048622943e-05	9.799941812011084830e-01	1.889993076523602822e+00	1.040204063473172766e+02
1.570800000000037642e+02	1.001331717102912564e-02	9.899942145899006674e-01	1.929993116545180021e+00	1.034106350986767211e+02
1.579200000000034549e+02	5.001329888459848938e-02	9.799942065243179012e-01	1.909993172985321008e+00	1.060448454726612226e+02
1.587600000000031173e+02	5.001329520344569013e-02	1.009994186031741403e+00	1.979993173957915076e+00	1.066254082586362983e+02
1.596000000000028081e+02	-9.986718559455716460e-03	9.899942140566023729e-01	1.999993134266958572e+00	1.059736728070525373e+02
1.604400000000024704e+02	-9.986725581654389700e-03	1.009994265597679242e+00	1.999993214741660807e+00	1.005826680976867067e+02
1.612800000000021328e+02	-2.998676618799743857e-02	9.999942717313372587e-01	1.929993200649417817e+00	1.103477362178075794e+02
1.621200000000018235e+02	1.326090127201599274e-05	9.799942467755163866e-01	2.059993258323264076e+00	1.012073255136461256e+02
1.629600000000014859e+02	-3.998677410579057345e-02	9.999942205411783691e-01	2.069993277045351743e+00	9.572300596798044126e+01
1.638000000000011767e+02	3.001319625181273626e-02	1.119994204745487831e+00	1.979993246141013241e+00	9.043237767899664448e+01
1.646400000000008390e+02	4.001324575674373996e-02	1.129994242797333293e+00	1.989993201728971428e+00	1.082580738287751672e+02
1.654800000000005298e+02	1.326692684021449748e-05	1.019994314493684495e+00	1.969993260088920284e+00	1.019531990259670664e+02
1.663200000000001921e+02	3.001324403200784571e-02	1.029994300866788448e+00	2.029993279512492421e+00	1.031704569522042050e+02
1.671599999999998545e+02	5.001330734787491628e-02	1.039994276101871673e+00	2.009993238895824152e+00	1.019010676390373078e+02
1.679999999999995453e+02	2.001333528313350291e-02	9.899942791780937945e-01	2.049993238960387654e+00	1.091392878047995509e+02
1.688399999999992076e+02	2.001333391686328095e-02	1.009994260681787326e+00	2.009993164888671746e+00	1.034822199042569082e+02
1.696799999999988984e+02	1.336266849369558508e-05	9.799942597706111647e-01	2.069993121354194887e+00	1.070877963560093065e+02
1.705199999999985607e+02	4.001339840053969726e-02	9.799942191555212068e-01	1.979993103478745686e+00	1.082510691038919504e+02
1.713599999999982231e+02	1.001339982375614758e-02	9.799941544087620304e-01	1.989993117772231868e+00	1.149492155605435499e+02
1.721999999999979138e+02	1.001338602889536092e-02	9.699941381464345369e-01	1.929993141267936752e+00	1.139677743802748893e+02
1.730399999999975762e+02	-1.998664901812529510e-02	9.899940973150841428e-01	1.989993092732337043e+00	1.073792387263733019e+02
1.738799999999972670e+02	-1.998668638789443536e-02	9.899940862101157535e-01	1.999993093287053325e+00	1.124260442108635658e+02
1.747199999999969293e+02	1.001329796410743538e-02	9.899940428561692096e-01	1.979993089364397107e+00	1.134540178168045088e+02
1.755599999999966201e+02	-1.998672456759034710e-02	9.899940543065304244e-01	2.019993095517948145e+00	1.070708385419534778e+02
1.763999999999962824e+02	-9.986773721950972099e-03	9.999940438767924711e-01	1.969993134748422747e+00	1.102409675386272596e+02
1.772399999999959448e+02	1.325865585724840773e-05	9.899940405656415532e-01	1.969993119672954540e+00	1.051432277445535277e+02
1.780799999999956356e+02	2.001333844679500235e-02	9.899940329574820064e-01	1.969993121685805093e+00	9.808410856751208939e+01
1.789199999999952979e+02	3.001332750019126624e-02	1.049994028763743925e+00	2.019993183767764933e+00	1.028491854850532263e+02
1.797599999999949887e+02	2.001331460635016879e-02	1.019994011941592227e+00	2.029993208242637515e+00	9.470823163557790281e+01
1.805999999999946510e+02	3.001331720716172297e-02	1.009994006839863623e+00	1.989993224265685479e+00	8.882373244906152365e+01
1.814399999999943418e+02	2.001332837105613410e-02	9.999939648780189483e-01	1.949993163700490806e+00	1.132922651438792769e+02
1.822799999999940042e+02	1.001328616195249453e-02	9.899939610896003606e-01	1.889993121183132896e+00	1.089740063077047409e+02
1.831199999999936665e+02	1.331747766127639886e-05	9.899939700120601316e-01	1.909993055412393614e+00	1.143828681980780146e+02
1.839599999999933573e+02	-1.998665555968999474e-02	9.899939408722057133e-01	1.969993063252601928e+00	1.366282584554707853e+02
1.847999999999930196e+02	-3.998661794647578177e-02	1.009993911234347230e+00	1.999993035331145697e+00	1.259752001172312390e+02
1.856399999999927104e+02	-5.998662533414803044e-02	1.029993928530930081e+00	1.979992977387150299e+00	1.045837307301315207e+02
1.864799999999923728e+02	-5.998663358779422750e-02	1.019993937840171450e+00	1.959993075432505893e+00	1.047485931667808785e+02
1.873199999999920351e+02	-3.998661702497309511e-02	9.699939681679371484e-01	1.929993098405860641e+00	1.058475471903549021e+02
1.881599999999917259e+02	-1.998657718569254310e-02	9.899939647597921777e-01	1.909993101897047296e+00	1.065067002349929055e+02
1.889999999999913882e+02	-1.998651995818848809e-02	9.899939662544841035e-01	1.919993098859884784e+00	9.990237486969770941e+01
1.898399999999910790e+02	-2.998648528913899422e-02	9.999939940791450210e-01	1.919993137617393986e+00	9.993999902002700253e+01
1.906799999999907413e+02	1.357642419937486920e-05	1.019993968175646026e+00	1.959993210215313919e+00	1.149622444559649637e+02
1.915199999999904321e+02	-9.986375057178479425e-03	1.009993990561525612e+00	1.999993232472347282e+00	1.149756648406965525e+02
1.923599999999900945e+02	1.001363984242208821e-02	9.699939711689549160e-01	2.009993232899467852e+00	9.698397300262629983e+01
1.931999999999897568e+02	1.359755203744864161e-05	9.499939519058878679e-01	2.029993264421032340e+00	9.318870196869335132e+01
1.940399999999894476e+02	1.358827695000146835e-05	9.599939293923844819e-01	2.059993271406741489e+00	1.019117952794243820e+02
1.948799999999891099e+02	1.358836162521608427e-05	9.799938734943144381e-01	2.039993271272126929e+00	9.414579751220060189e+01
1.957199999999888007e+02	2.001360530607463467e-02	9.799938634421212491e-01	2.119993286210565486e+00	1.004858697976067390e+02
1.965599999999884631e+02	-4.998637860658002724e-02	1.039993770463688794e+00	2.049993281209965268e+00	9.629031534627881683e+01
1.973999999999881538e+02	-3.998631274148303771e-02	1.019993732010122889e+00	2.059993260523492076e+00	1.007730192370664781e+02
1.982399999999878162e+02	-2.998624891617642646e-02	9.999937748954480510e-01	2.069993248054818213e+00	1.004616178471758303e+02
1.990799999999874785e+02	1.374610101967763565e-05	9.699937929148806370e-01	1.989993266362136248e+00	1.002754716833450743e+02
1.999199999999871693e+02	1.376241285698564204e-05	9.899938096369552687e-01	2.029993241854931352e+00	1.031634914923714064e+02
2.007599999999868317e+02	-9.986213622894866623e-03	9.999938352680126652e-01	2.029993218036946878e+00	9.589560870768360701e+01
2.015999999999865224e+02	-2.998619812969517337e-02	1.029993816770970794e+00	2.109993197383758456e+00	1.025357565148965193e+02
2.024399999999861848e+02	-1.998616035259053250e-02	1.019993836074700955e+00	2.109993212215159453e+00	9.852039362299029790e+01
2.032799999999858471e+02	-2.998609186274642582e-02	1.029993814435339994e+00	2.129993213809020514e+00	9.711070058724934029e+01
2.041199999999855379e+02	1.395083370854428579e-05	1.049993769455609183e+00	2.039993212611716178e+00	9.626484820422038524e+01
2.049599999999852002e+02	-1.998608959306332963e-02	1.069993675701956803e+00	2.019993193509600715e+00	9.575733677440300085e+01
2.057999999999848910e+02	-4.998614430872148212e-02	1.049993647175954337e+00	2.009993161343817114e+00	1.064530858476033757e+02
2.066399999999845534e+02	1.001387146815894795e-02	9.999937080620492358e-01	1.949993131161826154e+00	9.487038904518598770e+01
2.074799999999842441e+02	2.001384971780188760e-02	9.699937255430559624e-01	1.879993174438545633e+00	1.049202225399695578e+02
2.083199999999839065e+02	3.001384262631535613e-02	1.079993675005493703e+00	1.909993171322864614e+00	1.099504516910993033e+02
2.091599999999835688e+02	5.001387655848583275e-02	1.079993676269916492e+00	1.959993215158094104e+00	1.129692472902963658e+02
2.099999999999832596e+02	1.384535545900909537e-05	1.009993670277359312e+00	1.979993205081002294e+00	1.107802687187237893e+02
2.108399999999829220e+02	-2.998623373756774402e-02	9.899936945863819782e-01	1.979993240183800074e+00	1.054664793983518507e+02
2.116799999999826127e+02	1.381506291873578749e-05	1.009993698651559857e+00	1.999993264829824868e+00	1.042786811067258839e+02
2.125199999999822751e+02	1.001387246854597464e-02	1.019993739689831092e+00	1.959993262336081177e+00	9.756559995432189680e+01
2.133599999999819659e+02	1.393993520746528161e-05	1.029993791329800734e+00	1.979993267650673516e+00	1.065380437555547246e+02
2.141999999999816282e+02	1.001399078378896988e-02	1.049993864556340917e+00	1.959993266706508308e+00	9.392125410520360163e+01
2.150399999999812906e+02	3.001406602055279801e-02	9.799939067044988183e-01	2.019993293624304798e+00	1.003512899997461432e+02
2.158799999999809813e+02	1.001414493110490064e-02	9.899939347456905292e-01	2.049993291169542431e+00	1.102093115364716596e+02
2.167199999999806437e+02	-2.998585023059953045e-02	1.029993940691292131e+00	1.979993313554024859e+00	9.712401477375375691e+01
2.175599999999803345e+02	-2.998593124101243262e-02	1.029993971003257736e+00	1.969993324834041326e+00	9.227316577038263290e+01
2.183999999999799968e+02	-2.998602123334890429e-02	9.999940165773090195e-01	1.989993328961924712e+00	9.736225419093153732e+01
2.192399999999796592e+02	1.394289878927484748e-05	9.899940287571619146e-01	1.979993287303381644e+00	9.841599973593611139e+01
2.200799999999793499e+02	2.001395502261622480e-02	9.999940270170967205e-01	2.019993259727312473e+00	1.010482105013544469e+02
2.209199999999790123e+02	1.395407184810587689e-05	9.899940357998080476e-01	2.029993299322085054e+00	1.056275369606054255e+02
2.217599999999787030e+02	1.001394204370803856e-02	9.999940442482009306e-01	1.949993291812595508e+00	1.073751328361560411e+02
2.225999999999783654e+02	2.001393934859280188e-02	1.029994022765159611e+00	2.039993266816162887e+00	1.074232881840579950e+02
2.234399999999780562e+02	2.001393596028707908e-02	9.999939997697112615e-01	2.079993292616138856e+00	1.084528395013183655e+02
2.242799999999777185e+02	-9.986058027933997910e-03	9.799939721727627395e-01	2.089993294466045537e+00	1.070699487447397900e+02
2.251199999999773809e+02	-9.986074409314692549e-03	9.799939752163298046e-01	1.989993348135575602e+00	1.162402508523770450e+02
2.259599999999770716e+02	-2.998601592100978014e-02	9.899939981927617927e-01	2.049993341061550733e+00	1.037424321169593924e+02
2.267999999999767340e+02	-9.986024369850438065e-03	9.799939940039794628e-01	2.019993334331709800e+00	9.524388712204640228e+01
2.276399999999764248e+02	-1.998610687759857368e-02	9.899940278988322850e-01	1.979993326040185853e+00	1.011449063714362069e+02
2.284799999999760871e+02	2.001386678429974836e-02	9.899940582260003952e-01	1.979993321214623681e+00	1.066854447979013116e+02
2.293199999999757779e+02	3.001383010497805578e-02	9.799940338526361705e-01	2.009993307552074171e+00	1.120099872232867568e+02
2.301599999999754402e+02	2.001379143871715588e-02	9.999939921181741909e-01	1.949993285908811158e+00	1.082042373779208191e+02
2.309999999999751026e+02	1.001381667131427504e-02	9.899940210778411798e-01	2.009993247436927977e+00	1.029214455792204745e+02
2.318399999999747934e+02	1.001373531745666789e-02	9.599940093992943568e-01	2.059993170001312102e+00	9.975125863781865121e+01
2.326799999999744557e+02	2.001372269157052769e-02	9.499939958037664223e-01	2.089993158499999115e+00	9.284892710347115496e+01
2.335199999999741465e+02	1.001372383302570265e-02	9.699939980085178215e-01	1.999993140544056525e+00	1.047082228529662729e+02
2.343599999999738088e+02	1.376202741621647456e-05	1.009993994417312635e+00	1.999993113190126737e+00	1.108236906179101453e+02
2.351999999999734996e+02	-9.986210046731721496e-03	1.039994001000495993e+00	1.979993087509346328e+00	1.194926787842012601e+02
2.360399999999731619e+02	-9.986140768041228827e-03	9.799939863918643024e-01	1.969993088825295890e+00	1.286941448071447098e+02
2.368799999999728243e+02	1.390232455664189893e-05	9.699940663905403104e-01	1.979993047168316256e+00	1.142149512977420045e+02
2.377199999999725151e+02	1.384616624143974682e-05	9.799940374843953972e-01	1.999993041306799668e+00	1.115273255073471717e+02
2.385599999999721774e+02	2.001379185289670418e-02	9.899940141127956394e-01	1.969993035550881455e+00	1.149147865946946752e+02
2.393999999999718682e+02	3.001377384042104926e-02	1.019993992758894574e+00	1.999993067829146209e+00	1.119472998086875748e+02
2.402399999999715305e+02	2.001375048725419561e-02	9.899939725607500574e-01	2.009993057915854031e+00	1.171667711754989227e+02
2.410799999999711929e+02	1.001371531528617506e-02	9.999939628677960712e-01	2.039993035669103172e+00	1.092985271187545209e+02
2.419199999999708837e+02	1.001371347680701102e-02	9.799939424687998946e-01	1.989992958656994437e+00	1.085772150688638789e+02
2.427599999999705460e+02	1.001367729006302776e-02	9.899939630022291936e-01	1.959992934646468399e+00	1.041450859474487061e+02
2.435999999999702368e+02	-9.986348515433769377e-03	9.799940093935237684e-01	2.069992932533035734e+00	1.004858450361840028e+02
2.444399999999698991e+02	2.001364752413811732e-02	9.699940408055920393e-01	2.089992985764880906e+00	1.042898983119967653e+02
2.452799999999695899e+02	-2.998628726511966963e-02	1.009994089133479100e+00	2.039993028568198419e+00	1.045722571543156221e+02
2.461199999999692523e+02	-1.998625915939887879e-02	1.019994135828106607e+00	2.029993055115148159e+00	1.067415993365381439e+02
2.469599999999689146e+02	1.001373121220956557e-02	9.899941373625753549e-01	1.979993081542858580e+00	1.070434605769624596e+02
2.477999999999686054e+02	1.371972500204528828e-05	9.899941785235790714e-01	2.009993107319264727e+00	1.032246870059702530e+02
2.486399999999689499e+02	-1.998624042100072967e-02	9.799942032770928568e-01	1.949993158524369274e+00	9.993342286337491487e+01
2.494799999999697775e+02	-9.986953233196328369e-03	9.799941868670413170e-01	1.929993189182985125e+00	1.009588471857397280e+02
2.503199999999706336e+02	-1.002187406049248955e-02	9.799942389552577238e-01	1.989993219494156307e+00	1.145735167938082100e+02
2.511599999999714612e+02	1.986336739387141795e-02	9.699947143583905751e-01	1.969993377253697719e+00	1.057423551202336967e+02
2.519999999999722888e+02	2.966546675068157043e-02	1.009995977371570763e+00	1.959993786539982796e+00	1.014434753081669669e+02
2.528399999999731449e+02	3.938439674786404360e-02	9.499985149313233679e-01	1.919994640906287797e+00	1.038640011745893474e+02
2.536799999999739725e+02	-2.097970445304645978e-02	9.500027210946891953e-01	1.889996024345180325e+00	1.003170479261307833e+02
2.545199999999748286e+02	-3.142697266452589705e-02	1.000009071397820026e+00	1.879998121961158786e+00	9.418865660754923397e+01
2.553599999999756562e+02	-1.195737621409192868e-02	9.600179711537205618e-01	1.890001063744982668e+00	9.551143900847830537e+01
2.561999999999765123e+02	-1.257081206526053027e-02	9.600299673120107347e-01	1.940005043228537840e+00	9.130529125695775861e+01
2.570399999999773399e+02	-5.326720834337159843e-02	1.010045429864597111e+00	1.970010126120950611e+00	9.878134667495461940e+01
2.578799999999781676e+02	-4.404667949946784039e-02	1.030064806807534650e+00	2.020016570044564475e+00	1.012673821031811485e+02
2.587199999999789952e+02	-4.490913986097667954e-02	1.030088466121916735e+00	2.010024479545762688e+00	1.077588571137794418e+02
2.595599999999798797e+02	-4.585455682867890098e-02	1.040116910674056871e+00	2.030034013767394896e+00	1.086538883664760533e+02
2.603999999999807073e+02	-4.688295823455910366e-02	1.030150611236208880e+00	2.030045231300582564e+00	1.091909436796784121e+02
2.612399999999815350e+02	-4.799429503888987675e-02	1.020189913933239323e+00	2.030058344006682614e+00	1.035129574980934137e+02
2.620799999999823626e+02	-3.918855326261473648e-02	1.030235279716500418e+00	2.000073570675278134e+00	1.061062389123112126e+02
2.629199999999832471e+02	-3.046572789549615093e-02	1.040287229501453803e+00	2.000090926144290293e+00	9.666213463767309122e+01
2.637599999999840747e+02	-4.182573859748398015e-02	1.010346129741575005e+00	1.990110546855303308e+00	9.599570863447462443e+01
2.645999999999849024e+02	-5.326859157857256194e-02	1.000412372944159856e+00	1.980132646812871045e+00	9.459599927889314586e+01
2.654399999999857300e+02	-7.479417862568869813e-02	9.704864003574277254e-01	1.940157326694065931e+00	9.375621022712866193e+01
2.662799999999865577e+02	-6.640244601260132662e-02	9.705686534217790040e-01	1.940184778871582694e+00	8.325222711131677045e+01
2.671199999999874422e+02	-7.809332308858422944e-02	9.706596832545500986e-01	1.880215064050651197e+00	8.894936194123242501e+01
2.679599999999882698e+02	-7.986680265229260944e-02	1.000759821601155952e+00	1.910248410498582405e+00	9.636826438611663548e+01
2.687999999999890974e+02	-1.017229550806708072e-01	1.020869620844377046e+00	1.870285005885020224e+00	9.181956929146275570e+01
2.696399999999899251e+02	-1.036615970310788143e-01	1.030989438893866295e+00	1.940324945020966307e+00	8.809016942674841744e+01
2.704799999999908096e+02	-1.156827161602720089e-01	1.041119701758877358e+00	1.970368393734204249e+00	9.485271231584182772e+01
2.713199999999916372e+02	-1.077862844196548903e-01	1.031260765541864854e+00	2.070415420446521715e+00	9.891038429563548107e+01
2.721599999999924648e+02	-1.099720814408331748e-01	1.041413198994738165e+00	1.980466240967503122e+00	9.734480467558965699e+01
2.729999999999932925e+02	-1.022403205059834869e-01	9.715773905841097458e-01	1.990521012106290621e+00	9.940563971148417011e+01
2.738399999999941201e+02	-1.045906950223209203e-01	9.917537708352216486e-01	2.060579821627821495e+00	9.464177511717687707e+01
2.746799999999950046e+02	-1.370232392054553938e-01	1.001942778070253226e+00	2.070642914285667047e+00	9.678352948376129916e+01
2.755199999999958322e+02	-9.953798730048965537e-02	9.821449034434998060e-01	1.950710266018868877e+00	1.010683992957899449e+02
2.763599999999966599e+02	-1.021346459348552588e-01	1.002360486577445364e+00	1.960782076846703914e+00	1.076394308677603391e+02
2.771999999999974875e+02	-1.248132587441665303e-01	9.725899175424412846e-01	2.000858637723766265e+00	1.175820498109425785e+02
2.780399999999983720e+02	-1.275737038728945172e-01	9.728337695132233121e-01	1.970939916911334411e+00	1.075478405463583158e+02
2.788799999999991996e+02	-1.404160166556300549e-01	9.930924019360184429e-01	1.941026149706797765e+00	1.015270956181013560e+02
2.797200000000000273e+02	-1.333400204450503890e-01	1.003366238970067048e+00	1.961117380070348970e+00	1.039150508385755813e+02
2.805600000000008549e+02	-1.263456413198328077e-01	9.736557193865352788e-01	1.951213938648173940e+00	1.013476411629381175e+02
2.814000000000016826e+02	-1.394328488640101671e-01	9.739612866458737805e-01	1.971315845321526705e+00	1.058072319191400510e+02
2.822400000000025670e+02	-1.226015559523775666e-01	9.742834000284703588e-01	2.001423266885026031e+00	1.054829863728612054e+02
2.830800000000033947e+02	-1.258516155830923522e-01	9.946224022473025839e-01	1.991536274314715360e+00	8.828880466093789892e+01
2.839200000000042223e+02	-1.391829966553236597e-01	9.949787532219248609e-01	1.951655068403339799e+00	8.397185689477112192e+01
2.847600000000050500e+02	-1.225955642836806941e-01	1.035352940636887764e+00	2.001779744210408385e+00	7.938154198873343148e+01
2.856000000000058776e+02	-1.460892592602248130e-01	1.005745325102203935e+00	1.971910535913577123e+00	9.862768209937044617e+01
2.864400000000067621e+02	-1.296639794437217386e-01	9.861563473923334877e-01	1.982047600470620230e+00	1.081754027273370440e+02
2.872800000000075897e+02	-1.333196060336493960e-01	9.865864316126822242e-01	1.952191006374368820e+00	1.059037060498573908e+02
2.881200000000084174e+02	-1.270559647890016075e-01	1.007036047877634566e+00	1.972340871853166977e+00	1.015406880433696131e+02
2.889600000000092450e+02	-1.308730887899378359e-01	9.875056374882041910e-01	2.002497394092342287e+00	1.029230234858145394e+02
2.898000000000101295e+02	-1.547646893394199197e-01	1.007995555057963122e+00	2.002660727657338047e+00	1.117523150665282969e+02
2.906400000000109571e+02	-1.786793224960668558e-01	1.038506141819615314e+00	2.032830919292491600e+00	1.040501093844629565e+02
2.914800000000117848e+02	-1.925914085973603196e-01	1.039037367302751758e+00	2.063007968847152984e+00	9.642860316730173054e+01
2.923200000000126124e+02	-2.065006444922325157e-01	1.029589194412518172e+00	2.013191892075690159e+00	1.148555897522518165e+02
2.931600000000134401e+02	-2.104069365585556073e-01	1.030161618596502127e+00	2.013382717875948025e+00	1.099116354568842553e+02
2.940000000000143245e+02	-2.143102138395337197e-01	1.010754674673532083e+00	1.933580419691007801e+00	1.199450435101573191e+02
2.948400000000151522e+02	-2.182102196887166501e-01	1.001368369045117390e+00	1.953785018651903460e+00	1.159656733274715634e+02
2.956800000000159798e+02	-2.221069251036049408e-01	1.022002614462327097e+00	1.963996515180390645e+00	1.095780512178601214e+02
2.965200000000168075e+02	-2.460002626477147958e-01	1.042657459648821838e+00	1.994214843067233289e+00	1.027452585825868283e+02
2.973600000000176919e+02	-2.398900412960608686e-01	1.043332767067266520e+00	2.014439998287553379e+00	1.096457292477604710e+02
2.982000000000185196e+02	-2.337761650850504191e-01	1.044028631146744379e+00	2.014671994810695921e+00	1.067857922773582544e+02
2.990400000000193472e+02	-2.376585839828066204e-01	1.054745016618208631e+00	2.014910772855348142e+00	1.140699397798701256e+02
2.998800000000201749e+02	-2.215372423690659121e-01	1.045481894018807090e+00	2.035156366998779998e+00	1.054410498283120603e+02
3.007200000000210025e+02	-2.154119608019140764e-01	1.046239197502534690e+00	2.075408819211181477e+00	1.002634964878708104e+02
3.015600000000218870e+02	-2.092825830535373355e-01	1.057016989498206883e+00	2.075668050870966841e+00	1.011570376067748640e+02
3.024000000000227146e+02	-2.331490262365731592e-01	1.047815158498142107e+00	2.095934059861391585e+00	9.469235792326048795e+01
3.032400000000235423e+02	-2.570111591560262365e-01	1.048633698002604309e+00	2.106206921895847461e+00	1.038136232363206659e+02
3.040800000000243699e+02	-2.608689748482413417e-01	1.049472638625376320e+00	1.996486621637124870e+00	1.022866749168319700e+02
3.049200000000252544e+02	-2.647223393127370317e-01	1.030331992713678702e+00	1.986773034886706535e+00	9.737061560989195641e+01
3.057600000000260820e+02	-2.785711039536041822e-01	1.011211681004911433e+00	1.957066275666957011e+00	9.842083377939034960e+01
3.066000000000269097e+02	-2.824151343966528893e-01	1.032111685292538272e+00	1.977366265846184801e+00	1.050506721884141825e+02
3.074400000000277373e+02	-2.762544293715855637e-01	1.023031857758764485e+00	1.897672976028102587e+00	1.060290505344256928e+02
3.082800000000285650e+02	-2.900888064297218460e-01	1.043972309372012575e+00	1.947986497056800603e+00	1.156161872267857831e+02
3.091200000000294494e+02	-2.939181118846909135e-01	1.054932981827810590e+00	1.988306673735412700e+00	1.063676283257606343e+02
3.099600000000302771e+02	-2.977423145793386960e-01	1.055913878594640476e+00	1.968633626664531677e+00	1.068190779704959539e+02
3.108000000000311047e+02	-3.215612508895972499e-01	1.066914931574377778e+00	1.958967370505832140e+00	1.090894724567399408e+02
3.116400000000319324e+02	-3.053748369393694539e-01	1.077936044770239299e+00	2.009307850138271068e+00	1.064520747643303338e+02
3.124800000000327600e+02	-2.991830371450001635e-01	1.068977404182139157e+00	1.999654957918341580e+00	1.048697823952221739e+02
3.133200000000336445e+02	-2.829856902639361071e-01	1.060038803801204299e+00	1.990008712432580706e+00	1.159205166585104791e+02
3.141600000000344721e+02	-3.067827276629433442e-01	1.061120276405181695e+00	1.980369139518699750e+00	1.075505550390550553e+02
3.150000000000352998e+02	-3.105740101374674378e-01	1.062221730022831157e+00	2.010736256361132845e+00	1.125288339984726065e+02
3.158400000000361274e+02	-3.243593622010311206e-01	1.063343141560753047e+00	1.981110037964626924e+00	9.651547231986353381e+01
3.166800000000370119e+02	-2.681388567398024780e-01	1.064484552746049140e+00	2.011490484698094772e+00	9.990793061329529223e+01
3.175200000000378395e+02	-3.119121818884793562e-01	1.065645908648219953e+00	2.041877594987815403e+00	9.694340558935434160e+01
3.183600000000386672e+02	-3.056793168010600303e-01	1.056827205855868979e+00	1.982271327070115774e+00	1.141645443286521697e+02
3.192000000000394948e+02	-3.194401156696565769e-01	1.058028291429693901e+00	2.002671696217081188e+00	1.074974835033216891e+02
3.200400000000403224e+02	-3.431945549129825079e-01	1.059249213464040995e+00	1.963078683887198972e+00	1.134967717075261788e+02
3.208800000000412069e+02	-3.669424978524254422e-01	1.060489924207943080e+00	1.963492196088199027e+00	1.060966005611396810e+02
3.217200000000420346e+02	-3.506838493064688977e-01	1.061750451873290757e+00	2.003912329749915067e+00	1.066566441196453923e+02
3.225600000000428622e+02	-3.444184754880703636e-01	1.063030657767452203e+00	2.104339094108241603e+00	1.099925240084112090e+02
3.234000000000436899e+02	-3.681463199210951442e-01	1.074330582454376071e+00	2.114772426224483137e+00	1.049938325721642940e+02
3.242400000000445743e+02	-3.818671933349662151e-01	1.075650184504263862e+00	2.115212305261779946e+00	1.009947273951693489e+02
3.250800000000454020e+02	-3.855810964236979221e-01	1.076989409857775248e+00	2.055658714618306515e+00	9.259493523471277854e+01
3.259200000000462296e+02	-3.792878170598926735e-01	1.058348176947902619e+00	1.976111643228915860e+00	1.015556083622048362e+02
3.267600000000470573e+02	-3.729873344055994466e-01	1.079726494042506424e+00	1.966571026537643263e+00	1.049317928691936856e+02
3.276000000000478849e+02	-3.366795986725528156e-01	1.091124346561457292e+00	2.037036973194537026e+00	1.079574304502181690e+02
3.284400000000487694e+02	-3.403644377776255392e-01	1.092541651780933432e+00	1.997509356866222996e+00	1.097729592451704690e+02
3.292800000000495970e+02	-3.640416931547655333e-01	1.093978353117275981e+00	2.007988253579142235e+00	1.138622765221418547e+02
3.301200000000504247e+02	-3.577113270171728421e-01	1.085434499119657392e+00	2.048473567246068772e+00	1.083154281493118845e+02
3.309600000000512523e+02	-3.613732420702389647e-01	1.096909947044721667e+00	2.018965403049504115e+00	1.099878675493798994e+02
3.318000000000521368e+02	-3.750273665534379353e-01	1.088404665135758842e+00	2.019463606520356169e+00	1.079909655735767018e+02
3.326400000000529644e+02	-3.786734605547572574e-01	1.099918702206407417e+00	1.989968346183135228e+00	1.027935190581984131e+02
3.334800000000537921e+02	-3.823115310358998764e-01	1.091452012082617884e+00	1.950479479387649207e+00	9.067457584837421791e+01
3.343200000000546197e+02	-3.759414072924449068e-01	1.073004399749875049e+00	1.930996959790945544e+00	9.540339273040169132e+01
3.351600000000554473e+02	-3.495630905742526107e-01	1.084575994829175105e+00	1.981520808002563028e+00	9.723998818951459100e+01
3.360000000000563318e+02	-3.631764269026142578e-01	1.106166680450964446e+00	2.092050956265055550e+00	1.093425670119171258e+02
3.368400000000571595e+02	-3.967813207223332972e-01	1.147776393351561453e+00	2.102587466011232920e+00	1.036037486895146458e+02
3.376800000000579871e+02	-3.803777424053766953e-01	1.109405093646583351e+00	2.073130326057303741e+00	1.081608598735015505e+02
3.385200000000588147e+02	-3.939654967467066116e-01	1.151052772280819259e+00	2.073679516812375834e+00	1.138949437759716972e+02
3.393600000000596424e+02	-4.075445027249056107e-01	1.132719348575057072e+00	2.054235064358170604e+00	9.933528443270060393e+01
3.402000000000605269e+02	-4.211146562581372099e-01	1.134404779356080084e+00	2.084796887083676165e+00	1.015997447578287307e+02
3.410400000000613545e+02	-3.946758146439316439e-01	1.136109061161646672e+00	2.095364998975989934e+00	1.069584575144900072e+02
3.418800000000621822e+02	-3.982279356248019098e-01	1.187832032971676721e+00	2.175939319082480949e+00	1.111739045379931810e+02
3.427200000000630098e+02	-4.017710060880888001e-01	1.129573791183699161e+00	2.176519923092959719e+00	1.147026608899134743e+02
3.435600000000638943e+02	-3.853048045842203950e-01	1.111334263602927086e+00	2.147106697156261568e+00	1.118199878242344596e+02
3.444000000000647219e+02	-3.988292058538016605e-01	1.123113339856761428e+00	2.107699698819393674e+00	1.110903474232426476e+02
3.452400000000655496e+02	-4.023441469512295532e-01	1.144910949790630461e+00	2.088298965197214585e+00	1.086525631826475546e+02
3.460800000000663772e+02	-4.258496016080625668e-01	1.116727099639744036e+00	2.078904347458497615e+00	1.101897829535373035e+02
3.469200000000672048e+02	-4.293454045311978495e-01	1.128561754316574017e+00	2.079515940125810314e+00	1.161124073087463557e+02
3.477600000000680893e+02	-4.328314962924538212e-01	1.140414892481166564e+00	2.080133658804702801e+00	1.076657991139497739e+02
3.486000000000689170e+02	-4.663077101393205415e-01	1.152286323436757076e+00	2.090757494116139981e+00	1.165979438818250458e+02
3.494400000000697446e+02	-4.697740325300140407e-01	1.154176067650311222e+00	2.121387445162831398e+00	1.179573769888878019e+02
3.502800000000705722e+02	-4.432303426261471335e-01	1.146084114728067149e+00	2.182023428230133177e+00	1.087733659073850561e+02
3.511200000000714567e+02	-3.966765397130802562e-01	1.138010378036012904e+00	2.182665430066200063e+00	1.092625205194706126e+02
3.519600000000722844e+02	-4.401125209593100829e-01	1.149954820827611357e+00	2.103313504940366396e+00	1.095560498483063441e+02
3.528000000000731120e+02	-4.735381783848495174e-01	1.151917287041165139e+00	2.093967670495468170e+00	1.067317652681793732e+02
3.536400000000739396e+02	-4.969533626443919383e-01	1.163897830988133819e+00	2.024627865636261070e+00	1.010376698207003869e+02
3.544800000000747673e+02	-4.703580855754488921e-01	1.165896405339135189e+00	2.045294061217530768e+00	1.136209200595378093e+02
3.553200000000756518e+02	-4.737522136009997276e-01	1.197912971560519679e+00	2.075966266721050779e+00	1.061707605180870502e+02
3.561600000000764794e+02	-4.671356687804972263e-01	1.169947377134219035e+00	2.096644472924869884e+00	9.770132290173580714e+01
3.570000000000773070e+02	-5.005083091769296777e-01	1.181999626731899067e+00	2.137328573992714809e+00	1.026192581544966629e+02
3.578400000000781347e+02	-5.238701009972567268e-01	1.194069629111846442e+00	2.138018557476345283e+00	9.856987305981556347e+01
3.586800000000790192e+02	-4.872209340492955620e-01	1.176157373205249268e+00	2.058714434991721465e+00	9.614020544142249491e+01
3.595200000000798468e+02	-4.805607317444667848e-01	1.178262775439789856e+00	2.109416256517928634e+00	9.668236830880226762e+01
3.603600000000806745e+02	-5.038893530241769225e-01	1.190385734075485757e+00	2.140123929695070704e+00	9.300784883715212459e+01
3.612000000000815021e+02	-4.872066707367730953e-01	1.172526267869794525e+00	2.140837504472064445e+00	9.480310059257764976e+01
3.620400000000823297e+02	-5.105126498350247566e-01	1.174684257711167357e+00	2.111556818821008097e+00	1.058803247690017599e+02
3.628800000000832142e+02	-4.938071844506690677e-01	1.166859641619507837e+00	2.162281927897740097e+00	1.035265495901030306e+02
3.637200000000840419e+02	-5.070902654129295639e-01	1.179052434805067051e+00	2.163012840113512691e+00	1.071141016748417769e+02
3.645600000000848695e+02	-5.203617298325157181e-01	1.181262489961619533e+00	2.163749555625012366e+00	1.102670716646978377e+02
3.654000000000856971e+02	-5.136215299340329832e-01	1.183489770102513106e+00	2.124491978949845539e+00	9.915834179642988033e+01
3.662400000000865248e+02	-4.968695020232619108e-01	1.205734292327198975e+00	2.155240086731603277e+00	9.649325012180668182e+01
3.670800000000874093e+02	-5.001055172286538175e-01	1.207995897292954535e+00	2.095993911286773592e+00	8.589456073287678350e+01
3.679200000000882369e+02	-4.433295147959223637e-01	1.240274526963211388e+00	2.066753399454737572e+00	9.353512773001244796e+01
3.687600000000890645e+02	-4.965414490312675122e-01	1.192570138021863624e+00	2.087518642637643307e+00	9.911946792829382957e+01
3.696000000000898922e+02	-5.197412536376211367e-01	1.224882650204246914e+00	2.118289559597501537e+00	9.447018173201587388e+01
3.704400000000907767e+02	-5.229288091187140886e-01	1.197212027581391780e+00	2.169066049386406014e+00	9.668075626058669059e+01
3.712800000000916043e+02	-5.161040432068378925e-01	1.199558199600176067e+00	2.179848087551584879e+00	1.020065159923787803e+02
3.721200000000924319e+02	-5.292668227404945247e-01	1.191921125163265316e+00	2.120635748437137202e+00	9.420252025522003692e+01
3.729600000000932596e+02	-5.524171570024749567e-01	1.234300691803607686e+00	2.101428844269667806e+00	9.852026905926240374e+01
3.738000000000940872e+02	-5.355548231976247076e-01	1.196696836885939641e+00	2.202227555444137508e+00	1.021105527258438030e+02
3.746400000000949717e+02	-5.486798038607106909e-01	1.209109585055974989e+00	2.213031819784387011e+00	9.626497885688345946e+01
3.754800000000957994e+02	-5.517920025869634815e-01	1.221538696323637652e+00	2.213841566302596320e+00	8.475763453550725046e+01
3.763200000000966270e+02	-5.448913545593603303e-01	1.223984194471339215e+00	2.214656797196943305e+00	8.685315481951272432e+01
3.771600000000974546e+02	-5.579778110442690231e-01	1.206446000378336159e+00	2.225477482901847548e+00	8.611061323625361297e+01
3.780000000000983391e+02	-5.710510979625824657e-01	1.208924097377102491e+00	2.216303570416329194e+00	8.566494203996055035e+01
3.788400000000991668e+02	-5.641113169337307331e-01	1.221418400105279467e+00	2.197135054178518843e+00	1.053971737063406948e+02
3.796800000000999944e+02	-5.771583675776267297e-01	1.233928825238026494e+00	2.187971821684756346e+00	9.923684176042839056e+01
3.805200000001008220e+02	-5.801920612676759736e-01	1.256455329683758837e+00	2.128813991591624877e+00	1.045404597849590118e+02
3.813600000001016497e+02	-5.632124378312007851e-01	1.248997789707852579e+00	2.099661458860869967e+00	1.037225940380929785e+02
3.822000000001025342e+02	-5.862193290248742805e-01	1.251556203581760673e+00	2.020514252452441095e+00	8.823234989057056055e+01
3.830400000001033618e+02	-5.792126516845886863e-01	1.254130375956130861e+00	2.001372372820515722e+00	9.993805715571951964e+01
3.838800000001041894e+02	-5.521923552082653730e-01	1.256720233248946439e+00	1.982235699992971556e+00	1.089618105690684899e+02
3.847200000001050171e+02	-5.351583399552778397e-01	1.249325885093762967e+00	1.993104225672109653e+00	1.053755507548962669e+02
3.855600000001059016e+02	-5.581105223069885435e-01	1.291947155343620590e+00	2.113977936054397766e+00	1.112237583048085270e+02
3.864000000001067292e+02	-5.910489506000958793e-01	1.264583953655676662e+00	2.164856864092510325e+00	1.097329753274310917e+02
3.872400000001075568e+02	-5.939732957867702723e-01	1.257236197410803724e+00	2.065740977534573197e+00	1.098383227330826344e+02
3.880800000001083845e+02	-5.968836784878407409e-01	1.249903863280872773e+00	2.116630200921234550e+00	1.029013849301359471e+02
3.889200000001092121e+02	-5.897799067414161156e-01	1.242586866878827134e+00	2.237524512153031164e+00	1.137396244257963360e+02
3.897600000001100966e+02	-5.826619197214600865e-01	1.245285080924060983e+00	2.228423939286392041e+00	1.132422390689329745e+02
3.906000000001109242e+02	-5.855296817016898414e-01	1.287998435215097048e+00	2.209328433215151488e+00	1.139437712932305544e+02
3.914400000001117519e+02	-5.783830621628270885e-01	1.290726931781949860e+00	2.200237961612544257e+00	1.063649831204843110e+02
3.922800000001125795e+02	-5.612219880052028431e-01	1.313470463035421476e+00	2.151152507216327336e+00	9.481800270951177367e+01
3.931200000001134072e+02	-5.740464035736921877e-01	1.306228972016338918e+00	2.142072041954303785e+00	1.008894854086686337e+02
3.939600000001142917e+02	-5.968562543418242106e-01	1.289002343030788200e+00	2.172996550151431894e+00	1.095324481513315504e+02
3.948000000001151193e+02	-6.096514376347943465e-01	1.291790515717995413e+00	2.113925944453497685e+00	1.087182257969293175e+02
3.956400000001159469e+02	-6.024317813504601604e-01	1.304593362842082938e+00	2.024860250172975551e+00	1.142289611525999504e+02
3.964800000001167746e+02	-6.051973044372312982e-01	1.317410882703171637e+00	2.095799358641715848e+00	1.135360604745215483e+02
3.973200000001176591e+02	-5.879479850448672273e-01	1.320242952425045857e+00	2.096743340626348040e+00	1.101199910134148894e+02
3.981600000001184867e+02	-5.606836931044144601e-01	1.323089473677959926e+00	2.167692267003344053e+00	1.000704955830885154e+02
3.990000000001193143e+02	-5.634042647392615288e-01	1.325950398958915866e+00	2.098645955186519085e+00	9.404134674865869670e+01
3.998400000001201420e+02	-5.861097522568790019e-01	1.278825633624219860e+00	2.029604323662163257e+00	9.242308965472838622e+01
4.006800000001209696e+02	-5.888000826662849185e-01	1.301715106727350246e+00	2.080567475288355617e+00	9.445206227520139919e+01
4.015200000001218541e+02	-6.014751513189664500e-01	1.324618694124102491e+00	2.061535342027367879e+00	1.106697749017448018e+02
4.023600000001226817e+02	-5.941348124213692294e-01	1.347536409748911534e+00	2.042507914916294354e+00	1.044001099849956518e+02
4.032000000001235094e+02	-6.367790343488950455e-01	1.350468188498865629e+00	2.083485144386850063e+00	1.086384938428681721e+02
4.040400000001243370e+02	-6.694077357290872943e-01	1.343413799102797679e+00	2.104466991185847569e+00	9.318148759600725839e+01
4.048800000001252215e+02	-6.720207718862217794e-01	1.336373252150175883e+00	2.105453480053130377e+00	9.790753977898154403e+01
4.057200000001260491e+02	-6.446181533063853886e-01	1.319346505328498509e+00	2.076444550344963336e+00	9.674262266500008423e+01
4.065600000001268768e+02	-6.371998308488401319e-01	1.322333359266610664e+00	2.057440193140524176e+00	1.000439283277020195e+02
4.074000000001277044e+02	-6.397657449891812620e-01	1.315333800617419779e+00	2.078440396978689542e+00	1.070246751637387774e+02
4.082400000001285321e+02	-6.323158337592124090e-01	1.328347765572320371e+00	2.089445083424601446e+00	1.002134157580360494e+02
4.090800000001294165e+02	-6.248499473125227466e-01	1.321375179331505834e+00	2.090454125553620646e+00	1.111269160457052010e+02
4.099200000001302442e+02	-6.373680527047810296e-01	1.304415864330483732e+00	2.171467634535804603e+00	1.026745409177094928e+02
4.107600000001310718e+02	-6.398700668280862258e-01	1.367469920034535491e+00	2.182485617563000524e+00	1.066029330329900660e+02
4.116000000001318995e+02	-6.623558652453592765e-01	1.340537086902719999e+00	2.143508009729405028e+00	1.029601876716648121e+02
4.124400000001327840e+02	-6.448254338722413381e-01	1.333617285739473246e+00	2.154534732843564004e+00	9.877432108536325472e+01
4.132800000001336116e+02	-6.672787705000085001e-01	1.356710493570024934e+00	2.195565788738028878e+00	9.026294737991992179e+01
4.141200000001344392e+02	-6.597157378925248006e-01	1.369816632768488196e+00	2.176601130843225818e+00	9.215623284140713167e+01
4.149600000001352669e+02	-6.521363048407796681e-01	1.392935552209798367e+00	2.127640721484971742e+00	9.429249661097463786e+01
4.158000000001360945e+02	-6.545403807776165594e-01	1.356067252660252631e+00	2.188684577670747977e+00	1.045742548727151586e+02
4.166400000001369790e+02	-6.569278101265916270e-01	1.389211585762036627e+00	2.239732676593833904e+00	1.137432367065906647e+02
4.174800000001378066e+02	-6.692985910165525354e-01	1.362368483867356206e+00	2.210784926727356936e+00	1.082445161221627785e+02
4.183200000001386343e+02	-6.616528051516306075e-01	1.385537839158248463e+00	2.221841326722591603e+00	1.099447353477400213e+02
4.191600000001394619e+02	-6.539901681990166749e-01	1.378719552093494505e+00	2.212901916730197094e+00	1.009654518684367872e+02
4.200000000001402896e+02	-6.163107514672520049e-01	1.361913510707953190e+00	2.153966606641390502e+00	1.125775892881796381e+02
4.208400000001411740e+02	-6.186144269536042462e-01	1.345119621995671366e+00	2.085035360623864076e+00	1.145455298485445610e+02
4.216800000001420017e+02	-6.409011473314417673e-01	1.388337901480858338e+00	2.076108160997206742e+00	1.137257823225819209e+02
4.225200000001428293e+02	-6.231708622920321128e-01	1.371568235488764609e+00	2.127184965748963652e+00	1.122340800533419127e+02
4.233600000001436570e+02	-6.454234824220269617e-01	1.394810517718451770e+00	2.118265654474019044e+00	1.083389124454603234e+02
4.242000000001445414e+02	-6.276589690855253201e-01	1.378064650168126626e+00	2.189350354435006363e+00	1.080016290728093651e+02
4.250400000001453691e+02	-6.398772588560964758e-01	1.391330484659031752e+00	2.190439003063812784e+00	1.117996612266471885e+02
4.258800000001461967e+02	-6.420782484683160707e-01	1.434607989713113652e+00	2.191531505316487216e+00	1.120779320951838827e+02
4.267200000001470244e+02	-6.542619068780008984e-01	1.457897082517428444e+00	2.232627885946454782e+00	1.042454430400719048e+02
4.275600000001478520e+02	-6.864281972738973669e-01	1.411197631103783268e+00	2.123728109014145105e+00	9.354562055274510612e+01
4.284000000001487365e+02	-6.585770222277723684e-01	1.394509551298342087e+00	2.164832092008536435e+00	1.031259464298554462e+02
4.292400000001495641e+02	-6.707084039627401184e-01	1.417832841836606406e+00	2.165939838276749629e+00	1.098742150792904368e+02
4.300800000001503918e+02	-6.728221618354847111e-01	1.421167337275816012e+00	2.157051300768896507e+00	1.079233956384578477e+02
4.309200000001512194e+02	-6.749182560637462247e-01	1.434512963803205476e+00	2.168166491506204885e+00	1.157526480428674773e+02
4.317600000001521039e+02	-6.769966754806497899e-01	1.447869657359209583e+00	2.199285314931964219e+00	1.194501629239288576e+02
4.326000000001529315e+02	-6.990574188819264068e-01	1.431237171497273808e+00	2.100407857156537439e+00	1.086683427983060852e+02
4.334400000001537592e+02	-6.911003361702618975e-01	1.434615489840872504e+00	2.111533907626789386e+00	1.091991410381792207e+02
4.342800000001545868e+02	-6.731253753632615577e-01	1.418004501073838686e+00	2.172663554649461481e+00	1.115180221595314976e+02
4.351200000001554145e+02	-6.751324257070486778e-01	1.471404184464150333e+00	2.143796765731968978e+00	1.239091680244208646e+02
4.359600000001562989e+02	-6.971215675574706783e-01	1.464814467124548880e+00	2.114933503637332901e+00	1.113442211591984972e+02
4.368000000001571266e+02	-6.890927171238842019e-01	1.468235174330292825e+00	2.136073830424265019e+00	1.178046314931302589e+02
4.376400000001579542e+02	-6.810457409765039438e-01	1.461666231959093176e+00	2.187217504676194135e+00	1.126810605014113236e+02
4.384800000001587819e+02	-6.729806659781109035e-01	1.485107491587300155e+00	2.208364566031220555e+00	1.096069910295487659e+02
4.393200000001596663e+02	-6.948973740473625149e-01	1.498558972075471729e+00	2.209515039098162159e+00	1.127625859080156232e+02
4.401600000001604940e+02	-6.767958835641814108e-01	1.522020521299701556e+00	2.190668852835255365e+00	9.965605251984895574e+01
4.410000000001613216e+02	-6.686760914680532908e-01	1.505492089939733491e+00	2.191825999855996354e+00	9.679205936378014030e+01
4.418400000001621493e+02	-6.505378968854189647e-01	1.508973517303171974e+00	2.142986435647310728e+00	1.020735172238012467e+02
4.426800000001629769e+02	-6.623813052326428252e-01	1.522464675615369911e+00	2.114150194067047739e+00	1.062424650629827170e+02
4.435200000001638614e+02	-6.542063021377831911e-01	1.515965532157500517e+00	2.135317171417383530e+00	1.047441262591668050e+02
4.443600000001646890e+02	-6.660127526377049856e-01	1.539475977252798167e+00	2.126487346852687033e+00	1.178453423463836600e+02
4.452000000001655167e+02	-6.778006971271121062e-01	1.522995870651767225e+00	2.187660684393622823e+00	1.137054870133633671e+02
4.460400000001663443e+02	-7.095700156089606025e-01	1.516525187023080257e+00	2.148837149996020379e+00	1.142215372519667937e+02
4.468800000001671719e+02	-6.913207634456494111e-01	1.530063771220470326e+00	2.150016678063023434e+00	1.095313867646352435e+02
4.477200000001680564e+02	-7.130527866407848636e-01	1.533611541690095059e+00	2.141199248426326029e+00	1.147169674179767185e+02
4.485600000001688841e+02	-7.147659606629317430e-01	1.497168394274632330e+00	2.132384871250617042e+00	1.178283523715659982e+02
4.494000000001697117e+02	-7.164603812180520004e-01	1.530734315629417530e+00	2.133573496021016425e+00	1.176956586443167794e+02
4.502400000001705394e+02	-7.181358717103514255e-01	1.534309090128709752e+00	2.114765059513123102e+00	1.076157864768764370e+02
4.510800000001714238e+02	-7.397925698925568172e-01	1.517892590689280841e+00	2.165959549498483128e+00	1.075677900532434279e+02
4.519200000001722515e+02	-7.114303961010666200e-01	1.511484869393872055e+00	2.217156937601452604e+00	1.085385900216352155e+02
4.527600000001730791e+02	-7.230491578123398044e-01	1.555085759314924543e+00	2.238357273647194390e+00	9.912180123435830126e+01
4.536000000001739068e+02	-7.246488291033614804e-01	1.528695098390447038e+00	2.229560438173804116e+00	1.004712160998105475e+02
4.544400000001747344e+02	-7.062294864832316943e-01	1.522312804499084793e+00	2.220766336184190504e+00	1.042811940733415099e+02
4.552800000001756189e+02	-7.077910527199645641e-01	1.525938813798823901e+00	2.211975056449664745e+00	9.856718085746007318e+01
4.561200000001764465e+02	-6.993334517349467649e-01	1.529572991385179881e+00	2.193186433056773410e+00	1.141385901200092121e+02
4.569600000001772742e+02	-7.108567092310338342e-01	1.523215319762391662e+00	2.304400491183956845e+00	1.214819841013047039e+02
4.578000000001781018e+02	-6.923607302340045733e-01	1.526865586717923273e+00	2.285617243325563930e+00	1.168878376821599971e+02
4.586400000001789863e+02	-6.838454159467871607e-01	1.550523748865404450e+00	2.306836649024010200e+00	1.121310938995823676e+02
4.594800000001798139e+02	-6.953108159598141436e-01	1.534189739708157862e+00	2.308058656115311802e+00	1.152770110684513867e+02
4.603200000001806416e+02	-7.467568045967755141e-01	1.527863425422553378e+00	2.309283172161773035e+00	1.171647076161104053e+02
4.611600000001814692e+02	-7.681833386895434712e-01	1.541544709584146799e+00	2.250510191048224584e+00	1.162968136825242027e+02
4.620000000001822968e+02	-7.695904626734976217e-01	1.585233429401018634e+00	2.251739771261408229e+00	1.047765160613852942e+02
4.628400000001831813e+02	-7.409780669470300563e-01	1.588929488187644345e+00	2.212971774817467985e+00	1.158642278039487508e+02
4.636800000001840090e+02	-7.323461866111016239e-01	1.612632821885612966e+00	2.214206234625404335e+00	1.055170376574088209e+02
4.645200000001848366e+02	-7.236947204089841934e-01	1.586343370407869990e+00	2.275443069597334222e+00	1.063084310768096543e+02
4.653600000001856642e+02	-7.550237052003552218e-01	1.590060986662230835e+00	2.296682272532404312e+00	1.057832671284501487e+02
4.662000000001865487e+02	-7.763329833969264682e-01	1.563785578281199351e+00	2.197923797621845754e+00	1.134682418826032659e+02
4.670400000001873764e+02	-7.976225975649827715e-01	1.597517051198184657e+00	2.199167585330283003e+00	1.040795923509391372e+02
4.678800000001882040e+02	-7.788924499295042381e-01	1.581255225884487858e+00	2.200413707681089903e+00	1.054461832624342605e+02
4.687200000001890317e+02	-7.901426150029781104e-01	1.595000086266585182e+00	2.151661987498012518e+00	1.022661012477469171e+02
4.695600000001898593e+02	-7.813729988056550280e-01	1.598751425169083973e+00	2.092912454454489701e+00	1.043584176547785205e+02
4.704000000001907438e+02	-7.025835784504355086e-01	1.652509228004960473e+00	2.204165015171172470e+00	1.016135515679066827e+02
4.712400000001915714e+02	-7.337742905795090476e-01	1.606273349889675517e+00	2.165419683702908937e+00	1.089665222310303818e+02
4.720800000001923991e+02	-7.249451525598108459e-01	1.620043712455977669e+00	2.176676487715950348e+00	1.103785971215798156e+02
4.729200000001932267e+02	-7.360960925350403805e-01	1.623820208282580335e+00	2.237935252864728941e+00	1.042251473858058404e+02
4.737600000001940543e+02	-7.172270597820795679e-01	1.627602743052229073e+00	2.229196135247891952e+00	1.085331506675102702e+02
4.746000000001949388e+02	-7.283380041328917365e-01	1.621391182143345544e+00	2.210458922309545216e+00	1.081182816907925286e+02
4.754400000001957665e+02	-7.194290138011085745e-01	1.625185418363419565e+00	2.241723688586628072e+00	1.148694334279307014e+02
4.762800000001965941e+02	-7.204999967429055463e-01	1.618985325145483101e+00	2.262990326314120892e+00	1.099199051007071830e+02
4.771200000001974217e+02	-7.615508376859717599e-01	1.632790909423981640e+00	2.274258816470724032e+00	1.189501881043730833e+02
4.779600000001983062e+02	-7.525815790283089113e-01	1.656602003619197072e+00	2.335529161539156018e+00	1.113684310297414157e+02
4.788000000001991339e+02	-7.435922066983593481e-01	1.680418499492165374e+00	2.296801262432931701e+00	1.188197789623908278e+02
4.796400000001999615e+02	-7.545827356172574163e-01	1.694240207256098918e+00	2.298075129117803428e+00	1.202899296134612541e+02
4.804800000002007891e+02	-7.655529977931921914e-01	1.678067088081717895e+00	2.229350775766655968e+00	1.061726415510383390e+02
4.813200000002016168e+02	-7.365030139621989713e-01	1.681899077349609417e+00	2.290628120928752676e+00	1.117020127824937674e+02
4.821600000002025013e+02	-7.474328123417129932e-01	1.695736026419529807e+00	2.301907079131606970e+00	1.140196720829514305e+02
4.830000000002033289e+02	-7.483424178735013088e-01	1.689577785302508683e+00	2.313187672421060270e+00	1.084099751705508226e+02
4.838400000002041565e+02	-7.592317444428465789e-01	1.703424314040128840e+00	2.324469813974932464e+00	1.180446688852920687e+02
4.846800000002049842e+02	-7.201007490405082478e-01	1.717275506940264318e+00	2.275753464290820371e+00	9.982522918304601944e+01
4.855200000002058687e+02	-7.009493925552383597e-01	1.751131191174602142e+00	2.267038585178754673e+00	9.789371160803597149e+01
4.863600000002066963e+02	-7.117775893277088484e-01	1.734991340333551957e+00	2.228325255919782144e+00	9.973465481669235544e+01
4.872000000002075240e+02	-7.325854074400174332e-01	1.738855802467982770e+00	2.229613419794119533e+00	9.883936698822378730e+01
4.880400000002083516e+02	-7.533728717900334271e-01	1.712724498826368569e+00	2.230902962017412339e+00	1.063018652368830317e+02
4.888800000002091792e+02	-7.341399159979473676e-01	1.666597297525356236e+00	2.202193955994801389e+00	9.077947387083179365e+01
4.897200000002100637e+02	-7.548865039417077538e-01	1.660474047190776403e+00	2.193486221284269622e+00	9.946629498229185629e+01
4.905600000002108914e+02	-7.456126400496809747e-01	1.664354709537240851e+00	2.184779804997515562e+00	1.066780951564926738e+02
4.914000000002117190e+02	-7.263182802432412988e-01	1.678239190598678876e+00	2.196074604967046096e+00	9.700528494576637684e+01
4.922400000002125466e+02	-7.570033749246553034e-01	1.652127250578985240e+00	2.227370645061120591e+00	9.720134288823979318e+01
4.930800000002134311e+02	-7.376679931045008187e-01	1.656018858219172163e+00	2.198667817613963127e+00	1.013193067079834577e+02
4.939200000002142588e+02	-7.383121011144321288e-01	1.709913967443898120e+00	2.259966182881005370e+00	1.037896462608168235e+02
4.947600000002150864e+02	-7.189355274674326113e-01	1.693812443818277114e+00	2.221265656023509560e+00	1.152723252931140792e+02
4.956000000002159140e+02	-7.295384262297991418e-01	1.707714175357793351e+00	2.182566161912407932e+00	1.171614939734796081e+02
4.964400000002167417e+02	-7.301206835420237518e-01	1.691619003245383501e+00	2.153867836708286632e+00	1.092951048664521352e+02
4.972800000002176262e+02	-7.606823557186366269e-01	1.705526824280949372e+00	2.145170512450425893e+00	1.125758198260016627e+02
4.981200000002184538e+02	-7.512234317686599105e-01	1.749437593294992821e+00	2.216474057209775861e+00	1.065437369395497598e+02
4.989600000002192814e+02	-7.417437573308812704e-01	1.773351124339892282e+00	2.227778529041112954e+00	1.169245237692630326e+02
4.998000000002201091e+02	-7.322434107552746596e-01	1.757267331891532613e+00	2.219083916308505433e+00	1.081532517981817847e+02
5.006400000002209936e+02	-7.127224331739829832e-01	1.771186130670413750e+00	2.280390252728297096e+00	1.068900133149358425e+02
5.014800000002218781e+02	-7.231808679038118637e-01	1.765107430072933470e+00	2.271697336579134419e+00	1.141329477030138833e+02
5.023200000002227057e+02	-7.136185919385579224e-01	1.779031096141030055e+00	2.263005193799090708e+00	1.104783792816011072e+02
5.031600000002235333e+02	-7.140355499367920800e-01	1.762957043492470177e+00	2.244313866432527504e+00	1.092855285440002291e+02
5.040000000002243610e+02	-7.044317907196163686e-01	1.756885066052208177e+00	2.275623286116648103e+00	1.035698912246085115e+02
5.048400000002252455e+02	-7.148072944766222792e-01	1.760815146144792953e+00	2.216933347943656152e+00	9.914021634029828078e+01
5.056800000002260731e+02	-7.751619965978087112e-01	1.724747183481164292e+00	2.268243996296809950e+00	1.054831426414001498e+02
5.065200000002269007e+02	-7.454959417477197148e-01	1.728680942480055105e+00	2.249555241070707368e+00	1.052882403135420617e+02
5.073600000002277284e+02	-7.358092095626480589e-01	1.732616494726312739e+00	2.210867023161899425e+00	1.011712257936584081e+02
5.082000000002285560e+02	-7.361016733267173873e-01	1.736553643936499469e+00	2.222179365128917006e+00	1.047015289439098069e+02
5.090400000002294405e+02	-7.763732361391217918e-01	1.750492309389054757e+00	2.213492228731562150e+00	1.128194914645542610e+02
5.098800000002302681e+02	-7.866240584441105410e-01	1.754432361957711795e+00	2.264805595470068766e+00	9.669012273060332063e+01
5.107200000002310958e+02	-7.568541128685644104e-01	1.778373674754049727e+00	2.386119440883665455e+00	1.040125014902327649e+02
5.115600000002319234e+02	-7.570634316211914960e-01	1.812316049465187540e+00	2.377433628266388155e+00	9.640556313016642775e+01
5.124000000002328079e+02	-7.472518632173970055e-01	1.816259532971489898e+00	2.318748112820939511e+00	9.484158292204861596e+01
5.132400000002336355e+02	-7.174194681490636549e-01	1.850203908309254741e+00	2.310062912488352271e+00	9.990352385143754077e+01
5.140800000002344632e+02	-7.075662864302710853e-01	1.844149164885486192e+00	2.321377979597555541e+00	9.294039591639568698e+01
5.149200000002352908e+02	-6.976923472254725755e-01	1.848095101067699808e+00	2.362693325884327233e+00	8.876281164804578339e+01
5.157600000002361185e+02	-7.177975251543726731e-01	1.842041683095683169e+00	2.374008823917129085e+00	8.725574922485424167e+01
5.166000000002369461e+02	-7.178817932316725603e-01	1.825988708250066317e+00	2.325324518524491069e+00	9.535206019470531658e+01
5.174400000002377737e+02	-7.479452973738169863e-01	1.799936138741064173e+00	2.336640366899938481e+00	9.320970053027835434e+01
5.182800000002387151e+02	-7.779880069081145377e-01	1.823883873514888343e+00	2.357956297640716681e+00	1.039239922389469939e+02
5.191200000002395427e+02	-7.480098230481447841e-01	1.827831762744259292e+00	2.359272301334006006e+00	1.033528597568233636e+02
5.199600000002403704e+02	-7.180108156719252621e-01	1.851779782314590284e+00	2.450588324834641618e+00	1.090101437059647935e+02
5.208000000002411980e+02	-7.179909251854569296e-01	1.865727694878122955e+00	2.301904317904624797e+00	1.124046968833716420e+02
5.216400000002420256e+02	-7.379503246693477347e-01	1.829675407697481493e+00	2.303220266190834753e+00	1.114414653514001685e+02
5.224800000002428533e+02	-7.278888366155943368e-01	1.803622933306478382e+00	2.274536128735972440e+00	1.138631973779576754e+02
5.233200000002436809e+02	-6.978064781281517748e-01	1.807570087388213231e+00	2.265851888145663739e+00	1.053163828402297639e+02
5.241600000002445086e+02	-7.277032218056316282e-01	1.771516773063255279e+00	2.257167452347702330e+00	9.618844036393062424e+01
5.250000000002453362e+02	-7.275792029355216961e-01	1.785462819712250404e+00	2.208482896655664440e+00	1.117114555086447467e+02
5.258400000002462775e+02	-7.274344173819133896e-01	1.829408148238002241e+00	2.239798041916495119e+00	1.140250452259668208e+02
5.266800000002471052e+02	-7.472688019324823516e-01	1.853352619082225150e+00	2.251112865171442046e+00	1.074139668496324731e+02
5.275200000002479328e+02	-7.370823673098004791e-01	1.837296214422397433e+00	2.222427382191229928e+00	1.204466982768970524e+02
5.283600000002487604e+02	-7.368751536118591794e-01	1.891238770180563744e+00	2.233741521220359516e+00	1.162667758722686102e+02
5.292000000002495881e+02	-7.566471017585789660e-01	1.845180183889592929e+00	2.215055309175735676e+00	1.117587127447383466e+02
5.300400000002504157e+02	-7.463982816928161901e-01	1.859120373996298259e+00	2.216368674562708474e+00	1.070536554987137663e+02
5.308800000002512434e+02	-7.561285515775814092e-01	1.843059095100340716e+00	2.257681607469827600e+00	9.223098676694303322e+01
5.317200000002520710e+02	-7.558380428543043372e-01	1.856996324299699186e+00	2.278994147489302957e+00	9.433738552788059906e+01
5.325600000002528986e+02	-7.755267975609598796e-01	1.880931970374216222e+00	2.370306061743255643e+00	1.046011882228587382e+02
5.334000000002537263e+02	-7.751947656390337782e-01	1.854866013635563249e+00	2.401617390470830671e+00	1.017591407855860126e+02
5.342400000002546676e+02	-7.748420191009288693e-01	1.858798209405094992e+00	2.402928059728801191e+00	8.705416825431318273e+01
5.350800000002554953e+02	-7.144685247685047536e-01	1.882728456699969577e+00	2.354238160709859251e+00	1.052307459965366832e+02
5.359200000002563229e+02	-7.440742412954102214e-01	1.876656630520960878e+00	2.305547569143003628e+00	1.091369485729615860e+02
5.367600000002571505e+02	-7.436593506128400533e-01	1.890582767409799914e+00	2.256856193369874752e+00	1.084804507493101084e+02
5.376000000002579782e+02	-7.432236342023395004e-01	1.894506693393848584e+00	2.308164164542386487e+00	1.020865520551192418e+02
5.384400000002588058e+02	-7.127671982936598649e-01	1.878428228395934152e+00	2.349471334121039146e+00	1.072503225233579087e+02
5.392800000002596335e+02	-7.322901461434615511e-01	1.892347267297320279e+00	2.330777695204775846e+00	1.123484751195479134e+02
5.401200000002604611e+02	-7.417923986152473725e-01	1.906263765512142161e+00	2.282083176738282315e+00	1.224077322931059228e+02
5.409600000002612887e+02	-7.312739877190601590e-01	1.920177614292335022e+00	2.333387767262690371e+00	1.204434328435783357e+02
5.418000000002622301e+02	-7.107348291285249253e-01	1.934088633202866170e+00	2.334691441338765383e+00	1.202640853805893641e+02
5.426400000002630577e+02	-7.201751032500328664e-01	1.917996703590111540e+00	2.325994103490491405e+00	1.071567328338867924e+02
5.434800000002638853e+02	-6.995947229638752596e-01	1.881901807726498843e+00	2.277295778466008613e+00	1.052926137985404438e+02
5.443200000002647130e+02	-6.989937780710736570e-01	1.915803819425406562e+00	2.318596416668984972e+00	1.061735208303978339e+02
5.451600000002655406e+02	-6.883722736539251708e-01	1.929702532795995129e+00	2.329895984045733837e+00	9.770250378852506401e+01
5.460000000002663683e+02	-6.677302414560214450e-01	1.963597945351521989e+00	2.321194507039111343e+00	9.561996668657020848e+01
5.468400000002671959e+02	-6.570676241506776538e-01	1.967489950471224436e+00	2.302491879732359692e+00	1.133705175485660988e+02
5.476800000002680235e+02	-6.763844940109652315e-01	1.971378366130396964e+00	2.343787940970370798e+00	1.130212868047764374e+02
5.485200000002688512e+02	-6.956808421052130820e-01	1.965263139575599727e+00	2.235082841988973890e+00	1.128113461810742280e+02
5.493600000002697925e+02	-7.049567555448109646e-01	1.949144076627916444e+00	2.236376491521514520e+00	1.086850527525933074e+02
5.502000000002706201e+02	-7.042120735349958194e-01	1.933021138084304091e+00	2.227668806669674595e+00	1.062096057497643642e+02
5.510400000002714478e+02	-7.234469857190309883e-01	1.946894314088683409e+00	2.238959816679421788e+00	1.037248128486642003e+02
5.518800000002722754e+02	-7.526614323601146239e-01	1.940763384648958922e+00	2.290249526685022907e+00	1.082329499452252861e+02
5.527200000002731031e+02	-7.518554601093128120e-01	1.954628227484950465e+00	2.261537798625534723e+00	1.039380881342527374e+02
5.535600000002739307e+02	-7.110290877969838164e-01	1.948488836811527403e+00	2.242824716895091886e+00	1.023612807324224150e+02
5.544000000002747583e+02	-7.301824311180756810e-01	1.972345016271446427e+00	2.324110145666026028e+00	9.841541566083063231e+01
5.552400000002755860e+02	-7.093153748950340454e-01	1.996196671948629042e+00	2.335393978621606692e+00	1.000475675636159423e+02
5.560800000002764136e+02	-7.184280155906612730e-01	2.000043689166514760e+00	2.256676260360918729e+00	9.802678558211833604e+01
5.569200000002773550e+02	-6.975203718729489077e-01	2.003885980659227961e+00	2.247956954381715722e+00	1.048140604621289640e+02
5.577600000002781826e+02	-7.165924127392090393e-01	2.017723376052785955e+00	2.269236102472963701e+00	1.078867178828105438e+02
5.586000000002790102e+02	-6.956441870878130596e-01	2.001555842714182631e+00	2.260513587014894910e+00	1.097302757736350998e+02
5.594400000002798379e+02	-7.046757636374724187e-01	1.995383205940881144e+00	2.321789423250219642e+00	1.058368858087270326e+02
5.602800000002806655e+02	-7.036871852443433717e-01	2.019205410237585596e+00	2.303063528752695710e+00	1.025006324602757957e+02
5.611200000002814932e+02	-6.826785008790514642e-01	2.013022371368191621e+00	2.254335841265456608e+00	1.124988073280362499e+02
5.619600000002823208e+02	-6.716496886387975929e-01	2.006833925104777538e+00	2.255606361813655703e+00	1.124980413029521173e+02
5.628000000002831484e+02	-6.406007572430603147e-01	2.020639978854061880e+00	2.266875018269665532e+00	1.054974720031484452e+02
5.636400000002839761e+02	-6.595317349524777439e-01	2.014440407892006846e+00	2.328141855513273129e+00	1.042964357531626263e+02
5.644800000002849174e+02	-6.484427245716174459e-01	1.988235159519302853e+00	2.289406828867191823e+00	1.105762161805995447e+02
5.653200000002857450e+02	-6.773336514326870894e-01	2.002024167928615928e+00	2.280669818011709093e+00	1.173440844370616958e+02
5.661600000002865727e+02	-6.762046820681709702e-01	2.025807254470651131e+00	2.271930904747266222e+00	1.004049516372765822e+02
5.670000000002874003e+02	-6.750557299075224948e-01	2.019584344737432424e+00	2.283189966664773696e+00	1.172414719574055226e+02
5.678400000002882280e+02	-6.738867644541429724e-01	2.043355286359048506e+00	2.264446948876573718e+00	1.183434207110672958e+02
5.686800000002890556e+02	-6.926979149300155347e-01	2.077120035034742074e+00	2.335701874747806439e+00	1.170043705937579404e+02
5.695200000002898832e+02	-7.014892359028122026e-01	2.080878380211429235e+00	2.336954735817159179e+00	1.112011964544631439e+02
5.703600000002907109e+02	-6.902607611701941925e-01	2.054630350973772224e+00	2.298205447090337916e+00	1.107192554093018515e+02
5.712000000002915385e+02	-7.190125616334049896e-01	2.008375815008572207e+00	2.299453867984939670e+00	1.184302004669582971e+02
5.720400000002924799e+02	-7.277445744397518235e-01	2.022114708273744288e+00	2.290700054914632577e+00	1.110566212552145373e+02
5.728800000002933075e+02	-7.064568301739760914e-01	2.075846854879306314e+00	2.361944072651141369e+00	1.146325834129215053e+02
5.737200000002941351e+02	-6.851494169132453793e-01	2.089572061903306910e+00	2.363185835924512812e+00	1.097778682148704803e+02
5.745600000002949628e+02	-7.038223736485550441e-01	2.073290347263640143e+00	2.354425336716573280e+00	1.098650756576242458e+02
5.754000000002957904e+02	-6.924757244017697433e-01	2.087001542782232377e+00	2.345662428013628009e+00	1.079174001232765221e+02
5.762400000002966181e+02	-6.811095277142649174e-01	2.100705581587573700e+00	2.296897088961479483e+00	1.147489776105898898e+02
5.770800000002974457e+02	-6.597237480029808365e-01	2.094402366755367062e+00	2.368129333590144547e+00	1.158479606645623079e+02
5.779200000002982733e+02	-6.583184668986975518e-01	2.078091766515852257e+00	2.369359119790006130e+00	1.215069117579329543e+02
5.787600000002991010e+02	-6.768937402947091675e-01	2.041773783407130338e+00	2.280586482747508636e+00	1.209025017834617444e+02
5.796000000003000423e+02	-6.654496508030768309e-01	2.085448192035140202e+00	2.351811231785715162e+00	1.095401117298698210e+02
5.804400000003008699e+02	-6.739861898968158016e-01	2.079114874500935350e+00	2.383033510673254085e+00	1.087225680129614602e+02
5.812800000003016976e+02	-6.525033884984973165e-01	2.152773789721117215e+00	2.464253184659714435e+00	1.122317858517256468e+02
5.821200000003025252e+02	-6.510012725201651529e-01	2.156424860710047131e+00	2.445470222557510898e+00	1.063372068702309576e+02
5.829600000003033529e+02	-6.494799394257799730e-01	2.170067959127379709e+00	2.456684627794982312e+00	1.098012272746065605e+02
5.838000000003041805e+02	-6.679394035691633702e-01	2.093702982987538430e+00	2.337896252725480739e+00	1.118786523544530951e+02
5.846400000003050081e+02	-6.463796085079539511e-01	2.147329869090549792e+00	2.369105146448978072e+00	1.141254364566206192e+02
5.854800000003058358e+02	-6.448007019455263000e-01	2.120948431038882198e+00	2.380311376056060801e+00	1.164735800410899458e+02
5.863200000003066634e+02	-6.432027248272856879e-01	2.124558623586387363e+00	2.331514691657528893e+00	1.178826489996935436e+02
5.871600000003074911e+02	-6.515857690855868523e-01	2.158160283154264114e+00	2.402715271280098541e+00	1.137279806901024983e+02
5.880000000003084324e+02	-6.499498235084932851e-01	2.141753407630317518e+00	2.413913012507401756e+00	1.122348872116726568e+02
5.888400000003092600e+02	-6.282948939071100192e-01	2.165337855855639315e+00	2.435107808995879086e+00	1.173394698636275706e+02
5.896800000003100877e+02	-6.166210991322350621e-01	2.148913490090092360e+00	2.406299736119271504e+00	1.144019269621253017e+02
5.905200000003109153e+02	-6.049284849670265585e-01	2.142480243082400815e+00	2.427488691942782051e+00	9.963965715231475428e+01
5.913600000003117430e+02	-6.232170217007936275e-01	2.146037958667051271e+00	2.418674639573941576e+00	9.678218558167523611e+01
5.922000000003125706e+02	-6.114868447263496209e-01	2.179586656062867167e+00	2.309857505023345858e+00	1.010677757624603004e+02
5.930400000003133982e+02	-6.197379693664527567e-01	2.183126150844909574e+00	2.421037387621017611e+00	1.176388373782561416e+02
5.938800000003142259e+02	-5.979704612198829539e-01	2.186656387470369722e+00	2.432214095021745237e+00	1.075815840324868589e+02
5.947200000003150535e+02	-5.961842640864386533e-01	2.160177176553100153e+00	2.433387710638535317e+00	9.954704921710327881e+01
5.955600000003159948e+02	-5.843795801133426782e-01	2.183688515014574616e+00	2.454558216831327133e+00	1.087264745742107266e+02
5.964000000003168225e+02	-6.225563896363779381e-01	2.167190294779023141e+00	2.445725556481848528e+00	1.112345319659036278e+02
5.972400000003176501e+02	-6.307147911425986520e-01	2.180682341528310531e+00	2.446889583062138218e+00	1.147391470314129407e+02
5.980800000003184778e+02	-6.188547164009062795e-01	2.214164649710591348e+00	2.438050297083219409e+00	1.138417698243809326e+02
5.989200000003193054e+02	-6.069763261360882067e-01	2.227637116420758012e+00	2.439207807904780090e+00	1.133036359928369308e+02
5.997600000003201330e+02	-6.050796280882689837e-01	2.231099685172209135e+00	2.330362015713590473e+00	1.179804997628197327e+02
6.006000000003209607e+02	-6.131645974317317949e-01	2.234552122434978472e+00	2.351512778310894891e+00	1.217866180248093997e+02
6.014400000003217883e+02	-6.212313356351183424e-01	2.227994435855578992e+00	2.382660242916851523e+00	1.090702524204188109e+02
6.022800000003226160e+02	-6.192799640839362629e-01	2.231426485046482888e+00	2.453804235881455131e+00	1.034403964962000515e+02
6.031200000003235573e+02	-6.073104881262518795e-01	2.234848173713834374e+00	2.374944832909499759e+00	1.130624829416688044e+02
6.039600000003243849e+02	-5.753230056923198665e-01	2.198259474387150192e+00	2.386081908931241280e+00	1.108359176168720523e+02
6.048000000003252126e+02	-6.033175088596841595e-01	2.201660207830453242e+00	2.437215471851161830e+00	1.054999418604096064e+02
6.056400000003260402e+02	-6.012941243657042856e-01	2.205050289324477220e+00	2.428345485261063974e+00	1.092981370370257252e+02
6.064800000003268678e+02	-6.392528415362837002e-01	2.238429627150493317e+00	2.359471956301464335e+00	1.115772735125018045e+02
6.073200000003276955e+02	-6.071937915539473707e-01	2.231798152005946889e+00	2.380594790154065166e+00	1.069452306983846626e+02
6.081600000003285231e+02	-5.951170376571336407e-01	2.225155802812211814e+00	2.361714010817989262e+00	1.081657856404079752e+02
6.090000000003293508e+02	-5.930225552258389099e-01	2.298502400586645678e+00	2.482829548769628580e+00	1.138978992361155633e+02
6.098400000003301784e+02	-5.509104735483871806e-01	2.271837970951575247e+00	2.483941298395878849e+00	1.143366555313584882e+02
6.106800000003311197e+02	-5.887807712216794886e-01	2.295162289964443492e+00	2.505049357796999665e+00	1.116006405401922734e+02
6.115200000003319474e+02	-5.766336092294794824e-01	2.288475335528713295e+00	2.476153742196008700e+00	1.209591046686613396e+02
6.123600000003327750e+02	-5.844689951701835806e-01	2.281777008668425033e+00	2.457254314720795030e+00	1.145736712835611684e+02
6.132000000003336027e+02	-5.922869939561160590e-01	2.295067193828721486e+00	2.438351055109921894e+00	9.474252093725426960e+01
6.140400000003344303e+02	-5.700876528719203140e-01	2.258345795920839283e+00	2.399443958961737788e+00	9.384375760630132390e+01
6.148800000003352579e+02	-5.578710390703817135e-01	2.261612826469376003e+00	2.480532911565699994e+00	1.003046092924827661e+02
6.157200000003360856e+02	-5.456372021029279873e-01	2.264868112145323131e+00	2.481618092152470201e+00	1.061811203041916372e+02
6.165600000003369132e+02	-5.833861104270939846e-01	2.268111537525471455e+00	2.522699225353084884e+00	1.027068441032949409e+02
6.174000000003377409e+02	-5.411180020013547365e-01	2.261342974479439327e+00	2.433776398123215667e+00	1.106222418211725369e+02
6.182400000003386822e+02	-5.488328883551506499e-01	2.234562384464600981e+00	2.424849570871023374e+00	1.063720288756650945e+02
6.190800000003395098e+02	-5.365308388621413682e-01	2.247769670782683527e+00	2.385918635239894670e+00	1.058218279851918311e+02
6.199200000003403375e+02	-5.542119136507860366e-01	2.220964833928817495e+00	2.416983669100042142e+00	1.104912321503106511e+02
6.207600000003411651e+02	-5.518760848437072042e-01	2.234147730459872250e+00	2.338044598747116787e+00	1.102931671420571718e+02
6.216000000003419927e+02	-4.995235324843411151e-01	2.267318223710229397e+00	2.369101420100869770e+00	1.121744743834426714e+02
6.224400000003428204e+02	-5.271542884330510104e-01	2.290476200531764928e+00	2.370154076525976539e+00	1.103030027971831686e+02
6.232800000003436480e+02	-5.447683203867461632e-01	2.303621623207428915e+00	2.361202570809168400e+00	9.718011984542746973e+01
6.241200000003444757e+02	-4.923658380455013805e-01	2.296754476911305520e+00	2.392246892335766706e+00	1.013066094438804612e+02
6.249600000003453033e+02	-5.299468364080569538e-01	2.309874559373401581e+00	2.373286898980204285e+00	9.178235695661464888e+01
6.258000000003462446e+02	-5.475114780084953114e-01	2.272981891452602099e+00	2.324322602671188065e+00	1.080676226563331568e+02
6.266400000003470723e+02	-5.450596870243563652e-01	2.246076278163037454e+00	2.335354093578349222e+00	1.078388917609174626e+02
6.274800000003478999e+02	-5.425916102135377450e-01	2.259157697641429152e+00	2.376381249606578372e+00	1.077017629084212444e+02
6.283200000003487276e+02	-5.501073315141046249e-01	2.292226008795169800e+00	2.437404060488653990e+00	9.361908341949511225e+01
6.291600000003495552e+02	-5.376068477039868121e-01	2.325281210348427940e+00	2.458422507220878295e+00	9.516991446515223174e+01
6.300000000003503828e+02	-5.050902847812149821e-01	2.308323187450308289e+00	2.459436469573745843e+00	1.001009980778969179e+02
6.308400000003512105e+02	-5.125577248568246036e-01	2.341351849930697782e+00	2.460445995206516301e+00	9.605924606811532840e+01
6.316800000003520381e+02	-5.000092082649968406e-01	2.344367023268057348e+00	2.521451101477897971e+00	1.046339389311555692e+02
6.325200000003528658e+02	-5.074447694345390891e-01	2.357368761402518942e+00	2.492451669229898581e+00	1.047786815258108959e+02
6.333600000003538071e+02	-5.048645595098962824e-01	2.370356952856356170e+00	2.463447657976932881e+00	9.886578301369490873e+01
6.342000000003546347e+02	-4.622685804340011528e-01	2.323331462765927391e+00	2.444439113923541740e+00	9.631767829058131269e+01
6.350400000003554624e+02	-4.896570655240938819e-01	2.306292279279286372e+00	2.445426015070889303e+00	9.678914451097276128e+01
6.358800000003562900e+02	-4.970298807788340878e-01	2.299239236301819034e+00	2.436408329806229123e+00	9.407195112003883253e+01
6.367200000003571176e+02	-4.343871454169565549e-01	2.282172268787757918e+00	2.427386012344125987e+00	9.644145227755646488e+01
6.375600000003579453e+02	-4.517289771901946138e-01	2.285091391579474163e+00	2.368359025511037608e+00	1.038632626568202539e+02
6.384000000003587729e+02	-4.490554450448835944e-01	2.317996371581151127e+00	2.439327336217253173e+00	1.003162757612097238e+02
6.392400000003596006e+02	-4.363666120925439040e-01	2.300887186603167489e+00	2.400290907280123509e+00	9.318819330859659544e+01
6.400800000003604282e+02	-4.436625106038858402e-01	2.343763780768889138e+00	2.421249694830556631e+00	1.059117825760415315e+02
6.409200000003612558e+02	-4.509434079194751810e-01	2.326626100709221046e+00	2.472203826183639208e+00	9.554549739749569426e+01
6.417600000003621972e+02	-4.282092332491184150e-01	2.319474019632877138e+00	2.473153138621948521e+00	1.003261650293809879e+02
6.426000000003630248e+02	-4.254599816309991844e-01	2.312307504068660702e+00	2.424097606110196423e+00	9.619376125365536723e+01
6.434400000003638525e+02	-4.126958467576927747e-01	2.315126403383391818e+00	2.495037200396812427e+00	9.271468460406399004e+01
6.442800000003646801e+02	-4.199168383538710581e-01	2.297930674069405210e+00	2.445971952859991916e+00	8.962723861430916372e+01
6.451200000003655077e+02	-4.071231049602235252e-01	2.320720240869393880e+00	2.406901780852326311e+00	8.877528288263788170e+01
6.459600000003663354e+02	-4.443146350058822525e-01	2.283494998153902777e+00	2.337826665469905141e+00	9.726374382779110306e+01
6.468000000003671630e+02	-4.314915850907128370e-01	2.306254985527396606e+00	2.398746639151019266e+00	9.935667414854543722e+01
6.476400000003679907e+02	-4.386539616890798299e-01	2.308999991760911641e+00	2.409661645562883869e+00	1.126126882720888318e+02
6.484800000003688183e+02	-4.558019484815460376e-01	2.321729966282008117e+00	2.400571620100364623e+00	1.055658945687864758e+02
6.493200000003697596e+02	-4.729356154968601955e-01	2.314444881854475611e+00	2.401476573492211664e+00	1.003380011547270527e+02
6.501600000003705873e+02	-4.500549913075507780e-01	2.317144542221721171e+00	2.422376562271150835e+00	1.032014844757977983e+02
6.510000000003714149e+02	-4.471601043363614414e-01	2.329829005140695131e+00	2.413271463364178082e+00	1.109195379068558509e+02
6.518400000003722425e+02	-4.542510679199662227e-01	2.362498096632840383e+00	2.394161196478043596e+00	1.095502968423218846e+02
6.526800000003730702e+02	-4.713280307188312257e-01	2.375151782102195686e+00	2.435045770509313812e+00	1.137288618883547144e+02
6.535200000003738978e+02	-4.783909760397895283e-01	2.387790044647513987e+00	2.415925175594070051e+00	1.042358546696367938e+02
6.543600000003747255e+02	-4.654400166358221291e-01	2.390412810119403542e+00	2.336799429586916776e+00	1.075398309688996505e+02
6.552000000003755531e+02	-4.524752900763532315e-01	2.383019920745844455e+00	2.377668471717620413e+00	9.852250924113255337e+01
6.560400000003763807e+02	-4.394968309839414888e-01	2.385611388409084377e+00	2.388532218146388164e+00	9.511229901239431683e+01
6.568800000003773221e+02	-4.165048025455070357e-01	2.388187086590255692e+00	2.439390826205265927e+00	1.060655513282165572e+02
6.577200000003781497e+02	-4.034992227489214156e-01	2.380746978309816519e+00	2.440244070614676630e+00	1.036381608262291110e+02
6.585600000003789773e+02	-4.104801349193054616e-01	2.373290970750214335e+00	2.451092045101857408e+00	1.021813243476082391e+02
6.594000000003798050e+02	-3.974476347357601691e-01	2.385818991487355323e+00	2.401934722509405429e+00	9.130747839152651579e+01
6.602400000003806326e+02	-3.944018397432263456e-01	2.388330982727943752e+00	2.442772056310546613e+00	9.278320737946188501e+01
6.610800000003814603e+02	-4.013428797496350064e-01	2.390826767983837531e+00	2.473604020230536271e+00	1.026686813338075126e+02
6.619200000003822879e+02	-4.282707539733152102e-01	2.393306409348324948e+00	2.454430550645446019e+00	9.459992914483046889e+01
6.627600000003831155e+02	-4.351855769853016920e-01	2.395769855136340443e+00	2.505251651649913036e+00	9.875834877718466487e+01
6.636000000003839432e+02	-4.120874440834981223e-01	2.388216986164055644e+00	2.476067368608233732e+00	1.012535102413503694e+02
6.644400000003848845e+02	-3.689765558053899053e-01	2.400647677720038509e+00	2.466877628341814344e+00	1.117501683808369819e+02
6.652800000003857122e+02	-3.758528549116787465e-01	2.433061888114418814e+00	2.437682429127856931e+00	1.060487116882949579e+02
6.661200000003865398e+02	-4.127164433606719252e-01	2.425459581323667901e+00	2.398481727905543703e+00	1.036278742343541523e+02
6.669600000003873674e+02	-4.195673811123942221e-01	2.367840729559609780e+00	2.389275447159004973e+00	1.061751523924832696e+02
6.678000000003881951e+02	-3.864057510925417160e-01	2.390205202399178219e+00	2.450063599204664655e+00	1.067032999178543236e+02
6.686400000003890227e+02	-3.932317321758792561e-01	2.392552927910311045e+00	2.460846170247592113e+00	9.802040780258336383e+01
6.694800000003898504e+02	-3.700453571699212074e-01	2.394883878631129726e+00	2.471623188651979941e+00	9.581048972549878329e+01
6.703200000003906780e+02	-3.868467229687556075e-01	2.407197981112974006e+00	2.502394627873649746e+00	9.948497761826084229e+01
6.711600000003915056e+02	-3.636359019707121054e-01	2.419495212980327548e+00	2.513160295430941105e+00	1.076893412996584800e+02
6.720000000003924470e+02	-3.504130221117838229e-01	2.421775508705080959e+00	2.523920334064308602e+00	9.761236168592546392e+01
6.728400000003932746e+02	-3.171781390376980370e-01	2.414038749710916143e+00	2.524674773478734036e+00	1.065661007945168421e+02
6.736800000003941022e+02	-3.439313456863992147e-01	2.426284845465190632e+00	2.465423519586778411e+00	1.129378689590744784e+02
6.745200000003949299e+02	-3.406726840994796501e-01	2.438513766678635619e+00	2.456166515088263225e+00	1.097612589120686692e+02
6.753600000003957575e+02	-3.374022930901275363e-01	2.430725463829119803e+00	2.396903777331759855e+00	1.068552928838651752e+02
6.762000000003965852e+02	-4.141203908639789488e-01	2.402919866543283156e+00	2.607635243532656411e+00	1.101120788827870740e+02
6.770400000003974128e+02	-3.608269487147706123e-01	2.415096975954809988e+00	2.468360848689807430e+00	1.090658579894650160e+02
6.778800000003982404e+02	-3.175220362453916589e-01	2.417256569622356022e+00	2.539080750739170167e+00	9.843779639921218916e+01
6.787200000003990681e+02	-3.342057457324203451e-01	2.409398767080215276e+00	2.549794821908960785e+00	1.040614713072420869e+02
6.795600000004000094e+02	-3.208782797081235483e-01	2.411523395086934585e+00	2.560503078840278501e+00	1.144353471978004251e+02
6.804000000004008371e+02	-3.375395898796271776e-01	2.393630441242708962e+00	2.521205456777273035e+00	9.865967273213543365e+01
6.812400000004016647e+02	-3.141897806082760702e-01	2.395719862734060346e+00	2.521901886895473233e+00	9.819393899847682405e+01
6.820800000004024923e+02	-3.208290430507520496e-01	2.407791501048488492e+00	2.542592468381367432e+00	9.691493749729445994e+01
6.829200000004033200e+02	-2.974574300764953882e-01	2.429845357479042622e+00	2.543277121802515417e+00	1.091475000350006610e+02
6.837600000004041476e+02	-3.140750546072209048e-01	2.411881465977024241e+00	2.573955788045785731e+00	1.034868913112867546e+02
6.846000000004049753e+02	-3.306819429712266056e-01	2.423899668377383687e+00	2.664628522551032219e+00	1.060905626386428224e+02
6.854400000004058029e+02	-2.972782495016920157e-01	2.405899948040877590e+00	2.665295310642397553e+00	9.865309448931606084e+01
6.862800000004066305e+02	-2.938639953464682320e-01	2.437882233046829050e+00	2.475956092845891021e+00	1.001905039149668255e+02
6.871200000004075719e+02	-2.804392786662335268e-01	2.449846503327822944e+00	2.516610811951424775e+00	1.061127667624352569e+02
6.879600000004083995e+02	-2.470043284112068416e-01	2.431792616063571888e+00	2.537259489997320205e+00	1.136659051014099191e+02
6.888000000004092271e+02	-2.935590849215922726e-01	2.433720583542661853e+00	2.517902156653626378e+00	1.021983365285607306e+02
6.896400000004100548e+02	-3.201037024873650272e-01	2.445630373342022157e+00	2.498538753761616604e+00	1.083172469610852033e+02
6.904800000004108824e+02	-2.866383328189746060e-01	2.437521917041643782e+00	2.439169218248989246e+00	1.149885566590154866e+02
6.913200000004117101e+02	-2.931630296099700939e-01	2.449395115860075300e+00	2.429793537288415184e+00	1.119915984088644620e+02
6.921600000004125377e+02	-2.696778357775348467e-01	2.441249944074028733e+00	2.450411827883437255e+00	1.021934600203582448e+02
6.930000000004133653e+02	-2.461829440542683822e-01	2.463086370314602203e+00	2.501023971903259202e+00	1.093143941793325098e+02
6.938400000004141930e+02	-2.626784183167582554e-01	2.464904291153786620e+00	2.421629931243129530e+00	1.095870643594702898e+02
6.946800000004150206e+02	-2.291643519728452649e-01	2.466703702839472712e+00	2.442229707456825771e+00	1.057510320833969502e+02
6.955200000004159619e+02	-2.756408581797634705e-01	2.488484521404589866e+00	2.442823361561842876e+00	1.074489739787401277e+02
6.963600000004167896e+02	-2.521080038983881111e-01	2.440246751973217165e+00	2.523410799832437768e+00	1.144674831848552543e+02
6.972000000004176172e+02	-2.685658798978965978e-01	2.411990289072861504e+00	2.533991992095304902e+00	1.016793930633811271e+02
6.980400000004184449e+02	-2.250145991061927864e-01	2.433715142258215725e+00	2.474566968984970750e+00	1.150062099362370418e+02
6.988800000004192725e+02	-2.314543422601501588e-01	2.455421212871586434e+00	2.505135663023470460e+00	1.080023366215350080e+02
6.997200000004201002e+02	-2.278850757459272014e-01	2.427108452664579641e+00	2.475698139392905173e+00	1.047995373321165715e+02
7.005600000004209278e+02	-2.143069448385562792e-01	2.448776828879127176e+00	2.466254265129086853e+00	1.148783330590627259e+02
7.014000000004217554e+02	-2.107201207361514561e-01	2.460426341065006905e+00	2.376804115906641979e+00	1.139253911257240048e+02
7.022400000004225831e+02	-2.171245996664838418e-01	2.462056895182728411e+00	2.447347737866395256e+00	1.153539550199803756e+02
7.030800000004235244e+02	-2.335205586702774061e-01	2.463668450643500929e+00	2.457884913111759495e+00	1.042108739870277958e+02
7.039200000004243520e+02	-2.299079984984051528e-01	2.455260980309550867e+00	2.498415729727797352e+00	9.952484255933424606e+01
7.047600000004251797e+02	-2.062870402850745521e-01	2.456834407870803538e+00	2.588940198306385110e+00	1.087130774563805176e+02
7.056000000004260073e+02	-2.026578028312501778e-01	2.448388756860466309e+00	2.559458248741207420e+00	1.072266033799586893e+02
7.064400000004268350e+02	-2.390204405282434219e-01	2.429923883289681452e+00	2.469969854006582644e+00	1.083342436335083789e+02
7.072800000004276626e+02	-2.453750156690181483e-01	2.451439711153264867e+00	2.480475144206002458e+00	1.149987181008850001e+02
7.081200000004284902e+02	-2.217216689334103596e-01	2.432936357739986732e+00	2.560973992938047061e+00	1.069976587124017584e+02
7.089600000004293179e+02	-1.680605194138766467e-01	2.474413678653974547e+00	2.581466412679476630e+00	1.121973155719870334e+02
7.098000000004301455e+02	-1.643916211745623801e-01	2.495871667031089647e+00	2.511952355569738948e+00	1.043166343871409936e+02
7.106400000004310868e+02	-1.707151290209220351e-01	2.497310285093260251e+00	2.512431858056152656e+00	1.055883719225709569e+02
7.114800000004319145e+02	-2.070310308375424568e-01	2.408729465976371831e+00	2.632904903311340306e+00	1.103515606901665507e+02
7.123200000004327421e+02	-1.533395430841682783e-01	2.490129149705205602e+00	2.683371474008736435e+00	1.032093277043862969e+02
7.131600000004335698e+02	-1.596407376264288303e-01	2.461509309982636839e+00	2.683831546091263398e+00	1.039237685434117395e+02
7.140000000004343974e+02	-1.659346827075723896e-01	2.472869916857927564e+00	2.584285049473648677e+00	1.113530545937618115e+02
7.148400000004352250e+02	-1.722214806151989575e-01	2.464210974367698093e+00	2.534732071322088665e+00	1.108098584306994638e+02
7.156800000004360527e+02	-1.685011573020966102e-01	2.455532414294887111e+00	2.535172575066613643e+00	9.948448915662805803e+01
7.165200000004368803e+02	-1.547738982338331959e-01	2.456834187135569003e+00	2.485606576258819089e+00	1.096892310306008085e+02
7.173600000004377080e+02	-2.010398334737532877e-01	2.488116268729118286e+00	2.466033971575881445e+00	1.188116374159716457e+02
7.182000000004386493e+02	-1.872991814240522468e-01	2.469378704107401568e+00	2.436454748043924923e+00	1.082853371782849621e+02
7.190400000004394769e+02	-1.435518678646269253e-01	2.490621363081271689e+00	2.406868937146181775e+00	1.049694839125041455e+02
7.198800000004403046e+02	-1.297980164994077812e-01	2.511844253810004979e+00	2.487276516747646049e+00	9.998041069204845144e+01
7.207200000004411322e+02	-1.360378275891891697e-01	2.513047222816826132e+00	2.477677496750416708e+00	9.398689363660625418e+01
7.215600000004419599e+02	-1.222712848041271061e-01	2.494230387235440993e+00	2.438071905502342318e+00	9.139034466432812565e+01
7.224000000004427875e+02	-1.384985516990171750e-01	2.495393665159393759e+00	2.498459636641042536e+00	1.028326712120520483e+02
7.232400000004436151e+02	-1.647197162302459217e-01	2.436537029311383051e+00	2.468840800849823491e+00	1.106979940175176012e+02
7.240800000004444428e+02	-1.709349262200554054e-01	2.457660340907259933e+00	2.479215232758760656e+00	9.941696833129051925e+01
7.249200000004452704e+02	-1.571442128638673996e-01	2.468763730143351598e+00	2.499583066425141276e+00	9.664879165856709164e+01
7.257600000004462117e+02	-1.133477108622686080e-01	2.499847088512058058e+00	2.419944166763446702e+00	9.598752003908901997e+01
7.266000000004470394e+02	-8.954563990796421402e-02	2.490910330073202061e+00	2.420298585218511711e+00	1.125911592448305782e+02
7.274400000004478670e+02	-7.573798115878407899e-02	2.491953514894105659e+00	2.450646336450438945e+00	1.265531233987691166e+02
7.282800000004486947e+02	-8.192484406907786509e-02	2.502976586693687278e+00	2.490987351570229436e+00	1.269301556447946382e+02
7.291200000004495223e+02	-8.810643634576223460e-02	2.513979452184055496e+00	2.441321619995712844e+00	1.171567406082539549e+02
7.299600000004503499e+02	-8.428271667976262871e-02	2.514962158946823401e+00	2.471649199499564187e+00	1.142925087784075373e+02
7.308000000004511776e+02	-9.045385665714038292e-02	2.515924711860017648e+00	2.471970074087191716e+00	1.005737137494088955e+02
7.316400000004520052e+02	-8.662001797334684117e-02	2.516867114363185998e+00	2.492284196080761127e+00	1.133426195399317038e+02
7.324800000004528329e+02	-9.278126308912727771e-02	2.507789207476404769e+00	2.492591500598231313e+00	1.140043651916737986e+02
7.333200000004537742e+02	-7.893767006176502510e-02	2.458691058490605208e+00	2.502892102780541528e+00	1.174007910357842519e+02
7.341600000004546018e+02	-6.508939709710995225e-02	2.449572594894334099e+00	2.453186033420553080e+00	1.154385368574973114e+02
7.350000000004554295e+02	-8.123649780479084981e-02	2.460433779611138405e+00	2.543473072918564171e+00	1.092617693358755560e+02
7.358400000004562571e+02	-7.737905334271587277e-02	2.501274590404620746e+00	2.513753364663091183e+00	1.145555991381493044e+02
7.366800000004570848e+02	-7.351727438997320008e-02	2.492095068199158270e+00	2.494026896204003307e+00	1.047320067042667660e+02
7.375200000004579124e+02	-6.965122543019856838e-02	2.502895200893884287e+00	2.494293616041540318e+00	1.098379609286904355e+02
7.383600000004587400e+02	-5.578098721033893787e-02	2.483674845196802927e+00	2.544553490017242847e+00	1.169014969017602397e+02
7.392000000004595677e+02	-4.190664807247847928e-02	2.494434032339661211e+00	2.494806581428505865e+00	1.151391431850049116e+02
7.400400000004603953e+02	-3.802840367394837856e-02	2.525172838026219502e+00	2.515052808505048976e+00	1.190816943933673002e+02
7.408800000004613366e+02	-3.414632344236411682e-02	2.525891161172006960e+00	2.455292205475851475e+00	1.104478101037351649e+02
7.417200000004621643e+02	-2.603892691230520534e-04	2.506588979624011948e+00	2.495524766526233229e+00	1.262673332836182709e+02
7.425600000004629919e+02	-1.637088707054394285e-02	2.487266347401873023e+00	2.505750484544367662e+00	1.277590106299637398e+02
7.434000000004638196e+02	-2.247790146319941437e-02	2.507923115763297073e+00	2.555969402149209202e+00	1.236533954908362034e+02
7.442400000004646472e+02	1.418467966813751532e-03	2.458559292746127056e+00	2.496181506675703599e+00	1.161898801610220886e+02
7.450800000004654748e+02	-2.468182650005631626e-02	2.489174908814153486e+00	2.566386728897737779e+00	1.117120634558088170e+02
7.459200000004663025e+02	-3.077893754903215928e-02	2.519769967285816037e+00	2.486585153935903403e+00	1.060257390485248550e+02
7.467600000004671301e+02	-1.687293156322111284e-02	2.510344437272646445e+00	2.526776705135063139e+00	1.126138347194012823e+02
7.476000000004679578e+02	-2.963951866478557132e-03	2.490898272710146077e+00	2.576961310071906652e+00	1.255671308609399546e+02
7.484400000004687854e+02	-9.052071343662074568e-03	2.521431394034062023e+00	2.567139065727872538e+00	1.163383407525907387e+02
7.492800000004697267e+02	4.862508741769555262e-03	2.511943940325852331e+00	2.517309936858997954e+00	1.178013226186720175e+02
7.501200000004705544e+02	-1.220251719172805397e-03	2.512435752392405686e+00	2.547473869995637852e+00	1.176790020535675723e+02
7.509600000004713820e+02	-7.300463782898969703e-03	2.522906886187418429e+00	2.567630964241335967e+00	1.096057559608425152e+02
7.518000000004722096e+02	1.662178698450922712e-02	2.533357360837991124e+00	2.587781185021326813e+00	1.027619911131294828e+02
7.526400000004730373e+02	2.054631835733023229e-02	2.533787136359554104e+00	2.597924419017052067e+00	1.036554031502420514e+02
7.534800000004738649e+02	2.447310920941162329e-02	2.524196226640337049e+00	2.598060751532571988e+00	1.011919256731067946e+02
7.543200000004746926e+02	1.840198620298267099e-02	2.504584653611896083e+00	2.598190220707858877e+00	9.671343700939725352e+01
7.551600000004755202e+02	2.233275566793951200e-02	2.504952255128723770e+00	2.518312762154050422e+00	1.140261975648339217e+02
7.560000000004763479e+02	-3.734584668441144010e-03	2.495299116887097490e+00	2.448428301843349253e+00	1.164140732676023191e+02
7.568400000004772892e+02	1.019985245949257824e-02	2.475625197048055171e+00	2.518537001929573194e+00	1.118466158813413642e+02
7.576800000004781168e+02	2.413597425677505362e-02	2.465930515738506745e+00	2.468638786369730109e+00	1.061065436270131954e+02
7.585200000004789445e+02	1.807372819690838614e-02	2.456215032712178115e+00	2.448733702537277956e+00	1.046617324811438721e+02
7.593600000004797721e+02	4.201288042099975140e-02	2.476478721579930209e+00	2.498821716306524721e+00	1.057951382862974867e+02
7.602000000004805997e+02	2.595334740259261710e-02	2.476721596127565039e+00	2.608902757280335383e+00	9.747536457731166593e+01
7.610400000004814274e+02	1.989509686512156220e-02	2.476943723266221475e+00	2.648976811600127768e+00	1.074836831598421725e+02
7.618800000004822550e+02	4.383791258285534009e-02	2.487145023048319192e+00	2.599043930963850890e+00	1.164886743093604764e+02
7.627200000004830827e+02	6.778174307183604252e-02	2.507325532686061731e+00	2.629104028292708062e+00	1.108917786838246542e+02
7.635600000004839103e+02	9.172646522663392699e-02	2.517485221773866577e+00	2.659157239038491660e+00	1.225332756926591600e+02
7.644000000004848516e+02	7.567193026799992617e-02	2.517624112959066185e+00	2.679203530352514129e+00	1.305178448437002601e+02
7.652400000004856793e+02	1.096180432132040500e-01	2.517742157384464718e+00	2.679242870081811834e+00	1.303092078812597379e+02
7.660800000004865069e+02	6.356479561217129315e-02	2.517839384185395435e+00	2.629275360169642806e+00	1.151837697727046077e+02
7.669200000004873345e+02	6.751206210998889068e-02	2.517915725445166508e+00	2.579300800241316693e+00	1.231085434691559328e+02
7.677600000004881622e+02	6.145958030964307484e-02	2.497971277883599850e+00	2.569319372567445026e+00	1.228637001797019366e+02
7.686000000004889898e+02	8.540744754625063939e-02	2.478006034528235535e+00	2.539330960352431887e+00	1.137168673291983367e+02
7.694400000004898175e+02	9.935548372606763101e-02	2.498019959581262661e+00	2.569335667054021499e+00	1.122285848109741693e+02
7.702800000004906451e+02	7.330346037044901952e-02	2.478013019466285272e+00	2.589333287171281750e+00	1.153357249847928756e+02
7.711200000004914727e+02	8.725135938673744818e-02	2.497985218671748608e+00	2.559323999513464010e+00	1.022001187738373034e+02
7.719600000004924141e+02	4.119901853359558136e-02	2.487936608107748970e+00	2.619307813071283686e+00	1.023180238155759412e+02
7.728000000004932417e+02	4.514635124518151521e-02	2.497867142224092341e+00	2.619284703211546717e+00	9.338905933329434106e+01
7.736400000004940694e+02	7.909331903362086524e-02	2.477776853916354938e+00	2.469254594659587632e+00	1.070319000134317804e+02
7.744800000004948970e+02	1.030397616705364394e-01	2.487665719208340676e+00	2.489217479101149433e+00	1.172177141062674366e+02
7.753200000004957246e+02	7.698557480777060147e-02	2.477533823903737886e+00	2.459173495094480355e+00	1.183291294388000381e+02
7.761600000004965523e+02	8.093060171669527736e-02	2.437381077969893894e+00	2.439122546079554255e+00	1.059959055151507954e+02
7.770000000004973799e+02	9.487480056371561110e-02	2.427207476771304329e+00	2.389064602481901112e+00	1.045963002152208503e+02
7.778400000004982076e+02	1.588180017176513414e-01	2.487013077980916087e+00	2.468999783400081416e+00	1.087559886114968890e+02
7.786800000004990352e+02	1.427601382846756806e-01	2.496797902241715938e+00	2.518928100640544177e+00	1.062516919645092912e+02
7.795200000004999765e+02	1.367010516795087449e-01	2.496561888102256876e+00	2.468849432374635278e+00	1.117495161537451480e+02
7.803600000005008042e+02	9.064065541220167610e-02	2.436305074960706918e+00	2.418763803190905559e+00	1.140476622435206480e+02
7.812000000005016318e+02	1.445788994083068990e-01	2.466027511061114286e+00	2.488671239646593314e+00	1.194265133358015589e+02
7.820400000005024594e+02	1.185155108724648410e-01	2.445729164538053890e+00	2.458571818046777047e+00	1.106540067990921017e+02
7.828800000005032871e+02	1.024505690877974273e-01	2.435409989194863289e+00	2.458465421890423386e+00	1.063910513008324301e+02
7.837200000005041147e+02	1.163839144371921902e-01	2.455070117289109621e+00	2.468352100755010881e+00	1.028326564549418265e+02
7.845600000005049424e+02	1.503153608139393416e-01	2.454709478699738323e+00	2.508231856330545462e+00	1.136978023553294577e+02
7.854000000005057700e+02	1.342448629916781766e-01	2.484328078596750977e+00	2.478104748572690585e+00	1.072172189498216568e+02
7.862400000005065976e+02	1.581723071893804400e-01	2.473925921658692406e+00	2.447970640676472520e+00	1.083287226601793662e+02
7.870800000005075390e+02	1.620974855484419719e-01	2.463503012581908180e+00	2.477829679913395200e+00	1.049954786400563904e+02
7.879200000005083666e+02	1.960204091385270020e-01	2.463059418863929650e+00	2.567681775916967446e+00	1.079960806517485992e+02
7.887600000005091943e+02	1.899409382821951320e-01	2.472595171244378776e+00	2.547527013019773356e+00	1.107961493660887271e+02
7.896000000005100219e+02	2.038590630823317318e-01	2.472110223414954344e+00	2.547365328834234166e+00	1.154765196489524186e+02
7.904400000005108495e+02	2.077745878257704903e-01	2.491604585254602267e+00	2.497196736101901404e+00	1.292840471485670264e+02
7.912800000005116772e+02	1.916873443048615344e-01	2.471078238485202583e+00	2.437021283536680905e+00	1.165684905251669790e+02
7.921200000005125048e+02	2.155972138776882374e-01	2.460531258535482380e+00	2.416838966723287907e+00	1.039393393590489580e+02
7.929600000005133325e+02	1.995041538426891303e-01	2.449963723079908284e+00	2.386649791997555781e+00	1.073623239599753560e+02
7.938000000005141601e+02	2.134081029015867659e-01	2.449375495902288868e+00	2.376453724692221936e+00	9.541589535102477271e+01
7.946400000005151014e+02	2.173088854298601824e-01	2.438766643362364039e+00	2.366250769923579078e+00	1.112478553777324350e+02
7.954800000005159291e+02	2.012064548042382939e-01	2.438137231288137752e+00	2.386040960926809174e+00	1.107472142016790286e+02
7.963200000005167567e+02	2.151006365026365552e-01	2.437487261259251969e+00	2.395824346485079914e+00	1.004465735649561964e+02
7.971600000005175843e+02	2.189913347970372515e-01	2.486816808738469220e+00	2.395600852098318523e+00	1.012662257445068690e+02
7.980000000005184120e+02	2.228783574538282797e-01	2.466125793075445216e+00	2.385370509036026210e+00	1.007578708058996995e+02
7.988400000005192396e+02	2.267616425464124008e-01	2.495414277673759340e+00	2.385133207926699583e+00	9.345329658174819087e+01
7.996800000005200673e+02	2.306411887878923317e-01	2.434682311419116285e+00	2.334889114228139828e+00	9.707051548567288535e+01
8.005200000005208949e+02	2.545168703414333322e-01	2.483929880276308122e+00	2.444638248484788612e+00	1.152408833896121081e+02
8.013600000005217225e+02	2.683885020573308910e-01	2.483157017615621687e+00	2.494380581198697655e+00	1.151426288313784312e+02
8.022000000005225502e+02	2.522560127279371844e-01	2.482363727027482536e+00	2.504116134829468265e+00	1.140841513970354271e+02
8.030400000005234915e+02	2.461192968504145873e-01	2.481549949286310230e+00	2.543844941506283153e+00	1.094488821285076199e+02
8.038800000005243191e+02	2.699781876594293251e-01	2.460715854753277920e+00	2.563566940137640859e+00	1.036678668137285513e+02
8.047200000005251468e+02	2.538327118752794487e-01	2.449861403928220938e+00	2.583282105967728448e+00	1.071990748169390884e+02
8.055600000005259744e+02	2.676825644777674484e-01	2.448986622324070606e+00	2.542990516977394755e+00	1.053177630572810273e+02
8.064000000005268021e+02	2.515276816410044747e-01	2.458091580008897381e+00	2.562692136923837793e+00	1.041888663167329980e+02
8.072400000005276297e+02	2.453680742502352685e-01	2.447176213144462320e+00	2.552387009930050521e+00	1.095111260949757508e+02
8.080800000005284573e+02	2.192036922904884166e-01	2.426240605802683081e+00	2.542075159274149065e+00	1.057052497551938188e+02
8.089200000005292850e+02	2.530342069488213941e-01	2.425284768675689318e+00	2.561756543978107370e+00	1.144219067592466672e+02
8.097600000005301126e+02	2.568596209694359311e-01	2.444308685207016385e+00	2.591431206145700550e+00	1.096514987842499664e+02
8.106000000005310540e+02	2.406798341164982646e-01	2.433312490725242139e+00	2.581099180516422287e+00	1.057897658614335654e+02
8.114400000005318816e+02	2.444947657013768760e-01	2.422296111306410538e+00	2.570760427208811372e+00	1.094718851913025048e+02
8.122800000005327092e+02	2.283042725064770295e-01	2.411259627541995521e+00	2.560414904909209532e+00	9.968152240506786654e+01
8.131200000005335369e+02	2.321082626953854255e-01	2.440203000890281970e+00	2.570062714320108910e+00	1.018076703491711044e+02
8.139600000005343645e+02	2.259066274192757240e-01	2.449126361525070017e+00	2.569703846638740075e+00	9.908310318454223875e+01
8.148000000005351922e+02	2.496992719551532902e-01	2.428029719399689590e+00	2.539338302874980968e+00	9.544839944734931692e+01
8.156400000005360198e+02	2.634859993658872357e-01	2.436913069569636381e+00	2.538966047562518646e+00	1.132678331361243664e+02
8.164800000005368474e+02	2.972668301278980629e-01	2.445776461653881295e+00	2.548587162932645533e+00	1.139592008567141903e+02
8.173200000005376751e+02	3.310415403678653723e-01	2.454619860490645067e+00	2.538201718418418462e+00	1.093734365037176701e+02
8.181600000005386164e+02	3.348101227162234572e-01	2.453443319288390878e+00	2.497809523316455671e+00	1.076223800693481678e+02
8.190000000005394440e+02	3.785724641893169484e-01	2.422246918473039301e+00	2.547410702025130202e+00	1.165717827703108753e+02
8.198400000005402717e+02	3.123285337685656748e-01	2.401030723151754476e+00	2.537005245114315244e+00	1.089415706372260928e+02
8.206800000005410993e+02	3.160780417271980003e-01	2.399794722402892155e+00	2.546593303701902400e+00	1.103635530421284301e+02
8.215200000005419270e+02	2.798209982580680544e-01	2.388538894693179593e+00	2.596174685900049184e+00	1.072164865539790242e+02
8.223600000005427546e+02	3.035573084823250944e-01	2.427263334325181265e+00	2.435749534299093355e+00	1.093283929074269878e+02
8.232000000005435822e+02	3.772867918533912013e-01	2.475968043955904196e+00	2.455317807937827723e+00	1.115955367194957688e+02
8.240400000005444099e+02	3.410093403097851361e-01	2.444653087784042444e+00	2.354879474696435437e+00	1.059556036372306238e+02
8.248800000005452375e+02	3.647249616170244457e-01	2.453318481399393569e+00	2.404434568660659632e+00	1.025718997189623565e+02
8.257200000005461789e+02	3.784333957652311065e-01	2.441964270618940613e+00	2.433983158693664883e+00	1.105412751905729749e+02
8.265600000005470065e+02	3.921346923184940159e-01	2.430590567923107681e+00	2.413525276050382473e+00	1.063232660893833668e+02
8.274000000005478341e+02	3.758287035229261885e-01	2.459197425577386742e+00	2.463060883265516754e+00	9.779249719025398235e+01
8.282400000005486618e+02	3.695153012783443103e-01	2.457784816607267331e+00	2.482589999907125033e+00	9.067381648126996652e+01
8.290800000005494894e+02	3.731943986211877506e-01	2.446352712091928172e+00	2.562112614095205743e+00	1.124030467948923615e+02
8.299200000005503171e+02	3.768658064147251685e-01	2.424901187253387214e+00	2.561628814095885165e+00	1.114402924903905756e+02
8.307600000005511447e+02	3.805295330180347713e-01	2.443430321958720786e+00	2.601138559301912512e+00	1.068627861540271340e+02
8.316000000005519723e+02	3.741854850723616011e-01	2.441940165280836350e+00	2.550641834011994291e+00	1.111163554753778442e+02
8.324400000005528000e+02	4.078335595107520639e-01	2.440430724404635932e+00	2.530138715579822062e+00	1.086677658365002799e+02
8.332800000005537413e+02	3.914735688962133753e-01	2.438902003129452378e+00	2.509629193717165307e+00	9.919897766901773650e+01
8.341200000005545689e+02	3.651054498021298333e-01	2.407354137555177243e+00	2.459113246240074879e+00	1.025178875764502067e+02
8.349600000005553966e+02	3.987290421849366551e-01	2.445787162282776261e+00	2.458590925384620984e+00	1.105091969593252941e+02
8.358000000005562242e+02	4.223444334270391454e-01	2.484201099989815198e+00	2.578062230711345215e+00	1.043036169732063456e+02
8.366400000005570519e+02	3.959513671044950778e-01	2.412595930635992758e+00	2.447527142953736856e+00	1.125807442821321729e+02
8.374800000005578795e+02	3.895498121468633501e-01	2.420971714983511713e+00	2.466985780599294742e+00	1.085468012979812755e+02
8.383200000005587071e+02	3.831396928285468184e-01	2.449328571618481831e+00	2.486438096721545143e+00	1.061265817538283329e+02
8.391600000005595348e+02	4.167207885985848015e-01	2.447666480588881921e+00	2.475884126130427187e+00	9.167430378099896870e+01
8.400000000005603624e+02	3.702930487693513184e-01	2.415985479467744224e+00	2.545323846763897002e+00	1.050029004357169526e+02
8.408400000005613038e+02	3.638564002313710577e-01	2.384285703775353316e+00	2.574757267929182802e+00	1.080003143596385371e+02
8.416800000005621314e+02	4.074106705648885551e-01	2.382567080806334836e+00	2.574184456427471623e+00	1.117987627139914935e+02
8.425200000005629590e+02	4.309558425658566727e-01	2.420829776892100327e+00	2.553605323227453816e+00	1.060774661107592749e+02
8.433600000005637867e+02	4.144918080929004822e-01	2.409073789485704609e+00	2.573020010488375586e+00	1.016450172030795329e+02
8.442000000005646143e+02	4.280184454428448415e-01	2.377299149138282885e+00	2.522428481700946357e+00	9.898576722797810135e+01
8.450400000005654420e+02	4.315356588274452676e-01	2.365505931461263867e+00	2.581830745334094956e+00	1.003902903660860346e+02
8.458800000005662696e+02	4.550434277446898657e-01	2.393694137090191632e+00	2.621226855859814187e+00	1.102320536477563735e+02
8.467200000005670972e+02	4.185415454173955219e-01	2.381863905332964215e+00	2.540616757678021198e+00	1.001376234789401991e+02
8.475600000005679249e+02	4.520298886387413284e-01	2.400015244059015007e+00	2.430000504555676955e+00	8.708111162398809313e+01
8.484000000005688662e+02	4.555084328300493257e-01	2.388148153541040042e+00	2.419378082832220223e+00	8.824694857992602692e+01
8.492400000005696938e+02	4.289771274454797223e-01	2.356262745095464073e+00	2.458749637687574374e+00	9.594663356141077770e+01
8.500800000005705215e+02	4.124357743972603130e-01	2.344359103412378964e+00	2.508115062651162130e+00	9.056673704297685390e+01
8.509200000005713491e+02	4.358843933835023221e-01	2.342437187583889635e+00	2.497474418440688293e+00	1.003384700776568792e+02
8.517600000005721768e+02	4.493228308733758780e-01	2.340497060819112018e+00	2.476827696854697169e+00	1.072012905289585092e+02
8.526000000005730044e+02	4.327509682505364941e-01	2.358538842320172080e+00	2.406174980675037656e+00	1.143193849771678714e+02
8.534400000005738320e+02	4.361687067838017073e-01	2.356562564281302397e+00	2.425516233493188345e+00	1.215898029070806814e+02
8.542800000005746597e+02	4.495759843294389602e-01	2.344568241628494754e+00	2.424851465466006495e+00	1.209523827192879821e+02
8.551200000005754873e+02	4.429725969336800739e-01	2.362555969241441733e+00	2.484180734578027128e+00	1.185699306066123597e+02
8.559600000005763150e+02	4.463585403963947207e-01	2.330525794265857709e+00	2.473504056328339917e+00	1.121409346396041968e+02
8.568000000005772563e+02	4.497337396231618767e-01	2.328477769094090988e+00	2.482821356636997656e+00	1.122827327045424823e+02
8.576400000005780839e+02	4.530981729468021024e-01	2.326412069830170015e+00	2.452132702027937761e+00	1.073679943514274555e+02
8.584800000005789116e+02	5.464516800235107441e-01	2.364328555134669774e+00	2.521438222042143185e+00	1.014190782163896500e+02
8.593200000005797392e+02	5.097940551269883880e-01	2.362227357842840991e+00	2.460737849645014297e+00	1.048500210280421641e+02
8.601600000005805668e+02	5.131253141540473850e-01	2.380108521120885889e+00	2.450031609413669376e+00	9.590862327661807285e+01
8.610000000005813945e+02	5.064453463604878802e-01	2.317972152595662916e+00	2.559319477190345804e+00	1.005437846257636068e+02
8.618400000005822221e+02	4.797541024922827302e-01	2.315818365150883462e+00	2.508601514733792115e+00	1.033247717504977459e+02
8.626800000005830498e+02	4.930514331659135996e-01	2.343647123541782840e+00	2.557877741983360487e+00	9.999303497107860039e+01
8.635200000005838774e+02	4.963372397148139714e-01	2.301458480432169829e+00	2.487148191553067988e+00	1.049945778887775418e+02
8.643600000005848187e+02	4.896114922946391279e-01	2.309252556541949275e+00	2.516412861488675379e+00	9.699575957048770647e+01
8.652000000005856464e+02	5.028740178111587023e-01	2.287029408346810566e+00	2.475671843485325319e+00	1.021961395252542104e+02
8.660400000005864740e+02	4.961247542583598902e-01	2.294789065051173083e+00	2.494925083676324373e+00	8.931611156702328458e+01
8.668800000005873017e+02	5.393635981921938161e-01	2.292531569762211063e+00	2.494172603730421045e+00	9.058846040792874987e+01
8.677200000005881293e+02	5.225905073582823857e-01	2.250257021466068874e+00	2.473414420475015252e+00	9.235139441187482134e+01
8.685600000005889569e+02	5.258053761692086381e-01	2.257965425810596560e+00	2.502650591361719190e+00	1.044091182526580610e+02
8.694000000005897846e+02	5.090080992353912537e-01	2.255656929798796284e+00	2.561881139194394308e+00	9.764364287237479800e+01
8.702400000005906122e+02	5.121986252216939040e-01	2.273331593427699193e+00	2.501106063933721479e+00	1.085842479594516448e+02
8.710800000005914399e+02	5.153768055370800960e-01	2.280989436167801365e+00	2.550325363329303041e+00	9.914879381961975469e+01
8.719200000005923812e+02	5.385425799505038080e-01	2.298630500286770850e+00	2.479538998516702453e+00	1.034875944588894185e+02
8.727600000005932088e+02	5.516958596793920533e-01	2.286254841206358801e+00	2.408747072914164011e+00	9.109105765037321589e+01
8.736000000005940365e+02	5.448365241783387214e-01	2.273862624595946791e+00	2.427949631997613267e+00	9.465298931892590417e+01
8.744400000005948641e+02	5.379645659373525346e-01	2.261453901179112602e+00	2.457146746624961242e+00	9.879033112797951333e+01
8.752800000005956917e+02	5.410798340206536272e-01	2.279028642120392689e+00	2.416338314750417826e+00	1.022728458981648885e+02
8.761200000005965194e+02	5.441822672389722282e-01	2.296587054814970497e+00	2.455524418642260009e+00	1.033620988291852996e+02
8.769600000005973470e+02	5.272717478673343283e-01	2.274129097153640977e+00	2.464705116038135024e+00	1.040160527652259503e+02
8.778000000005981747e+02	5.403481307435867853e-01	2.271654883129571090e+00	2.423880358351480524e+00	1.114080595110063427e+02
8.786400000005990023e+02	5.634115364330971598e-01	2.259164378048046817e+00	2.433050171825384744e+00	1.038432635584745753e+02
8.794800000005999436e+02	5.464617335445690616e-01	2.266657774703658035e+00	2.412214619614465150e+00	1.053045687948775253e+02
8.803200000006007713e+02	5.894985934170798858e-01	2.254135140172263352e+00	2.431373817263364323e+00	1.011810960056284898e+02
8.811600000006015989e+02	5.825221341638038286e-01	2.231596500899223123e+00	2.420527600317220251e+00	1.077074145095074584e+02
8.820000000006024266e+02	5.955322636258280067e-01	2.259041937358190477e+00	2.469676109740273517e+00	9.662283999599084439e+01
8.828400000006032542e+02	5.985288384373413928e-01	2.256471541934684133e+00	2.478819325938456331e+00	9.597268027323129047e+01
8.836800000006040818e+02	6.015118548281491728e-01	2.263885353475586726e+00	2.527957204606535946e+00	9.758225538531594623e+01
8.845200000006049095e+02	5.844811194213550554e-01	2.261283447712758576e+00	2.497089906535654880e+00	1.045479638909823450e+02
8.853600000006057371e+02	5.974366325291424751e-01	2.268665884256801046e+00	2.466217328059467029e+00	1.187269868169537688e+02
8.862000000006065648e+02	5.703783473834461715e-01	2.236032759792070834e+00	2.415339570526584989e+00	1.242349124347182396e+02
8.870400000006075061e+02	5.733061000730116374e-01	2.233384175182792752e+00	2.384456679174305371e+00	1.095391193816109165e+02
8.878800000006083337e+02	5.762198051962940104e-01	2.230720180358245486e+00	2.393568715920186385e+00	1.017222285350969173e+02
8.887200000006091614e+02	5.991194095216749727e-01	2.208040896000911246e+00	2.432675629693054287e+00	1.140317284113445169e+02
8.895600000006099890e+02	5.920047592237145384e-01	2.195346290708139136e+00	2.461777368509258324e+00	1.014179767608590907e+02
8.904000000006108166e+02	5.848759305048377710e-01	2.182636497037151457e+00	2.540874090982990552e+00	1.078493235931394167e+02
8.912400000006116443e+02	5.877327225628997676e-01	2.169911591890155478e+00	2.449965796794897788e+00	1.027080585693388315e+02
8.920800000006124719e+02	5.905750987080468084e-01	2.197171589654483892e+00	2.469052490447540826e+00	9.762326299347407144e+01
8.929200000006132996e+02	5.734029658745859459e-01	2.214416681388263086e+00	2.468134153709256040e+00	9.857242220953961009e+01
8.937600000006141272e+02	5.862162815155004258e-01	2.211646945881109438e+00	2.477210875833587345e+00	9.614191773917893613e+01
8.946000000006150685e+02	5.590149006223394945e-01	2.218862306087842740e+00	2.476282663122654881e+00	9.968335912587173198e+01
8.954400000006158962e+02	5.817988540701575229e-01	2.216062918627401235e+00	2.445349573066535331e+00	9.680866269690021397e+01
8.962800000006167238e+02	6.045679956458321902e-01	2.183248916859727107e+00	2.414411546253063534e+00	1.020836254700109009e+02
8.971200000006175514e+02	6.073222172445408296e-01	2.170420303050169419e+00	2.413468730006605334e+00	1.042487859417993121e+02
8.979600000006183791e+02	6.100614228839483788e-01	2.147577143556525403e+00	2.382521025177495311e+00	1.055475531706127583e+02
8.988000000006192067e+02	6.327856495430688177e-01	2.124719663654937474e+00	2.391568531685521304e+00	1.003273619316668288e+02
8.996400000006200344e+02	6.254947643063942797e-01	2.171847836170042179e+00	2.400611241410147034e+00	1.091950278187928802e+02
9.004800000006208620e+02	6.181886327723949970e-01	2.188961752966381624e+00	2.359649173160392355e+00	1.075155542278996990e+02
9.013200000006216897e+02	6.108672262184385859e-01	2.186061445350003574e+00	2.408682405483400846e+00	1.085076507038573794e+02
9.021600000006226310e+02	6.235304996044871428e-01	2.193147042605754216e+00	2.437710975709454164e+00	1.121025429735880010e+02
9.030000000006234586e+02	6.461783060032966208e-01	2.160218645781388780e+00	2.366734803330926340e+00	1.092595880201795637e+02
9.038400000006242863e+02	6.488106823185196825e-01	2.137276320491640291e+00	2.395753997912474897e+00	9.555447315665371377e+01
9.046800000006251139e+02	6.414274263196121373e-01	2.124320129984420102e+00	2.364768670363896597e+00	8.833136767695380343e+01
9.055200000006259415e+02	6.140286218087680492e-01	2.131350196918058160e+00	2.393778664077701457e+00	9.399688284219905654e+01
9.063600000006267692e+02	6.066140812276146210e-01	2.138366545612555125e+00	2.432784098962040620e+00	1.013969231730342102e+02
9.072000000006275968e+02	6.291837358396620283e-01	2.175369317072370023e+00	2.371784978379678499e+00	1.028364355093536915e+02
9.080400000006284245e+02	6.417375171539917433e-01	2.162358584663655492e+00	2.430781355265993593e+00	9.470047196540498646e+01
9.088800000006292521e+02	6.442753918779269284e-01	2.159334376450305459e+00	2.409773290926881639e+00	1.038189669622045699e+02
9.097200000006300797e+02	6.367972802429432422e-01	2.116296788156041053e+00	2.558760721641277769e+00	1.012899177139467213e+02
9.105600000006310211e+02	6.593031492515193381e-01	2.123246021571786102e+00	2.437743688052758095e+00	1.087725978497452104e+02
9.114000000006318487e+02	6.617927926253208692e-01	2.140181997382582413e+00	2.476722326756945591e+00	1.022620231233022992e+02
9.122400000006326763e+02	6.442662562160436091e-01	2.167104931169920423e+00	2.435696685981750154e+00	1.023558610953585486e+02
9.130800000006335040e+02	6.467234744381018530e-01	2.174014870363286445e+00	2.454666657255350160e+00	1.034119079475015042e+02
9.139200000006343316e+02	6.191644271901234342e-01	2.150911816400591370e+00	2.423632332657239541e+00	1.080455726203716722e+02
9.147600000006351593e+02	6.215888666139802732e-01	2.147795885375124669e+00	2.452593669115081365e+00	1.068257714240937730e+02
9.156000000006359869e+02	6.439968166781461223e-01	2.104667262483137513e+00	2.421550777260413678e+00	1.050941100758334414e+02
9.164400000006368145e+02	6.463882150815499772e-01	2.111525971038362925e+00	2.400503731418833553e+00	1.120546745278644352e+02
9.172800000006376422e+02	6.487630539190252232e-01	2.088372075306804909e+00	2.459452427290777621e+00	1.062312691301738283e+02
9.181200000006385835e+02	6.511212180692776963e-01	2.095205712594637948e+00	2.438396987049383569e+00	9.373715276839067201e+01
9.189600000006394112e+02	6.434625298860725540e-01	2.102026927474548668e+00	2.427337414858313114e+00	1.012405732665675657e+02
9.198000000006402388e+02	6.357871315286675040e-01	2.098835880682220267e+00	2.406273752626129081e+00	9.774280837339571804e+01
9.206400000006410664e+02	6.580948526286007905e-01	2.065632545506251638e+00	2.405205975154368403e+00	1.056445881765054082e+02
9.214800000006418941e+02	6.503855903338491284e-01	2.092417128013325023e+00	2.364134178623965354e+00	1.113856194967868163e+02
9.223200000006427217e+02	6.526593826548533483e-01	2.089189661863349645e+00	2.343058330393844368e+00	1.128298726731116659e+02
9.231600000006435494e+02	6.649160885602077853e-01	2.075950279231510542e+00	2.241978486604963017e+00	1.266962783325689657e+02
9.240000000006443770e+02	6.471556741512467514e-01	2.102698982597830391e+00	2.220894722581556735e+00	1.190162314129965608e+02
9.248400000006452046e+02	6.493780867923467648e-01	2.119435937853056728e+00	2.289807015215735486e+00	1.204085323155127156e+02
9.256800000006461460e+02	6.915831660030075101e-01	2.096161184853999160e+00	2.338715422320204240e+00	1.052434009948407976e+02
9.265200000006469736e+02	7.037709531441871391e-01	2.092874890444830882e+00	2.367620030200920489e+00	9.514461469511284974e+01
9.273600000006478012e+02	6.759414205024886213e-01	2.049576997171991266e+00	2.336520792044780137e+00	1.070850138610164777e+02
9.282000000006486289e+02	6.880944411870218991e-01	2.026267650182801638e+00	2.265417672434872465e+00	1.012496555379870529e+02
9.290400000006494565e+02	6.702299862444723866e-01	2.022947030872288110e+00	2.274310774137270119e+00	1.007482942978318050e+02
9.298800000006502842e+02	6.623479318523125547e-01	2.039615181789513620e+00	2.293200125852857596e+00	1.014474409921542559e+02
9.307200000006511118e+02	6.544482869053273033e-01	2.056272206476818631e+00	2.332085830138023841e+00	9.086678276241012497e+01
9.315600000006519394e+02	6.865309643513610727e-01	2.022918261020731023e+00	2.330967865052592902e+00	8.851853407090123937e+01
9.324000000006527671e+02	6.785959061812316673e-01	2.029553419806025438e+00	2.329846245134311378e+00	8.910962141758031407e+01
9.332400000006537084e+02	6.806430011351097820e-01	2.066177599079161098e+00	2.328720981713662042e+00	9.346398133291256727e+01
9.340800000006545361e+02	6.826722282441154421e-01	2.052791086652459462e+00	2.357592118553644145e+00	9.607696289795590872e+01
9.349200000006553637e+02	6.946836462698533499e-01	2.049393907254903446e+00	2.346459721099918738e+00	1.026450808912415198e+02
9.357600000006561913e+02	6.866770995358773000e-01	2.025986155025287339e+00	2.425323767835626754e+00	9.558540326344689220e+01
9.366000000006570190e+02	6.786525516352256426e-01	2.032567874438499178e+00	2.374184339195255955e+00	9.034988917944531295e+01
9.374400000006578466e+02	7.106099577245882370e-01	2.039139246494693580e+00	2.433041435958172016e+00	9.320821511320035313e+01
9.382800000006586743e+02	7.025492370974379952e-01	2.015700395498754016e+00	2.301895144833523865e+00	9.392317411186897402e+01
9.391200000006595019e+02	6.844702636210691082e-01	2.022251329666933550e+00	2.320745454097445926e+00	9.835222263423895583e+01
9.399600000006603295e+02	7.063730914342826184e-01	2.018792192540734387e+00	2.329592450521955183e+00	1.000091764470637372e+02
9.408000000006612709e+02	7.182576314777942006e-01	2.015323086736707570e+00	2.338436054590301794e+00	1.030039337201090177e+02
9.416400000006620985e+02	7.301238264344568352e-01	2.011844047486252229e+00	2.327276366842513156e+00	1.028005687144297724e+02
9.424800000006629261e+02	7.119716178773909387e-01	2.008355147605080049e+00	2.296113374478239155e+00	9.667913469637264257e+01
9.433200000006637538e+02	6.938010274149450929e-01	2.004856618977235438e+00	2.274947213944416013e+00	9.500631084712276220e+01
9.441600000006645814e+02	7.156119411482805281e-01	1.981348473403595989e+00	2.313777853389753059e+00	9.300195842905361587e+01
9.450000000006654091e+02	7.374042584014118829e-01	1.997830793009567341e+00	2.352605306090022719e+00	9.879982227880935852e+01
9.458400000006662367e+02	7.291780056830415857e-01	1.994303658027236636e+00	2.341429648076539749e+00	9.027843090390958025e+01
9.466800000006670643e+02	7.209331333183804924e-01	1.980767253412503148e+00	2.340250905978252582e+00	9.316555951738533281e+01
9.475200000006678920e+02	7.126695995579664933e-01	1.997221554621377848e+00	2.429069081514366957e+00	9.189823886289917709e+01
9.483600000006688333e+02	6.943872605125808173e-01	2.003666788798395437e+00	2.357884184631307001e+00	9.713770022386988501e+01
9.492000000006696609e+02	7.060861785390957213e-01	2.000103048879596557e+00	2.306696243903387789e+00	9.228130391728350901e+01
9.500400000006704886e+02	6.977662366985202258e-01	1.986530370015585634e+00	2.365505331557454127e+00	9.936731988699406770e+01
9.508800000006713162e+02	7.294274857655577149e-01	1.972948863800119135e+00	2.364311550193020750e+00	1.096189294688204257e+02
9.517200000006721439e+02	7.110698158454723528e-01	1.979358692956862065e+00	2.303114875061508915e+00	1.137697124099942130e+02
9.525600000006729715e+02	7.026931597199326252e-01	1.955759883178872505e+00	2.311915266651843215e+00	1.042605843521269122e+02
9.534000000006737991e+02	7.142973970046392340e-01	1.962152527131419966e+00	2.310712771304991975e+00	1.005551440789909350e+02
9.542400000006746268e+02	7.058825263512105153e-01	1.948536798059141928e+00	2.339507509682217101e+00	9.433166054560291514e+01
9.550800000006754544e+02	6.974486666967845139e-01	1.944912731732417077e+00	2.348299550237886724e+00	1.005976069871545349e+02
9.559200000006763958e+02	7.089955466915148774e-01	1.971280400591972626e+00	2.417088802084849775e+00	9.335702860574789952e+01
9.567600000006772234e+02	7.005232900716092947e-01	1.967639959575288033e+00	2.455875293291934103e+00	9.301271813848831016e+01
9.576000000006780510e+02	7.320317876942241675e-01	1.943991594688478486e+00	2.394659128861164277e+00	9.480605873496375580e+01
9.584400000006788787e+02	7.235210912821290474e-01	1.950335272109667173e+00	2.323440362602829268e+00	1.108821362160178268e+02
9.592800000006797063e+02	7.149910426011193421e-01	1.966671171280673036e+00	2.372218945121253419e+00	9.752800207415667444e+01
9.601200000006805340e+02	7.264416252084764380e-01	1.942999334341824813e+00	2.380995005761141314e+00	1.025154484658711738e+02
9.609600000006813616e+02	7.178728499493587378e-01	1.959319905613578605e+00	2.379768527554492863e+00	1.105079528624842737e+02
9.618000000006821892e+02	7.092845854866856037e-01	1.935632976892690316e+00	2.428539503213394735e+00	1.113031995693613396e+02
9.626400000006830169e+02	7.206768801466810759e-01	1.931938578736287937e+00	2.407308035109338107e+00	1.117807863325003837e+02
9.634800000006838445e+02	5.920496005965776298e-01	2.028236926276759000e+00	2.436074151656094866e+00	1.070670458977085957e+02
9.643200000006847858e+02	6.934027448433800478e-01	1.984528070840549052e+00	2.404837866430259208e+00	1.042389113215867411e+02
9.651600000006856135e+02	6.247363762339603888e-01	2.030812171241468178e+00	2.423599246001905350e+00	9.554181120640721758e+01
9.660000000006864411e+02	7.260503570758051195e-01	1.967089314613028606e+00	2.632358261301254387e+00	9.232384362997470362e+01
9.668400000006872688e+02	7.673446188860993944e-01	1.913359491691622116e+00	2.571114939555741330e+00	8.539269746827119434e+01
9.676800000006880964e+02	7.486191747427001220e-01	1.909622973108579647e+00	2.419869382678337733e+00	9.123379040174268084e+01
9.685200000006889240e+02	7.598739866850411362e-01	1.845879770623338523e+00	2.418621619317096183e+00	1.037385192849943678e+02
9.693600000006897517e+02	7.511091360294345209e-01	1.872129977974459347e+00	2.367371717547241516e+00	1.012417953539581958e+02
9.702000000006905793e+02	7.323243924303213248e-01	1.868373603498532987e+00	2.376119601202476339e+00	9.974368787216769761e+01
9.710400000006914070e+02	7.235197673370034055e-01	1.854610994300571303e+00	2.374865382120728619e+00	8.984496962943099163e+01
9.718800000006923483e+02	7.546953004351579786e-01	1.860842066930008532e+00	2.393609048572826303e+00	9.490537306794496430e+01
9.727200000006931759e+02	7.558509943781781537e-01	1.897066982587342077e+00	2.402350676673091101e+00	1.039420173084817520e+02
9.735600000006940036e+02	7.469867609359249760e-01	1.893285887593360250e+00	2.431090312977143508e+00	9.736385760646622600e+01
9.744000000006948312e+02	7.581025553103712955e-01	1.899498839178446197e+00	2.359827968865095826e+00	1.014168886620881125e+02
9.752400000006956589e+02	7.591982959037281153e-01	1.905705953278840514e+00	2.388563589686591104e+00	9.984815887169523307e+01
9.760800000006964865e+02	7.702739997402828775e-01	1.901907405505996795e+00	2.347297406341167125e+00	1.009077619139007140e+02
9.769200000006973141e+02	7.613296333534403937e-01	1.878103211085995206e+00	2.336029350210660382e+00	9.854304843862681196e+01
9.777600000006981418e+02	7.423651028952434894e-01	1.874293492909125058e+00	2.314759436964759054e+00	1.001240375455404461e+02
9.786000000006989694e+02	7.533804721029703222e-01	1.840478360886385722e+00	2.233487688980838382e+00	9.407277725602622809e+01
9.794400000006999107e+02	7.443757133697086470e-01	1.836657911309891089e+00	2.152214198792931299e+00	9.844202108231772286e+01
9.802800000007007384e+02	7.153507912929937262e-01	1.842832221303592144e+00	2.230938976877825830e+00	9.006375018601460170e+01
9.811200000007015660e+02	7.563057196711503449e-01	1.829001443480421374e+00	2.139662081479942302e+00	1.020367876482327318e+02
9.819600000007023937e+02	7.472403757421983705e-01	1.815165724240566991e+00	2.128383528115645795e+00	9.522086605665441539e+01
9.828000000007032213e+02	7.481547812399430564e-01	1.781325125820086397e+00	2.087103381853548711e+00	1.031312399785386162e+02
9.836400000007040489e+02	7.590488581066473506e-01	1.797479696171715435e+00	2.095821613994397481e+00	9.787764713959116136e+01
9.844800000007048766e+02	7.499226527347213622e-01	1.793629671910583756e+00	2.144538236664216946e+00	9.572512582037866480e+01
9.853200000007057042e+02	7.507761622232820287e-01	1.819775054740794928e+00	2.203253277736152427e+00	1.034332839745915606e+02
9.861600000007065319e+02	8.116093047409397299e-01	1.805915996496603837e+00	2.191966902202563627e+00	1.080585444829633133e+02
9.870000000007074732e+02	7.824220312648947351e-01	1.782052583877730356e+00	2.190679023168486061e+00	1.108337007879863592e+02
9.878400000007083008e+02	7.532143957178122351e-01	1.808185084173856261e+00	2.219389782892311924e+00	1.024991236252597986e+02
9.886800000007091285e+02	7.439863678102419664e-01	1.804313357378580118e+00	2.188099220245254717e+00	9.649797515019545813e+01
9.895200000007099561e+02	7.447378395591803812e-01	1.800437592747889060e+00	2.166807334567834253e+00	9.489706669565043740e+01
9.903600000007107838e+02	7.354688210307015472e-01	1.776557889691032566e+00	2.215514130425686012e+00	9.493696036193622945e+01
9.912000000007116114e+02	7.261792485007397824e-01	1.792674276037077519e+00	2.214219590294991491e+00	9.996060406903251305e+01
9.920400000007124390e+02	7.268692536263687831e-01	1.798787060642616842e+00	2.282923863306019374e+00	1.099749365396278762e+02
9.928800000007132667e+02	7.275387071509735737e-01	1.794896190444853268e+00	2.341626979979171352e+00	9.798346289881629900e+01
9.937200000007140943e+02	7.581876121513920763e-01	1.781001883812736608e+00	2.270328862845733653e+00	1.007886883990825595e+02
9.945600000007150356e+02	7.588160273931985333e-01	1.777104250122286899e+00	2.219029587688841954e+00	1.034717140144890948e+02
9.954000000007158633e+02	7.594238887960167439e-01	1.783203349115959124e+00	2.227729231996172121e+00	9.508178531482383278e+01
9.962400000007166909e+02	7.600111071160690068e-01	1.779299302732960442e+00	2.206427899645538648e+00	1.140475356023494697e+02
9.970800000007175186e+02	7.405776840795560423e-01	1.765392139488422885e+00	2.215125537036186198e+00	1.104273879522932731e+02
9.979200000007183462e+02	7.511236506241587563e-01	1.791482100069369476e+00	2.263822218026320776e+00	1.142546778153247260e+02
9.987600000007158769e+02	7.516490189426390245e-01	1.767569218692525368e+00	2.352517956074738237e+00	9.655156359532520582e+01
9.996000000007120434e+02	7.521536221663941424e-01	1.743653594903292969e+00	2.281212738917773653e+00	1.069292563243126892e+02
1.000440000000708096e+03	7.326375426484180720e-01	1.759735385064957747e+00	2.259906624980226653e+00	1.061562375775491915e+02
1.001280000000704263e+03	7.431008597143345940e-01	1.735814685830298298e+00	2.218599733669260665e+00	1.106923897679066897e+02
1.002120000000700429e+03	7.535434463352208567e-01	1.751891578082643841e+00	2.157291996631056641e+00	1.184137520278615767e+02
1.002960000000696596e+03	7.639653350338230231e-01	1.757966239355425841e+00	2.225983524215298548e+00	1.070465693838345231e+02
1.003800000000692762e+03	7.743664927014963784e-01	1.764038640943301095e+00	2.224674402145548679e+00	1.112262597974182796e+02
1.004640000000688929e+03	7.847468913286218539e-01	1.740109029248047445e+00	2.233364507353800654e+00	1.077344396614125372e+02
1.005480000000685209e+03	7.451065350288545996e-01	1.726177403940489352e+00	2.242053966219832439e+00	1.046393841413935064e+02
1.006320000000681375e+03	7.154454316180878237e-01	1.732243944610352804e+00	2.260742850879722710e+00	1.087822777062132786e+02
1.007160000000677542e+03	7.557636717183201513e-01	1.728308809224595954e+00	2.319431158949510685e+00	1.072679772835207359e+02
1.008000000000673708e+03	7.360610673393485071e-01	1.734371967694109173e+00	2.308118974317998617e+00	1.083592142219832226e+02
1.008840000000669875e+03	7.263376740260297781e-01	1.710433620017751677e+00	2.226806213110588573e+00	1.080137004539699035e+02
1.009680000000666041e+03	7.265934465216966620e-01	1.696493970699228804e+00	2.185493003649551014e+00	1.068070503016811159e+02
1.010520000000662208e+03	7.268285167952012182e-01	1.702553044601069709e+00	2.174179354849474333e+00	1.040826945944638453e+02
1.011360000000658374e+03	7.270427498697082935e-01	1.718610805265827324e+00	2.172865303156314543e+00	9.244804460854908257e+01
1.012200000000654541e+03	7.372361735282871864e-01	1.724667580409894763e+00	2.141550909240573564e+00	9.246762023284422582e+01
1.013040000000650707e+03	7.574087732018297547e-01	1.710723388735782002e+00	2.090236175217278891e+00	9.747848812939568575e+01
1.013880000000646987e+03	7.275605608389261736e-01	1.686778313742544277e+00	2.238921112940826408e+00	1.004855572910925900e+02
1.014720000000643154e+03	7.276914741493200056e-01	1.712832517580190839e+00	2.307605881949606363e+00	1.062895794186043190e+02
1.015560000000639320e+03	7.378016584623352525e-01	1.678886032786855775e+00	2.316290482622462399e+00	1.117727239267993724e+02
1.016400000000635487e+03	7.378909716760613247e-01	1.704938981829864364e+00	2.324974882515343566e+00	1.130618428384439937e+02
1.017240000000631653e+03	7.379594127473945164e-01	1.710991594007211347e+00	2.293659066432535809e+00	1.178355701165215663e+02
1.018080000000627820e+03	7.580071232508848178e-01	1.677043873362236592e+00	2.312343233828252576e+00	1.086996236754461052e+02
1.018920000000623986e+03	7.380339158520424769e-01	1.683095968483562688e+00	2.371027307761507608e+00	1.032178730028788323e+02
1.019760000000620153e+03	7.380398953643604321e-01	1.669147957869947962e+00	2.319711347148865954e+00	9.192940758468887452e+01
1.020600000000616319e+03	7.280250231941014505e-01	1.685199996535965195e+00	2.308395395178620024e+00	9.515592615634648155e+01
1.021440000000612486e+03	7.479892616836972818e-01	1.671252099700602844e+00	2.317079471488404874e+00	9.209205666884747643e+01
1.022280000000608652e+03	7.679326908125166939e-01	1.647304501912351782e+00	2.255763593512536413e+00	1.052537715379324652e+02
1.023120000000604932e+03	7.678552897610233519e-01	1.643357325489043230e+00	2.234447848637179046e+00	1.091505810898770505e+02
1.023960000000601099e+03	7.277570578749518182e-01	1.639410563863052728e+00	2.203132241967185045e+00	1.054888130673814004e+02
1.024800000000597265e+03	7.276380019151398315e-01	1.645464329758576927e+00	2.231816837302283751e+00	1.022916791307152096e+02
1.025640000000593318e+03	7.174981239826303536e-01	1.621518828033883475e+00	2.250501684449590645e+00	1.103734353302998983e+02
1.026480000000589598e+03	7.373374164525419161e-01	1.637574097958338193e+00	2.299186769056384083e+00	1.122225256116351062e+02
1.027320000000585878e+03	7.471558896404842942e-01	1.623630246055598025e+00	2.267872187520828309e+00	1.033320529036050317e+02
1.028160000000581931e+03	7.469535668733375822e-01	1.609687327680687563e+00	2.216557918210290357e+00	1.039981348946310078e+02
1.029000000000578211e+03	7.267304507455415452e-01	1.635745605505488198e+00	2.165243984593764548e+00	1.053975281581557795e+02
1.029840000000574264e+03	7.264865163448517293e-01	1.621805126089899574e+00	2.133930466227440537e+00	9.123698130834863207e+01
1.030680000000570544e+03	7.162218192125117122e-01	1.627866088655269383e+00	2.082617420638414707e+00	9.974065319846434363e+01
1.031520000000566597e+03	7.059362845073663406e-01	1.623928480192428747e+00	2.071304829504634792e+00	1.058427100861961776e+02
1.032360000000562877e+03	6.956299785658546231e-01	1.619992409106928877e+00	2.089992736306867993e+00	1.065038710956664829e+02
1.033200000000558930e+03	7.153029047281528330e-01	1.586058038899735845e+00	2.078681291510472207e+00	9.790064082451745264e+01
1.034040000000555210e+03	7.249551960539405426e-01	1.572125419959232939e+00	2.127370437944744452e+00	1.027385564154904500e+02
1.034880000000551263e+03	7.045865942717804975e-01	1.598194710548936914e+00	2.156060208407497125e+00	1.026417445090870331e+02
1.035720000000547543e+03	7.241972188281744494e-01	1.564265998435026006e+00	2.164750642482165865e+00	1.075836573652449886e+02
1.036560000000543823e+03	7.337872471312267830e-01	1.560339394878923480e+00	2.143441748682294978e+00	1.075490975716149791e+02
1.037400000000539876e+03	7.333564513614889702e-01	1.576414950404405380e+00	2.162133624290011547e+00	1.085279960795929668e+02
1.038240000000536156e+03	7.329049783861535383e-01	1.582492841342801437e+00	2.210826237934001348e+00	9.911551799230176130e+01
1.039080000000532209e+03	7.424328125143453416e-01	1.548573184411782933e+00	2.229519694755188297e+00	1.054674827161610153e+02
1.039920000000528489e+03	7.319400310239541074e-01	1.574656089419287808e+00	2.178213989083061630e+00	1.012788077968141920e+02
1.040760000000524542e+03	7.414265835746606248e-01	1.570741573410981529e+00	2.276909150599583320e+00	8.976582221471247180e+01
1.041600000000520822e+03	7.308924240618237533e-01	1.546829872687901952e+00	2.225605252866925010e+00	9.785806742703586281e+01
1.042440000000516875e+03	7.303376286145698559e-01	1.552921052608359220e+00	2.204302409316284184e+00	9.571304893858588514e+01
1.043280000000513155e+03	7.197622244022423565e-01	1.549015192565099674e+00	2.213000407732478969e+00	1.064261475302690911e+02
1.044120000000509208e+03	7.091662599760480967e-01	1.565112450134221511e+00	2.261699412178673985e+00	1.028543723011230355e+02
1.044960000000505488e+03	6.985496842536521589e-01	1.561212915831389658e+00	2.280399578705844643e+00	9.271108779412898571e+01
1.045800000000501768e+03	7.379125033688118673e-01	1.577316708775431620e+00	2.239100851075644272e+00	9.962508052834817818e+01
1.046640000000497821e+03	7.172547352985881863e-01	1.573423853242634562e+00	2.247803248151291289e+00	8.977402459264567369e+01
1.047480000000494101e+03	7.165764522816191473e-01	1.539534589816719867e+00	2.176506763206360162e+00	1.018627694842893732e+02
1.048320000000490154e+03	7.158776120601845205e-01	1.565649036934157801e+00	2.195211535322791452e+00	9.411597985769120100e+01
1.049160000000486434e+03	7.151583246664305893e-01	1.581767146081946684e+00	2.183917616424128294e+00	9.846801576648547893e+01
1.050000000000482487e+03	7.344185527035577143e-01	1.527888999916116042e+00	2.162624947634132155e+00	1.030795663660216661e+02
1.050840000000478767e+03	7.236583473611044592e-01	1.504014893730577285e+00	2.151333616007367056e+00	8.984613110989937468e+01
1.051680000000474820e+03	7.228776926399842484e-01	1.500144867015233974e+00	2.180043586022596180e+00	9.790617964097918957e+01
1.052520000000471100e+03	7.020766282247077328e-01	1.486279002348976475e+00	2.148754997334241690e+00	9.074202595170508800e+01
1.053360000000467153e+03	7.012551825504295122e-01	1.502417422031160132e+00	2.147467825285302112e+00	1.014436434228938282e+02
1.054200000000463433e+03	7.004133546616223560e-01	1.508560228874537668e+00	2.176182075385167281e+00	9.086457734402264919e+01
1.055040000000459713e+03	7.195511313528314412e-01	1.474707533313157182e+00	2.084897825216379452e+00	9.351750331254397963e+01
1.055880000000455766e+03	7.386685495396454471e-01	1.460859516175661454e+00	2.163615109893934907e+00	9.410882015464395067e+01
1.056720000000452046e+03	6.977657189669573823e-01	1.497016135310476725e+00	2.132333974750900918e+00	9.546390275257914482e+01
1.057560000000448099e+03	7.068426101735877376e-01	1.493177592138645871e+00	2.181054453487465850e+00	1.052772813655998618e+02
1.058400000000444379e+03	6.858992882161677462e-01	1.499343932280336578e+00	2.239776566795999013e+00	1.071647601096462949e+02
1.059240000000440432e+03	6.949357239889962790e-01	1.475515349525024611e+00	2.138500352874939558e+00	1.072975032871649574e+02
1.060080000000436712e+03	6.939519749852203212e-01	1.471691876005033706e+00	2.207225793593918350e+00	1.123767104546633391e+02
1.060920000000432765e+03	6.929480533839049716e-01	1.497873659401408375e+00	2.205953018150684120e+00	1.074246003710063775e+02
1.061760000000429045e+03	7.019239802278632867e-01	1.484060751480993146e+00	2.214682025851004710e+00	1.144536268134874035e+02
1.062600000000425098e+03	7.008798308911639019e-01	1.460253310219447709e+00	2.193412863081586561e+00	1.036705673783788058e+02
1.063440000000421378e+03	6.998155729663336766e-01	1.476451377990332992e+00	2.202145524919227881e+00	1.112012435794952694e+02
1.064280000000417658e+03	7.087312673698412668e-01	1.442655212245712804e+00	2.150880156700240242e+00	1.097189911916459266e+02
1.065120000000413711e+03	7.076269659778187116e-01	1.468864820824443473e+00	2.129616733564324349e+00	1.048301881827023294e+02
1.065960000000409991e+03	6.865026632648110194e-01	1.475080282366834972e+00	2.128355241889000826e+00	1.108965773230765706e+02
1.066800000000406044e+03	6.853583969684392541e-01	1.461301773374882762e+00	2.147095773585756984e+00	1.105363376841323202e+02
1.067640000000402324e+03	6.741941724470807973e-01	1.457529309587995980e+00	2.155838255065757547e+00	1.023207788861161731e+02
1.068480000000398377e+03	6.830100365683522412e-01	1.463763074552512533e+00	2.174582824389154290e+00	1.113908586219560704e+02
1.069320000000394657e+03	7.118060795937639629e-01	1.410003165080375043e+00	2.243329549337586659e+00	1.158333452024728132e+02
1.070160000000390710e+03	7.205823348729557543e-01	1.406249634621433708e+00	2.272078454281892146e+00	1.064982887270168561e+02
1.071000000000386990e+03	6.793387757268610772e-01	1.412502603335001661e+00	2.220829480284986168e+00	1.018978763886780996e+02
1.071840000000383043e+03	6.980754715411316980e-01	1.388762252074539294e+00	2.149582710794071261e+00	1.011372999314152281e+02
1.072680000000379323e+03	6.867924338407710438e-01	1.445028532959896195e+00	2.218338164979920091e+00	9.368099061864191412e+01
1.073520000000375603e+03	7.054896796633914891e-01	1.421301602767246486e+00	2.257095856616444962e+00	9.620716846939352251e+01
1.074360000000371656e+03	6.641672296906706574e-01	1.427581634726258208e+00	2.225855929058306870e+00	1.017225461255848842e+02
1.075200000000367936e+03	6.528252851615122809e-01	1.423868712208125054e+00	2.214618336737377291e+00	9.103191896563730268e+01
1.076040000000363989e+03	6.414637264718919818e-01	1.420162959631957600e+00	2.183383043752773922e+00	9.161757923125314562e+01
1.076880000000360269e+03	6.900826600063180161e-01	1.386464379901457100e+00	2.172150201595518748e+00	1.059687925827006438e+02
1.077720000000356322e+03	6.586820502443127001e-01	1.402773201238422418e+00	2.090919859509557721e+00	9.657981308624437133e+01
1.078560000000352602e+03	6.572619656537791455e-01	1.419089463278138563e+00	2.129691902310021590e+00	8.894605977252658136e+01
1.079400000000348655e+03	6.758224620968522611e-01	1.385413301018650900e+00	2.218466455207797949e+00	9.736635620806193003e+01
1.080240000000344935e+03	6.543635915559655736e-01	1.381744767536083884e+00	2.187243596557244985e+00	9.541802220720151695e+01
1.081080000000340988e+03	6.428853126226413695e-01	1.398083992608535775e+00	2.186023319221237937e+00	9.324924117619167419e+01
1.081920000000337268e+03	6.313876927140397166e-01	1.384431001890180868e+00	2.124805682900430703e+00	8.994811880392339276e+01
1.082760000000333548e+03	6.398708406985372799e-01	1.360786029382777373e+00	2.113590726090396998e+00	1.019671163263028006e+02
1.083600000000329601e+03	6.483347960090090067e-01	1.397149153772986541e+00	2.172378454160510231e+00	1.021786610860680469e+02
1.084440000000325881e+03	6.467796266234558944e-01	1.403520373198711813e+00	2.201168905062071968e+00	1.003058804346024147e+02
1.085280000000321934e+03	6.752053683430834230e-01	1.379899845933519220e+00	2.209962064457101416e+00	9.918170018154140166e+01
1.086120000000318214e+03	6.436120185590661347e-01	1.376287749931124793e+00	2.208758012255054304e+00	1.025072285912892198e+02
1.086960000000314267e+03	6.619996204953423335e-01	1.372684109594781487e+00	2.207556771594155975e+00	1.075029843761506925e+02
1.087800000000310547e+03	6.603681782541529488e-01	1.379088924155930984e+00	2.216358414573674551e+00	9.850040128548319274e+01
1.088640000000306600e+03	6.487178232164121372e-01	1.375502421810498754e+00	2.205162839204387826e+00	9.809877830791388931e+01
1.089480000000302880e+03	6.670485471035191294e-01	1.381924761961212500e+00	2.173970203932582113e+00	9.885806045246312124e+01
1.090320000000299160e+03	6.353603666502036784e-01	1.358355963372569253e+00	2.072780538345421419e+00	9.031337380810184357e+01
1.091160000000295213e+03	6.436533542103600736e-01	1.354796050247042860e+00	2.081593887926650677e+00	1.041864155751474783e+02
1.092000000000291493e+03	6.519275486939831721e-01	1.361245191508141383e+00	2.030410266084357040e+00	1.055107524975564672e+02
1.092840000000287546e+03	6.201831213006619992e-01	1.317703490049324966e+00	2.079229716263973682e+00	1.183050987199110580e+02
1.093680000000283826e+03	6.284199632113364187e-01	1.304171059895510520e+00	2.118052270161817852e+00	1.149811945911421986e+02
1.094520000000279879e+03	6.066382171998904171e-01	1.320647951389543939e+00	2.046877964466433220e+00	1.009875102224001040e+02
1.095360000000276159e+03	6.148379275206510286e-01	1.337134327945377343e+00	2.075706697508057363e+00	1.045913727243236337e+02
1.096200000000272212e+03	5.930190809060510437e-01	1.343630221003379699e+00	2.094538659329455044e+00	1.067532149248805524e+02
1.097040000000268492e+03	5.911817797109214512e-01	1.330135778578029004e+00	2.093373902087812155e+00	1.000505761763055119e+02
1.097880000000264545e+03	6.093260904991459892e-01	1.316651147972943026e+00	2.042212410538291945e+00	1.090290294887448823e+02
1.098720000000260825e+03	5.974520409293951895e-01	1.333176310622123051e+00	2.051054097960776534e+00	1.054161745993772996e+02
1.099560000000257105e+03	5.955596816968403706e-01	1.319711395847981361e+00	2.069899150989517711e+00	1.022479498035751533e+02
1.100400000000253158e+03	5.636490373302708301e-01	1.276256526573111172e+00	2.068747501682730583e+00	9.634727085718466810e+01
1.101240000000249438e+03	6.117202363630143136e-01	1.272811878586713963e+00	2.077599279342389860e+00	1.008069366125191664e+02
1.102080000000245491e+03	6.097732616545928908e-01	1.259377456104076476e+00	2.076454480121403989e+00	9.048273606571987671e+01
1.102920000000241771e+03	6.078081755017561427e-01	1.285953295262317608e+00	2.115313150203864456e+00	8.628806949130269288e+01
1.103760000000237824e+03	5.658250585850753689e-01	1.332539524473256520e+00	2.114175192785830326e+00	8.977115986189919283e+01
1.104600000000234104e+03	5.738239403316162113e-01	1.309136233138296301e+00	2.083040803262767859e+00	9.786145282326990014e+01
1.105440000000230157e+03	5.818048484219414673e-01	1.315743617255417774e+00	2.041909943266372540e+00	8.971544579217029991e+01
1.106280000000226437e+03	5.797679221563697416e-01	1.302361699566713105e+00	2.030782619143675749e+00	9.182780501192615930e+01
1.107120000000222490e+03	5.977131775999040553e-01	1.268990596191240217e+00	2.029658924828825484e+00	1.000955495980392698e+02
1.107960000000218770e+03	5.756407127518953226e-01	1.255630420547652282e+00	1.998538910992467166e+00	9.205550167960353747e+01
1.108800000000215050e+03	5.135504569101964067e-01	1.252281128851007175e+00	2.017422527569856072e+00	9.723172885963289502e+01
1.109640000000211103e+03	5.614424924509627823e-01	1.248942919010096020e+00	2.036309775695107405e+00	1.023370264286376994e+02
1.110480000000207383e+03	5.693169737315869616e-01	1.275615905489350332e+00	2.015200742543850509e+00	9.840060714746898896e+01
1.111320000000203436e+03	5.871739554441269826e-01	1.282300150804028371e+00	2.104095528980553187e+00	1.030391943177805700e+02
1.112160000000199716e+03	5.850135280256595349e-01	1.248995765921718792e+00	2.042994067338427477e+00	9.482190788095471135e+01
1.113000000000195769e+03	5.828356847400312235e-01	1.235702910224149687e+00	2.061896406161342288e+00	9.589153601885919898e+01
1.113840000000192049e+03	5.306403911372173932e-01	1.242421520669961366e+00	2.030802588786704277e+00	1.015336053942770889e+02
1.114680000000188102e+03	5.084278518954703507e-01	1.219151769530945506e+00	1.999712630456462970e+00	9.791837171893061509e+01
1.115520000000184382e+03	5.461980790726012058e-01	1.235893664321411789e+00	2.008626696331162975e+00	1.007495605679823427e+02
1.116360000000180435e+03	5.239511273019713533e-01	1.272647405911606633e+00	1.997544603636024929e+00	1.014483104389977797e+02
1.117200000000176715e+03	5.116870570891285386e-01	1.269413111441281439e+00	1.986466472077796253e+00	1.028677066079446547e+02
1.118040000000172995e+03	5.294059863279527711e-01	1.266190792470589965e+00	2.005392325628757355e+00	1.017190518166375455e+02
1.118880000000169048e+03	5.471078664193934626e-01	1.232980546159447854e+00	2.044322285151984886e+00	9.603033424245052174e+01
1.119720000000165328e+03	5.347928764360428966e-01	1.239782500026651135e+00	2.073256305544618705e+00	9.661703057476948686e+01
1.120560000000161381e+03	5.224610555511294274e-01	1.236596698081017909e+00	2.092194419949705342e+00	1.029688290046544665e+02
1.121400000000157661e+03	5.001124998002495214e-01	1.233423250990615117e+00	2.131136600067039311e+00	1.097796886930790521e+02
1.122240000000153714e+03	4.877472803765290910e-01	1.260262246812504650e+00	2.230082850508593673e+00	9.386667980673101397e+01
1.123080000000149994e+03	5.253653794186977644e-01	1.207113758428014050e+00	2.119033352170723195e+00	1.033186185438313771e+02
1.123920000000146047e+03	5.329668457084250077e-01	1.203977906612870408e+00	2.117988007211093482e+00	9.198952585500079238e+01
1.124760000000142327e+03	5.205517603898196510e-01	1.190854760638029974e+00	2.076946977643019387e+00	8.919254554229965493e+01
1.125600000000138380e+03	5.181202349519330452e-01	1.207744318926330163e+00	2.055910182194281788e+00	9.851399173883496019e+01
1.126440000000134660e+03	5.356723349655457822e-01	1.174646733626396156e+00	2.034877692336728661e+00	1.011067863335873511e+02
1.127280000000130940e+03	5.232080984816226410e-01	1.181562131281920003e+00	1.983849514202396636e+00	1.036627190215295826e+02
1.128120000000126993e+03	5.407276798805109586e-01	1.198490660843378075e+00	2.052825719466015109e+00	1.081960227032041075e+02
1.128960000000123273e+03	5.282310536882628416e-01	1.195432313986021899e+00	2.081806377682724030e+00	1.009164070896372465e+02
1.129800000000119326e+03	5.257183260311316664e-01	1.192387142032675040e+00	2.090791415409654519e+00	9.654841835199073330e+01
1.130640000000115606e+03	5.331895919339060264e-01	1.179355263793286701e+00	2.049780882001733584e+00	9.592744230148080931e+01
1.131480000000111659e+03	4.806449226477231829e-01	1.186336859905282815e+00	2.108774754546404395e+00	1.035551126022656518e+02
1.132320000000107939e+03	5.080843708117100954e-01	1.163331903355523611e+00	2.057773091318963576e+00	9.913153197481456402e+01
1.133160000000103992e+03	5.055078923096020249e-01	1.160340447572692835e+00	2.026775939087428924e+00	1.084774201599283003e+02
1.134000000000100272e+03	5.329156623590964870e-01	1.167362692074829900e+00	2.085783349417575483e+00	1.010849165094121673e+02
1.134840000000096552e+03	5.103077884173848888e-01	1.184398690043882763e+00	2.144795331660176441e+00	1.076494874422712655e+02
1.135680000000092605e+03	5.076843351032133134e-01	1.191448471492223327e+00	2.073811941504675627e+00	1.095884128099087320e+02
1.136520000000088885e+03	4.950453500694257936e-01	1.178512130154295789e+00	2.132833130005790778e+00	1.007516217841536132e+02
1.137360000000084938e+03	4.623909046985047455e-01	1.205589746612585333e+00	2.131858909901059640e+00	1.004493277991941369e+02
1.138200000000081218e+03	4.997210028689504924e-01	1.182681368747752426e+00	2.080889457807370668e+00	9.426784172346525281e+01
1.139040000000077271e+03	4.670358664934610715e-01	1.169787200888408929e+00	2.059924698793150100e+00	9.755968130971592700e+01
1.139880000000073551e+03	4.543354218550390566e-01	1.146907222847178609e+00	2.038964746727613520e+00	1.035340903913627244e+02
1.140720000000069604e+03	4.516198045122490901e-01	1.124041518366852621e+00	2.018009544045990200e+00	9.911935738728561773e+01
1.141560000000065884e+03	4.488891348957601002e-01	1.161190110510603279e+00	2.027059090961040866e+00	8.847037133850173518e+01
1.142400000000061937e+03	4.261434217686814185e-01	1.168353164840143954e+00	2.026113431367004392e+00	1.070805775318030157e+02
1.143240000000058217e+03	4.533827817597153031e-01	1.155530874294552479e+00	2.065172639808135813e+00	1.152468109325369880e+02
1.144080000000054497e+03	4.606072975050739537e-01	1.172723153092600779e+00	2.074236728705723287e+00	1.131465144113929568e+02
1.144920000000050550e+03	4.578170407030160427e-01	1.179930094658386608e+00	2.123305661271386757e+00	1.188862268139533427e+02
1.145760000000046830e+03	4.750121245815971949e-01	1.157151816241846820e+00	2.102379583958524645e+00	1.163304198713335751e+02
1.146600000000042883e+03	4.621925717473528983e-01	1.144388418809318964e+00	2.041458389638375781e+00	1.177969357057617259e+02
1.147440000000039163e+03	4.493584182453710940e-01	1.161639789000851630e+00	2.070542229192630312e+00	1.136767720832498156e+02
1.148280000000035216e+03	4.565097986179690870e-01	1.118906210622986119e+00	2.089631074542284139e+00	1.102043814170674523e+02
1.149120000000031496e+03	4.536468517813334045e-01	1.096187804012027645e+00	2.068724844164417487e+00	1.161212760716176433e+02
1.149960000000027549e+03	4.507696337936661357e-01	1.123484518268310417e+00	2.137823695314420291e+00	1.106709741253349506e+02
1.150800000000023829e+03	4.478781213735281153e-01	1.110796404764982981e+00	2.136927666046965602e+00	1.134012682581625455e+02
1.151640000000019882e+03	4.549723816263998022e-01	1.128123604098947741e+00	2.136036686168847343e+00	1.170390425604307012e+02
1.152480000000016162e+03	4.520525963278781423e-01	1.115466189100982053e+00	2.085150868694786830e+00	1.132217802649603868e+02
1.153320000000012442e+03	4.491188847223205327e-01	1.132824210962159572e+00	2.024270204392723205e+00	1.039317885035222133e+02
1.154160000000008495e+03	4.261713468708633323e-01	1.130197780157149001e+00	2.013394777383672896e+00	1.133576106387372988e+02
1.155000000000004775e+03	3.932099138139828476e-01	1.127586918183503428e+00	2.042524467999218274e+00	1.150133232893727495e+02
1.155840000000000828e+03	3.802347419060847500e-01	1.144991751641833311e+00	2.061659353783054538e+00	1.090064949486632315e+02
1.156679999999997108e+03	3.672459295104854027e-01	1.152412391358002441e+00	2.110799548063801101e+00	1.094022516978998993e+02
1.157519999999993161e+03	3.742435434914225811e-01	1.149848752164795762e+00	2.109944993412566472e+00	1.106399982401171229e+02
1.158359999999989441e+03	3.912276748713573449e-01	1.137300995961470385e+00	2.119095787833346733e+00	1.063829386581226402e+02
1.159199999999985494e+03	4.081984539642067866e-01	1.144769169542749765e+00	2.178251851385477167e+00	1.088277888693159525e+02
1.160039999999981774e+03	4.351558983559297156e-01	1.132253375188547295e+00	2.137413224155036318e+00	1.122948086807851382e+02
1.160879999999977827e+03	4.021000276460873768e-01	1.139753740108909286e+00	2.066579936972005704e+00	1.123752764987574579e+02
1.161719999999974107e+03	4.090309910635436808e-01	1.127270264432491675e+00	2.055752085257873674e+00	1.204233012584500386e+02
1.162559999999970387e+03	3.859489145874103189e-01	1.154802975052533931e+00	2.034929661365401987e+00	1.112523354837720007e+02
1.163399999999966440e+03	3.728538964751898499e-01	1.142352004444922908e+00	2.094112683160791022e+00	1.067496463342119597e+02
1.164239999999962720e+03	3.397459687251149774e-01	1.149917345535909075e+00	2.153301171332945962e+00	1.090482156523979427e+02
1.165079999999958773e+03	3.366251981140299665e-01	1.157499207284772957e+00	2.182495079226406176e+00	1.074273938048939385e+02
1.165919999999955053e+03	3.534917745866710259e-01	1.135097596574885959e+00	2.091694536586617748e+00	1.064546082037163330e+02
1.166759999999951106e+03	3.603457513963734260e-01	1.132712566764697559e+00	2.090899516259307145e+00	1.058712658972693674e+02
1.167599999999947386e+03	3.471871304414007042e-01	1.120344123848380224e+00	2.070110066823580564e+00	9.752104114389479150e+01
1.168439999999943439e+03	3.740160118724294991e-01	1.107992368284427931e+00	2.129326139605612234e+00	9.951083316870123952e+01
1.169279999999939719e+03	3.508325530564371797e-01	1.115657352128991864e+00	2.118547772479960400e+00	8.970492775309151057e+01
1.170119999999935771e+03	3.376368189498863970e-01	1.123339274093839046e+00	2.137775020959268968e+00	8.282164043481648719e+01
1.170959999999932052e+03	3.544289240479606695e-01	1.111038030286051859e+00	2.107007897163979404e+00	8.969111962008545902e+01
1.171799999999928332e+03	3.212088020736724170e-01	1.098753719008862539e+00	2.136246453563496406e+00	9.081295337758444930e+01
1.172639999999924385e+03	3.479767146390452814e-01	1.066486459649708785e+00	2.105490683790537609e+00	1.004863095631746432e+02
1.173479999999920665e+03	3.547327429940024812e-01	1.064236292577296794e+00	2.064740615883974950e+00	8.829017702819115243e+01
1.174319999999916718e+03	3.414768983883444964e-01	1.072003265499940738e+00	2.053996263000093414e+00	8.397246094561666041e+01
1.175159999999912998e+03	3.082093838564632926e-01	1.079787378055800939e+00	2.063257673504883094e+00	9.638201410399396707e+01
1.175999999999909051e+03	3.549302015290702883e-01	1.067588775888489216e+00	2.002524875411605176e+00	1.068275631910983492e+02
1.176839999999905331e+03	3.216394707509991902e-01	1.065407523796533695e+00	1.991797850192946751e+00	8.409481952019218909e+01
1.177679999999901383e+03	3.383373144118546616e-01	1.073243683517350000e+00	1.991076569069547997e+00	9.245524644081727672e+01
1.178519999999897664e+03	3.250237254518543728e-01	1.051097331082571529e+00	2.010361168670425691e+00	1.004712101005171263e+02
1.179359999999893716e+03	3.216987994586272270e-01	1.078968538447091952e+00	2.029651604031380785e+00	1.082813001585186612e+02
1.180199999999889997e+03	2.883627532132994609e-01	1.086857315106032784e+00	2.018947862031051699e+00	1.089673176317351704e+02
1.181039999999886277e+03	2.850156044547429990e-01	1.074763750454288402e+00	2.038249961772891972e+00	1.013787453077430740e+02
1.181879999999882330e+03	2.716574820099014187e-01	1.082687893455013928e+00	2.087557981743353608e+00	1.138257115981010088e+02
1.182719999999878610e+03	2.882885028660517879e-01	1.050629781316763767e+00	2.006871995355452576e+00	9.729389137231578388e+01
1.183559999999874663e+03	3.049085976024107913e-01	1.038589409411254216e+00	2.006191921229213637e+00	1.063747992368446376e+02
1.184399999999870943e+03	2.915179792089696020e-01	1.046566967342394516e+00	2.065517825235985594e+00	1.148236364482371528e+02
1.185239999999866995e+03	2.981167308030428509e-01	1.044562427701521745e+00	2.054849623480268228e+00	1.128926828439818593e+02
1.186079999999863276e+03	2.547049372628460984e-01	1.062575851725365172e+00	2.054187380924156425e+00	1.237345128588571015e+02
1.186919999999859328e+03	2.712827154221317816e-01	1.050607283057852337e+00	2.013531215272387875e+00	1.152396474293666415e+02
1.187759999999855609e+03	2.578501927554009976e-01	1.088656929247862726e+00	2.052881014172168506e+00	1.231423259942439472e+02
1.188599999999851661e+03	2.444074397800627685e-01	1.056724655371272581e+00	2.002236912147848269e+00	1.168840428179235573e+02
1.189439999999847942e+03	2.409545600124539388e-01	1.044810546093729808e+00	2.001598915046935989e+00	1.111287438578716973e+02
1.190279999999844222e+03	2.674915289959406417e-01	1.062914729398759972e+00	2.010967005909006566e+00	1.056762225903597994e+02
1.191119999999840275e+03	2.540186326645411663e-01	1.051037158361476820e+00	2.020341149914758105e+00	1.074046001450994652e+02
1.191959999999836555e+03	2.605358846368784898e-01	1.029177946323154735e+00	2.019721410620475943e+00	9.744107825417724200e+01
1.192799999999832608e+03	2.870433305901511911e-01	1.047337150912047932e+00	2.009107848387932549e+00	1.004628554348707041e+02
1.193639999999828888e+03	2.635411255869624658e-01	1.045514795302705302e+00	2.058500388165007244e+00	9.627698202923440363e+01
1.194479999999824940e+03	2.700292842544308458e-01	1.063710952915028152e+00	1.997899063741531700e+00	9.276465363099582362e+01
1.195319999999821221e+03	2.765080100686013176e-01	1.051925647718857659e+00	1.997303954521838509e+00	1.066571469072994631e+02
1.196159999999817273e+03	2.529773302392175904e-01	1.030158970834321952e+00	2.026715067054154495e+00	9.199253318832845139e+01
1.196999999999813554e+03	2.194373855809298723e-01	1.038410954360120320e+00	2.026132373433491285e+00	9.419391120328343447e+01
1.197839999999809834e+03	2.158882413685326573e-01	1.036681672949796740e+00	2.065555914511887359e+00	1.035150305049316444e+02
1.198679999999805887e+03	2.123300629018819718e-01	1.044971154367988042e+00	2.074985716739084829e+00	1.011070805389857412e+02
1.199519999999802167e+03	1.887628786029536265e-01	1.033279452978489221e+00	2.024421792738861470e+00	1.046631880374438310e+02
1.200359999999798220e+03	2.051868278888336616e-01	9.816065688084970597e-01	2.023864210095028149e+00	1.037961578664150579e+02
1.201199999999794500e+03	2.216020983377262887e-01	1.029952527455785916e+00	2.023312908524974585e+00	1.052758300790445958e+02
1.202039999999790552e+03	2.080086542856335319e-01	1.018317463217219609e+00	2.012767918100642817e+00	1.061638893377131296e+02
1.202879999999786833e+03	2.144065820600698224e-01	9.867013657964400775e-01	1.982229241190657687e+00	1.056962861539014398e+02
1.203719999999782885e+03	1.807959864526696991e-01	1.055104301189985438e+00	1.941696933247749168e+00	1.044162726673804400e+02
1.204559999999779166e+03	1.771770837294607548e-01	1.043526312500113296e+00	1.961170949683389342e+00	9.664778927487063243e+01
1.205399999999775218e+03	1.635498613290563841e-01	1.091967502372683807e+00	2.040651353142517443e+00	1.119871014167931378e+02
1.206239999999771499e+03	1.699144436572981032e-01	1.060427809682126021e+00	2.040138111131997167e+00	1.111907618251154588e+02
1.207079999999767779e+03	1.762709550610899734e-01	1.048907344352517423e+00	2.029631280343858979e+00	1.097130311932776578e+02
1.207919999999763832e+03	1.726195424920581589e-01	1.067406149599656739e+00	2.039130858554733638e+00	1.028262100062529640e+02
1.208759999999760112e+03	1.689602582780405648e-01	1.045924215216776032e+00	1.968636851155434853e+00	1.036945194714665490e+02
1.209599999999756164e+03	1.652931556801769120e-01	1.034461639985506221e+00	1.968149310410311159e+00	9.821517609633509949e+01
1.210439999999752445e+03	1.716183897724248286e-01	1.043018388815128983e+00	1.977668222188423641e+00	8.892778944076263770e+01
1.211279999999748497e+03	1.579360770210753440e-01	1.041594618639298808e+00	1.967193570766970767e+00	8.835539400900356100e+01
1.212119999999744778e+03	1.442463508898458591e-01	1.050190299805054295e+00	1.996725487388344211e+00	9.501137176459769762e+01
1.212959999999740830e+03	1.305492489882351392e-01	1.068805500563715594e+00	1.976263852932663267e+00	9.900579933439539104e+01
1.213799999999737111e+03	1.568449237279641029e-01	1.037440179069995194e+00	1.995808693238275699e+00	1.164020536988456058e+02
1.214639999999733163e+03	1.631334662333181473e-01	1.046094456797022509e+00	1.985360120013938134e+00	1.048395138248405374e+02
1.215479999999729444e+03	1.494148112610085566e-01	1.014768334702469410e+00	2.034918079651148126e+00	1.019022823931126993e+02
1.216319999999725724e+03	1.456892688711264039e-01	1.033461871682497479e+00	2.064482510540936566e+00	1.031397607261539804e+02
1.217159999999721776e+03	1.619568694717062052e-01	1.012175100737500832e+00	2.004053584564279067e+00	1.108823574107319700e+02
1.217999999999718057e+03	1.482176893512175131e-01	1.030908038344060529e+00	2.033631175628068277e+00	1.155278422983099489e+02
1.218839999999714109e+03	1.644720005401902885e-01	9.996606661759673829e-01	1.993215389134460169e+00	1.163151332308567447e+02
1.219679999999710390e+03	1.307197320809103669e-01	9.984330685194993116e-01	2.042806181300190094e+00	1.097875443519692169e+02
1.220519999999706442e+03	1.169610113984474870e-01	1.017225324800764552e+00	2.082403588615809653e+00	1.078710275862211034e+02
1.221359999999702723e+03	1.031959579100023838e-01	1.026037437391607909e+00	2.032007658414801021e+00	1.007213734578630380e+02
1.222199999999698775e+03	1.094246703306910456e-01	1.014869393357211491e+00	2.001618300714381071e+00	1.164308497491601884e+02
1.223039999999695056e+03	1.256473103682063386e-01	9.937212682969691624e-01	1.941235615206398979e+00	1.178569011397824795e+02
1.223879999999691108e+03	1.318639773554445560e-01	9.925931767129457794e-01	1.920859540608934823e+00	1.117125685357402602e+02
1.224719999999687388e+03	1.580746811031804311e-01	9.914850626921763999e-01	1.910490127221192269e+00	1.100261883428213281e+02
1.225559999999683669e+03	1.542796603810138445e-01	1.010397019947740782e+00	1.900127438436628902e+00	1.010141774191479698e+02
1.226399999999679721e+03	1.504788903237880560e-01	1.019328962921998594e+00	1.999771460937522338e+00	1.016071902344503570e+02
1.227239999999676002e+03	1.466725574085397665e-01	9.882809556451012112e-01	1.999422149751678424e+00	9.096321729313820015e+01
1.228079999999672054e+03	1.228606880814771818e-01	1.017253062752905501e+00	2.059079486728839559e+00	9.557665072042888710e+01
1.228919999999668335e+03	1.090434395310166255e-01	1.016245319763132038e+00	2.098743552050733818e+00	1.073444548457125052e+02
1.229759999999664387e+03	1.152209557123642092e-01	9.852576989902689375e-01	2.008414299173337803e+00	1.114051373208826732e+02
1.230599999999660668e+03	1.113933251880814268e-01	1.004290297299394785e+00	2.008091757833065927e+00	1.088409983822187712e+02
1.231439999999656720e+03	9.756066749709321750e-02	1.003343157936357199e+00	2.017776038461046806e+00	1.133033193738772297e+02
1.232279999999653000e+03	9.372303225446797226e-02	1.012416226867174807e+00	2.037467066719657716e+00	9.998056572253472041e+01
1.233119999999649053e+03	8.988055679621813343e-02	1.001509592628839984e+00	2.037164820318933423e+00	1.039868038469760023e+02
1.233959999999645333e+03	8.603334260240914910e-02	1.010623244702095969e+00	2.036869365935341847e+00	9.739029079054995464e+01
1.234799999999641614e+03	9.218152144182785446e-02	1.019757195577716713e+00	2.026580721757702985e+00	9.543238295669434024e+01
1.235639999999637666e+03	7.832518154633998086e-02	1.008911477129422307e+00	1.956298833540868420e+00	9.325771137954977519e+01
1.236479999999633947e+03	6.446450486296964599e-02	9.880860924465214579e-01	1.956023748442210275e+00	9.495316436435383878e+01
1.237319999999629999e+03	8.059951896902875501e-02	9.572810962187373596e-01	1.995755421422421794e+00	1.069703630320674677e+02
1.238159999999626280e+03	7.673033134427670321e-02	9.764965130866027909e-01	1.945493850871629071e+00	1.011809016022020558e+02
1.238999999999622332e+03	5.285695072557736879e-02	9.957323471034060791e-01	1.945239192081527069e+00	9.070649351259478976e+01
1.239839999999618612e+03	2.897958109000191296e-02	1.014988608020037208e+00	2.014991318287228328e+00	1.034221411515056559e+02
1.240679999999614665e+03	3.509838525790801717e-02	1.024265358540600523e+00	2.024750252086862545e+00	1.090517856659429583e+02
1.241519999999610945e+03	2.121336060402380722e-02	1.043562681825300098e+00	1.954516016943676160e+00	1.044294992514365532e+02
1.242359999999607226e+03	3.732476488130629516e-02	9.928804604120952115e-01	1.954288621750446042e+00	1.056564198954079075e+02
1.243199999999603278e+03	3.343263097207655604e-02	9.722187605030180313e-01	1.964067978264409264e+00	1.093923529122843092e+02
1.244039999999599559e+03	3.953706298919894974e-02	9.815776603540886658e-01	1.993854207066475093e+00	1.036343148998385715e+02
1.244879999999595611e+03	3.563812531056616967e-02	1.000957109128183919e+00	1.993647356175618501e+00	9.717908991494272186e+01
1.245719999999591892e+03	7.173598498350647334e-02	9.803570822452507549e-01	2.053447388596714163e+00	1.033056258697455974e+02
1.246559999999587944e+03	2.783072167127534705e-02	1.029777679842194260e+00	2.073254239987543546e+00	1.139816571273805152e+02
1.247399999999584224e+03	-6.077569159242257948e-03	1.019218926639819056e+00	2.073067974674351444e+00	1.073874586898834878e+02
1.248239999999580277e+03	-9.988775974960695594e-03	1.028680812263078614e+00	2.032888586710895673e+00	1.024307202578788605e+02
1.249079999999576557e+03	-2.390274541178539700e-02	1.028163402697785056e+00	2.012716112163776216e+00	1.014572621840264901e+02
1.249919999999572610e+03	2.219170536691657605e-02	9.876665432569969871e-01	2.012550456080156813e+00	1.088727486007022662e+02
1.250759999999568890e+03	8.349746636042312473e-03	9.871902424746205051e-01	1.952391663230417240e+00	9.732236950496734096e+01
1.251599999999565171e+03	-5.411514995806645557e-03	9.867339671862092043e-01	1.922239573396691492e+00	1.123920689243575737e+02
1.252439999999561223e+03	2.090795301452881907e-02	9.662973634454176119e-01	1.942094037915315319e+00	1.114339251375761251e+02
1.253279999999557504e+03	2.730823944931321315e-02	9.558799486843368998e-01	2.001954985095834250e+00	1.188589291807540462e+02
1.254119999999553556e+03	2.378949081490013343e-02	9.654813406567270828e-01	1.981822131112193297e+00	1.123135294292323891e+02
1.254959999999549837e+03	2.035181248892268049e-02	9.751011617695528599e-01	1.981695392755899787e+00	1.153867648789166083e+02
1.255799999999545889e+03	6.995342615767804681e-03	1.014738963269792293e+00	2.011574655343483897e+00	1.102309620798179424e+02
1.256639999999542169e+03	3.720138430536331416e-03	1.014394231903337662e+00	2.001459736665004208e+00	1.031367857302551272e+02
1.257479999999538222e+03	-9.473734868471183138e-03	9.940665495344621627e-01	2.011350554702586724e+00	9.888035304368625589e+01
1.258319999999534502e+03	1.741381132508961274e-02	1.013755481891338572e+00	2.041246933749973902e+00	9.732678592442012189e+01
1.259159999999530555e+03	1.438291812399205942e-02	1.013460728654934195e+00	2.051148660241232768e+00	9.039449940652283999e+01
1.259999999999526835e+03	2.143366172632465982e-02	1.013181716146887901e+00	2.031055680432982236e+00	9.623501781103126973e+01
1.260839999999523116e+03	8.566066952096084916e-03	1.012918050832063654e+00	2.020967807301971675e+00	9.873962134641152488e+01
1.261679999999519168e+03	1.578023884324935081e-02	1.002669361896337374e+00	1.960884909907480100e+00	1.102424931523929104e+02
1.262519999999515449e+03	1.307623830435892219e-02	1.012435182675057277e+00	1.990806833364615169e+00	9.514385062013771233e+01
1.263359999999511501e+03	4.542269201864964018e-04	9.922150559298184014e-01	2.020733419341901982e+00	9.708440916969378520e+01
1.264199999999507781e+03	1.791419838426580591e-02	1.002008501264646245e+00	2.100664571640135758e+00	9.924921960002464516e+01
1.265039999999503834e+03	-4.543732275993516215e-03	9.918150983868870840e-01	2.120600121993194254e+00	9.754814241980756151e+01
1.265879999999500114e+03	-6.919548541774617548e-03	1.021634426856077749e+00	2.120539951161113379e+00	1.055274229885085049e+02
1.266719999999496167e+03	1.078685500200094079e-02	1.011466131118281098e+00	1.980483776897299819e+00	1.143146988370538679e+02
1.267559999999492447e+03	2.857557768250932467e-02	1.031309773873997804e+00	1.980431659039877834e+00	1.085876493315315088e+02
1.268399999999488500e+03	1.644657724136098023e-02	1.011164853299399091e+00	1.980383353144221426e+00	1.121506152733612538e+02
1.269239999999484780e+03	-5.600048082219843612e-03	1.031030983703061121e+00	2.040338770140633251e+00	1.102887604543031301e+02
1.270079999999481061e+03	-2.756418227205047547e-02	1.030907739060255679e+00	2.050297735583670899e+00	1.141713550701930444e+02
1.270919999999477113e+03	-1.944578917609815494e-02	1.030794597832371373e+00	2.080260086203124636e+00	1.105013140171553943e+02
1.271759999999473393e+03	-2.124490429577742881e-02	1.010691231993131378e+00	2.080225638456234094e+00	1.052990334542420072e+02
1.272599999999469446e+03	-2.296138616864054627e-02	1.020597153242055022e+00	2.070194221140284174e+00	9.817792104758477478e+01
1.273439999999465726e+03	-2.459523491039192558e-02	1.030511911999085317e+00	2.080165811629936190e+00	1.069053998499280453e+02
1.274279999999461779e+03	-1.614633583257737634e-02	1.020435047728843081e+00	2.070140169419520504e+00	1.141418871313340020e+02
1.275119999999458059e+03	-7.614713484314326875e-03	1.020366277853457682e+00	2.080117179976519015e+00	1.014837429385931671e+02
1.275959999999454112e+03	-2.900031140459463641e-02	1.030305048397373913e+00	2.060096700152844740e+00	9.688907579245508828e+01
1.276799999999450392e+03	-3.030319300897141646e-02	1.020250860912637503e+00	2.050078601105838949e+00	9.713190988892822020e+01
1.277639999999446445e+03	-3.152311934419157330e-02	1.030203378946406456e+00	2.050062846818511364e+00	8.527764690839650541e+01
1.278479999999442725e+03	-1.266013495157287429e-02	1.000162075266068040e+00	2.050049146640658737e+00	9.116472350423347848e+01
1.279319999999439005e+03	1.628577995174185569e-02	9.901265890131056846e-01	2.020037289680720605e+00	1.116977738165924592e+02
1.280159999999435058e+03	2.531467063853395580e-02	9.900965303189644962e-01	2.020027205056357467e+00	1.060172018265794520e+02
1.280999999999431338e+03	2.442651804107090832e-02	9.800713175067988780e-01	2.010018752842510636e+00	1.036088220709872303e+02
1.281839999999427391e+03	3.362136385475221478e-02	1.010050599041669050e+00	2.000011843387153654e+00	1.091639039023851296e+02
1.282679999999423671e+03	4.289919602203291077e-02	1.010033923030467129e+00	1.960006278382164568e+00	1.084966239469642488e+02
1.283519999999419724e+03	4.226010050370392762e-02	9.900209161742884456e-01	1.880001955870302277e+00	1.020961097273741132e+02
1.284359999999416004e+03	2.170407593684449410e-02	9.800110017598891998e-01	1.869998681661986462e+00	1.002562033730484359e+02
1.285199999999412057e+03	2.123116986077212484e-02	9.700038040634094694e-01	1.969996245728772077e+00	1.021520036293622411e+02
1.286039999999408337e+03	4.084132431093381171e-02	1.039998928105390075e+00	1.959994570984136431e+00	1.032896300294881087e+02
1.286879999999404390e+03	1.053460933249336998e-02	1.069995839455966324e+00	1.939993550229667907e+00	9.197202306164163588e+01
1.287719999999400670e+03	3.031101684013810804e-02	1.059994163831537328e+00	1.939993010726700273e+00	8.618167825044014307e+01
1.288559999999396950e+03	-9.829445984852207621e-03	1.029993483695833323e+00	1.909992820735153529e+00	8.770758104847246273e+01
1.289399999999393003e+03	-1.988720729911728699e-02	1.019993380030081109e+00	1.909992811780434785e+00	7.862326897362945033e+01
1.290239999999389283e+03	-1.989175067027157059e-02	9.599934366089437621e-01	1.969992879278896991e+00	9.417220642812644371e+01
1.291079999999385336e+03	-1.989181352209328998e-02	9.899934308470720312e-01	2.009992904917861978e+00	9.750149577765583331e+01
1.291919999999381616e+03	-9.891906224331940833e-03	9.799933411277793605e-01	2.019992894529067939e+00	8.849969093430827627e+01
1.292759999999377669e+03	-1.989188401706332154e-02	9.999933597528888329e-01	2.069992871433078641e+00	1.010984983435465381e+02
1.293599999999373949e+03	1.080884541207443851e-04	9.999933664314546444e-01	2.069992887247138036e+00	1.206576731043362969e+02
1.294439999999370002e+03	-2.989191135327522869e-02	1.009993324978446960e+00	2.099992881227797703e+00	1.153936166998229567e+02
1.295279999999366282e+03	-9.891864324828539279e-03	9.899933261443578658e-01	2.099992852230684548e+00	1.152347075565177477e+02
1.296119999999362335e+03	2.010813234740689223e-02	9.699933116730484750e-01	2.049992817681364432e+00	1.061387405235998074e+02
1.296959999999358615e+03	3.010812360352293354e-02	9.799933464479084755e-01	2.049992807984695187e+00	1.006818184123682585e+02
1.297799999999354895e+03	3.010814086611874468e-02	9.799933954077632015e-01	2.019992829696030334e+00	9.540762858404492874e+01
1.298639999999350948e+03	2.010813263742239690e-02	1.009993401398072033e+00	2.029992809556674160e+00	9.324285875596012829e+01
1.299479999999347228e+03	1.080794600620745840e-04	1.009993379339278352e+00	1.969992749832832901e+00	1.019441431054468410e+02
1.300319999999343281e+03	1.080878012320608388e-04	1.019993405984931156e+00	2.019992708836885420e+00	9.616513308464527654e+01
1.301159999999339561e+03	1.081187839203954864e-04	9.999933868745983778e-01	2.059992728602376921e+00	9.769765394899553712e+01
1.301999999999335614e+03	-1.989184845946194088e-02	1.019993411455708099e+00	2.109992681133562975e+00	9.361705678285250087e+01
1.302839999999331894e+03	-9.891862327392529283e-03	1.019993360872565313e+00	2.069992656348121240e+00	8.916869848316667913e+01
1.303679999999327947e+03	1.081657799178260056e-04	9.799933434226770768e-01	2.079992657248265431e+00	9.050012224236797920e+01
1.304519999999324227e+03	1.081792400413243780e-04	9.799933485473286687e-01	2.109992651598533442e+00	1.052989399363043646e+02
1.305359999999320507e+03	6.010817636646010459e-02	1.059993393448065646e+00	2.099992675518017826e+00	1.051780477447441910e+02
1.306199999999316560e+03	5.010817288553618548e-02	1.039993406063920656e+00	2.129992714367729967e+00	9.610587804565209069e+01
1.307039999999312840e+03	1.082106572397757688e-04	1.029993436649869754e+00	2.099992706533007958e+00	8.666180843292443114e+01
1.307879999999308893e+03	1.081772418263657402e-04	1.029993472016211165e+00	2.049992656884136899e+00	9.399558603479422914e+01
1.308719999999305173e+03	-9.891806660381512878e-03	1.009993490201235300e+00	2.039992656264106863e+00	9.439625477334450920e+01
1.309559999999301226e+03	1.010822886954571183e-02	9.899934967287771226e-01	1.989992614179097563e+00	1.106359979079554705e+02
1.310399999999297506e+03	1.081483457316273229e-04	1.029993548123477431e+00	1.969992591765862278e+00	1.133794050497092485e+02
1.311239999999293559e+03	2.010812887447622002e-02	1.019993606553980747e+00	1.959992587462405123e+00	1.170260708816963273e+02
1.312079999999289839e+03	1.010808882665231723e-02	1.009993577409872945e+00	2.019992667199637992e+00	1.192139606961353593e+02
1.312919999999285892e+03	1.010807871710856821e-02	9.999935883937602910e-01	2.049992710255285733e+00	1.115270236390583989e+02
1.313759999999282172e+03	-9.891904348997953775e-03	9.799936183539765810e-01	2.119992686624200484e+00	1.129148614048121999e+02
1.314599999999278452e+03	-2.989193541395959372e-02	1.019993591241420194e+00	2.049992707309269857e+00	1.027476371874332983e+02
1.315439999999274505e+03	-3.989199569743590024e-02	9.999935616380256631e-01	2.089992714633839288e+00	9.864726609542155700e+01
1.316279999999270785e+03	-4.989202940900812344e-02	1.019993542038345913e+00	2.089992773794775438e+00	1.041866778243704914e+02
1.317119999999266838e+03	-2.989204380834009286e-02	1.009993553237153119e+00	2.119992776432162884e+00	1.065107270391682732e+02
1.317959999999263118e+03	-1.989208048925586100e-02	1.029993561087485077e+00	2.109992708339474277e+00	1.219049737601249319e+02
1.318799999999259171e+03	-9.892068360831847429e-03	9.899936140008416263e-01	2.109992750569490649e+00	1.111417046006209404e+02
1.319639999999255451e+03	1.079182452769784619e-04	9.799936172231639153e-01	2.049992759385196539e+00	1.036838162280873377e+02
1.320479999999251504e+03	-2.989215227689843296e-02	1.009993617656903986e+00	2.089992822343723411e+00	1.022089369582295717e+02
1.321319999999247784e+03	-2.989222735563003622e-02	9.999936342493609409e-01	1.999992823251434348e+00	1.093234975341333097e+02
1.322159999999243837e+03	2.010774956755270043e-02	9.899936514151307376e-01	2.009992858005754890e+00	9.959256293393515591e+01
1.322999999999240117e+03	4.010771431845625012e-02	1.019993671345027053e+00	1.999992931740451452e+00	9.475433122807586983e+01
1.323839999999236397e+03	1.010765202697625278e-02	1.009993650432190471e+00	2.079992914046959296e+00	1.058515384508979054e+02
1.324679999999232450e+03	-9.892376067963825140e-03	1.009993633915352795e+00	2.129992917718772638e+00	9.950938748399391898e+01
1.325519999999228730e+03	2.010758582439717973e-02	1.049993646627516819e+00	2.029992955586338521e+00	1.047042431501891144e+02
1.326359999999224783e+03	1.010757868511921904e-02	1.029993645484993170e+00	2.069993000785090409e+00	1.078205715645558485e+02
1.327199999999221063e+03	1.010753968778704132e-02	1.019993719944835231e+00	2.109993050234408418e+00	1.026906245442666687e+02
1.328039999999217116e+03	1.010758338073964625e-02	9.999938073245271397e-01	2.129993025297761466e+00	1.076125832089243772e+02
1.328879999999213396e+03	-2.989242642500646377e-02	1.019993803981114944e+00	2.139993006361391892e+00	9.856575840771898811e+01
1.329719999999209449e+03	-3.989241128137707704e-02	9.799938035491220223e-01	2.089992932477472642e+00	9.813799258125536085e+01
1.330559999999205729e+03	-9.892417616922362725e-03	9.699937948094835560e-01	2.079992917518456608e+00	1.008811137158707822e+02
1.331399999999201782e+03	-9.892383477373478673e-03	9.799938512534910329e-01	2.019992932822679776e+00	1.115273885740684534e+02
1.332239999999198062e+03	-2.989241428562715991e-02	9.999938898255287256e-01	1.979992921241743087e+00	9.591508036581824115e+01
1.333079999999194342e+03	-2.989241930356881238e-02	9.699938540049706237e-01	2.079992912798588112e+00	9.754740294819291080e+01
1.333919999999190395e+03	1.076521180680245059e-04	1.009993939865925672e+00	2.129992901297987906e+00	1.065268330592021186e+02
1.334759999999186675e+03	3.010764712029052534e-02	1.109993962885928998e+00	2.099992927606021631e+00	1.089139792636260324e+02
1.335599999999182728e+03	2.010765813071199726e-02	1.109993950913684690e+00	2.099992959785112134e+00	1.013469982179683910e+02
1.336439999999179008e+03	1.076779936533363622e-04	1.029993916703306089e+00	1.999992982109465967e+00	1.078068461521582151e+02
1.337279999999175061e+03	3.010770142520685297e-02	1.099993832138446814e+00	2.029992953242801601e+00	1.046826452279188970e+02
1.338119999999171341e+03	1.010774856902599446e-02	1.049993808754526192e+00	2.099992969869796777e+00	1.098078321807001032e+02
1.338959999999167394e+03	-9.892202594482939551e-03	1.039993807299234074e+00	2.109993007059545622e+00	1.188834562145504350e+02
1.339799999999163674e+03	-9.892210018803913527e-03	1.029993852302221846e+00	2.079993063580332979e+00	1.063287940732762422e+02
1.340639999999159727e+03	1.077378629431690590e-04	1.029993902845196985e+00	2.129993063015560573e+00	1.067954849263301185e+02
1.341479999999156007e+03	1.010773378266220657e-02	1.049993922541946345e+00	2.069993081862949946e+00	1.070759747387596406e+02
1.342319999999152287e+03	1.010767180283364368e-02	1.019993999587469835e+00	2.049993138174243779e+00	1.082439395719577533e+02
1.343159999999148340e+03	1.010764941728863400e-02	9.799940607895234468e-01	2.009993135406101139e+00	1.049447184718766266e+02
1.343999999999144620e+03	-9.892332929538370095e-03	1.009994109241846072e+00	2.109993155915128593e+00	1.009654417429187561e+02
1.344839999999140673e+03	-3.989235672494652329e-02	1.029994049685195812e+00	2.149993207178505727e+00	1.045775832128688165e+02
1.345679999999136953e+03	-2.989235734273893233e-02	9.699940139895738556e-01	2.089993151008006311e+00	1.157453068338516573e+02
1.346519999999133006e+03	1.076260690752753823e-04	9.899940680825759509e-01	1.959993205426997287e+00	1.144457581985193713e+02
1.347359999999129286e+03	1.010760724571878669e-02	9.999940835560894303e-01	1.969993295455110704e+00	1.106659193325667871e+02
1.348199999999125339e+03	3.010763369805329048e-02	9.499940862095778149e-01	1.949993346374865100e+00	1.003976869587356475e+02
1.349039999999121619e+03	6.010760556817933142e-02	9.899941115494019783e-01	1.899993390443779573e+00	1.032375518892937691e+02
1.349879999999117899e+03	1.010761648514933546e-02	1.009994054960867249e+00	1.979993444108293588e+00	1.009410686702002238e+02
1.350719999999113952e+03	1.076794134943668630e-04	1.019994014052949538e+00	1.999993466911789808e+00	1.045628862460688993e+02
1.351559999999110232e+03	1.010770185130769119e-02	1.019994041636922422e+00	2.009993413783582206e+00	1.077360864763433170e+02
1.352399999999106285e+03	5.010772441047441073e-02	1.029993982786023832e+00	1.969993415139825732e+00	1.076403356687675625e+02
1.353239999999102565e+03	3.010776191502009466e-02	1.009993934932126081e+00	1.929993388310964120e+00	1.055824830067937086e+02
1.354079999999098618e+03	1.010770945637669282e-02	1.009993909767976206e+00	1.889993417093276173e+00	1.123480273407001988e+02
1.354919999999094898e+03	1.010768020992350996e-02	1.009993897344871439e+00	1.959993469439858638e+00	1.084070980099532875e+02
1.355759999999090951e+03	1.010771525464700636e-02	1.009993922593539040e+00	1.979993533373112458e+00	1.030423210419987328e+02
1.356599999999087231e+03	4.010774397848450301e-02	9.999939242800423012e-01	1.989993499450435133e+00	1.028241129697452152e+02
1.357439999999083284e+03	3.010776318853514155e-02	1.019993938169124315e+00	1.979993540824420917e+00	1.006928956337179102e+02
1.358279999999079564e+03	1.010773850289159274e-02	9.699939430405777330e-01	1.939993600717405009e+00	9.641416523210151013e+01
1.359119999999075844e+03	1.010778348530282436e-02	9.799939473220191655e-01	1.989993584282269135e+00	9.184689042954727256e+01
1.359959999999071897e+03	1.078638388224579256e-04	9.899939806520358099e-01	2.029993600706248458e+00	1.091066717943523372e+02
1.360799999999068177e+03	1.010791988276739731e-02	9.899939483016751973e-01	2.019993585922484236e+00	1.044626137364041796e+02
1.361639999999064230e+03	1.079928913399337792e-04	9.799939276390675635e-01	1.999993541958591914e+00	1.036759595321288714e+02
1.362479999999060510e+03	1.010800661413987708e-02	9.599938874991403859e-01	1.949993514778340042e+00	1.032036379553040888e+02
1.363319999999056563e+03	1.010805586491121330e-02	9.899939017169773203e-01	1.939993491963050154e+00	9.592053750188442507e+01
1.364159999999052843e+03	2.010808592834361849e-02	9.999938848764219346e-01	1.959993530681966911e+00	9.355078691458582796e+01
1.364999999999048896e+03	2.010804186070222835e-02	9.999939147298502196e-01	1.949993544778587662e+00	1.031292290548818755e+02
1.365839999999045176e+03	4.010806080472133911e-02	1.029993947152459954e+00	1.999993564937595947e+00	1.058759652847998893e+02
1.366679999999041229e+03	4.010805802671445208e-02	1.039993976495338979e+00	1.909993529719508309e+00	9.952415326908831616e+01
1.367519999999037509e+03	1.010803188860856863e-02	1.019993912558548876e+00	1.939993498636221947e+00	9.971288325173935618e+01
1.368359999999033789e+03	2.010799119124269049e-02	1.019993881869912800e+00	1.929993542765162662e+00	9.382608467974557698e+01
1.369199999999029842e+03	2.010798707547643144e-02	1.019993893057726364e+00	1.969993578929452704e+00	9.529407865971812441e+01
1.370039999999026122e+03	2.010796894677736521e-02	9.999938950906429591e-01	1.969993597676354957e+00	1.031749481708704366e+02
1.370879999999022175e+03	4.010795464562744161e-02	9.799939141007593113e-01	1.929993587298164615e+00	1.029031773848866465e+02
1.371719999999018455e+03	2.010795054574438315e-02	9.699939419318687195e-01	1.949993618408217166e+00	9.874040740597155263e+01
1.372559999999014508e+03	1.010793991888750930e-02	1.019993952942771065e+00	1.949993656169611622e+00	1.062428551033757032e+02
1.373399999999010788e+03	1.079113452230910983e-04	1.019994017849894297e+00	1.959993649130087778e+00	1.087442140370649923e+02
1.374239999999006841e+03	1.078853438023606189e-04	1.029994000091503548e+00	1.949993709178077683e+00	9.724510252044737513e+01
1.375079999999003121e+03	-3.989213301720909155e-02	1.029994017243988313e+00	1.949993690631487864e+00	1.013457452952300031e+02
1.375919999998999174e+03	-3.989211022890958025e-02	1.039994041157370708e+00	1.999993714511775877e+00	1.028062040832683692e+02
1.376759999998995454e+03	1.078734296197122984e-04	1.019994053538896051e+00	1.999993726196341415e+00	1.046817481244033843e+02
1.377599999998991734e+03	2.010782162651463673e-02	1.009994090785927279e+00	1.969993754547086473e+00	1.098076229728503961e+02
1.378439999998987787e+03	1.010776096966633023e-02	1.009994083000556930e+00	1.939993690729810982e+00	1.128830747587498138e+02
1.379279999998984067e+03	-9.892233225820119824e-03	1.009994033266501390e+00	1.959993649593033238e+00	1.037283458302894701e+02
1.380119999998980120e+03	-9.892126019986203014e-03	1.009993982153588599e+00	1.999993619290985292e+00	1.002357644043040636e+02
1.380959999998976400e+03	1.079335568547139902e-04	1.009993907384827194e+00	2.009993605877019807e+00	1.051401424255440133e+02
1.381799999998972453e+03	-1.989200903809164311e-02	1.009993879703123820e+00	2.059993604514374521e+00	9.508236706085958190e+01
1.382639999998968733e+03	1.010802105367500023e-02	1.029993854854996282e+00	1.949993621657700293e+00	1.040478115268021213e+02
1.383479999998964786e+03	1.010798272445660728e-02	1.029993809235721480e+00	1.949993638975485055e+00	9.842737069904283942e+01
1.384319999998961066e+03	3.010799320532542289e-02	1.019993858006245535e+00	1.999993592754088390e+00	1.100549599560496858e+02
1.385159999998957119e+03	3.010800701060560580e-02	9.899939511827270389e-01	1.999993612591727477e+00	1.280317328797601704e+02
1.385999999998953399e+03	3.010796326859469310e-02	1.019993994081061395e+00	1.949993571136873882e+00	1.138176138260644876e+02
1.386839999998949679e+03	-1.989203539261129999e-02	9.899939541789962716e-01	1.999993512004179630e+00	1.082888864627562526e+02
1.387679999998945732e+03	-9.892052812794344119e-03	9.999939525718307687e-01	2.049993493760168484e+00	9.897183285269332487e+01
1.388519999998942012e+03	1.079441609515989134e-04	1.019993889241892937e+00	1.969993489904056982e+00	8.838174693299316687e+01
1.389359999998938065e+03	2.010795959723283774e-02	9.999938878161358513e-01	1.959993439422484274e+00	8.602732976532907117e+01
1.390199999998934345e+03	1.010787740657771890e-02	9.799939457562795164e-01	2.009993451528036434e+00	1.066147525878994031e+02
1.391039999998930398e+03	1.078026514957263946e-04	9.399939606880766130e-01	2.009993430917142554e+00	9.996768158203882138e+01
1.391879999998926678e+03	1.077921975827468359e-04	9.299939733992760305e-01	2.019993403568766777e+00	1.059790368010940682e+02
1.392719999998922731e+03	-3.989220588253217931e-02	9.699940147478592900e-01	2.099993448762849102e+00	1.005858864941116053e+02
1.393559999998919011e+03	-1.989223990482855836e-02	9.799939788574261179e-01	2.039993463249607508e+00	1.053499597483377386e+02
1.394399999998915064e+03	1.078059206742523057e-04	9.999940233063689954e-01	2.039993445321712784e+00	1.082082574545358113e+02
1.395239999998911344e+03	-9.892134898725512757e-03	1.009994067867691303e+00	2.099993369582584535e+00	1.089232360782546465e+02
1.396079999998907624e+03	1.010785127363319873e-02	9.599940459399260995e-01	2.099993332299364912e+00	1.053526254299143687e+02
1.396919999998903677e+03	-1.989213380631872641e-02	9.999940978729459085e-01	2.099993383669954916e+00	1.002101859177413985e+02
1.397759999998899957e+03	-2.989210401525076166e-02	1.009994068311481641e+00	2.049993337604622656e+00	1.011244662793468052e+02
1.398599999998896010e+03	1.010784957067813183e-02	1.009994047788334015e+00	2.009993309471405087e+00	1.066735097969072683e+02
1.399439999998892290e+03	1.010783066775227182e-02	1.019994023547968531e+00	2.009993275416509295e+00	9.100238748367752351e+01
1.400279999998888343e+03	1.077924738022142872e-04	1.029994026576259269e+00	1.999993222726437647e+00	9.360011627316809779e+01
1.401119999998884623e+03	3.010778208198690645e-02	1.059994020192526865e+00	2.099993217137841928e+00	9.115820512309642254e+01
1.401959999998880676e+03	1.010778941211920058e-02	1.059994043935856833e+00	2.099993220620632428e+00	9.469265625562502464e+01
1.402799999998876956e+03	3.010778436861514390e-02	1.029994073376696351e+00	2.129993217528490135e+00	1.008142409747521810e+02
1.403639999998873009e+03	3.010776542631148772e-02	9.999940379739086227e-01	2.069993226371509287e+00	9.448708212147528229e+01
1.404479999998869289e+03	1.078047863137547357e-04	9.999940569480609831e-01	2.039993184994968178e+00	9.369100617901554529e+01
1.405319999998865569e+03	-9.892137616470913011e-03	9.999940441452629392e-01	2.119993102866144508e+00	1.052135434214617078e+02
1.406159999998861622e+03	1.078328846839991882e-04	9.599940385815270982e-01	2.059993133811447219e+00	1.081269195205917981e+02
1.406999999998857902e+03	3.010784340141374471e-02	9.499941003719768462e-01	2.069993201284806794e+00	1.018741408252130469e+02
1.407839999998853955e+03	3.010780093239644184e-02	1.009994065307579403e+00	1.999993218446268539e+00	1.191231682780893948e+02
1.408679999998850235e+03	4.010781245793957478e-02	1.039994079852386788e+00	1.979993176679964995e+00	1.144722191339712083e+02
1.409519999998846288e+03	1.010776435985930206e-02	1.009994019769122842e+00	1.949993201523166908e+00	1.206819787017599026e+02
1.410359999998842568e+03	1.010777085876537161e-02	1.019994007297023719e+00	1.989993211018310948e+00	1.034075419497579134e+02
1.411199999998838621e+03	-1.989221262838298393e-02	1.009993993198360140e+00	2.069993168658808003e+00	1.080428798985567198e+02
1.412039999998834901e+03	-2.989217993839486665e-02	9.799939765942340397e-01	2.099993141113406736e+00	1.048241192294203898e+02
1.412879999998831181e+03	-4.989216870892934641e-02	1.039993983658998200e+00	2.069993127754532480e+00	1.018930090742762218e+02
1.413719999998827234e+03	-2.989216264135470535e-02	1.009993970594179613e+00	2.059993146912954654e+00	1.101344526659429022e+02
1.414559999998823514e+03	-2.989219518852919560e-02	9.899939419430027199e-01	2.049993081053049782e+00	1.030791725746053089e+02
1.415399999998819567e+03	-1.989224215234817322e-02	9.899939223247921083e-01	1.999993080731183426e+00	1.018458217118807454e+02
1.416239999998815847e+03	-2.989230480918184107e-02	1.029993925643079455e+00	2.049993092460226762e+00	1.071065058643496286e+02
1.417079999998811900e+03	-1.989231451845220947e-02	9.899939595214123367e-01	1.929993090775983022e+00	1.032624776168181597e+02
1.417919999998808180e+03	-3.989229183815567320e-02	9.999939708110033854e-01	1.929993054299230737e+00	1.069562069146368799e+02
1.418759999998804233e+03	-4.989227284501292214e-02	1.009994017906413744e+00	1.969993032399055988e+00	1.191722616854060988e+02
1.419599999998800513e+03	-2.989228870107945440e-02	9.999940475487438807e-01	1.949993048972296972e+00	1.065017483015300286e+02
1.420439999998796566e+03	-3.989233503897875871e-02	1.009994026828187952e+00	1.969993092337763096e+00	1.038998058870483874e+02
1.421279999998792846e+03	-2.989235784268553034e-02	9.799940576207029075e-01	1.949993093670500111e+00	9.033853075360622142e+01
1.422119999998789126e+03	-9.892303191460179168e-03	1.009994066484712238e+00	1.989993081746384451e+00	8.720132693452808326e+01
1.422959999998785179e+03	1.077130000050217706e-04	9.899940430944885739e-01	2.029993064906244093e+00	9.931915088941882175e+01
1.423799999998781459e+03	-9.892226702918411468e-03	1.019994023476206824e+00	2.109993087027933978e+00	9.659013775502846499e+01
1.424639999998777512e+03	1.010771657829758439e-02	9.999939972536836530e-01	2.069993103200567397e+00	9.295196208112184877e+01
1.425479999998773792e+03	5.010777844763988215e-02	9.799939803852322218e-01	1.979993120790521477e+00	9.076960510054388465e+01
1.426319999998769845e+03	3.010778693735749814e-02	9.699940020590497314e-01	1.959993166384189633e+00	9.545986185793748291e+01
1.427159999998766125e+03	2.010777015551623581e-02	9.499940649597061748e-01	2.009993150673371698e+00	9.527478370564608667e+01
1.427999999998762178e+03	3.010777734312840292e-02	9.599940829688995425e-01	2.019993134607740881e+00	9.916318839050521206e+01
1.428839999998758458e+03	2.010777107018895879e-02	9.399941092899611883e-01	1.989993188865904150e+00	9.249645057092709521e+01
1.429679999998754511e+03	4.010771625465667234e-02	9.599940767580348311e-01	2.009993211000193902e+00	9.449644444076463401e+01
1.430519999998750791e+03	3.010781616058888499e-02	9.699940614005972961e-01	1.949993218251020011e+00	9.769607514682314786e+01
1.431359999998747071e+03	-9.892180609543397077e-03	9.699940115919194472e-01	1.989993238403749309e+00	9.361629230947107771e+01
1.432199999998743124e+03	-1.989215558222171346e-02	9.899939361931352488e-01	1.979993182540763730e+00	9.816831292230661177e+01
1.433039999998739404e+03	-1.989217204456681168e-02	9.899939492880969194e-01	2.019993175337840174e+00	1.078993059205015328e+02
1.433879999998735457e+03	-9.892171213061955182e-03	9.999939772076298361e-01	2.019993163143694925e+00	1.037381576505092937e+02
1.434719999998731737e+03	-3.989220381691217787e-02	1.019994001333907496e+00	2.099993150880380632e+00	1.002412493190075509e+02
1.435559999998727790e+03	-2.989222887939393947e-02	1.019993913423710374e+00	2.099993147220224010e+00	1.021427387042624844e+02
1.436399999998724070e+03	1.077848504445894356e-04	1.019993848614045850e+00	2.039993155549773896e+00	1.052843635671034690e+02
1.437239999998720123e+03	1.077586738814254952e-04	1.029993791185228158e+00	2.069993090233052335e+00	1.101691556768860494e+02
1.438079999998716403e+03	-1.989225965891299949e-02	1.039993755402859321e+00	2.079993085238060591e+00	1.071004696817684163e+02
1.438919999998712456e+03	-2.989225545883764448e-02	1.039993739631336567e+00	2.049993070506631820e+00	1.152590752767758175e+02
1.439759999998708736e+03	-4.989223452140059689e-02	1.049993764836422594e+00	2.039993073588563188e+00	1.101537267715986559e+02
1.440599999998705016e+03	1.077718445474436660e-04	1.029993765682220674e+00	1.979993129117627149e+00	1.040908832843363712e+02
1.441439999998701069e+03	-9.892278808253923000e-03	1.019993783889624694e+00	2.099993147806036298e+00	1.044532503151477982e+02
1.442279999998697349e+03	-9.892235215626953015e-03	1.009993781080687381e+00	2.069993143931433632e+00	1.046706705336346488e+02
1.443119999998693402e+03	1.010777093171457384e-02	9.999938033886816013e-01	2.029993155320469089e+00	1.148009032952203654e+02
1.443959999998689682e+03	3.010776256209208787e-02	1.009993873848502588e+00	2.039993162448430208e+00	1.178791526369249993e+02
1.444799999998685735e+03	2.010772898100912295e-02	1.019993909452283853e+00	2.019993229440983029e+00	1.227259559956101782e+02
1.445639999998682015e+03	-9.892219324108979944e-03	9.999939159239331632e-01	2.009993273398187785e+00	1.106343670650808804e+02
1.446479999998678068e+03	-9.892167960096514764e-03	9.799938761540071264e-01	2.019993236666522751e+00	1.083791943372569051e+02
1.447319999998674348e+03	1.078322311849114180e-04	9.499938744948616121e-01	2.019993191804254629e+00	1.080260175773937164e+02
1.448159999998670401e+03	-9.892162585756026499e-03	9.499938758003576567e-01	1.949993212575243273e+00	1.148143308909822053e+02
1.448999999998666681e+03	-9.892123520511438700e-03	9.499938957598758060e-01	1.929993210469723053e+00	1.028870629480444876e+02
1.449839999998662961e+03	1.010794273920295576e-02	9.699939528002685662e-01	2.009993169572795058e+00	8.773044625119106854e+01
1.450679999998659014e+03	-9.892085510580565788e-03	9.799939535107021760e-01	1.999993157838769298e+00	1.006368418489230123e+02
1.451519999998655294e+03	-9.892066795350934125e-03	9.799939377056513523e-01	1.999993114449758913e+00	9.138071576914657612e+01
1.452359999998651347e+03	1.010794779455036901e-02	9.699939867875492228e-01	2.059993150416336682e+00	1.008268938749431243e+02
1.453199999998647627e+03	1.079264719464953894e-04	1.009993901069418332e+00	2.079993135530122217e+00	1.034945276152522524e+02
1.454039999998643680e+03	1.079318874659434733e-04	1.009993795512651005e+00	2.099993087996453234e+00	1.100949981746845197e+02
1.454879999998639960e+03	-9.892019928959206593e-03	1.019993773194946662e+00	2.089993109266247373e+00	1.070554998798502879e+02
1.455719999998636013e+03	-9.891965722318945067e-03	1.009993818752914940e+00	2.079993088872851281e+00	9.823143528710573946e+01
1.456559999998632293e+03	-2.989191689682182615e-02	1.029993833216017229e+00	2.059993085368287957e+00	1.039373621473030198e+02
1.457399999998628573e+03	-3.989187608524900897e-02	1.029993816015829733e+00	1.969993082758151992e+00	1.073610279481745806e+02
1.458239999998624626e+03	-9.891868882518774914e-03	1.039993806231321427e+00	1.939993058675496096e+00	1.054150811823599128e+02
1.459079999998620906e+03	-2.989189594774943268e-02	1.029993767604868715e+00	2.049993030188540732e+00	1.072475131228711263e+02
1.459919999998616959e+03	-9.891906327480212008e-03	9.999937933957966374e-01	2.099993031224967055e+00	1.003466066713338449e+02
1.460759999998613239e+03	-2.989188062182997555e-02	1.019993803798931342e+00	2.029992995823057811e+00	1.062061724851646716e+02
1.461599999998609292e+03	-2.989189950601765788e-02	9.999937800057931980e-01	2.009993068969198049e+00	1.087218022887099664e+02
1.462439999998605572e+03	-3.989192669870521291e-02	1.019993794592635394e+00	2.069993056099233453e+00	9.723172859460315465e+01
1.463279999998601625e+03	-3.989194002748402273e-02	1.029993856493830462e+00	2.069993023469000271e+00	9.533750157021707139e+01
1.464119999998597905e+03	-9.891954264275155256e-03	9.999939140224005651e-01	2.009993000081865766e+00	8.820092879400101538e+01
1.464959999998593958e+03	-9.891961865574474405e-03	9.999939245804965182e-01	1.949992959966676764e+00	8.091872919718056778e+01
1.465799999998590238e+03	-2.989203393670206849e-02	9.899939189608484291e-01	1.889992931871949722e+00	9.054999442443872226e+01
1.466639999998586518e+03	-3.989199855435927172e-02	9.699938864237780400e-01	1.869992945418507579e+00	9.632904605346880089e+01
1.467479999998582571e+03	-1.989201292458886092e-02	9.899938224229216654e-01	1.879992978485094612e+00	9.979567267603005121e+01
1.468319999998578851e+03	-2.989199269403669881e-02	1.019993770868911298e+00	1.999992990366664003e+00	9.787627019650160776e+01
1.469159999998574904e+03	-1.989195726095955088e-02	1.019993784477901677e+00	1.999992988192224486e+00	1.027240802850185446e+02
1.469999999998571184e+03	1.010807604301789710e-02	1.019993789067560996e+00	1.969993003574000756e+00	1.086328760228818879e+02
1.470839999998567237e+03	2.010808933686503500e-02	1.009993823456383888e+00	1.959992951592111288e+00	1.121779706576779034e+02
1.471679999998563517e+03	1.081373412642537112e-04	1.029993858717130450e+00	1.959992958688400622e+00	1.113052833696463182e+02
1.472519999998559570e+03	-9.891926479007502604e-03	1.039993858032665752e+00	2.039992982763570328e+00	1.037819269279181640e+02
1.473359999998555850e+03	2.010810298824103337e-02	1.039993865317893951e+00	1.999992913847919329e+00	1.062675108854528645e+02
1.474199999998551903e+03	-2.989186867023982050e-02	1.029993895114380109e+00	2.069992973293219407e+00	1.077588612599736848e+02
1.475039999998548183e+03	-1.989189688540889123e-02	1.029993880706967735e+00	2.049993002021177180e+00	1.016538177310237927e+02
1.475879999998544463e+03	-9.891840613706652172e-03	1.009993923754396672e+00	2.039993003415502049e+00	1.039906819289006421e+02
1.476719999998540516e+03	-1.989181805679539686e-02	9.899939489213082089e-01	2.049992975027215891e+00	1.053930929403019547e+02
1.477559999998536796e+03	-1.989176479716465648e-02	9.899940272443067402e-01	2.049992969450307623e+00	1.092341739312987414e+02
1.478399999998532849e+03	-1.989171575709144935e-02	9.899940353993722519e-01	2.049992989955850664e+00	1.115388590874812138e+02
1.479239999998529129e+03	-1.989172288980517803e-02	9.799940591841590498e-01	2.029992993128820977e+00	1.039221454817879078e+02
1.480079999998525182e+03	1.010818506095931442e-02	9.899940806783570357e-01	2.019993011630773161e+00	1.063519345104499223e+02
1.480919999998521462e+03	1.081699242564009337e-04	9.799940570399527928e-01	2.069993023664102427e+00	1.078100272971535389e+02
1.481759999998517515e+03	-1.989186335106546064e-02	9.799940312417558808e-01	2.019993025734864389e+00	1.066849926539289015e+02
1.482599999998513795e+03	-1.989195086950064015e-02	9.899940098046947634e-01	2.069992986012680891e+00	1.100094600058125138e+02
1.483439999998509848e+03	-9.891925930867599345e-03	1.019994002880051376e+00	1.989993000451067306e+00	1.180041404169426755e+02
1.484279999998506128e+03	-9.891858503596917540e-03	1.039993939500068798e+00	1.979992999789526475e+00	9.980094866362077255e+01
1.485119999998502408e+03	-2.989182942662451173e-02	9.899938808565271753e-01	1.879992960349771813e+00	9.787917985796524079e+01
1.485959999998498461e+03	-4.989188312134344716e-02	1.009993839294792917e+00	1.889992937507142479e+00	1.037258992050655024e+02
1.486799999998494741e+03	-3.989189696587923384e-02	9.999938220164196201e-01	1.869992900069476383e+00	1.032338211285724725e+02
1.487639999998490794e+03	1.081118887889876882e-04	9.399938189113831166e-01	1.929992859452580367e+00	1.109385742826766545e+02
1.488479999998487074e+03	-1.989192027494284670e-02	9.899937578144761829e-01	1.989992881598183772e+00	1.015615358598923734e+02
1.489319999998483127e+03	-1.989190765424070362e-02	9.899936499461529094e-01	2.009992866738980144e+00	1.079355687373125932e+02
1.490159999998479407e+03	-1.989189147121931192e-02	1.009993571528843948e+00	1.979992854693217064e+00	1.087597325326739224e+02
1.490999999998475460e+03	-9.891915252409289039e-03	1.029993600473096738e+00	1.999992903771573127e+00	1.052542308098907284e+02
1.491839999998471740e+03	1.080692993634761858e-04	1.019993615279922716e+00	2.069992944487506925e+00	1.041511857073116118e+02
1.492679999998467792e+03	-9.891898703221071315e-03	1.019993606313866596e+00	2.079992959392113150e+00	1.044891392762577311e+02
1.493519999998464073e+03	-2.989187158739193412e-02	1.029993661652385262e+00	2.049992968975045571e+00	1.036919114176254197e+02
1.494359999998460353e+03	-9.891828388578908712e-03	1.029993728783411999e+00	2.049993005607138929e+00	1.152134650176928119e+02
1.495199999998456406e+03	1.010817340866005005e-02	1.039993691643928297e+00	2.039993015124292874e+00	1.111263971777332671e+02
1.496039999998452686e+03	1.081302511500793404e-04	1.019993666574276370e+00	2.049993036977368011e+00	1.166744855280171294e+02
1.496879999998448739e+03	-1.989190527300952957e-02	9.799936223191987317e-01	2.029992985927119076e+00	1.180030826070966441e+02
1.497719999998445019e+03	-9.891930285618801347e-03	9.699936852213946192e-01	1.969992974583905543e+00	1.228002408545443558e+02
1.498559999998441072e+03	-9.891949773748321198e-03	9.799937070307256359e-01	1.959992989952857201e+00	1.106786089261817807e+02
1.499399999998437352e+03	-9.892011654046156677e-03	9.699937595081633557e-01	2.039993014777183422e+00	1.094054835228266427e+02
1.500239999998433404e+03	-2.989351897036013686e-02	9.799937555198013905e-01	2.099992976104296361e+00	1.036413889113071463e+02
1.501079999998429685e+03	-9.895515409040621380e-03	9.499937501570761000e-01	2.019992908061354342e+00	1.031837730608366712e+02
1.501919999998425737e+03	-1.989746420135486346e-02	9.599937113337170258e-01	1.989992853703890452e+00	1.069088744962947715e+02
1.502759999998422018e+03	-1.989941993289686892e-02	9.899936392251644790e-01	1.919992843696370244e+00	1.011436794264788404e+02
1.503599999998418298e+03	-9.901388426862736680e-03	9.899935979386790263e-01	1.939992869670594366e+00	1.076847086309268775e+02
1.504439999998414351e+03	-9.903307513030673581e-03	9.999935636412683460e-01	1.879992873406022946e+00	1.096090336609204883e+02
1.505279999998410631e+03	-9.905218954131536288e-03	9.899935673810988934e-01	1.899992894532479770e+00	1.077641405410982713e+02
1.506119999998406684e+03	-9.907119417111249007e-03	9.899935669767131463e-01	1.909992912484986372e+00	1.046567659301921367e+02
1.506959999998402964e+03	1.009085859091118920e-02	9.899936031249764179e-01	1.879992911686745094e+00	9.279245084840164282e+01
1.507799999998399016e+03	2.008889190534950825e-02	9.799936626932167494e-01	1.879992916993900032e+00	1.006740080456649622e+02
1.508639999998395297e+03	8.684576698635433742e-05	9.699936906355542954e-01	1.859992900092046542e+00	9.840290580243853924e+01
1.509479999998391349e+03	-9.915154773393618920e-03	1.009993717807861513e+00	1.939992904136729202e+00	9.204020789491829646e+01
1.510319999998387630e+03	8.287611107615024163e-05	9.899937315402225213e-01	1.969992878153914218e+00	8.922262571199055969e+01
1.511159999998383682e+03	8.091460672028518255e-05	9.699937070756059487e-01	2.019992866769890760e+00	1.055316376632210904e+02
1.511999999998379963e+03	1.007894533069411853e-02	9.899937861778688175e-01	2.069992917455367731e+00	1.133174470113878272e+02
1.512839999998376243e+03	7.698889841712386036e-05	9.599938258902499522e-01	2.069993010256996779e+00	1.039886401276126691e+02
1.513679999998372296e+03	1.007496148478650815e-02	9.799937990375515717e-01	2.099993032836466877e+00	1.023914291205163636e+02
1.514519999998368576e+03	-1.992695680996364738e-02	9.999938098272961318e-01	2.099992995048090005e+00	9.543295626992099301e+01
1.515359999998364628e+03	-1.992893030886262046e-02	9.899938457540906622e-01	2.089993013122016130e+00	9.125842098332975638e+01
1.516199999998360909e+03	8.006900449216769466e-02	1.109993852813209170e+00	2.099993011742069093e+00	1.067534804418686321e+02
1.517039999998356961e+03	-2.993304300870441859e-02	1.019993815383581248e+00	1.999993116316945097e+00	1.040506989249139593e+02
1.517879999998353242e+03	-2.993505058991491330e-02	1.029993789799507509e+00	1.979993107579367972e+00	9.442892032998794605e+01
1.518719999998349294e+03	3.006290207304496490e-02	1.089993763553627870e+00	2.109993067872404815e+00	1.056557069266947337e+02
1.519559999998345575e+03	1.006101098943018059e-02	1.079993753805472689e+00	2.049993062632794683e+00	9.439207137739401787e+01
1.520399999998341855e+03	1.005909536269349903e-02	1.069993691953475601e+00	2.029993047560148867e+00	8.463352443196959030e+01
1.521239999998337908e+03	5.716437811735893991e-05	1.029993689819304059e+00	1.989993005590080744e+00	9.677846938788371745e+01
1.522079999998334188e+03	1.005531930229203522e-02	1.029993705641744972e+00	1.979992977173794744e+00	1.000655460461854034e+02
1.522919999998330240e+03	1.005337353488181505e-02	1.019993702824240955e+00	1.959992974976668023e+00	9.503786516433521570e+01
1.523759999998326521e+03	1.005136329435259504e-02	9.999936820332205878e-01	1.999992940731612157e+00	9.502162225106911819e+01
1.524599999998322573e+03	4.004929335587795181e-02	9.999936431246123636e-01	1.959992950524046984e+00	9.201132807934342850e+01
1.525439999998318854e+03	-9.952735979454251092e-03	9.699936857994748696e-01	1.979993005905202441e+00	1.022054075073988315e+02
1.526279999998314906e+03	-3.995472329362610014e-02	9.799937089377789290e-01	2.049993027253696809e+00	1.003220379721540780e+02
1.527119999998311187e+03	-9.956731540272786493e-03	9.899936793273640401e-01	2.049993062213849360e+00	9.519197968942282273e+01
1.527959999998307239e+03	1.004125085239209250e-02	9.799937413606383263e-01	2.069992969568930974e+00	1.001132866112648685e+02
1.528799999998303520e+03	-4.996073968713646979e-02	1.019993853939755279e+00	2.089992919666327165e+00	1.110661438875388853e+02
1.529639999998299800e+03	-2.996273297344457381e-02	9.799939119998597459e-01	1.929992947979450202e+00	1.146383701154849035e+02
1.530479999998295852e+03	-1.996467573197917636e-02	9.599939008046153299e-01	1.919992955379709709e+00	1.077815596059149215e+02
1.531319999998292133e+03	-1.996657618019957725e-02	9.799938205079435916e-01	1.909992972165187597e+00	1.096676926696793259e+02
1.532159999998288185e+03	2.003143900581029133e-02	9.799937558492648471e-01	1.929992922529041088e+00	1.077993725079379743e+02
1.532999999998284466e+03	1.002941671319287041e-02	1.019993787141207697e+00	1.999992885543305343e+00	1.116777223023739509e+02
1.533839999998280518e+03	2.739055950702653217e-05	9.999937898378533641e-01	2.019992850323909295e+00	1.150051709180483357e+02
1.534679999998276799e+03	2.534323217860938465e-05	9.899938039244982058e-01	1.989992864127626770e+00	1.110019325801281838e+02
1.535519999998272851e+03	-1.997664315878057081e-02	1.019993842917028548e+00	1.969992876087805600e+00	1.085993680304412834e+02
1.536359999998269132e+03	2.002142244348957545e-02	9.999938423381827812e-01	1.949992883821785927e+00	9.815848740914834991e+01
1.537199999998265184e+03	1.001942535278864746e-02	9.799938820575353482e-01	1.949992920169267174e+00	1.008940687211257909e+02
1.538039999998261464e+03	1.001739567596171034e-02	9.599938708784092611e-01	1.929992933531126775e+00	1.035347593997930460e+02
1.538879999998257745e+03	1.001539858778171047e-02	9.699938396933771578e-01	1.949992961830204985e+00	1.071193200533309948e+02
1.539719999998253797e+03	2.001390879922266067e-02	9.799937846067509062e-01	1.949993054377246349e+00	1.042703123765445667e+02
1.540559999998250078e+03	1.001379999657770262e-02	9.999938029224426650e-01	1.959993098992319549e+00	1.095607980857195116e+02
1.541399999998246130e+03	2.001378657985228293e-02	9.599937964907658827e-01	1.999993106103371110e+00	1.207351991959776853e+02
1.542239999998242411e+03	1.001375573837337551e-02	9.799938768479881102e-01	2.049993118768703937e+00	1.204394011231197794e+02
1.543079999998238463e+03	1.001373144926223646e-02	9.899939037567646594e-01	2.049993120029662830e+00	1.112622147720802417e+02
1.543919999998234744e+03	1.365037988539429847e-05	9.899938897903346469e-01	2.079993089653962457e+00	1.077560492077941205e+02
1.544759999998230796e+03	2.001357737388953159e-02	9.899938562265137021e-01	2.069993065966974743e+00	1.036520573765472477e+02
1.545599999998227077e+03	-2.998648695078945034e-02	9.999938509926433738e-01	2.099993031473195604e+00	1.041893697851239153e+02
1.546439999998223129e+03	-9.986499280769500775e-03	9.999938141811871573e-01	2.129992960577662409e+00	1.135118669150231199e+02
1.547279999998219409e+03	-1.998645760918459080e-02	9.999937814614676679e-01	2.029992941699512610e+00	1.081056942472222460e+02
1.548119999998215690e+03	1.001351670680989889e-02	9.799937431650828090e-01	2.039992921270122661e+00	1.058617712770353165e+02
1.548959999998211742e+03	-9.986448707559485161e-03	1.009993733708417718e+00	2.029992919456138356e+00	9.751552717967635431e+01
1.549799999998208023e+03	-9.986454356515097469e-03	9.899936532478940121e-01	2.009992966294536387e+00	9.550759791333898363e+01
1.550639999998204075e+03	-9.986514211911193609e-03	9.999936255958083997e-01	2.009993062448474088e+00	1.013028037919521580e+02
1.551479999998200356e+03	-1.998659346788481117e-02	1.009993584347498530e+00	2.019993065429719792e+00	1.007801466886264734e+02
1.552319999998196408e+03	1.001341046778965460e-02	1.009993559963987542e+00	1.989993030214866510e+00	1.024665524266310399e+02
1.553159999998192689e+03	1.001346614021434399e-02	9.999935464557937470e-01	2.009993008532795056e+00	1.084787249236934059e+02
1.553999999998188741e+03	1.001346471569595706e-02	1.019993589805620271e+00	1.929993021797506758e+00	9.808569936767121078e+01
1.554839999998185021e+03	1.001338200305504356e-02	1.009993545835146556e+00	1.929992998454846731e+00	1.088498474724734990e+02
1.555679999998181074e+03	1.001339254381727363e-02	9.999935012530350997e-01	1.949993002400536968e+00	1.023082632121860627e+02
1.556519999998177354e+03	1.001344947507216282e-02	9.999935902208566540e-01	2.019992918059294151e+00	1.033834954639356170e+02
1.557359999998173635e+03	1.347208433447562877e-05	9.899935897164462428e-01	2.029992825532800804e+00	1.040283788838945327e+02
1.558199999998169687e+03	-1.998644033828152547e-02	9.999935934544110783e-01	2.069992787529722378e+00	1.074150164431946735e+02
1.559039999998165968e+03	-1.998646963692883582e-02	9.799936264807375119e-01	2.029992767982245372e+00	1.144472549098655776e+02
1.559879999998162020e+03	1.001343459915594349e-02	1.009993612950756514e+00	2.019992760684806932e+00	1.166669270441277177e+02
1.560719999998158301e+03	1.340567785864940764e-05	1.019993650550240494e+00	1.959992762581227232e+00	1.049986572015162096e+02
1.561559999998154353e+03	4.001333514026969573e-02	1.039993686193473099e+00	1.979992793613527757e+00	1.059977684191181027e+02
1.562399999998150633e+03	5.001329766364478319e-02	1.069993658483296084e+00	2.039992911263601716e+00	9.959712546492602314e+01
1.563239999998146686e+03	2.001324655388859314e-02	1.019993631896641828e+00	2.069992927875778932e+00	9.575641063815118059e+01
1.564079999998142966e+03	5.001325576779131615e-02	1.039993642043003375e+00	2.049992936382238451e+00	9.745238391951468770e+01
1.564919999998139247e+03	-9.986696997992637950e-03	1.029993661715847164e+00	2.049992931111807248e+00	9.946993132674839444e+01
1.565759999998135299e+03	-2.998671432687080238e-02	1.029993662296529333e+00	1.979992880710925274e+00	9.168071570217941257e+01
1.566599999998131580e+03	-3.998667651745265589e-02	1.029993656891386777e+00	1.979992861079283850e+00	8.500707664268482233e+01
1.567439999998127632e+03	-3.998663733499187994e-02	1.009993639434960233e+00	2.009992894066044311e+00	8.800263727589725704e+01
1.568279999998123913e+03	-2.998657791363093170e-02	9.599935900663820743e-01	1.989992961203175259e+00	9.180011990216232221e+01
1.569119999998119965e+03	-2.998657156657656003e-02	9.899935553773997476e-01	1.999993004262213825e+00	1.020785363547525719e+02
1.569959999998116245e+03	-1.998657599847063204e-02	1.019993548909915226e+00	1.989993035208905470e+00	9.924540341838471136e+01
1.570799999998112298e+03	-4.998659122031424984e-02	1.019993652659114236e+00	1.999993031985633163e+00	1.045460355187456116e+02
1.571639999998108578e+03	-5.998661248465839146e-02	1.019993751919441749e+00	1.999993063378305402e+00	1.017257932320273284e+02
1.572479999998104631e+03	-4.998659060731516085e-02	9.999938177887142121e-01	2.079993062129438020e+00	1.090341231605935661e+02
1.573319999998100911e+03	-1.998654773063348114e-02	9.999937627664952089e-01	1.989993130938164878e+00	1.154189383098113098e+02
1.574159999998097192e+03	1.349959891958372968e-05	9.699938065888361605e-01	2.059993196665783177e+00	1.082498273993419531e+02
1.574999999998093244e+03	-2.998643153499836941e-02	1.019993773148695659e+00	2.009993211902711074e+00	1.119482511683071522e+02
1.575839999998089525e+03	-2.998642356942494633e-02	1.009993797668878646e+00	1.969993239413615926e+00	1.121671226217642499e+02
1.576679999998085577e+03	-1.998640996075179768e-02	1.019993792583456127e+00	1.989993236479177918e+00	1.132985186170073177e+02
1.577519999998081857e+03	-1.998640041730831776e-02	1.019993759970393210e+00	2.019993271779117361e+00	1.059778315147503633e+02
1.578359999998077910e+03	-3.998632446156663578e-02	1.009993768878582499e+00	1.939993315651543204e+00	1.075851267607209820e+02
1.579199999998074190e+03	-2.998629854996709074e-02	1.039993797233994322e+00	1.989993232288954417e+00	1.055497598393941701e+02
1.580039999998070243e+03	2.001370072243014928e-02	9.999938409307590481e-01	1.969993191458557336e+00	1.083285396865980772e+02
1.580879999998066523e+03	1.373898940500613049e-05	9.899938649475478192e-01	1.929993206446204201e+00	1.109956613485828143e+02
1.581719999998062576e+03	1.001378368482136634e-02	1.019993923712384065e+00	1.969993194157984240e+00	1.135958977841892619e+02
1.582559999998058856e+03	-1.998623105869800493e-02	9.999939182754634670e-01	1.929993187787002462e+00	1.121563686998127309e+02
1.583399999998055137e+03	-2.998614298652705831e-02	9.999939229786432016e-01	1.929993192758603593e+00	1.022927243723556217e+02
1.584239999998051189e+03	-9.986081493919257007e-03	9.599939359506570735e-01	1.909993182122557309e+00	9.437428184479054494e+01
1.585079999998047469e+03	-1.998604950495543389e-02	9.699939078453986285e-01	1.949993248627105213e+00	9.062314320508269816e+01
1.585919999998043522e+03	2.001395194746946951e-02	9.799939598865807788e-01	1.999993277285675886e+00	1.053721675285827928e+02
1.586759999998039802e+03	1.001394003994420662e-02	9.899940200985235528e-01	1.989993268273489990e+00	1.022219111769424558e+02
1.587599999998035855e+03	1.001397489204122922e-02	9.899940343730193604e-01	1.959993293965724304e+00	9.633150143486743389e+01
1.588439999998032135e+03	1.399894422691853359e-05	9.799940679187617576e-01	2.049993337351445621e+00	9.979747495912883437e+01
1.589279999998028188e+03	3.001405423579221396e-02	9.799940817767753831e-01	2.049993301446985328e+00	8.887673001942607698e+01
1.590119999998024468e+03	2.001406483363258465e-02	9.999941538523915430e-01	2.079993247422360358e+00	9.032420993243560758e+01
1.590959999998020521e+03	1.001406358958023025e-02	9.799942306723223862e-01	2.069993230658769168e+00	9.519310005766973859e+01
1.591799999998016801e+03	1.411942809276777408e-05	9.699942445850880945e-01	2.049993225221498960e+00	8.111414164013501704e+01
1.592639999998013081e+03	-5.998595675297394014e-02	1.049994222527003140e+00	2.189993176928399343e+00	9.166683971278297349e+01
1.593479999998009134e+03	1.001405007583053806e-02	1.019994192367287500e+00	2.059993127400188140e+00	1.039984219947873498e+02
1.594319999998005414e+03	1.001413244801166273e-02	9.799941758858700114e-01	1.879993122098100988e+00	1.023976638566651900e+02
1.595159999998001467e+03	2.001422436086343001e-02	9.599942033129027497e-01	1.939993131682655303e+00	1.074369896042854862e+02
1.595999999997997747e+03	1.001421102591829558e-02	9.499941787860393116e-01	1.919993222787119258e+00	1.044606947376108650e+02
1.596839999997993800e+03	2.001418245866764395e-02	9.499941483577485357e-01	1.939993348511226179e+00	9.967477157126849363e+01
1.597679999997990080e+03	1.001417789748915155e-02	9.499941744918048991e-01	2.009993377165760542e+00	1.008031811098786648e+02
1.598519999997986133e+03	1.001419378154914247e-02	9.599941954745057071e-01	1.969993415752935073e+00	9.948019027146037274e+01
1.599359999997982413e+03	1.423490778121784081e-05	9.599942044082515613e-01	1.929993402951019954e+00	1.016865054531625958e+02
1.600199999997978466e+03	-9.985694957415408926e-03	9.499942726002446047e-01	1.939993398307372940e+00	1.070106236164435245e+02
1.601039999997974746e+03	1.001435659345055983e-02	9.599942303666895160e-01	1.929993405922284078e+00	9.920516763758089951e+01
1.601879999997971026e+03	3.001441159087977692e-02	9.799942514593389387e-01	1.969993357850443383e+00	1.075218574886789185e+02
1.602719999997967079e+03	2.001438813555683413e-02	9.799942321967566317e-01	1.999993270555209479e+00	1.045112498524029121e+02
1.603559999997963359e+03	1.438413111425553889e-05	9.699942339100083855e-01	1.929993239800537053e+00	9.470532400965012698e+01
1.604399999997959412e+03	1.436349173310125704e-05	9.499942861075426626e-01	1.999993258532487772e+00	1.028219147503360489e+02
1.605239999997955692e+03	-6.998565264708497824e-02	1.019994251379462202e+00	1.989993232691406044e+00	1.056916132636567909e+02
1.606079999997951745e+03	-5.998565559722664892e-02	1.009994274697614713e+00	1.999993243685874944e+00	1.134139076722464665e+02
1.606919999997948025e+03	-6.998565166719845909e-02	1.029994314230305852e+00	1.999993265978391221e+00	1.050469918247250547e+02
1.607759999997944078e+03	-4.998566913102717862e-02	1.039994289520610016e+00	2.009993278858455135e+00	1.070266960698745891e+02
1.608599999997940358e+03	-4.998566801141920285e-02	1.039994240695127470e+00	1.949993267918354034e+00	1.062151401638991501e+02
1.609439999997936411e+03	-3.998569176985594664e-02	1.019994247447611357e+00	1.949993223041346813e+00	1.017275119502102427e+02
1.610279999997932691e+03	1.427733374630519518e-05	1.039994282704506334e+00	1.979993274331638187e+00	1.080347156524905188e+02
1.611119999997928971e+03	2.001423025792288882e-02	1.029994207501868431e+00	2.029993288327180068e+00	1.138193669281182849e+02
1.611959999997925024e+03	4.001424722976200388e-02	1.049994160679139199e+00	2.099993245521627472e+00	1.112899383239885509e+02
1.612799999997921304e+03	5.001420569194597182e-02	1.049994094799688860e+00	2.119993221817187301e+00	1.027725005310171014e+02
1.613639999997917357e+03	4.001419319141061304e-02	1.049994125483849849e+00	2.099993202396342795e+00	1.126621475399874441e+02
1.614479999997913637e+03	2.001422076974584963e-02	1.049994088233226375e+00	2.129993122990616161e+00	1.205957894990320369e+02
1.615319999997909690e+03	1.001424171965398235e-02	1.009994132448276183e+00	2.039993027350125665e+00	1.083560477976275962e+02
1.616159999997905970e+03	1.429315553547455695e-05	1.019994131197933473e+00	1.989992990622533764e+00	1.060120930920317193e+02
1.616999999997902023e+03	3.001428326316662315e-02	1.009994160120110784e+00	2.019992949492419587e+00	1.056055740223366115e+02
1.617839999997898303e+03	3.001429182721822297e-02	9.999941609546088017e-01	1.989992903709019378e+00	1.023620647579479339e+02
1.618679999997894356e+03	2.001424072486511843e-02	9.999942049697676527e-01	1.949992929487301074e+00	1.004154838987175253e+02
1.619519999997890636e+03	4.001422415077041106e-02	9.999942215877853924e-01	1.899992938149439814e+00	9.224782787585448318e+01
1.620359999997886916e+03	1.001421685640463757e-02	9.799941754270480310e-01	1.909992983795951726e+00	9.134752675481188078e+01
1.621199999997882969e+03	3.001420433122975462e-02	9.599941205464528338e-01	1.929992989854680374e+00	9.780683422000470273e+01
1.622039999997879249e+03	3.001421511237237563e-02	9.899940679684166023e-01	1.929993010655013164e+00	9.568249182228919381e+01
1.622879999997875302e+03	3.001423954113214415e-02	9.999940256371198100e-01	1.989993049060611252e+00	1.234076670141534748e+02
1.623719999997871582e+03	2.001424479064359968e-02	9.999939971754415735e-01	2.019993124834866371e+00	1.230432474298692540e+02
1.624559999997867635e+03	2.001423382562473111e-02	1.019994001312917176e+00	2.009993125631942767e+00	1.068243397482079331e+02
1.625399999997863915e+03	1.417075809082577426e-05	9.999939716640915410e-01	2.019993057133470327e+00	1.100930682623799299e+02
1.626239999997859968e+03	-9.985873419772431370e-03	9.999939729775473296e-01	2.019993081742487373e+00	1.050544516172207352e+02
1.627079999997856248e+03	1.410270857252494259e-05	9.899939300181104240e-01	2.069993082738313728e+00	1.030309525758655980e+02
1.627919999997852528e+03	-9.985896147699064099e-03	1.009993918235202903e+00	2.009993010213869002e+00	9.981678002788373760e+01
1.628759999997848581e+03	-2.998593278739215134e-02	9.999939197420516512e-01	2.019992985736851487e+00	1.048884958686010123e+02
1.629599999997844861e+03	-4.998596260298374117e-02	9.899939583894125095e-01	2.019992970892713124e+00	1.079317813041221825e+02
1.630439999997840914e+03	1.410099499799297644e-05	9.899939202108444247e-01	2.039992974663651371e+00	1.107572041416688791e+02
1.631279999997837194e+03	1.001410869167997965e-02	9.799938831408648854e-01	2.049992975079903523e+00	1.124523847210280820e+02
1.632119999997833247e+03	1.409772722645420873e-05	9.599938649260665313e-01	1.959993006916938230e+00	9.647011461557842438e+01
1.632959999997829527e+03	-1.998586380651895533e-02	9.599939019222402115e-01	1.989993012219035462e+00	9.888056974438663360e+01
1.633799999997825580e+03	-2.998589870929270138e-02	9.699939334429169557e-01	2.009993004143774353e+00	1.093268062600871531e+02
1.634639999997821860e+03	1.001402993214398768e-02	9.999939443992816868e-01	2.019993005557304766e+00	1.135946578542606602e+02
1.635479999997817913e+03	1.001397156616452497e-02	9.899939859133960463e-01	1.959992967743823034e+00	1.111553688107647702e+02
1.636319999997814193e+03	1.395772711425141811e-05	9.899940045877566597e-01	1.979992852015000526e+00	1.076920513157580359e+02
1.637159999997810473e+03	-1.998603617708046704e-02	9.899940144220682470e-01	1.979992779765413768e+00	1.056139145724163910e+02
1.637999999997806526e+03	1.001394094441781547e-02	1.049994071580243382e+00	1.969992840078789165e+00	1.053667765953206157e+02
1.638839999997802806e+03	-1.998609552611710707e-02	1.039994069184521752e+00	1.979992888376213456e+00	1.092187131785695442e+02
1.639679999997798859e+03	1.390464039973933392e-05	9.799940527733643769e-01	1.949992902592725397e+00	1.155288148425712791e+02
1.640519999997795139e+03	1.382111474180557207e-05	1.009994036656991057e+00	2.019992899997377300e+00	1.093154973879071292e+02
1.641359999997791192e+03	-1.998619039200558167e-02	9.999940431352706272e-01	2.069992914317814847e+00	1.105880919004590623e+02
1.642199999997787472e+03	-1.998626726018859837e-02	9.999940662850610451e-01	2.009992945572471879e+00	1.063511733073929975e+02
1.643039999997783525e+03	-2.998617964621774420e-02	9.999940711140531402e-01	2.029992964165545200e+00	1.178092780826441839e+02
1.643879999997779805e+03	-9.986122855301014095e-03	1.029994044308941259e+00	2.039992947196448192e+00	1.116841043862104783e+02
1.644719999997775858e+03	1.392219158146223026e-05	9.999940546175205558e-01	2.029992945143323624e+00	1.030090732915190586e+02
1.645559999997772138e+03	1.392553426096315703e-05	1.019994043019727847e+00	2.069992975072261654e+00	1.018037987036134098e+02
1.646399999997768418e+03	-1.998604833049412791e-02	1.009993997374151853e+00	2.019992970825104539e+00	9.308063395087000913e+01
1.647239999997764471e+03	-9.986037799083417182e-03	1.009993959809447173e+00	2.009992951807134443e+00	9.284669853763958258e+01
1.648079999997760751e+03	1.001399255160447845e-02	1.019993962616891459e+00	1.969992897547750088e+00	8.970633728970130960e+01
1.648919999997756804e+03	1.001400003817538853e-02	1.039993978884370618e+00	2.009992954904776585e+00	9.782274208787316638e+01
1.649759999997753084e+03	-9.985999467859755022e-03	1.029993984991345091e+00	1.969992952184384860e+00	1.016921462277634731e+02
1.650599999997749137e+03	1.001398904607121894e-02	1.049993985540810248e+00	1.979992901050028564e+00	9.701345965743804811e+01
1.651439999997745417e+03	-9.986012890297437175e-03	1.049994025741319614e+00	1.939992844302958597e+00	1.142063208384115995e+02
1.652279999997741470e+03	1.400211170066737285e-05	9.999940783337412098e-01	1.939992886660841354e+00	1.185222203549177351e+02
1.653119999997737750e+03	-1.998598079323921084e-02	1.029994080016677138e+00	1.999992937493241252e+00	1.141118331879902144e+02
1.653959999997733803e+03	1.001400480465926279e-02	1.009994064362535138e+00	1.969992888227487970e+00	1.084656008878337019e+02
1.654799999997730083e+03	2.001395617338848354e-02	1.029994043454406150e+00	1.959992866875280848e+00	1.190778249461553884e+02
1.655639999997726363e+03	1.389995715330687475e-05	1.049994012062658522e+00	2.019992896365895518e+00	1.174450131348108073e+02
1.656479999997722416e+03	1.001384046322235932e-02	1.059993965151651008e+00	2.059992891374732071e+00	1.014651798016664515e+02
1.657319999997718696e+03	4.001383585946284571e-02	1.039993954980055868e+00	1.989992868508146495e+00	8.887764541762385306e+01
1.658159999997714749e+03	2.001387581172846958e-02	1.009993971253194012e+00	1.949992832151609790e+00	9.832494197927627511e+01
1.658999999997711029e+03	2.001392579926272383e-02	9.899939380630323749e-01	1.949992781351723270e+00	9.499350272418973873e+01
1.659839999997707082e+03	1.001390946441873056e-02	9.799939052673014572e-01	1.979992810510921686e+00	1.019941273089562088e+02
1.660679999997703362e+03	-1.998610132429936778e-02	9.799939493758960118e-01	1.949992837934018342e+00	1.041949773604133043e+02
1.661519999997699415e+03	-1.998614342150399625e-02	9.699939515304074611e-01	1.999992858906638471e+00	9.351567019920955204e+01
1.662359999997695695e+03	1.001384109315686145e-02	9.599940483483957454e-01	1.999992857869860696e+00	1.041079396561497106e+02
1.663199999997691748e+03	1.389227484389778999e-05	9.699940487170292114e-01	1.939992781946655365e+00	9.346359382298899732e+01
1.664039999997688028e+03	1.001386350788055664e-02	1.009994072386634301e+00	1.959992738473434581e+00	9.607680351517058170e+01
1.664879999997684308e+03	1.389660499475697320e-05	1.029994144486056307e+00	1.989992802459416232e+00	9.764483901523271925e+01
1.665719999997680361e+03	4.001402229983069131e-02	1.059994179028374894e+00	2.009992847966560081e+00	9.258529469942601509e+01
1.666559999997676641e+03	5.001405454459815353e-02	1.049994154984903449e+00	2.019992887276120364e+00	1.065496046715263674e+02
1.667399999997672694e+03	1.402944916024345708e-05	1.019994143696655753e+00	2.049992912572642823e+00	1.089284465858773956e+02
1.668239999997668974e+03	-1.998603428622776693e-02	1.019994189743607116e+00	2.079992956894773037e+00	1.143550205028000022e+02
1.669079999997665027e+03	-9.986031267307226081e-03	1.029994200950420824e+00	2.089992988883349057e+00	1.056111842224599684e+02
1.669919999997661307e+03	-1.998602311927679190e-02	1.019994159225502184e+00	2.089992958388981137e+00	1.063651383853467394e+02
1.670759999997657360e+03	1.390016324710783206e-05	1.009994104193433939e+00	2.049992867951831776e+00	1.128176205678320230e+02
1.671599999997653640e+03	2.001390055901769785e-02	9.899941361722550681e-01	1.999992840294638530e+00	1.116885980151415794e+02
1.672439999997649920e+03	3.001390543999194957e-02	1.009994160604777758e+00	2.049992842921333658e+00	1.200114769762025162e+02
1.673279999997645973e+03	3.001391145329311907e-02	9.999941930136184709e-01	2.049992867753369641e+00	1.160057527766050924e+02
1.674119999997642253e+03	5.001390445849570460e-02	1.059994159501027600e+00	2.099992839468362238e+00	1.086024279415998421e+02
1.674959999997638306e+03	1.001391963355529116e-02	1.049994144723770617e+00	2.099992799438391788e+00	8.915981149366186287e+01
1.675799999997634586e+03	1.399563127904044916e-05	1.069994114150088826e+00	2.109992745760572497e+00	9.649457067915869857e+01
1.676639999997630639e+03	1.001403268539911157e-02	1.059994118791752982e+00	2.049992777224993290e+00	1.048950971361971938e+02
1.677479999997626919e+03	-1.998595117176223471e-02	1.059994099931640843e+00	2.049992799896319884e+00	1.109354861335890803e+02
1.678319999997622972e+03	-3.998598426464515521e-02	1.039994075291271747e+00	2.069992748929837756e+00	1.085601582710370252e+02
[truncated: 1,571 more rows]
