# Supplementary material for: Real-time single-molecule 3D tracking in E. coli based on cross-entropy minimization
Source: Nat Commun. 2023 Mar 11;14:1336. doi: 10.1038/s41467-023-36879-1 (PMC10008558; doi:10.1038/s41467-023-36879-1)
Supplement: Supplementary file 3 — Source Data [file 41467_2023_36879_MOESM3_ESM.zip › SourceData/Sup_Fig_10_Tracking_VS_Sim_Validation/Fig_data/20220429_EXP-22-BL9416/xyzN_Bins_hist.csv]

x Distance [MLE-mean]	y Distance [MLE-mean]	z Distance [MLE-mean]	Photon counts bins
-1.332702171013939452e-01	-1.070930855828252370e-01	-2.017580115991119416e-01	3.364070646138677034e+01
-1.223304606491339014e-01	-9.493449639963927322e-02	-1.744886015534095058e-01	3.892211938416031103e+01
-1.113907041968738576e-01	-8.277590721645329552e-02	-1.472191915077071256e-01	4.420353230693385171e+01
-1.004509477446137999e-01	-7.061731803326731782e-02	-1.199497814620047315e-01	4.948494522970738529e+01
-8.951119129235377003e-02	-5.845872885008135400e-02	-9.268037141630232345e-02	5.476635815248092598e+01
-7.857143484009371237e-02	-4.630013966689539018e-02	-6.541096137059992932e-02	6.004777107525445956e+01
-6.763167838783368246e-02	-3.414155048370941942e-02	-3.814155132489753519e-02	6.532918399802800025e+01
-5.669192193557363174e-02	-2.198296130052344866e-02	-1.087214127919512718e-02	7.061059692080154093e+01
-4.575216548331358796e-02	-9.824372117337484833e-03	1.639726876650728082e-02	7.589200984357508162e+01
-3.481240903105354417e-02	2.334217065848485928e-03	4.366667881220968883e-02	8.117342276634862230e+01
-2.387265257879350039e-02	1.449280624903445669e-02	7.093608885791208296e-02	8.645483568912214878e+01
-1.293289612653345660e-02	2.665139543222042051e-02	9.820549890361446321e-02	9.173624861189568946e+01
-1.993139674273419759e-03	3.880998461540638433e-02	1.254749089493168712e-01	9.701766153466923015e+01
8.946616777986624025e-03	5.096857379859236203e-02	1.527443189950192792e-01	1.022990744574427708e+02
1.988637323024668169e-02	6.312716298177833973e-02	1.800137290407216872e-01	1.075804873802163115e+02
3.082612968250672547e-02	7.528575216496430356e-02	2.072831390864240952e-01	1.128619003029898522e+02
4.176588613476675538e-02	8.744434134815026738e-02	2.345525491321264755e-01	1.181433132257633929e+02
5.270564258702679916e-02	9.960293053133623120e-02	2.618219591778289113e-01	1.234247261485369336e+02
6.364539903928685682e-02	1.117615197145222089e-01	2.890913692235312915e-01	1.287061390713104743e+02
7.458515549154690061e-02	1.239201088977081866e-01	3.163607792692337273e-01	1.339875519940840150e+02
