# Supplementary material for: Real-time single-molecule 3D tracking in E. coli based on cross-entropy minimization
Source: Nat Commun. 2023 Mar 11;14:1336. doi: 10.1038/s41467-023-36879-1 (PMC10008558; doi:10.1038/s41467-023-36879-1)
Supplement: Supplementary file 3 — Source Data [file 41467_2023_36879_MOESM3_ESM.zip › SourceData/Sup_Fig_10_Tracking_VS_Sim_Validation/Fig_data/20220429_EXP-22-BL9416/xyzN_Occurrences_hist.csv]

x[Occurancis]	y[Occurancis]	z[Occurancis]	Photon count [Occurancis]
1.000000000000000000e+00	1.000000000000000000e+00	3.000000000000000000e+00	1.000000000000000000e+00
0.000000000000000000e+00	2.000000000000000000e+00	9.000000000000000000e+00	0.000000000000000000e+00
1.000000000000000000e+00	2.000000000000000000e+00	2.000000000000000000e+01	0.000000000000000000e+00
0.000000000000000000e+00	1.100000000000000000e+01	6.800000000000000000e+01	0.000000000000000000e+00
1.000000000000000000e+00	4.200000000000000000e+01	1.500000000000000000e+02	0.000000000000000000e+00
3.000000000000000000e+00	1.290000000000000000e+02	2.780000000000000000e+02	1.000000000000000000e+00
1.000000000000000000e+01	2.960000000000000000e+02	5.320000000000000000e+02	0.000000000000000000e+00
4.300000000000000000e+01	4.470000000000000000e+02	6.760000000000000000e+02	0.000000000000000000e+00
9.900000000000000000e+01	6.240000000000000000e+02	5.630000000000000000e+02	3.000000000000000000e+00
3.060000000000000000e+02	6.270000000000000000e+02	4.560000000000000000e+02	1.000000000000000000e+01
3.680000000000000000e+02	6.990000000000000000e+02	3.940000000000000000e+02	7.100000000000000000e+01
5.500000000000000000e+02	3.740000000000000000e+02	2.580000000000000000e+02	2.630000000000000000e+02
6.800000000000000000e+02	1.920000000000000000e+02	1.060000000000000000e+02	5.640000000000000000e+02
6.550000000000000000e+02	6.600000000000000000e+01	3.900000000000000000e+01	8.520000000000000000e+02
4.560000000000000000e+02	2.600000000000000000e+01	1.500000000000000000e+01	8.860000000000000000e+02
2.410000000000000000e+02	1.900000000000000000e+01	1.000000000000000000e+00	5.860000000000000000e+02
1.020000000000000000e+02	5.000000000000000000e+00	0.000000000000000000e+00	2.300000000000000000e+02
3.800000000000000000e+01	1.000000000000000000e+00	1.000000000000000000e+00	7.200000000000000000e+01
1.100000000000000000e+01	4.000000000000000000e+00	0.000000000000000000e+00	2.600000000000000000e+01
5.000000000000000000e+00	3.000000000000000000e+00	1.000000000000000000e+00	5.000000000000000000e+00
