# Supplementary material for: Real-time single-molecule 3D tracking in E. coli based on cross-entropy minimization
Source: Nat Commun. 2023 Mar 11;14:1336. doi: 10.1038/s41467-023-36879-1 (PMC10008558; doi:10.1038/s41467-023-36879-1)
Supplement: Supplementary file 3 — Source Data [file 41467_2023_36879_MOESM3_ESM.zip › SourceData/Sup_Fig_11_BeadStationary/Fig_data/20221115_EXP-22-BL9431/Mean_STD_ON.csv]

Mean [um2s-1]	3.713859902638459443e-01
STD [um2s-1]	4.685159094844429384e-01
