# Supplementary material for: Real-time single-molecule 3D tracking in E. coli based on cross-entropy minimization
Source: Nat Commun. 2023 Mar 11;14:1336. doi: 10.1038/s41467-023-36879-1 (PMC10008558; doi:10.1038/s41467-023-36879-1)
Supplement: Supplementary file 3 — Source Data [file 41467_2023_36879_MOESM3_ESM.zip › SourceData/Sup_Fig_11_BeadStationary/Fig_data/20221115_EXP-22-BL9431/tD_OFF.csv]

time [ms]	D [um2s-1]
0.000000000000000000e+00	4.565479686251146529e-01
1.343999999952849578e+01	1.729236878503340458e-01
2.687999999905699156e+01	2.622858628433191730e-01
4.031999999858548733e+01	-8.460016122541998140e-02
5.375999999811398311e+01	5.171259503030397608e-01
6.719999999764247889e+01	4.615971865438658894e-01
8.063999999717097467e+01	4.823791189337367502e-02
9.407999999669947044e+01	1.110037955246122143e+00
1.075199999962279662e+02	9.943572096016617401e-02
1.209599999957564620e+02	-1.273079247455548013e-01
1.343999999952849578e+02	1.429846319025268875e-01
1.478399999948134678e+02	9.158635336528981874e-01
1.612799999943419493e+02	4.892265757878691557e-01
1.747199999938704309e+02	1.695648764918400442e-01
1.881599999933989409e+02	4.312026232953020677e-01
2.015999999929274509e+02	8.847707449525760159e-01
2.150399999924559324e+02	5.420609226354835553e-01
2.284799999919844140e+02	5.369809520359386523e-01
2.419199999915129240e+02	-5.963949040774910865e-02
2.553599999910414340e+02	1.077407780288255124e+00
2.687999999905699156e+02	3.737481144884609030e-01
2.822399999900983971e+02	-5.881776283527401228e-02
2.956799999896269355e+02	6.803099650469561499e-02
3.091199999891554171e+02	-5.192864685353856258e-01
3.225599999886838987e+02	-1.273640365683399445e-01
3.359999999882123802e+02	2.867681915242226154e-01
3.494399999877408618e+02	1.614628138362338428e-01
3.628799999872694002e+02	2.957354749912083358e-01
3.763199999867978818e+02	1.052205448857815445e-01
3.897599999863263633e+02	3.542679093538056989e-01
4.031999999858549018e+02	-9.777703297770083679e-02
4.166399999853833833e+02	4.964269336287787660e-01
4.300799999849118649e+02	1.746903010115480603e-01
4.435199999844403465e+02	2.040310617316961894e-01
4.569599999839688280e+02	9.287088078890354259e-01
4.703999999834973664e+02	6.598933018272422624e-01
4.838399999830258480e+02	1.169383224163776797e-01
4.972799999825543296e+02	6.511289242804512156e-01
5.107199999820828680e+02	1.121034969802871678e-01
5.241599999816113495e+02	-2.658639607573667907e-01
5.375999999811398311e+02	-4.988891506190052533e-02
5.510399999806683127e+02	-1.943144777630398945e-01
5.644799999801967942e+02	7.306144946184491007e-02
5.779199999797252758e+02	3.604919863280020009e-01
5.913599999792538711e+02	1.703002135738457545e-01
6.047999999787823526e+02	1.141119440468318480e+00
6.182399999783108342e+02	2.725755408607054009e-01
6.316799999778393158e+02	5.699092698495499265e-01
6.451199999773677973e+02	2.260666772058590457e-01
6.585599999768962789e+02	-7.936542428435459928e-02
6.719999999764247605e+02	2.108494160473080858e-01
6.854399999759532420e+02	7.079868771406362393e-01
6.988799999754817236e+02	1.578864545957748000e-01
7.123199999750103188e+02	4.743209226587857263e-01
7.257599999745388004e+02	2.618901996862671999e-01
7.391999999740672820e+02	2.198803934865881937e-01
7.526399999735957635e+02	7.827698022833518010e-01
7.660799999731242451e+02	7.451022513390817004e-01
7.795199999726527267e+02	2.097507612361652729e+00
7.929599999721812082e+02	5.275171919626913120e-01
8.063999999717098035e+02	2.343316410897382240e-01
8.198399999712382851e+02	6.668675281311001735e-01
8.332799999707667666e+02	4.527297945254425415e-01
8.467199999702952482e+02	1.812331655742804859e-01
8.601599999698237298e+02	3.995230508559844407e-01
8.735999999693522113e+02	7.145818563093699893e-01
8.870399999688806929e+02	6.078205673656424946e-01
9.004799999684091745e+02	2.505382700540367269e-01
9.139199999679376560e+02	9.062690604186164345e-01
9.273599999674662513e+02	4.103391107837847662e-01
9.407999999669947329e+02	-2.362785251382375495e-01
9.542399999665232144e+02	8.559521999933471514e-01
9.676799999660516960e+02	7.309905895041867163e-01
9.811199999655801776e+02	1.463541355542739009e-01
9.945599999651086591e+02	-1.415248041805026481e-02
1.007999999964637141e+03	1.050801571440834303e+00
1.021439999964165736e+03	1.196205415037857378e+00
1.034879999963694218e+03	2.866508119317622838e-01
1.048319999963222699e+03	8.334963743845420769e-02
1.061759999962751181e+03	1.092856970186833060e-01
1.075199999962279662e+03	5.718924715559063898e-01
1.088639999961808144e+03	4.906154654684718452e-01
1.102079999961336625e+03	1.247426437672571886e-01
1.115519999960865107e+03	-7.193732178852292776e-03
1.128959999960393588e+03	4.332767695283188947e-01
1.142399999959922070e+03	5.850772458752521304e-02
1.155839999959450552e+03	5.582888475041115628e-01
1.169279999958979033e+03	5.279888561979810824e-01
1.182719999958507742e+03	1.338147213553020576e+00
1.196159999958036224e+03	6.563528300251365577e-01
1.209599999957564705e+03	5.650877465964149193e-01
1.223039999957093187e+03	-2.241776979454904450e-01
1.236479999956621668e+03	7.113663015668220124e-01
1.249919999956150150e+03	1.687531530242440070e+00
1.263359999955678632e+03	4.171080969038123420e-01
1.276799999955207113e+03	1.243533423119407511e+00
1.290239999954735595e+03	6.646924875149499146e-01
1.303679999954264076e+03	5.325481425216808118e-01
1.317119999953792558e+03	6.574869216989830401e-01
1.330559999953321039e+03	7.652848109610328464e-01
1.343999999952849521e+03	1.356638121541541731e+00
1.357439999952378002e+03	4.931214484339088155e-01
1.370879999951906484e+03	1.652120001959729523e+00
1.384319999951434966e+03	2.992397733681179672e-01
1.397759999950963447e+03	7.602584948986185198e-01
1.411199999950492156e+03	7.961528361167901080e-01
1.424639999950020638e+03	6.480317304988884863e-02
1.438079999949549119e+03	2.650329421155663834e-01
1.451519999949077601e+03	1.593420081724047921e-01
1.464959999948606082e+03	1.246036938865611871e-01
1.478399999948134564e+03	2.287267502595962565e+00
1.491839999947663046e+03	-1.038160995676710163e-01
1.505279999947191527e+03	1.234622678859589873e-02
1.518719999946720009e+03	3.449551739748876744e-01
1.532159999946248490e+03	5.959497309581719415e-01
1.545599999945776972e+03	1.372520709666312788e+00
1.559039999945305453e+03	2.469541661496278129e-01
1.572479999944833935e+03	3.756730190012205206e-01
1.585919999944362416e+03	5.684015543773817125e-01
1.599359999943890898e+03	4.871822788453864655e-02
1.612799999943419607e+03	4.417607243758190916e-01
1.626239999942948089e+03	1.209939795834765297e+00
1.639679999942476570e+03	7.419552712556319596e-02
1.653119999942005052e+03	3.397414739473423873e-01
1.666559999941533533e+03	6.204993167867695059e-01
1.679999999941062015e+03	2.708869618623439557e-01
1.693439999940590496e+03	3.963078420862859996e-01
1.706879999940118978e+03	-7.946593883452768292e-02
1.720319999939647460e+03	1.548621290530884376e-01
1.733759999939175941e+03	8.648122032085220345e-01
1.747199999938702604e+03	3.861017976173388710e-01
1.760639999938232904e+03	6.605896778494003696e-01
1.774079999937761386e+03	9.601624058142675944e-01
1.787519999937289867e+03	3.234903113583843526e-01
1.800959999936818349e+03	2.474018630748423542e-01
1.814399999936346831e+03	-4.878631526021248721e-01
1.827839999935875312e+03	-1.952100348488935710e-01
1.841279999935404021e+03	-2.300493201981332891e-01
1.854719999934930684e+03	5.886398389224235528e-01
1.868159999934460984e+03	4.831371302204266471e-01
1.881599999933989466e+03	7.838353922772957061e-01
1.895039999933517947e+03	1.693023320646388774e-01
1.908479999933046429e+03	4.633306843248775064e-01
1.921919999932574910e+03	3.862822593529471327e-01
1.935359999932103392e+03	2.962351065126599958e-01
1.948799999931631874e+03	2.940843302067990273e-01
1.962239999931158536e+03	2.745049478180937030e-01
1.975679999930688837e+03	2.653641295647352627e-01
