# Supplementary material for: Real-time single-molecule 3D tracking in E. coli based on cross-entropy minimization
Source: Nat Commun. 2023 Mar 11;14:1336. doi: 10.1038/s41467-023-36879-1 (PMC10008558; doi:10.1038/s41467-023-36879-1)
Supplement: Supplementary file 3 — Source Data [file 41467_2023_36879_MOESM3_ESM.zip › SourceData/Sup_Fig_11_BeadStationary/Fig_data/20221115_EXP-22-BL9431/tD_ON.csv]

time [ms]	D [um2s-1]
0.000000000000000000e+00	1.827103976627011406e-01
1.344000000398182237e+01	3.660005247936281569e-01
2.688000000793522304e+01	1.130521935718079574e+00
4.032000001188862370e+01	3.883550581485004094e-01
5.376000001587044608e+01	3.700873648486121409e-02
6.720000001982384674e+01	1.103249071245686191e-01
8.064000002377724741e+01	3.454280972894078761e-01
9.408000002775906978e+01	1.995779691644633813e-01
1.075200000317124704e+02	-4.256357079759080092e-02
1.209600000356658711e+02	9.821381563541908832e-01
1.344000000396476935e+02	-2.418132351691154591e-01
1.478400000436010941e+02	4.700451477856437688e-02
1.612800000475544948e+02	4.426970575488923393e-02
1.747200000515363172e+02	5.572813042645610726e-02
1.881600000554897179e+02	4.394924819817185857e-01
2.016000000594431185e+02	3.554919803131803557e-01
2.150400000633965192e+02	6.421341368819448725e-01
2.284800000673499198e+02	3.880742037033519387e-01
2.419200000713317422e+02	5.944477801610866807e-01
2.553600000752851429e+02	5.208651910309435307e-01
2.688000000792385435e+02	1.444933833733573203e-01
2.822400000832203659e+02	8.912386356805374055e-01
2.956800000871737666e+02	5.950227553048679230e-01
3.091200000911271673e+02	2.571313584354475990e-01
3.225600000951089896e+02	3.781941719193220308e-01
3.360000000990623903e+02	3.171813246862986158e-01
3.494400001030157910e+02	-3.392582931594472773e-01
3.628800001069976133e+02	2.768002758894191895e-01
3.763200001109510140e+02	7.375733622362830033e-01
3.897600001149044147e+02	5.159907143325156431e-01
4.032000001188862370e+02	1.284972394126906448e+00
4.166400001228396377e+02	2.288471938396413607e-01
4.300800001267930384e+02	1.246337909365074353e-01
4.435200001307748607e+02	-3.958875752480098958e-02
4.569600001347282614e+02	-2.502940143182687538e-01
4.704000001386816621e+02	-2.792812282208205210e-01
4.838400001426634844e+02	-3.228509148372712186e-03
4.972800001466168851e+02	2.364320791946122602e-01
5.107200001505702858e+02	3.720638880784958857e-01
5.241600001545521081e+02	1.667850423446463892e-01
5.376000001585055088e+02	7.384338994353319974e-01
5.510400001624589095e+02	1.627002354843856580e+00
5.644800001664407318e+02	3.199016152801283375e-01
5.779200001703941325e+02	5.242136869104975228e-01
5.913600001743475332e+02	2.016003510507156093e-01
6.048000001783293555e+02	-6.763495287958480595e-02
6.182400001822827562e+02	4.797322077604572743e-01
6.316800001862361569e+02	3.208025350155589983e-01
6.451200001902179793e+02	6.421416652792659441e-02
6.585600001941429582e+02	4.542927828233698367e-02
6.720000001981247806e+02	1.167388494627740331e-01
6.854400002021066030e+02	1.372974289401669712e-01
6.988800002060315819e+02	7.300655532012692009e-04
7.123200002100134043e+02	1.432710559419558605e+00
7.257600002139952267e+02	1.441086071406715019e-01
7.392000002179202056e+02	3.068277315252824766e-01
7.526400002219020280e+02	2.796264327081474099e-01
7.660800002258838504e+02	4.054245942073431141e-01
7.795200002298088293e+02	2.074972148830061425e+00
7.929600002337906517e+02	2.567600102699643672e-01
8.064000002377724741e+02	-1.604526843676283218e-02
8.198400002416974530e+02	5.356189304243818422e-02
8.332800002456792754e+02	1.729968636502231261e-01
8.467200002496326761e+02	-1.149775899309904946e-02
8.601600002535860767e+02	2.405489884650734156e-01
8.736000002575678991e+02	2.096410517087895775e-01
8.870400002615212998e+02	2.329350781539787363e-01
9.004800002654747004e+02	1.175154698676057069e-01
9.139200002694565228e+02	-1.827352212580567736e-01
9.273600002734099235e+02	2.874302851649279678e-01
9.408000002773633241e+02	2.715325425734788634e-01
9.542400002813451465e+02	3.273986496451306016e-01
9.676800002852985472e+02	-2.678576625476187731e-02
9.811200002892519478e+02	4.227589360891765291e-01
9.945600002932337702e+02	6.778107643439117425e-01
1.008000000297187171e+03	2.010810821745806776e-01
1.021440000301140572e+03	4.329499199156115058e-02
1.034880000305122394e+03	3.295041872577744724e-02
1.048320000309075795e+03	4.843407419979235407e-01
1.061760000313029195e+03	4.982648710063088404e-01
1.075200000317011018e+03	7.882825876858072789e-01
1.088640000320935997e+03	5.791504542027019475e-01
1.102080000324917819e+03	6.400003357318010400e-01
1.115520000328899641e+03	-1.068137570562569839e-02
1.128960000332824620e+03	2.163698780805249910e-01
1.142400000336806443e+03	-1.429949654882777497e-02
1.155840000340788265e+03	1.473647820872522329e-01
1.169280000344713244e+03	3.936968998106411544e-01
1.182720000348695066e+03	5.617354839837425118e-01
1.196160000352676889e+03	2.676570293650087917e-01
1.209600000356601868e+03	9.781607785478968475e-01
1.223040000360583690e+03	4.809041790885270617e-01
1.236480000364565512e+03	1.712367529719568404e+00
1.249920000368490491e+03	8.386557304598003804e-02
1.263360000372472314e+03	3.056140484966061721e-01
1.276800000376454136e+03	6.273382879443384352e-01
1.290240000380379115e+03	8.598564077606303258e-01
1.303680000384360937e+03	1.220555498015674978e+00
1.317120000388342760e+03	-7.801677162134150467e-02
1.330560000392267739e+03	-6.009256633663747488e-02
1.344000000396249561e+03	8.179829595392925645e-01
1.357440000400231384e+03	-1.496491405572520916e-01
1.370880000404156362e+03	1.674366773667587127e+00
1.384320000408138185e+03	1.810754569050343932e+00
1.397760000412120007e+03	8.373116531081126190e-01
1.411200000416044986e+03	5.116843611261149422e-02
1.424640000420026809e+03	-5.226582164653712642e-02
1.438080000424008631e+03	1.229418741033452500e+00
1.451520000427933610e+03	7.213422291180267287e-02
1.464960000431915432e+03	4.618953891104864429e-01
1.478400000435897255e+03	-1.697973491270273264e-02
1.491840000439822234e+03	2.506347171436753007e-01
1.505280000443804056e+03	3.585889499063191210e-01
1.518720000447729035e+03	7.015376760583431626e-01
1.532160000451710857e+03	4.948760098688436138e-01
1.545600000455692680e+03	3.514443004615446231e-01
1.559040000459617659e+03	2.334345971665273967e-01
1.572480000463599481e+03	-7.807519346529001592e-02
1.585920000467581303e+03	2.657150768725892176e-01
1.599360000471506282e+03	1.489245015988791554e-01
1.612800000475488105e+03	3.749203895758904115e-01
1.626240000479469927e+03	2.348767042396771032e+00
1.639680000483394906e+03	8.088457243523791140e-01
1.653120000487376728e+03	-1.175642536998634802e-02
1.666560000491358551e+03	1.181065660663317834e-01
1.680000000495283530e+03	4.593695849181780866e-01
1.693440000499265352e+03	-7.196293857332204669e-02
1.706880000503218753e+03	5.341401359204887150e-02
1.720320000507172153e+03	1.111445759550169443e+00
1.733760000511153976e+03	-2.570523025836925490e-01
1.747200000515107376e+03	8.464636737052954052e-01
1.760640000519060777e+03	1.317270237996368332e+00
1.774080000523042600e+03	1.459094011440384697e-01
1.787520000526996000e+03	2.451382262045585236e-01
1.800960000530949401e+03	-2.219445741231313718e-01
1.814400000534931223e+03	2.096724523430888165e-01
1.827840000538884624e+03	1.353973934000850810e-01
1.841280000542838025e+03	9.099555755612006580e-01
1.854720000546819847e+03	5.300611120692098055e-01
1.868160000550773248e+03	7.462082065311337331e-01
1.881600000554726648e+03	1.569442344993169647e-01
1.895040000558708471e+03	-1.095070834105945773e-01
1.908480000562661871e+03	1.095172480034144885e-01
1.921920000566615272e+03	3.327043767598475976e-01
1.935360000570568673e+03	4.715532593689854973e-02
1.948800000574522073e+03	4.552886230756356123e-02
1.962240000578503896e+03	-1.663520966102417786e-01
1.975680000582457296e+03	-1.893850733210167975e-02
