# Supplementary material for: Real-time single-molecule 3D tracking in E. coli based on cross-entropy minimization
Source: Nat Commun. 2023 Mar 11;14:1336. doi: 10.1038/s41467-023-36879-1 (PMC10008558; doi:10.1038/s41467-023-36879-1)
Supplement: Supplementary file 3 — Source Data [file 41467_2023_36879_MOESM3_ESM.zip › SourceData/Sup_Fig_11_BeadStationary/Fig_data/20221115_EXP-22-BL9431/txyzN_OFF.csv]

time [ms]	x[um]	y[um]	z[um]	Photon counts
0.000000000000000000e+00	-2.997635246182461799e-02	7.081725100113445137e-02	-4.396875279974885586e-01	3.900000000000000000e+01
8.399999999699758746e-01	2.999999999999758415e-02	-9.566356611644621921e-03	-2.095089725674874614e-01	5.800000000000000000e+01
1.679999999941728106e+00	-1.182376908630544676e-04	-9.749821122102986237e-03	-1.494085351381091442e-01	4.900000000000000000e+01
2.519999999911703981e+00	2.955069677471122702e-02	-5.996664281627950288e-02	-3.194308545668587129e-01	5.500000000000000000e+01
3.359999999881679855e+00	3.990540984730728269e-02	1.097998568976805700e-01	-3.296875279974926798e-01	4.200000000000000000e+01
4.199999999853432087e+00	5.933786893115389205e-02	6.953299942792412480e-02	-4.799665208568733021e-01	4.400000000000000000e+01
5.039999999823407961e+00	9.266926316632506655e-03	1.097164639383816365e-01	-6.301450762868787692e-01	4.000000000000000000e+01
5.879999999793383836e+00	5.940881154567101419e-02	5.988324985698056935e-02	-4.608927771500255233e-01	3.900000000000000000e+01
6.719999999763359710e+00	7.955069677471193756e-02	5.011675014302063857e-02	-4.319083111581747403e-01	5.200000000000000000e+01
7.559999999735111942e+00	2.995270492365520454e-02	1.105837507150937427e-01	-3.015846794412926357e-01	4.300000000000000000e+01
8.399999999705087816e+00	5.945610662202049923e-02	9.036692902091658652e-02	-4.815735197269184198e-01	3.800000000000000000e+01
9.239999999675063691e+00	8.947975416019282591e-02	-7.901596308026803683e-02	-3.515958391556672780e-01	3.300000000000000000e+01
1.007999999964681592e+01	-1.070942614518699543e-02	3.106742987903032827e-02	-2.419194708725527221e-01	2.800000000000000000e+01
1.091999999961679180e+01	2.971622954192199018e-02	2.150107326738570634e-02	-2.118078737287980573e-01	4.200000000000000000e+01
1.175999999958676767e+01	9.503401698363944661e-03	1.767930737145206876e-03	-2.817185960137944534e-01	4.800000000000000000e+01
1.259999999955851990e+01	1.190777460112482089e-01	-4.791517601752204314e-02	-1.220087485875556155e-01	3.400000000000000000e+01
1.343999999952849578e+01	3.895950832038330702e-02	2.200143102318108390e-02	-2.023993385906894815e-01	4.200000000000000000e+01
1.427999999949847165e+01	9.716229541922416502e-03	1.330355037184940414e-01	-5.725220954488197123e-01	4.600000000000000000e+01
1.511999999947022388e+01	4.023647538173236171e-02	-5.651417430128979902e-02	-2.531135603107088627e-01	3.700000000000000000e+01
1.595999999944019976e+01	3.037836061076859551e-02	1.140028620463624520e-01	-3.533144351694641472e-01	4.900000000000000000e+01
1.679999999941017563e+01	-9.479754160192754853e-03	1.336526116173075707e-01	-2.527452897363247075e-01	4.700000000000000000e+01
1.763999999938192786e+01	6.018918030538422670e-02	4.376936176032586445e-02	-4.518748320150525188e-01	3.700000000000000000e+01
1.847999999935190374e+01	9.408811545672080001e-03	2.400286204636259413e-02	-2.309708951506515007e-01	2.600000000000000000e+01
1.931999999932187961e+01	9.574344312886395869e-03	-2.554681597341890154e-02	-1.512498880100352494e-01	4.600000000000000000e+01
2.015999999929363184e+01	-1.905202458398047582e-01	3.461996994517768655e-02	7.891750770559724515e-02	3.300000000000000000e+01
2.099999999926360772e+01	2.952704923654003721e-02	4.953541782374060176e-03	-1.300557985718793219e-01	4.400000000000000000e+01
2.183999999923358359e+01	-1.063848353066987329e-02	-1.461281482927034858e-02	-1.702231942875069848e-01	3.700000000000000000e+01
2.267999999920355947e+01	2.992905738548046202e-02	2.588754292652595268e-02	-1.509597354362774979e-01	5.100000000000000000e+01
2.351999999917531170e+01	4.959799185106028574e-02	6.630450772302154405e-02	-3.809039368644011603e-01	4.400000000000000000e+01
2.435999999914528757e+01	3.874668047682661154e-02	2.677150829509855612e-02	-1.607477008631477133e-01	3.700000000000000000e+01
2.519999999911526345e+01	1.179426641789440566e-01	-6.264474098980876704e-02	-1.901785554300037262e-01	3.300000000000000000e+01
2.603999999908701568e+01	6.803725433163521075e-02	8.782225958226774765e-02	-4.186943134180882709e-01	4.300000000000000000e+01
2.687999999905699156e+01	5.815549202250025473e-02	8.322617338064830506e-03	-2.482032859855767271e-01	5.300000000000000000e+01
2.771999999902696743e+01	-7.257758166085892526e-02	-2.124373927358114145e-02	-2.982256054143270774e-01	5.300000000000000000e+01
2.855999999899871966e+01	4.692582003750622732e-02	-4.082677447708427110e-02	-2.476676196955605036e-01	5.000000000000000000e+01
2.939999999896869554e+01	5.612180373961983548e-02	3.902311819617487743e-02	-3.277568974105644628e-01	3.900000000000000000e+01
3.023999999893867141e+01	2.583803328154488099e-02	-2.064330996662810946e-02	-3.778015362680662292e-01	3.400000000000000000e+01
3.107999999891042364e+01	2.560155789981166663e-02	-2.069334574220427214e-02	-1.377457376961892521e-01	4.900000000000000000e+01
3.191999999888039952e+01	9.550696774712008619e-02	6.994044074846961223e-02	-5.478126959824374254e-01	5.800000000000000000e+01
3.275999999885037539e+01	5.517590221270296524e-02	-4.957588008759650222e-02	-1.070984742624201402e-01	5.900000000000000000e+01
3.359999999882035127e+01	4.425364822395039255e-02	-1.798927733329342971e-01	-3.764735302574049314e-01	3.700000000000000000e+01
3.443999999879210350e+01	5.522319728904534486e-02	-1.098927733329322365e-01	-3.467971619742851175e-01	3.900000000000000000e+01
3.527999999876207937e+01	5.484483667827788622e-02	-9.934237980155735670e-02	-2.071654325486704806e-01	2.600000000000000000e+01
3.611999999873205525e+01	9.498672190731305420e-02	9.045747709612506071e-02	-3.668529605461596788e-01	3.000000000000000000e+01
3.695999999870380748e+01	5.545967267077323015e-02	-1.997616629223131213e-02	-4.573439879786747042e-01	3.200000000000000000e+01
3.779999999867378335e+01	6.550696774712250203e-02	8.019061962636619967e-02	-5.482367651287001209e-01	4.300000000000000000e+01
3.863999999864375923e+01	3.579073820519518279e-02	-1.302096665782688234e-01	-4.283930011299545981e-01	3.600000000000000000e+01
3.947999999861551146e+01	1.640557419769805847e-02	-5.091016743638476783e-02	-2.281028485561975572e-01	3.600000000000000000e+01
4.031999999858548733e+01	4.782442648807894159e-02	-5.132713223288121185e-02	-1.274444254080542294e-01	4.000000000000000000e+01
4.115999999855546321e+01	3.841561494240508523e-02	1.378722953578481736e-01	-3.669533979755410513e-01	4.100000000000000000e+01
4.199999999852721544e+01	-1.311350818323067102e-01	3.475053663369305212e-01	-3.867971619742860412e-01	3.600000000000000000e+01
4.283999999849719131e+01	3.912504108759762289e-02	-4.349534917466080230e-02	-3.371989116917966101e-01	4.600000000000000000e+01
4.367999999846716719e+01	1.102601229199056121e-01	-4.419585003277504143e-02	-3.272658699780475189e-01	4.000000000000000000e+01
4.451999999843891942e+01	-7.011823769086866776e-02	-3.497974385018665089e-02	-1.169310785467896352e-01	4.400000000000000000e+01
4.535999999840889529e+01	4.044930322529083355e-02	-3.534667287110160316e-02	-2.867413634024096325e-01	5.700000000000000000e+01
4.619999999837887117e+01	1.021282784355648232e-02	-1.573028048387925537e-02	-2.264512108286531600e-01	3.100000000000000000e+01
4.703999999835062340e+01	-1.493851640075050113e-01	4.401954063822266505e-02	-7.673020368803484814e-02	3.300000000000000000e+01
4.787999999832059927e+01	1.113952047522115407e-01	3.485825698707145648e-03	-1.275560225518077573e-01	5.000000000000000000e+01
4.871999999829057515e+01	1.205733582105139590e-02	2.380271894404195621e-02	-2.179577722693206709e-01	5.100000000000000000e+01
4.955999999826055102e+01	1.320336882828812008e-01	-1.641410275013299724e-02	-3.874890642655586248e-01	6.000000000000000000e+01
5.039999999823230326e+01	2.208098335922237254e-02	9.316893245337176666e-02	-2.165293288292797769e-01	3.900000000000000000e+01
5.123999999820227913e+01	7.193909813019239152e-02	-1.671312822001063125e-01	-4.860606208255173755e-01	2.500000000000000000e+01
5.207999999817225500e+01	1.825539341226871670e-01	-3.758160418032119310e-02	-3.566744051161592211e-01	2.300000000000000000e+01
5.291999999814400724e+01	2.601229199035159922e-03	1.325851817382766029e-01	-4.276787794099341511e-01	3.900000000000000000e+01
5.375999999811398311e+01	-3.782442648807915475e-02	-6.789849742565934321e-02	-3.780024111268200926e-01	5.300000000000000000e+01
5.459999999808395899e+01	3.357077826412790955e-02	1.213485975806172235e-02	-1.679242931261928362e-01	4.700000000000000000e+01
5.543999999805571122e+01	8.345254057326201291e-02	-7.848461650077354079e-03	-2.482814039862013544e-01	4.400000000000000000e+01
5.627999999802568709e+01	1.349983564961121374e-02	6.233500286037951810e-02	-3.483706817012048873e-01	3.200000000000000000e+01
5.711999999799566297e+01	2.316877011518947427e-02	-4.789849742565976953e-02	-3.082814039862018518e-01	3.600000000000000000e+01
5.795999999796741520e+01	5.314512257701586861e-02	-1.480486047523985604e-01	-4.284599594162052938e-01	3.400000000000000000e+01
5.879999999793739107e+01	5.378360610769128414e-02	-7.826542644657763503e-02	-3.782256054143271484e-01	3.700000000000000000e+01
5.963999999790736695e+01	1.143274994856664506e-01	-5.843221236517415207e-02	-1.185380774168329765e-01	3.500000000000000000e+01
6.047999999787734282e+01	4.430385194749320021e-02	1.613342873487884077e-01	-5.691630214218523776e-01	3.000000000000000000e+01
6.131999999784909505e+01	3.442208963835824420e-02	4.143435889994862009e-02	-3.798660834274958376e-01	2.400000000000000000e+01
6.215999999781907093e+01	-4.581438574336971215e-02	-8.382176589593726135e-03	-2.895647711393625201e-01	2.600000000000000000e+01
6.299999999778904680e+01	-2.576709066702598250e-02	5.100071551159146566e-02	-1.187724314187139640e-01	4.700000000000000000e+01
6.383999999776079903e+01	5.651761623360229692e-03	-5.884917716167059609e-02	-2.988282299905922201e-01	2.900000000000000000e+01
6.467999999773077491e+01	3.949423354781647078e-01	-2.097331425302417784e-01	-5.895098684872124295e-02	3.600000000000000000e+01
6.551999999770075078e+01	5.722704237873799116e-03	3.984989267326000117e-02	-2.000557985718742771e-01	4.700000000000000000e+01
6.635999999767250301e+01	8.588823700508640968e-02	-1.000333571837188629e-01	-2.810155340081514908e-01	3.400000000000000000e+01
6.719999999764247889e+01	6.361187768549214638e-03	-1.810674298790289072e-01	-2.505579857187658632e-01	3.800000000000000000e+01
6.803999999761245476e+01	4.662131068844921344e-02	-2.015344304511046403e-01	1.105803051475167109e-01	4.300000000000000000e+01
6.887999999758420699e+01	-1.129293860862592425e-01	-3.181796651272250642e-02	1.215177211550422243e-01	3.600000000000000000e+01
6.971999999755418287e+01	7.676319591748637094e-02	-3.220157412549973230e-02	-3.682256054143238089e-01	3.600000000000000000e+01
7.055999999752415874e+01	-4.335504177337590193e-02	-9.293543216733191059e-02	-1.085603968455846058e-01	3.900000000000000000e+01
7.139999999749591097e+01	1.372597942191227105e-01	-2.353586147428821107e-02	-1.780247305555704429e-01	3.600000000000000000e+01
7.223999999746588685e+01	3.751991713902924630e-02	2.548010160598224161e-02	-2.772435505492989449e-01	4.900000000000000000e+01
7.307999999743586272e+01	-5.229090255559043499e-02	7.459613623741212507e-02	-3.677568974105600574e-01	5.400000000000000000e+01
7.391999999740761496e+01	9.794557282613958193e-02	-5.627115053930253907e-02	-9.842648027307809855e-02	5.300000000000000000e+01
7.475999999737759083e+01	-1.213686485668414861e-01	-4.608768602884438792e-02	8.191947087255435633e-02	3.800000000000000000e+01
7.559999999734756670e+01	-2.243607479245568470e-03	-7.221830275312868253e-03	-2.270761548336697189e-01	4.700000000000000000e+01
7.643999999731754258e+01	3.737803190998789660e-02	-5.800572409272497509e-02	-2.765739676867795538e-01	2.900000000000000000e+01
7.727999999728929481e+01	-4.217266486472226461e-02	-2.827258156248291243e-02	-3.675671822661819022e-01	4.700000000000000000e+01
7.811999999725927069e+01	2.702331883739361729e-02	4.107695335498284805e-02	-4.293080977087306849e-01	4.100000000000000000e+01
7.895999999722924656e+01	3.688143360835738349e-02	-7.977365482986975564e-02	-2.408481382925220515e-01	3.800000000000000000e+01
7.979999999720099879e+01	5.728344175729738197e-02	-5.575486472810808891e-04	-4.219083111581767298e-01	3.600000000000000000e+01
8.063999999717097467e+01	4.695237622287073975e-02	-3.159162134259219101e-02	-3.437050251726017081e-01	3.300000000000000000e+01
8.147999999714095054e+01	-3.333139423520137257e-02	5.815819977951086628e-02	-1.547875174670050313e-01	5.200000000000000000e+01
8.231999999711270277e+01	1.766449582266229612e-01	3.476578420237146361e-01	-2.245978023226253839e-01	5.200000000000000000e+01
8.315999999708267865e+01	4.607741731047099165e-02	1.724087722721812099e-02	-3.834260323132152593e-01	3.500000000000000000e+01
8.399999999705265452e+01	-3.922582689529718891e-03	-5.322612334485832264e-02	-8.289036602320365432e-02	4.200000000000000000e+01
8.483999999702440675e+01	-1.470295144923738917e-02	-7.337623067159881884e-02	-1.927452897363242101e-01	3.100000000000000000e+01
8.567999999699438263e+01	4.558081900883870219e-02	2.650701918538267421e-02	-1.016293182987944022e-01	3.100000000000000000e+01
8.651999999696435850e+01	5.604466547010744648e-03	8.687394820629990022e-02	-2.808704577212726150e-01	3.400000000000000000e+01
8.735999999693433438e+01	-1.352231972890489686e-01	-4.274244418092187914e-02	-1.107142217200198786e-01	2.900000000000000000e+01
8.819999999690608661e+01	-2.510495959817937717e-02	-1.129926230588207403e-01	-1.213726448681597958e-01	2.700000000000000000e+01
8.903999999687606248e+01	1.477680271095671571e-02	-1.265905122162180874e-02	-3.518078737287986257e-01	3.900000000000000000e+01
8.987999999684603836e+01	2.451667979105209838e-02	-1.320944475299867804e-02	-1.718301931575503261e-01	2.400000000000000000e+01
9.071999999681779059e+01	5.437479456201543826e-02	-4.392662420297099857e-02	-3.025109357344426542e-01	4.500000000000000000e+01
9.155999999678776646e+01	2.387819626037845921e-02	3.617344734818672691e-02	-3.541848928907391780e-01	5.500000000000000000e+01
9.239999999675774234e+01	2.387819626038201193e-02	-1.406005293785028698e-02	-1.550218714688877952e-01	4.200000000000000000e+01
9.323999999672949457e+01	3.361807334047561824e-02	1.535619634705653880e-02	-1.754124614720229403e-01	4.100000000000000000e+01
9.407999999669947044e+01	-3.657110696490839530e-02	-4.710518020385023874e-03	-2.253008643282718992e-01	2.800000000000000000e+01
9.491999999666944632e+01	1.316877011518613472e-02	2.049058743668403793e-01	-3.248991146107602646e-01	2.700000000000000000e+01
9.575999999664119855e+01	5.238840135547739862e-02	3.425540928430770293e-02	-2.547763577526289680e-01	3.300000000000000000e+01
9.659999999661117442e+01	5.283770458076197940e-02	-7.641173439008852597e-02	-3.351669477557663868e-01	3.200000000000000000e+01
9.743999999658115030e+01	1.626012291990353020e-01	2.310458644597446209e-02	-2.451669477557665289e-01	2.000000000000000000e+01
9.827999999655290253e+01	5.234110627912968994e-02	-4.652848453310909349e-02	-1.746424411801275056e-01	4.200000000000000000e+01
9.911999999652287840e+01	3.245934396999672344e-02	3.087907854116167528e-03	-2.443522886063700383e-01	3.900000000000000000e+01
9.995999999649285428e+01	4.208098335922727529e-02	6.370501575293019414e-02	-3.748991146107574224e-01	4.500000000000000000e+01
1.007999999964646065e+02	-4.825008217519410891e-02	-8.656184171682923534e-02	-1.447875174670052445e-01	3.500000000000000000e+01
1.016399999964345824e+02	2.118237690864965828e-02	3.380508730408848805e-02	-2.840732957469853659e-01	3.800000000000000000e+01
1.024799999964045583e+02	4.146614736672837864e-02	1.536883371610695548e-01	-3.743522886063672672e-01	3.300000000000000000e+01
1.033199999963745341e+02	-9.881762309134423106e-02	3.539385160389674212e-01	-5.753901420432736558e-01	4.700000000000000000e+01
1.041599999963462864e+02	9.141885229038493321e-02	4.722409856380949122e-03	-5.257472529032831687e-01	2.900000000000000000e+01
1.049999999963162622e+02	-6.881762309135019962e-02	3.649225529587010186e-01	-6.550999894695159753e-01	4.200000000000000000e+01
1.058399999962862381e+02	-2.848655755692242053e-02	-9.389326701925426732e-02	-4.243746080351211702e-01	2.600000000000000000e+01
1.066799999962579903e+02	2.165532767211253429e-02	1.064569834098012535e-01	-6.043188094632423457e-01	2.700000000000000000e+01
1.075199999962279662e+02	-1.834467232788483670e-02	7.709076990047947220e-02	-3.951781074701408158e-01	3.100000000000000000e+01
1.083599999961979421e+02	5.144249982855164660e-02	4.754109188069222114e-02	-4.452339060420182903e-01	5.000000000000000000e+01
1.091999999961696943e+02	4.127696706134109661e-02	3.812484259578852175e-02	-4.659258083332886713e-01	3.700000000000000000e+01
1.100399999961396702e+02	1.101684414144088464e-02	-1.618251216286346050e-01	-3.865842314814322833e-01	3.200000000000000000e+01
1.108799999961096461e+02	-1.843926248058203043e-02	-3.165833571003240365e-02	-3.266735091964321214e-01	3.600000000000000000e+01
1.117199999960813983e+02	4.170262274846159301e-02	8.847509302484901639e-02	-3.563163983364212584e-01	3.100000000000000000e+01
1.125599999960513742e+02	8.141885229038514638e-02	-1.169169289375204812e-02	-5.165284329095527482e-01	3.500000000000000000e+01
1.133999999960213501e+02	-3.754065603000178442e-02	5.840837865740589052e-02	-3.670864186283182562e-01	4.500000000000000000e+01
1.142399999959913259e+02	2.121046308974019468e-01	-4.182512162863183391e-02	-1.069525020558135253e-01	3.600000000000000000e+01
1.150799999959630782e+02	7.189180305384290648e-02	-1.013581210565561719e-01	-3.357695723320333059e-01	2.700000000000000000e+01
1.159199999959330540e+02	4.006384835306722181e-01	-1.613914782402758874e-01	-1.054571003295254883e-01	3.500000000000000000e+01
1.167599999959030299e+02	-2.938516400750046387e-02	5.860852175972297573e-02	-3.554236211863983641e-01	3.600000000000000000e+01
1.175999999958747821e+02	1.600472950763460744e-01	-1.199190754722856411e-02	-1.750218714688855925e-01	5.200000000000000000e+01
1.184399999958447580e+02	-1.600945901526902304e-01	3.279747352690502993e-01	7.554727396425420238e-02	4.200000000000000000e+01
1.192799999958147339e+02	-1.497635246182689173e-01	3.483416642899666016e-01	-3.832363171688388803e-01	5.100000000000000000e+01
1.201199999957864861e+02	3.981081969461541803e-02	-1.519585503635063617e-01	-7.241049830506440799e-02	3.500000000000000000e+01
1.209599999957564620e+02	2.056754091615253799e-02	8.291628514385251947e-03	-2.521091860169324406e-01	3.700000000000000000e+01
1.217999999957264379e+02	3.002364753817321485e-01	1.384917716167031188e-01	-3.026336925925718901e-01	3.600000000000000000e+01
1.226399999956981901e+02	-3.936151646932550818e-02	-8.132476387283915642e-02	-2.232251574544630301e-01	4.000000000000000000e+01
1.234799999956681660e+02	5.035471307259697937e-02	8.884202204576219231e-02	-3.330242825957085984e-01	4.100000000000000000e+01
1.243199999956381419e+02	1.108778675595978314e-02	4.909220092366162191e-02	-2.426894911644499331e-01	4.700000000000000000e+01
1.251599999956098941e+02	1.199054098473109065e-01	-6.062426301472356727e-02	-3.718301931575496155e-01	3.700000000000000000e+01
1.259999999955798700e+02	1.061483599250045984e-02	1.495258443120164316e-01	-3.504352288606380483e-01	2.800000000000000000e+01
1.268399999955498458e+02	3.037836061076859551e-02	2.007623784339074291e-02	-4.396428891399892791e-01	4.300000000000000000e+01
1.276799999955215981e+02	2.016553276720856047e-02	-1.917322552291444993e-02	-3.000892777150045987e-01	3.700000000000000000e+01
1.285199999954915597e+02	2.962163938923367823e-02	2.164402547821353551e-02	-2.609485757218994451e-01	5.600000000000000000e+01
1.293599999954615498e+02	8.793975553174959714e-03	4.209434745843232406e-02	-4.308592980068972622e-01	5.800000000000000000e+01
1.301999999954315399e+02	9.806090186980753742e-02	-1.787229535784717882e-02	-3.209932145794027747e-01	4.900000000000000000e+01
1.310399999954032637e+02	7.138647881061999101e-03	1.229449056075182511e-02	-4.116293182987948995e-01	5.000000000000000000e+01
1.318799999953732538e+02	1.746971341548508860e-02	1.035120277665200206e-01	-4.220422277306816738e-01	3.300000000000000000e+01
1.327199999953432439e+02	5.650016435039084683e-02	-3.635454349860189893e-02	-2.929350048807055629e-01	3.000000000000000000e+01
1.335599999953149677e+02	1.659799185105850228e-01	-3.607100743698232748e-02	-1.543746080351215966e-01	3.700000000000000000e+01
1.343999999952849578e+02	2.593262343423496930e-02	-5.837507150946663614e-03	-2.544415663213737133e-01	3.200000000000000000e+01
1.352399999952549479e+02	1.548332020894882533e-02	-5.537292497470147623e-03	-3.346870800376304800e-01	2.900000000000000000e+01
1.360799999952266717e+02	5.404082038039526026e-02	4.979743850185514020e-03	-4.756468154739064147e-01	4.600000000000000000e+01
1.369199999951966618e+02	2.413541053308776441e-02	4.479627933972984977e-02	-4.660374054770386465e-01	3.000000000000000000e+01
1.377599999951666518e+02	2.408811545674005572e-02	-5.470336290447619376e-02	-5.763945163370500779e-01	3.400000000000000000e+01
1.385999999951383757e+02	-5.640848284489585751e-02	-6.458661276145782892e-02	-4.069859811989413600e-01	3.800000000000000000e+01
1.394399999951083657e+02	-3.607741731047120481e-02	-4.152969373102166628e-03	-1.570083006276927762e-01	5.000000000000000000e+01
1.402799999950783558e+02	-5.699056699702609308e-03	5.634738838269548467e-02	-3.372314949151977714e-01	3.300000000000000000e+01
1.411199999950483175e+02	-1.662131068845162929e-02	-7.331903978011133916e-02	8.185340850602607077e-02	3.300000000000000000e+01
1.419599999950200697e+02	1.230003287007797041e-01	-3.351918288242750066e-02	-2.880907929220963837e-01	3.700000000000000000e+01
1.427999999949900598e+02	-7.735438437181585414e-02	-5.316893245337084295e-02	-1.572203352008223476e-01	2.200000000000000000e+01
1.436399999949600215e+02	3.780697460490145545e-03	4.694781768964872981e-02	-2.065730717670550831e-01	3.200000000000000000e+01
1.444799999949317737e+02	6.323680408251242113e-02	5.674767458733143144e-02	-2.773877309164500815e-01	3.800000000000000000e+01
1.453199999949017638e+02	2.295303362443235073e-02	2.669763881175057918e-02	-3.778118000627124218e-01	4.100000000000000000e+01
1.461599999948717254e+02	2.292938608626116093e-02	4.653085289315406214e-02	-3.068743840551899638e-01	4.300000000000000000e+01
1.469999999948434777e+02	3.262196809001238762e-02	-2.278532484059425656e-02	-2.361266831920456610e-01	3.400000000000000000e+01
1.478399999948134678e+02	5.278750085722094809e-02	9.718131797568574370e-02	-3.858700097614100599e-01	3.300000000000000000e+01
1.486799999947834294e+02	6.333139423520250944e-02	-1.240171722781724384e-02	-2.259146486189127501e-01	4.300000000000000000e+01
1.495199999947551817e+02	6.323680408251242113e-02	1.773171150706254195e-02	-2.264837940520525450e-01	4.900000000000000000e+01
1.503599999947251717e+02	3.290573854808798160e-02	-3.258518173827518183e-02	-1.769525020558173622e-01	5.200000000000000000e+01
1.511999999946951334e+02	5.314221392982076964e-02	5.758160418032254313e-02	-7.706409919956769272e-02	3.800000000000000000e+01
1.520399999946668856e+02	1.333139423520535161e-02	7.823206926285664053e-02	-1.964503149089278367e-01	4.000000000000000000e+01
1.528799999946368757e+02	1.356786961692790783e-02	-1.181796651272293275e-02	-3.755575377588993291e-01	5.600000000000000000e+01
1.537199999946068374e+02	1.368610730779629137e-02	1.082153906709972802e-01	-4.557584126176568162e-01	5.700000000000000000e+01
1.545599999945785896e+02	-8.548622885614598488e-02	-7.338580418334572641e-04	-2.566288703389307813e-01	3.400000000000000000e+01
1.553999999945485797e+02	-1.546258131797095814e-02	-6.030021465347701337e-02	-3.971422172001961570e-01	3.800000000000000000e+01
1.562399999945185414e+02	3.508131206000797420e-02	6.988324985698213254e-02	-4.272426546295733374e-01	3.900000000000000000e+01
1.570799999944885030e+02	8.534143497990953620e-02	5.003335718372170504e-02	-5.875104877745798149e-01	4.600000000000000000e+01
1.579199999944602837e+02	2.519954975087301818e-02	1.046700057207416990e-02	-4.382358692089773911e-01	5.300000000000000000e+01
1.587599999944302454e+02	5.861680819716497126e-03	-9.959971379536547431e-02	-3.289835700721237544e-01	3.800000000000000000e+01
1.595999999944002070e+02	-1.437479456201096184e-02	-6.941624928490242041e-02	-3.088942923571202925e-01	5.000000000000000000e+01
1.604399999943719877e+02	4.640557419769919534e-02	1.207838938174123911e-01	-2.583363066383519424e-01	5.200000000000000000e+01
1.612799999943419493e+02	-1.229795898098018370e-01	8.339295929893353332e-04	-3.973988906308303370e-01	3.700000000000000000e+01
1.621199999943119110e+02	-3.224651612643469889e-02	1.415344304511059192e-01	-5.768855437695652455e-01	3.100000000000000000e+01
1.629599999942836916e+02	-4.222286858826684863e-02	3.078389381741075681e-02	-4.274100503452018529e-01	2.700000000000000000e+01
1.637999999942536533e+02	1.783446723278867552e-01	-1.092161061825880353e-01	-5.804615406459490146e-02	3.700000000000000000e+01
1.646399999942236150e+02	3.862844278596533343e-02	-4.966642816280320005e-02	-1.180461540645953988e-01	4.200000000000000000e+01
1.654799999941953956e+02	2.827372971336750140e-02	1.402835360616165872e-01	-3.385706606402347774e-01	3.500000000000000000e+01
1.663199999941653573e+02	-1.080401629788418916e-02	1.104336433883545965e-01	-3.694187989327577526e-01	3.400000000000000000e+01
1.671599999941353190e+02	4.000000000000092371e-02	1.102335002860375113e-01	-3.089612506433692118e-01	3.400000000000000000e+01
1.679999999941053090e+02	4.075672122153939370e-02	4.994996422442099515e-02	-3.082581886377280256e-01	3.200000000000000000e+01
1.688399999940770613e+02	-1.888856570586661121e-02	-6.040028620463644415e-02	-3.184032649246084645e-01	4.000000000000000000e+01
1.696799999940470229e+02	4.144249982855541248e-02	8.941624928490199409e-02	-3.292960420746293693e-01	4.000000000000000000e+01
1.705199999940170130e+02	2.577581660862193758e-03	-7.068382226625402609e-02	-3.790728477871248003e-01	3.200000000000000000e+01
1.713599999939887653e+02	4.264852427538201596e-02	1.192994991418867556e-01	-5.589054520714933361e-01	4.200000000000000000e+01
1.721999999939587269e+02	-5.723323803375102159e-02	1.288992129372523721e-01	-5.382805080664772035e-01	2.800000000000000000e+01
1.730399999939287170e+02	4.276676196624507043e-02	1.389492487128300979e-01	-3.769971409133159312e-01	3.400000000000000000e+01
1.738799999939004692e+02	2.333430288239490835e-02	4.878246279423592568e-02	-2.563833566226740857e-01	4.300000000000000000e+01
1.747199999938704309e+02	-1.588532835789280284e-02	-8.116750143018869323e-02	-3.859592874764139481e-01	3.800000000000000000e+01
1.755599999938404210e+02	2.043038519474915660e-01	-9.123421579762869271e-02	-1.054905794726508361e-01	3.100000000000000000e+01
1.763999999938121732e+02	-5.550696774712271520e-02	2.866571265121287126e-02	-1.851223088982649756e-01	4.200000000000000000e+01
1.772399999937821349e+02	-6.003566048756070472e-03	6.788181883379884596e-02	-3.548209966101314450e-01	3.900000000000000000e+01
1.780799999937521250e+02	3.463491748191493969e-02	-6.155110904296812180e-02	-3.039059000313564241e-01	4.200000000000000000e+01
1.789199999937238772e+02	2.442208963835668101e-02	-1.116750143019018537e-02	-2.332474768832142331e-01	3.500000000000000000e+01
1.797599999936938389e+02	3.399643395124485323e-02	1.373981396698660262e-01	-3.830577617388346567e-01	4.600000000000000000e+01
1.805999999936638289e+02	3.416196671845384003e-02	2.706456783266730781e-02	-1.522765817325630877e-01	3.300000000000000000e+01
1.814399999936355812e+02	3.385454872220350353e-02	8.719799656754645412e-02	-3.920087485875569655e-01	2.900000000000000000e+01
1.822799999936055428e+02	-1.850103694454876546e-01	3.724803234312723532e-02	-3.922207831606847606e-01	4.400000000000000000e+01
1.831199999935755329e+02	-2.493942683096506130e-02	-5.238503863595767029e-02	-2.417743945856756227e-01	3.700000000000000000e+01
1.839599999935455230e+02	4.435114702383735619e-02	1.065808886687307222e-01	-2.408146591493984801e-01	3.400000000000000000e+01
1.847999999935172468e+02	-6.536508251808115233e-02	5.594710217805776153e-02	-2.006807425768926123e-01	4.000000000000000000e+01
1.856399999934872369e+02	4.454032732922286186e-02	1.554681597342266741e-02	-3.705914648618904295e-01	2.400000000000000000e+01
1.864799999934572270e+02	-8.555426282346978439e-02	5.363351462962739902e-03	-2.806695828625187517e-01	3.900000000000000000e+01
1.873199999934289508e+02	1.489504040182154654e-02	-4.920184598654842034e-03	-2.508146591493982669e-01	3.800000000000000000e+01
1.881599999933989409e+02	-7.496307436914406708e-02	-5.542054235444915378e-02	-1.309150965787750920e-01	5.300000000000000000e+01
1.889999999933689310e+02	-3.553061528529255497e-02	-2.595425729396438896e-02	-2.008481382925229042e-01	4.100000000000000000e+01
1.898399999933406548e+02	5.420926179480112239e-02	-6.221114763722113139e-03	-2.406919022912692441e-01	4.100000000000000000e+01
1.906799999933106449e+02	1.541619667184530584e-01	2.347867058279895502e-02	-4.006695828625179701e-01	2.800000000000000000e+01
1.915199999932806350e+02	3.349983564961256377e-02	1.836120993176777461e-01	-6.003347914312584521e-01	3.700000000000000000e+01
1.923599999932523588e+02	7.257758166086070162e-02	-3.672147251951685121e-02	-2.998995625706228907e-01	2.600000000000000000e+01
1.931999999932223488e+02	-6.803725433163343439e-02	-6.904937029977631369e-03	-3.497879654268700733e-01	5.000000000000000000e+01
1.940399999931923389e+02	-1.092669263166339277e-01	9.321181311304371775e-02	-5.493750559949832635e-01	3.800000000000000000e+01
1.948799999931623006e+02	-1.000236475381726109e-01	7.301167001072528251e-02	-2.398437639987438530e-01	4.100000000000000000e+01
1.957199999931340528e+02	-9.078036875971307040e-02	-4.695497280555471775e-02	-4.001227568581278149e-01	4.900000000000000000e+01
1.965599999931040429e+02	1.275643035681763848e-01	2.578026622368057019e-03	-3.394866531387350506e-01	4.800000000000000000e+01
1.973999999930740046e+02	-1.036890159549948009e-01	1.224279192956299056e-01	-2.395647711393618096e-01	3.000000000000000000e+01
1.982399999930457568e+02	1.253414349799104599e-01	-5.697165139741677820e-02	-4.400781180006259063e-01	5.300000000000000000e+01
1.990799999930157469e+02	3.441918099115959251e-02	-7.505366336930663351e-03	-3.698772431418717588e-01	4.200000000000000000e+01
1.999199999929857086e+02	4.318950900616513877e-02	-5.720515168345485790e-02	-8.958709056811287041e-02	4.000000000000000000e+01
2.007599999929574608e+02	3.231455009376027476e-02	-3.800572409272540142e-02	-1.694085351381087179e-01	3.200000000000000000e+01
2.015999999929274509e+02	-1.867864650950501471e-02	-5.785561676598760528e-02	-2.890291048493480730e-01	2.800000000000000000e+01
2.024399999928974125e+02	-4.988467095632920234e-02	-8.808911705202326914e-02	8.983260428436956602e-02	4.400000000000000000e+01
2.032799999928691648e+02	-1.087786755959996299e-02	-3.827258156248269927e-02	-1.108369785781491146e-01	3.100000000000000000e+01
2.041199999928391549e+02	7.876741936780717879e-02	-4.848940325665829221e-02	-1.398437639987477610e-01	4.200000000000000000e+01
2.049599999928091165e+02	2.756139492097986476e-02	-2.287062249508391432e-01	-9.818096655682495566e-02	3.100000000000000000e+01
2.057999999927808688e+02	3.782151784088583213e-02	-7.865618917526084886e-02	-9.800241112681895572e-02	3.700000000000000000e+01
2.066399999927508588e+02	-2.509547693538394242e-03	4.154395392705900747e-02	-3.582702442718268543e-01	4.000000000000000000e+01
2.074799999927208205e+02	3.711209169569507083e-02	-1.987062249508397827e-01	-2.481363276993260314e-01	3.100000000000000000e+01
2.083199999926925727e+02	-8.317167876238151791e-02	-3.865618917525814879e-02	-3.979800916980700265e-01	3.400000000000000000e+01
2.091599999926625628e+02	4.666278847040850053e-02	8.060995278290761235e-02	-4.777792168393126815e-01	3.800000000000000000e+01
2.099999999926325245e+02	1.671008354674974328e-02	9.065998855848533822e-02	-2.975895016949348104e-01	4.700000000000000000e+01
2.108399999926024861e+02	1.576418201982932032e-02	1.100929164352493217e-01	-4.672323908349227395e-01	5.300000000000000000e+01
2.116799999925742668e+02	4.614254263059791583e-02	2.010959502711173741e-02	-2.973105088355509906e-01	3.000000000000000000e+01
2.125199999925442285e+02	1.063317229359803662e-01	-3.022397681008470727e-02	-8.748906426555436155e-02	2.200000000000000000e+01
2.133599999925141901e+02	1.056932394053138324e-01	-1.094115626005986996e-02	-4.476787794099337248e-01	3.100000000000000000e+01
2.141999999924859708e+02	-1.381016229305487286e-02	5.839170006554539327e-02	-4.470649951192928739e-01	4.300000000000000000e+01
2.150399999924559324e+02	8.574053448165841473e-02	-1.125804950539688321e-02	-5.074779045511803588e-01	3.900000000000000000e+01
2.158799999924258941e+02	2.578782955800384968e-02	6.847509302484589000e-02	-5.484041608443321891e-01	3.500000000000000000e+01
2.167199999923976748e+02	1.151493460273318448e-01	-5.135812105655368498e-02	-2.989175077055961083e-01	3.100000000000000000e+01
2.175599999923676364e+02	-5.205367045265418824e-03	8.441735841126174478e-03	-2.494754934243612610e-01	3.100000000000000000e+01
2.183999999923375981e+02	5.575001714447580525e-03	3.874195049460382734e-02	-2.301673957156307182e-01	3.000000000000000000e+01
2.192399999923093787e+02	2.149365181837783467e-01	-1.513914782402761006e-01	-5.055798571876657377e-02	3.400000000000000000e+01
2.200799999922793404e+02	8.595336232521511022e-02	9.942577276085629023e-02	-4.300223194287529083e-01	3.800000000000000000e+01
2.209199999922493021e+02	-7.421217044199224233e-02	-7.087444189262015470e-02	-1.495201322818608958e-01	3.000000000000000000e+01
2.217599999922192922e+02	8.538582140906214590e-02	-1.906196263679049707e-04	-1.994643337099848424e-01	4.400000000000000000e+01
2.225999999921910444e+02	1.063790180123245221e-01	-1.105241914635630707e-01	-3.789286674199701110e-01	3.300000000000000000e+01
2.234399999921610060e+02	1.170884441575221757e-01	-3.982369060544677097e-02	-1.285380774168363160e-01	3.000000000000000000e+01
2.242799999921309961e+02	-3.220212969728919461e-02	-6.930665425779380939e-02	-1.477234182674376228e-01	3.900000000000000000e+01
2.251199999921027484e+02	3.798705060809659528e-02	-8.622831991541346497e-03	-2.778015362680648082e-01	4.000000000000000000e+01
2.259599999920727100e+02	-1.185285555848736294e-03	-6.817251001132440535e-02	-3.878573348399410037e-01	5.100000000000000000e+01
2.267999999920427001e+02	1.295950832038634815e-01	-7.555402112510378743e-03	-5.785045982737084813e-01	5.100000000000000000e+01
2.276399999920144523e+02	3.028086181088340822e-02	3.307838437816457144e-02	-4.292076602793546414e-01	3.300000000000000000e+01
2.284799999919844140e+02	3.103758303241832550e-02	3.411245707347454470e-02	-4.497656459981147492e-01	3.500000000000000000e+01
2.293199999919544041e+02	1.865246868472780761e-03	-5.470578130028158625e-03	-3.499776805712500050e-01	4.500000000000000000e+01
2.301599999919261563e+02	-5.808745805517823158e-02	-8.533714939514780440e-02	-1.495089725674869641e-01	3.100000000000000000e+01
2.309999999918961180e+02	-1.269050811465248785e-01	2.492970807460537230e-02	-5.890514242780984233e-01	2.700000000000000000e+01
2.318399999918661081e+02	4.561066220199805343e-03	-1.428639810798060239e-02	-3.489733062774718064e-01	4.000000000000000000e+01
2.326799999918378603e+02	5.199549750866339082e-03	-5.393614767892529471e-02	-2.784041608443317273e-01	2.800000000000000000e+01
2.335199999918078220e+02	-4.468221255826421157e-02	-2.416964796496223755e-02	-2.877903765536888869e-01	3.100000000000000000e+01
2.343599999917778121e+02	1.162163938923139739e-01	-4.119612189382948486e-03	-4.375225434086811305e-01	3.300000000000000000e+01
2.351999999917495643e+02	2.666569711760224948e-02	2.569692330015804771e-02	-2.867636828311610486e-01	3.900000000000000000e+01
2.360399999917195260e+02	-4.309782750066837309e-02	8.579699485131975223e-02	-3.165628079724047694e-01	3.500000000000000000e+01
2.368799999916895160e+02	-2.238840135547803811e-02	-6.435311247542152557e-02	-1.161945373980213247e-01	3.800000000000000000e+01
2.377199999916595061e+02	8.791901664077172995e-02	-4.353112475419251837e-03	-1.465628079724048405e-01	3.500000000000000000e+01
2.385599999916312299e+02	1.798995925528856787e-02	-1.463664853703683377e-02	-1.967636828311594144e-01	4.900000000000000000e+01
2.393999999916012200e+02	-7.106413921778909071e-02	3.154133872385429527e-01	-3.965516482580291324e-01	3.000000000000000000e+01
2.402399999915712101e+02	-2.085131137422990832e-02	1.255468159734203226e-01	-3.661833776836438403e-01	3.600000000000000000e+01
2.410799999915429339e+02	-4.085131137422415293e-02	-3.423636233240046067e-02	-2.649781285311103574e-01	3.700000000000000000e+01
2.419199999915129240e+02	-2.063848353066966013e-02	5.524660131994529877e-02	-4.243197053829685927e-01	4.000000000000000000e+01
2.427599999914829141e+02	2.924327877845911416e-02	9.522992272808394887e-02	-5.237394002354518463e-01	4.200000000000000000e+01
2.435999999914546379e+02	-1.042565568711317781e-02	1.348296365234489258e-01	-4.336836016635743363e-01	4.000000000000000000e+01
2.444399999914246280e+02	-9.222539887456804308e-04	4.529663709552522732e-02	-4.247437745292277356e-01	3.700000000000000000e+01
2.452799999913946181e+02	8.983446723279264745e-02	9.514652976878501534e-02	-2.749669688167362125e-01	3.600000000000000000e+01
2.461199999913663419e+02	1.602364753817315801e-01	1.526327991180487231e-02	-2.345428996704761460e-01	3.400000000000000000e+01
2.469599999913363320e+02	-1.499290573854832331e-01	3.531331568738238502e-02	-1.939514348085840112e-01	3.100000000000000000e+01
2.477999999913063220e+02	3.002364753817587939e-02	-1.246866843126177571e-01	-3.436389628060734225e-01	4.800000000000000000e+01
2.486399999912762837e+02	1.001891803053833740e-01	7.573028048387975275e-02	-4.242415873823421890e-01	4.700000000000000000e+01
2.494799999912480359e+02	1.493615164693267161e-01	3.860972095047952024e-01	-4.852236422473694688e-01	5.200000000000000000e+01
2.503199999912180260e+02	9.810819694617833875e-03	1.621395964781413568e-02	-2.555249545355025020e-01	4.000000000000000000e+01
2.511599999911879877e+02	7.933786893115524208e-02	1.648081711757320988e-02	-3.760606208255161675e-01	3.600000000000000000e+01
2.519999999911597399e+02	9.858114770963766205e-03	8.716463938382723597e-02	-2.969087591180397112e-01	4.000000000000000000e+01
2.528399999911297300e+02	4.955069677471080070e-02	-2.301882512663055991e-02	-5.372212311205482038e-01	4.500000000000000000e+01
2.536799999910996917e+02	1.940881154567186684e-02	6.736478248614474751e-02	-2.473663074074270440e-01	3.800000000000000000e+01
2.545199999910714439e+02	-4.729507634237961611e-05	4.724803234312702216e-02	-2.776899391243112802e-01	3.700000000000000000e+01
2.553599999910414340e+02	4.973987708009630637e-02	-2.255182455455617685e-02	-2.669087591180403507e-01	4.400000000000000000e+01
2.561999999910113957e+02	9.952704923652078151e-03	-2.278532484059425656e-02	-2.065293288292799900e-01	3.200000000000000000e+01
2.570399999909831195e+02	3.997635246182795754e-02	9.761496136404268498e-02	-4.766186065442798991e-01	4.700000000000000000e+01
2.578799999909531380e+02	5.973987708009964592e-02	-2.902074983612834558e-03	-1.866855648305332238e-01	3.700000000000000000e+01
2.587199999909230996e+02	-1.044930322528436761e-02	6.380745566413992265e-03	-2.261722179692693402e-01	5.100000000000000000e+01
2.595599999908948803e+02	9.763524618270125188e-03	-1.306886090221048846e-02	-2.454579962492484668e-01	3.600000000000000000e+01
2.603999999908648419e+02	4.040200814894312487e-02	4.688110332221029353e-02	-3.254021976773753266e-01	2.900000000000000000e+01
2.612399999908348036e+02	-9.077746011247000979e-03	6.697638811749229149e-03	-2.955807531073801897e-01	4.100000000000000000e+01
2.620799999908065274e+02	3.080401629788198647e-02	6.981174873368800604e-03	-2.443197053829688770e-01	4.400000000000000000e+01
2.629199999907765459e+02	6.080401629788134699e-02	2.718131797568723584e-02	-5.536166433773237472e-01	3.700000000000000000e+01
2.637599999907465076e+02	8.101684414143939250e-02	1.970979250163864549e-01	-6.240183930948353108e-01	4.400000000000000000e+01
2.645999999907164693e+02	3.056754091615410118e-02	6.631403119897250065e-02	-5.547995731011043929e-01	7.800000000000000000e+01
2.654399999906882499e+02	2.012060244468258929e-01	2.763640669745530687e-01	-5.052236422473690425e-01	5.100000000000000000e+01
2.662799999906582116e+02	1.309222539887482384e-01	-1.386943331148238201e-02	-3.752013228186186211e-01	3.900000000000000000e+01
2.671199999906281732e+02	1.584385057592285762e-03	-1.341911133126671984e-02	-2.843643442404690802e-01	5.900000000000000000e+01
2.679599999905999539e+02	5.139520475220571427e-02	2.676435317918901546e-02	-4.638956362367068209e-01	4.300000000000000000e+01
2.687999999905699156e+02	-4.789536910260139280e-02	2.664760303617086379e-02	-4.346991356717282429e-01	4.000000000000000000e+01
2.696399999905398772e+02	1.276676196624748627e-02	5.713128220010688096e-02	-4.260606208255133254e-01	3.500000000000000000e+01
2.704799999905116579e+02	6.295594227163014978e-02	6.297352607113282374e-03	-3.763507733992756954e-01	4.700000000000000000e+01
2.713199999904816195e+02	4.328700780605210241e-02	6.530852893153138439e-03	-4.057927876805091927e-01	3.000000000000000000e+01
2.721599999904515812e+02	3.972786413068973843e-03	1.556349456528316466e-02	-1.861052596830159445e-01	2.200000000000000000e+01
2.729999999904233619e+02	3.489504040181756750e-02	-1.337860403521844432e-01	-1.471542728342960515e-01	3.300000000000000000e+01
2.738399999903933235e+02	3.482409778730222172e-02	-5.386943331148685843e-02	-2.174667448368055034e-01	4.200000000000000000e+01
2.746799999903632852e+02	6.640848284489386799e-02	-3.346914710684600891e-02	-2.481363276993242550e-01	3.000000000000000000e+01
2.755199999903333037e+02	4.638483530671777544e-02	-6.341911133126920674e-02	-2.790849034212250501e-01	2.900000000000000000e+01
2.763599999903050275e+02	1.271888516046022488e-01	-3.326900400452892370e-02	-1.193638962806069514e-01	3.300000000000000000e+01
2.771999999902749892e+02	7.921925287966757878e-03	-2.340243273940600943e-02	-2.887166328468389054e-01	3.800000000000000000e+01
2.780399999902449508e+02	7.841852358960288427e-02	-1.351918288242970334e-02	-3.683260428437016287e-01	3.400000000000000000e+01
2.788799999902167315e+02	7.962454803642771139e-02	4.613056668851633901e-02	-3.289509868487208166e-01	4.200000000000000000e+01
2.797199999901866931e+02	1.101975278863598362e-02	4.681438895476830453e-02	-2.394754934243614741e-01	2.700000000000000000e+01
2.805599999901567116e+02	-1.817623091348075093e-02	3.708124642452581554e-02	-2.801004374293754040e-01	3.500000000000000000e+01
2.813999999901284355e+02	4.362098198766872770e-02	1.666428162802802149e-02	-2.898326042843688555e-01	2.400000000000000000e+01
2.822399999900983971e+02	1.553643257968140290e-02	-2.326900400452736051e-02	-3.497768057124925889e-01	3.400000000000000000e+01
2.830799999900683588e+02	6.505981644782110607e-03	3.701453205708560290e-02	-3.704017497175104978e-01	3.700000000000000000e+01
2.839199999900401394e+02	6.792483393516590695e-02	6.744817544544368104e-02	-4.706137842906432667e-01	3.400000000000000000e+01
2.847599999900101011e+02	-6.138938745781707951e-02	-1.240171722781724384e-02	-3.206026245762689797e-01	4.300000000000000000e+01
2.855999999899801196e+02	1.097220468363140355e-01	-4.218489553363902189e-02	-2.611382908662793767e-01	4.300000000000000000e+01
2.864399999899518434e+02	-1.855168287705133423e-02	1.189659273046874688e-01	-5.719083111581788614e-01	4.200000000000000000e+01
2.872799999899218051e+02	1.310364479505921054e-02	-2.075053663369352819e-02	-3.525332551631930045e-01	3.500000000000000000e+01
2.881199999898917667e+02	1.436948332493841463e-01	5.916607040700760933e-02	-4.118525125863019554e-01	4.700000000000000000e+01
2.889599999898635474e+02	9.506639046342257870e-02	7.018346451046220125e-02	-4.015623600125426407e-01	4.000000000000000000e+01
2.897999999898335091e+02	3.527921830697877681e-02	-9.216106182588390539e-03	-3.113168462962860872e-01	4.000000000000000000e+01
2.906399999898035276e+02	2.579946414678602196e-02	1.018346451045992751e-02	-4.207030620056446679e-01	3.300000000000000000e+01
2.914799999897734892e+02	-5.358569986071870517e-02	4.128425157320947392e-02	-2.907477008631467186e-01	4.600000000000000000e+01
2.923199999897452130e+02	6.698184105543525391e-02	2.165118059412485252e-02	-1.401004374293766119e-01	5.200000000000000000e+01
2.931599999897151747e+02	-2.639798333794018959e-03	3.166785918598513661e-02	-3.688840285624674920e-01	2.900000000000000000e+01
2.939999999896851932e+02	8.754938197159134461e-02	-1.881987120791368540e-01	-4.987389522755893978e-01	3.400000000000000000e+01
2.948399999896569170e+02	-7.230873279937277687e-02	1.271861047315603344e-02	-3.889175077055941898e-01	4.600000000000000000e+01
2.956799999896269355e+02	-2.285085261201302842e-03	-1.723135375126538804e-02	-3.490179451349728623e-01	3.400000000000000000e+01
2.965199999895968972e+02	1.743114428072445321e-02	2.286871779989496645e-02	-3.490514242780982102e-01	3.400000000000000000e+01
2.973599999895686210e+02	5.752573443341724158e-02	-6.364066974553495015e-03	-2.990067854205982201e-01	4.400000000000000000e+01
2.981999999895385827e+02	2.788044750600882082e-02	1.342363623324018818e-01	-3.291630214218521644e-01	4.400000000000000000e+01
2.990399999895086012e+02	-2.048609879466312123e-03	3.418632655682074528e-02	-3.791072228499761110e-01	3.800000000000000000e+01
2.998799999894803250e+02	7.792774258235901641e-02	-2.519656554436267015e-02	-3.792188199937296389e-01	2.900000000000000000e+01
3.007199999894503435e+02	1.885189310366826021e-01	1.512032770097171408e-02	-2.194866531387358322e-01	4.800000000000000000e+01
3.015599999894203052e+02	8.847163596034057775e-02	-2.645127432781091414e-01	-3.987947508474665170e-01	2.700000000000000000e+01
3.023999999893902668e+02	7.842434088399308223e-02	1.622111476372367633e-02	-4.082144456999508009e-01	4.200000000000000000e+01
3.032399999893619906e+02	2.868446380389144679e-02	5.655468660092033417e-02	-4.285827162743345298e-01	3.800000000000000000e+01
3.040799999893320091e+02	2.868446380389499950e-02	1.267381511113772063e-01	-3.891518617074769537e-01	4.000000000000000000e+01
3.049199999893019708e+02	-1.079060814372923005e-03	4.758875929622874423e-02	-5.100669582862504825e-01	3.300000000000000000e+01
3.057599999892737515e+02	2.937024241091101828e-02	7.807243846016653777e-02	-4.698214445699964159e-01	3.700000000000000000e+01
3.065999999892437131e+02	-1.909266760784156247e-02	5.795568831714703606e-02	-6.488282299905918649e-01	4.600000000000000000e+01
3.074399999892136748e+02	1.414985208464845101e-01	-6.176077562123616360e-02	-2.485938759887105221e-01	4.100000000000000000e+01
3.082799999891853986e+02	7.298831575138997607e-02	3.867286776711864604e-02	-4.790179451349736439e-01	3.000000000000000000e+01
3.091199999891554171e+02	7.313020098042777306e-02	1.897308242059736472e-02	-5.101115971437533148e-01	4.600000000000000000e+01
3.099599999891253788e+02	-1.679885640505496269e-02	5.927329707407480441e-02	-4.202901525737559041e-01	4.000000000000000000e+01
3.107999999890971594e+02	5.398151235465853404e-02	-1.929879864110972676e-04	-4.097768057124930863e-01	4.400000000000000000e+01
3.116399999890671211e+02	8.532942203051874230e-02	8.007386948334627164e-02	-4.599553611424980204e-01	4.800000000000000000e+01
3.124799999890370827e+02	9.551860233590581117e-02	-1.959255867945586260e-02	-3.797098474262412537e-01	3.500000000000000000e+01
3.133199999890088066e+02	2.672462678273035408e-02	7.044079850426498979e-02	-2.896205697112375077e-01	4.200000000000000000e+01
3.141599999889788251e+02	8.705569231714882505e-02	-3.912555810738105322e-02	-4.093862157093557386e-01	5.100000000000000000e+01
3.149999999889487867e+02	4.842724953118704434e-02	1.014581926077173790e-01	-3.788840285624690551e-01	6.000000000000000000e+01
3.158399999889205674e+02	2.906573306185933347e-02	2.162497852631517503e-02	-3.187501119899653901e-01	3.600000000000000000e+01
3.166799999888905290e+02	9.798806745221710912e-03	8.169169289375233234e-02	-3.796875279974898376e-01	3.000000000000000000e+01
3.175199999888604907e+02	1.996433951243581362e-02	-2.839170006554248005e-02	-4.195647711393615253e-01	4.100000000000000000e+01
3.183599999888304524e+02	7.953868382531936732e-02	-6.834166428996724107e-02	-1.388840285624723947e-01	4.400000000000000000e+01
3.191999999888022330e+02	6.012987227964572412e-02	7.179176444491375264e-02	-5.985045982737080550e-01	3.800000000000000000e+01
3.200399999887721947e+02	2.086294596301385695e-02	3.209197909838756857e-02	-2.796317294256152053e-01	2.900000000000000000e+01
3.208799999887421563e+02	9.102410393584392523e-04	5.212533628210458403e-02	-3.907477008631463633e-01	3.300000000000000000e+01
3.217199999887139370e+02	1.124130657378152875e-02	7.227544360884685659e-02	-4.214172837256651150e-01	4.500000000000000000e+01
3.225599999886838987e+02	2.152507703185513321e-02	1.230880079256735371e-02	-1.812498880100346099e-01	4.200000000000000000e+01
3.233999999886538603e+02	-1.180492672810284915e-01	1.721586934658283496e-01	-6.014842420119155264e-01	4.100000000000000000e+01
3.242399999886256410e+02	8.221085563886987302e-02	-1.475744490644146367e-01	-4.324886163056920196e-01	2.900000000000000000e+01
3.250799999885956026e+02	4.230544579156436669e-02	2.129592658751011669e-01	-5.432028380257127864e-01	3.000000000000000000e+01
3.259199999885655643e+02	1.221085563887669423e-02	8.274244418092280284e-02	-3.434818308850946522e-01	3.600000000000000000e+01
3.267599999885373450e+02	1.310946208945118485e-02	1.344294503903320503e-02	-4.242295317482422945e-01	3.900000000000000000e+01
3.275999999885073066e+02	4.232909332973733285e-02	3.809874059953699543e-03	-4.248433160388813690e-01	3.900000000000000000e+01
3.284399999884772683e+02	7.266015886415821967e-02	-5.606375224953552561e-03	-4.351557880413920998e-01	3.500000000000000000e+01
3.292799999884472300e+02	2.376388406085894189e-03	5.492733971456331687e-02	-3.551446283270145443e-01	2.700000000000000000e+01
3.301199999884190106e+02	6.237638840608283886e-02	1.453776616947806133e-01	-3.749102743251313541e-01	3.700000000000000000e+01
3.309599999883889723e+02	2.139913024352679827e-03	3.557780479709649057e-02	-3.445308440363739066e-01	3.700000000000000000e+01
3.317999999883589908e+02	1.120453228716655758e-01	7.634502002265186604e-02	-4.740732957469884212e-01	3.300000000000000000e+01
3.326399999883307146e+02	1.128860165012746108e-02	7.621159128777144076e-02	-4.547205591807550462e-01	3.200000000000000000e+01
3.334799999883006763e+02	-1.920799665151129432e-02	6.686205637030617766e-02	-3.753008643282704782e-01	4.700000000000000000e+01
3.343199999882706379e+02	7.210607339711572195e-04	5.742912849353842830e-02	-4.840174971751078914e-01	3.000000000000000000e+01
3.351599999882424186e+02	8.024810997051368133e-02	-3.225397826112263999e-02	-3.031693588825863372e-01	3.800000000000000000e+01
3.359999999882123802e+02	-2.076873417092883756e-02	-1.253751432274086142e-02	-4.731581991682123345e-01	3.200000000000000000e+01
3.368399999881823987e+02	7.828536430215038422e-02	1.277960575144554412e-01	-3.827006508788244332e-01	3.800000000000000000e+01
3.376799999881541225e+02	3.767052830964878751e-02	3.789612906561501404e-02	-3.618859917294248163e-01	2.200000000000000000e+01
3.385199999881240842e+02	1.648815140099735288e-02	1.680128792086321710e-01	-3.817743945856761911e-01	3.500000000000000000e+01
3.393599999880940459e+02	6.506929911061298810e-02	2.849655837257003554e-02	-2.514619225831662419e-01	2.900000000000000000e+01
3.401999999880658265e+02	4.466729096167654234e-02	7.856327274000918237e-02	-2.505691454331415713e-01	3.700000000000000000e+01
3.410399999880357882e+02	1.331302009804282704e-01	7.879677302604903844e-02	-3.703682705743833736e-01	6.000000000000000000e+01
3.418799999880058067e+02	-1.786299562284376918e-02	6.908030908766704670e-02	-3.701115971437527463e-01	4.500000000000000000e+01
3.427199999879775305e+02	-4.906902006966440410e-02	-1.108647683093089142e-02	-2.999553611424996546e-01	4.900000000000000000e+01
3.435599999879474922e+02	-1.099439789820646496e-01	-5.078626217745529914e-02	-4.902008748587558529e-01	4.100000000000000000e+01
3.443999999879174538e+02	4.908647195283677434e-02	-4.111983401465302279e-02	-3.512052491525317066e-01	3.500000000000000000e+01
3.452399999878874723e+02	4.790409504418313702e-02	1.946391670044000932e-02	-2.420757068738073059e-01	4.600000000000000000e+01
3.460799999878591962e+02	-1.126161507956240371e-01	-2.050272611583636717e-02	-1.027229703075729361e-01	4.100000000000000000e+01
3.469199999878292147e+02	-2.280533110100435579e-02	9.964274456237376398e-03	-4.027787688794521870e-01	3.800000000000000000e+01
3.477599999877991763e+02	2.596499691399678511e-02	-3.986893962516724343e-02	-3.326783314500740829e-01	4.900000000000000000e+01
3.485999999877709001e+02	-1.750045521510958935e-01	7.081488264108948272e-02	-1.532586365975880938e-01	3.600000000000000000e+01
3.494399999877408618e+02	-6.045043830713581201e-03	1.008482398248080614e-01	-3.229908034525816873e-01	3.500000000000000000e+01
3.502799999877108803e+02	3.482005405828658695e-03	-8.978554666586724409e-02	-3.128568868800769565e-01	3.900000000000000000e+01
3.511199999876826041e+02	1.272528418428642283e-02	-4.948533201238980439e-02	-5.033144351694645025e-01	4.000000000000000000e+01
3.519599999876526226e+02	5.180303019554166610e-02	7.073148968178877283e-02	-5.333367545982143909e-01	4.000000000000000000e+01
3.527999999876225843e+02	9.076253851593030220e-02	4.073148968178941232e-02	-3.031916783113359770e-01	2.900000000000000000e+01
3.536399999875943081e+02	-1.783024378099185014e-05	1.999763163995460502e-02	-5.029238451663289311e-01	4.300000000000000000e+01
3.544799999875642698e+02	6.943827637823929422e-02	-8.980222525772596498e-02	-2.929015257375802150e-01	2.900000000000000000e+01
3.553199999875342883e+02	1.086106125421810731e-01	3.954730965973851653e-02	-3.724774565913175906e-01	3.400000000000000000e+01
3.561599999875042499e+02	4.738094055717745334e-02	-2.065283344257906606e-02	-3.015288808694194245e-01	2.600000000000000000e+01
3.569999999874760306e+02	3.619856364852935826e-02	8.893020176092925055e-02	-4.116627974419202474e-01	3.300000000000000000e+01
3.578399999874459922e+02	2.584385057593507895e-02	9.822970090281302191e-02	-3.823435400188142097e-01	3.500000000000000000e+01
3.586799999874159539e+02	4.454323597641618449e-02	7.779378922595725498e-03	-5.023993385906901921e-01	3.700000000000000000e+01
3.595199999873876777e+02	-1.526758371819703086e-02	-4.260422869018043457e-02	-2.318301931575508235e-01	3.700000000000000000e+01
3.603599999873576962e+02	-5.882419710696140669e-03	1.719562820750297760e-02	-2.615735197269177803e-01	3.000000000000000000e+01
3.611999999873276579e+02	7.385745736940130257e-02	9.676198481914433103e-02	-4.116293182987948995e-01	3.200000000000000000e+01
3.620399999872994385e+02	4.331356399141839120e-02	3.659519890054596658e-02	-3.715177211550404479e-01	3.800000000000000000e+01
3.628799999872694002e+02	-2.685196877579087982e-02	6.261627063350871936e-03	-2.811829297237817826e-01	3.300000000000000000e+01
3.637199999872393619e+02	-1.172539769247329389e-01	5.581130508313414396e-02	-1.422765817325633009e-01	2.500000000000000000e+01
3.645599999872110857e+02	4.215483462094127276e-02	7.554444761337819614e-02	-2.932474768832129541e-01	2.800000000000000000e+01
3.653999999871811042e+02	6.182376908651932013e-02	7.546105465408103896e-02	-5.733255948838404947e-01	4.000000000000000000e+01
3.662399999871510659e+02	6.208389200642017158e-02	-7.440551661104244374e-02	-4.332139977400863984e-01	3.200000000000000000e+01
3.670799999871228465e+02	-1.907483736405524155e-02	2.491066112270345911e-02	-2.730354423100820327e-01	2.700000000000000000e+01
3.679199999870928082e+02	1.031032664344522232e-02	2.527759014361841139e-02	-4.829684840238304133e-01	4.200000000000000000e+01
3.687599999870627698e+02	-9.020991919635967804e-02	-1.417201632500386665e-02	-5.434483517419677057e-01	2.600000000000000000e+01
3.695999999870344936e+02	4.827663836056395041e-02	2.611151973661129944e-02	-5.339616986032345025e-01	3.000000000000000000e+01
3.704399999870045121e+02	4.780368759709929805e-02	-1.139385160389672080e-01	-1.542741706057420004e-01	4.600000000000000000e+01
3.712799999869744738e+02	4.744897452450658193e-02	-4.392183744710820292e-02	-4.337385043157251374e-01	4.200000000000000000e+01
3.721199999869444355e+02	-1.344963192607018243e-02	-1.383844448780813252e-02	-2.533032754550887944e-01	4.200000000000000000e+01
3.729599999869162161e+02	6.124712386817776633e-03	-1.368833716107076270e-02	-2.534483517419676701e-01	3.300000000000000000e+01
3.737999999868861778e+02	2.553352393249141983e-02	6.632834143078980560e-02	-3.039170597457339085e-01	3.300000000000000000e+01
3.746399999868561395e+02	-5.057664521835647520e-03	-1.335476532387325221e-02	-3.545085246076240537e-01	3.500000000000000000e+01
3.754799999868279201e+02	2.394913887489735771e-02	1.636169861451186591e-02	-4.244973648932486299e-01	1.400000000000000000e+01
3.763199999867978818e+02	3.300323734797672159e-02	-3.360494420177140285e-02	-1.447986771813809526e-01	3.400000000000000000e+01
3.771599999867678434e+02	1.153708998124791663e-02	3.612819832847158352e-02	-2.856021766164023035e-01	4.100000000000000000e+01
3.779999999867396241e+02	4.132426213768880530e-02	5.527769021517414672e-03	-4.260932040489162631e-01	3.400000000000000000e+01
3.788399999867095858e+02	2.082766383605871852e-02	5.502741126572097130e-02	-2.665842314814312886e-01	4.400000000000000000e+01
3.796799999866795474e+02	1.110404916796188246e-01	-5.550630367379127961e-02	-8.670698833955903240e-02	2.400000000000000000e+01
3.805199999866513281e+02	2.054389337798134818e-02	-1.358398755109906375e-01	-1.564726343376765527e-01	4.000000000000000000e+01
3.813599999866212897e+02	-9.574344312884619512e-03	-9.612341157260750890e-02	-9.669582862518311117e-02	3.500000000000000000e+01
3.821999999865912514e+02	-3.957434431288220367e-02	3.859909835536967648e-03	-2.767404674826856592e-01	4.300000000000000000e+01
3.830399999865612699e+02	-2.364753817118980805e-05	-2.862568403074892132e-01	-2.365395926239308722e-01	3.400000000000000000e+01
3.838799999865329937e+02	1.591723361639445500e-01	-6.807233838861392883e-03	-3.562494400501705627e-01	3.500000000000000000e+01
3.847199999865029554e+02	2.839196740423410859e-02	6.229212220070934336e-02	-1.465284329095535298e-01	2.800000000000000000e+01
3.855599999864729170e+02	-1.678975210289479492e-03	-3.760780624813619966e-02	-2.571868560576966445e-01	2.800000000000000000e+01
3.863999999864446977e+02	8.806090186980775059e-02	-2.809148541206774041e-02	-3.773877309164515026e-01	3.800000000000000000e+01
3.872399999864146594e+02	-1.421992210500935272e-01	1.858478812350128351e-03	-3.863945163370505753e-01	3.600000000000000000e+01
3.880799999863846779e+02	7.761159864452338297e-02	-1.874195049460070095e-02	-2.559704471907906509e-01	3.200000000000000000e+01
3.889199999863564017e+02	-4.238840135547228272e-02	-5.927566543411799671e-02	-2.157360931889051869e-01	5.500000000000000000e+01
3.897599999863263633e+02	7.304180648269209541e-03	9.042411991240406621e-02	-4.350107117545114477e-01	4.100000000000000000e+01
3.905999999862963250e+02	3.739877080096398743e-02	1.500405122996273377e-01	-3.954347809007732195e-01	4.100000000000000000e+01
3.914399999862681057e+02	1.473751232627904528e-01	-8.064330996662505413e-02	-3.166958286251837507e-01	3.900000000000000000e+01
3.922799999862380673e+02	2.782442648807936791e-02	-2.930595375687516935e-04	-3.061713220495452248e-01	5.000000000000000000e+01
3.931199999862080858e+02	1.784807402625077088e-02	9.273297074074093871e-03	-2.354236211863991457e-01	4.100000000000000000e+01
3.939599999861798096e+02	5.815549202250558380e-02	-1.360489416599719448e-03	-3.752673851851433540e-01	3.700000000000000000e+01
3.947999999861497713e+02	9.851020509509922363e-02	8.456046072941703073e-03	-1.056914543314046995e-01	3.100000000000000000e+01
3.956399999861197330e+02	2.827372971336572505e-02	7.872290354269928514e-02	-2.759034889045359762e-01	3.400000000000000000e+01
3.964799999860915136e+02	-1.174991782480461211e-02	3.830593874620369377e-02	-5.353008643282715084e-01	3.900000000000000000e+01
3.973199999860614753e+02	4.851020509510028944e-02	-4.161066829449744375e-02	-3.756244960451535775e-01	3.700000000000000000e+01
3.981599999860314938e+02	4.841561494240487207e-02	-1.322611333770318254e-01	-3.753231837570201179e-01	3.200000000000000000e+01
3.989999999860014555e+02	1.874668047682703786e-02	7.800572409272632513e-02	-2.452450657563929326e-01	3.800000000000000000e+01
3.998399999859731793e+02	2.983446723279037371e-02	4.860615339967999660e-02	-2.752562254707680012e-01	3.500000000000000000e+01
4.006799999859431409e+02	3.074179962503365005e-04	-1.293775049161283164e-03	-4.053678226145205343e-01	3.300000000000000000e+01
4.015199999859131594e+02	7.047295076345960751e-02	1.782892601543437650e-01	-5.854236211863987904e-01	4.700000000000000000e+01
4.023599999858848832e+02	1.324262137693210661e-03	4.797236690900597011e-02	-4.551557880413898971e-01	4.300000000000000000e+01
4.031999999858549018e+02	3.198639320653917650e-02	-2.344526336329977312e-03	-3.856133363307794326e-01	4.500000000000000000e+01
4.040399999858248634e+02	2.624876737209902444e-03	2.838933170550461682e-02	-3.755463780445253974e-01	4.800000000000000000e+01
4.048799999857965872e+02	3.250663904634087942e-02	7.755545214829240308e-03	-2.952004268988908109e-01	5.000000000000000000e+01
4.057199999857665489e+02	2.132870078060538077e-01	-2.322110976014517547e-01	-2.049102743251332015e-01	3.000000000000000000e+01
4.065599999857365674e+02	6.366536841682091108e-02	-1.677382661936732688e-03	-3.645978023226241760e-01	3.400000000000000000e+01
4.073999999857082912e+02	3.783606107685244524e-03	-2.136048941659751677e-02	-3.841290943188635509e-01	4.600000000000000000e+01
4.082399999856783097e+02	4.351147023839985195e-03	-1.427203784038155732e-03	-2.839393791744839746e-01	3.800000000000000000e+01
4.090799999856482714e+02	4.422089638358883690e-03	-1.710739845657727187e-03	-7.389474031698384238e-02	3.000000000000000000e+01
4.099199999856182330e+02	-4.510495959818250356e-02	1.983059387462038359e-01	-3.438166223163552360e-01	2.300000000000000000e+01
4.107599999855899569e+02	-4.569614805250843403e-02	-3.172741843751403223e-02	-3.136715460294752233e-01	4.000000000000000000e+01
4.115999999855599754e+02	4.587622405567870487e-03	6.863951058339878841e-02	-2.929238451663280784e-01	4.200000000000000000e+01
4.124399999855299370e+02	1.494233547816392615e-02	1.086061533996787176e-01	-4.521538248744310096e-01	5.300000000000000000e+01
4.132799999855017177e+02	8.539163870345056750e-02	5.832261733806376469e-02	-3.021984637319334865e-01	5.800000000000000000e+01
4.141199999854716793e+02	-8.458471375837461892e-02	9.880629650199779235e-02	-3.723770191619379943e-01	5.400000000000000000e+01
4.149599999854416410e+02	5.273401012589218340e-03	3.858947480781793615e-02	-3.317967140144251204e-01	4.000000000000000000e+01
4.157999999854133648e+02	3.517881085989316148e-02	7.848940325666475815e-02	-2.808369785781472672e-01	6.100000000000000000e+01
4.166399999853833833e+02	-8.564885297615987270e-02	7.880629650199999503e-02	-1.598437639987455583e-01	4.300000000000000000e+01
4.174799999853533450e+02	-1.557791036164068998e-02	1.386895463589787880e-01	-1.993192574231059666e-01	2.800000000000000000e+01
4.183199999853251256e+02	3.506057316903010701e-02	-8.071002433406526677e-02	-3.497321668549897566e-01	3.800000000000000000e+01
4.191599999852950873e+02	2.465856502008989537e-02	5.905647537989722196e-02	-4.402455137162561982e-01	3.700000000000000000e+01
4.199999999852650490e+02	6.480045024912861606e-02	7.009054807520875841e-02	-4.804463885750109853e-01	3.800000000000000000e+01
4.208399999852367728e+02	1.456397486739646752e-02	1.044079850426271605e-02	-4.206026245762686244e-01	3.900000000000000000e+01
4.216799999852067913e+02	-4.524684482722030054e-02	6.074101315774171894e-02	-3.511606102950306507e-01	3.600000000000000000e+01
4.225199999851767529e+02	-4.519954975087081550e-02	-4.820823555509079483e-02	-7.142844344004117829e-02	2.600000000000000000e+01
4.233599999851485336e+02	5.522610593624577291e-02	-5.724087722721726834e-02	-2.709485757218992319e-01	2.800000000000000000e+01
4.241999999851184953e+02	2.409102410393515470e-02	5.300930165067896382e-02	-3.707030620056439574e-01	2.800000000000000000e+01
4.250399999850884569e+02	2.387819626038201193e-02	-1.060900543888863012e-01	-3.707253814343935971e-01	4.400000000000000000e+01
4.258799999850584186e+02	3.406737656576197537e-02	-5.055981693576683256e-03	-3.901115971437540964e-01	5.200000000000000000e+01
4.267199999850301992e+02	5.352348318778332725e-02	6.541101887849976038e-02	-2.600111597143754949e-01	3.200000000000000000e+01
4.275599999850001609e+02	3.243569643182375728e-02	4.566119775639521094e-02	-2.506137842906426272e-01	3.600000000000000000e+01
4.283999999849701226e+02	5.174991782480553582e-02	-5.400523040640692329e-02	-1.011159714375295948e-01	2.600000000000000000e+01
4.292399999849419032e+02	4.182086043932464747e-02	2.614487692033051758e-02	-1.911717700094062167e-01	4.000000000000000000e+01
4.300799999849118649e+02	1.115607375194205275e-01	6.445091573807459895e-03	-3.004910274325141017e-01	2.800000000000000000e+01
4.309199999848818265e+02	1.312769670613462836e-01	4.626162706334824293e-02	-4.982144456999648696e-02	3.200000000000000000e+01
4.317599999848536072e+02	1.203074179962495549e-01	-1.735215512424712614e-01	-5.928577827998005034e-02	3.500000000000000000e+01
4.325999999848235689e+02	3.995270492365499138e-02	2.672862763542482867e-02	-2.088393897049662939e-01	3.900000000000000000e+01
4.334399999847935305e+02	-4.037836061076660599e-02	-4.382176589594877214e-02	-2.683037234149523442e-01	3.200000000000000000e+01
4.342799999847653112e+02	2.976352461826614615e-02	4.587801945057279340e-02	-2.282590845574521410e-01	3.500000000000000000e+01
4.351199999847352728e+02	-6.016553276720948418e-02	-6.423873069244478984e-02	-2.485380774168337581e-01	3.400000000000000000e+01
4.359599999847052345e+02	-2.009459015269143833e-02	-4.605659713362797447e-03	-1.783037234149524863e-01	3.900000000000000000e+01
4.367999999846751962e+02	-9.976352461828597029e-03	5.344304511060826712e-03	-2.777680571249394603e-01	4.100000000000000000e+01
4.376399999846469768e+02	-8.910139354942181455e-02	2.482726816340274922e-02	-1.864065719711494040e-01	3.600000000000000000e+01
4.384799999846169385e+02	-3.895950832038330702e-02	4.421016026458879367e-02	-2.855695933930011421e-01	3.700000000000000000e+01
4.393199999845869570e+02	1.186815551567299565e-02	4.593767877366872199e-03	-3.454133573917488320e-01	4.500000000000000000e+01
4.401599999845586808e+02	4.229381120278397077e-02	-5.706446776107654273e-03	-2.446879759573530322e-01	2.800000000000000000e+01
4.409999999845286425e+02	3.236475381730485879e-02	3.422683885644950408e-02	-2.942415873823431838e-01	2.800000000000000000e+01
4.418399999844986041e+02	4.326336026787735989e-02	-5.620680453190551873e-02	-1.750227673886133317e-01	6.500000000000000000e+01
4.426799999844703848e+02	3.287007806051178704e-03	-1.655705496096082641e-02	-2.250785659604890299e-01	4.000000000000000000e+01
4.435199999844403465e+02	3.759958569519383786e-03	2.892551507660101606e-03	-2.952236422473699662e-01	3.300000000000000000e+01
4.443599999844103650e+02	-1.690217249933212429e-02	2.172505007747282946e-02	-2.458374265380101065e-01	2.900000000000000000e+01
4.451999999843820888e+02	3.097827500669225742e-03	-5.812484259578987178e-02	-5.592670425301271564e-02	4.000000000000000000e+01
4.460399999843520504e+02	5.368901595499586676e-02	6.135812105655524817e-02	-4.855584336786300526e-01	4.000000000000000000e+01
4.468799999843220121e+02	3.323971272970993596e-02	-4.882534345390254771e-02	-1.663396136848991347e-01	3.000000000000000000e+01
4.477199999842937927e+02	6.328700780605345244e-02	5.082440611703908928e-02	-4.676118211236808264e-01	4.500000000000000000e+01
4.485599999842637544e+02	5.423290933297408856e-02	-5.915891529109806868e-02	-3.078015362680641687e-01	3.400000000000000000e+01
4.493999999842337729e+02	6.295594227163014978e-02	1.306576201984430696e-01	-3.776787794099352169e-01	2.300000000000000000e+01
4.502399999842054967e+02	-3.702041019019652879e-02	3.015726244264627098e-02	-4.480024111268186005e-01	3.000000000000000000e+01
4.510799999841754584e+02	1.238840135547647492e-02	5.012390525892662652e-02	-2.485603968455869506e-01	3.600000000000000000e+01
4.519199999841454201e+02	4.264852427538201596e-02	2.004051229962833247e-02	-3.782925637005778441e-01	3.400000000000000000e+01
4.527599999841154386e+02	-8.084549407985974767e-03	1.296235475031295437e-01	-4.484376399874552277e-01	3.600000000000000000e+01
4.535999999840871624e+02	1.248299150816833958e-02	1.393733686252343063e-01	-4.385157579880836209e-01	3.500000000000000000e+01
4.544399999840571809e+02	1.236475381730173240e-02	9.640226094992598860e-03	-3.379689319836920447e-01	2.300000000000000000e+01
4.552799999840271425e+02	2.412048893651430603e-03	-2.206933457422071143e-01	-2.279912514124440293e-01	4.900000000000000000e+01
4.561199999839988664e+02	1.212827843557207075e-02	9.306654257795088370e-03	-2.470426756905439447e-01	4.100000000000000000e+01
4.569599999839688280e+02	1.022228685882655697e-01	6.940672580894968746e-02	-4.367525231167856958e-01	5.200000000000000000e+01
4.577999999839388465e+02	4.425302865845175404e-01	1.194567615845318898e-01	-3.072212311205486657e-01	4.300000000000000000e+01
4.586399999839105703e+02	9.222286858826223011e-02	1.193566900333742353e-01	-4.971319534055460565e-01	3.700000000000000000e+01
4.594799999838805888e+02	-4.702041019019809198e-02	7.907315397175551652e-02	-5.963061345417735026e-01	3.000000000000000000e+01
4.603199999838505505e+02	-6.902172499332337452e-03	2.918990411477295766e-02	-5.763954122567760407e-01	4.700000000000000000e+01
4.611599999838222743e+02	-5.732782818644643896e-02	1.880629650199772129e-02	-2.265293288292795637e-01	3.300000000000000000e+01
4.619999999837922360e+02	-1.796631171711737807e-02	6.873958213455644284e-02	-4.460717805398903835e-01	3.900000000000000000e+01
4.628399999837622545e+02	3.231745874095715010e-02	6.843936748108347956e-02	-3.461164193973917946e-01	2.900000000000000000e+01
4.636799999837322162e+02	-4.791901664077080625e-02	-4.217774041773303395e-02	-3.168306411174111048e-01	3.900000000000000000e+01
4.645199999837039968e+02	4.144249982855541248e-02	4.720515168345329471e-02	-3.469310785467900615e-01	3.300000000000000000e+01
4.653599999836739585e+02	2.160803259576837831e-02	3.728854464275244140e-02	-2.671319534055474065e-01	4.000000000000000000e+01
4.661999999836439201e+02	3.189180305384198277e-02	7.660472237649962324e-02	-4.370984742624202113e-01	3.400000000000000000e+01
4.670399999836156439e+02	1.962745668359744400e-03	-3.828921011855612733e-03	-5.773439879786774753e-01	3.900000000000000000e+01
4.678799999835856624e+02	1.217972129011535287e-01	-2.538956353792976017e-01	-6.780916888418211386e-01	2.700000000000000000e+01
4.687199999835556241e+02	6.099319660327040538e-02	2.555397108933199490e-02	-6.183930011299532126e-01	4.900000000000000000e+01
4.695599999835274048e+02	8.276638360573684849e-04	-2.506313680948402123e-02	-6.382367651287017551e-01	3.800000000000000000e+01
4.703999999834973664e+02	3.134790967586553734e-02	4.480343445563583771e-02	-3.192411394224770049e-01	5.200000000000000000e+01
4.712399999834673281e+02	8.158438505759235682e-02	-3.581367344317953894e-02	-5.699665208568731600e-01	3.600000000000000000e+01
4.720799999834390519e+02	3.137155721403672715e-02	-1.849797438501834534e-01	-6.397321668549915685e-01	3.100000000000000000e+01
4.729199999834090704e+02	-8.912213244039790538e-03	5.401954063822245189e-02	-5.503124720025107663e-01	4.600000000000000000e+01
4.737599999833790321e+02	5.127696706134621252e-02	1.421968374054038975e-02	-3.310936520087803814e-01	5.100000000000000000e+01
4.745999999833508127e+02	2.198639320653761331e-02	-7.584703062689435171e-02	-4.210155340081520592e-01	5.300000000000000000e+01
4.754399999833207744e+02	1.132426213769122114e-02	-3.609720950479555768e-02	-4.204017497175112084e-01	2.900000000000000000e+01
4.762799999832907361e+02	-3.910139354942643308e-02	-2.618060246409292802e-02	-5.606249440050197208e-01	3.700000000000000000e+01
4.771199999832624599e+02	-1.940881154567009048e-02	-2.679771036290823361e-02	-2.413280060106615110e-01	2.600000000000000000e+01
4.779599999832324784e+02	1.308513113742311162e-01	-2.613056668851498898e-02	-2.513726448681641301e-01	3.900000000000000000e+01
4.787999999832024400e+02	8.040200814894404857e-02	3.018825126634538947e-03	-2.507588605775215029e-01	3.300000000000000000e+01
4.796399999831724017e+02	3.947975416019211536e-02	7.280200343245724071e-02	-3.806249440050173405e-01	2.900000000000000000e+01
4.804799999831441824e+02	-1.105438933779794297e-01	8.231832426851859452e-02	-3.711159714375273921e-01	3.100000000000000000e+01
4.813199999831141440e+02	-1.206024446828379837e-03	1.198475243132257617e-02	-3.809374160075265081e-01	3.600000000000000000e+01
4.821599999830841057e+02	1.587939755531753150e-01	3.624350744115378831e-01	-2.501562360012528075e-01	5.200000000000000000e+01
4.829999999830558863e+02	5.796631171711830177e-02	-4.806528334425763660e-02	-3.595089725674860404e-01	3.800000000000000000e+01
4.838399999830258480e+02	8.321024789713860059e-03	7.100071551158926297e-02	-4.800557985718754139e-01	4.600000000000000000e+01
4.846799999829958097e+02	1.761159864452110924e-02	-4.893257012096974279e-02	-3.809374160075265081e-01	4.500000000000000000e+01
4.855199999829675903e+02	7.989959255288781037e-03	1.004836791639363014e-01	-6.008592980068971912e-01	3.400000000000000000e+01
4.863599999829375520e+02	2.782442648807936791e-02	7.053371493951665627e-02	-4.310713325800268336e-01	4.200000000000000000e+01
4.871999999829075136e+02	-6.248299150816905012e-02	1.003669290209163734e-01	-4.820087485875568234e-01	4.100000000000000000e+01
4.880399999828792943e+02	3.855750017144465858e-02	1.078389381741295949e-02	-5.021761443031866889e-01	4.300000000000000000e+01
4.888799999828492560e+02	6.768254125904071827e-02	2.056707212323516387e-02	-4.426448523069463903e-01	2.500000000000000000e+01
4.897199999828192176e+02	-4.217557351192091630e-02	-8.749105610512231124e-03	-2.932586365975886622e-01	3.100000000000000000e+01
4.905599999827892361e+02	8.108196946153611862e-03	6.106742987902968878e-02	-3.738166223163545965e-01	4.000000000000000000e+01
4.913999999827609599e+02	1.881762309134593636e-02	2.153443045110492449e-02	-4.224216580194397608e-01	5.700000000000000000e+01
4.922399999827309216e+02	3.867573786230771304e-02	6.136764453250798113e-02	-4.217520751569239223e-01	5.100000000000000000e+01
4.930799999827008833e+02	5.820278709884973978e-02	-3.829878363029415311e-02	-4.917743945856720700e-01	5.000000000000000000e+01
4.939199999826726639e+02	2.754065603000199758e-02	6.145103749180691466e-02	-4.514061240112887674e-01	5.900000000000000000e+01
4.947599999826426256e+02	4.378953691025966322e-01	-1.883988551814521628e-01	-4.709485757219002977e-01	4.100000000000000000e+01
4.955999999826126441e+02	7.718594295740466293e-02	1.196807383946385528e-02	-5.609374160075271121e-01	3.300000000000000000e+01
4.964399999825843679e+02	6.685487742298867886e-02	5.196807383946122627e-02	-5.205468260043897288e-01	4.100000000000000000e+01
4.972799999825543296e+02	1.633463158317915997e-02	4.195139524760271854e-02	-3.293192574231049718e-01	4.100000000000000000e+01
4.981199999825242912e+02	3.593262343423830885e-02	1.320014310231840682e-01	-4.784487997018302963e-01	3.200000000000000000e+01
4.989599999824960719e+02	1.049157792927939425e-01	-3.794853320123614537e-02	-4.385603968455846768e-01	4.500000000000000000e+01
4.997999999824660335e+02	1.626368896866026148e-02	1.424017172278180254e-01	-4.293862157093570886e-01	4.600000000000000000e+01
5.006399999824360521e+02	-6.373631103133980957e-02	9.225160990108172143e-02	-5.306361037193942920e-01	3.600000000000000000e+01
5.014799999824077759e+02	5.619274635413695762e-02	2.245175300339852242e-02	-6.708592980068974754e-01	4.600000000000000000e+01
5.023199999823777375e+02	-1.345254057326705777e-02	-1.475649255884619038e-01	-4.300111597143754238e-01	4.000000000000000000e+01
5.031599999823476992e+02	2.711500034288683025e-02	3.276864624873354614e-02	-2.495536114249858883e-01	4.400000000000000000e+01
5.039999999823194798e+02	4.763524618269698863e-02	3.335718371967999474e-03	-4.200111597143738607e-01	3.600000000000000000e+01
5.048399999822894415e+02	2.761159864452267243e-02	1.528520392080334744e-01	-3.813949642969127751e-01	2.900000000000000000e+01
5.056799999822594600e+02	3.858114770961407203e-02	-5.664760303617022430e-02	-3.023881788763169709e-01	3.700000000000000000e+01
5.065199999822294217e+02	1.841561494240373520e-02	-7.673099599546873151e-02	-9.237701916193863383e-02	4.000000000000000000e+01
5.073599999822011455e+02	3.903045093490398187e-02	1.363593302544430230e-02	-2.523546997331909125e-01	4.200000000000000000e+01
5.081999999821711071e+02	5.955069677471414025e-02	4.433643388355790194e-02	-2.521984637319345524e-01	2.300000000000000000e+01
5.090399999821411257e+02	7.938516400750117441e-02	-6.030495137354208168e-03	-2.926113731638189108e-01	3.900000000000000000e+01
5.098799999821128495e+02	-7.094261452067485152e-05	6.435311247541974922e-02	-4.232251574544623196e-01	3.700000000000000000e+01
5.107199999820828680e+02	6.621310688448289739e-04	-3.646413852571228631e-02	-3.937496640301034745e-01	3.700000000000000000e+01
5.115599999820528296e+02	-7.884127062951939990e-02	3.391946908706344743e-02	-3.138835806026083475e-01	4.100000000000000000e+01
5.123999999820246103e+02	1.193909813018656507e-02	4.069576413803233095e-03	-3.039393791744853246e-01	3.100000000000000000e+01
5.132399999819945151e+02	1.224829915081695475e-01	-8.608053091293754733e-02	-3.344638857501216478e-01	3.400000000000000000e+01
5.140799999819645336e+02	1.426485242753798843e-01	1.741362907812433747e-01	-6.249325937538836584e-01	3.200000000000000000e+01
5.149199999819362574e+02	-5.602721358693152354e-02	1.478675586377597995e-02	-3.349995520401360949e-01	3.400000000000000000e+01
5.157599999819062759e+02	2.742329093329711753e-01	2.149201845986556947e-01	-5.748879548963845565e-01	3.400000000000000000e+01
5.165999999818761808e+02	3.413831918028265022e-02	-2.466285060484807445e-02	-3.144080871782470865e-01	4.300000000000000000e+01
5.174399999818461993e+02	1.239254913367240363e-01	5.513700629283313503e-02	-4.946089620370024420e-01	3.400000000000000000e+01
5.182799999818179231e+02	-6.555426282347198708e-02	1.252370778439910737e-01	-4.343746080351191807e-01	3.700000000000000000e+01
5.191199999817879416e+02	1.052970485507582765e-01	9.538718517072908298e-02	-3.843299691776191906e-01	4.300000000000000000e+01
5.199599999817578464e+02	5.344343627102787764e-03	-1.449606468624864419e-02	-3.247875174670067366e-01	4.100000000000000000e+01
5.207999999817296839e+02	4.520245839807124355e-02	1.255539710893298633e-01	-4.254905794726511203e-01	4.600000000000000000e+01
5.216399999816995887e+02	4.562811408518108180e-02	7.507029192539427243e-02	-3.850888297551389172e-01	4.000000000000000000e+01
5.224799999816696072e+02	2.603012223412370929e-02	1.054372209463085852e-01	-3.450330311832612296e-01	6.300000000000000000e+01
5.233199999816413310e+02	-3.404082038039391023e-02	1.610436462070374830e-02	-2.150330311832604480e-01	4.000000000000000000e+01
5.241599999816113495e+02	4.603012223412150661e-02	5.585418574280609505e-02	-2.353455031857709656e-01	4.900000000000000000e+01
5.249999999815813680e+02	-1.347327946424137224e-02	-1.424588580835006724e-02	-4.260932040489162631e-01	3.700000000000000000e+01
5.258399999815530919e+02	5.685778607018043829e-02	6.628782913115927045e-02	-2.563721969083001540e-01	2.700000000000000000e+01
5.266799999815229967e+02	3.763815482989230077e-02	-3.578742133957035776e-03	-3.067069883395596719e-01	3.300000000000000000e+01
5.275199999814930152e+02	7.801651544066245947e-02	-8.386227819557845464e-02	-3.369636617701914361e-01	3.900000000000000000e+01
5.283599999814647390e+02	8.465818665946756028e-03	-3.745528052558455556e-03	-2.974546892027021272e-01	3.300000000000000000e+01
5.291999999814347575e+02	2.893876942940742936e-02	1.359709358858243178e-01	-5.779345569208409472e-01	4.200000000000000000e+01
5.300399999814046623e+02	1.194353677310431294e-01	2.598761447768538346e-02	-2.778899180633391808e-01	2.900000000000000000e+01
5.308799999813764998e+02	-2.006803396732159683e-02	1.161210432125638903e-01	-3.878118000627157613e-01	3.700000000000000000e+01
5.317199999813464046e+02	-5.959508320386497360e-02	-1.362877790953831436e-02	-3.267404674826863697e-01	3.200000000000000000e+01
5.325599999813164231e+02	5.995561357085321674e-02	-3.745528052558455556e-03	-3.052115866132698585e-01	3.700000000000000000e+01
5.333999999812864417e+02	3.009749879988632415e-02	-1.139289925630162514e-01	-5.249995520401338212e-01	4.200000000000000000e+01
5.342399999812581655e+02	-9.287665207615702911e-03	1.625447194744289447e-02	-1.550218714688895716e-01	5.500000000000000000e+01
5.350799999812281840e+02	7.064139217786724601e-02	7.608768602884374843e-02	-4.749549131826356074e-01	3.900000000000000000e+01
5.359199999811980888e+02	1.208542200214228757e-01	-2.404574270603632158e-02	-3.849214340395104017e-01	3.100000000000000000e+01
5.367599999811698126e+02	-8.879106690597815543e-02	6.221114763722113139e-03	-4.055575377589022423e-01	2.800000000000000000e+01
5.375999999811398311e+02	8.156364616661448963e-02	1.061710789881438188e-01	-4.765061134808039611e-01	3.700000000000000000e+01
5.384399999811098496e+02	1.111434294132784828e-02	6.137721804424955963e-03	-4.261266831920433873e-01	3.500000000000000000e+01
5.392799999810815734e+02	5.142176093757555577e-02	1.259542572939640337e-01	-5.260597249057923364e-01	4.200000000000000000e+01
5.401199999810514782e+02	-1.864918167694007423e-02	-1.245794576455505620e-01	-4.255240586157746918e-01	4.200000000000000000e+01
5.409599999810214968e+02	-3.850729644790362727e-02	-4.422920721649248321e-02	-3.348098368957561632e-01	4.600000000000000000e+01
5.417999999809932206e+02	8.158729370478567944e-02	-4.476292215600885527e-02	-3.750999894695130621e-01	3.800000000000000000e+01
5.426399999809632391e+02	4.153999862844237612e-02	-4.829636523446367846e-03	-2.350330311832635743e-01	3.600000000000000000e+01
5.434799999809332576e+02	-3.855459152425133595e-02	5.488682741493278172e-02	-2.645308440363756119e-01	3.800000000000000000e+01
5.443199999809031624e+02	8.542200214236572720e-04	-1.507981540134473164e-02	-4.044304066069965842e-01	3.700000000000000000e+01
5.451599999808749999e+02	7.019208895258088887e-02	5.443650543471889591e-02	-2.754347809007740011e-01	4.400000000000000000e+01
5.459999999808449047e+02	-1.931131274578667956e-02	2.426971951611989198e-02	-5.058142111895342907e-01	2.900000000000000000e+01
5.468399999808149232e+02	7.385126171577383047e-05	3.443650543472109860e-02	-3.558811694757864075e-01	4.400000000000000000e+01
5.476799999807866470e+02	5.877323666219780307e-02	4.119612189381172129e-03	-3.561378429064188111e-01	4.400000000000000000e+01
5.485199999807566655e+02	1.684894662041234170e-01	-5.611388809665562860e-02	-1.762940789076736792e-01	3.900000000000000000e+01
5.493599999807265704e+02	4.832393343690810639e-02	4.411961218938209583e-02	-3.069859811989434917e-01	4.900000000000000000e+01
5.501999999806982942e+02	1.480638105170068997e-01	-3.604717372921584229e-02	-3.069636617701902992e-01	3.400000000000000000e+01
5.510399999806683127e+02	7.725979421912221312e-02	-2.624731683153314066e-02	-2.065172731951783192e-01	5.000000000000000000e+01
5.518799999806383312e+02	2.794557282614285043e-02	-6.247316831533566983e-03	-3.054459406151508460e-01	4.100000000000000000e+01
5.527199999806100550e+02	7.756721221537432598e-02	-6.213959647814348841e-03	-3.845978023226255260e-01	4.500000000000000000e+01
5.535599999805800735e+02	2.730708929546921127e-02	5.345246851499041441e-02	-4.849995520401364502e-01	5.000000000000000000e+01
5.543999999805499783e+02	1.846581866594654286e-02	-2.661424585244986929e-02	-3.948656354676316482e-01	4.000000000000000000e+01
5.552399999805218158e+02	-2.103758303241853866e-02	1.026018603301359633e-01	-3.850107117545125135e-01	4.900000000000000000e+01
5.560799999804917206e+02	1.289624169675835930e-01	-5.749821122102183324e-02	-3.350888297551382067e-01	2.900000000000000000e+01
5.569199999804617391e+02	6.924618742565691321e-02	1.122182527173585243e-01	-5.346424411801260490e-01	3.600000000000000000e+01
5.577599999804334630e+02	-3.954778812751769124e-02	-1.833214081401379758e-02	-3.538835806026057185e-01	5.200000000000000000e+01
5.585999999804034815e+02	1.083057248325047794e-02	1.011007870627498306e-01	-4.233590740269654873e-01	3.800000000000000000e+01
5.594399999803733863e+02	1.316109412429593561e-01	-8.848224814075145161e-02	-1.533702337413416217e-01	3.900000000000000000e+01
5.602799999803434048e+02	3.243860507901530355e-02	-1.391493918151471831e-01	-5.032363171688380987e-01	4.700000000000000000e+01
5.611199999803151286e+02	-2.704114908117638549e-02	-2.964974957094135277e-02	-2.328903660232040096e-01	2.400000000000000000e+01
5.619599999802851471e+02	5.366827706401267051e-02	1.102168216941770140e-01	-4.032697963119638018e-01	3.200000000000000000e+01
5.627999999802550519e+02	2.449594090007245484e-02	-1.041696479649623086e-02	-3.333255948838402816e-01	5.000000000000000000e+01
5.636399999802268894e+02	-2.555135417627063532e-02	2.956635661164419560e-02	-4.232697963119633755e-01	4.900000000000000000e+01
5.644799999801967942e+02	3.418852290382368153e-02	-1.120085861390940352e-02	-3.535153100282197869e-01	5.500000000000000000e+01
5.653199999801668127e+02	2.572561288507024813e-02	7.933285632560682643e-02	-2.540174971751110178e-01	5.600000000000000000e+01
5.661599999801385366e+02	-3.406155927137355377e-02	-1.512842515732089055e-01	-4.744080871782454523e-01	2.700000000000000000e+01
5.669999999801085551e+02	6.316801339396604931e-03	4.884917716167080926e-02	-4.549214340395071332e-01	3.400000000000000000e+01
5.678399999800784599e+02	1.261512685721832838e-01	-9.105075128717210475e-02	-2.754459406151497092e-01	4.400000000000000000e+01
5.686799999800502974e+02	4.624585872487330107e-02	9.906599885584910226e-02	-3.851446283270156812e-01	4.500000000000000000e+01
5.695199999800202022e+02	4.641139149208584058e-02	-2.105075128716649147e-02	-2.751669477557658894e-01	3.900000000000000000e+01
5.703599999799902207e+02	-1.331629528207951552e-01	-5.101739410345196291e-02	-1.357249334745347369e-01	5.500000000000000000e+01
5.711999999799602392e+02	6.622221118670346129e-02	5.909935603956739669e-02	-3.460374054770394281e-01	5.000000000000000000e+01
5.720399999799319630e+02	7.593844072862765415e-02	1.293328563256075370e-01	-5.362940789076722226e-01	4.000000000000000000e+01
5.728799999799018678e+02	2.664786687381770491e-02	-2.026685746975687152e-02	-3.061713220495452248e-01	4.900000000000000000e+01
5.737199999798718864e+02	-5.335213312618236614e-02	-3.036692902091608914e-02	-2.457249334745323921e-01	5.300000000000000000e+01
5.745599999798436102e+02	6.411391492090245947e-03	1.200166785918561629e-01	-4.959369680476637399e-01	4.600000000000000000e+01
5.753999999798136287e+02	6.103973495839909447e-03	4.994996422442099515e-02	-3.158588500470358440e-01	4.700000000000000000e+01
5.762399999797835335e+02	3.567831780872232628e-02	-3.168932453387895976e-04	-3.858253709039107804e-01	3.500000000000000000e+01
5.770799999797553710e+02	4.544184242699067511e-02	4.973314253024341269e-02	-1.560262457626659938e-01	3.700000000000000000e+01
5.779199999797252758e+02	-1.439262480579728276e-02	-4.002862046359467740e-04	-4.856579751882801332e-01	5.800000000000000000e+01
5.787599999796952943e+02	3.541819488881969846e-02	-1.806671436743947368e-01	-2.352339060420192141e-01	3.600000000000000000e+01
5.795999999796670181e+02	3.603303088132037146e-02	-6.068382226625423925e-02	-3.356579751882797780e-01	3.300000000000000000e+01
5.804399999796370366e+02	6.567831780872346314e-02	-2.004002862046370126e-01	6.398491395171035379e-02	3.800000000000000000e+01
5.812799999796070551e+02	-4.474733787839113575e-02	3.986657126512227478e-02	-1.556579751882818385e-01	4.900000000000000000e+01
5.821199999795787789e+02	1.565467027054978644e-02	-2.299666428162794318e-01	-1.744304066069961578e-01	3.300000000000000000e+01
5.829599999795486838e+02	1.534725227429944994e-02	7.021682169417609032e-02	-2.838277820307286703e-01	2.800000000000000000e+01
5.837999999795187023e+02	2.541819488881991163e-02	-1.597831783058225597e-01	-9.364922660072316773e-02	4.200000000000000000e+01
5.846399999794904261e+02	-4.500746079829553992e-02	1.031689324533502372e-02	-4.021761443031852679e-01	3.900000000000000000e+01
5.854799999794604446e+02	3.506348181622342963e-02	-5.991660704070156385e-02	-3.814507628687913154e-01	4.200000000000000000e+01
5.863199999794303494e+02	8.546548996516634134e-02	5.979985689768341217e-02	-3.417855543000474228e-01	3.500000000000000000e+01
5.871599999794003679e+02	1.046378261291103229e-01	4.989992844883950340e-02	-3.820533874450546818e-01	3.400000000000000000e+01
5.879999999793720917e+02	-1.255040590999314531e-01	-4.061710789881267658e-02	-3.213056865819101660e-01	3.500000000000000000e+01
5.888399999793421102e+02	4.485065397266829734e-02	-7.095067973601487665e-02	-3.504129094318848558e-01	2.800000000000000000e+01
5.896799999793121287e+02	5.407028521295309531e-02	1.283321408140167819e-01	-5.006584231481436831e-01	4.600000000000000000e+01
5.905199999792838526e+02	6.411758028930059083e-02	-2.121848955336425036e-01	-2.812722074387821181e-01	3.700000000000000000e+01
5.913599999792538711e+02	5.399934259843774953e-02	1.689778191406787755e-02	-3.314172837256634807e-01	2.900000000000000000e+01
5.921999999792237759e+02	5.407028521295842438e-02	-1.325232541267062913e-02	-3.818971514438018744e-01	3.200000000000000000e+01
5.930399999791954997e+02	4.425946551834059051e-02	-2.137526831684652961e-01	-2.518078737287989810e-01	2.500000000000000000e+01
5.938799999791655182e+02	1.335500393731479107e-01	2.554681597342067789e-02	-4.514061240112887674e-01	3.300000000000000000e+01
5.947199999791355367e+02	3.437770320920385814e-02	1.254300658304021709e-01	-3.505356662900140918e-01	3.500000000000000000e+01
5.955599999791072605e+02	5.373921967853689807e-02	-1.355206139056086556e-01	-3.993080977087313244e-01	3.100000000000000000e+01
5.963999999790771653e+02	2.314803122421160708e-02	4.407909988975688975e-02	-3.687612717043382560e-01	4.500000000000000000e+01
5.972399999790471838e+02	-4.661549339406079184e-02	-3.966881153357988410e-01	-2.586943134180881287e-01	4.000000000000000000e+01
5.980799999790172023e+02	-9.682832123761819787e-02	2.628062397949548767e-03	-3.689733062774713801e-01	4.400000000000000000e+01
5.989199999789889262e+02	-1.611889509242558916e-02	1.327781697246877002e-01	-5.293080977087312178e-01	2.500000000000000000e+01
5.997599999789589447e+02	-6.189837706950029883e-03	4.227781196889246473e-02	-3.895759308537378729e-01	3.800000000000000000e+01
6.005999999789288495e+02	6.362098198766830137e-02	6.157731111077957564e-02	-2.490737437068482052e-01	4.300000000000000000e+01
6.014399999789006870e+02	1.333721152959377321e-02	4.141052519217858219e-02	-3.787054731324648316e-01	3.300000000000000000e+01
6.022799999788705918e+02	5.279331815161292241e-02	-1.872290354269878776e-02	-4.185045982737083392e-01	3.300000000000000000e+01
6.031199999788406103e+02	3.317167876238436008e-02	9.086013166080419978e-02	-3.791407019931032352e-01	3.400000000000000000e+01
6.039599999788123341e+02	2.128169656897878070e-01	-4.965690468684691439e-02	-3.395759308537371624e-01	3.700000000000000000e+01
6.047999999787823526e+02	1.681883857481025757e-03	1.403764524968682537e-01	-3.685045982737076287e-01	5.500000000000000000e+01
6.056399999787522574e+02	1.229671984997970924e-02	1.095925586794539441e-01	-3.671207936911713432e-01	4.300000000000000000e+01
6.064799999787239813e+02	-1.803434568444117758e-02	1.092256296585372155e-01	-4.968083216886629572e-01	3.900000000000000000e+01
6.073199999786939998e+02	7.213118708276944346e-02	2.914223669923998727e-02	-2.468641202605397211e-01	5.100000000000000000e+01
6.081599999786640183e+02	5.156364616661690548e-02	9.864187894344311758e-02	-5.066074468299071043e-01	5.000000000000000000e+01
6.089999999786357421e+02	8.168188385748109681e-02	-7.137479964841553226e-02	-3.165962871155318936e-01	3.800000000000000000e+01
6.098399999786057606e+02	8.224942477363583748e-02	-2.175840726119204760e-02	-3.861610582548955506e-01	2.300000000000000000e+01
6.106799999785756654e+02	9.175282647200155850e-02	-3.192519317978970150e-02	-4.363842525423997643e-01	4.100000000000000000e+01
6.115199999785475029e+02	1.224942477363555327e-02	8.024771044631506811e-03	-3.370315159761680945e-01	4.500000000000000000e+01
6.123599999785174077e+02	1.123676624645018052e-01	-4.260901544604500657e-02	-2.771765922630446966e-01	3.600000000000000000e+01
6.131999999784874262e+02	-3.723032938656167801e-02	1.740766314581598806e-02	-2.467971619742854728e-01	3.100000000000000000e+01
6.140399999784573311e+02	1.029115558424802401e-01	-1.927758013646432289e-01	-3.772547102636760741e-01	4.100000000000000000e+01
6.148799999784291686e+02	5.314803122420919124e-02	8.717416285977819257e-02	-5.887277925612135476e-01	3.600000000000000000e+01
6.157199999783990734e+02	2.438605079015943033e-03	3.644030481794580112e-02	-3.598660834274980402e-01	5.600000000000000000e+01
6.165599999783690919e+02	-1.179397555317507340e-01	-3.406005293784808430e-02	-1.493527365662306039e-01	3.200000000000000000e+01
6.173999999783408157e+02	2.146905601392390395e-02	-2.042435174483081539e-01	1.315735197269223278e-01	4.500000000000000000e+01
6.182399999783108342e+02	3.203659693007487874e-02	1.154729464900725588e-01	-2.186385148462122174e-01	4.000000000000000000e+01
6.190799999782807390e+02	-1.855459152424643321e-02	7.552298226565312689e-02	-2.791741811362253856e-01	3.100000000000000000e+01
6.199199999782525765e+02	5.109069540315580582e-02	1.048391599994005219e-01	-5.193080977087305428e-01	3.200000000000000000e+01
6.207599999782224813e+02	4.099610525046060161e-02	3.475576704009952778e-02	-2.694196948524840707e-01	3.100000000000000000e+01
6.215999999781924998e+02	-1.935860782212905917e-02	5.453894534592329535e-02	-5.904026456372335474e-02	3.700000000000000000e+01
6.224399999781642236e+02	-6.964237828020714005e-02	8.463901689708208664e-02	-3.685603968455826163e-01	3.600000000000000000e+01
6.232799999781342422e+02	5.021573649074895229e-02	1.141219805494255723e-01	-4.988840285624682735e-01	4.000000000000000000e+01
6.241199999781041470e+02	-1.018627165818841718e-02	3.453894534592194532e-02	-4.593527365662346540e-01	5.200000000000000000e+01
6.249599999780741655e+02	2.870229404767954406e-02	-4.596141240986995058e-02	-4.503124720025102334e-01	5.000000000000000000e+01
6.257999999780458893e+02	1.870229404767620451e-02	-6.556112620523713019e-02	-1.312275685812824833e-01	4.500000000000000000e+01
6.266399999780159078e+02	2.737803190998278069e-02	1.147390884482426543e-01	-2.614396031544146126e-01	4.100000000000000000e+01
6.274799999779859263e+02	3.692872868469976311e-02	-1.552108757761789803e-01	-3.713949642969112119e-01	5.200000000000000000e+01
6.283199999779576501e+02	-3.337868931154908125e-02	4.477244563196336458e-02	-4.617632348712952250e-01	4.200000000000000000e+01
6.291599999779275549e+02	-4.420635314760978929e-02	-3.045937678773658064e-01	-5.013949642969137699e-01	3.900000000000000000e+01
6.299999999778975734e+02	5.501327809268552471e-02	1.156897681842536940e-01	-4.312833671531599578e-01	5.300000000000000000e+01
6.308399999778692973e+02	3.783606107685244524e-03	-1.417680308087199137e-02	-4.213614851537883510e-01	4.400000000000000000e+01
6.316799999778393158e+02	1.349983564961121374e-02	-1.384323124367270452e-02	-4.209932145794024194e-01	4.700000000000000000e+01
6.325199999778092206e+02	5.387819626037959608e-02	7.627351889934708140e-02	-6.108816174356510587e-01	5.600000000000000000e+01
6.333599999777810581e+02	2.834052454969189228e-01	1.645698340980494834e-02	-1.013503254394105824e-01	4.600000000000000000e+01
6.341999999777509629e+02	4.321606519153320392e-02	-1.284251573208194941e-02	-5.165163772754510774e-02	4.300000000000000000e+01
6.350399999777209814e+02	3.405245496919562243e-03	-7.277580136464223415e-02	-3.814954017262923713e-01	5.100000000000000000e+01
6.358799999776927052e+02	-7.658893720870807442e-03	-4.270908699720088464e-02	-3.212052491525323461e-01	5.100000000000000000e+01
6.367199999776627237e+02	1.722701636646117862e-01	-6.310937320183995780e-02	-1.209485757219006530e-01	4.700000000000000000e+01
6.375599999776327422e+02	-1.798995925529034423e-02	-9.309269460998059742e-02	-2.306249440050169852e-01	5.200000000000000000e+01
6.383999999776044660e+02	-1.079190166407730800e-01	-2.659051221625574613e-03	-2.205468260043907947e-01	3.600000000000000000e+01
6.392399999775743709e+02	6.179721290115303134e-02	5.705741271675890403e-02	-3.807142217200212286e-01	4.400000000000000000e+01
6.400799999775443894e+02	9.229381120278468131e-02	1.074576989213937850e-01	-4.011048117231545973e-01	4.300000000000000000e+01
6.409199999775144079e+02	3.201004074471036631e-02	-2.315940897741874949e-02	-3.111829297237829195e-01	4.700000000000000000e+01
6.417599999774861317e+02	9.170262274845875083e-02	7.737430596209726730e-02	-5.109932145794022773e-01	3.600000000000000000e+01
6.425999999774560365e+02	6.234110627913302949e-02	3.597330424586964170e-02	-4.215400405837925746e-01	4.300000000000000000e+01
6.434399999774260550e+02	1.724829915081702580e-01	-3.411008871343135240e-02	-2.217520751569228565e-01	5.400000000000000000e+01
6.442799999773977788e+02	1.215192597374503691e-02	1.661234115726095695e-01	-5.007477008631457949e-01	4.500000000000000000e+01
6.451199999773677973e+02	5.236475381730087975e-02	5.597330424586921538e-02	-4.904352288606368404e-01	4.100000000000000000e+01
6.459599999773378158e+02	2.624876737208126087e-03	-4.432691040760694534e-02	-2.709262562931495921e-01	5.800000000000000000e+01
6.467999999773095396e+02	3.216065191534056567e-03	1.155396608575163242e-01	-2.706137842906422009e-01	4.200000000000000000e+01
6.476399999772795582e+02	-1.162636889686563535e-01	4.533951775519717842e-02	-5.035711086000915770e-02	3.500000000000000000e+01
6.484799999772494630e+02	1.136653684168233980e-01	8.533951775519632577e-02	-5.002008748587556397e-01	5.200000000000000000e+01
6.493199999772211868e+02	4.349983564960879789e-02	-4.527053509926659558e-03	-2.504352288606366272e-01	4.700000000000000000e+01
6.501599999771912053e+02	1.134761881114378923e-01	-5.385990983553412548e-02	-3.099888402856247893e-01	4.600000000000000000e+01
6.509999999771612238e+02	6.326336026788226263e-02	-4.390994561111050132e-02	-4.193973754237330098e-01	4.300000000000000000e+01
6.518399999771311286e+02	1.394913887489757087e-02	-7.339290926345753974e-02	-9.308097708730755926e-03	3.000000000000000000e+01
6.526799999771028524e+02	3.338159795874595659e-02	1.267571980632826723e-01	-3.304352288606366983e-01	3.500000000000000000e+01
6.535199999770728709e+02	6.297958980980133958e-02	1.710744849233947207e-02	-3.803124720025081729e-01	3.800000000000000000e+01
6.543599999770428894e+02	6.378360610768574190e-02	-1.422921222007094144e-01	-5.700000000000020606e-01	4.100000000000000000e+01
6.551999999770146133e+02	1.030741799624959043e-01	2.812484259578873491e-02	-5.401339165725049796e-01	2.700000000000000000e+01
6.560399999769846318e+02	3.305053242432443028e-02	-1.491549791436952432e-03	-4.309262562931515106e-01	4.300000000000000000e+01
6.568799999769545366e+02	1.432397127297093675e-01	8.892057821341836643e-03	-3.209374160075260107e-01	4.200000000000000000e+01
6.577199999769263741e+02	-3.690217249933169796e-02	-8.410847089006523447e-04	-3.301450762868789468e-01	3.900000000000000000e+01
6.585599999768962789e+02	-7.697311511385152016e-02	-5.075769174959887664e-02	-3.196875279974893402e-01	3.500000000000000000e+01
6.593999999768662974e+02	3.385454872220883260e-02	1.295592014957378524e-01	-4.901339165725051572e-01	3.200000000000000000e+01
6.602399999768380212e+02	7.352348318778467728e-02	2.987609474107166818e-02	-3.809262562931525764e-01	6.300000000000000000e+01
6.610799999768080397e+02	9.392549133672467576e-02	1.103931310887276140e-01	-4.812833671531606683e-01	5.400000000000000000e+01
6.619199999767779445e+02	2.508422070720328634e-02	1.106266313747674701e-01	-3.411159714375315843e-01	3.900000000000000000e+01
6.627599999767496683e+02	6.487139286364573820e-02	-7.855611762410319443e-02	-4.704687080037661673e-01	3.500000000000000000e+01
6.635999999767196869e+02	1.755808190088394838e-01	-8.072438460166253549e-03	-2.001227568581285254e-01	3.900000000000000000e+01
6.644399999766897054e+02	2.586458946691294614e-02	1.023778835200488402e-01	-4.399330417137488070e-01	3.800000000000000000e+01
6.652799999766614292e+02	8.676319591749148685e-02	-2.685490125439571329e-02	-4.300334791431268400e-01	4.600000000000000000e+01
6.661199999766314477e+02	2.756721221537183908e-02	1.037622066444168212e-01	-5.203682705743837289e-01	4.400000000000000000e+01
6.669599999766013525e+02	1.478746302116213940e-01	-1.540386376258773282e-02	-4.003682705743845105e-01	5.300000000000000000e+01
6.677999999765713710e+02	2.825299082238963422e-02	-1.482011304749342173e-02	-4.098884028562466142e-01	4.600000000000000000e+01
6.686399999765430948e+02	3.908065465844856590e-02	9.568024470829961103e-02	-4.295759308537370202e-01	3.800000000000000000e+01
6.694799999765131133e+02	1.981372834181094333e-02	-1.432523254126714107e-01	-5.099999999999997868e-01	3.500000000000000000e+01
6.703199999764830181e+02	-9.500493051167069325e-03	6.703121064894901338e-02	-5.306249440050185839e-01	4.600000000000000000e+01
6.711599999764548556e+02	1.107832774069024140e-01	-2.651896105714257601e-03	-4.308146591493979827e-01	7.000000000000000000e+01
6.719999999764247605e+02	2.157364907535708198e-04	-4.170121636970414158e-02	-3.010824922944053128e-01	6.100000000000000000e+01
6.728399999763947790e+02	8.116163801767406483e-02	9.809864052797578893e-02	-5.208258188637735486e-01	5.000000000000000000e+01
6.736799999763665028e+02	5.083057248325317801e-02	-2.128425157320990024e-02	-3.405691454331414292e-01	3.000000000000000000e+01
6.745199999763365213e+02	1.313271707848819858e-01	3.868239124307137899e-02	-5.313614851537868944e-01	5.900000000000000000e+01
6.753599999763064261e+02	7.104340032680589445e-02	7.909935603956874672e-02	-5.019641097300535648e-01	4.300000000000000000e+01
6.761999999762782636e+02	7.104340032680944717e-02	5.928282055002753737e-02	-4.318525125862997527e-01	4.900000000000000000e+01
6.770399999762481684e+02	2.127987570853839827e-02	5.966642816280298689e-02	-6.020087485875560418e-01	4.700000000000000000e+01
6.778799999762181869e+02	1.513744658612310445e-01	-9.649749570943555455e-03	-2.827118105931969438e-01	3.900000000000000000e+01
6.787199999761880918e+02	2.078327740690788517e-02	5.056707212323630074e-02	-2.525890537350701237e-01	4.000000000000000000e+01
6.795599999761599292e+02	-1.905118982588227539e-02	-4.886585575353308286e-02	-3.622431025894350398e-01	4.100000000000000000e+01
6.803999999761298341e+02	8.113799047950287502e-02	-4.831546222215621356e-02	-3.419194708725505905e-01	3.600000000000000000e+01
6.812399999760998526e+02	1.715163510902684152e-01	2.223493130921916361e-02	-2.515846794412937015e-01	3.800000000000000000e+01
6.820799999760715764e+02	1.217764740101756615e-01	1.027019318812971704e-01	-3.707923397206478455e-01	4.100000000000000000e+01
6.829199999760415949e+02	8.161094124295864560e-02	-1.663092444431057970e-02	-1.898549237131206269e-01	4.600000000000000000e+01
6.837599999760116134e+02	4.243860507901686674e-02	2.451989839401669258e-02	-4.497098474262397616e-01	4.500000000000000000e+01
6.845999999759833372e+02	6.260413784623075628e-02	4.019540638223517703e-03	-5.101227568581290228e-01	4.300000000000000000e+01
6.854399999759532420e+02	2.421217044199863722e-02	-1.051965655443627412e-01	-7.090393686440066290e-02	3.400000000000000000e+01
6.862799999759232605e+02	1.243540556710378553e-01	3.548725672188979274e-02	-5.101553400815284078e-02	3.000000000000000000e+01
6.871199999758949843e+02	6.511077689257227519e-02	-2.352870635837689406e-02	-3.803236317168856573e-01	4.400000000000000000e+01
6.879599999758650029e+02	3.584385057593131307e-02	4.657136519277749187e-02	-2.494643337099837765e-01	5.200000000000000000e+01
6.887999999758349077e+02	-1.316295282079771312e-02	-7.316177733746265233e-02	-3.092634588512286342e-01	4.000000000000000000e+01
6.896399999758067452e+02	3.773565362977926441e-02	-2.269477676538755873e-02	-1.998102848556175815e-01	3.800000000000000000e+01
6.904799999757766500e+02	1.390599157674667907e-01	1.373385804183353542e-01	-3.603794302887592949e-01	4.600000000000000000e+01
6.913199999757466685e+02	3.979298945083087347e-02	7.755540211251243932e-02	-5.704575482893865512e-01	4.400000000000000000e+01
6.921599999757183923e+02	3.047876805785065812e-02	1.376554736636688148e-01	-5.603794302887594725e-01	4.700000000000000000e+01
6.929999999756884108e+02	4.104630897400518563e-02	2.815583141946476076e-02	-4.306584231481433989e-01	5.900000000000000000e+01
6.938399999756584293e+02	9.182667773371200326e-02	-4.192756153983445699e-02	-3.507700202918968557e-01	4.100000000000000000e+01
6.946799999756283341e+02	9.263069403159995829e-02	2.808911705202632447e-02	-4.216404780131686181e-01	3.700000000000000000e+01
6.955199999756000580e+02	4.232327603534891125e-02	1.830593874620412009e-02	-4.324328177338152557e-01	4.700000000000000000e+01
6.963599999755700765e+02	2.583398955252391715e-03	1.286895463589790012e-01	-4.726225328781978874e-01	4.600000000000000000e+01
6.971999999755400950e+02	2.130090546423648590e-01	2.878961791013878724e-02	-3.823658594475656258e-01	3.500000000000000000e+01
6.980399999755118188e+02	1.277257926063768423e-02	-4.157731111077822561e-02	-3.824104983050666817e-01	2.800000000000000000e+01
6.988799999754817236e+02	8.315093987140720344e-02	-1.014939181514762367e-01	-3.521649845888106256e-01	5.900000000000000000e+01
6.997199999754517421e+02	7.364753817303970607e-02	-3.106027476312256397e-02	-3.618525125863012448e-01	4.900000000000000000e+01
7.005599999754234659e+02	8.336376771496212257e-02	-1.126989130559863383e-03	-3.327676091650744183e-01	3.700000000000000000e+01
7.013999999753934844e+02	2.400225124563348800e-02	9.039796788034237807e-03	-2.531916783113370428e-01	4.300000000000000000e+01
7.022399999753635029e+02	6.454614462361618621e-02	-7.112698913056014760e-02	-2.730800811675848649e-01	4.100000000000000000e+01
7.030799999753352267e+02	4.402589878380780419e-02	-1.012270606817189389e-01	-4.234371920275936674e-01	4.100000000000000000e+01
7.039199999753052452e+02	5.494815277255860053e-02	-1.010238987543488065e-03	-3.841737331763646068e-01	3.500000000000000000e+01
7.047599999752751501e+02	3.506639046341852861e-02	8.706224950840280030e-03	-4.241067748901112822e-01	4.400000000000000000e+01
7.055999999752451686e+02	1.358467592231296095e-01	4.862283199153871749e-02	-6.541625734619884724e-01	4.500000000000000000e+01
7.064399999752168924e+02	-2.410594570052104757e-02	3.780558099040831621e-02	-3.344192468926188155e-01	4.000000000000000000e+01
7.072799999751869109e+02	1.466034804446714190e-01	-2.204431168285125864e-02	-3.448098368957559501e-01	4.000000000000000000e+01
7.081199999751568157e+02	2.728925905168466670e-02	5.765547366367052007e-02	-5.055352183301522473e-01	4.500000000000000000e+01
7.089599999751285395e+02	4.712372628447347722e-02	6.658804378463933915e-02	-4.258811694757849153e-01	3.800000000000000000e+01
7.097999999750985580e+02	4.780950489149304872e-02	-4.287824127584727307e-02	-4.262829191932961947e-01	3.100000000000000000e+01
7.106399999750685765e+02	6.776220981514491370e-02	-1.334524184792051926e-02	-5.467962660545628850e-01	3.500000000000000000e+01
7.114799999750403003e+02	7.759667704793749010e-02	-5.341195621535987925e-02	-3.572649740583226929e-01	4.200000000000000000e+01
7.123199999750103188e+02	5.752573443341724158e-02	-2.394567115487333808e-02	-3.864837940520544635e-01	4.300000000000000000e+01
7.131599999749802237e+02	5.745479181889479037e-02	2.603765025326154614e-02	-2.759258083332873923e-01	4.400000000000000000e+01
7.139999999749520612e+02	-2.211955249398478429e-02	3.588754292652751587e-02	-3.559258083332874634e-01	4.900000000000000000e+01
7.148399999749219660e+02	-2.308732799372492650e-03	1.159042215183845315e-01	-2.561490026207966508e-01	6.000000000000000000e+01
7.156799999748919845e+02	1.710007874630115055e-02	7.610436462070246932e-02	-4.260150860482898594e-01	3.500000000000000000e+01
7.165199999748637083e+02	5.700548859360665688e-02	5.588754292652708955e-02	-4.265395926239285984e-01	5.200000000000000000e+01
7.173599999748337268e+02	1.641430013928513176e-02	4.582082855908531371e-02	-4.365730717670537331e-01	4.000000000000000000e+01
7.181999999748036316e+02	6.667442305918847012e-02	9.607100743698282486e-02	-4.565953911958064992e-01	3.700000000000000000e+01
7.190399999747753554e+02	-3.089101559080376092e-03	1.153871851707322094e-01	-4.574881683458293935e-01	4.800000000000000000e+01
7.198799999747453739e+02	6.634335752476339110e-02	8.585418574280367920e-02	-6.076667237758357487e-01	4.200000000000000000e+01
7.207199999747153925e+02	-3.254634326292915603e-03	6.607100743698524070e-02	-4.373096129158238199e-01	3.200000000000000000e+01
7.215599999746852973e+02	6.461595215631277256e-03	-4.422920721649248321e-02	-5.276332446327085535e-01	3.700000000000000000e+01
7.223999999746571348e+02	-9.370393755157913063e-02	-3.595420725819309382e-03	-5.280238346358441248e-01	5.000000000000000000e+01
7.232399999746270396e+02	1.608323460486360545e-02	-2.628062397945996054e-03	-4.583586260671044244e-01	5.700000000000000000e+01
7.240799999745970581e+02	-2.472078169301994421e-02	-2.511312254926068022e-03	-3.388384937852428891e-01	3.400000000000000000e+01
7.249199999745687819e+02	2.487721015803323610e-02	-1.241124070376997679e-02	-3.988496534996173182e-01	4.200000000000000000e+01
7.257599999745388004e+02	3.466438231447988016e-02	-1.187752576425360473e-02	-3.783139872096032974e-01	3.100000000000000000e+01
7.265999999745087052e+02	-2.587951106350239172e-02	6.815583141946568446e-02	-4.283028274952282999e-01	3.300000000000000000e+01
7.274399999744805427e+02	-7.699094535763428837e-02	2.883965368572027899e-02	-4.586487786408621758e-01	3.800000000000000000e+01
7.282799999744504476e+02	2.222868588265569656e-02	-5.081009588522533704e-02	-9.873805635586307972e-02	3.400000000000000000e+01
7.291199999744204661e+02	1.073889097775371226e-02	-5.599170073242731860e-04	-3.584032649246040592e-01	4.800000000000000000e+01
7.299599999743921899e+02	6.000581729438714262e-02	6.970694046243330888e-02	-3.286152994977378228e-01	4.000000000000000000e+01
7.307999999743622084e+02	5.820860439323638502e-02	-1.077673870150697155e-02	-4.393406809321298567e-01	5.400000000000000000e+01
7.316399999743321132e+02	7.728635040449383098e-02	1.199237621566098255e-01	-3.895750349340136864e-01	3.800000000000000000e+01
7.324799999743021317e+02	2.853708998124702134e-01	-7.970930882247451166e-02	-4.970895150651521988e-02	3.800000000000000000e+01
7.333199999742738555e+02	4.421217044199465818e-02	1.014058385078620006e-02	-3.989947297864979703e-01	3.600000000000000000e+01
7.341599999742438740e+02	5.324262137690283225e-02	5.000715511590847484e-02	-2.989724103577469094e-01	4.600000000000000000e+01
7.349999999742137788e+02	-2.796340306992384228e-02	-3.024302376198662046e-02	-2.895527155052608492e-01	4.700000000000000000e+01
7.358399999741856163e+02	8.054680202517694454e-02	4.955683313569281268e-02	-4.200772220809021462e-01	4.000000000000000000e+01
7.366799999741555212e+02	5.964819557460110389e-02	8.930665425779515942e-02	-2.607914438009206748e-01	3.800000000000000000e+01
7.375199999741255397e+02	1.841852358960238689e-02	2.898976101245409609e-02	-6.074680494342032944e-02	3.300000000000000000e+01
7.383599999740972635e+02	1.766180236806214054e-02	9.915654693105580009e-02	-1.601441803671548314e-01	3.200000000000000000e+01
7.391999999740672820e+02	1.723614668094697322e-02	-5.112698913056235028e-02	-3.202669372252824331e-01	4.300000000000000000e+01
7.400399999740373005e+02	-1.307127131530094744e-02	1.487896179101397820e-01	-3.398540277933950193e-01	4.400000000000000000e+01
7.408799999740090243e+02	6.619565500133717251e-02	-1.076953354981924349e-03	-2.990728477871247293e-01	3.500000000000000000e+01
7.417199999739789291e+02	1.357463517760493232e-01	4.875626072641736641e-02	-3.895080766477612144e-01	5.600000000000000000e+01
7.425599999739489476e+02	5.438933779799981494e-03	-4.119370349800277609e-02	-1.407691243721700403e-01	4.400000000000000000e+01
7.433999999739206714e+02	1.345876224055686521e-01	-6.112698913056036076e-02	-7.244855146684159308e-04	5.100000000000000000e+01
7.442399999738906899e+02	4.352348318778354042e-02	5.835597452178475919e-02	-2.100102637946488215e-01	5.200000000000000000e+01
7.450799999738605948e+02	5.271946688990070129e-02	1.285894748078213468e-01	-5.198875069365218593e-01	4.600000000000000000e+01
7.459199999738324323e+02	-6.973115113849459590e-03	-1.147723955962121067e-02	-3.901664997959048975e-01	4.400000000000000000e+01
7.467599999738023371e+02	7.260122919903544414e-02	-1.994275907271969572e-03	-3.297870695071445368e-01	3.600000000000000000e+01
7.475999999737723556e+02	1.426485242753798843e-01	8.189188603186181581e-03	-3.292179240740029655e-01	4.200000000000000000e+01
7.484399999737423741e+02	-8.037254331632937010e-03	2.780558099040852937e-02	-3.489166117858690797e-01	3.300000000000000000e+01
7.492799999737140979e+02	8.174991782480311997e-02	2.812247423574554261e-02	-4.888831326427425239e-01	4.800000000000000000e+01
7.501199999736841164e+02	2.158438505759363579e-02	1.675554021125105209e-01	-3.883921052102294880e-01	4.400000000000000000e+01
7.509599999736540212e+02	9.196274566835960229e-02	-2.324517029676265167e-02	-3.081689109227259138e-01	5.000000000000000000e+01
7.517999999736257450e+02	2.246516126438891092e-03	9.660472237649919691e-02	-3.882805080664777364e-01	4.700000000000000000e+01
7.526399999735957635e+02	3.267217181354986621e-02	1.265046508253391266e-01	-5.080349943502202592e-01	5.200000000000000000e+01
7.534799999735657821e+02	1.728377045807647505e-01	3.575411419164709059e-02	-4.282023900658504800e-01	3.800000000000000000e+01
7.543199999735375059e+02	2.397278641306854752e-02	1.154538995381706457e-01	-5.284144246389796962e-01	4.500000000000000000e+01
7.551599999735074107e+02	-8.595627097241198555e-02	-3.421252862463397548e-02	-1.077783209195875003e-01	4.200000000000000000e+01
7.559999999734774292e+02	-1.552231972890467659e-01	-4.812957931585870597e-03	-3.577336820620846680e-01	3.700000000000000000e+01
7.568399999734491530e+02	1.350132780926855958e-01	-1.497974385018707721e-02	-4.282581886377272440e-01	4.100000000000000000e+01
7.576799999734191715e+02	8.498963055451191906e-02	2.512032770097150092e-02	-5.284367440677311123e-01	4.000000000000000000e+01
7.585199999733891900e+02	5.769999314225060516e-03	-7.491302948274558560e-02	-3.489389312146187194e-01	3.600000000000000000e+01
7.593599999733590948e+02	5.643213038306704732e-02	-6.548010160598138896e-02	-6.967547236339122207e-02	5.900000000000000000e+01
7.601999999733309323e+02	3.619565500133603564e-02	-5.613530340859540502e-03	-2.992625629315046609e-01	4.700000000000000000e+01
7.610399999733008372e+02	1.659766315027333405e-02	-1.549678019784117566e-02	-3.982805080664757469e-01	3.800000000000000000e+01
7.618799999732708557e+02	-1.231455009376425380e-02	-1.150631368094856555e-01	-2.774212100595772057e-01	4.200000000000000000e+01
7.627199999732425795e+02	1.181584006696940747e-01	1.742363623324010291e-01	-4.067293077683107327e-01	2.900000000000000000e+01
7.635599999732125980e+02	3.848946620412085906e-02	-2.159971379536376190e-01	-3.863275580507998797e-01	4.000000000000000000e+01
7.643999999731825028e+02	-5.134500102867001203e-02	-5.659756726059228527e-02	-6.755910169020271638e-01	4.300000000000000000e+01
7.652399999731542266e+02	3.934077757835119371e-02	1.130521823103496359e-01	-4.855017391870273258e-01	3.600000000000000000e+01
7.660799999731242451e+02	8.040491679613914755e-02	-7.564925588463111694e-03	-4.256356557595299961e-01	4.200000000000000000e+01
7.669199999730942636e+02	9.101975278863783103e-02	4.213485975806108286e-02	-6.054236211863983641e-01	3.600000000000000000e+01
7.677599999730659874e+02	4.123258063219203962e-02	9.136764453251089435e-02	-4.964279954801753547e-01	4.400000000000000000e+01
7.685999999730360059e+02	1.813035232467132829e-01	1.868002288302861302e-03	-2.578118000627132034e-01	2.900000000000000000e+01
7.694399999730059108e+02	3.113799047949861176e-02	4.123421579762798217e-02	-3.874881683458308856e-01	3.400000000000000000e+01
7.702799999729777483e+02	-8.909304596844691559e-03	-9.032641672128249866e-03	-1.565953911958057887e-01	3.700000000000000000e+01
7.711199999729476531e+02	-6.924037013126849160e-02	-3.924946336630519284e-02	-1.865953911958069256e-01	4.500000000000000000e+01
7.719599999729176716e+02	2.137446586123381564e-02	-1.934953491746504994e-02	-2.967627869114348726e-01	4.000000000000000000e+01
7.727999999728893954e+02	-1.841270629521574165e-02	-9.399570693048531211e-03	-3.565061134808047427e-01	4.400000000000000000e+01
7.736399999728594139e+02	1.216818838574820205e-01	2.501788778968006000e-04	-3.755575377589028818e-01	3.100000000000000000e+01
7.744799999728293187e+02	2.012949391904328422e-03	1.026685746975886104e-02	-2.847317188951272726e-01	2.900000000000000000e+01
7.753199999727993372e+02	6.189471170103821862e-02	4.045032198021480951e-02	-3.851892671845185134e-01	2.400000000000000000e+01
7.761599999727710610e+02	-3.805799322261727013e-02	1.405837507150948795e-01	-3.359592874764150139e-01	4.000000000000000000e+01
7.769999999727410795e+02	5.203659693007800513e-02	1.007338580418331020e-01	-4.555240586157758287e-01	4.900000000000000000e+01
7.778399999727109844e+02	1.236766246449860773e-02	3.026685746975665836e-02	-4.252673851851440645e-01	4.400000000000000000e+01
7.786799999726828219e+02	8.255684276988262127e-02	1.003669290209163734e-01	-3.758923291901599129e-01	4.800000000000000000e+01
7.795199999726527267e+02	-2.732491953925197947e-02	8.035025042905452608e-02	-6.062271206214209229e-01	3.500000000000000000e+01
7.803599999726227452e+02	6.314803122421075443e-02	-2.792161061825861879e-01	-3.264168357657997177e-01	3.000000000000000000e+01
7.811999999725944690e+02	5.338450660594062924e-02	1.217537205770113928e-03	-3.865842314814305070e-01	3.000000000000000000e+01
7.820399999725644875e+02	1.233135639914166859e-01	-2.843221236517301520e-02	-4.365284329095526772e-01	4.100000000000000000e+01
7.828799999725343923e+02	-8.663914093223468171e-02	9.198475243132087087e-02	-3.564614746233019105e-01	3.700000000000000000e+01
7.837199999725062298e+02	5.399934259843597317e-02	-3.729806811870339800e-02	-9.597044719079050878e-02	3.800000000000000000e+01
7.845599999724761346e+02	2.385745736940059203e-02	3.225160990107944770e-02	-1.250107117545127267e-01	4.200000000000000000e+01
7.853999999724461532e+02	4.437770320920897404e-02	2.278532484059425656e-02	-1.545196843220004723e-01	3.300000000000000000e+01
7.862399999724161717e+02	-8.512569848915951809e-02	4.345246851498707485e-02	-1.848433160388829322e-01	3.000000000000000000e+01
7.870799999723878955e+02	-1.141088543477177808e-01	4.383607612776430074e-02	1.452571213904949587e-01	2.600000000000000000e+01
7.879199999723578003e+02	1.158911456522826455e-01	-2.459804593617747059e-01	2.159601833961417583e-01	4.700000000000000000e+01
7.887599999723278188e+02	5.612762103401003344e-02	-8.573028048387953959e-02	4.592670425301470516e-02	3.500000000000000000e+01
7.895999999722995426e+02	4.645868656843177291e-02	-2.584703062689897024e-02	-2.842741706057427820e-01	4.000000000000000000e+01
7.904399999722695611e+02	6.624219335643388717e-03	-5.558017315714103290e-02	-2.939951777463587490e-01	4.100000000000000000e+01
7.912799999722394659e+02	6.690798979371948008e-02	1.483679163935391898e-02	-3.838501014594815075e-01	2.900000000000000000e+01
7.921199999722113034e+02	4.712081763727837824e-02	1.844365054347196775e-01	-3.531247200250859919e-01	4.100000000000000000e+01
7.929599999721812082e+02	7.380940557183635065e-03	4.720041496337756826e-03	-9.266717173569638533e-02	3.700000000000000000e+01
7.937999999721512268e+02	1.076410634770841313e-01	-9.519656554436117801e-02	-3.323323803044395675e-01	3.700000000000000000e+01
7.946399999721229506e+02	2.771200609160118233e-02	6.530379221143434165e-02	-3.823546997331899178e-01	3.600000000000000000e+01
7.954799999720929691e+02	7.787753885881798510e-02	-5.509649399320615260e-02	-3.624997760200692198e-01	4.100000000000000000e+01
7.963199999720629876e+02	5.723905532814477226e-02	-1.350131010339072901e-01	-1.527676091650747026e-01	4.100000000000000000e+01
7.971599999720347114e+02	4.738094055718278241e-02	1.458661276145889474e-02	-3.527564494507000603e-01	4.400000000000000000e+01
7.979999999720046162e+02	5.809036670236977784e-02	-5.346672871102242652e-03	-3.028792063088285857e-01	3.100000000000000000e+01
7.988399999719746347e+02	3.830319454593045236e-02	-4.812957931589423310e-03	-4.139059000313576320e-01	3.500000000000000000e+01
7.996799999719463585e+02	6.920180099650785621e-02	-5.556349456527875930e-02	-3.649660728970101076e-01	3.600000000000000000e+01
8.005199999719163770e+02	-5.144285454150576697e-04	4.438646965914117004e-02	-4.350218714688853794e-01	4.500000000000000000e+01
8.013599999718862819e+02	1.599821697562138212e-01	-2.157969948513187575e-01	-5.148991146107562145e-01	2.800000000000000000e+01
8.021999999718563004e+02	3.080983359227396079e-02	6.418632655682188215e-02	-4.949102743251341252e-01	4.000000000000000000e+01
8.030399999718280242e+02	-3.822061734263471067e-02	2.406957641380280677e-02	-4.550107117545092450e-01	5.100000000000000000e+01
8.038799999717980427e+02	1.227598095900184205e-02	4.331903978011020229e-02	-5.253008643282708334e-01	2.700000000000000000e+01
8.047199999717680612e+02	-4.727471581571407455e-02	7.258518173827610553e-02	-5.761266831920419662e-01	2.900000000000000000e+01
8.055599999717397850e+02	-5.632881428878810937e-02	6.270193188129447037e-02	-5.478118000627150153e-01	1.900000000000000000e+01
8.063999999717098035e+02	-1.449099619984064446e-01	2.924851101871155379e-01	-6.087380563558628666e-01	2.700000000000000000e+01
8.072399999716797083e+02	-2.441336369677493678e-02	4.215153834992158011e-02	-4.386264592121111860e-01	3.300000000000000000e+01
8.080799999716514321e+02	8.657983290649795549e-02	-4.377650686907799127e-01	-4.285260217827335794e-01	6.200000000000000000e+01
8.089199999716214506e+02	5.698184105543546707e-02	-2.858231969191216137e-02	-5.975774460608320737e-01	4.000000000000000000e+01
8.097599999715914691e+02	-5.261615079562176334e-02	-8.999284488410808081e-03	-3.866958286251840349e-01	4.000000000000000000e+01
8.105999999715631930e+02	7.780950489149418559e-02	1.407338580418340257e-01	-3.868967034839414509e-01	4.600000000000000000e+01
8.114399999715330978e+02	9.825880811678189275e-02	1.404169647964952361e-01	-5.468743840551892887e-01	3.200000000000000000e+01
8.122799999715031163e+02	-1.835782035909616638e-03	1.003002146534761607e-01	-5.568855437695647836e-01	5.500000000000000000e+01
8.131199999714731348e+02	-2.176483942139384453e-02	1.091732255229160842e-02	-3.571310574858177489e-01	5.600000000000000000e+01
8.139599999714448586e+02	8.861352118938015110e-02	-1.197664997139611387e-01	-5.177560014908362263e-01	4.300000000000000000e+01
8.147999999714148771e+02	5.903917687648885249e-02	-9.683106754662773596e-03	-3.380238346358446222e-01	3.100000000000000000e+01
8.156399999713847819e+02	7.887364410928299208e-02	9.015010732673722771e-02	-3.874881683458308856e-01	3.800000000000000000e+01
8.164799999713566194e+02	-7.133918373427583504e-02	5.033357183719999739e-02	-3.568520646264374818e-01	4.200000000000000000e+01
8.173199999713265242e+02	-4.159930665418087870e-02	3.050035775579296171e-02	-3.367404674826861566e-01	4.000000000000000000e+01
8.181599999712965428e+02	-5.103176573802770122e-02	2.011675014301950171e-02	-4.070417797708181240e-01	4.300000000000000000e+01
8.189999999712682666e+02	4.974860302168160331e-02	1.004169647964960888e-01	-5.466400300533083012e-01	3.000000000000000000e+01
8.198399999712382851e+02	9.346594872740254800e-03	1.055039353137487979e-02	-2.559816069051645826e-01	5.600000000000000000e+01
8.206799999712081899e+02	6.939388994908668451e-02	1.210007155115899735e-01	-6.261490026207967574e-01	7.100000000000000000e+01
8.215199999711799137e+02	5.967766040716249165e-02	3.043364338835630178e-02	-2.961601623351661772e-01	4.100000000000000000e+01
8.223599999711499322e+02	6.996143086523609611e-02	-9.583035203503342814e-03	-4.264056760514236544e-01	3.500000000000000000e+01
8.231999999711199507e+02	3.007966855610533230e-02	-3.928282055002618733e-02	-2.263610371939250854e-01	5.400000000000000000e+01
8.240399999710916745e+02	-2.020410190197274858e-02	7.090064396043160855e-02	-3.857918917607836562e-01	4.900000000000000000e+01
8.248799999710616930e+02	8.948848010178167556e-02	-9.116034631427183399e-03	-5.651334686126405771e-01	2.700000000000000000e+01
8.257199999710315979e+02	1.099377833270622773e-01	1.512842515732106818e-01	-6.652450657563946379e-01	2.900000000000000000e+01
8.265599999710034353e+02	-2.044057728370596294e-02	2.141768030808499645e-02	-6.057249334745318237e-01	4.300000000000000000e+01
8.273999999709733402e+02	-2.808189378944749848e-01	1.113342873487876972e-01	-5.458700097614093139e-01	3.700000000000000000e+01
8.282399999709433587e+02	-1.003932822073565490e-01	7.183464510458392738e-02	-5.955910169020288691e-01	3.800000000000000000e+01
8.290799999709132635e+02	-1.109844706616840426e-01	2.218179665127237854e-01	-6.953566629001466382e-01	3.500000000000000000e+01
8.299199999708851010e+02	8.187865502263136364e-03	2.213485975805795647e-02	-5.057807320464071665e-01	4.100000000000000000e+01
8.307599999708550058e+02	2.797503765870246184e-02	3.218489553364101141e-02	-5.265061134808011190e-01	3.300000000000000000e+01
8.315999999708250243e+02	-1.266344587196499560e-02	4.220157412549951914e-02	-5.580796332077211375e-01	3.100000000000000000e+01
8.324399999707967481e+02	-4.254520818110130165e-02	8.191803806388264775e-02	-4.590840075014988031e-01	3.700000000000000000e+01
8.332799999707667666e+02	-1.028762737155268780e-01	3.520848239824800885e-01	-4.689166117858682981e-01	4.100000000000000000e+01
8.341199999707366715e+02	3.660348044466843476e-02	6.246843159525816702e-02	-5.584590634964827771e-01	3.200000000000000000e+01
8.349599999707085090e+02	1.594134937582580847e-02	3.300214653477162585e-02	-3.085706606402354168e-01	3.400000000000000000e+01
8.357999999706784138e+02	-1.049809046129244194e-01	3.168932453371908764e-03	-4.786934174983628054e-01	3.000000000000000000e+01
8.366399999706484323e+02	-3.260686913688815025e-01	2.134191113312695620e-01	-6.377336820620866931e-01	5.700000000000000000e+01
8.374799999706201561e+02	-6.647069951782746955e-02	9.376936176032479864e-02	-6.070752589139427613e-01	5.100000000000000000e+01
8.383199999705901746e+02	-2.767672396465137297e-02	1.642196837405425214e-01	-5.574993280602056345e-01	3.700000000000000000e+01
8.391599999705600794e+02	2.154290727563790142e-02	-6.566356611643797692e-02	-4.881354317795985054e-01	4.500000000000000000e+01
8.399999999705300979e+02	2.102266143583086944e-02	4.653327128895767828e-03	-3.882135497802252644e-01	3.400000000000000000e+01
8.408399999705018217e+02	7.040782544333268334e-02	4.753398680055198611e-03	-2.385148620683583687e-01	3.300000000000000000e+01
8.416799999704718402e+02	1.934368622554494266e-02	2.512032770097327727e-02	-5.581131123508464853e-01	3.100000000000000000e+01
8.425199999704418587e+02	-6.117655961426216038e-02	5.490350600679505533e-02	-4.484702232108581654e-01	3.900000000000000000e+01
8.433599999704135826e+02	3.835048962227816105e-02	1.348701488230759082e-01	-2.594299586471340291e-01	3.500000000000000000e+01
8.441999999703834874e+02	6.764106347708676026e-02	5.470336290447619376e-02	-4.396754723633904405e-01	3.900000000000000000e+01
8.450399999703535059e+02	1.774518831717024625e-01	-3.479627933972651022e-02	-2.598875069365202961e-01	4.300000000000000000e+01
8.458799999703252297e+02	6.740458809535532225e-02	-1.648463151153034545e-01	-2.499879443659001055e-01	3.200000000000000000e+01
8.467199999702952482e+02	-2.323389543531462209e-02	1.251036491091106484e-01	-4.408807215159225024e-01	3.600000000000000000e+01
8.475599999702651530e+02	4.681339964102804174e-02	-1.746461720129879325e-01	-5.119074152384506249e-01	2.600000000000000000e+01
8.483999999702369905e+02	7.641139149208697745e-02	5.482011304749789815e-02	-4.326104772440935164e-01	5.100000000000000000e+01
8.492399999702068953e+02	-2.387237896598648490e-02	-3.474624356414679482e-02	-7.130680255334853612e-01	4.800000000000000000e+01
8.500799999701769138e+02	-1.370684619877593491e-02	1.555539710893292238e-01	-3.933804975359933565e-01	3.800000000000000000e+01
8.509199999701486377e+02	-3.368319866060431877e-02	1.450536133335340594e-01	-3.835590529659977932e-01	4.700000000000000000e+01
8.517599999701186562e+02	2.567831780872076308e-02	1.749368631905134919e-01	-4.431238241053581106e-01	4.400000000000000000e+01
8.525999999700886747e+02	1.157492604232448485e-01	-5.544674442226238398e-02	-3.528559909603519174e-01	3.700000000000000000e+01
8.534399999700603985e+02	1.260330308813220057e-01	7.446986261844124044e-02	-2.930903449622306312e-01	4.000000000000000000e+01
8.542799999700303033e+02	5.796555499589572946e-03	1.138527547196250822e-01	-4.927220743878493181e-01	3.600000000000000000e+01
8.551199999700003218e+02	2.567831780872609215e-02	6.356921865800657656e-02	-6.835144141084956715e-01	4.000000000000000000e+01
8.559599999699703403e+02	-4.408520680954453042e-02	-1.463473883826935662e-01	-5.954338849810500989e-01	2.900000000000000000e+01
8.567999999699420641e+02	-1.042980346531034996e-01	-4.649749570943129129e-02	-1.663155024166975693e-01	3.800000000000000000e+01
8.576399999699119689e+02	6.600938334314498945e-02	5.353586147428757158e-02	-3.158021555554366699e-01	3.500000000000000000e+01
8.584799999698819875e+02	5.567831780872189995e-02	-6.613056668851591269e-02	-3.651660518360415608e-01	3.600000000000000000e+01
8.593199999698537113e+02	6.591479319045667751e-02	-9.614724528037577045e-02	-3.551548921216660659e-01	3.000000000000000000e+01
8.601599999698237298e+02	3.617491611035816845e-02	1.136692902091667179e-01	-2.451325726929134419e-01	3.600000000000000000e+01
8.609999999697937483e+02	5.636409641573969509e-02	9.386943331148422942e-02	-4.648201006904049137e-01	5.000000000000000000e+01
8.618399999697654721e+02	4.631680133939397592e-02	2.325232541267041597e-02	-4.655789612679264167e-01	3.000000000000000000e+01
8.626799999697354906e+02	-2.351766589339376878e-02	3.386943331148195568e-02	-4.064159398460756023e-01	3.800000000000000000e+01
8.635199999697053954e+02	2.707352256093464860e-02	-6.197281055952075235e-03	-4.158467944129338179e-01	3.000000000000000000e+01
8.643599999696771192e+02	-8.337578066435291646e-02	-1.674767458732873138e-02	-2.656124404110524750e-01	4.600000000000000000e+01
8.651999999696471377e+02	5.664786687381706543e-02	1.131355752696503458e-01	-5.463043427023217546e-01	4.200000000000000000e+01
8.660399999696171562e+02	4.752282578622057940e-02	6.331903978011155232e-02	-5.267842104204607523e-01	2.400000000000000000e+01
8.668799999695870611e+02	1.872390553281455539e-01	-4.689778191406901442e-02	-5.780675775736190403e-01	2.900000000000000000e+01
8.677199999695587849e+02	3.735729301900470034e-02	4.391946908706323427e-02	-5.388041187223890915e-01	3.800000000000000000e+01
8.685599999695288034e+02	-1.261905944281949132e-02	5.346914710684913530e-02	-2.590719518673996191e-01	4.000000000000000000e+01
8.693999999694988219e+02	4.671880948833617708e-02	1.536526116173071443e-01	-3.088599172942672055e-01	3.500000000000000000e+01
8.702399999694705457e+02	7.664786687381841546e-02	-6.680960219888731899e-03	-2.892616670117771349e-01	4.100000000000000000e+01
8.710799999694405642e+02	-2.311565774445156762e-02	1.326900400453112638e-02	-1.104334370211841332e-01	5.500000000000000000e+01
8.719199999694104690e+02	6.683704717920591065e-02	-3.631403119897314014e-02	-3.303776384493080087e-01	3.200000000000000000e+01
8.727599999693823065e+02	1.165296291829527320e-01	-4.671431740361242646e-02	-4.399982081605493534e-01	2.900000000000000000e+01
8.735999999693522113e+02	6.603303088132150833e-02	-6.380745566412215908e-03	-2.502660413055561861e-01	4.400000000000000000e+01
8.744399999693222298e+02	-7.389602650416016161e-02	6.411961218938344587e-02	-2.514043321718375523e-01	3.200000000000000000e+01
8.752799999692939537e+02	-9.413250188589294964e-02	4.440314825099811458e-02	-1.123082690362391389e-01	5.000000000000000000e+01
8.761199999692639722e+02	-2.446356742031419174e-02	2.508697051725050642e-02	-3.510472213118287499e-01	4.300000000000000000e+01
8.769599999692338770e+02	5.501618673987884733e-02	7.465332712889605205e-02	-3.404669161643134601e-01	4.500000000000000000e+01
8.777999999692056008e+02	7.492159658718833271e-02	-1.441267172695148702e-02	-3.508351867386974021e-01	4.400000000000000000e+01
8.786399999691756193e+02	4.454323597641263177e-02	-1.440123855223163218e-01	-6.178376246059791299e-02	3.800000000000000000e+01
8.794799999691456378e+02	6.433040813286083903e-02	1.653800800906068957e-02	-5.620739150343565527e-01	5.500000000000000000e+01
8.803199999691173616e+02	1.425946551834300635e-02	-2.944955643284785651e-03	-3.321966718924826978e-01	4.300000000000000000e+01
8.811599999690873801e+02	5.487430151083749763e-02	-2.661419581665214196e-03	-3.427100187537490683e-01	3.700000000000000000e+01
8.819999999690572849e+02	1.461417859093749883e-02	5.820586719504561302e-02	-2.930001713275061093e-01	3.500000000000000000e+01
8.828399999690273035e+02	-6.614254263059926586e-02	-2.244454785170546529e-03	-6.234577196168942237e-01	4.000000000000000000e+01
8.836799999689990273e+02	-2.576418201982733081e-02	3.840601029736134819e-02	-5.135469973318951276e-01	4.300000000000000000e+01
8.845199999689690458e+02	4.383380983123075225e-02	1.825590297062440470e-02	-5.034800390456446451e-01	3.600000000000000000e+01
8.853599999689389506e+02	-1.264736081650212896e-01	-2.164402547821531186e-02	-3.033126433300150637e-01	3.800000000000000000e+01
8.861999999689107881e+02	1.369192460218648932e-02	4.785561676598604208e-02	-3.028885741837523682e-01	5.400000000000000000e+01
8.870399999688806929e+02	-1.604795247791024337e-02	-1.217774041772834437e-02	-1.234130807593913914e-01	6.200000000000000000e+01
8.878799999688507114e+02	3.364462952584013067e-02	7.872295357845615627e-03	-3.943839759100438158e-01	2.700000000000000000e+01
8.887199999688224352e+02	1.336446295258379990e-01	-3.202763309099054823e-02	-4.658124193500832178e-01	3.500000000000000000e+01
8.895599999687924537e+02	4.362098198766872770e-02	5.770550943924845910e-02	-1.772966613619981757e-01	3.000000000000000000e+01
8.903999999687623585e+02	2.133135639914183201e-01	-1.274481254096748728e-02	-1.275086959351288129e-01	4.200000000000000000e+01
8.912399999687341960e+02	5.253319523171029459e-02	3.718847309159301062e-02	-2.768725922157386776e-01	5.000000000000000000e+01
8.920799999687041009e+02	4.274602307526720324e-02	-3.195134521181586251e-03	-2.759686553513365226e-01	4.300000000000000000e+01
8.929199999686741194e+02	1.222577723546258710e-02	-3.678813685118242915e-03	-1.358793776363320660e-01	3.400000000000000000e+01
8.937599999686440242e+02	2.060244468246708038e-03	6.582082855908488739e-02	-2.365824396419782261e-01	3.800000000000000000e+01
8.945999999686158617e+02	1.201294939190589162e-02	4.645461504975756384e-02	-2.668614325013596300e-01	3.100000000000000000e+01
8.954399999685857665e+02	-8.412706295212402097e-03	7.588754292652666322e-02	-2.968056339294857793e-01	4.600000000000000000e+01
8.962799999685557850e+02	2.208389200642280059e-02	3.595425729396417580e-02	-4.164596827838522586e-01	3.600000000000000000e+01
8.971199999685275088e+02	5.165823631930521742e-02	-7.457945764554807511e-02	-4.470065087882417743e-01	4.400000000000000000e+01
8.979599999684975273e+02	-2.815258337530934796e-02	6.538718517073149883e-02	-4.079997233676433410e-01	4.200000000000000000e+01
8.987999999684675458e+02	-8.105288298958512883e-03	1.757707927835063799e-01	-4.989706185182960496e-01	4.600000000000000000e+01
8.996399999684392697e+02	-9.732491953925226369e-02	2.627115053930140220e-02	-4.891826530914258342e-01	3.500000000000000000e+01
9.004799999684091745e+02	3.300614599516471515e-02	8.650465082534175565e-02	-3.588143825170408974e-01	3.200000000000000000e+01
9.013199999683791930e+02	2.296719849979922401e-03	6.682154407067919522e-02	-2.578769665095155261e-01	3.900000000000000000e+01
9.021599999683509168e+02	3.260413784622961941e-02	-1.291159845956535435e-02	-2.966828770713565433e-01	2.700000000000000000e+01
9.029999999683209353e+02	2.298249845699906757e-02	1.720515168345393420e-02	-3.659128567794596165e-01	3.000000000000000000e+01
9.038399999682908401e+02	7.182376908652265968e-02	-2.327847744471256419e-03	-3.265601202132284442e-01	4.600000000000000000e+01
9.046799999682626776e+02	1.130352324670980124e-02	7.905652541566610125e-03	-2.668725922157371144e-01	4.000000000000000000e+01
9.055199999682325824e+02	1.312562281703648637e-01	-5.222777619331075982e-02	-3.466717173569833221e-01	3.400000000000000000e+01
9.063599999682026009e+02	5.153999862844216295e-02	1.185227604403849000e-01	-4.063034467825978879e-01	2.800000000000000000e+01
9.071999999681743247e+02	1.705531395657544635e-03	1.912318974733651089e-02	-3.056673430632024235e-01	4.100000000000000000e+01
9.080399999681443433e+02	1.014690560139239750e-01	-1.300762378433901745e-01	-1.254106696325720804e-01	3.000000000000000000e+01
9.088799999681143618e+02	-6.850729644790121142e-02	7.080772752518171842e-02	-1.749196422000576234e-01	3.300000000000000000e+01
9.097199999680842666e+02	-8.814714444151050543e-03	5.084108470889958653e-02	-3.050535587725633491e-01	4.800000000000000000e+01
9.105599999680559904e+02	3.057044956334742380e-02	1.313247638728363142e-01	-3.445178924825480493e-01	3.300000000000000000e+01
9.113999999680260089e+02	4.118528555584610729e-02	1.194187177165062508e-02	-4.338817887631556403e-01	4.600000000000000000e+01
9.122399999679960274e+02	4.040491679613467113e-02	-5.732427018651620187e-02	-3.029220533268777160e-01	4.400000000000000000e+01
9.130799999679677512e+02	1.203576217197905862e-01	1.325948052857839343e-02	-1.226988590393727208e-01	5.300000000000000000e+01
9.139199999679376560e+02	-1.097133208947251859e-01	-7.644030481794672482e-02	-2.225203036093681419e-01	4.500000000000000000e+01
9.147599999679076745e+02	-1.296423782802094138e-01	2.409341012156929196e-02	-4.018730401755998827e-01	4.300000000000000000e+01
9.155999999678793984e+02	-2.947684551299722955e-02	6.506076844944175264e-02	-3.325649424668704057e-01	3.800000000000000000e+01
9.164399999678494169e+02	6.002655618537033888e-02	-2.507266028543675418e-02	-3.933461224731402694e-01	3.400000000000000000e+01
9.172799999678194354e+02	3.983737587998703589e-02	1.532762591919833994e-02	-3.236697541900230846e-01	4.800000000000000000e+01
9.181199999677911592e+02	4.997926110902106700e-02	-1.143221236517462103e-01	-3.035358376175185668e-01	3.500000000000000000e+01
9.189599999677611777e+02	-9.713320894727317523e-03	1.641173439008980495e-02	-2.637478721906507673e-01	3.300000000000000000e+01
9.197999999677310825e+02	-9.240370131267994225e-03	1.637837720637058680e-02	-3.433126433300159874e-01	3.500000000000000000e+01
9.206399999677011010e+02	-4.959508320386163405e-02	-3.738372936650691258e-03	-4.122078316068602533e-01	1.900000000000000000e+01
9.214799999676728248e+02	1.099610525046124110e-02	5.614487692032810173e-02	-5.715047696012129919e-01	4.200000000000000000e+01
9.223199999676428433e+02	5.146905601392148810e-02	7.637837720636930783e-02	-3.412480961705846028e-01	3.000000000000000000e+01
9.231599999676127482e+02	-4.389093045968426310e-01	-1.142220521005867795e-01	-4.210249018830758416e-01	4.600000000000000000e+01
9.239999999675844720e+02	-4.189093045968448337e-01	1.751108042250226760e-01	-4.501098053043008917e-01	4.800000000000000000e+01
9.248399999675544905e+02	1.411379904794980433e-01	-3.508933887729703827e-02	-4.496076181574135688e-01	4.400000000000000000e+01
9.256799999675245090e+02	5.180012154834479077e-02	-4.508933887729682510e-02	-3.300874858755502572e-01	5.200000000000000000e+01
9.265199999674962328e+02	7.149270355209758065e-02	5.392662420297256176e-02	-2.197750138730398817e-01	3.600000000000000000e+01
9.273599999674662513e+02	6.201294939190482580e-02	7.370980250879455298e-02	-2.590161532955210788e-01	5.000000000000000000e+01
9.281999999674361561e+02	2.260413784622983258e-02	-4.629019749120644178e-02	-3.374203141398552930e-01	4.700000000000000000e+01
9.290399999674079936e+02	-2.749045230646274263e-02	-7.190841451638618764e-03	-1.872529184242210931e-01	5.000000000000000000e+01
9.298799999673778984e+02	2.422730723118089458e-01	-8.074806820209445846e-03	-4.778858471423852450e-02	3.900000000000000000e+01
9.307199999673479169e+02	-1.980343456844444461e-01	6.122469232167659925e-02	-3.868623284210848112e-01	3.200000000000000000e+01
9.315599999673196407e+02	6.272237553709381075e-02	8.070765597402207447e-02	-3.859918706998115567e-01	4.400000000000000000e+01
9.323999999672896593e+02	2.272237553709111069e-02	-1.299428091085150783e-01	-4.359695512710626275e-01	4.500000000000000000e+01
9.332399999672595641e+02	2.274602307526585321e-02	9.990476524048830242e-03	-3.663266621310707905e-01	4.100000000000000000e+01
9.340799999672312879e+02	3.317167876237903101e-02	6.987372638103117595e-02	-5.468623284210893942e-01	3.300000000000000000e+01
9.349199999672013064e+02	5.300614599517317060e-02	1.487229035426995694e-01	-4.870966824229689962e-01	2.300000000000000000e+01
9.357599999671713249e+02	-3.687561631396718553e-02	4.817251001132483168e-02	-2.570855227085928618e-01	3.200000000000000000e+01
9.365999999671412297e+02	-6.734856707742586934e-02	1.581057956438858270e-01	-7.162485441304431433e-01	4.500000000000000000e+01
9.374399999671130672e+02	9.295885091882460927e-02	-2.202763309099076139e-02	-5.260253498429374730e-01	5.500000000000000000e+01
9.382799999670829720e+02	-4.744315723011816033e-02	6.702168717299628042e-02	-4.660923081291894476e-01	2.900000000000000000e+01
9.391199999670529905e+02	8.255684276988262127e-02	6.750536633693116073e-02	-4.560923081291896608e-01	5.000000000000000000e+01
9.399599999670247144e+02	8.284061322796354432e-02	-8.294495564328485671e-02	-4.261257872723156481e-01	2.800000000000000000e+01
9.407999999669947329e+02	6.314803122420897807e-02	-2.289491986770464393e-02	-1.458691138416856603e-01	3.400000000000000000e+01
9.416399999669646377e+02	8.286426076613473413e-02	-8.257802662236990443e-02	-2.950321352635363326e-01	3.700000000000000000e+01
9.424799999669364752e+02	1.131243836860367225e-01	-4.314509874560457092e-02	-2.948982186910331649e-01	3.400000000000000000e+01
9.433199999669063800e+02	6.338450660594041608e-02	4.710508013229386393e-02	-3.349540172629108525e-01	4.000000000000000000e+01
9.441599999668763985e+02	7.326626891507892481e-02	-8.341195621535923976e-02	-3.245076286878987304e-01	3.500000000000000000e+01
9.449999999668481223e+02	9.390475244574503222e-02	-3.545384950237817634e-03	-3.533693378216149483e-01	2.900000000000000000e+01
9.458399999668181408e+02	3.359733444949597470e-02	7.613772180442524018e-02	-5.127778729597221030e-01	5.400000000000000000e+01
9.466799999667880456e+02	2.454323597641838717e-02	2.598761447768538346e-02	-2.627443938165985315e-01	3.400000000000000000e+01
9.475199999667580641e+02	-1.524393618002584105e-02	-4.484631511530956516e-02	-4.230233866759824934e-01	4.000000000000000000e+01
9.483599999667297880e+02	-5.493651818377642826e-02	3.495354178237342069e-02	-2.637934069678777860e-01	4.600000000000000000e+01
9.491999999666998065e+02	1.352999571979580651e-01	2.505361333353306463e-02	-1.832465809634893361e-01	4.500000000000000000e+01
9.500399999666697113e+02	2.608032595766651696e-02	6.406957641380195412e-02	-4.131907823916129985e-01	4.100000000000000000e+01
9.508799999666415488e+02	1.060803259576665880e-01	-1.863974241582742053e-01	-2.537487681103769432e-01	2.800000000000000000e+01
9.517199999666114536e+02	2.678975210285550190e-02	-9.663092444431065076e-02	-4.339608026835080068e-01	3.400000000000000000e+01
9.525599999665814721e+02	3.652962918295266093e-02	8.341911133126878042e-02	-2.441616775422659202e-01	4.400000000000000000e+01
9.533999999665531959e+02	5.688434225554850343e-02	2.240171722781703068e-02	-6.139831221122573623e-01	4.000000000000000000e+01
9.542399999665232144e+02	-2.264346370219882942e-03	-1.078818188337997697e-01	-2.638603652541284816e-01	3.400000000000000000e+01
9.550799999664932329e+02	6.747553070987599710e-02	1.012508943894907532e-01	-3.947419826897800021e-01	6.400000000000000000e+01
9.559199999664649567e+02	8.019424087855497874e-03	1.613176087569296868e-01	-2.546973438322766015e-01	4.800000000000000000e+01
9.567599999664348616e+02	6.757012086256963812e-02	1.304670005720769410e-01	-4.548647395479079591e-01	3.000000000000000000e+01
9.575999999664048801e+02	3.787753885881706140e-02	1.199499642244195030e-01	-3.947419826897782258e-01	3.800000000000000000e+01
9.584399999663766039e+02	-1.520515185266617664e-01	3.191994275907266143e-01	-3.951548921216669896e-01	3.600000000000000000e+01
9.592799999663466224e+02	3.809036670237375688e-02	-1.178460932900193825e-02	-3.154450446954246701e-01	4.700000000000000000e+01
9.601199999663165272e+02	6.839778469862167753e-02	-2.205146679876079929e-02	-4.352330101222925407e-01	3.200000000000000000e+01
9.609599999662883647e+02	-1.980575912149618034e-03	1.270645678326687289e-01	-4.661034678435669321e-01	3.600000000000000000e+01
9.617999999662582695e+02	-2.136573991964496599e-02	2.164474599338515048e-01	-5.673756752823484462e-01	4.700000000000000000e+01
9.626399999662282880e+02	1.839778469862274335e-02	8.591374499433612755e-02	-2.875765501411056135e-01	4.000000000000000000e+01
9.634799999661983065e+02	-1.103467438522365285e-02	5.573028048388017908e-02	-4.764382592748255263e-01	4.500000000000000000e+01
9.643199999661700303e+02	2.182558994695842358e-01	-4.487014882307605035e-02	-3.952776489797962256e-01	2.200000000000000000e+01
9.651599999661400489e+02	1.286579076185283554e-01	5.296637095524303618e-03	-4.552441698366678224e-01	2.000000000000000000e+01
9.659999999661099537e+02	9.839778469862281440e-02	5.544674442226238398e-02	-2.656905584116806551e-01	3.100000000000000000e+01
9.668399999660816775e+02	2.786342600803539682e-01	-5.458661276145626573e-02	-4.147531424041552839e-01	3.800000000000000000e+01
9.676799999660516960e+02	4.487052026948727956e-01	-2.247200414963383963e-01	-3.641058789703865983e-01	3.500000000000000000e+01
9.685199999660217145e+02	1.091308583819863287e-01	8.584703062689946762e-02	-4.644295106872693424e-01	3.500000000000000000e+01
9.693599999659934383e+02	4.846872731314455507e-02	9.559685174900067750e-02	-3.847531424041541470e-01	4.000000000000000000e+01
9.701999999659633431e+02	1.285869650040059042e-01	-1.430307669984287600e-02	-5.149540172629105683e-01	4.600000000000000000e+01
9.710399999659333616e+02	1.587997928475637366e-01	6.130566688515415308e-03	-3.948647395479074618e-01	3.600000000000000000e+01
9.718799999659050854e+02	4.960380914544515463e-02	7.614724528037619677e-02	-3.247085035466525937e-01	3.200000000000000000e+01
9.727199999658751040e+02	5.932003868736934749e-02	3.611388809665250221e-02	-4.441951566853887812e-01	5.200000000000000000e+01
9.735599999658451225e+02	4.875249777122014905e-02	4.608053091293839998e-02	-2.732242615347377779e-01	4.300000000000000000e+01
9.743999999658150273e+02	-2.115291207608827051e-02	6.614724528037640994e-02	-3.832242615347372094e-01	3.300000000000000000e+01
9.752399999657868648e+02	-2.110561699974233818e-02	2.573028048388081857e-02	-1.636371709666217811e-01	3.000000000000000000e+01
9.760799999657567696e+02	3.901262069111766095e-02	-1.415296937310017711e-02	-2.638157263966292021e-01	3.100000000000000000e+01
9.769199999657267881e+02	4.948557145458387652e-02	-6.478675586377846685e-02	-3.235478932516215878e-01	3.800000000000000000e+01
9.777599999656985119e+02	6.019499759977264830e-02	-2.463664853703839697e-02	-4.433581781072408745e-01	5.300000000000000000e+01
9.785999999656685304e+02	7.007675990890760431e-02	-1.148367916393553401e-01	-4.034362961078681309e-01	3.300000000000000000e+01
9.794399999656384352e+02	1.500531123707347092e-01	-1.143697910672791807e-01	-5.133358586784915190e-01	3.000000000000000000e+01
9.802799999656101591e+02	4.005311237073705399e-02	4.501310103390743222e-02	-2.832689003922403970e-01	2.400000000000000000e+01
9.811199999655801776e+02	5.984028452717460311e-02	1.051798869525040203e-01	-4.634697752509939761e-01	4.000000000000000000e+01
9.819599999655501961e+02	9.509218992755918975e-03	7.489635089088686470e-02	-5.637599278247504841e-01	3.200000000000000000e+01
9.827999999655219199e+02	3.849237485131595804e-02	5.467952919671148493e-02	-5.144964689735225249e-01	3.800000000000000000e+01
9.836399999654919384e+02	6.830319454593336559e-02	-2.058875429265238921e-01	-6.649316978341595075e-01	3.100000000000000000e+01
9.844799999654618432e+02	2.771200609160473505e-02	8.422920721649163056e-02	-3.344406704016460452e-01	3.700000000000000000e+01
9.853199999654336807e+02	-2.238258406108784015e-02	4.479386094388360107e-03	-1.643737121153954206e-01	2.800000000000000000e+01
9.861599999654035855e+02	-2.280823974820123112e-02	8.432927876765106134e-02	-3.252441698366670408e-01	2.900000000000000000e+01
9.869999999653736040e+02	7.712081763727951511e-02	-3.533714939514887021e-02	-3.156682389829299495e-01	3.700000000000000000e+01
9.878399999653453278e+02	6.650598164478083163e-02	1.144793860943913444e-01	-3.560141901285636123e-01	3.000000000000000000e+01
9.886799999653153463e+02	5.593844072862985684e-02	1.043126001757919141e-01	-4.656459195541771123e-01	2.700000000000000000e+01
9.895199999652852512e+02	4.553643257968609248e-02	6.437931454323297942e-02	-5.457351972691819597e-01	4.400000000000000000e+01
9.903599999652552697e+02	8.548913750333753114e-02	-1.655039353137492952e-01	-3.060699887004378894e-01	3.500000000000000000e+01
9.911999999652269935e+02	9.529995719795358866e-02	-1.350869705172534907e-01	-3.159472318423102166e-01	5.400000000000000000e+01
9.920399999651970120e+02	6.466147366728058898e-02	5.472956497228942396e-02	-5.161592664154426302e-01	4.200000000000000000e+01
9.928799999651669168e+02	4.522901458343220327e-02	-2.510364910911278002e-02	-5.669739255648407195e-01	3.800000000000000000e+01
9.937199999651387543e+02	1.433040813285835213e-02	1.246461720129907746e-01	-4.679001818579902050e-01	3.000000000000000000e+01
9.945599999651086591e+02	5.522901458343554282e-02	-3.493686319051292344e-02	-2.980452581448691518e-01	4.700000000000000000e+01
9.953999999650786776e+02	-3.517299356550473988e-02	-4.500357755795469927e-02	-4.472082795667198241e-01	3.100000000000000000e+01
9.962399999650504014e+02	1.042121704419969319e-01	6.459613623741233823e-02	-3.474203141398515271e-01	5.500000000000000000e+01
9.970799999650204199e+02	5.468512120545732103e-02	2.387895678743667816e-02	-4.682796121467518446e-01	3.500000000000000000e+01
9.979199999649903248e+02	7.454323597641732135e-02	4.374552805255760290e-02	-3.887036812930109164e-01	4.300000000000000000e+01
9.987599999649621623e+02	1.430676059468716232e-02	2.322849170490215442e-02	-4.384470078623809997e-01	4.200000000000000000e+01
9.995999999649320671e+02	4.444864582372254347e-02	5.327852748048300668e-02	-5.172752378529743567e-01	4.200000000000000000e+01
1.000439999964902086e+03	4.466147366728456802e-02	1.530283486025858508e-01	-4.669181269929651990e-01	4.100000000000000000e+01
1.001279999964872104e+03	3.475606381997486949e-02	2.811526908404360370e-03	-3.670297241367173058e-01	4.700000000000000000e+01
1.002119999964843828e+03	3.544184242699088827e-02	5.264474098980898020e-02	-3.969739255648416787e-01	5.700000000000000000e+01
1.002959999964813733e+03	-5.451086249666481365e-02	-5.737193760205272497e-02	-1.667060924198349170e-01	4.000000000000000000e+01
1.003799999964783751e+03	5.560080117861687654e-03	-1.278889739497053313e-01	-3.365052175610792062e-01	4.300000000000000000e+01
1.004639999964755475e+03	6.496889166353092548e-02	5.179413280495737126e-02	-3.867060924198337801e-01	3.400000000000000000e+01
1.005479999964725494e+03	1.153945473506468034e-01	-1.580557598683061116e-01	-3.468176895635881607e-01	1.900000000000000000e+01
1.006319999964695398e+03	5.615126857218477596e-02	8.227781196888983573e-02	-5.364494189891999554e-01	3.800000000000000000e+01
1.007159999964667236e+03	7.690798979372281963e-02	-1.795568831714788871e-02	-3.860253498429386809e-01	3.700000000000000000e+01
1.007999999964637141e+03	8.634044887756786579e-02	-3.770550943924888543e-02	-2.961257872723148665e-01	3.600000000000000000e+01
1.008839999964607159e+03	-3.358860850791067776e-02	1.224612764793526765e-01	-5.165833355617053257e-01	4.100000000000000000e+01
1.009679999964578883e+03	8.676610456467948040e-02	-2.728854464275265457e-02	-2.875542307123541974e-01	5.200000000000000000e+01
1.010519999964548902e+03	-1.358860850791288044e-02	2.261133377032820135e-03	-3.772305989954709560e-01	4.700000000000000000e+01
1.011359999964518920e+03	-5.254811682829974018e-02	1.272813394910699003e-02	-2.365944952760816733e-01	3.600000000000000000e+01
1.012199999964490644e+03	1.570971700991066200e-01	-5.713843731601464526e-02	-3.564159398460748918e-01	2.800000000000000000e+01
1.013039999964460549e+03	2.733364548083727641e-02	-9.672147251951734859e-02	-3.566837729910830035e-01	4.300000000000000000e+01
1.013879999964430567e+03	-1.815043144935302166e-03	5.332856325606272208e-02	-2.677327861423624000e-01	4.100000000000000000e+01
1.014719999964402291e+03	4.775930116795024105e-02	8.382892101185568379e-02	-4.888041187223919337e-01	4.200000000000000000e+01
1.015559999964372309e+03	3.778294870612342038e-02	1.335120277665176047e-01	-3.589157158661429037e-01	2.400000000000000000e+01
1.016399999964342214e+03	-2.287993908394625464e-03	5.407909988975667659e-02	-5.188822367230194743e-01	3.800000000000000000e+01
1.017239999964312233e+03	5.745188317169969139e-02	5.399570693045596670e-02	-2.684581675767550024e-01	3.800000000000000000e+01
1.018079999964283957e+03	-7.276094467185423298e-02	6.397902833859525629e-02	-1.378890221436144259e-01	2.600000000000000000e+01
1.018919999964253975e+03	3.787753885881706140e-02	1.146461720129909878e-01	-3.972640781385994302e-01	3.700000000000000000e+01
1.019759999964223994e+03	3.764106347708739975e-02	1.048296365234477889e-01	-5.074091544254759611e-01	5.200000000000000000e+01
1.020599999964195717e+03	1.721540778997088239e-02	3.536335146296210041e-02	-2.680675775736212074e-01	3.900000000000000000e+01
1.021439999964165736e+03	-1.269000205733661346e-02	9.549678019784302307e-02	-2.485139661486321927e-01	3.300000000000000000e+01
1.022279999964135641e+03	-3.278459221002805180e-02	5.229922728084090977e-03	-2.084581675767545050e-01	3.900000000000000000e+01
1.023119999964107365e+03	4.636409641574346097e-02	1.555134587897022413e-01	-4.085809244348830305e-01	3.500000000000000000e+01
1.023959999964077383e+03	-7.349401835521796045e-02	3.558017315713968287e-02	-2.593955835842827184e-01	2.900000000000000000e+01
1.024799999964047402e+03	-8.460545264935070975e-02	-4.386943331148529523e-02	-1.296187778717854400e-01	3.000000000000000000e+01
1.025639999964019125e+03	2.152290145834374613e-01	3.663140311989732112e-01	-1.388710770086394319e-01	4.600000000000000000e+01
1.026479999963989030e+03	-5.524393618002854112e-02	-4.335239696382764407e-02	-4.786670271486315187e-02	5.700000000000000000e+01
1.027319999963959162e+03	-3.962844278596389103e-01	-1.426185389219956079e-01	1.232827478657920750e-01	4.400000000000000000e+01
1.028159999963929067e+03	-1.265918458558896731e-01	-1.921848955336411535e-01	3.239746501570603954e-01	4.100000000000000000e+01
1.028999999963900791e+03	2.234401492632365205e-02	-2.218252717357316328e-03	-1.157575166979327719e-01	4.300000000000000000e+01
1.029839999963870696e+03	7.168188385748130997e-02	-3.220157412549795595e-02	-1.358467944129326810e-01	4.500000000000000000e+01
1.030679999963840828e+03	3.052315448699971512e-02	5.791517601752005362e-02	-2.859472318423090798e-01	5.300000000000000000e+01
1.031519999963812552e+03	3.990831849450238167e-02	1.282987836302957874e-01	-3.154673641241760862e-01	5.900000000000000000e+01
1.032359999963782457e+03	1.890333595821012125e-01	-5.178460932900286195e-02	-5.454673641241720716e-01	5.100000000000000000e+01
1.033199999963752362e+03	2.084894662041207880e-01	-4.618179665127257749e-01	-2.960811484148155870e-01	4.100000000000000000e+01
1.034039999963724313e+03	-1.423618451701091914e-01	-1.350965940648762853e-03	-1.561369469866917825e-01	2.100000000000000000e+01
1.034879999963694218e+03	-3.335504177337789145e-02	-4.148439467552300641e-02	-1.060141901285618360e-01	4.600000000000000000e+01
1.035719999963664122e+03	5.529704855076467140e-02	-7.146771608366719875e-02	-1.759695512710628407e-01	3.800000000000000000e+01
1.036559999963635846e+03	2.423290933297650440e-02	-8.115082283832997234e-02	-4.604766927168668644e-02	3.800000000000000000e+01
1.037399999963605978e+03	3.314512257701807130e-02	-1.411007870627525307e-01	-3.863378218454478485e-01	5.000000000000000000e+01
1.038239999963575883e+03	-1.711500034288881977e-02	-2.155110904296719809e-02	-3.660811484148158712e-01	4.700000000000000000e+01
1.039079999963547607e+03	1.203368828288020609e-02	1.287657842023719468e-01	-3.566614535623333637e-01	3.500000000000000000e+01
1.039919999963517512e+03	2.018681555156707219e-01	-2.811174656546100437e-01	-3.074426335686020195e-01	4.400000000000000000e+01
1.040759999963487644e+03	9.146614736673086554e-02	-1.411341442464717488e-01	-4.374426335686028011e-01	3.400000000000000000e+01
1.041599999963459368e+03	1.096954906509139960e-02	5.871574842679194717e-02	-2.677439458567363317e-01	3.300000000000000000e+01
1.042439999963429273e+03	1.001891803053798213e-01	-1.117846093290033593e-01	-3.383577301473774668e-01	4.100000000000000000e+01
1.043279999963399177e+03	-9.527049236535134469e-03	8.864903405935109504e-02	-4.582014941461238777e-01	3.800000000000000000e+01
1.044119999963369310e+03	-1.104049167961207445e-02	-3.248511018711575105e-02	-3.186032438636345887e-01	3.700000000000000000e+01
1.044959999963341033e+03	-1.094590152692020979e-02	4.783178305822133325e-02	-2.688487575798923501e-01	3.500000000000000000e+01
1.045799999963310938e+03	-7.330736833637274685e-04	-1.291875357547134229e-02	-1.786255632923836600e-01	3.600000000000000000e+01
1.046639999963280843e+03	9.926692631663591726e-02	-3.325232541267197917e-02	-2.196968958724152543e-01	4.100000000000000000e+01
1.047479999963252794e+03	2.822643463702334543e-02	-5.341911133126941991e-02	-2.603218398774309605e-01	3.300000000000000000e+01
1.048319999963222699e+03	-1.089860645057427746e-02	6.781031771051715396e-03	-2.801321247330523789e-01	3.500000000000000000e+01
1.049159999963192604e+03	5.843926248057762507e-02	4.608053091293484727e-02	-3.795741390142843841e-01	3.400000000000000000e+01
1.049999999963164328e+03	1.829737725153712802e-02	-3.448654121029726127e-02	-2.194848612992839065e-01	3.000000000000000000e+01
1.050839999963134460e+03	8.155492022504873262e-03	9.576363766759854457e-02	-4.692839864405282668e-01	3.800000000000000000e+01
1.051679999963104365e+03	2.832102478971343373e-02	6.598045936177854287e-02	-4.489380352948941777e-01	4.000000000000000000e+01
1.052519999963076089e+03	-1.347909675862624113e-03	3.551345878970302294e-02	-2.697861735874163003e-01	3.700000000000000000e+01
1.053359999963045993e+03	1.494088115456779775e-01	3.548129579315855153e-01	-1.707570687380695063e-01	3.400000000000000000e+01
1.054199999963016126e+03	5.995270492365634141e-02	9.507981540134480269e-02	-4.203664787349339349e-01	3.400000000000000000e+01
1.055039999962986030e+03	3.945610662201914920e-02	1.144960646862500653e-01	-3.002102427336801327e-01	4.000000000000000000e+01
1.055879999962957754e+03	1.494561066220203571e-01	-2.622111476372168681e-02	-2.703441593061821635e-01	3.500000000000000000e+01
1.056719999962927659e+03	-1.307094261451933193e-01	-6.171078988144174104e-03	-4.106566313086918996e-01	3.600000000000000000e+01
1.057559999962897791e+03	5.907774601124948788e-02	-5.608768602884417476e-02	-2.908128673099472650e-01	3.200000000000000000e+01
1.058399999962869515e+03	7.985811477096582678e-02	1.464617201298779037e-02	-4.518507207468491771e-01	3.300000000000000000e+01
1.059239999962839420e+03	3.983446723278660784e-02	7.414581425719291019e-02	-3.726653798962473729e-01	3.700000000000000000e+01
1.060079999962809325e+03	1.947975416019254169e-02	1.639456711548774592e-01	-3.223975467512403270e-01	3.600000000000000000e+01
1.060919999962781276e+03	1.962163938922856232e-02	1.139289925630162514e-01	-4.516386861737196057e-01	3.400000000000000000e+01
1.061759999962751181e+03	9.479754160196307566e-03	1.369549227697852700e-02	-4.509133047393234506e-01	4.800000000000000000e+01
1.062599999962721085e+03	6.950340169836799475e-02	-3.603765025326133298e-02	-3.703106801630582368e-01	3.400000000000000000e+01
1.063439999962692809e+03	-3.085131137422969516e-02	1.238289210118566075e-01	-5.205785133080649274e-01	3.900000000000000000e+01
1.064279999962662941e+03	1.290068033967326500e-01	1.354538495023760447e-02	-5.212704155993357347e-01	2.900000000000000000e+01
1.065119999962632846e+03	-3.054389337797935866e-02	4.367881368511916662e-02	-4.911476587412053618e-01	3.900000000000000000e+01
1.065959999962604570e+03	9.597991851057585677e-03	4.179171440913620472e-03	-3.207235895949427373e-01	2.600000000000000000e+01
1.066799999962574475e+03	-2.978717215643911231e-02	1.384559960371589682e-02	-3.008017075955695674e-01	3.100000000000000000e+01
1.067639999962544607e+03	2.023647538173101168e-02	4.337859903164265063e-02	-3.004892355930621761e-01	3.800000000000000000e+01
1.068479999962516331e+03	-6.945610662201850971e-02	-3.623779335558197090e-02	-3.401544441618025161e-01	4.900000000000000000e+01
1.069319999962486236e+03	4.042565568711431467e-02	-8.642125786604104576e-02	-4.007012701661949450e-01	3.600000000000000000e+01
1.070159999962456368e+03	-6.931422139298071272e-02	1.307838437816322141e-02	-3.814378113149636818e-01	5.000000000000000000e+01
1.070999999962426273e+03	-4.936151646932884773e-02	8.331188466419980898e-02	-5.418507207468490350e-01	5.300000000000000000e+01
1.071839999962397997e+03	-1.938516400750245339e-02	-3.770550943924888543e-02	-3.231006087568832896e-01	3.400000000000000000e+01
1.072679999962367901e+03	6.021282784355896922e-02	9.234452633632983520e-02	-3.942277399087892320e-01	3.900000000000000000e+01
1.073519999962338034e+03	4.014188522903872069e-02	-1.810579564388525853e-02	-3.944062953387934556e-01	4.300000000000000000e+01
1.074359999962309757e+03	2.011823769086618086e-02	-1.838933170550127727e-02	-3.136362750468961735e-01	3.900000000000000000e+01
1.075199999962279662e+03	5.985811477096270039e-02	-1.488563322775782183e-01	-4.427211784681208684e-01	3.500000000000000000e+01
1.076039999962249567e+03	-3.085131137423147152e-02	4.072670292592484032e-02	-4.520404358912308851e-01	4.700000000000000000e+01
1.076879999962221291e+03	7.865209032413744694e-02	1.199428091085117387e-01	-4.617614430318486285e-01	4.700000000000000000e+01
1.077719999962191423e+03	2.855750017144309538e-02	9.876094741073870864e-03	-5.414936098868405878e-01	3.600000000000000000e+01
1.078559999962161328e+03	4.848655755692554692e-02	1.499261305166541547e-01	-5.716052070305925881e-01	4.100000000000000000e+01
1.079399999962133052e+03	5.834467232788576041e-02	2.979270178177451101e-02	-4.513820127430854257e-01	4.600000000000000000e+01
1.080239999962102956e+03	3.853385263327169241e-02	3.032641672128733035e-02	-5.111364990268292274e-01	6.000000000000000000e+01
1.081079999962073089e+03	4.839196740423368226e-02	1.202263451701330865e-01	-5.816275264593437910e-01	4.800000000000000000e+01
1.081919999962042994e+03	1.181318444843277859e-01	-4.980701201358783692e-02	-5.517726027462215299e-01	5.600000000000000000e+01
1.082759999962014717e+03	-2.128278435574060268e-03	-2.974029764614982696e-02	-5.521408733206056851e-01	4.900000000000000000e+01
1.083599999961984850e+03	2.577534838735608957e-01	2.100929164352507428e-01	-4.926653798962483677e-01	3.400000000000000000e+01
1.084439999961954754e+03	2.749336095365606525e-02	9.004288065967180898e-02	-6.228774144693769443e-01	2.500000000000000000e+01
1.085279999961926478e+03	1.075879511063515537e-01	1.001929879864107420e-01	-5.829555324700050889e-01	4.500000000000000000e+01
1.086119999961896383e+03	-2.023884013554777539e-01	2.299594877003716675e-01	-7.230559698993834772e-01	4.000000000000000000e+01
1.086959999961866515e+03	3.839196740423034271e-02	1.807600601096464032e-01	-7.236362750468972038e-01	3.000000000000000000e+01
1.087799999961838239e+03	4.867573786231105260e-02	-8.907315397175530336e-02	-6.244062953387938819e-01	5.400000000000000000e+01
1.088639999961808144e+03	2.862844278596199388e-02	2.064330996662633311e-02	-5.450089199150607300e-01	5.300000000000000000e+01
1.089479999961778049e+03	1.284392624805832384e-01	-1.287562607264192138e-01	-3.948861630569311387e-01	3.400000000000000000e+01
1.090319999961750000e+03	1.872303293865229534e-02	8.096020321196384373e-02	-5.556115444913283241e-01	6.700000000000000000e+01
1.091159999961719905e+03	2.891221324404114057e-02	7.132713223287900917e-02	-4.661918496388430810e-01	3.300000000000000000e+01
1.091999999961689809e+03	-1.073307368336351431e-02	1.129377504915574093e-02	-2.965043216413505434e-01	3.300000000000000000e+01
1.092839999961661533e+03	2.962163938923367823e-02	-4.867286776711843288e-02	-3.464931619269790986e-01	2.600000000000000000e+01
1.093679999961631665e+03	7.030741799625062072e-02	8.156063251891687571e-02	-5.162030093532177233e-01	2.300000000000000000e+01
1.094519999961601570e+03	1.059118845432749367e-02	-8.889689461298644346e-03	-3.159798150657131544e-01	4.800000000000000000e+01
1.095359999961573294e+03	2.049659830163541585e-02	1.312103820898613549e-01	-5.263369259257224542e-01	3.100000000000000000e+01
1.096199999961543199e+03	-8.924327877846494061e-02	-6.875626072642049280e-02	-1.774194182201256353e-01	4.100000000000000000e+01
1.097039999961513331e+03	-8.652090324135386368e-03	8.054323841546562335e-02	-4.080778413682697447e-01	4.200000000000000000e+01
1.097879999961483236e+03	6.120602444682710086e-02	4.067666715034867764e-02	-3.886246673726585499e-01	4.800000000000000000e+01
1.098719999961454960e+03	-9.148688625771228544e-03	-1.794234044008113926e-01	8.133069376983748100e-02	4.100000000000000000e+01
1.099559999961424865e+03	9.160803259576510982e-02	-3.934001144151189067e-02	-2.287251048020362276e-01	4.400000000000000000e+01
1.100399999961394997e+03	6.167897521028820051e-02	4.099356039568391452e-02	-1.587251048020377198e-01	4.000000000000000000e+01
1.101239999961366721e+03	-1.808454940798576160e-02	1.107767387015048399e-01	-4.085688688007831360e-01	4.100000000000000000e+01
1.102079999961336625e+03	1.442499828556265129e-03	2.047652404802846604e-02	-5.289594588039179257e-01	3.200000000000000000e+01
1.102919999961306530e+03	1.418852290385075321e-03	2.405599170073280391e-01	-5.401535482420776191e-01	3.200000000000000000e+01
1.103759999961278481e+03	2.196274566836109443e-02	7.030973812942953316e-02	-2.906668951033406501e-01	4.500000000000000000e+01
1.104599999961248386e+03	7.139520475220884066e-02	-6.007386948334847432e-02	-3.700531108126980939e-01	4.500000000000000000e+01
1.105439999961218291e+03	-8.391967404234534911e-03	1.606766671503425670e-01	-3.902763051002047234e-01	3.900000000000000000e+01
1.106279999961190015e+03	-1.737512326279144759e-02	7.037645249686796944e-02	-4.111579225358550360e-01	4.100000000000000000e+01
1.107119999961160147e+03	3.245934396999672344e-02	-1.491231897473372925e-01	-6.113476376802360335e-01	2.500000000000000000e+01
1.107959999961130052e+03	6.309782750067149948e-02	-6.882297509385892909e-02	-4.915150333958671069e-01	4.500000000000000000e+01
1.108799999961099957e+03	-1.645286927404221444e-02	2.136048941659929312e-02	-6.311579225358521228e-01	4.300000000000000000e+01
1.109639999961071680e+03	4.418561425662659303e-02	1.154395392705964696e-02	-4.603321036720799952e-01	3.500000000000000000e+01
1.110479999961041813e+03	1.442092617948009803e-01	-3.833929592992291191e-02	-3.000754302414492258e-01	3.100000000000000000e+01
1.111319999961011717e+03	3.484774532547341153e-02	1.176077562123722942e-02	-2.901981870995768986e-01	3.500000000000000000e+01
1.112159999960983441e+03	9.444573717652815503e-02	4.166070407007715914e-02	-4.108677699620990609e-01	4.400000000000000000e+01
1.112999999960953346e+03	-2.458471375837234518e-02	2.137716800845801401e-02	-4.513364779658584069e-01	4.200000000000000000e+01
1.113839999960923478e+03	5.817294390567440132e-03	1.217107398456587219e-01	-2.811467628214785464e-01	3.700000000000000000e+01
1.114679999960895202e+03	3.161956550013371725e-01	1.117274184375158796e-01	-2.409012491052209270e-01	4.600000000000000000e+01
1.115519999960865107e+03	6.657401561210640750e-02	1.212770464215218169e-02	-5.999973122408235326e-01	3.300000000000000000e+01
1.116359999960835012e+03	6.999671299219301090e-03	-7.795568831714660973e-02	-3.393165696639304230e-01	3.800000000000000000e+01
1.117199999960806963e+03	1.269996712992202959e-01	-1.810579564388525853e-02	-2.800419510983225280e-01	3.200000000000000000e+01
1.118039999960776868e+03	3.782733513527780644e-02	5.236120492819118510e-02	-4.911021239639765668e-01	3.800000000000000000e+01
1.118879999960746773e+03	4.903335958210064405e-02	2.236120492819004824e-02	-4.515485125389933074e-01	3.800000000000000000e+01
1.119719999960718496e+03	-6.051733719261598310e-02	-2.752204492879073428e-02	-1.913029988227332723e-01	4.600000000000000000e+01
1.120559999960688629e+03	7.035762171979165203e-02	-9.732190182647215693e-02	-3.609905268202258100e-01	4.000000000000000000e+01
1.121399999960658533e+03	5.049950694882809898e-02	1.031617773374620128e-01	-4.006222562458390257e-01	3.500000000000000000e+01
1.122239999960630257e+03	1.211379904794966933e-01	1.296163423514506974e-02	-4.507003742464679164e-01	3.600000000000000000e+01
1.123079999960600162e+03	2.229671984997771972e-02	-2.672147251952239344e-02	-5.807226936752192259e-01	4.000000000000000000e+01
1.123919999960570294e+03	6.253319523171185779e-02	2.351202776651994952e-02	-4.511132836783549038e-01	3.600000000000000000e+01
1.124759999960540199e+03	7.295885091882858831e-02	3.545384950241370348e-03	-3.013141585371084119e-01	3.400000000000000000e+01
1.125599999960511923e+03	7.371557214036350558e-02	8.369549227697525851e-02	-4.113476376802349677e-01	4.700000000000000000e+01
1.126439999960482055e+03	1.373921967853419801e-02	-2.630450772302239670e-02	-4.416601096827434958e-01	3.000000000000000000e+01
1.127279999960451960e+03	9.492159658718968274e-02	-1.578747137536318235e-02	-4.518721442558746304e-01	3.700000000000000000e+01
1.128119999960423684e+03	9.598573580497493651e-02	-1.155873282730492946e-01	-3.618051859696223005e-01	3.900000000000000000e+01
1.128959999960393588e+03	1.859384407286288621e-01	-2.547057813002773230e-02	-4.117493873977444707e-01	4.400000000000000000e+01
1.129799999960363721e+03	9.591479319045426166e-02	2.344627075025318419e-01	-4.112695196796067876e-01	3.400000000000000000e+01
1.130639999960335444e+03	7.669516195016612414e-02	1.648129579315877891e-01	-6.905441382452135457e-01	3.800000000000000000e+01
1.131479999960305349e+03	1.273572930190098873e-01	-6.543722094631121422e-02	-2.810686448208503663e-01	3.200000000000000000e+01
1.132319999960275254e+03	-4.257176436647469586e-02	-3.157374355997859539e-01	-4.816601096827426431e-01	3.700000000000000000e+01
1.133159999960246978e+03	6.730999794266523395e-02	-3.587086433466346591e-02	-4.415261931102385518e-01	2.500000000000000000e+01
1.133999999960217110e+03	1.083504896222766689e-01	-6.568739982420801482e-02	-3.515373528246161783e-01	3.400000000000000000e+01
1.134839999960187015e+03	7.894167807660501524e-02	2.407909988975376336e-02	-5.013587973946105336e-01	4.000000000000000000e+01
1.135679999960156920e+03	5.887073546208299035e-02	6.402906411417674803e-02	-5.108789296764726373e-01	4.500000000000000000e+01
1.136519999960128644e+03	3.950921899275883220e-02	4.345957359511487539e-03	-1.513141585371080566e-01	3.800000000000000000e+01
1.137359999960098776e+03	2.962745668362209983e-02	-1.157874713753646034e-01	-3.516601096827436379e-01	4.600000000000000000e+01
1.138199999960068681e+03	-2.018336301099310504e-02	-1.572075700792652242e-02	-2.913699571089853890e-01	4.600000000000000000e+01
1.139039999960040404e+03	4.080983359227374763e-02	4.462707502531415571e-03	-2.404994993877096476e-01	4.200000000000000000e+01
1.139879999960010537e+03	5.199221050092539542e-02	1.042458858083534778e-01	-4.501870273852031090e-01	3.400000000000000000e+01
1.140719999959980441e+03	-4.758213381195730562e-02	9.446270750252949711e-02	-4.104548605302120734e-01	2.900000000000000000e+01
1.141559999959952165e+03	1.326917756226997369e-02	6.442935031881091845e-02	-2.610016865346018733e-01	3.700000000000000000e+01
1.142399999959922070e+03	5.357659555852478661e-02	-4.648797223348033469e-02	-3.809347282483468433e-01	4.600000000000000000e+01
1.143239999959892202e+03	1.137657758639054606e-01	3.361209931767916714e-02	-2.804548605302077391e-01	5.300000000000000000e+01
1.144079999959863926e+03	-1.616328152157464615e-02	3.045027194445992791e-03	-3.098299165251923171e-01	4.700000000000000000e+01
1.144919999959833831e+03	-1.254538553763850928e-01	4.334524184791987977e-02	-4.293723682358070448e-01	4.500000000000000000e+01
1.145759999959803736e+03	-3.462619154033141911e-02	3.294495564328592252e-02	-2.788590213745436586e-01	3.800000000000000000e+01
1.146599999959775687e+03	3.570487399409216778e-02	1.257802662236784386e-02	-3.092049725201775345e-01	5.100000000000000000e+01
1.147439999959745592e+03	7.598864445217046182e-02	-7.747200915321350578e-02	-4.394504862364332354e-01	3.900000000000000000e+01
1.148279999959715497e+03	3.551569368871021481e-02	-1.281224742357451873e-01	-4.092830905208035830e-01	3.800000000000000000e+01
1.149119999959687220e+03	6.527921830697636096e-02	-7.888973949706112876e-03	-4.498075970964414694e-01	4.800000000000000000e+01
1.149959999959657353e+03	-6.528832260917383223e-02	-2.782225958226725027e-02	-5.502539856714552258e-01	3.800000000000000000e+01
1.150799999959627257e+03	6.447520200909551136e-02	-2.848940325666049489e-02	-4.004437008158330258e-01	3.800000000000000000e+01
1.151639999959597162e+03	7.357659555852436029e-02	-9.842268888922056647e-02	-2.300196316695721777e-01	4.500000000000000000e+01
1.152479999959568886e+03	4.352930048217551473e-02	4.112698913056256345e-02	-4.695955625233096953e-01	5.100000000000000000e+01
1.153319999959539018e+03	6.319823494775178574e-02	-3.927329707407523074e-02	-4.801089093845760658e-01	3.600000000000000000e+01
1.154159999959508923e+03	5.277257926063860793e-02	5.955925153067198607e-05	-2.807896519614700992e-01	4.900000000000000000e+01
1.154999999959480647e+03	-2.753483873561535233e-02	7.957588008759763909e-02	-3.915596722533649654e-01	3.400000000000000000e+01
1.155839999959450552e+03	8.206315311544365443e-02	4.947580853643707144e-02	-3.717717068264967395e-01	2.800000000000000000e+01
1.156679999959420684e+03	6.163749742832713707e-02	-3.114129936237830520e-02	-5.311802419646056705e-01	3.600000000000000000e+01
1.157519999959392408e+03	-1.848074026253243574e-02	4.822491414695129208e-02	-3.102539856714532363e-01	3.700000000000000000e+01
1.158359999959362312e+03	1.211172515885206025e-01	-3.159162134259396737e-02	-2.299080345258186497e-01	4.100000000000000000e+01
1.159199999959332217e+03	9.114089912669776083e-02	2.675077346969754188e-01	-4.104771799589634895e-01	2.900000000000000000e+01
1.160039999959304168e+03	3.180303019553853972e-02	-1.826924084053427322e-01	-6.812918391083577774e-01	4.300000000000000000e+01
1.160879999959274073e+03	9.187397281006148830e-02	-1.025256224867447941e-01	-3.513811168233633708e-01	2.900000000000000000e+01
1.161719999959243978e+03	-2.805508457542238432e-02	-4.237551516000515051e-02	-2.410686448208529953e-01	4.400000000000000000e+01
1.162559999959214110e+03	-2.755848627379009486e-02	6.990698349317980842e-03	-4.310574851064785662e-01	3.700000000000000000e+01
1.163399999959185834e+03	2.244151372621416840e-02	-3.159408977420952169e-03	-3.213141585371079856e-01	2.600000000000000000e+01
1.164239999959155739e+03	-2.718012566301730715e-02	-1.332619489601860607e-02	-4.317270679689961810e-01	4.400000000000000000e+01
1.165079999959125644e+03	7.319823494775157258e-02	3.667380510398388083e-02	-4.010240059633503051e-01	4.600000000000000000e+01
1.165919999959097368e+03	5.404954632198055720e-02	2.694066257373961548e-02	-4.102316662427032412e-01	3.600000000000000000e+01
1.166759999959067500e+03	1.400225124563370116e-02	-6.314273038556095230e-02	-2.595620833801852712e-01	3.100000000000000000e+01
1.167599999959037405e+03	1.244042593945771102e-01	-6.260901544604280389e-02	-3.592272919489261085e-01	3.600000000000000000e+01
1.168439999959009128e+03	6.402589878380560151e-02	-1.125923368541830172e-01	-5.289929379470432735e-01	3.900000000000000000e+01
1.169279999958979033e+03	-3.635246182696150186e-02	4.712412708419932983e-02	-4.984349522282798262e-01	3.400000000000000000e+01
1.170119999958949165e+03	2.312729233323373990e-02	1.166738051039839519e-01	-5.286246673726591183e-01	5.500000000000000000e+01
1.170959999958920889e+03	5.253610387890539357e-02	5.699069834932046774e-02	-6.288701810889172350e-01	3.500000000000000000e+01
1.171799999958890794e+03	-2.280787321135928636e-01	1.973576273702359885e-01	-6.695397639514331090e-01	3.800000000000000000e+01
1.172639999958860699e+03	-1.831520749532344894e-02	7.760780624813534700e-02	-4.700642705270734467e-01	4.000000000000000000e+01
1.173479999958832650e+03	6.066794836323552431e-02	-2.239219375186429772e-02	-6.301758676708271167e-01	3.300000000000000000e+01
1.174319999958802555e+03	-3.963946963301445692e-02	-5.194187177164977243e-02	-7.108789296764737031e-01	4.100000000000000000e+01
1.175159999958772460e+03	-1.706799613126293025e-01	1.812484259578894807e-02	-6.914145959664868002e-01	3.700000000000000000e+01
1.175999999958744183e+03	2.823225193141176703e-02	-2.514915497914333997e-01	-6.017940262552468056e-01	4.600000000000000000e+01
1.176839999958714316e+03	7.759376840073706205e-02	1.087753076783233297e-01	-6.923185328308871789e-01	4.300000000000000000e+01
1.177679999958684220e+03	1.070498750227582008e-01	6.940909416899998519e-02	-6.726756436908951642e-01	2.200000000000000000e+01
1.178519999958654125e+03	-4.413250188589223910e-02	-3.069097738216086668e-02	-5.526198451190200700e-01	4.300000000000000000e+01
1.179359999958625849e+03	6.544184242699202514e-02	9.392415577137214200e-03	-4.922404148302597093e-01	3.700000000000000000e+01
1.180199999958595981e+03	3.518171950709181317e-02	6.007623784339166662e-02	-6.026644839765200601e-01	3.700000000000000000e+01
1.181039999958565886e+03	5.418852290382325521e-02	-2.944008299267508733e-02	-3.731331919802833852e-01	3.200000000000000000e+01
1.181879999958537610e+03	4.392839998391551148e-02	-1.927329707407743342e-02	-4.717717068264963842e-01	3.500000000000000000e+01
1.182719999958507742e+03	-3.621348524512235656e-02	9.132713223287858284e-02	-5.512025613933548840e-01	4.100000000000000000e+01
1.183559999958477647e+03	5.267508046074809158e-02	-3.873958213456063504e-02	-3.608789296764722820e-01	4.900000000000000000e+01
1.184399999958449371e+03	1.327933181516129935e-01	2.092684602824412821e-02	-4.105218188164627691e-01	3.800000000000000000e+01
1.185239999958419276e+03	6.298249845699821492e-02	-2.895640382873665430e-02	-3.204771799589600789e-01	3.200000000000000000e+01
1.186079999958389408e+03	4.180012154834322757e-02	6.104359617126320359e-02	-4.702874648145787262e-01	3.800000000000000000e+01
1.186919999958361132e+03	6.236766246449754192e-02	-6.934001144151302753e-02	-4.101758676708282536e-01	3.600000000000000000e+01
1.187759999958331036e+03	6.224942477363271109e-02	3.430953131502434417e-04	-3.006780548177161450e-01	3.800000000000000000e+01
1.188599999958300941e+03	-8.864918167694213480e-02	4.071002433406611942e-02	-3.112248808221060870e-01	4.200000000000000000e+01
1.189439999958271073e+03	8.078327740690305347e-02	5.265598236086077577e-04	-3.615708319677413130e-01	4.400000000000000000e+01
1.190279999958242797e+03	-1.959508320386227354e-02	4.047652404802803972e-02	-1.924970882608896261e-01	3.300000000000000000e+01
1.191119999958212702e+03	3.054680202517623400e-02	7.037645249686974580e-02	-3.231331919802844510e-01	4.200000000000000000e+01
1.191959999958182607e+03	1.976643326546501100e-02	-1.796402260949925278e-01	-1.323296925452606132e-01	3.600000000000000000e+01
1.192799999958154331e+03	1.189387694294072872e-01	-4.037408413682364028e-02	4.818365431600213356e-02	3.300000000000000000e+01
1.193639999958124463e+03	-9.103758303241704652e-02	2.002620206781102752e-02	-1.518163456839971559e-01	3.600000000000000000e+01
1.194479999958094368e+03	9.912794973479321925e-02	-6.974029764615075067e-02	-2.521399774008834527e-01	3.900000000000000000e+01
1.195319999958066091e+03	8.806381051700462592e-02	2.007623784339074291e-02	-2.030439142652813445e-01	3.200000000000000000e+01
1.196159999958036224e+03	4.775639252075691843e-02	-1.003073697693839250e-01	-2.633675459821649412e-01	3.300000000000000000e+01
1.196999999958006129e+03	-3.473279464239809045e-03	-1.107576917495993740e-01	-1.834121848396659260e-01	2.400000000000000000e+01
1.197839999957977852e+03	4.636118776854480927e-02	5.960923727131905991e-02	-3.434456639827949687e-01	3.700000000000000000e+01
1.198679999957947757e+03	6.605376977229937552e-02	-3.084108470890001286e-02	-4.525863659758933011e-01	4.000000000000000000e+01
1.199519999957917889e+03	-4.490123605680906849e-03	1.290588437399406985e-01	-4.323966508315137958e-01	3.200000000000000000e+01
1.200359999957889613e+03	5.675409161527866786e-03	8.925898684226218904e-02	-4.825640465471412455e-01	3.000000000000000000e+01
1.201199999957859518e+03	6.513151578355191873e-02	-4.169169289375140863e-02	-5.226979631196488896e-01	4.400000000000000000e+01
1.202039999957829423e+03	4.232909332975154371e-03	-5.217537205768785213e-02	-3.829657962646546565e-01	3.100000000000000000e+01
1.202879999957801374e+03	1.437126634931669145e-01	1.705741271675798032e-02	-1.531889905521577333e-01	2.600000000000000000e+01
1.203719999957771279e+03	2.330978275006714284e-01	-1.535596951820554779e-01	-2.932782682671604135e-01	3.600000000000000000e+01
1.204559999957741184e+03	-7.640557419770033221e-02	4.630687608306516267e-02	-4.031331919802827457e-01	4.200000000000000000e+01
1.205399999957711088e+03	-6.689344655775641968e-03	-1.449369632620367554e-02	-1.530885531227834662e-01	3.600000000000000000e+01
1.206239999957683040e+03	1.133106553442235764e-01	2.518941042845490585e-02	-1.635237819834216566e-01	4.400000000000000000e+01
1.207079999957652944e+03	3.665368416818637343e-03	1.150059459179999521e-01	-2.231220322659055455e-01	4.300000000000000000e+01
1.207919999957622849e+03	1.136653684168180689e-01	1.348058028156806643e-01	-4.130327545509064890e-01	3.600000000000000000e+01
1.208759999957594573e+03	-6.334631583175820424e-03	-1.654610546540773441e-01	-4.524970882608911893e-01	3.500000000000000000e+01
1.209599999957564705e+03	1.432160651915328486e-01	6.423873069244478984e-02	-5.322292551158831486e-01	3.400000000000000000e+01
1.210439999957534610e+03	1.434761881114372528e-01	-8.644509157380930731e-02	-1.822850536877620442e-01	4.100000000000000000e+01
1.211279999957506334e+03	4.416196671845540322e-02	4.352155124247225615e-02	-4.821288176865063946e-01	5.300000000000000000e+01
1.212119999957476239e+03	3.484774532547341153e-02	6.322133658899353748e-02	-5.023073731165119682e-01	6.000000000000000000e+01
1.212959999957446371e+03	-4.892131754624884366e-03	1.133380867320141761e-01	-5.327537616915236640e-01	4.100000000000000000e+01
1.213799999957418095e+03	1.258409419287431774e-01	1.327710146087799359e-01	-6.642045245603140913e-01	3.500000000000000000e+01
1.214639999957388000e+03	1.057227042378698911e-01	-3.706219947262212600e-02	-4.651307808534639321e-01	3.900000000000000000e+01
1.215479999957357904e+03	3.605376977230001501e-02	3.037872078536452136e-03	-5.340482885590596140e-01	3.400000000000000000e+01
1.216319999957328037e+03	1.614835992498875328e-02	3.277101460878384387e-02	-4.742603231321869117e-01	4.200000000000000000e+01
1.217159999957299760e+03	1.699967129921908793e-02	-1.729569975866240839e-02	-4.751196211390880109e-01	4.200000000000000000e+01
1.217999999957269665e+03	2.747262206267997442e-02	-1.172790211667997795e-01	-4.655660097141023357e-01	4.300000000000000000e+01
1.218839999957239797e+03	-4.259832055184098465e-02	-4.757923582027778764e-02	-5.253762945697211251e-01	2.700000000000000000e+01
1.219679999957211521e+03	-9.221995994107068384e-02	5.198712079136669217e-02	-5.646732325640764216e-01	3.300000000000000000e+01
1.220519999957181426e+03	3.837122851325602824e-02	6.233737122042448675e-02	-5.744277188478212892e-01	4.200000000000000000e+01
1.221359999957151331e+03	-8.174700917760979735e-02	-6.784609329003643552e-02	-4.340482885590581930e-01	3.500000000000000000e+01
1.222199999957123055e+03	-5.132135349049704587e-02	2.370728404143207513e-03	-2.642045245603146242e-01	5.000000000000000000e+01
1.223039999957093187e+03	-1.008484027270313277e-01	1.242076417972093338e-02	-4.351977391397152672e-01	4.400000000000000000e+01
1.223879999957063092e+03	5.905700712027694976e-02	6.220394248554228511e-02	-4.656999262866055034e-01	5.500000000000000000e+01
1.224719999957034815e+03	-6.110852564694013722e-02	2.138669148440897061e-02	-8.630255086287164090e-02	4.300000000000000000e+01
1.225559999957004720e+03	-2.016262412001523785e-02	7.175362050532996250e-02	-3.171618488697678373e-01	3.000000000000000000e+01
1.226399999956974852e+03	5.943536773104263204e-02	-3.809627216793209925e-02	-4.077086748741596267e-01	3.700000000000000000e+01
1.227239999956946576e+03	9.749879988873999537e-05	3.158683458673294808e-02	-1.875859180160315276e-01	2.400000000000000000e+01
1.228079999956916481e+03	6.075962986873406635e-02	1.020204779750883972e-01	-4.881773828779234492e-01	2.000000000000000000e+01
1.228919999956886386e+03	8.031032664344373018e-02	4.188704924020569820e-02	-4.686795700248076457e-01	4.400000000000000000e+01
1.229759999956858337e+03	7.995561357085101406e-02	1.162019177044903984e-02	-5.180434663054196420e-01	4.100000000000000000e+01
1.230599999956828242e+03	-5.013897658184163220e-02	2.145340585185273596e-02	-2.582220217354258551e-01	1.900000000000000000e+01
1.231439999956798147e+03	-9.807911047422734896e-03	1.619871207913679001e-01	-4.786126117385602896e-01	3.200000000000000000e+01
1.232279999956768279e+03	7.045221187248174033e-02	3.257087150646142959e-02	-4.188246463116893636e-01	2.800000000000000000e+01
1.233119999956740003e+03	5.087786755959555762e-02	1.135382298343330376e-01	-4.888023268829382317e-01	3.500000000000000000e+01
1.233959999956709908e+03	3.092516263594191628e-02	9.353822983433168758e-02	-5.590032017416941557e-01	4.200000000000000000e+01
1.234799999956679812e+03	3.059409710151861361e-02	2.432212365174279967e-02	-3.792933543154539677e-01	4.100000000000000000e+01
1.235639999956651536e+03	3.995561357084831400e-02	2.503930310171575968e-02	-4.885791325954311759e-01	3.700000000000000000e+01
1.236479999956621668e+03	4.054680202517602083e-02	-1.641100887134285813e-01	-2.778872303041648451e-01	3.400000000000000000e+01
1.237319999956591573e+03	4.507123347923833734e-01	6.660709073654125234e-02	-4.077644734460346143e-01	4.100000000000000000e+01
1.238159999956563297e+03	1.011379904794953433e-01	8.740766314581449592e-02	-5.378202720179139362e-01	3.300000000000000000e+01
1.238999999956533429e+03	2.085422002142323095e-02	3.776078062481360575e-01	-7.081550634491726726e-01	4.400000000000000000e+01
1.239839999956503334e+03	2.083057248325204114e-02	5.864187894344397023e-02	-5.982555008785483963e-01	3.700000000000000000e+01
1.240679999956475058e+03	-2.876741936780291553e-02	6.910887951551991648e-02	-2.881327440204213275e-01	4.100000000000000000e+01
1.241519999956444963e+03	8.057044956334635799e-02	-1.601739410345057735e-01	-3.281327440204204748e-01	4.500000000000000000e+01
1.242359999956415095e+03	9.142176093757825583e-02	4.074338151778533756e-02	-2.781104245916701245e-01	3.300000000000000000e+01
1.243199999956385000e+03	3.153999862844258928e-02	-9.223261298494378480e-03	-4.181662231635492333e-01	4.700000000000000000e+01
1.244039999956356723e+03	5.109069540315402946e-02	1.013438108247388669e-01	-4.176975151597837055e-01	3.900000000000000000e+01
1.244879999956326628e+03	5.078327740690369296e-02	-2.885633227757899988e-02	-3.380546260197956343e-01	3.400000000000000000e+01
1.245719999956296761e+03	4.142176093757576893e-02	-1.757208070436888647e-02	-3.384117368798040815e-01	4.400000000000000000e+01
1.246559999956268484e+03	8.135081832305779415e-02	-4.680486547881557158e-02	-2.473069251566464288e-01	4.300000000000000000e+01
1.247399999956238389e+03	4.156364616661001321e-02	-6.717179449973187388e-02	-3.666931408660065728e-01	4.200000000000000000e+01
1.248239999956208294e+03	1.009488101741204957e-01	-2.663807956021635448e-02	-3.465703840078795395e-01	2.600000000000000000e+01
1.249079999956180018e+03	3.184741662469114942e-02	-3.361043646207022562e-01	-4.263695091491239708e-01	1.000000000000000000e+01
1.249919999956150150e+03	-2.770328015001943811e-02	2.439599313509077660e-02	-1.174966403010291316e-01	4.400000000000000000e+01
1.250759999956120055e+03	6.265143292257313590e-02	-1.657707927835065931e-01	-1.376975151597843450e-01	2.900000000000000000e+01
1.251599999956091779e+03	3.404663767478233183e-02	-7.538718517073128567e-02	-3.364141480066251688e-01	3.300000000000000000e+01
1.252439999956061911e+03	-7.607160001608370692e-02	6.419585003277461510e-02	-8.562180828597831805e-02	4.100000000000000000e+01
1.253279999956031816e+03	1.243304081328613364e-01	-6.254471947441331281e-03	-8.620211343349382105e-02	3.300000000000000000e+01
1.254119999956003539e+03	2.499253920170652066e-02	-6.087686028843464214e-03	-1.372846057278955811e-01	4.600000000000000000e+01
1.254959999955973444e+03	3.494524412535859881e-02	-2.630450772302417306e-02	-2.281885425922975941e-01	4.400000000000000000e+01
1.255799999955943576e+03	3.494524412535859881e-02	4.362877790954122759e-02	-2.075970777304068093e-01	3.400000000000000000e+01
1.256639999955915300e+03	9.534725227430129735e-02	1.132284917049020123e-01	-2.971506891553925556e-01	3.000000000000000000e+01
1.257479999955885205e+03	6.127621034012875612e-03	1.731784559293210179e-01	-4.177756331604136619e-01	2.200000000000000000e+01
1.258319999955855110e+03	-3.425073957675550673e-02	1.520609902747143138e-01	-5.385456534523065386e-01	4.100000000000000000e+01
1.259159999955825242e+03	4.619856364852914510e-02	-7.588759296229596885e-03	-4.177198345885351216e-01	4.800000000000000000e+01
1.259999999955796966e+03	-3.564960969738351082e-03	3.192756153983467016e-02	-3.666150228653801690e-01	3.100000000000000000e+01
1.260839999955766871e+03	-7.332848558800897365e-02	2.186084717239467068e-02	-5.358561622878585951e-01	3.600000000000000000e+01
1.261679999955736776e+03	6.641139149208896697e-02	-5.828926015434277019e-02	-5.653093362834686886e-01	4.000000000000000000e+01
1.262519999955708727e+03	-3.872378965988687582e-03	1.214605609677619213e-01	-5.355771694284765516e-01	4.700000000000000000e+01
1.263359999955678632e+03	2.631680133939617861e-02	4.147723955962057119e-02	-4.853651348553462697e-01	5.400000000000000000e+01
1.264199999955648536e+03	1.537089981247596882e-02	7.052655982360711562e-02	-5.259900788603637523e-01	4.300000000000000000e+01
1.265039999955620260e+03	5.591479319045689067e-02	1.308768102526638444e-01	-4.673069251566488447e-01	4.400000000000000000e+01
1.265879999955590392e+03	-2.363590358425504689e-02	-9.289975665934591120e-03	-1.469944531541393928e-01	3.500000000000000000e+01
1.266719999955560297e+03	-1.413250188589110223e-02	5.060995278290647548e-02	-3.362021134334938210e-01	3.900000000000000000e+01
1.267559999955532021e+03	8.570196534689955570e-02	-1.985704778916819180e-02	-4.163583494347466996e-01	4.000000000000000000e+01
1.268399999955501926e+03	4.527630965978168831e-02	4.980938037363458193e-02	-3.770502517260165831e-01	4.300000000000000000e+01
1.269239999955472058e+03	1.440135074738257970e-02	-3.007386948334556109e-02	-1.379318691616635562e-01	5.200000000000000000e+01
1.270079999955441963e+03	-1.609524755425439935e-02	-2.952347595197224450e-02	-2.976640360166591392e-01	4.900000000000000000e+01
1.270919999955413687e+03	-3.682832123761947685e-02	5.029305953756946224e-02	-2.877533137316614642e-01	4.200000000000000000e+01
1.271759999955383591e+03	5.208389200642393746e-02	1.007623784339095607e-02	-2.389585628841945919e-01	5.800000000000000000e+01
1.272599999955353724e+03	1.180012154834919613e-02	1.929879864093209108e-04	-2.791594377429493790e-01	3.400000000000000000e+01
1.273439999955325447e+03	1.099610525046124110e-02	9.979270178177479522e-02	-4.194830694598348231e-01	3.700000000000000000e+01
1.274279999955295352e+03	3.097245771228784861e-02	1.095950271103873774e-04	-4.204316451817344813e-01	4.200000000000000000e+01
1.275119999955265484e+03	-1.037583032417188633e-03	-3.022397681008470727e-02	-3.413355820461347889e-01	3.500000000000000000e+01
1.275959999955237208e+03	6.834758097508419894e-02	9.942809108510530791e-03	-4.014694986186349013e-01	5.500000000000000000e+01
1.276799999955207113e+03	-9.307127131529924213e-02	9.926130516651809899e-03	-9.123514461675519271e-02	3.500000000000000000e+01
1.277639999955177018e+03	6.384835306720404446e-03	-3.040744132054307158e-02	-2.018377691930215434e-01	3.700000000000000000e+01
1.278479999955148742e+03	-7.496307436914406708e-02	-5.030736976938321448e-02	-8.223951891053360441e-02	4.400000000000000000e+01
1.279319999955118874e+03	8.446938471470488707e-02	-2.017394103450520504e-02	-2.218824080505239493e-01	3.300000000000000000e+01
1.280159999955088779e+03	-1.650016435038992313e-02	4.010959502711308744e-02	-1.819047274792762181e-01	3.900000000000000000e+01
1.280999999955060503e+03	7.269581935172730880e-02	-3.022397681008825998e-02	-4.216140090990450062e-02	4.700000000000000000e+01
1.281839999955030407e+03	-4.777713141173300926e-02	-4.574770961234264632e-04	-1.508668740423697585e-01	4.400000000000000000e+01
1.282679999955000540e+03	3.146614736673214452e-02	1.001095950271118085e-01	-2.702642494661038342e-01	4.700000000000000000e+01
1.283519999954972263e+03	-8.886491816769215291e-02	1.025970235384932039e-02	-1.399182983204685371e-01	5.500000000000000000e+01
1.284359999954942168e+03	-9.952704923654032143e-02	-4.005719089148840339e-02	-3.196616248898376256e-01	2.800000000000000000e+01
1.285199999954912073e+03	4.962163938923325190e-02	-1.598403691973100393e-01	-3.999629371779711562e-01	3.600000000000000000e+01
1.286039999954882205e+03	1.940881154567186684e-02	4.042648827245187704e-02	-6.105990408973624994e-01	4.400000000000000000e+01
1.286879999954853929e+03	4.924327877846401691e-02	-5.989040497288833365e-02	-1.809449920429972991e-01	3.800000000000000000e+01
1.287719999954823834e+03	7.825008217519524578e-02	-2.004051229962833247e-02	-4.208445546136196924e-01	3.600000000000000000e+01
1.288559999954793966e+03	-1.124829915081715370e-01	-9.523475951972670828e-03	-5.209784711861242812e-01	3.500000000000000000e+01
1.289399999954765690e+03	4.709135280471521412e-02	-2.972361905429288242e-02	-5.121948800530331525e-01	5.000000000000000000e+01
1.290239999954735595e+03	-1.346349174819145844e-01	2.696759516387547961e-01	-7.429091017730522495e-01	3.900000000000000000e+01
1.291079999954705499e+03	2.505766452183166848e-02	7.992613051665387047e-02	-5.723622757686603890e-01	3.300000000000000000e+01
1.291919999954677223e+03	4.408811545673962939e-02	9.492487128294868626e-03	-5.016257346198926825e-01	2.700000000000000000e+01
1.292759999954647355e+03	1.413541053308442486e-02	6.897545078064126756e-02	-6.221056023380295841e-01	3.500000000000000000e+01
1.293599999954617260e+03	-1.465976631502758920e-01	-7.152490697515467843e-02	-3.225631506274169169e-01	5.300000000000000000e+01
1.294439999954588984e+03	4.356786961693082105e-02	-1.412246923216766703e-01	-3.122841577680350866e-01	3.800000000000000000e+01
1.295279999954559116e+03	5.330774669702975643e-02	-4.227544360884571972e-02	-4.016592137630166093e-01	4.100000000000000000e+01
1.296119999954529021e+03	-3.761450729171755825e-02	1.070574127167578382e-01	-3.813355820461339363e-01	3.200000000000000000e+01
1.296959999954498926e+03	1.486886257701769409e-03	-2.349298081461270726e-02	-3.417708109067696398e-01	3.500000000000000000e+01
1.297799999954470650e+03	5.195983702116535596e-02	-2.395998138669064303e-02	-3.625296714842924928e-01	4.800000000000000000e+01
1.298639999954440782e+03	5.136864856683942548e-02	9.575648255168900391e-02	-5.026524283424187445e-01	4.300000000000000000e+01
1.299479999954410687e+03	9.082475518886212740e-02	2.542291071449653828e-02	-4.829314212018029906e-01	4.700000000000000000e+01
1.300319999954382411e+03	1.002073889097765402e-02	6.472240985638322286e-02	-3.530653377743071530e-01	4.200000000000000000e+01
1.301159999954352315e+03	2.968967335655392503e-02	-5.516084000059784387e-02	-3.225519909130429852e-01	5.000000000000000000e+01
1.301999999954322448e+03	8.980247211365366411e-03	4.432212365174770241e-02	-3.317819706211437847e-01	3.900000000000000000e+01
1.302839999954294171e+03	-1.610434003268110814e-01	2.645556239377810925e-01	-4.218377691930239592e-01	3.000000000000000000e+01
1.303679999954264076e+03	7.756139492098235166e-02	-6.591137663429336158e-02	-3.020051649086532564e-01	3.500000000000000000e+01
1.304519999954233981e+03	-1.231480312242094755e-01	-6.619491269591115667e-02	-1.012797834742578118e-01	3.400000000000000000e+01
1.305359999954205705e+03	-2.324262137690169538e-02	5.350487265061332209e-02	-4.105209228967368063e-01	4.100000000000000000e+01
1.306199999954175837e+03	4.656819831771485951e-02	-2.261615555121903043e-01	-2.026424946610561051e-02	2.900000000000000000e+01
1.307039999954145742e+03	-1.240702852129551559e-01	-3.591137663429044835e-02	-2.402642494661044736e-01	3.900000000000000000e+01
1.307879999954117466e+03	-2.492159658718939852e-02	-7.657852030868816939e-02	-4.404874437536108189e-01	3.800000000000000000e+01
1.308719999954087598e+03	4.534510034831740199e-03	4.422205210058649527e-02	-3.711905057592552737e-01	4.100000000000000000e+01
1.309559999954057503e+03	-8.638774395391379812e-02	-5.674530622728468643e-02	-1.910789086155002536e-01	4.300000000000000000e+01
1.310399999954029227e+03	1.273729713368076943e-02	-1.776626287795775028e-01	-8.067715889799131901e-02	3.400000000000000000e+01
1.311239999953999131e+03	-5.794848147333020449e-02	-4.724566398307850079e-02	-2.006883186123662455e-01	5.600000000000000000e+01
1.312079999953969264e+03	-1.285396699276617483e-01	-8.096272167932738739e-03	-1.106436797548653317e-01	4.600000000000000000e+01
1.312919999953939168e+03	-5.002946483256209831e-02	-4.847987978070733561e-02	-7.053208261111265642e-02	4.200000000000000000e+01
1.313759999953910892e+03	9.071928716858579378e-03	2.005694404832780720e-01	-4.108333948992441975e-01	2.900000000000000000e+01
1.314599999953880797e+03	1.904828117868540005e-02	5.965211793098745829e-02	-2.616703734773935253e-01	3.900000000000000000e+01
1.315439999953850929e+03	9.720377320119233389e-02	-6.033120347715126286e-02	-3.215252971905151469e-01	4.300000000000000000e+01
1.316279999953822653e+03	8.599774875436416721e-02	1.287681525624151391e-01	-4.306436797548656159e-01	3.200000000000000000e+01
1.317119999953792558e+03	-2.482991508168908013e-02	1.382177590310398330e-01	-3.905320826111129406e-01	3.300000000000000000e+01
1.317959999953762463e+03	4.453160138763401221e-02	-6.174888378523846200e-02	-3.419158871936502919e-01	3.000000000000000000e+01
1.318799999953734414e+03	3.420053585321625178e-02	2.781747282640623098e-02	-4.931546154893098333e-01	2.700000000000000000e+01
1.319639999953704319e+03	-1.164379476774577427e-01	-1.028997066235692870e-01	-4.537907192087011765e-01	3.500000000000000000e+01
1.320479999953674223e+03	3.261615079562218966e-02	-4.298309958286772314e-02	-2.843152257843417630e-01	3.400000000000000000e+01
1.321319999953645947e+03	4.278168356283096330e-02	1.701690041713099788e-02	-3.038911566380804175e-01	3.500000000000000000e+01
1.322159999953616079e+03	1.226634458719697562e-01	2.656657843691689891e-02	-5.032996917761884959e-01	4.100000000000000000e+01
1.322999999953585984e+03	8.275803602465892084e-02	-2.341674297122509074e-02	-2.929425809161774197e-01	4.300000000000000000e+01
1.323839999953555889e+03	8.299451140638680613e-02	-4.371695762470295676e-02	-2.025966297705430463e-01	4.200000000000000000e+01
1.324679999953527613e+03	3.235602787571423278e-02	-2.403385087003861997e-02	-3.421948800530323354e-01	4.200000000000000000e+01
1.325519999953497745e+03	1.237967541388940163e-02	4.594947053810294335e-02	-3.922171994817826857e-01	4.700000000000000000e+01
1.326359999953467650e+03	5.342016709350083659e-02	1.854491127823063579e-01	-5.424403937692883204e-01	4.500000000000000000e+01
1.327199999953439374e+03	3.363299493705973475e-02	1.546318617811728302e-01	-5.221390814811535108e-01	4.300000000000000000e+01
1.328039999953409279e+03	5.294721633004328964e-02	-1.546820976998475317e-02	-3.913802209036347790e-01	2.900000000000000000e+01
1.328879999953379411e+03	8.346746216985145850e-02	8.429828994397503550e-02	-5.617038526205178073e-01	3.400000000000000000e+01
1.329719999953351135e+03	5.360934739888989498e-02	2.398139669864107759e-02	-6.416815331917682386e-01	4.000000000000000000e+01
1.330559999953321039e+03	4.327828186446680547e-02	2.376457500446349513e-02	-5.012351446167571112e-01	4.700000000000000000e+01
1.331399999953291172e+03	2.398770800965976946e-02	4.396471810678015402e-02	-6.309115128998712407e-01	3.700000000000000000e+01
1.332239999953262895e+03	-1.617782475755724647e-02	1.038146107800432816e-01	-4.815699360480145685e-01	3.900000000000000000e+01
1.333079999953232800e+03	4.744429231193336705e-03	-4.586849597462006045e-02	-4.713802209036348501e-01	3.000000000000000000e+01
1.333919999953202705e+03	5.599774875436658306e-02	3.444839727071880020e-02	-6.109449920429987912e-01	3.300000000000000000e+01
1.334759999953174429e+03	1.644705197965556920e-02	4.463186178117339864e-02	-5.511012280442511013e-01	3.700000000000000000e+01
1.335599999953144561e+03	4.665987982320629612e-02	1.151989339044092731e-01	-5.911235474730007766e-01	4.300000000000000000e+01
1.336439999953114466e+03	3.661258474686412967e-02	-8.515131652464802414e-02	-4.609561517573723677e-01	4.300000000000000000e+01
1.337279999953086190e+03	-3.411062791309760200e-03	3.493207643465190415e-02	-3.412016654736298449e-01	5.600000000000000000e+01
1.338119999953056094e+03	8.635246182696398876e-02	1.046318617811738960e-01	-5.612128251880044161e-01	3.700000000000000000e+01
1.338959999953026227e+03	6.163281521574859312e-03	7.468189755675425090e-02	-5.015810957623898503e-01	3.300000000000000000e+01
1.339799999952996131e+03	6.580856844898086422e-02	6.438168290327439536e-02	-4.726189491992958125e-01	2.400000000000000000e+01
1.340639999952967855e+03	5.311970147349853733e-03	-7.565167428044716758e-02	-2.932215737755612395e-01	3.100000000000000000e+01
1.341479999952937760e+03	1.659268061398453398e-01	-9.511795934092681648e-02	-4.126524283424206629e-01	2.400000000000000000e+01
1.342319999952907892e+03	5.548445529077739025e-03	6.463186178117297231e-02	-3.625519909130421325e-01	4.800000000000000000e+01
1.343159999952879616e+03	7.436606862042793864e-02	4.765290516051123859e-03	-3.832662126330603769e-01	3.800000000000000000e+01
1.343999999952849521e+03	8.436606862042417276e-02	4.231575576536528160e-03	-2.434224486343161686e-01	5.400000000000000000e+01
1.344839999952819653e+03	-2.516098061611415915e-02	-1.603528189322034336e-02	-2.936456429218221587e-01	3.700000000000000000e+01
1.345679999952791377e+03	9.455524892580946528e-02	-6.001924709501338384e-03	-2.737349206368264731e-01	4.500000000000000000e+01
1.346519999952761282e+03	-5.160980616116361830e-03	-1.760519604850827591e-01	7.662219022318517148e-02	4.500000000000000000e+01
1.347359999952731187e+03	-7.511368553976893736e-02	-5.656899683273231005e-02	-1.619828454798994954e-01	4.400000000000000000e+01
1.348199999952702910e+03	8.462619154032857693e-02	-2.656899683273650226e-02	-3.616145749055164060e-01	4.000000000000000000e+01
1.349039999952673043e+03	-7.535016092149682265e-02	-6.735782751334795648e-03	-1.321167620524050790e-01	3.500000000000000000e+01
1.349879999952642947e+03	1.490996199840211034e-02	2.399807529049979848e-02	-2.324403937692878230e-01	3.600000000000000000e+01
1.350719999952612852e+03	2.481537184571713794e-02	1.633309316161053459e-01	-4.228533032011760895e-01	3.100000000000000000e+01
1.351559999952584803e+03	7.552479799090150436e-02	4.231141099219257740e-01	-1.931992543468101786e-01	4.000000000000000000e+01
1.352399999952554708e+03	1.602139629253684916e-02	1.278053808473167408e-02	-3.327751852005462752e-01	3.700000000000000000e+01
1.353239999952524613e+03	-3.407319386015217333e-02	3.271382371729103511e-02	-2.428198240580474732e-01	3.700000000000000000e+01
1.354079999952496337e+03	-6.341106279130848122e-02	-1.471027117722485400e-01	-9.333317091931547793e-02	3.200000000000000000e+01
1.354919999952466469e+03	-5.310364479505658153e-02	3.281389526844868954e-02	-1.743375452130937475e-01	4.300000000000000000e+01
1.355759999952436374e+03	1.654164213234388114e-02	8.288060963588961272e-02	-4.154311972218689419e-01	5.600000000000000000e+01
1.356599999952408098e+03	3.642340444147862399e-02	4.271382371729259830e-02	-4.262012175137659398e-01	3.100000000000000000e+01
1.357439999952378002e+03	6.659879823210701488e-03	2.028639310440301102e-01	-6.370158766631650593e-01	3.900000000000000000e+01
1.358279999952348135e+03	-8.331647263861796660e-02	-7.695260444551443868e-02	-4.369935572344161301e-01	4.500000000000000000e+01
1.359119999952319858e+03	1.273693059684024576e-01	3.334761020796683795e-02	-7.265025298019001099e-01	5.300000000000000000e+01
1.359959999952289763e+03	1.073456584302281414e-01	1.537145392288810086e-01	-5.765918075169027546e-01	4.600000000000000000e+01
1.360799999952259668e+03	2.687270766676874700e-02	1.239647181067802251e-01	-6.063351340862697114e-01	3.700000000000000000e+01
1.361639999952231392e+03	3.706188797215048680e-02	2.438168290327880072e-02	-5.160226620837624623e-01	2.900000000000000000e+01
1.362479999952201524e+03	8.760578135013119550e-02	3.548987192509311939e-01	-5.763686132293974751e-01	3.000000000000000000e+01
1.363319999952171429e+03	-2.536103878908235743e-03	-1.428402974793741009e-02	-4.059222246543843227e-01	3.700000000000000000e+01
1.364159999952143153e+03	-3.281987433698319023e-02	1.559494705381005986e-01	-4.853642389356185305e-01	4.000000000000000000e+01
1.364999999952113285e+03	-2.228685882657899242e-03	9.681675731481220737e-02	-2.949736489324852329e-01	3.300000000000000000e+01
1.365839999952083190e+03	2.774766657916849510e-02	6.678340013109362872e-02	-5.450852460762369844e-01	4.100000000000000000e+01
1.366679999952053095e+03	2.788955180820629209e-02	3.771740127524658703e-02	-5.158887455112592946e-01	3.900000000000000000e+01
1.367519999952024818e+03	-2.417866188046957632e-03	-4.214916998987661145e-02	-4.761677383706413025e-01	2.900000000000000000e+01
1.368359999951994951e+03	1.826791241897574025e-02	1.081844018473212543e-01	-5.664690506587746199e-01	5.000000000000000000e+01
1.369199999951964855e+03	1.862262549157556180e-02	4.913508158333179665e-02	-4.763909326581465820e-01	3.500000000000000000e+01
1.370039999951936579e+03	1.182442648808041952e-01	-5.026448910971126338e-02	-3.961565786562655234e-01	4.200000000000000000e+01
1.370879999951906484e+03	1.085516828770547448e-01	3.018583287050269348e-02	-4.760673009412634826e-01	4.300000000000000000e+01
1.371719999951876616e+03	4.838615010984170794e-02	7.070286921815593928e-02	-5.154869957937462388e-01	3.700000000000000000e+01
1.372559999951848340e+03	5.866992056791708876e-02	1.123658415767359031e-02	-2.756097526518779262e-01	4.400000000000000000e+01
1.373399999951818245e+03	6.848074026253136992e-02	4.131997711697366071e-02	-5.458217872250070712e-01	4.200000000000000000e+01
1.374239999951788150e+03	3.952123194214784974e-02	1.520037993832268342e-01	-6.255427943656250989e-01	3.500000000000000000e+01
1.375079999951760101e+03	4.928475656041975128e-02	1.620204779750853419e-01	-5.458217872250070712e-01	3.400000000000000000e+01
1.375919999951730006e+03	1.590246336405130023e-01	2.926876216494811445e-01	-7.053419195068677539e-01	5.300000000000000000e+01
1.376759999951699911e+03	1.498995925529182927e-01	2.922206210774049850e-01	-6.747616143593520022e-01	3.700000000000000000e+01
1.377599999951669815e+03	-1.713500616062901827e-04	1.928877647517985849e-01	-6.444826214999679337e-01	4.400000000000000000e+01
1.378439999951641767e+03	2.089278915618564270e-02	1.533047295482941053e-01	-4.143040660699668365e-01	4.100000000000000000e+01
1.379279999951611671e+03	4.082184654166631788e-02	2.398855181454884189e-02	-5.232996917761880695e-01	2.900000000000000000e+01
1.380119999951581576e+03	1.112711497669547356e-01	-1.544437606221826798e-02	-6.223622757686619877e-01	3.400000000000000000e+01
1.380959999951553300e+03	-1.827954700775791252e-02	-3.494401830642068774e-02	-1.621837203386551352e-01	4.500000000000000000e+01
1.381799999951523432e+03	1.426190594428167202e-01	1.593994706214907353e-02	-2.412909431886340883e-01	3.900000000000000000e+01
1.382639999951493337e+03	1.631866003589710346e-01	-1.357637377391540667e-02	-6.100079061487484466e-02	5.800000000000000000e+01
1.383479999951465061e+03	8.380143635147163650e-02	1.694066257373982864e-02	-4.113913806180118371e-01	5.300000000000000000e+01
1.384319999951434966e+03	-6.033030881322787309e-03	-3.009301650680029638e-03	-2.915810957623907740e-01	3.500000000000000000e+01
1.385159999951405098e+03	4.448721495848850793e-02	-8.197522895537012744e-02	-3.607887560417442074e-01	4.100000000000000000e+01
1.385999999951376822e+03	4.555135417627376171e-02	7.880866486204318733e-02	-6.003423674667329735e-01	3.900000000000000000e+01
1.386839999951346726e+03	3.618983770694761404e-02	3.969263023061486706e-02	-6.009449920429963399e-01	3.900000000000000000e+01
1.387679999951316859e+03	1.362134852451148959e-01	-4.997379793218748034e-02	-5.616815331917681675e-01	3.700000000000000000e+01
1.388519999951288582e+03	9.668643600857862452e-02	9.101674363840572823e-04	-4.622618383392858021e-01	3.500000000000000000e+01
1.389359999951258487e+03	7.253976924735283660e-03	1.113938466003183692e-01	-4.733889694911912471e-01	3.700000000000000000e+01
1.390199999951228392e+03	-6.229671984998041978e-02	-6.875626072642049280e-02	-3.042036286405878087e-01	3.400000000000000000e+01
1.391039999951200116e+03	7.855459152425048330e-02	-1.805575986830376678e-02	-3.043263854987170447e-01	4.000000000000000000e+01
1.391879999951170248e+03	4.928766520761307390e-02	3.181081139681118941e-02	-4.244603020712212071e-01	3.700000000000000000e+01
1.392719999951140153e+03	7.009168150549527354e-02	8.241124070377026101e-02	-4.242482674980880830e-01	4.100000000000000000e+01
1.393559999951110058e+03	3.063557488347434798e-02	9.216106182587147089e-02	-4.244045034993426668e-01	5.500000000000000000e+01
1.394399999951081782e+03	1.010375830324150570e-01	9.296163423514691715e-02	-4.641924689262122428e-01	3.900000000000000000e+01
1.395239999951051914e+03	5.113217318511154019e-02	-3.708840154043180348e-02	-3.942259480693373064e-01	4.800000000000000000e+01
1.396079999951021819e+03	-8.252990822391836900e-03	5.252799084678905217e-02	-6.448955309318566975e-01	4.400000000000000000e+01
1.396919999950993542e+03	6.200713209751107513e-02	1.826614195816649300e-01	-3.251298849337374008e-01	3.700000000000000000e+01
1.397759999950963447e+03	3.023381976319328146e-01	2.130116700107276273e-01	-5.844156632137194052e-01	2.800000000000000000e+01
1.398599999950933579e+03	2.431422139298202723e-01	-6.871579846260189584e-03	-5.837014414936989581e-01	3.000000000000000000e+01
1.399439999950905303e+03	-4.690508114652480742e-02	2.533785990316399506e-01	-6.839246357812056587e-01	3.700000000000000000e+01
1.400279999950875208e+03	4.328584434717406282e-01	1.436788136851205877e-01	-6.436010040643189711e-01	4.800000000000000000e+01
1.401119999950845340e+03	1.030239762389495439e-01	1.738289210118590944e-01	-6.026970671999221096e-01	4.300000000000000000e+01
1.401959999950817064e+03	1.340233684972069739e-02	-1.563736404862936524e-02	-3.322506786249093125e-01	4.800000000000000000e+01
1.402799999950786969e+03	2.411176299491124553e-02	1.745294218699715572e-01	-5.418154497642717615e-01	3.700000000000000000e+01
1.403639999950756874e+03	2.328409915885387704e-02	1.045127432781107757e-01	-5.917038526205180560e-01	2.400000000000000000e+01
1.404479999950727006e+03	1.936151646932771087e-01	2.645294218699714150e-01	-3.723176369111591555e-01	3.200000000000000000e+01
1.405319999950698730e+03	-6.600647469595521954e-02	5.516320836064458888e-02	-1.926189491992911229e-01	3.500000000000000000e+01
1.406159999950668634e+03	6.420635314760758661e-02	-8.483679163935597956e-02	-3.223622757686595008e-01	3.400000000000000000e+01
1.406999999950638539e+03	4.380434499866403542e-02	5.780316259457407568e-03	-4.330653377743072241e-01	2.800000000000000000e+01
1.407839999950610490e+03	3.441918099115959251e-02	-1.340362192300830202e-01	-4.243487049274694556e-01	3.100000000000000000e+01
1.408679999950580395e+03	4.406446791856666323e-02	1.162973526071127139e-01	-4.150517669331108550e-01	3.400000000000000000e+01
1.409519999950550300e+03	1.241117629949144430e-01	-3.330236118824814184e-02	-3.746500172156022046e-01	4.700000000000000000e+01
1.410359999950522024e+03	3.138043449986653854e-01	1.174314968535838943e-01	-3.534447680630670163e-01	3.400000000000000000e+01
1.411199999950492156e+03	6.394623022770495879e-02	1.181319977116981335e-01	-6.221056023380295841e-01	2.800000000000000000e+01
1.412039999950462061e+03	3.363881223145348542e-02	-4.186800228830200865e-02	-3.918042900498956982e-01	3.700000000000000000e+01
1.412879999950433785e+03	1.147265989874082237e-01	1.843221236517500472e-02	-5.931992543468114221e-01	3.700000000000000000e+01
1.413719999950403690e+03	7.505766452183237902e-02	-5.085060818485231948e-02	-3.734782472061919378e-01	4.300000000000000000e+01
1.414559999950373822e+03	4.515225467452843588e-02	-1.200858613909616679e-03	-3.029537406305511382e-01	4.600000000000000000e+01
1.415399999950345546e+03	1.655069677471203704e-01	-2.083392959299246172e-02	-3.521167620524039421e-01	4.500000000000000000e+01
1.416239999950315450e+03	2.761690988159664073e-01	-8.073385804183175196e-02	-4.911570266161273679e-01	3.500000000000000000e+01
1.417079999950285355e+03	1.161454512777932990e-01	-1.705503935313732455e-01	-1.308557143279962531e-01	4.400000000000000000e+01
1.417919999950257079e+03	1.370913528047186247e-01	-3.038360761277658639e-02	-2.102307703229797653e-01	3.900000000000000000e+01
1.418759999950227211e+03	7.784807402625126826e-02	2.959971379536341374e-02	-4.691147988854496020e-01	3.400000000000000000e+01
1.419599999950197116e+03	2.881762309134749955e-02	-4.048367916393580401e-02	-1.588692851691906327e-01	2.700000000000000000e+01
1.420439999950167021e+03	1.792905738548071781e-01	2.949964224420220660e-02	-2.884563757373044268e-01	4.200000000000000000e+01
1.421279999950138972e+03	1.604020081489405669e-01	1.933285632560632905e-02	-9.721764744164396177e-02	4.100000000000000000e+01
1.422119999950108877e+03	1.215843850575932805e-01	3.929949914188668458e-02	-2.160012385747371866e-01	3.200000000000000000e+01
1.422959999950078782e+03	-1.713864788106000958e-02	-1.170121636970478107e-02	-4.253986139984711201e-01	4.000000000000000000e+01
1.423799999950050506e+03	3.570778264133878110e-03	1.578317830582225412e-01	-6.558226831447333538e-01	4.000000000000000000e+01
1.424639999950020638e+03	-6.263688968658698286e-03	3.736478248614361064e-02	-4.561797940047416233e-01	3.100000000000000000e+01
1.425479999949990543e+03	1.150605731690266254e-01	4.696449628150922706e-02	-5.058450025734853028e-01	4.300000000000000000e+01
1.426319999949962266e+03	1.256281140851829292e-01	-6.336907555568949135e-02	-3.760905162897412168e-01	4.400000000000000000e+01
1.427159999949932171e+03	5.688143360835695717e-02	7.649749570943065180e-02	-5.259008011453598641e-01	2.500000000000000000e+01
1.427999999949902303e+03	2.763815482989251393e-02	9.599713795363484792e-02	-4.160123982891139605e-01	5.100000000000000000e+01
1.428839999949874027e+03	2.919889234931360988e-02	2.564688752458010867e-02	-1.758003637159823995e-01	4.200000000000000000e+01
1.429679999949843932e+03	9.837375879985899019e-03	5.646887524580535000e-03	-2.447178714215780815e-01	4.100000000000000000e+01
1.430519999949813837e+03	5.704495633480632932e-04	5.536335146296167409e-02	-3.147178714215765893e-01	3.400000000000000000e+01
1.431359999949783969e+03	-8.791066905979860735e-03	5.363351462960963545e-03	-3.953762945697203435e-01	3.900000000000000000e+01
1.432199999949755693e+03	3.206024446825139762e-02	1.151965655443625280e-01	-4.861239954328642199e-01	3.700000000000000000e+01
1.433039999949725598e+03	3.338450660593927921e-02	5.163208360643878336e-03	-2.562355925766208742e-01	5.000000000000000000e+01
1.433879999949695502e+03	5.440135074737995069e-02	5.479627933972608389e-02	-3.952646974259668156e-01	5.400000000000000000e+01
1.434719999949667454e+03	4.401350747379240147e-03	-5.517036347655235318e-02	-4.438139345571769923e-01	4.400000000000000000e+01
1.435559999949637358e+03	4.511077689257270151e-02	-1.853037922114300073e-01	-2.931220322659076061e-01	4.200000000000000000e+01
1.436399999949607263e+03	-1.479463295473948392e-02	1.145627790536885016e-01	-4.134903028402927561e-01	4.900000000000000000e+01
1.437239999949578987e+03	6.544184242699202514e-02	-1.454872567218892243e-01	-4.830662336940321211e-01	5.200000000000000000e+01
1.438079999949549119e+03	-4.425073957675884628e-02	6.427924299207354863e-02	-5.024636091177665520e-01	5.500000000000000000e+01
1.438919999949519024e+03	4.603303088132193466e-02	-5.654042640486522942e-03	-2.328876782640261212e-01	6.400000000000000000e+01
1.439759999949490748e+03	3.678975210285528874e-02	1.039289925630164646e-01	-1.535237819834183171e-01	2.800000000000000000e+01
1.440599999949460653e+03	-5.361225604608677031e-02	2.449606468624843103e-02	-2.337469762709272203e-01	3.900000000000000000e+01
1.441439999949430785e+03	1.957729079614178858e-01	-2.522039925213270806e-02	-1.645951145634505508e-01	3.700000000000000000e+01
1.442279999949402509e+03	6.539454735064964552e-02	4.446270750253233928e-02	-3.150749822815850365e-01	4.500000000000000000e+01
1.443119999949372414e+03	-5.479463295473863127e-02	-5.153684884692921742e-03	-4.546397534209507540e-01	4.300000000000000000e+01
1.443959999949342546e+03	1.496889166353199130e-02	-6.583750715094716099e-02	-2.137916151284269262e-01	4.600000000000000000e+01
1.444799999949314270e+03	-2.581147709617681585e-02	1.344960646862496390e-01	-5.429992754077801465e-01	4.200000000000000000e+01
1.445639999949284174e+03	6.407028521295821122e-02	1.046128148292719828e-01	-4.134456639827917002e-01	4.100000000000000000e+01
1.446479999949254079e+03	-8.581147709617731323e-02	1.431260017579205623e-02	-2.837916151284254340e-01	3.400000000000000000e+01
1.447319999949224211e+03	1.139520475220852092e-01	-5.517036347655235318e-02	-4.135014625546684641e-01	4.800000000000000000e+01
1.448159999949195935e+03	2.364462952584389654e-02	-2.563736404862559937e-02	-4.541933648459366424e-01	5.600000000000000000e+01
1.448999999949165840e+03	4.300614599516983105e-02	1.432927876765077713e-02	-3.449410657090830057e-01	4.000000000000000000e+01
1.449839999949135745e+03	3.352639183497707620e-02	1.239456711548765355e-01	-5.259231205741112802e-01	3.600000000000000000e+01
1.450679999949107469e+03	5.243860507901665358e-02	-9.678818688695933758e-02	-4.462244328622446687e-01	5.100000000000000000e+01
1.451519999949077601e+03	1.250954769354173379e-02	-1.368882584381179157e-01	-5.354990514278501479e-01	3.400000000000000000e+01
1.452359999949047506e+03	-1.805799322261236739e-02	-1.700500858113507263e-02	-3.554320931415961837e-01	3.900000000000000000e+01
1.453199999949019229e+03	1.118474166246912205e-01	-1.074386519694900954e-01	-3.759565997172362728e-01	5.400000000000000000e+01
1.454039999948989134e+03	3.258049030805487689e-02	-1.380557598683083143e-01	-4.746955519928270917e-01	4.200000000000000000e+01
1.454879999948959266e+03	1.213118708276716973e-02	-1.788896894612985733e-01	-3.043719202759440634e-01	4.300000000000000000e+01
1.455719999948930990e+03	-4.876741936780781828e-02	3.049320263988875013e-02	-3.747067117072031550e-01	3.700000000000000000e+01
1.456559999948900895e+03	-9.193075054920285538e-03	5.950916572015785277e-02	-5.352758571403430921e-01	2.800000000000000000e+01
1.457399999948871027e+03	6.650397160434806665e-04	-9.077990763390886286e-04	-3.655102111422241506e-01	4.900000000000000000e+01
1.458239999948840932e+03	-3.992614873828337352e-02	4.819155696323029758e-02	-3.358003637159825416e-01	3.200000000000000000e+01
1.459079999948812656e+03	1.094353677310415662e-01	7.441020329535419364e-03	-2.864253077210001663e-01	4.200000000000000000e+01
1.459919999948782561e+03	-6.096664041790056388e-02	-2.342626644717782369e-02	-4.272176474416475855e-01	3.800000000000000000e+01
1.460759999948752693e+03	5.882053173854195904e-02	-7.379319546809171015e-02	-2.874854805866533525e-01	4.100000000000000000e+01
1.461599999948724417e+03	1.183002858987354244e-01	-2.491066112270168276e-02	-1.977309943029101902e-01	3.700000000000000000e+01
1.462439999948694322e+03	5.673954837931560746e-02	8.475576704010023832e-02	-4.881104245916692008e-01	4.100000000000000000e+01
1.463279999948664226e+03	3.645577792123866345e-02	3.441553377331452168e-01	-5.878983900185383860e-01	5.100000000000000000e+01
1.464119999948636178e+03	-4.449012360568183055e-02	4.403858759012635460e-02	-2.678649108754136421e-01	4.500000000000000000e+01
1.464959999948606082e+03	5.593553208143475786e-02	1.328805095643303957e-02	-3.184898548804309115e-01	4.100000000000000000e+01
1.465799999948575987e+03	-2.392258268952573985e-02	-2.692877073774369023e-02	-1.286460908816859927e-01	4.400000000000000000e+01
1.466639999948547711e+03	-2.392258268952573985e-02	-5.691209214588077714e-02	-2.687576880254383127e-01	3.900000000000000000e+01
1.467479999948517843e+03	6.030122234124135616e-03	2.754336016920433394e-03	-2.288134865973141530e-01	4.900000000000000000e+01
1.468319999948487748e+03	-6.370975484597352079e-02	-3.636169861451143959e-02	-3.290478405991947852e-01	2.300000000000000000e+01
1.469159999948459472e+03	8.655036807393123865e-02	-1.565451631249654696e-01	-4.396951040329657445e-01	1.800000000000000000e+01
1.469999999948429377e+03	7.586458946691365668e-02	1.437050157529320416e-01	-2.804986034679863849e-01	3.700000000000000000e+01
1.470839999948399509e+03	-3.757049922317179380e-03	-3.537766169477940537e-02	-4.401749717511034277e-01	4.900000000000000000e+01
1.471679999948371233e+03	-2.382799253683565155e-02	2.423873069244564249e-02	-3.697955414623397274e-01	5.300000000000000000e+01
1.472519999948341137e+03	-3.615164693279382391e-03	1.498926732613625745e-02	-4.696839443185876206e-01	3.000000000000000000e+01
1.473359999948311042e+03	5.558081900883848903e-02	-1.544269819587658077e-01	-5.298848191773437577e-01	4.000000000000000000e+01
1.474199999948281175e+03	4.605376977229447277e-02	-1.835763737739153356e-01	-2.899629371779717246e-01	3.700000000000000000e+01
1.475039999948252898e+03	-2.399352530404819106e-02	-3.309269460997832368e-02	-5.098959788917198921e-01	4.900000000000000000e+01
1.475879999948222803e+03	6.536799116528158038e-02	-2.264237262976465104e-02	-2.093714723160804425e-01	4.400000000000000000e+01
1.476719999948192708e+03	1.353679911652818646e-01	-1.620919790983901265e-01	-3.890924794566981149e-01	3.100000000000000000e+01
1.477559999948164659e+03	3.501327809268417468e-02	7.889205782133856815e-02	-3.893937917448315744e-01	4.000000000000000000e+01
1.478399999948134564e+03	-4.534143497991038885e-02	-1.092447766819759636e-02	-3.984117368798028025e-01	3.400000000000000000e+01
1.479239999948104469e+03	-5.175902212695149274e-03	3.962591586317643078e-02	-3.173850431572748931e-01	4.400000000000000000e+01
1.480079999948076193e+03	6.503692563085650136e-02	-6.034072695310577217e-02	-3.975635985872809641e-01	4.400000000000000000e+01
1.480919999948046325e+03	-7.538873005625745805e-02	1.095950271121637343e-04	-2.980099871622918783e-01	4.800000000000000000e+01
1.481759999948016230e+03	-1.527049236539212984e-02	-9.907315397175509020e-02	-3.678537511610358024e-01	5.400000000000000000e+01
1.482599999947987953e+03	4.456397486739582803e-02	4.081009588522555021e-02	-3.776640360166574339e-01	3.100000000000000000e+01
1.483439999947957858e+03	4.611269943742613009e-03	-4.872290354269814827e-02	-2.172957654422713603e-01	3.900000000000000000e+01
1.484279999947927990e+03	-1.463819266595258739e-01	1.060995278290732813e-02	-8.643646743537480859e-02	3.100000000000000000e+01
1.485119999947897895e+03	-5.534143497991017568e-02	7.131045364102028827e-02	-2.768493768672612987e-01	2.200000000000000000e+01
1.485959999947869619e+03	-6.541237759443241373e-02	-5.868954635898049332e-02	-4.177644734460361775e-01	3.200000000000000000e+01
1.486799999947839524e+03	4.477680271095074716e-02	6.152727533519808389e-02	-3.685679728810580258e-01	3.400000000000000000e+01
1.487639999947809656e+03	3.468221255826087202e-02	2.109363194684021892e-02	-8.894740316982030492e-02	4.600000000000000000e+01
1.488479999947781380e+03	9.451667979105060624e-02	-9.957351172755046775e-02	-1.893156737442023285e-01	4.700000000000000000e+01
1.489319999947751285e+03	-1.553414349799115968e-01	-4.292566184822153019e-01	-1.797397428904670136e-01	3.300000000000000000e+01
1.490159999947721190e+03	4.435114702383913254e-02	-1.792732970740775755e-01	3.959067424701423477e-02	2.500000000000000000e+01
1.490999999947693141e+03	-3.545967267077898555e-02	-1.596235475031324569e-01	3.594455979601374196e-01	4.500000000000000000e+01
1.491839999947663046e+03	-5.175902212700478344e-03	-1.495901903194116755e-01	2.098919865351511760e-01	3.300000000000000000e+01
1.492679999947632950e+03	4.423290933297252536e-02	-4.990708356474726770e-02	-2.094607500310843307e-01	3.000000000000000000e+01
1.493519999947604674e+03	5.406737656576154905e-02	-1.906196263661286139e-04	-4.395835068892122166e-01	4.600000000000000000e+01
1.494359999947574806e+03	-6.484483667827944942e-02	-4.032404836124392489e-02	-2.403646868954822935e-01	4.700000000000000000e+01
1.495199999947544711e+03	-1.154596726707790566e-01	-3.155826415887474923e-02	-1.007664366129930045e-01	4.200000000000000000e+01
1.496039999947516435e+03	6.435114702384225893e-02	-1.741728669331976675e-03	-3.906102006117393444e-01	4.600000000000000000e+01
1.496879999947486340e+03	1.541856142566242482e-01	2.764116343185207825e-02	-1.506213603261130629e-01	3.900000000000000000e+01
1.497719999947456472e+03	-5.506967747122004653e-03	-1.233261948960180376e-01	-3.714248597611362612e-01	3.900000000000000000e+01
1.498559999947428196e+03	3.477680271095451303e-02	4.575648255169184608e-02	-2.919382066223992211e-01	3.800000000000000000e+01
1.499399999947398101e+03	-3.493942683096840085e-02	3.538955353077533061e-02	-1.925519909130404272e-01	4.100000000000000000e+01
1.500239999947368233e+03	-1.248684842164546893e-01	4.520608902031497678e-02	-4.125073520555400108e-01	3.900000000000000000e+01
1.501079999947338138e+03	1.562811408518527401e-02	-1.552442329598999748e-01	-1.618154497642709799e-01	3.700000000000000000e+01
1.501919999947309861e+03	4.586458946691074345e-02	-3.552776902151499883e-02	-3.817038526205163151e-01	3.100000000000000000e+01
1.502759999947279766e+03	-6.418270560943284408e-02	1.141386591412878460e-01	-4.025296714842898638e-01	4.500000000000000000e+01
1.503599999947249898e+03	2.584094192873820361e-02	3.367165856920983913e-02	-3.528644629155515133e-01	4.800000000000000000e+01
1.504439999947221622e+03	5.645577792123823713e-02	-7.649512734938923586e-02	-2.629537406305555436e-01	3.700000000000000000e+01
1.505279999947191527e+03	5.707061391374068648e-02	9.350487265061246944e-02	-3.431434557749337699e-01	3.600000000000000000e+01
1.506119999947161432e+03	6.766180236806285109e-02	-6.682869918658695951e-02	-2.528533032011743842e-01	2.900000000000000000e+01
1.506959999947133156e+03	1.822934328421510486e-02	-2.674530622728532592e-02	-2.631099766318083510e-01	4.300000000000000000e+01
1.507799999947103288e+03	-7.162877148674517969e-02	1.835715870180507636e-01	-3.232996917761887801e-01	4.400000000000000000e+01
1.508639999947073193e+03	-7.075381257434187887e-02	-8.711223524820077557e-02	-2.831322960605575645e-01	4.500000000000000000e+01
1.509479999947044917e+03	7.846581866594704024e-02	-1.729569975866240839e-02	-2.426747477711703738e-01	3.500000000000000000e+01
1.510319999947014821e+03	1.192225398874811049e-01	-5.661187749240603750e-02	-2.423176369111583739e-01	4.400000000000000000e+01
1.511159999946984954e+03	-5.063557488347747437e-02	-8.631166283892888202e-02	-3.919493663367727976e-01	4.500000000000000000e+01
1.511999999946954858e+03	4.990831849450394486e-02	-2.260281267773098790e-01	-4.608891934711216720e-01	3.900000000000000000e+01
1.512839999946926582e+03	4.023938402892568433e-02	3.407194477384756226e-02	-5.108333948992447304e-01	3.300000000000000000e+01
1.513679999946896714e+03	-9.334960283961635241e-03	-3.501073267385912402e-02	-2.113244223317582993e-01	4.800000000000000000e+01
1.514519999946866619e+03	7.099610525046173848e-02	-8.421016026458971737e-02	-2.011012280442514566e-01	4.100000000000000000e+01
1.515359999946838343e+03	7.066503971604198853e-02	6.647366200166437977e-02	-3.610789086155001826e-01	4.000000000000000000e+01
1.516199999946808248e+03	4.120893309401907345e-02	4.684059102258153473e-02	-2.911458669017541467e-01	4.000000000000000000e+01
1.517039999946778380e+03	1.519183592392128190e-01	-4.324280193671725669e-02	-9.121282518800377659e-02	3.500000000000000000e+01
1.517879999946750104e+03	3.196565431556130932e-02	-2.274244418092408182e-02	-2.612016654736297738e-01	3.000000000000000000e+01
1.518719999946720009e+03	-1.805799322261236739e-02	1.175077346969768399e-01	-4.410119503292477816e-01	3.900000000000000000e+01
1.519559999946689913e+03	2.267508046074873107e-02	-4.154158556701226246e-02	-3.016368943342673248e-01	4.100000000000000000e+01
1.520399999946661865e+03	-1.566864360085808983e-01	1.882534345390141084e-02	-4.217484914780218475e-01	3.200000000000000000e+01
1.521239999946631769e+03	4.279331815161313557e-02	-2.097451344378065130e-02	-2.510900683298764591e-01	3.800000000000000000e+01
1.522079999946601674e+03	6.369192460219075258e-02	4.014295221083230558e-02	-3.405767214686150623e-01	2.400000000000000000e+01
1.522919999946573398e+03	-5.953362325215039164e-03	1.204932026398886080e-01	-4.202084508942292018e-01	4.000000000000000000e+01
1.523759999946543530e+03	-1.569323940531042183e-02	3.144388237589801349e-02	-3.197732220335876008e-01	4.400000000000000000e+01
1.524599999946513435e+03	-5.835124634348431982e-03	1.179413280495644756e-02	-2.895946666035857930e-01	4.500000000000000000e+01
1.525439999946485159e+03	2.537089981247397930e-02	1.224612764793526765e-01	-5.502530897517292630e-01	3.600000000000000000e+01
1.526279999946455064e+03	5.556008011785884548e-02	8.272813394910727425e-02	-5.114806583330144818e-01	3.400000000000000000e+01
1.527119999946425196e+03	7.636409641574282148e-02	-1.460710074369835354e-01	-3.117150123348935153e-01	3.300000000000000000e+01
1.527959999946395101e+03	-3.365955112243135261e-02	2.474624356414700799e-02	-3.906659991836143320e-01	2.800000000000000000e+01
1.528799999946366825e+03	7.652962918295180827e-02	-1.554372209463092958e-01	-1.801080134648493924e-01	3.900000000000000000e+01
1.529639999946336729e+03	1.655327672112782977e-02	4.486299370717006241e-02	-2.601414926079765877e-01	4.900000000000000000e+01
1.530479999946306862e+03	5.702622748458807678e-02	-1.546366485370374022e-01	-1.199740968923457274e-01	3.100000000000000000e+01
1.531319999946278585e+03	-1.626663545191640026e-01	3.584703062689698072e-02	-1.999629371779700904e-01	4.000000000000000000e+01
1.532159999946248490e+03	7.714446517545425763e-02	-1.356921865800586602e-02	-3.198401803198418492e-01	2.900000000000000000e+01
1.532999999946218395e+03	7.995776549684308065e-03	4.609720950479534451e-02	-2.897732220335900166e-01	4.000000000000000000e+01
1.533839999946190346e+03	8.184956855066261028e-03	-3.285203920803425603e-02	-3.097732220335895903e-01	4.300000000000000000e+01
1.534679999946160251e+03	-4.209881360301181985e-02	-9.288539639175397156e-02	-9.986249974859440215e-02	2.800000000000000000e+01
1.535519999946130156e+03	-3.224069883204805365e-02	-1.629687893510531893e-01	2.063968739829569188e-02	3.500000000000000000e+01
1.536359999946101880e+03	-2.146108679356828475e-03	-2.818682024313901024e-03	-2.385121743091804802e-01	3.100000000000000000e+01
1.537199999946072012e+03	3.740458809535418538e-02	-2.248511018711774057e-02	-3.081885425922976651e-01	4.400000000000000000e+01
1.538039999946041917e+03	-4.292647743906385926e-02	4.813199771169784924e-02	-4.382666605929248504e-01	4.200000000000000000e+01
1.538879999946011822e+03	8.676610456467948040e-02	1.846556954889422286e-02	-4.684898548804330431e-01	4.000000000000000000e+01
1.539719999945983545e+03	7.657692425930129332e-02	1.285489625081943643e-01	-5.190590003135717723e-01	3.000000000000000000e+01
1.540559999945953678e+03	1.674245702651333545e-02	-8.506081848533852963e-04	-3.891371183142009471e-01	3.100000000000000000e+01
1.541399999945923582e+03	2.726270286631660156e-02	6.901596308026825000e-02	-5.089585628841959419e-01	2.700000000000000000e+01
1.542239999945895306e+03	1.471208176372780230e-01	-3.078389381741253317e-02	-1.893714723160808688e-01	3.900000000000000000e+01
1.543079999945865211e+03	1.726270286631681472e-02	5.998332140814000013e-02	-5.693268334585779300e-01	3.400000000000000000e+01
1.543919999945835343e+03	5.645868656843511246e-02	-4.013342873487779627e-02	-3.099852566067209381e-01	2.800000000000000000e+01
1.544759999945807067e+03	1.617491611035504206e-02	-9.833214081400143414e-03	-2.215252971905119495e-01	3.400000000000000000e+01
1.545599999945776972e+03	5.631680133939553912e-02	3.056707212323495071e-02	-3.720609634805285282e-01	4.600000000000000000e+01
1.546439999945746877e+03	3.671880948833639025e-02	3.078389381741075681e-02	-3.716926929061443730e-01	3.600000000000000000e+01
1.547279999945718828e+03	-4.309201020628172785e-02	2.412842515732105397e-01	-4.114248597611354086e-01	2.600000000000000000e+01
1.548119999945688733e+03	6.907989793718982696e-03	5.133428734878719979e-02	-4.413802209036372659e-01	4.900000000000000000e+01
1.548959999945658637e+03	-1.136831986606061662e-01	2.614343588999474832e-01	-7.218935677648996574e-01	4.100000000000000000e+01
1.549799999945630361e+03	1.636409641574232410e-02	1.984752431322789334e-03	-5.322395189105311175e-01	3.700000000000000000e+01
1.550639999945600493e+03	-8.295012497723952549e-02	-4.783178305822133325e-02	-4.122506786249076072e-01	5.600000000000000000e+01
1.551479999945570398e+03	5.697893240823681538e-02	1.827019318812972415e-01	-6.225966297705429753e-01	4.400000000000000000e+01
1.552319999945542122e+03	8.749917824804853694e-02	-4.711460360824837323e-02	-5.929537406305547265e-01	3.800000000000000000e+01
1.553159999945512027e+03	2.761741593891109403e-02	2.358589724986792646e-02	-5.937907192087008568e-01	3.600000000000000000e+01
1.553999999945482159e+03	2.849237485131617120e-02	3.375268316846558037e-02	-6.448062532168528094e-01	4.900000000000000000e+01
1.554839999945452064e+03	8.863426008035446557e-02	-1.614724528037569939e-02	-4.754869957937462033e-01	4.700000000000000000e+01
1.555679999945423788e+03	1.083268420841054791e-01	7.410293359752273545e-02	-4.754646763649947871e-01	4.000000000000000000e+01
1.556519999945393920e+03	6.889438300026107243e-02	4.820113047495411251e-03	-3.357101900812526907e-01	4.300000000000000000e+01
1.557359999945363825e+03	1.905991576746579597e-02	1.418632655682294796e-02	-2.660115023693858660e-01	3.400000000000000000e+01
1.558199999945335549e+03	-1.030160070185992538e-02	7.477007727191598008e-02	-1.961565786562662339e-01	3.900000000000000000e+01
1.559039999945305453e+03	1.597220468363111934e-01	5.003577557953775568e-03	-2.262458563712694826e-01	4.100000000000000000e+01
1.559879999945275586e+03	1.496747517599690269e-01	-1.511317258506572614e-02	-4.353307597924924721e-01	3.100000000000000000e+01
1.560719999945247309e+03	1.304787680578467501e-01	-4.501310103390565587e-02	-3.464355715156486326e-01	4.200000000000000000e+01
1.561559999945217214e+03	1.305497106723692013e-01	3.535382798700936746e-02	-1.072167515219195622e-01	3.400000000000000000e+01
1.562399999945187119e+03	8.069159590140628779e-02	3.572075700792609609e-02	-2.565918075169051349e-01	3.600000000000000000e+01
1.563239999945158843e+03	-1.971041224753200538e-02	5.470578130029934982e-03	-2.665583283737795739e-01	4.700000000000000000e+01
1.564079999945128975e+03	6.958016160727531485e-02	-4.512985117692380754e-02	-4.264690506587758279e-01	3.300000000000000000e+01
1.564919999945098880e+03	1.967475175996824532e-02	-4.896350890886580487e-03	-3.057548289387579388e-01	4.300000000000000000e+01
1.565759999945068785e+03	6.984028452717971902e-02	-1.348963508908855857e-01	-8.519684321998788334e-02	3.700000000000000000e+01
1.566599999945040508e+03	-2.306580873412400479e-04	1.530379221143185475e-02	-9.485089207435493108e-02	4.000000000000000000e+01
1.567439999945010641e+03	-5.063266623628237539e-02	2.537050657886830152e-02	-2.953977180787443757e-01	3.000000000000000000e+01
1.568279999944980545e+03	1.095092189927573401e-01	1.658208285590863085e-01	-2.963686132293972264e-01	2.900000000000000000e+01
1.569119999944952269e+03	1.190126206911177320e-01	-7.457945764554807511e-02	-4.166364463744045565e-01	2.800000000000000000e+01
1.569959999944922401e+03	1.583741371604503456e-01	-5.504645821762643720e-02	-8.653600894502488927e-02	2.900000000000000000e+01
1.570799999944892306e+03	1.799577654968409490e-02	-2.456277905369042003e-02	-2.656655512237531269e-01	4.500000000000000000e+01
1.571639999944864030e+03	-2.406231599261232645e-03	4.533714939515220976e-02	-1.546276977868465963e-01	3.200000000000000000e+01
1.572479999944833935e+03	1.475464733243931903e-01	-4.416249284905404693e-02	-3.645830589293481694e-01	3.700000000000000000e+01
1.573319999944804067e+03	3.712081763728214412e-02	7.537050657887078842e-02	-2.944937812143475497e-01	4.900000000000000000e+01
1.574159999944775791e+03	-3.352133126181655598e-03	1.462044361718639607e-01	-3.842259480693375195e-01	4.000000000000000000e+01
1.574999999944745696e+03	-3.257542973491567295e-03	5.587086433466659230e-02	-4.844379826424685120e-01	3.600000000000000000e+01
1.575839999944715601e+03	-5.276094467185643566e-02	-1.422920721649134634e-02	-2.843263854987174710e-01	3.700000000000000000e+01
1.576679999944687552e+03	3.714446517544978121e-02	2.560400686490993394e-02	-4.646276977868488700e-01	3.100000000000000000e+01
1.577519999944657457e+03	-3.257176436647135631e-02	5.617107898814310829e-02	-2.158106275106330685e-01	4.000000000000000000e+01
1.578359999944627361e+03	6.728635040449226778e-02	5.704078416066238333e-03	-3.369042795194108209e-01	4.700000000000000000e+01
1.579199999944599085e+03	-1.254811682829526376e-02	5.593757870210502858e-02	-4.272725500937966103e-01	4.800000000000000000e+01
1.580039999944569217e+03	7.759376840074061477e-02	-3.862278195578383588e-03	-2.171832723787918695e-01	4.600000000000000000e+01
1.580879999944539122e+03	3.742823563352892791e-02	2.618775758000246867e-02	-2.268484809475346253e-01	4.700000000000000000e+01
1.581719999944509027e+03	1.070262274845887873e-01	-1.338122424199976734e-01	-4.169600780912876559e-01	5.100000000000000000e+01
1.582559999944480751e+03	-2.330483804983707330e-02	-5.329520607234528029e-02	-3.766587658031568253e-01	4.300000000000000000e+01
1.583399999944450883e+03	3.667151441199045792e-02	-3.145098745601870860e-03	-2.768708003762849756e-01	4.200000000000000000e+01
1.584239999944420788e+03	2.544184242698932508e-02	6.154400396281900498e-03	-2.170381960919147701e-01	4.700000000000000000e+01
1.585079999944392512e+03	2.052053670452611556e-01	-3.628777909538527524e-03	-3.564467312300241275e-01	5.100000000000000000e+01
1.585919999944362416e+03	3.508712935439639580e-02	-2.236788136851171060e-01	-1.553163465124995923e-02	3.600000000000000000e+01
1.586759999944332549e+03	4.482700643449533118e-02	-5.399570693045596670e-02	-3.344826214999709890e-01	3.200000000000000000e+01
1.587599999944304273e+03	-5.693239405310634993e-03	4.608768602884261156e-02	-1.940697120680852095e-01	3.700000000000000000e+01
1.588439999944274177e+03	4.022990136606452438e-03	6.554686600919623629e-03	-2.044937812143459155e-01	2.600000000000000000e+01
1.589279999944244082e+03	3.333721152959334688e-02	1.550393531374716360e-02	-2.446723366443492864e-01	4.500000000000000000e+01
1.590119999944216033e+03	-1.270411490811760302e-01	2.637122209046083299e-02	-2.443598646418418951e-01	2.300000000000000000e+01
1.590959999944185938e+03	6.276967061344151944e-02	1.256206854567682996e-01	-3.638018789230788030e-01	1.500000000000000000e+01
1.591799999944155843e+03	-6.739586215377357803e-02	8.527043502771114447e-02	-5.546053783580990881e-01	2.900000000000000000e+01
1.592639999944125975e+03	-7.850729644790277462e-02	3.475339868005633548e-02	-4.754981555081219113e-01	3.600000000000000000e+01
1.593479999944097699e+03	1.161094124296369046e-02	-3.558017315713790651e-02	-4.956432317950039135e-01	3.400000000000000000e+01
1.594319999944067604e+03	7.113799047950308818e-02	5.405289782194344639e-02	-4.852191626487396547e-01	3.400000000000000000e+01
1.595159999944037509e+03	4.061774463968959026e-02	1.133357183719692074e-01	-4.256432317950036293e-01	4.700000000000000000e+01
1.595999999944009232e+03	3.997926110902128016e-02	1.316893245336991924e-02	-4.659780232262598076e-01	3.100000000000000000e+01
1.596839999943979365e+03	1.964819557459662747e-02	-7.681675731481263369e-03	-2.754311972218737026e-01	4.200000000000000000e+01
1.597679999943949269e+03	-2.115582072328514585e-02	5.168453777784698389e-02	-3.451633640768658751e-01	3.600000000000000000e+01
1.598519999943920993e+03	9.725979421912001044e-02	-2.923278477444846146e-02	-4.749848086468606567e-01	3.300000000000000000e+01
1.599359999943890898e+03	4.688143360835184126e-02	-5.941624928490796265e-02	-2.951745237912373199e-01	4.400000000000000000e+01
1.600199999943861030e+03	1.626659761585358410e-02	-9.332856325604765857e-03	-4.546500172156004993e-01	3.100000000000000000e+01
1.601039999943832754e+03	4.482409778730200856e-02	-1.497998568976832701e-01	-2.644156632137200091e-01	3.900000000000000000e+01
1.601879999943802659e+03	5.423290933297408856e-02	1.100833929592983651e-01	-3.441589897830859002e-01	2.700000000000000000e+01
1.602719999943772564e+03	1.349983564960766103e-02	-3.050035775579473807e-02	-3.440808717824594964e-01	3.500000000000000000e+01
1.603559999943744515e+03	6.210463089740159148e-02	6.893257012097109282e-02	-1.849624892181100932e-01	4.600000000000000000e+01
1.604399999943714420e+03	6.167897521028642416e-02	-5.141768030808790968e-02	-4.353865583643692361e-01	3.800000000000000000e+01
1.605239999943684325e+03	1.056754091615275115e-02	1.834881940587429483e-02	-4.953196000781172614e-01	3.900000000000000000e+01
1.606079999943656048e+03	1.976352461826991203e-02	1.578818188338004802e-01	-4.756097526518754393e-01	3.300000000000000000e+01
1.606919999943626181e+03	1.197635246182695568e-01	4.784846165008005414e-02	-4.261900577993902317e-01	4.400000000000000000e+01
1.607759999943596085e+03	-5.911884543277068360e-04	7.648318547762045228e-03	-4.656655512237524164e-01	3.700000000000000000e+01
1.608599999943565990e+03	6.846291001875215443e-02	2.631403119897157694e-02	-3.957883080818778154e-01	3.800000000000000000e+01
1.609439999943537714e+03	2.865209032413318369e-02	-1.363593302544607866e-02	-3.558106275106318606e-01	2.600000000000000000e+01
1.610279999943507846e+03	3.820278709884838975e-02	3.643078134199306817e-02	-5.357436692243791043e-01	2.900000000000000000e+01
1.611119999943477751e+03	8.815549202249961525e-02	1.161972810559532832e-01	-4.271386335212952190e-01	2.700000000000000000e+01
1.611959999943449475e+03	5.770618879721212124e-02	2.636406697455484505e-02	-6.575292235244285521e-01	3.800000000000000000e+01
1.612799999943419607e+03	-2.238840135547803811e-02	-1.386943331148238201e-02	-6.177300983831841563e-01	2.500000000000000000e+01
1.613639999943389512e+03	1.774224183391375220e-01	1.258470306269003913e-01	-4.985670769613310682e-01	5.500000000000000000e+01
1.614479999943361236e+03	1.873514757246184104e-01	-2.428639810797683651e-02	-4.972390709506697704e-01	5.000000000000000000e+01
1.615319999943331140e+03	1.273278281864484995e-01	3.531331568738060867e-02	-3.459222246543856016e-01	5.000000000000000000e+01
1.616159999943301273e+03	3.678393480846686714e-02	5.246601319942811870e-03	-3.954981555081218403e-01	2.600000000000000000e+01
1.616999999943272996e+03	1.647651681221695696e-02	1.046628506048499219e-01	-4.757325095100046752e-01	3.600000000000000000e+01
1.617839999943242901e+03	1.676028727029255094e-02	4.451274327811205467e-02	-5.150517669331096116e-01	3.900000000000000000e+01
1.618679999943212806e+03	4.713864788106114645e-02	1.546628506048488561e-01	-4.944714617855954231e-01	3.200000000000000000e+01
1.619519999943182938e+03	5.744606587731304614e-02	5.524660131994529877e-02	-4.645161006430971184e-01	4.000000000000000000e+01
1.620359999943154662e+03	3.784807402625212092e-02	8.536335146296281096e-02	-3.742036286405880929e-01	3.800000000000000000e+01
1.621199999943124567e+03	-1.608032595770580997e-03	9.499642244204409280e-02	-3.446276977868496516e-01	5.300000000000000000e+01
1.622039999943094472e+03	1.291250410875974808e-01	-4.485347023121555310e-02	-1.350406072187340101e-01	3.800000000000000000e+01
1.622879999943066196e+03	-2.016553276720856047e-02	-1.465332712889733102e-02	-2.342259480693371643e-01	4.900000000000000000e+01
1.623719999943036328e+03	-3.957434431288220367e-02	2.502977962576657944e-02	-4.233666500624391205e-01	3.000000000000000000e+01
1.624559999943006233e+03	4.132426213768880530e-02	2.543006583040074986e-02	-4.230430183455577975e-01	3.500000000000000000e+01
1.625399999942977956e+03	7.208098335922841216e-02	6.584703062689989395e-02	-3.328533032011744552e-01	2.600000000000000000e+01
1.626239999942948089e+03	6.345254057326599195e-02	6.063852321075202667e-03	-3.725185117699165716e-01	5.900000000000000000e+01
1.627079999942917993e+03	1.430385194749206335e-02	-3.319039780109278581e-03	-2.522283591961560489e-01	5.000000000000000000e+01
1.627919999942889717e+03	2.397278641307387659e-02	7.314746710562758381e-03	-1.825073520555395845e-01	4.800000000000000000e+01
1.628759999942859622e+03	-3.505766452183323167e-02	4.716463938382631227e-02	-1.625408311986653587e-01	4.300000000000000000e+01
1.629599999942829754e+03	4.572270423787472282e-02	2.694781768964560342e-02	-3.024069146261627594e-01	4.100000000000000000e+01
1.630439999942801478e+03	9.652672053575628297e-02	-5.261853892199575000e-02	-3.526747477711698053e-01	3.900000000000000000e+01
1.631279999942771383e+03	4.768544990623801993e-02	7.753156840474417777e-02	-5.130653377743064070e-01	4.200000000000000000e+01
1.632119999942741288e+03	5.834758097508263575e-02	7.783178305821891740e-02	-5.636791220649488565e-01	3.400000000000000000e+01
1.632959999942713239e+03	9.057007120272686507e-03	1.178151044663593439e-01	-6.145718992149724613e-01	5.700000000000000000e+01
1.633799999942683144e+03	3.994826628073901986e-01	6.798189038495650038e-02	-6.452191626487397969e-01	4.500000000000000000e+01
1.634639999942653048e+03	-5.018627165818756453e-02	1.980652833442579919e-01	-7.457548289387565532e-01	2.900000000000000000e+01
1.635479999942622953e+03	2.655618536806514385e-05	5.814867630355813333e-02	-5.555093152224994668e-01	3.600000000000000000e+01
1.636319999942594904e+03	1.099083184945026659e-01	8.848224814075322797e-02	-4.949848086468566777e-01	4.100000000000000000e+01
1.637159999942564809e+03	4.068868725421204147e-02	7.868239124307052634e-02	-5.445495797862207610e-01	3.300000000000000000e+01
1.637999999942534714e+03	1.104285643343096979e-01	9.884917716166974344e-02	-3.444826214999725522e-01	4.200000000000000000e+01
1.638839999942506438e+03	6.104340032680966033e-02	4.978317830582312808e-02	-4.938241983518274481e-01	3.500000000000000000e+01
1.639679999942476570e+03	2.125622817036720846e-02	9.981653548954128041e-02	-7.332327334899373383e-01	4.100000000000000000e+01
1.640519999942446475e+03	4.222577723546017125e-02	-3.005003577557907590e-02	-5.532104140611853182e-01	3.500000000000000000e+01
1.641359999942418199e+03	1.248590015536521491e-02	-1.020014310231687205e-02	-3.024961923411648712e-01	4.600000000000000000e+01
1.642199999942388104e+03	1.298249845699750438e-02	6.066714367439374200e-02	-4.213579014748862761e-01	4.300000000000000000e+01
1.643039999942358236e+03	1.376286721670716418e-02	2.138432312436577831e-02	-4.705878811829879993e-01	4.300000000000000000e+01
1.643879999942329960e+03	1.357368691132343486e-02	7.083392959299317226e-02	-4.513467417605099286e-01	3.300000000000000000e+01
1.644719999942299864e+03	4.454323597641618449e-02	1.113843231243656362e-01	-5.318935677648983784e-01	5.100000000000000000e+01
1.645559999942269769e+03	2.489794904901110328e-02	1.021015025743388094e-01	-5.413355820461323020e-01	3.700000000000000000e+01
1.646399999942239901e+03	5.544184242699401466e-02	1.024684315952555380e-01	-6.416703734773907541e-01	3.900000000000000000e+01
1.647239999942211625e+03	-2.375414127511810136e-02	-6.997853465227521497e-03	-3.123734354830354221e-01	3.400000000000000000e+01
1.648079999942181530e+03	1.959147931904539064e-01	4.434024327394077147e-01	-4.823957549117867671e-01	3.800000000000000000e+01
1.648919999942151662e+03	-1.368319866060119239e-02	3.353586147428799791e-02	-3.412574640455066088e-01	3.900000000000000000e+01
1.649759999942123386e+03	2.612762103401067293e-02	1.538027189440480669e-01	-5.410342697580006188e-01	4.100000000000000000e+01
1.650599999942093291e+03	-3.730493736947337879e-03	4.460329135331519979e-02	-3.909784711861252759e-01	3.800000000000000000e+01
1.651439999942063196e+03	-3.990616656855294764e-03	2.497022037423057839e-02	-3.903646868954826488e-01	5.700000000000000000e+01
1.652279999942034920e+03	4.567831780872211311e-02	6.512032770097064827e-02	-4.502754091804810344e-01	3.400000000000000000e+01
1.653119999942005052e+03	7.624585872487799065e-02	-2.146294934211301353e-01	-4.197062637473401026e-01	3.500000000000000000e+01
1.653959999941974957e+03	1.361749161103542605e-01	-2.437931454323027936e-02	-4.695611874604601610e-01	5.200000000000000000e+01
1.654799999941946680e+03	3.520536704526300298e-02	-1.401238552231376389e-02	-3.898178608910907172e-01	2.800000000000000000e+01
1.655639999941916585e+03	5.468512120545909738e-02	-2.482963652344949423e-02	-3.401972911798551991e-01	4.100000000000000000e+01
1.656479999941886717e+03	-5.787829558006052366e-03	6.587086433466637914e-02	-3.207664366129918676e-01	4.300000000000000000e+01
1.657319999941858441e+03	6.288790830430457390e-02	-2.431260017579006671e-02	-3.612239849023808347e-01	4.400000000000000000e+01
1.658159999941828346e+03	1.925331952317073103e-01	-8.454610046183042016e-02	-9.171501233489642857e-02	2.900000000000000000e+01
1.658999999941798251e+03	-7.324919539252405798e-03	-3.374552805255781607e-02	-2.723845951974119828e-01	4.200000000000000000e+01
1.659839999941770202e+03	-7.892460455405370112e-03	-2.357874213395483309e-02	-3.227082269142940163e-01	3.700000000000000000e+01
1.660679999941740107e+03	-5.810528829896277614e-02	1.660472237649734950e-02	-2.125519909130400009e-01	5.600000000000000000e+01
1.661519999941710012e+03	3.161094124296148777e-02	-1.347867058279916819e-02	-4.325185117699152926e-01	4.500000000000000000e+01
1.662359999941680144e+03	1.518001215483444355e-01	6.671436743939551661e-03	-3.823511160542860665e-01	3.800000000000000000e+01
1.663199999941651868e+03	9.123258063219275016e-02	7.718847309159393433e-02	-3.321390814811522318e-01	3.500000000000000000e+01
1.664039999941621772e+03	4.974278572729140535e-02	-5.314509874560435776e-02	-2.718042900498964798e-01	2.700000000000000000e+01
1.664879999941591677e+03	3.983737587998348317e-02	1.722183027531620780e-02	-2.921279217667791528e-01	4.100000000000000000e+01
1.665719999941563401e+03	-7.025721427271136577e-02	2.722183027531244193e-02	-5.425966297705429042e-01	4.200000000000000000e+01
1.666559999941533533e+03	-6.037545196357463340e-02	1.073886161939139328e-01	-5.033108514905642039e-01	3.900000000000000000e+01
1.667399999941503438e+03	8.931713004017716173e-02	4.752204492879030795e-02	-6.343152257843414077e-01	6.000000000000000000e+01
1.668239999941475162e+03	1.281347531315244481e-01	-8.249463366307097090e-02	-4.247950935024800145e-01	4.100000000000000000e+01
1.669079999941445294e+03	-4.281114839539590378e-02	-2.544669438648838877e-03	-4.451410446481158800e-01	3.900000000000000000e+01
1.669919999941415199e+03	6.030122234124135616e-03	2.765547366367115956e-02	-1.753977180787469337e-01	2.900000000000000000e+01
1.670759999941386923e+03	7.543893377980026571e-02	-7.179413280495339222e-02	-3.953642389356186726e-01	3.400000000000000000e+01
1.671599999941356828e+03	4.374794562014727717e-03	-2.247795507120997627e-02	-3.649624892181080327e-01	4.400000000000000000e+01
1.672439999941326960e+03	-1.631098404500441745e-02	1.773886662296675354e-02	-4.043487049274681056e-01	4.900000000000000000e+01
1.673279999941296865e+03	4.276676196624151771e-02	1.069382942136947179e-01	-6.438799969237045673e-01	4.400000000000000000e+01
1.674119999941268588e+03	4.184450797749583728e-02	-6.286156268398457314e-02	-4.036456429218215902e-01	4.100000000000000000e+01
1.674959999941238493e+03	-4.907774601125325376e-02	-2.376220664441852648e-02	-4.532996917761895617e-01	4.400000000000000000e+01
1.675799999941208625e+03	4.950340169836486837e-02	-4.426256440021347771e-02	-4.837349206368237731e-01	4.200000000000000000e+01
1.676639999941180349e+03	-6.106413921778397480e-02	2.542054235445156962e-02	-1.942929063555904889e-01	4.200000000000000000e+01
1.677479999941150254e+03	1.803725433163450020e-02	5.538718517073171199e-02	-4.442259480693397933e-01	4.900000000000000000e+01
1.678319999941120159e+03	7.398770800966403272e-03	4.477007727191661957e-02	-4.637795594943270316e-01	4.100000000000000000e+01
[truncated: 379 more rows]
