# Supplementary material for: Real-time single-molecule 3D tracking in E. coli based on cross-entropy minimization
Source: Nat Commun. 2023 Mar 11;14:1336. doi: 10.1038/s41467-023-36879-1 (PMC10008558; doi:10.1038/s41467-023-36879-1)
Supplement: Supplementary file 3 — Source Data [file 41467_2023_36879_MOESM3_ESM.zip › SourceData/Sup_Fig_11_BeadStationary/Fig_data/20221115_EXP-22-BL9431/txyzN_ON.csv]

time [ms]	x[um]	y[um]	z[um]	Photon counts
0.000000000000000000e+00	-2.073307368336330114e-02	-3.028353606161804379e-02	-9.971593057688465933e-02	2.300000000000000000e+01
8.400000002666274668e-01	9.995270492365371240e-02	-3.041696479649669271e-02	-2.501623253846343431e-01	2.400000000000000000e+01
1.680000000504833224e+00	3.059118845432529099e-02	-5.050035775579519992e-02	-9.920866374990033876e-02	3.800000000000000000e+01
2.520000000743038981e+00	1.070942614519054814e-02	-1.033357183719729733e-02	-2.880285028830975591e-02	2.400000000000000000e+01
3.360000001009666448e+00	6.052024583980752936e-02	4.011675014301818720e-02	-1.979506420189718341e-01	3.300000000000000000e+01
4.200000001247872206e+00	-5.907774601125126424e-02	4.986657126512028526e-02	-2.480115140382110894e-01	3.200000000000000000e+01
5.040000001486077963e+00	7.054389337798205872e-02	-1.983321408140170661e-02	-3.797768025961243410e-01	3.200000000000000000e+01
5.880000001752705430e+00	2.012769670613447914e-01	-3.919942759072814198e-02	-1.190666290383433079e-01	3.400000000000000000e+01
6.720000001990911187e+00	3.172627028663299598e-02	-3.901596308026977766e-02	-1.176462819227808154e-01	2.800000000000000000e+01
7.560000002229116944e+00	-1.763524618269407540e-02	-4.833214081401671081e-02	-2.971795964419534641e-01	3.400000000000000000e+01
8.400000002495744411e+00	4.257758166085956475e-02	-2.821539067099720910e-02	-3.465302949034079205e-01	4.000000000000000000e+01
9.240000002733950168e+00	1.283770458076460841e-02	3.246843159525703015e-02	-2.763679695187732932e-01	3.200000000000000000e+01
1.008000000297215593e+01	2.243569643182397044e-02	-7.514889812881619946e-03	-1.863273881726144054e-01	4.100000000000000000e+01
1.092000000323878339e+01	1.024356964318240415e-01	-3.684774613849040037e-02	-2.659215747110206252e-01	2.800000000000000000e+01
1.176000000347698915e+01	4.264852427538023960e-02	2.585181738275821317e-03	-2.953331451917193817e-01	3.100000000000000000e+01
1.260000000371519491e+01	6.198639320653498430e-02	1.124183958196782740e-01	-3.741562861531111395e-01	3.600000000000000000e+01
1.344000000398182237e+01	2.222286858826549860e-02	-1.748153262916307682e-02	-1.833649499030070018e-01	3.500000000000000000e+01
1.428000000422002813e+01	-1.082264346370216401e-01	-2.739813966986393012e-02	-1.423301255759561457e-01	3.200000000000000000e+01
1.512000000445823389e+01	2.815607375194204565e-01	2.518467370835608676e-03	-4.247216028751132910e-02	2.700000000000000000e+01
1.596000000472486136e+01	6.203368828288091663e-02	-7.481532629162401804e-03	-3.727968110567836391e-01	4.000000000000000000e+01
1.680000000496306711e+01	1.939098130188554592e-03	-1.075649255884636446e-01	-2.623909975951921325e-01	4.000000000000000000e+01
1.764000000520127287e+01	5.125331952317324635e-02	-8.771503291520055257e-02	-3.632026245183705981e-01	2.700000000000000000e+01
1.848000000546790034e+01	2.193909813018812827e-02	-2.766499713962122797e-02	-5.145012275954599090e-01	3.800000000000000000e+01
1.932000000570610609e+01	3.153708998124926666e-02	2.248511018711596421e-02	-3.747447156724152961e-01	3.800000000000000000e+01
2.016000000594431185e+01	1.419154505920179332e-01	2.385038635956959752e-03	-3.849273317301289410e-01	2.800000000000000000e+01
2.100000000621093932e+01	6.191545059201786216e-02	-7.364782486144250129e-03	-2.853331451917160422e-01	3.800000000000000000e+01
2.184000000644914508e+01	4.205733582105430912e-02	-1.728138952684510343e-02	-2.545215182685378608e-01	4.400000000000000000e+01
2.268000000668735083e+01	4.198639320653541063e-02	1.241839581967774109e-02	-3.731011711529763630e-01	3.100000000000000000e+01
2.352000000695397830e+01	1.621282784355724260e-01	3.228496708479866584e-02	-2.418634400951269470e-01	2.100000000000000000e+01
2.436000000719218406e+01	5.208098335922883848e-02	-4.751488981288165547e-02	6.886702413573608794e-02	2.500000000000000000e+01
2.520000000743038981e+01	7.241204889364993846e-02	6.233500286037774174e-02	-1.901184422102915050e-01	2.900000000000000000e+01
2.604000000769701728e+01	4.260122919903430727e-02	4.221825271735912821e-02	-3.701387328833725121e-01	2.200000000000000000e+01
2.688000000793522304e+01	2.151925973747026433e-03	1.817966512722257733e-03	-2.906257090372807994e-01	2.900000000000000000e+01
2.772000000817342880e+01	-3.732782818644686529e-02	-7.774839009892087205e-02	-1.603416396141703615e-01	3.100000000000000000e+01
2.856000000844005626e+01	3.216065191532280210e-03	-5.793185460937788633e-02	-3.494082686525104009e-01	3.400000000000000000e+01
2.940000000867826202e+01	-5.633463158317830732e-02	-3.728138952684467711e-02	-1.386778044216505634e-01	2.800000000000000000e+01
3.024000000891646778e+01	8.305053242432158811e-02	-6.798189038495827674e-02	-2.793676873063493105e-01	2.000000000000000000e+01
3.108000000918309524e+01	4.409102410393472837e-02	-5.754824699660243681e-02	-3.932710596019362015e-02	2.200000000000000000e+01
3.192000000942130100e+01	4.493032252877782184e-03	-2.738146107800343287e-02	-4.804879355618574266e-02	2.200000000000000000e+01
3.276000000965950676e+01	1.046349174819152239e-01	2.280200343245297745e-02	-3.573183293253201498e-01	2.800000000000000000e+01
3.360000000992613423e+01	2.513151578354921867e-02	-2.724803234312656031e-02	-1.790024551909219497e-01	1.800000000000000000e+01
3.444000001016433998e+01	6.522610593624200703e-02	-4.708124642452737874e-02	-2.109503598065511909e-01	3.100000000000000000e+01
3.528000001040254574e+01	3.491868793999231002e-02	-3.729806811870517436e-02	-1.016402426912517143e-01	2.900000000000000000e+01
3.612000001066917321e+01	-5.472659898741127904e-02	-3.694781768964805480e-02	1.844092000106556384e-02	2.600000000000000000e+01
3.696000001090737896e+01	-7.477389406375678504e-02	-1.166309244443111126e-01	-3.176198672972851966e-02	2.100000000000000000e+01
3.780000001114558472e+01	-2.047975416019323092e-01	-4.674767458732986825e-02	1.595569070204359008e-01	2.600000000000000000e+01
3.864000001141221219e+01	6.539163870345454654e-02	-7.664760303617157433e-02	-1.693879779794311702e-01	1.600000000000000000e+01
3.948000001165041795e+01	-6.323680408251064478e-02	-3.611388809665605493e-02	6.051056865517345784e-02	2.700000000000000000e+01
4.032000001188862370e+01	-1.630949188534707162e-01	-7.594710217805822339e-02	1.817888810591785642e-01	2.900000000000000000e+01
4.116000001215525117e+01	7.543564677199299240e-03	-7.604717372921676599e-02	-8.744007336380299478e-02	2.600000000000000000e+01
4.200000001239345693e+01	1.865499897133204854e-02	-4.646413852571384950e-02	-1.472371666330083428e-01	2.800000000000000000e+01
4.284000001263166268e+01	1.924618742565797902e-02	-9.659756726059143261e-02	-2.564458303829049157e-01	2.500000000000000000e+01
4.368000001289829015e+01	5.882053173854373540e-02	-3.704788924080748558e-02	-2.351472273058181628e-01	2.200000000000000000e+01
4.452000001313649591e+01	5.924618742566067908e-02	3.118896677791305194e-03	-3.550660646135028742e-01	2.500000000000000000e+01
4.536000001337470167e+01	1.902393840289242632e-01	9.253514596269596382e-02	-2.267096091329356966e-01	2.000000000000000000e+01
4.620000001364132913e+01	-6.916942751674781675e-02	-2.779842587450076508e-02	-7.845460701777540180e-02	2.000000000000000000e+01
4.704000001387953489e+01	6.087786755959889717e-02	-8.315462222156178029e-03	-1.780285028831052330e-01	2.100000000000000000e+01
4.788000001411774065e+01	1.208933094021702459e-03	-2.899928448841038175e-02	-3.178053054792311372e-01	3.000000000000000000e+01
4.872000001438436811e+01	7.123347923876366394e-04	-6.951632083606540391e-02	-3.080082122100247233e-01	2.100000000000000000e+01
4.956000001462257387e+01	5.066503971603886214e-02	3.989992844884060474e-02	-4.081705375946640402e-01	3.000000000000000000e+01
5.040000001486077963e+01	-4.898024721136451376e-02	-3.015010732673939486e-02	-3.301387328833715884e-01	2.100000000000000000e+01
5.124000001512740710e+01	1.013981133994033001e-01	-1.106838222662558380e-01	-3.820663468259226647e-01	2.900000000000000000e+01
5.208000001536561285e+01	-1.789246045540338059e-02	3.868239124307137899e-02	-2.721272188451600016e-01	1.800000000000000000e+01
5.292000001560381861e+01	4.168188385748194946e-02	-3.180128792086378553e-02	-2.900981515372134112e-01	3.000000000000000000e+01
5.376000001587044608e+01	6.317167876238194424e-02	1.381486763035564280e-01	-3.380893749023421435e-01	2.300000000000000000e+01
5.460000001610865183e+01	1.032662689150747326e-01	1.374148182617238589e-01	-3.572168759599261278e-01	2.100000000000000000e+01
5.544000001634685759e+01	-9.737221461559641966e-02	-2.325232541266952779e-02	-7.407182163260905838e-02	2.600000000000000000e+01
5.628000001661348506e+01	5.227307231180589042e-02	-1.340243273940888713e-02	-2.322659517285341479e-01	2.900000000000000000e+01
5.712000001685169082e+01	2.220212969728763142e-02	-5.343578992312902898e-02	-2.422862424016152261e-01	2.800000000000000000e+01
5.796000001708989657e+01	9.250954769353825213e-02	3.664760303617065063e-02	-1.714137434591940234e-01	3.100000000000000000e+01
5.880000001735652404e+01	2.627785384403225066e-03	-9.305218231035183862e-02	-3.508861859591263510e-01	2.200000000000000000e+01
5.964000001759472980e+01	-7.845165379055885069e-03	-2.311889667779176705e-02	-3.323471144208518524e-01	2.900000000000000000e+01
6.048000001783293555e+01	4.246225261719160926e-02	-7.285203920803340338e-02	-2.526514745170462817e-01	2.800000000000000000e+01
6.132000001809956302e+01	7.175282647200020847e-02	-3.331903978011041545e-02	-4.633819387479025664e-01	2.400000000000000000e+01
6.216000001833776878e+01	1.017528264719995690e-01	-2.318561104522931515e-02	-3.527732185555194633e-01	3.000000000000000000e+01
6.300000001857597454e+01	1.350818323057723092e-03	-3.278532484059581975e-02	-1.519007196131028081e-01	2.400000000000000000e+01
6.384000001884260200e+01	1.200738512617132159e-01	-2.241839581967841610e-02	-1.825906024978056763e-01	1.900000000000000000e+01
6.468000001908080776e+01	6.033397418161889902e-02	4.789849742565888135e-02	-4.322456610554539225e-01	4.700000000000000000e+01
6.552000001931901352e+01	2.993196603267556100e-02	-6.220157412549998099e-02	-3.625500211516499149e-01	1.900000000000000000e+01
6.636000001958564098e+01	8.014479387623474338e-02	7.784846165007852647e-02	-1.829761252863146836e-01	3.100000000000000000e+01
6.720000001982384674e+01	5.915159727296526171e-02	5.786514024193856187e-02	-3.629964159593956907e-01	3.800000000000000000e+01
6.804000002006205250e+01	9.908065465844728692e-02	2.749821122102247273e-02	-3.451675179788988856e-01	4.800000000000000000e+01
6.888000002032867997e+01	8.908065465844572373e-02	-2.250178877897646146e-02	-2.868516438444963512e-01	4.600000000000000000e+01
6.972000002056688572e+01	-5.146323871953306650e-02	-5.203478820690143891e-02	-1.980082122100252917e-01	3.100000000000000000e+01
7.056000002080509148e+01	2.804016297883471509e-02	-3.193471665574243445e-02	-3.474603640368805202e-01	2.800000000000000000e+01
7.140000002107171895e+01	5.763815482989365080e-02	7.948533201237673040e-03	-3.362023423059543603e-01	1.400000000000000000e+01
7.224000002130992470e+01	7.768544990623738045e-02	-7.176793073714371474e-02	-3.663443770175085490e-01	2.500000000000000000e+01
7.308000002154813046e+01	5.775639252075670527e-02	-5.151775185924645228e-02	-2.151878086519776190e-01	2.500000000000000000e+01
7.392000002181475793e+01	-3.188889440664688379e-02	-8.128425157320950944e-02	-3.345587977865136509e-01	2.900000000000000000e+01
7.476000002205296369e+01	-1.252737793731917293e-02	-5.160114481854538582e-02	-3.144573444211165025e-01	2.800000000000000000e+01
7.560000002229116944e+01	3.714155652825823495e-02	4.848224814075319244e-02	-3.748428672096277836e-01	3.000000000000000000e+01
7.644000002255779691e+01	6.697602376104860866e-02	3.839885518145358390e-02	-2.753907153827714893e-01	1.600000000000000000e+01
7.728000002279600267e+01	4.707061391373912329e-02	-1.317608756927768354e-03	-2.852892620173754779e-01	2.500000000000000000e+01
7.812000002303420843e+01	1.605376977229866498e-02	2.836549799773457892e-02	-2.652080993250578445e-01	3.000000000000000000e+01
7.896000002330083589e+01	1.065503680739325887e-01	-1.188468088016314539e-02	-3.566487371136997098e-01	3.700000000000000000e+01
7.980000002353904165e+01	8.652672053575827249e-02	3.828210503843543222e-02	-4.076835614407574582e-01	3.400000000000000000e+01
8.064000002377724741e+01	8.655036807393123865e-02	-7.153443045110652321e-02	-3.680082122100252207e-01	2.000000000000000000e+01
8.148000002404387487e+01	-1.337868931154950758e-02	-5.151775185924645228e-02	-4.996314660563854204e-01	2.300000000000000000e+01
8.232000002428208063e+01	-1.290573854808663157e-02	6.883249856981077386e-02	-3.616199520181719862e-01	2.000000000000000000e+01
8.316000002452028639e+01	1.690508114652722327e-02	6.981653548954191990e-02	-4.624924509605907730e-01	2.100000000000000000e+01
8.400000002478691385e+01	3.657401561210527063e-02	-5.055039353137580349e-02	-3.637301820184397627e-01	2.500000000000000000e+01
8.484000002502511961e+01	3.723614668095009961e-02	-9.716463938381991738e-03	-2.242171581723475526e-01	2.800000000000000000e+01
8.568000002526332537e+01	8.709426145191301316e-02	-2.936621350932622221e-02	-4.250896571147642078e-01	2.700000000000000000e+01
8.652000002552995284e+01	5.754356467720000978e-02	-2.863235546749365312e-02	-2.460636094225794324e-01	2.700000000000000000e+01
8.736000002576815859e+01	-3.155782887222535749e-02	4.216821694178030100e-02	-2.748461690378114497e-01	2.800000000000000000e+01
8.820000002600636435e+01	8.371228513256667725e-03	3.305218231035134124e-02	-2.628373924029414610e-01	2.600000000000000000e+01
8.904000002627299182e+01	4.830028589873691658e-02	-6.643078134199331686e-02	-3.438925074030763085e-01	1.900000000000000000e+01
8.988000002651119758e+01	5.801651544066110944e-02	-5.796994851318792996e-03	-3.750287850955267288e-01	2.700000000000000000e+01
9.072000002674940333e+01	7.877323666219737675e-02	4.493686319051537481e-02	-3.756375052879104004e-01	2.100000000000000000e+01
9.156000002701603080e+01	-5.125041087597459466e-02	-3.452942186997187690e-02	-1.677071539420182944e-01	2.200000000000000000e+01
9.240000002725423656e+01	-3.112977059523220902e-01	-3.142792429920735486e-01	2.071017355778259628e-02	2.500000000000000000e+01
9.324000002749244231e+01	4.910430219661954254e-02	-5.331188466420222483e-02	-2.999797093269194193e-01	3.100000000000000000e+01
9.408000002775906978e+01	-1.312031157996287334e-01	-2.432284917049019057e-01	-1.034494144235154067e-02	1.800000000000000000e+01
9.492000002799727554e+01	1.837122851325645456e-02	-4.312842015374318549e-02	-2.499797093269204851e-01	3.600000000000000000e+01
9.576000002823548130e+01	4.848946620412064590e-02	-1.022110976014536377e-01	-2.490260476921832833e-01	2.900000000000000000e+01
9.660000002850210876e+01	4.775639252075691843e-02	5.780558099040700171e-02	-3.699797093269179271e-01	2.500000000000000000e+01
9.744000002874031452e+01	2.177327449825856576e-01	-3.234452633633111418e-02	-2.921913926925814309e-01	1.900000000000000000e+01
9.828000002897852028e+01	6.737803190998903347e-02	-1.727418437515559901e-03	-3.035102864427479119e-01	2.400000000000000000e+01
9.912000002924514774e+01	2.737803190998810976e-02	-2.394562111909692703e-03	-2.924957527887741549e-01	3.700000000000000000e+01
9.996000002948335350e+01	2.751991713902768311e-02	-2.227781196889200288e-02	-3.014000564424836881e-01	3.600000000000000000e+01
1.008000000297215593e+02	-3.165861467989472544e-03	-1.332856325606091019e-02	-1.403043600961932924e-01	4.700000000000000000e+01
1.016400000299881867e+02	5.711790899008661881e-02	-1.399570693045593117e-02	-3.000405813461597404e-01	3.200000000000000000e+01
1.024800000302263925e+02	2.688143360835404394e-02	-2.504645821762618851e-02	-3.612580217309275810e-01	2.200000000000000000e+01
1.033200000304645982e+02	9.711790899008576616e-02	1.441982684285836314e-02	-4.325566248080114917e-01	2.800000000000000000e+01
1.041600000307312257e+02	4.718885160460395412e-02	-3.591374499433719336e-02	-2.830436009619177185e-01	3.200000000000000000e+01
1.050000000309694315e+02	-2.219959941070825948e-03	5.408625500566177635e-02	-3.836726118273858788e-01	2.600000000000000000e+01
1.058400000312076372e+02	1.375435646772000808e-01	-6.679771036291004549e-02	-4.442813320197682714e-01	2.700000000000000000e+01
1.066800000314742647e+02	1.068104909938352165e-01	-1.789849742565863266e-02	-3.850117962506320879e-01	3.600000000000000000e+01
1.075200000317124704e+02	1.773274498258459175e-02	2.228496708479799082e-02	-3.059654578853674423e-01	3.000000000000000000e+01
1.083600000319506762e+02	1.688143360835425710e-02	-3.864903405935304903e-02	-3.875481303855679016e-01	2.400000000000000000e+01
1.092000000322173037e+02	6.952376222873368761e-03	9.081725100113136051e-02	-3.990090588472892108e-01	3.100000000000000000e+01
1.100400000324555094e+02	5.647942545941297965e-02	5.061710789881423977e-02	-2.397192324050703149e-01	3.000000000000000000e+01
1.108800000326937152e+02	-6.330774669702954327e-02	-3.973314253024273768e-02	-1.689684775011297546e-01	3.500000000000000000e+01
1.117200000329603427e+02	1.605376977229688862e-02	1.090493202639883918e-01	-4.080148158663945424e-01	3.500000000000000000e+01
1.125600000331985484e+02	-5.517590221269941253e-02	-8.121753720576929680e-02	-3.396989417319886684e-01	2.600000000000000000e+01
1.134000000334367542e+02	2.456397486739625435e-02	-2.196807383946186576e-02	-3.617280090399379588e-01	3.100000000000000000e+01
1.142400000337033816e+02	5.385454872220485356e-02	7.765068690780196903e-03	-1.610989981744754829e-01	3.200000000000000000e+01
1.150800000339415874e+02	3.528849996571103986e-01	-4.326900400452959872e-02	1.093271059601939044e-01	2.800000000000000000e+01
1.159200000341797931e+02	7.196274566836180497e-02	-3.363593302544654051e-02	-3.809366727898417793e-01	2.300000000000000000e+01
1.167600000344464206e+02	2.193909813018990462e-02	-6.405289782194323323e-02	-2.914236489437449507e-01	3.600000000000000000e+01
1.176000000346846264e+02	9.106413921778688803e-02	-3.470336290447750827e-02	-3.917077183668613571e-01	3.200000000000000000e+01
1.184400000349228321e+02	-9.716229541924192858e-03	-5.527043502771000760e-02	-2.717280090399381010e-01	2.900000000000000000e+01
1.192800000351894596e+02	6.004729507634642971e-02	4.437931454323162939e-02	-3.127628333669925098e-01	3.200000000000000000e+01
1.201200000354276654e+02	6.985811477096248723e-02	3.356206354209856357e-02	-3.925802173092787228e-01	4.100000000000000000e+01
1.209600000356658711e+02	1.976352461826813567e-02	-6.738151111378876124e-03	-1.416874276937818422e-01	4.700000000000000000e+01
1.218000000359324986e+02	3.900680339673279207e-02	-1.717179449973293970e-02	-1.313221955783507866e-01	3.600000000000000000e+01
1.226400000361707043e+02	3.884127062951847620e-02	2.239456211191015456e-02	-1.512816142321948831e-01	3.700000000000000000e+01
1.234800000364089101e+02	5.905409847307652171e-02	3.157731111077843877e-02	-3.719106250976533801e-01	4.600000000000000000e+01
1.243200000366755376e+02	1.836831986606135558e-02	1.136048941659772993e-02	-2.427831240400717405e-01	3.800000000000000000e+01
1.251600000369137433e+02	8.652090324137162725e-03	-1.900643960431747104e-02	-2.136353323094102308e-01	3.400000000000000000e+01
1.260000000371519491e+02	1.289358607822155278e-01	2.701095950271117374e-01	-3.946498659633821404e-01	3.000000000000000000e+01
1.268400000374185765e+02	8.881762309134799693e-02	5.029305953756857406e-02	-1.541831804825566365e-01	2.800000000000000000e+01
1.276800000376567823e+02	9.361516469327924028e-03	8.024302376198910736e-02	-3.419106250976557959e-01	2.700000000000000000e+01
1.285200000378949881e+02	6.917233616394291573e-02	3.015963080269035146e-02	-4.326207986554369000e-01	2.600000000000000000e+01
1.293600000381616155e+02	-1.115872937047868163e-02	-2.985704778916975499e-02	-1.438382390402068722e-01	3.300000000000000000e+01
1.302000000383998213e+02	8.813184448433020179e-02	1.984273755735443956e-02	-2.330266121170243565e-01	2.300000000000000000e+01
1.310400000386380270e+02	3.190068033967321526e-01	3.019298798641045778e-02	1.389618738447637725e-01	2.600000000000000000e+01
1.318800000389046545e+02	-2.028377045807694401e-02	-2.920658270663611944e-02	-1.085423733664576673e-01	2.700000000000000000e+01
1.327200000391428603e+02	-3.806857786070203531e-01	-1.491065111554759071e-01	-1.065335967315927945e-01	1.800000000000000000e+01
1.335600000393810660e+02	1.931422139298177854e-02	-3.880629650199818315e-02	-2.344639480774848295e-01	1.900000000000000000e+01
1.344000000396476935e+02	-2.106413921778660381e-02	-8.845604607294177413e-02	-4.190732326946822184e-02	2.500000000000000000e+01
1.352400000398858992e+02	5.950340169836643156e-02	1.627346886356129119e-03	-3.006290108654638971e-01	2.600000000000000000e+01
1.360800000401241050e+02	-1.061483599249868348e-02	-6.793900972528721383e-02	-2.207101735577818857e-01	1.900000000000000000e+01
1.369200000403907325e+02	4.945610662202071239e-02	-2.725518745903343643e-02	-3.815623818271198786e-01	3.100000000000000000e+01
1.377600000406289382e+02	9.997635246182667856e-02	-1.069049370299763879e-01	-3.529218569234426894e-01	2.800000000000000000e+01
1.386000000408671440e+02	3.044930322528749400e-02	-8.585418574280723192e-02	-3.732465076927162784e-01	2.000000000000000000e+01
1.394400000411337714e+02	5.125331952317147000e-02	-2.555397108932844219e-02	-2.214609284617239382e-01	1.900000000000000000e+01
1.402800000413719772e+02	4.134790967586354782e-02	-2.497022037423413110e-02	-2.092289544229775089e-01	2.700000000000000000e+01
1.411200000416101830e+02	6.229381120278532080e-02	-4.503693474167391742e-02	-3.689448849998662183e-01	2.700000000000000000e+01
1.419600000418768104e+02	6.253028658451498245e-02	-5.460329135331765116e-02	-2.190463383652652141e-01	1.300000000000000000e+01
1.428000000421150162e+02	5.312147503884112609e-02	-3.423636233240134885e-02	-2.987825596152298147e-01	2.500000000000000000e+01
1.436400000423532219e+02	5.375995856951476526e-02	-1.406957641380213175e-02	-2.882347114420849010e-01	2.900000000000000000e+01
1.444800000426198494e+02	5.428020440932179724e-02	5.598045936177609150e-02	-3.379303513458928876e-01	2.800000000000000000e+01
1.453200000428580552e+02	5.610106484864374465e-02	-2.373600457660618446e-02	-2.689043036537075437e-01	1.700000000000000000e+01
1.461600000430962609e+02	5.655036807393365450e-02	-2.370264739288607814e-02	-2.097362212499636058e-01	2.300000000000000000e+01
1.470000000433628884e+02	6.794557282614199778e-02	3.601381654549751232e-02	-3.788840129806274604e-01	2.800000000000000000e+01
1.478400000436010941e+02	3.089624169675833087e-01	-2.398618345450209688e-02	7.231313673106143369e-02	2.500000000000000000e+01
1.486800000438392999e+02	-4.950049305117154574e-02	-1.400286204636369547e-02	-3.968955270188381235e-01	2.600000000000000000e+01
1.495200000441059274e+02	2.012949391904328422e-03	-5.416964796496159806e-02	-7.600273740334095862e-02	2.900000000000000000e+01
1.503600000443441331e+02	5.255684276988326076e-02	-1.460329135331761563e-02	-8.561721461483173812e-02	2.200000000000000000e+01
1.512000000445823389e+02	1.369192460218826568e-02	-1.341696479649616691e-01	-3.057592493263872058e-01	1.900000000000000000e+01
1.520400000448489664e+02	7.513442443074502819e-02	-3.482011304749565994e-02	-2.556375052879076293e-01	3.500000000000000000e+01
1.528800000450871721e+02	4.553643257968609248e-02	3.469620778856885579e-02	-2.456983773071481636e-01	2.400000000000000000e+01
1.537200000453253779e+02	-2.273729713368055627e-02	7.477960074786871303e-02	-3.858809933648643664e-01	2.600000000000000000e+01
1.545600000455920053e+02	-3.162952820796149922e-03	3.144460289106723039e-01	-3.769969803842379008e-01	2.100000000000000000e+01
1.554000000458302111e+02	8.723905532814590913e-02	5.351202776652019821e-02	-2.476259912496985294e-01	2.600000000000000000e+01
1.562400000460684169e+02	1.794848147333638622e-02	1.033952776235009807e-01	-2.371998871150324817e-01	1.900000000000000000e+01
1.570800000463350443e+02	4.858696500400760954e-02	-2.655468660091919730e-02	-3.663679695187695984e-01	3.000000000000000000e+01
1.579200000465732501e+02	3.910721084381485468e-02	-6.988329989275676724e-03	-2.948867503839718296e-01	1.700000000000000000e+01
1.587600000468114558e+02	1.979298945083485251e-02	-3.735525901019176587e-02	-2.829185550952590944e-01	2.500000000000000000e+01
1.596000000470780833e+02	5.976934191265925733e-02	-7.255187459032974573e-03	-2.712750105758221508e-01	2.500000000000000000e+01
1.604400000473162891e+02	1.502186451379490251e-01	-6.871579846256636870e-03	-3.715793706720145195e-01	3.800000000000000000e+01
1.612800000475544948e+02	7.090442374496852551e-02	-2.728854464275176639e-02	-3.125939043259879924e-01	2.200000000000000000e+01
1.621200000478211223e+02	-9.521231942148489225e-03	-7.555402112509490564e-03	-2.726547763452256135e-01	2.900000000000000000e+01
1.629600000480593280e+02	3.088077620679463564e-02	-9.787229535784724987e-02	-2.713358825950606956e-01	3.300000000000000000e+01
1.638000000482975338e+02	7.071524343958124348e-02	5.286156268398567448e-02	-3.711329758642687437e-01	2.000000000000000000e+01
1.646400000485641613e+02	1.404314729815041574e-01	7.217774041773239446e-02	-4.113358825950594877e-01	2.100000000000000000e+01
1.654800000488023670e+02	7.159020235198454429e-02	4.207766886657271499e-02	-2.632432058645335360e-01	1.700000000000000000e+01
1.663200000490405728e+02	6.156655481381001493e-02	3.236120492818983507e-02	-2.356375052879098320e-01	2.800000000000000000e+01
1.671600000493072002e+02	5.137737450842649878e-02	-3.825590297062575473e-02	-3.462665161533742264e-01	2.500000000000000000e+01
1.680000000495454060e+02	2.168479250467569841e-02	-7.867286776711956975e-02	-1.460636094225815640e-01	1.900000000000000000e+01
1.688400000497836118e+02	1.166114496650294541e-02	-5.959019031941092948e-02	-3.249882037493687648e-01	2.000000000000000000e+01
1.696800000500502392e+02	-8.528035338880357585e-03	-9.690261870571426073e-03	-4.033649499030094177e-01	2.000000000000000000e+01
1.705200000502884450e+02	9.090442374496632283e-02	2.019298798640978276e-02	-3.722692535567180272e-01	2.800000000000000000e+01
1.713600000505266507e+02	1.602895877524677104e-01	2.994280910851099264e-02	-2.419851841336040366e-01	2.800000000000000000e+01
1.722000000507932782e+02	7.161384989015928682e-02	-4.015726244264694600e-02	-2.217416960566502837e-01	3.600000000000000000e+01
1.730400000510314840e+02	6.116454666486959013e-02	6.930902261783877805e-02	-2.719851841336033971e-01	3.400000000000000000e+01
1.738800000512696897e+02	-2.857533041522763995e-02	2.939241557713589970e-02	-1.728982644221801479e-01	2.300000000000000000e+01
1.747200000515363172e+02	-9.166518869552220394e-03	2.907552233180066281e-02	-2.930605898068154858e-01	2.700000000000000000e+01
1.755600000517745229e+02	3.047876805785065812e-02	5.832498569810784517e-02	-1.916605333643328635e-01	2.900000000000000000e+01
1.764000000520127287e+02	1.199348746798722942e-01	2.790802090161115245e-02	-3.711126851911892288e-01	3.300000000000000000e+01
1.772400000522793562e+02	5.967475175996739267e-02	2.849177161670635172e-02	-3.106054183642026345e-01	2.100000000000000000e+01
1.780800000525175619e+02	2.988757960352472764e-02	-3.165833571003329183e-02	-2.597532100948605205e-01	2.500000000000000000e+01
1.789200000527557677e+02	-2.041983839272276668e-02	-4.202526473094980730e-02	-1.992459432678739262e-01	3.000000000000000000e+01
1.797600000530223952e+02	7.941462884006433853e-02	-4.197522895537009191e-02	-2.606054183642019240e-01	2.400000000000000000e+01
1.806000000532606009e+02	-1.511292645379143096e-01	-1.019418717716504830e-01	4.957719769351243144e-02	3.200000000000000000e+01
1.814400000534988067e+02	4.853966992766345356e-02	-6.145819260771467896e-02	-2.417822774028088872e-01	2.400000000000000000e+01
1.822800000537654341e+02	7.896532561477798140e-02	2.872527190274354325e-02	-1.932837872106887289e-01	2.900000000000000000e+01
1.831200000540036399e+02	7.804307162603052461e-02	2.915891529109959635e-02	-2.624518696144306773e-01	3.200000000000000000e+01
1.839600000542418456e+02	2.738094055718320874e-02	9.375736985276716950e-03	-2.719446027874443672e-01	2.800000000000000000e+01
1.848000000545084731e+02	-2.302106759175792661e-02	-1.032404836124634073e-02	-3.020866374990003322e-01	3.600000000000000000e+01
1.856400000547466789e+02	6.648233410660786546e-02	7.767387015045201792e-04	-3.411532665373471218e-01	4.500000000000000000e+01
1.864800000549848846e+02	6.316801339396604931e-03	-2.860615339968042292e-02	-2.009706504796309190e-01	3.600000000000000000e+01
1.873200000552515121e+02	1.598573580497308910e-02	-2.863951058340230560e-02	-2.013764639412212176e-01	3.000000000000000000e+01
1.881600000554897179e+02	-1.514934602733042368e-02	-6.755540211251087612e-02	-3.303822209603275439e-01	3.800000000000000000e+01
1.890000000557279236e+02	6.369192460218897622e-02	1.030450271944447493e-01	-2.603822209603272597e-01	2.700000000000000000e+01
1.898400000559945511e+02	-6.718303431021332983e-02	-6.730522323461318734e-02	-3.405648370180429652e-01	3.700000000000000000e+01
1.906800000562327568e+02	6.236766246449931828e-02	-1.467715082950977745e-01	-2.602604769218501701e-01	2.200000000000000000e+01
1.915200000564709626e+02	-2.848364890972909791e-02	-3.610436462070332198e-02	-9.590884710224401033e-03	2.600000000000000000e+01
1.923600000567375901e+02	-4.919307505492120924e-02	3.386227819557685592e-02	-7.663270767675811612e-03	3.000000000000000000e+01
1.932000000569757958e+02	2.938807265469733920e-02	-5.403863762590610520e-03	-3.583531536523771877e-01	2.800000000000000000e+01
1.940400000572140016e+02	-4.110852564693701083e-02	-3.520372066027110947e-02	-1.397126287487040486e-01	2.300000000000000000e+01
1.948800000574806290e+02	5.733073683364153794e-02	2.484631511530732695e-02	-3.304228023064847974e-01	2.100000000000000000e+01
1.957200000577188348e+02	-1.244664760675107118e-01	-1.246700057207581480e-01	1.599830111551039380e-01	2.600000000000000000e+01
1.965600000579570406e+02	4.354713072595473022e-02	8.521324413622366478e-02	-1.898749541333391022e-01	3.100000000000000000e+01
1.974000000582236680e+02	1.221992210500904008e-01	4.484631511530778880e-02	-1.801184422102934946e-01	2.800000000000000000e+01
1.982400000584618738e+02	6.096954906509566285e-02	-5.187042068413028062e-03	-1.100169888448938593e-01	2.700000000000000000e+01
1.990800000587000795e+02	3.983446723278838419e-02	-4.542054235444936694e-02	-1.983125723062162393e-01	3.900000000000000000e+01
1.999200000589667070e+02	-1.151344244307495046e-02	-2.550393531374961498e-02	-1.477038521138354099e-01	2.900000000000000000e+01
2.007600000592049128e+02	3.735147572461983145e-02	-1.575411419164662874e-02	-4.387589671139657810e-01	2.600000000000000000e+01
2.016000000594431185e+02	1.258616808197192682e-01	-8.613772180442325066e-02	-2.601793142295321104e-01	2.000000000000000000e+01
2.024400000597097460e+02	1.052468448272190216e-01	-1.063378649067416859e-01	-4.204836743257249765e-01	2.500000000000000000e+01
2.032800000599479517e+02	8.482118914010605693e-02	-5.683822266253635291e-02	-4.292865246140333824e-01	3.900000000000000000e+01
2.041200000601861575e+02	4.380434499866403542e-02	-4.678818688695773886e-02	-4.797735007679424513e-01	2.700000000000000000e+01
2.049600000604527850e+02	4.401717284222428361e-02	-2.733858041833059360e-02	-2.717416960566492179e-01	2.800000000000000000e+01
2.058000000606909907e+02	1.833550417733764704e-01	8.281152690840531960e-02	-3.727156483644655793e-01	2.600000000000000000e+01
2.066400000609291965e+02	9.368610730779991513e-02	5.287824127584439537e-02	-3.134664032684053581e-01	3.600000000000000000e+01
2.074800000611674022e+02	9.361516469327924028e-02	1.279484831654542631e-02	-3.961244814418201088e-01	2.600000000000000000e+01
2.083200000614340297e+02	5.326045162068737682e-02	3.314509874560300773e-02	-3.480723860574475026e-01	2.500000000000000000e+01
2.091600000616722355e+02	5.413541053308712492e-02	-4.732190182647233456e-02	-3.173419218265891573e-01	3.700000000000000000e+01
2.100000000619104412e+02	6.465565637289394374e-02	3.192756153983378198e-02	-3.164897135572495301e-01	3.900000000000000000e+01
2.108400000621770687e+02	-5.013278092683037812e-03	-7.455330561351836138e-03	-3.162259348072176124e-01	2.800000000000000000e+01
2.116800000624152744e+02	-4.138319180281513354e-03	-5.768883084738973821e-02	-3.876665725958599040e-01	2.200000000000000000e+01
2.125200000626534802e+02	6.642049579427933281e-03	-5.825590297062266387e-02	-3.397362212499643874e-01	2.600000000000000000e+01
2.133600000629201077e+02	7.044057728368358084e-03	-7.840601029736227190e-02	-3.902637787500324862e-01	3.300000000000000000e+01
2.142000000631583134e+02	1.806090186981101908e-02	-3.837265311364390641e-02	-2.994927331730146136e-01	3.500000000000000000e+01
2.150400000633965192e+02	-1.215192597374503691e-02	-2.855611762410070753e-02	-3.180723860574499184e-01	3.400000000000000000e+01
2.158800000636631466e+02	5.848655755692711011e-02	-6.867286776711978291e-02	-3.587419782690712822e-01	2.900000000000000000e+01
2.167200000639013524e+02	4.893586078221545677e-02	5.071002433406501808e-02	-2.814000564424841144e-01	2.100000000000000000e+01
2.175600000641395582e+02	2.955069677471122702e-02	-9.273297074074093871e-03	-2.718464512502301034e-01	2.400000000000000000e+01
2.184000000644061856e+02	1.912504108759627286e-02	2.039313108872864433e-02	-1.193709891345360319e-01	2.600000000000000000e+01
2.192400000646443914e+02	3.990540984730728269e-02	4.034309531314850261e-02	-1.482550021151656239e-01	1.700000000000000000e+01
2.200800000648825971e+02	1.007803687597110809e-01	-5.007386948334868748e-02	-3.694521518268523153e-01	2.200000000000000000e+01
2.209200000651492246e+02	2.208276638360580080e-01	-2.047415568798349739e-02	-2.405275575000658250e-01	3.000000000000000000e+01
2.217600000653874304e+02	5.141885229038400951e-02	-2.052419146356410096e-02	-2.516435445194371567e-01	2.200000000000000000e+01
2.226000000656256361e+02	6.174991782480532265e-02	2.957588008759515219e-02	-2.822116833656629353e-01	2.900000000000000000e+01
2.234400000658922636e+02	-4.815549202250579697e-02	3.960923727131504535e-02	-3.814000564424837592e-01	2.900000000000000000e+01
2.242800000661304693e+02	1.317735653629803494e-01	-6.055754864728246645e-02	-5.011768590386083133e-01	1.800000000000000000e+01
2.251200000663686751e+02	3.234110627913189262e-02	-5.050751287170296422e-02	-3.912174403847679116e-01	2.400000000000000000e+01
2.259600000666353026e+02	7.335795042057213777e-02	-2.074101315774168341e-02	-3.021913926925847704e-01	2.400000000000000000e+01
2.268000000668735083e+02	6.371266349316861977e-02	-1.034072695310506163e-02	-4.539363905774163044e-01	2.400000000000000000e+01
2.276400000671117141e+02	5.449303225287849273e-02	-4.057422723914339002e-02	-2.737943558658635368e-01	3.700000000000000000e+01
2.284800000673783416e+02	5.508422070720442321e-02	-4.019061962636705232e-02	-3.036117398081454866e-01	2.100000000000000000e+01
2.293200000676165473e+02	-1.404082038039256020e-02	-1.064094160658246579e-02	-1.137334838466212972e-01	3.400000000000000000e+01
2.301600000678547531e+02	-7.392258268952822675e-02	-8.107458499493880311e-02	6.687523634576031384e-02	3.000000000000000000e+01
2.310000000681213805e+02	6.671590084114420449e-02	-4.092447766820050958e-02	-2.032465076927127967e-01	2.200000000000000000e+01
2.318400000683595863e+02	4.730708929546878494e-02	3.979270178177252149e-02	-2.433682517311908100e-01	3.900000000000000000e+01
2.326800000685977921e+02	1.474489745245080030e-01	-6.035740554496449306e-02	-2.830030196157622413e-01	3.600000000000000000e+01
2.335200000688644195e+02	5.822934328421958128e-02	-9.039076272868484807e-02	-2.520696486541069703e-01	3.000000000000000000e+01
2.343600000691026253e+02	4.870229404767734138e-02	-5.000715511590847484e-02	-3.821711020195053266e-01	2.800000000000000000e+01
2.352000000693408310e+02	6.884417927671648840e-02	-9.940440748468226673e-03	-1.333276703850323486e-01	1.800000000000000000e+01
2.360400000696074585e+02	9.033359582103273056e-03	-2.995711934032740942e-02	-3.238755185581805307e-01	2.900000000000000000e+01
2.368800000698456643e+02	4.912794973479250871e-02	-3.985704778916954183e-02	-2.438755185581786833e-01	2.400000000000000000e+01
2.377200000700838700e+02	5.882053173854373540e-02	-3.014058385078755009e-02	-2.236117398081454155e-01	2.900000000000000000e+01
2.385600000703504975e+02	6.931713004017936441e-02	-2.989040497288808496e-02	-2.032465076927163494e-01	4.300000000000000000e+01
2.394000000705887032e+02	4.948266280738700118e-02	4.009291643525170201e-02	-1.929624382696033535e-01	3.100000000000000000e+01
2.402400000708269090e+02	1.995561357084874032e-02	-4.241199124050964997e-04	-1.036523211543034506e-01	3.000000000000000000e+01
2.410800000710935365e+02	1.026303156709751363e-02	6.919227247481885001e-02	-2.043827853851656329e-01	3.600000000000000000e+01
2.419200000713317422e+02	1.098846709563314761e-01	2.880866486204158861e-02	2.492733173013128578e-02	2.800000000000000000e+01
2.427600000715699480e+02	2.014479387623246964e-02	-6.147487119957428803e-02	-2.046465641351975506e-01	3.400000000000000000e+01
2.436000000718365754e+02	-4.985520612376603822e-02	-5.214201487396863399e-02	-1.133682517311918048e-01	2.700000000000000000e+01
2.444400000720747812e+02	-1.971332089472710436e-02	-8.210865769024877636e-02	-7.361173980814506024e-02	2.900000000000000000e+01
2.452800000723129870e+02	1.090151509776937644e-02	-8.182512162863275762e-02	-2.235305771158291321e-01	3.000000000000000000e+01
2.461200000725796144e+02	6.172917893382745547e-02	-6.214201487396930901e-02	-3.016029631732788374e-01	4.200000000000000000e+01
2.469600000728178202e+02	7.222577723546130812e-02	1.787466371789125930e-02	-2.491477917306621492e-01	3.600000000000000000e+01
2.478000000730560259e+02	-5.777422276453769712e-02	-6.197522895536966558e-02	-2.281941300959253738e-01	2.500000000000000000e+01
2.486400000733226534e+02	1.139811339940521862e-02	2.787466371789104613e-02	-7.807238605744970528e-02	3.000000000000000000e+01
2.494800000735608592e+02	1.424859001553642202e-01	-2.025264730951548131e-03	-1.769563990380778051e-01	3.800000000000000000e+01
2.503200000737990649e+02	-5.779787030271243964e-02	-7.212533628210859860e-02	-1.072201777881094387e-01	2.600000000000000000e+01
2.511600000740656924e+02	2.217848215911644161e-02	-2.204194332280895452e-02	-2.691883730768189764e-01	2.800000000000000000e+01
2.520000000743038981e+02	6.232036738815338595e-02	1.755777047255602241e-02	-2.710145336539735439e-01	3.200000000000000000e+01
2.528400000745421039e+02	5.208389200642393746e-02	-6.252562248674475853e-02	-1.409333709616564789e-01	2.700000000000000000e+01
2.536800000748087314e+02	5.191835923921139795e-02	-3.220872924140749660e-02	-2.303043600961931503e-01	2.600000000000000000e+01
2.545200000750469371e+02	1.123203673881540965e-01	4.789134230975022888e-02	-3.805884295193031619e-01	3.200000000000000000e+01
2.553600000752851429e+02	1.115636461666156265e-01	-4.250894389488557579e-02	-4.515826725001996778e-01	3.700000000000000000e+01
2.562000000755517704e+02	8.142176093757669264e-02	-6.194187177165044744e-02	-4.336117398081444918e-01	2.400000000000000000e+01
2.570400000757899761e+02	6.080692494507999868e-02	-2.358836568146394086e-03	-3.841190066351334309e-01	3.200000000000000000e+01
2.578800000760281819e+02	7.116163801767605435e-02	-4.210865769025051719e-02	-4.231044729811586080e-01	3.200000000000000000e+01
2.587200000762948093e+02	3.092516263594546899e-02	-4.200858613909019823e-02	-4.131044729811588212e-01	3.500000000000000000e+01
2.595600000765330151e+02	9.097245771229012234e-02	4.832498569810628197e-02	-4.630436009619227633e-01	3.300000000000000000e+01
2.604000000767712208e+02	2.090151509776916328e-02	-7.159162134259311472e-02	-2.925363341349349611e-01	2.700000000000000000e+01
2.612400000770378483e+02	1.101684414144052937e-01	-1.150822838329457198e-02	-2.527798222118882165e-01	2.700000000000000000e+01
2.620800000772760541e+02	1.047585941065598547e-02	-2.140815683213670439e-02	-2.923740087503006180e-01	2.600000000000000000e+01
2.629200000775142598e+02	1.396481955746011749e-01	-9.578348519205803768e-04	-3.024551714426184645e-01	3.400000000000000000e+01
2.637600000777808873e+02	8.908065465844750008e-02	1.874195049460425366e-02	-2.527595315388104780e-01	4.000000000000000000e+01
2.646000000780190931e+02	-6.205442717385878382e-02	-1.124620770518447443e-03	-1.536726118273836761e-01	2.900000000000000000e+01
2.654400000782572988e+02	5.796922036431517711e-02	-7.104122781121890995e-02	-2.955596444237773568e-01	2.700000000000000000e+01
2.662800000785239263e+02	1.376145072917189793e-01	-4.099119203563894587e-02	-1.561277832700032064e-01	4.000000000000000000e+01
2.671200000787621320e+02	5.640848284489408115e-02	-2.050751287170271553e-02	-1.054581910583802795e-01	3.700000000000000000e+01
2.679600000790003378e+02	1.160064746959523774e-01	-4.045747709612346199e-02	-3.752755750006624424e-01	4.300000000000000000e+01
2.688000000792669653e+02	5.513151578355035554e-02	-7.022397681008563097e-02	-3.754379003853003383e-01	2.100000000000000000e+01
2.696400000795051710e+02	3.390184379855121222e-02	-9.980701201359032382e-02	-3.843827853851653487e-01	4.500000000000000000e+01
2.704800000797433768e+02	7.406737656576289908e-02	-3.945676158453359506e-02	-2.934088330773487741e-01	2.600000000000000000e+01
2.713200000800100042e+02	1.141856142566286536e-01	1.007934172933646622e-01	-4.041392973082125195e-01	3.200000000000000000e+01
2.721600000802482100e+02	5.477680271095586306e-02	3.086013166080370240e-02	-2.855596444237775700e-01	3.400000000000000000e+01
2.730000000804864158e+02	8.489504040182005440e-02	7.045984545616867933e-02	-4.266553407700683920e-01	2.700000000000000000e+01
2.738400000807530432e+02	8.567540916152971420e-02	7.076006010964341897e-02	-3.868379568277866554e-01	2.700000000000000000e+01
2.746800000809912490e+02	4.612471238681692398e-02	5.077673870150523072e-02	-3.575075490394059585e-01	3.300000000000000000e+01
2.755200000812294547e+02	1.365267205357589830e-01	-3.972361905429178108e-02	-5.074060956740087391e-01	4.000000000000000000e+01
2.763600000814960822e+02	-3.142213929818282736e-03	4.022634517012946276e-02	-2.472031889432138030e-01	2.500000000000000000e+01
2.772000000817342880e+02	5.770909744441077294e-02	-9.373368625233524654e-03	-5.197801044243099966e-01	3.300000000000000000e+01
2.780400000819724937e+02	4.882053173854217221e-02	3.042648827244676113e-02	-4.931686468285843006e-01	3.400000000000000000e+01
2.788800000822391212e+02	-2.127405841414642396e-02	-5.935669003337551430e-02	-1.336556229824878983e-01	4.600000000000000000e+01
2.797200000824773269e+02	6.934077757835233058e-02	6.050988123174683153e-02	-4.034730069247736139e-01	3.300000000000000000e+01
2.805600000827155327e+02	1.194590152692143192e-01	-9.890404972888511281e-03	-3.640614364440803996e-01	2.900000000000000000e+01
2.814000000829821602e+02	-9.878853661939857034e-03	-9.740297646152029643e-03	-3.644063778864321534e-01	3.500000000000000000e+01
2.822400000832203659e+02	4.057044956334721064e-02	-6.923993989035537311e-02	-3.439802737517609899e-01	3.800000000000000000e+01
2.830800000834585717e+02	-1.023356673453434951e-02	-5.934001144151324070e-02	-2.630874841362622618e-01	3.400000000000000000e+01
2.839200000837251991e+02	-1.106119273453014529e-01	-2.905647537989697327e-02	-8.318893750166012069e-02	2.700000000000000000e+01
2.847600000839634049e+02	1.919889234931204669e-02	1.082677447708402241e-02	-1.251368421172891487e-01	2.200000000000000000e+01
2.856000000842016107e+02	1.085604088186418181e-01	5.107695335497997036e-02	-3.961919571174234989e-01	2.900000000000000000e+01
2.864400000844682381e+02	3.832393343691009591e-02	-7.930665425779359623e-02	-4.771659094252402866e-01	3.200000000000000000e+01
2.872800000847064439e+02	-1.619361894829935977e-01	-1.488396536857186092e-01	-3.379978270214980540e-01	3.100000000000000000e+01
2.881200000849446496e+02	-2.243278778462531875e-02	-1.847272466480198716e-02	-4.376934669253067511e-01	2.900000000000000000e+01
2.889600000852112771e+02	4.714155652825624543e-02	4.111031053870295437e-02	-3.973079441367985964e-01	3.900000000000000000e+01
2.898000000854494829e+02	8.652672053575827249e-02	7.082677447708451979e-02	-3.275514322137507151e-01	2.200000000000000000e+01
2.906400000856876886e+02	7.480045024912662655e-02	1.309435246201022807e-01	-4.076528855791483608e-01	2.500000000000000000e+01
2.914800000859543161e+02	3.996433951243716365e-03	-3.928997566593483981e-02	-2.476528855791482187e-01	3.100000000000000000e+01
2.923200000861925218e+02	5.279040950441959978e-02	1.055991700732583638e-02	-2.279775363484173312e-01	3.300000000000000000e+01
2.931600000864307276e+02	2.229381120278439710e-02	1.106099527829060847e-01	-2.475514322137506440e-01	2.400000000000000000e+01
2.940000000866973551e+02	-5.815549202250380745e-02	-2.913986833919501862e-02	-1.461919571174252752e-01	2.900000000000000000e+01
2.948400000869355608e+02	3.061483599249825716e-02	1.107767387015048399e-01	-2.445484125979877632e-01	3.300000000000000000e+01
2.956800000871737666e+02	4.917233616394511841e-02	1.010959502711017421e-02	-1.144672499056689219e-01	3.000000000000000000e+01
2.965200000874403941e+02	1.381791395606750683e-01	5.029305953756946224e-02	-2.949136447134179662e-01	2.500000000000000000e+01
2.973600000876785998e+02	1.479663117171181597e-01	6.994280910851102817e-02	-2.644063778864325087e-01	3.000000000000000000e+01
2.982000000879168056e+02	4.742241833914029314e-02	-4.017394103450566689e-02	-3.945281219249086035e-01	3.000000000000000000e+01
2.990400000881834330e+02	3.758795110634949310e-02	4.010959502711131108e-02	-4.355426555788799448e-01	3.100000000000000000e+01
2.998800000884216388e+02	-3.239712729705246375e-03	1.108100958852240581e-01	-3.862528291366587041e-01	2.000000000000000000e+01
3.007200000886598446e+02	1.060981562014493562e-01	-6.925661848221498218e-02	-3.959281783673898047e-01	2.800000000000000000e+01
3.015600000889264720e+02	3.586168081971763399e-02	-1.860615339968063608e-02	-3.954412022134832227e-01	3.200000000000000000e+01
3.024000000891646778e+02	4.564885297616250170e-02	-1.080390812764457920e-01	-4.975108508675916141e-01	2.400000000000000000e+01
3.032400000894028835e+02	-2.432749948566481635e-02	-1.672385088671735076e-01	-2.786674192331215494e-01	2.900000000000000000e+01
3.040800000896695110e+02	2.560155789981521934e-02	2.611383806088163340e-03	-4.296210808678555537e-01	2.200000000000000000e+01
3.049200000899077168e+02	3.657110696490839530e-02	6.361209931768030401e-02	-3.715689854834867134e-01	2.700000000000000000e+01
3.057600000901459225e+02	4.659475450308470101e-02	-5.603765025326357119e-02	-2.634965994260358713e-01	2.900000000000000000e+01
3.066000000904125500e+02	-3.121475038840415550e-03	-8.537050657887057525e-02	-2.836183434645143109e-01	3.500000000000000000e+01
3.074400000906507557e+02	6.711500034288953032e-02	-2.460329135331562611e-02	-1.633951460606422046e-01	2.800000000000000000e+01
3.082800000908889615e+02	6.744606587731105662e-02	2.584703062689808206e-02	-1.541661916376604324e-01	2.100000000000000000e+01
3.091200000911555890e+02	3.761159864452068291e-02	3.568024470830089001e-02	-7.394299423378747349e-02	2.100000000000000000e+01
3.099600000913937947e+02	-1.317262702866326407e-01	2.578031625945786942e-02	-2.219342175989158505e-01	2.500000000000000000e+01
3.108000000916320005e+02	5.751700849183016828e-02	-6.365261161730551009e-02	-3.998645689448103724e-01	3.000000000000000000e+01
3.116400000918986279e+02	2.174460658773131883e-01	-4.535191828824274296e-01	-3.084239311561667307e-01	2.700000000000000000e+01
3.124800000921368337e+02	1.735147572462025778e-02	-5.331903978010821277e-02	-2.579978270214979830e-01	2.800000000000000000e+01
3.133200000923750395e+02	-7.262487673720663395e-02	-7.323564682081062926e-02	-1.972064907713964033e-01	3.200000000000000000e+01
3.141600000926416669e+02	8.737512326279173180e-02	-1.029687893510518037e-01	-2.664557358674564114e-01	3.700000000000000000e+01
3.150000000928798727e+02	1.776115986445230277e-01	7.164639383825388563e-03	-2.068818400021275039e-01	4.000000000000000000e+01
3.158400000931180784e+02	3.718594295740729194e-02	6.747674587330720897e-03	-2.290123606754708163e-01	3.400000000000000000e+01
3.166800000933847059e+02	3.732782818644686529e-02	1.571479607919661348e-01	-2.408588119257046856e-01	2.700000000000000000e+01
3.175200000936229117e+02	-3.236475381730308243e-02	-3.271861047315560711e-02	-2.002703824064013816e-01	4.200000000000000000e+01
3.183600000938611174e+02	6.697311511385173333e-02	-1.033023611882493142e-01	-2.188703259639162013e-01	2.300000000000000000e+01
3.192000000941277449e+02	5.751700849183016828e-02	4.658088866873111300e-02	-2.882413150984515227e-01	2.900000000000000000e+01
3.200400000943659506e+02	-3.241204889365079111e-02	-6.335239696382899410e-02	-5.771375759838548447e-02	3.600000000000000000e+01
3.208800000946041564e+02	1.471859429574102762e-01	-1.033357183719694206e-01	-2.086065472138827204e-01	2.800000000000000000e+01
3.217200000948707839e+02	1.273514757246214657e-01	-2.343578992312700393e-02	-1.293167207716638956e-01	2.200000000000000000e+01
3.225600000951089896e+02	2.758795110634970627e-02	-7.366929020916757054e-02	-2.923555807934974382e-02	2.500000000000000000e+01
3.234000000953471954e+02	1.267839348084667250e-01	3.648081711757278356e-02	-2.481601524061360919e-01	2.800000000000000000e+01
3.242400000956138229e+02	5.612180373962161184e-02	-1.410293359752134990e-02	-2.173079441367935516e-01	3.300000000000000000e+01
3.250800000958520286e+02	-4.295594227162702339e-02	4.601381654549729916e-02	-2.374905601945123124e-01	2.800000000000000000e+01
3.259200000960902344e+02	-2.314512257701473175e-02	-2.386943331148305703e-02	-1.170847467329192426e-01	3.600000000000000000e+01
3.267600000963568618e+02	-3.783606107685244524e-03	2.616392387223509530e-02	-2.055426555788795184e-01	3.100000000000000000e+01
3.276000000965950676e+02	4.602721358693173670e-02	-3.445318402657981949e-02	-3.949339353864989022e-01	2.300000000000000000e+01
3.284400000968332733e+02	1.597991851058289114e-02	-3.430307669984067331e-02	-2.636150416363296500e-01	4.100000000000000000e+01
3.292800000970999008e+02	7.536508251808449188e-02	8.531331568738398374e-02	-3.020526598092079240e-01	3.900000000000000000e+01
3.301200000973381066e+02	1.449630743691425749e-01	-1.472004149633754366e-02	-3.824178919246392638e-01	2.200000000000000000e+01
3.309600000975763123e+02	1.443245908384707121e-01	3.511317258506529981e-02	-3.845281219249052640e-01	2.500000000000000000e+01
3.318000000978429398e+02	8.437188591481792344e-02	-4.518704206841306359e-02	-4.361919571174226462e-01	3.100000000000000000e+01
3.326400000980811456e+02	6.444282852933724826e-02	-4.886827414934735714e-03	-2.561919571174229304e-01	2.500000000000000000e+01
3.334800000983193513e+02	-1.645577792123731342e-02	-8.490350600679530402e-02	-3.467398052905696915e-01	2.300000000000000000e+01
3.343200000985859788e+02	3.839698777658764328e-01	1.153967086466831660e-01	-3.577543389445452249e-01	3.100000000000000000e+01
3.351600000988241845e+02	9.453741868203024978e-02	-4.686684312616762327e-03	-3.671456187521577874e-01	3.500000000000000000e+01
3.360000000990623903e+02	3.491577929279543469e-02	-4.419826842859464477e-03	-2.466789332713315019e-01	2.800000000000000000e+01
3.368400000993290178e+02	2.453741868202996557e-02	3.548010160598202845e-02	-1.569427120213653382e-01	1.600000000000000000e+01
3.376800000995672235e+02	-4.147295076346075859e-01	-2.142863981079807800e-01	-1.753803301942458148e-01	3.200000000000000000e+01
3.385200000998054293e+02	3.562520543798797235e-02	-2.421968374054017659e-02	-3.944469592325923202e-01	2.100000000000000000e+01
3.393600001000720567e+02	4.593262343423809568e-02	-8.386943331148444258e-02	-2.445889939441485694e-01	1.500000000000000000e+01
3.402000001003102625e+02	1.264055741976992664e-01	-3.685968801027783570e-03	-2.733715535593752577e-01	2.300000000000000000e+01
3.410400001005484683e+02	-7.312147503884247612e-02	-4.386943331148440706e-02	-1.721135318284474636e-01	3.300000000000000000e+01
3.418800001008150957e+02	5.666569711760160999e-02	5.636406697455331738e-02	-4.324787639438802955e-01	2.600000000000000000e+01
3.427200001010533015e+02	-3.359442580230087572e-02	-6.335239696382899410e-02	-4.428237053862282835e-01	3.100000000000000000e+01
3.435600001012915072e+02	3.661840204125432763e-02	-4.375268316846447902e-02	-5.130063214439459784e-01	3.000000000000000000e+01
3.444000001015581347e+02	4.593262343423631933e-02	1.626399542339385107e-02	-5.042643431748761174e-01	2.700000000000000000e+01
3.452400001017963405e+02	6.631098404500512800e-02	-6.298546794291226547e-02	-2.559484690404705276e-01	2.300000000000000000e+01
3.460800001020345462e+02	6.550696774712250203e-02	6.914460505927699785e-03	-3.463137011558998779e-01	2.500000000000000000e+01
3.469200001023011737e+02	1.251286071363555408e-01	7.815104466360800473e-03	-2.948933540403384512e-01	3.500000000000000000e+01
3.477600001025393794e+02	-1.506057316902875698e-02	-2.175125214528339512e-02	-3.436556229824869746e-01	2.500000000000000000e+01
3.486000001027775852e+02	5.434823837664737312e-02	7.698354323339984262e-03	-3.131280654824220022e-01	3.500000000000000000e+01
3.494400001030442127e+02	-5.662131068845077664e-02	-1.422682884929384883e-01	-2.337367856748091555e-01	2.100000000000000000e+01
3.502800001032824184e+02	6.323680408251419749e-02	-2.241839581967752792e-02	-3.939599830786839618e-01	3.200000000000000000e+01
3.511200001035206242e+02	1.354422207876027073e-02	-2.250178877897646146e-02	-3.627425426939119291e-01	3.200000000000000000e+01
3.519600001037872516e+02	-6.714155652825581910e-02	-7.295211075919461052e-02	-6.253963596311784556e-02	3.700000000000000000e+01
3.528000001040254574e+02	1.130003287007816937e-01	-2.281868202431436288e-02	-4.340411457709993925e-01	3.800000000000000000e+01
3.536400001042636632e+02	-2.971652040664292116e-01	-2.228020034324540433e-01	-8.671951461749216605e-02	2.600000000000000000e+01
3.544800001045302906e+02	3.331394235205564769e-03	-7.301882512663215863e-02	-1.678557923099415206e-01	2.500000000000000000e+01
3.553200001047684964e+02	1.039935253040482621e-01	-1.358589724986725145e-02	-4.679166643291807759e-01	2.600000000000000000e+01
3.561600001050067021e+02	7.356786961693373428e-02	-5.351918288242707433e-02	-2.898848596178886794e-01	3.200000000000000000e+01
3.570000001052733296e+02	1.634732794642435039e-01	-4.326900400453048690e-02	-4.005544518295156564e-01	3.100000000000000000e+01
3.578400001055115354e+02	-1.171179089900817871e-01	-9.341911133126767908e-02	-2.501283476948437112e-01	3.600000000000000000e+01
3.586800001057497411e+02	-3.669225330296832510e-02	-4.421968374054152662e-02	-3.702298010602405043e-01	2.900000000000000000e+01
3.595200001060163686e+02	1.307127131530094744e-02	-3.468668431261701102e-02	-2.490529420216329726e-01	3.300000000000000000e+01
3.603600001062545743e+02	-4.685778607017887509e-02	-3.510364910911256686e-02	-1.578760829830212487e-01	3.000000000000000000e+01
3.612000001064927801e+02	5.269291070453263615e-02	5.412913566533461562e-02	-4.773282348098764061e-01	3.600000000000000000e+01
3.620400001067594076e+02	-1.744897452450544506e-02	-1.667143674393933850e-02	-1.874093975021953185e-01	3.700000000000000000e+01
3.628800001069976133e+02	1.226725501741832147e-02	-1.710508013229450341e-02	-1.775108508675931063e-01	2.400000000000000000e+01
3.637200001072358191e+02	5.148688625770780902e-02	7.227781196889271342e-02	-2.866586425982511344e-01	3.900000000000000000e+01
3.645600001075024466e+02	3.113217318510841380e-02	-2.835597452178273414e-02	-2.155223649058015667e-01	2.700000000000000000e+01
3.654000001077406523e+02	-9.340777578350056842e-03	-3.858947480782237704e-02	-1.161107944251043023e-01	3.500000000000000000e+01
3.662400001079788581e+02	9.547788127516554368e-03	-4.902311819617732880e-02	-1.079166643291795680e-01	2.800000000000000000e+01
3.670800001082454855e+02	1.288620095204979776e-01	3.032641672128821853e-02	-5.901283476948453455e-01	3.700000000000000000e+01
3.679200001084836913e+02	6.867282921511375093e-02	3.084345306894409333e-02	-3.716095668296457433e-01	4.200000000000000000e+01
3.687600001087218970e+02	8.822352598982519112e-02	1.198760947410733024e-01	-3.530502046182899534e-01	3.300000000000000000e+01
3.696000001089885245e+02	3.760868999732736029e-02	-9.050751287170299975e-02	-2.526849725028572635e-01	2.600000000000000000e+01
3.704400001092267303e+02	8.647360816502214220e-02	-4.072433456588253620e-02	-1.993978834639840159e-01	3.800000000000000000e+01
3.712800001094649360e+02	8.548041156175578692e-02	-1.174172866933265169e-02	-2.475108508675916141e-01	2.800000000000000000e+01
3.721200001097315635e+02	-8.551278504151227366e-02	-7.184180022049080350e-02	-1.671862000983193042e-01	4.400000000000000000e+01
3.729600001099697693e+02	5.394332158050829662e-02	-4.175840726119250945e-02	-2.561310850981843856e-01	4.900000000000000000e+01
3.738000001102079750e+02	3.352133126179879241e-03	1.790802090161136562e-02	-3.157049809635168458e-01	3.800000000000000000e+01
3.746400001104746025e+02	-7.002579946414400069e-03	-5.264237262976401155e-02	-1.452382954826916261e-01	3.400000000000000000e+01
3.754800001107128082e+02	6.224069883204741416e-02	3.667380510398210447e-02	-2.436556229824873299e-01	3.900000000000000000e+01
3.763200001109510140e+02	-8.586965004006685831e-03	-5.412676730528964697e-02	-3.940005644248412153e-01	3.800000000000000000e+01
3.771600001112176415e+02	-7.868155515670061106e-02	-3.469383942852477531e-02	-1.661919571174248489e-01	2.700000000000000000e+01
3.780000001114558472e+02	1.015549202250305427e-01	1.150393031017165058e-01	-3.969630026944450663e-01	3.000000000000000000e+01
3.788400001116940530e+02	9.190963329762347200e-02	-2.517751859246164514e-02	-2.657861436558341950e-01	3.500000000000000000e+01
3.796800001119606804e+02	-2.870520269487286669e-02	-2.572791212383496173e-02	-1.544469592325903307e-01	3.600000000000000000e+01
3.805200001121988862e+02	-1.292727436110254757e-01	-1.365951989005482758e-01	-3.047310286557003423e-01	1.400000000000000000e+01
3.813600001124370920e+02	-4.097456943744877123e-01	-2.366785918598468541e-01	-3.958673063481512600e-01	1.900000000000000000e+01
3.822000001127037194e+02	-9.958522218044052465e-03	-6.652848453310689081e-02	-2.033715535593749735e-01	3.200000000000000000e+01
3.830400001129419252e+02	3.937934671311182910e-02	4.303787207853559948e-02	-3.009772541359971854e-01	2.800000000000000000e+01
3.838800001131801309e+02	-2.154290727563790142e-02	-7.774602173887767975e-02	-3.001250458666593346e-01	2.600000000000000000e+01
3.847200001134467584e+02	1.751119119744082298e-02	1.324541213634420345e-01	-3.294960350011955086e-01	2.900000000000000000e+01
3.855600001136849642e+02	3.770037150282590233e-02	-4.791280765747529813e-02	-3.300033018281833819e-01	2.900000000000000000e+01
3.864000001139231699e+02	-3.334012017678844586e-02	-4.831309386211213308e-02	2.963146605638478093e-02	2.600000000000000000e+01
3.872400001141897974e+02	-1.390766109294183650e-02	1.137001289255135106e-02	-3.876557077033382370e-02	2.800000000000000000e+01
3.880800001144280031e+02	-2.390766109294339969e-02	1.107695835855961874e-01	-1.583394666356667813e-01	3.700000000000000000e+01
3.889200001146662089e+02	2.481537184571536159e-02	-7.921373782254370610e-02	-3.821772259718692055e-02	3.400000000000000000e+01
3.897600001149328364e+02	3.464983907850438527e-02	-7.981416712949762626e-02	-1.082380132702684961e-01	2.900000000000000000e+01
3.906000001151710421e+02	1.640350030860027175e-01	-2.014773896669463937e-02	-2.092119655780813048e-01	2.700000000000000000e+01
3.914400001154092479e+02	4.238694703187917412e-01	-9.939720233300253227e-02	1.107677437488359118e-01	3.200000000000000000e+01
3.922800001156758753e+02	8.311274909725518967e-02	-8.009770319111542136e-02	-2.385220826933807103e-01	5.000000000000000000e+01
3.931200001159140811e+02	5.306545402090812047e-02	4.965211793098767146e-02	-2.087249894241747228e-01	5.200000000000000000e+01
3.939600001161522869e+02	5.287627371552616751e-02	-3.021445333413375067e-02	-9.435162981958455930e-03	6.900000000000000000e+01
3.948000001164189143e+02	9.332557694081344835e-02	-6.147395387703369352e-04	-1.691308028857658741e-01	5.100000000000000000e+01
3.956400001166571201e+02	2.360934739888875811e-02	-1.009983471515472075e-01	-1.080756878856306002e-01	5.900000000000000000e+01
3.964800001168953258e+02	3.389311785696413892e-02	-9.118181166200578502e-02	-1.579742345202337361e-01	5.800000000000000000e+01
3.973200001171619533e+02	-4.490085769620932865e-02	-3.118181166200439947e-02	-1.592728375973209154e-01	4.600000000000000000e+01
3.981600001174001591e+02	2.623422413609688419e-02	-7.106506151898628332e-02	-1.601250458666587662e-01	5.600000000000000000e+01
3.990000001176383648e+02	1.375111911974400414e-01	8.534652276377840963e-03	-2.801453365397392758e-01	5.700000000000000000e+01
3.998400001179049923e+02	4.822061734263272115e-02	-7.183227674453895872e-02	-1.097801044243080781e-01	5.800000000000000000e+01
4.006800001181431981e+02	3.015971547282170206e-02	-7.171552660151991887e-02	-7.860324538569685160e-02	6.300000000000000000e+01
4.015200001183814038e+02	3.150762514868432618e-02	-5.178224096896055784e-02	-6.868440807801690084e-02	4.900000000000000000e+01
4.023600001186480313e+02	1.330210675917591345e-01	-3.201574125499639933e-02	-1.009569634629166046e-01	4.800000000000000000e+01
4.032000001188862370e+02	5.031108336465806019e-03	-4.223256294917465681e-02	-6.205265980920948721e-02	5.600000000000000000e+01
4.040400001191244428e+02	4.626078032146629937e-02	-6.241602745963437116e-02	-1.829462405336101938e-03	4.800000000000000000e+01
4.048800001193910703e+02	1.376323375355017475e-01	-2.314988550146779289e-02	-8.160626500146506146e-02	5.200000000000000000e+01
4.057200001196292760e+02	4.942955043665264725e-02	1.716700774386925588e-02	-2.106120220205660587e-01	5.200000000000000000e+01
4.065600001198674818e+02	3.091934534155171832e-02	1.173671508461868740e-01	-2.502467899051374900e-01	2.800000000000000000e+01
4.074000001201341092e+02	3.333139423520492528e-02	4.706693619271007378e-02	-3.708960914436794098e-01	3.500000000000000000e+01
4.082400001203723150e+02	4.510495959818250356e-02	5.720036492759028590e-02	-3.920932411553685881e-01	2.800000000000000000e+01
4.090800001206105208e+02	4.624004143048665583e-02	-4.311652831774637207e-02	-2.827222520208305667e-01	3.500000000000000000e+01
4.099200001208771482e+02	-4.189180305384354597e-02	-1.133333500119251269e-01	-1.024584732707989332e-01	2.800000000000000000e+01
4.107600001211153540e+02	-1.061483599249868348e-02	-6.365024325726320598e-02	-4.144393961682801830e-02	2.600000000000000000e+01
4.116000001213535597e+02	-3.919598370211474503e-02	-3.329999282820494955e-02	-4.103812615523594332e-02	4.200000000000000000e+01
4.124400001216201872e+02	-3.806090186981059276e-02	-3.356685029796313557e-02	-8.132219557835185242e-02	2.700000000000000000e+01
4.132800001218583930e+02	-6.775348387356316948e-02	1.628304237529842879e-02	-9.180917173225644490e-02	2.300000000000000000e+01
4.141200001220965987e+02	1.638072536458583528e-01	-3.400049368632007685e-02	-1.733512628862996507e-01	2.300000000000000000e+01
4.149600001223632262e+02	4.185614256629222041e-03	-4.416727960491773075e-02	-2.339194017325230135e-01	3.000000000000000000e+01
4.158000001226014319e+02	5.444573717653078404e-02	-1.465095876885325055e-02	-1.935338789440113061e-01	3.500000000000000000e+01
4.166400001228396377e+02	4.534434362710726418e-02	-6.478438750373172184e-02	-3.043860872133468121e-01	2.900000000000000000e+01
4.174800001231062652e+02	5.567540916152857733e-02	-4.488445905488980259e-02	-2.544875405787490052e-01	2.900000000000000000e+01
4.183200001233444709e+02	-3.449631926066842880e-03	-4.901137646752040666e-03	-3.929657400977877302e-01	2.600000000000000000e+01
4.191600001235826767e+02	8.704696637556530447e-02	5.365719823006820377e-03	-4.340817271171584224e-01	2.500000000000000000e+01
4.200000001238493041e+02	7.681049099383585599e-02	1.491539784279094505e-02	-4.355426555788799448e-01	2.200000000000000000e+01
4.208400001240875099e+02	1.723614668095052593e-02	-5.568503146416414751e-02	-4.956846902904370467e-01	2.000000000000000000e+01
4.216800001243257157e+02	5.704696637556594396e-02	2.483200488349091017e-02	-4.453803301942453885e-01	3.200000000000000000e+01
4.225200001245923431e+02	6.801651544066089627e-02	1.045818260055924043e-01	-4.462731198097404928e-01	3.000000000000000000e+01
4.233600001248305489e+02	8.839487605142970494e-02	-4.501788778976933969e-02	-2.681398617330561507e-01	2.800000000000000000e+01
4.242000001250687546e+02	5.794557282614398730e-02	-4.561831709672414803e-02	-3.781601524061333208e-01	2.100000000000000000e+01
4.250400001253069604e+02	3.856040881863975756e-02	-4.571838864788269063e-02	-3.263339918289798192e-01	3.200000000000000000e+01
4.258800001255735879e+02	1.867864650950679106e-02	-3.570171005602418290e-02	-6.647602654053663684e-02	2.700000000000000000e+01
4.267200001258117936e+02	1.788914743530618523e-01	3.424825416839638592e-02	-1.969832933675235154e-01	2.700000000000000000e+01
4.275600001260499994e+02	9.198892349312259853e-03	6.401475388235944308e-02	-2.169630026944435741e-01	3.200000000000000000e+01
4.284000001263166268e+02	3.929348250200348502e-02	1.503214798580909672e-02	-2.987688725985169214e-01	2.300000000000000000e+01
4.292400001265548326e+02	3.900971204392611469e-02	-6.530142385138759664e-02	-1.886877099062012064e-01	2.900000000000000000e+01
4.300800001267930384e+02	9.979008080363804822e-02	4.453179023001663239e-02	-3.354817835596453079e-01	3.300000000000000000e+01
4.309200001270596658e+02	-5.042274703991900253e-02	-7.511795934092990734e-02	-1.448933540403363196e-01	3.900000000000000000e+01
4.317600001272978716e+02	1.299556135708481719e-01	4.549914855788639301e-02	-4.070847467329219427e-01	1.800000000000000000e+01
4.326000001275360773e+02	8.000290864719694639e-02	2.554918433346387019e-02	-1.283427684638507316e-01	3.300000000000000000e+01
4.334400001278027048e+02	5.038126925796326816e-02	1.606622068111995816e-02	-2.201486383679220893e-01	3.100000000000000000e+01
4.342800001280409106e+02	2.311616380176761965e-01	1.715032915200964680e-02	2.713241143942823896e-02	2.500000000000000000e+01
4.351200001282791163e+02	7.068868725421317833e-02	3.725040070316865126e-02	-1.935168900991186547e-01	3.400000000000000000e+01
4.359600001285457438e+02	1.007123347923872814e-01	-3.269956352125014121e-02	-2.926443911566991574e-01	3.700000000000000000e+01
4.368000001287839495e+02	1.104340032680717343e-02	2.770072268338452659e-02	-1.623603217335851667e-01	4.200000000000000000e+01
4.376400001290221553e+02	1.658236319308059592e-03	-2.206577703057632789e-02	-1.826241004836202109e-01	3.100000000000000000e+01
4.384800001292887828e+02	-1.912213244040117388e-02	-9.249942041893355338e-02	-2.735371807721946880e-01	3.000000000000000000e+01
4.393200001295269885e+02	-4.857823906242231260e-02	-6.161545505036158943e-02	-3.938821222145474366e-01	2.400000000000000000e+01
4.401600001297651943e+02	5.116163801767470432e-02	-1.014987049073425851e-01	-2.441459009645807754e-01	3.000000000000000000e+01
4.410000001300318218e+02	8.146905601392440133e-02	-3.083156123294816808e-02	-2.434763087529603354e-01	2.700000000000000000e+01
4.418400001302700275e+02	4.097245771228941180e-02	3.986893962516546708e-02	-2.728472978874947330e-01	3.800000000000000000e+01
4.426800001305082333e+02	7.033397418161868586e-02	1.993565399260521787e-02	-3.129487512528914550e-01	3.100000000000000000e+01
4.435200001307748607e+02	6.075962986873406635e-02	-3.953063106788068382e-02	-2.130907859644484148e-01	4.100000000000000000e+01
4.443600001310130665e+02	5.054680202517403131e-02	-4.883013020976623153e-02	-4.038009595222291637e-01	1.800000000000000000e+01
4.452000001312512723e+02	1.503339741816187569e-01	4.207051375066495069e-02	-3.853836320224299783e-01	3.300000000000000000e+01
4.460400001315178997e+02	1.047585941065598547e-02	-4.761259300399789396e-02	-3.164387470225626942e-01	3.600000000000000000e+01
4.468800001317561055e+02	6.113799047950330134e-02	3.323801518085467421e-02	-2.566619444264368610e-01	3.800000000000000000e+01
4.477200001319943112e+02	-8.460001371556558070e-03	-1.601144818545208182e-02	-3.477170594265697190e-01	2.800000000000000000e+01
4.485600001322609387e+02	5.151635109026742043e-02	-1.352609115517608984e-01	-3.287924650997826603e-01	2.200000000000000000e+01
4.494000001324991445e+02	1.705531395655768279e-03	-4.710518020385912052e-03	-2.278590941381271051e-01	3.000000000000000000e+01
4.502400001327373502e+02	2.326626891507643791e-02	-1.370980250879405560e-02	-2.276561874073301794e-01	3.200000000000000000e+01
4.510800001330039777e+02	8.312438368603736194e-02	-3.242801936717221167e-03	-1.682446169266356151e-01	3.500000000000000000e+01
4.519200001332421834e+02	1.267508046074894423e-02	-3.302598024253988740e-02	-1.590156625036573956e-01	2.200000000000000000e+01
4.527600001334803892e+02	9.326626891507494577e-02	-4.242555093558664225e-02	-3.106794976961726462e-01	3.100000000000000000e+01
4.536000001337470167e+02	9.269872799892198145e-02	1.735762737023716085e-02	-2.124244955810077329e-01	2.800000000000000000e+01
4.544400001339852224e+02	6.269872799892262094e-02	3.830830710624777424e-02	-2.334390292349812768e-01	3.000000000000000000e+01
4.552800001342234282e+02	6.227307231180745362e-02	-6.135812105655613635e-02	-2.318360660617031499e-01	3.200000000000000000e+01
4.561200001344900556e+02	1.418474166246923573e-01	8.491771616705001691e-03	-1.998678707729943937e-01	3.400000000000000000e+01
4.569600001347282614e+02	-4.808164076078824678e-02	-8.132476387283649188e-02	-8.794025683044282005e-02	3.000000000000000000e+01
4.578000001349664672e+02	8.182376908652067016e-02	8.890873641320240495e-02	-2.285083956766698066e-01	2.500000000000000000e+01
4.586400001352330946e+02	-1.287674193678078893e-01	-4.052419146356456281e-02	-1.885083956766706592e-01	4.300000000000000000e+01
4.594800001354713004e+02	2.127987570853839827e-02	-3.077437034146068839e-02	-3.278996754842840033e-01	3.600000000000000000e+01
4.603200001357095061e+02	2.137446586123203929e-02	-4.064094160658360266e-02	-2.881634542343167737e-01	3.500000000000000000e+01
4.611600001359761336e+02	6.021573649075406820e-02	3.955920149573532996e-02	-3.289344998113392649e-01	3.800000000000000000e+01
4.620000001362143394e+02	7.016844141440614635e-02	3.931310887272942978e-04	-3.603142655807420880e-01	3.600000000000000000e+01
4.628400001364525451e+02	-3.020991919636095702e-02	-8.990708356474907958e-02	-7.033455625382245557e-02	3.400000000000000000e+01
4.636800001367191726e+02	1.997926110902348285e-02	2.001763093945498895e-01	-3.686301397151456882e-01	3.200000000000000000e+01
4.645200001369573783e+02	5.787463021162331245e-02	-7.999047652404822628e-02	-1.776967687534867224e-01	3.100000000000000000e+01
4.653600001371955841e+02	5.799286790248814327e-02	-4.950679736011309728e-02	-3.076561874073302505e-01	4.000000000000000000e+01
4.662000001374622116e+02	7.614507291718197735e-03	-4.997379793218748034e-02	-3.585489770228296180e-01	3.400000000000000000e+01
4.670400001377004173e+02	7.023318837392267255e-03	-6.944008299267245832e-02	-3.098678707729938253e-01	4.400000000000000000e+01
4.678800001379386231e+02	-4.382799253683877794e-02	-5.965690468685203030e-02	-4.000301961576298027e-01	2.000000000000000000e+01
4.687200001382052506e+02	1.058645894669130172e-01	6.030973812942974632e-02	-2.992185692344495607e-01	3.500000000000000000e+01
4.695600001384434563e+02	-5.223197289044634317e-03	-6.999047652404755127e-02	-2.576156060611722864e-01	4.200000000000000000e+01
4.704000001386816621e+02	-5.657110696490974533e-02	-1.496235475031317819e-01	-2.463575843302443502e-01	1.900000000000000000e+01
4.712400001389482895e+02	3.297958980980197907e-02	-4.977365482987039513e-02	-3.058706081763364892e-01	3.400000000000000000e+01
4.720800001391864953e+02	2.743114428072956912e-03	-3.955683313569213766e-02	-2.674938620226949837e-01	3.300000000000000000e+01
4.729200001394247010e+02	-7.824426488079794240e-03	-7.040744132054488347e-02	-3.203751375999797091e-01	3.500000000000000000e+01
4.737600001396913285e+02	1.139520475220834328e-02	-8.039076272868594941e-02	-2.833172851965066741e-01	3.800000000000000000e+01
4.746000001399295343e+02	6.191545059201608581e-02	-4.042411991240513203e-02	-3.047376323120705166e-01	2.600000000000000000e+01
4.754400001401677400e+02	1.209222539887484515e-01	1.930902261783895568e-02	-3.352043177928969442e-01	4.000000000000000000e+01
4.762800001404343675e+02	-2.026012291990220149e-02	-5.074101315774015575e-02	-1.651028644275012169e-01	4.100000000000000000e+01
4.771200001406725733e+02	9.361516469326147671e-03	-1.111746565460967062e-01	-1.748593763505486010e-01	4.500000000000000000e+01
4.779600001409107790e+02	5.893586078221346725e-02	-4.139147824027489264e-02	-2.046970509659118420e-01	3.700000000000000000e+01
4.788000001411774065e+02	3.798995925529169426e-02	-4.179176444491261577e-02	-3.437839706773342385e-01	5.000000000000000000e+01
4.796400001414156122e+02	5.713864788106270964e-02	-3.160829993445268826e-02	-3.236013546196172541e-01	4.000000000000000000e+01
4.804800001416538180e+02	-7.286135211893807195e-02	-4.267572981348255468e-02	-1.146970509659119841e-01	3.700000000000000000e+01
4.813200001419204455e+02	-1.255393412268723807e-02	-5.294258728324141572e-02	-4.462188514468703460e-01	2.500000000000000000e+01
4.821600001421586512e+02	8.590897589606427687e-02	-1.332619489601771789e-02	-2.362797234661062618e-01	2.800000000000000000e+01
4.830000001423968570e+02	6.612180373962317503e-02	4.605669720516658572e-02	-4.251231551005822951e-01	2.800000000000000000e+01
4.838400001426634844e+02	-3.420926179479977236e-02	-8.454373210178722786e-02	-3.054072245236909566e-01	3.000000000000000000e+01
4.846800001429016902e+02	6.460836129654801141e-02	-3.596141240987105192e-02	-2.355086778890900234e-01	2.500000000000000000e+01
4.855200001431398960e+02	4.458471375837724793e-02	-3.584466226685290025e-02	-1.737433893311752797e-01	5.000000000000000000e+01
4.863600001434065234e+02	7.475024652558559524e-02	8.340480109945236364e-02	-3.837028079850171025e-01	2.700000000000000000e+01
4.872000001436447292e+02	4.584713758374547865e-03	-4.696212792146425841e-02	-1.760362353891569143e-01	2.300000000000000000e+01
4.880400001438829349e+02	4.387528761318471027e-02	-7.429128493540382294e-03	-1.362391421199493635e-01	3.400000000000000000e+01
4.888800001441495624e+02	6.302397623895572565e-02	5.163687036230868443e-02	-3.763811768315061812e-01	2.700000000000000000e+01
4.897200001443877682e+02	-5.690508114652637062e-02	-5.901359472022527086e-02	-1.883290814471383356e-01	2.500000000000000000e+01
4.905600001446259739e+02	1.024800828609730985e-01	1.093636950419440979e-02	-3.183290814471373409e-01	3.300000000000000000e+01
4.914000001448926014e+02	-7.567212215372265405e-03	-3.964738121089883549e-02	-1.884102441394563954e-01	2.800000000000000000e+01
4.922400001451308071e+02	-4.799286790248480372e-02	-6.993091727251687928e-02	-1.389986736587598415e-01	3.500000000000000000e+01
4.930800001453690129e+02	1.174700917760951313e-02	-9.073148968178923468e-02	-2.786334415433291412e-01	4.000000000000000000e+01
4.939200001456356404e+02	4.167606656309175150e-02	-3.068145390621079827e-02	-4.083696627932980050e-01	2.600000000000000000e+01
4.947600001458738461e+02	4.210172225020691883e-02	-5.079820404922941179e-02	-4.077812332739938483e-01	3.700000000000000000e+01
4.956000001461120519e+02	-7.889147435306220757e-02	-6.126520462130446987e-02	-2.867261182738563008e-01	3.000000000000000000e+01
4.964400001463786793e+02	1.025721427270731567e-02	-7.161545505036137627e-02	-2.972739664470047671e-01	3.200000000000000000e+01
4.972800001466168851e+02	4.032815688722912739e-02	-3.178224096895831963e-02	-3.282682094278985829e-01	3.500000000000000000e+01
4.981200001468550909e+02	-7.123347923876366394e-04	-6.176556237709984742e-02	-1.880450120240269030e-01	3.700000000000000000e+01
4.989600001471217183e+02	-2.116163801767534380e-02	-3.204909843871650565e-02	-1.269696063508121142e-01	3.200000000000000000e+01
4.998000001473599241e+02	4.921672259309417541e-02	4.823443762290136050e-02	-3.760362353891544274e-01	2.900000000000000000e+01
5.006400001475981298e+02	5.940590289847946792e-02	-2.182527173596682246e-03	-2.364217581776646426e-01	3.200000000000000000e+01
5.014800001478647573e+02	1.084363538333814603e-01	-2.214916998987703778e-02	-2.881058840432633161e-01	3.000000000000000000e+01
5.023200001481029631e+02	2.796340306992206592e-02	-7.223256294917490550e-02	-4.104393114474031989e-01	2.600000000000000000e+01
5.031600001483411688e+02	2.782151784088604529e-02	-7.309984972588789987e-02	-1.698305912550193142e-01	3.200000000000000000e+01
5.040000001486077963e+02	2.756139492097986476e-02	-2.348345733866352703e-02	-3.379638493317091985e-01	2.400000000000000000e+01
5.048400001488460020e+02	-7.333721152959427059e-02	-7.356685029796317110e-02	-2.467666996200161833e-01	3.000000000000000000e+01
5.056800001490842078e+02	-2.224942477363356375e-02	-4.343342156308427349e-02	-2.350014110621021501e-01	3.000000000000000000e+01
5.065200001493508353e+02	-3.215483462094148592e-02	-9.316656409332768618e-02	-1.846970509659122683e-01	2.400000000000000000e+01
5.073600001495890410e+02	1.836541121886448025e-02	-4.326663564448551824e-02	-2.363811768315091655e-01	2.400000000000000000e+01
5.082000001498272468e+02	5.850729644790142459e-02	2.715032915200854546e-02	-3.179638493317078485e-01	2.600000000000000000e+01
5.090400001500938743e+02	8.862009520498759230e-03	-2.254945619451298455e-02	-2.685928601971721008e-01	2.800000000000000000e+01
5.098800001503320800e+02	1.091457799785739979e-01	1.716700774387014405e-02	-2.380247213509445459e-01	2.200000000000000000e+01
5.107200001505702858e+02	1.992876652076152055e-01	7.685011449853274001e-02	-4.178421052932321800e-01	2.700000000000000000e+01
5.115600001508369132e+02	4.924037013126714157e-02	-3.373363621656100264e-02	-3.479638493317089853e-01	4.300000000000000000e+01
5.124000001510751190e+02	1.945319797482447655e-02	1.603286349740074002e-02	-4.576391985624361780e-01	2.400000000000000000e+01
5.132400001513133247e+02	3.961873074203836609e-02	-1.540004936863192953e-01	-2.869290250046532265e-01	2.900000000000000000e+01
5.140800001515799522e+02	6.961873074203595024e-02	-6.408388664561837089e-02	-3.046158882735916507e-01	5.300000000000000000e+01
5.149200001518181580e+02	4.020991919636252021e-02	-5.396713650260043238e-02	-3.546158882735959139e-01	3.400000000000000000e+01
5.157600001520563637e+02	-3.971913818911865235e-02	-6.438410129909666324e-02	-4.667666996200168228e-01	3.400000000000000000e+01
5.166000001523229912e+02	1.303990995017461074e-01	1.574932743578294492e-02	-3.172942571200856321e-01	3.200000000000000000e+01
5.174400001525611970e+02	6.068286995982141718e-02	-6.471767313629328555e-02	-2.969493156777307519e-01	2.400000000000000000e+01
5.182800001527994027e+02	-2.889147435306149703e-02	-8.523470948394873403e-02	-1.662594327930317917e-01	3.500000000000000000e+01
5.191200001530660302e+02	-3.851311374229204887e-02	-7.576842442346265472e-02	-2.961376887545519310e-01	2.700000000000000000e+01
5.199600001533042359e+02	8.203077963568716768e-02	-6.385532322277676087e-03	-3.651434457736613126e-01	4.200000000000000000e+01
5.208000001535424417e+02	6.269291070453242298e-02	-5.665238979203568448e-02	-2.542709468312427390e-01	2.800000000000000000e+01
5.216400001538090692e+02	5.302397623895593881e-02	3.261375216613071615e-02	-2.339260053888896351e-01	2.800000000000000000e+01
5.224800001540472749e+02	-6.810490993833795415e-03	-9.765310530362647512e-02	-2.620389727924976597e-01	2.800000000000000000e+01
5.233200001542854807e+02	4.366245976962801478e-02	-6.818682024314082213e-02	-2.405983350038578550e-01	2.900000000000000000e+01
5.241600001545521081e+02	5.316586146799195944e-02	-5.848703489661843946e-02	-2.000707775037895431e-01	4.100000000000000000e+01
5.250000001547903139e+02	3.340233684972382378e-02	-2.918753575473154172e-02	-2.291576972152142844e-01	4.000000000000000000e+01
5.258400001550285197e+02	5.444282852933746142e-02	-4.948775040820851956e-02	-7.923885990753198882e-02	3.100000000000000000e+01
5.266800001552951471e+02	2.345610662202020080e-01	9.978534652276493944e-03	-1.507606603884887875e-01	2.700000000000000000e+01
5.275200001555333529e+02	2.489213175462445804e-02	-4.068860902211746122e-02	6.964515307309682157e-02	4.200000000000000000e+01
5.283600001557715586e+02	1.567250051433433100e-02	-7.163928875812874963e-02	-2.302533935615045380e-01	3.000000000000000000e+01
5.292000001560381861e+02	4.600356604875699418e-02	7.560138832598539693e-03	-1.615114152924324031e-01	4.100000000000000000e+01
5.300400001562763919e+02	1.612180373962246449e-02	6.776245015187143395e-03	-2.424650769271661233e-01	2.900000000000000000e+01
5.308800001565145976e+02	3.690217249932992161e-02	-1.364071978131065066e-02	-2.834999012542223085e-01	3.100000000000000000e+01
5.317200001567812251e+02	7.728053311010185666e-02	5.532520752337788394e-02	-1.543926908697184075e-01	3.100000000000000000e+01
5.325600001570194308e+02	-5.158438505759299630e-02	4.774813992003856811e-03	-9.362164529269811908e-02	3.600000000000000000e+01
5.334000001572576366e+02	3.855750017144288222e-02	-7.565882939635315552e-02	-2.329114717349156649e-01	3.600000000000000000e+01
5.342400001575242641e+02	-2.066213106884440265e-02	-6.624258011144590341e-02	-2.227288556772002437e-01	3.500000000000000000e+01
5.350800001577624698e+02	-1.016553276721054999e-02	-4.652611617306323666e-02	-1.816940313501476112e-01	3.800000000000000000e+01
5.359200001580006756e+02	5.030741799625104704e-02	2.280674015254202658e-02	-3.807606603884927665e-01	3.000000000000000000e+01
5.367600001582673030e+02	4.094590152691957030e-02	-6.764358182767349348e-02	-1.799084521191538499e-01	3.400000000000000000e+01
5.376000001585055088e+02	4.146614736672837864e-02	-5.794379648115111081e-02	-1.284678143305093556e-01	4.000000000000000000e+01
5.384400001587437146e+02	5.156073751942180650e-02	1.148913139561358321e-02	-9.830548894587565201e-02	2.600000000000000000e+01
5.392800001590103420e+02	1.238840135547647492e-02	2.197281055954913853e-02	-2.850839567667051710e-02	3.700000000000000000e+01
5.401200001592485478e+02	-3.716229541923432578e-02	-8.889447621716239922e-02	9.161334836180756724e-02	3.600000000000000000e+01
5.409600001594867535e+02	-8.678393480846757768e-02	-5.866097593112407083e-02	-1.590359531767369106e-01	3.300000000000000000e+01
5.418000001597533810e+02	-6.593262343423766936e-02	2.006167743269671178e-03	-1.783663609651124915e-01	4.300000000000000000e+01
5.426400001599915868e+02	4.416196671845540322e-02	8.178934604909127160e-02	-1.762561309648464913e-01	4.300000000000000000e+01
5.434800001602297925e+02	6.371266349316861977e-02	2.212291788628739653e-02	-2.454445040416679547e-01	3.500000000000000000e+01
5.443200001604964200e+02	4.449303225287692953e-02	-2.789376070557025855e-02	-3.663372936571640537e-01	3.400000000000000000e+01
5.451600001607346258e+02	1.465856502008833218e-02	-8.806054662417039935e-02	-2.760938055802117930e-01	4.400000000000000000e+01
5.460000001609728315e+02	6.539163870345632290e-02	-9.744343872535488060e-02	-3.150589812531556788e-01	3.900000000000000000e+01
5.468400001612394590e+02	1.350132780926838194e-01	-8.650943758120455129e-02	-4.063778750033240073e-01	3.100000000000000000e+01
5.476800001614776647e+02	6.475315517278268374e-02	-4.585897249867088021e-02	-2.783054889458753678e-01	3.500000000000000000e+01
5.485200001617158705e+02	5.155163321722611158e-03	-6.509175727311689030e-02	-2.687315930805436182e-01	2.600000000000000000e+01
5.493600001619824980e+02	8.416196671845455057e-02	1.550867203383621273e-02	-5.279199661573628077e-01	4.000000000000000000e+01
5.502000001622207037e+02	1.352348318778240355e-02	-4.402432739408634887e-02	-2.580620008689198386e-01	3.100000000000000000e+01
5.510400001624589095e+02	-6.736639732121574298e-03	1.679292360704565112e-02	-3.376561874073313874e-01	4.400000000000000000e+01
5.518800001627255369e+02	4.281405704259100276e-02	-2.690040045298935922e-03	-3.767431071187559155e-01	4.000000000000000000e+01
5.527200001629637427e+02	9.243569643182247830e-02	-5.248989694298078490e-02	-3.683460702920324792e-01	2.800000000000000000e+01
5.535600001632019485e+02	4.198639320653541063e-02	-4.190614622788668697e-02	-1.702736842345853319e-01	2.900000000000000000e+01
5.544000001634685759e+02	2.435696431824396768e-03	-6.147250283953020755e-02	-2.909026951000477368e-01	4.100000000000000000e+01
5.552400001637067817e+02	1.219922105009452196e-02	-4.112225241047351432e-02	-2.913693805808748039e-01	2.700000000000000000e+01
5.560800001639449874e+02	-2.815549202250089422e-02	-1.009387879000156474e-01	-2.311056018308423887e-01	3.500000000000000000e+01
5.569200001642116149e+02	2.245934396999516025e-02	-7.067193043025721266e-02	-2.111867645231590984e-01	4.100000000000000000e+01
5.577600001644498207e+02	-5.720959049558160814e-02	-1.096211791430885540e-01	-1.819578101001813053e-01	2.400000000000000000e+01
5.586000001646880264e+02	6.281405704259235279e-02	-1.945439322448994091e-02	-1.717954847155436227e-01	2.800000000000000000e+01
5.594400001649546539e+02	-6.571106964909034787e-03	-9.337643081471114215e-03	-7.169403135014462691e-02	3.700000000000000000e+01
5.602800001651928596e+02	-7.626368896865898250e-02	-9.925425012217203857e-02	2.696678422660880869e-02	2.600000000000000000e+01
5.611200001654310654e+02	6.413831918028378709e-02	-3.953778618378844811e-02	-8.392600538889105621e-02	2.700000000000000000e+01
5.619600001656976929e+02	-6.553061528529546820e-02	-4.948775040820851956e-02	2.177987018228666471e-01	2.700000000000000000e+01
5.628000001659358986e+02	-1.554833202089493938e-01	-1.597546078779661372e-01	2.501524199000844106e-01	2.600000000000000000e+01
5.636400001661741044e+02	-5.199549750871668152e-03	-2.938767885704951510e-02	-7.952292933064342151e-02	3.000000000000000000e+01
5.644800001664407318e+02	5.155163321722611158e-03	-6.925425012217178988e-02	-2.408824044269675113e-01	2.600000000000000000e+01
5.653200001666789376e+02	-4.543602513260225351e-02	-1.097212506942462085e-01	6.974660643849617259e-02	3.800000000000000000e+01
5.661600001669171434e+02	4.581729439056658748e-02	-9.804643653547273630e-03	-6.893449981133770166e-02	3.100000000000000000e+01
5.670000001671837708e+02	3.607741731047120481e-02	-1.789707140605534263e-01	-2.087113024074636058e-01	2.800000000000000000e+01
5.678400001674219766e+02	-7.337868931155000496e-02	-5.887064250939566534e-02	-1.168242698110724120e-01	3.200000000000000000e+01
5.686800001676601823e+02	-3.993525304046841029e-03	-3.890399969311442163e-02	-1.247749118300429672e-01	4.000000000000000000e+01
5.695200001679268098e+02	1.462902451540291082e-01	-2.883728532567442215e-02	-1.948763651954408260e-01	3.600000000000000000e+01
5.703600001681650156e+02	1.356990566997033909e-01	-3.852039208033719575e-02	-3.267633977918347199e-01	2.600000000000000000e+01
5.712000001684032213e+02	1.349186879399937311e-01	4.131282200106500824e-02	-2.474938620226954100e-01	3.400000000000000000e+01
5.720400001686698488e+02	5.465856502009103224e-02	4.211339441033690179e-02	-3.275141526957732196e-01	3.700000000000000000e+01
5.728800001689080545e+02	6.432749948566751641e-02	5.146292932780394125e-02	-2.079808381766010683e-01	3.300000000000000000e+01
5.737200001691462603e+02	4.435114702383735619e-02	3.201332285917679599e-02	-3.088330464459421165e-01	4.600000000000000000e+01
5.745600001694128878e+02	5.385454872220662992e-02	-1.731953346642978175e-02	-2.791171158690541887e-01	3.700000000000000000e+01
5.754000001696510935e+02	2.385454872220549305e-02	-5.696928303737269772e-02	-2.393403132729279292e-01	3.400000000000000000e+01
5.762400001698892993e+02	7.357077826413060961e-02	3.331425302424495527e-02	-1.900504868307102413e-01	3.100000000000000000e+01
5.770800001701559268e+02	-6.050861125100226445e-03	-1.061687106280988502e-01	-3.001519401961072475e-01	3.000000000000000000e+01
5.779200001703941325e+02	6.482409778729980587e-02	-4.578510301532112692e-02	-2.604563002922990478e-01	2.600000000000000000e+01
5.787600001706323383e+02	4.501327809268573787e-02	2.469857614861314943e-02	-3.300707775037903247e-01	2.800000000000000000e+01
5.796000001708989657e+02	7.536799116528136722e-02	-1.531810244324738335e-02	-4.004563002922978399e-01	2.700000000000000000e+01
5.804400001711371715e+02	5.550987639431959053e-02	-2.473435172815197092e-02	-3.593606039460084389e-01	4.000000000000000000e+01
5.812800001713753772e+02	-3.827992536836077875e-03	-4.428402974793588243e-02	-1.882243262535556738e-01	3.500000000000000000e+01
5.821200001716420047e+02	-3.284099158854303369e-03	-7.390042213516068159e-02	-2.380620008689202649e-01	3.400000000000000000e+01
5.829600001718802105e+02	-4.326045162068403727e-02	-6.378367199214185490e-02	-1.182040355804776510e-01	3.000000000000000000e+01
5.838000001721184162e+02	8.761450729171826879e-02	9.681675731481309555e-02	-3.573924086572990433e-01	2.600000000000000000e+01
5.846400001723850437e+02	7.699967129922136166e-02	-5.341674297122533943e-02	-3.257082827917034962e-01	2.900000000000000000e+01
5.854800001726232495e+02	-5.328409915885679027e-02	-3.358352888982274465e-02	-1.757691548109399093e-01	2.600000000000000000e+01
5.863200001728614552e+02	2.714155652825844811e-02	-8.319992127704800566e-02	-2.663372936571661853e-01	3.400000000000000000e+01
5.871600001731280827e+02	3.676319591748722360e-02	-6.303313535844878857e-02	-2.961546775994499114e-01	3.000000000000000000e+01
5.880000001733662884e+02	4.662131068845276616e-02	3.735047225432630569e-02	-3.460938055802120772e-01	3.100000000000000000e+01
5.888400001736044942e+02	1.579364685239426080e-02	5.708361478457124605e-02	-4.068648511572323656e-01	2.400000000000000000e+01
5.896800001738711217e+02	-5.503401698366161554e-02	-6.314988550146782842e-02	-1.970677578880266623e-01	2.500000000000000000e+01
5.905200001741093274e+02	2.432749948566659270e-02	-5.353349311424526746e-02	-1.555662480801451863e-01	2.400000000000000000e+01
5.913600001743475332e+02	3.409102410393671789e-02	-9.375031480842199727e-02	-2.648966558685224015e-01	2.600000000000000000e+01
5.922000001746141606e+02	9.305053242432137495e-02	2.629972096715782470e-02	-2.356879921186223470e-01	3.700000000000000000e+01
5.930400001748523664e+02	2.223411062791313952e-01	-2.396713650259929551e-02	-1.466213630802766232e-01	2.300000000000000000e+01
5.938800001750905722e+02	3.139520475220791695e-02	-2.410056523747883261e-02	-1.976156060611735654e-01	3.100000000000000000e+01
5.947200001753571996e+02	8.111143429413125716e-02	-4.617601585132469211e-03	-1.468039791379922576e-01	2.900000000000000000e+01
5.955600001755954054e+02	2.955069677471122702e-02	-8.436742270723485149e-02	-4.564741077246203815e-02	2.000000000000000000e+01
5.964000001758336111e+02	-9.141885229038138050e-02	-8.525138807580745492e-02	3.465694932372898052e-02	2.400000000000000000e+01
5.972400001761002386e+02	5.716229541923745217e-02	1.429828994397652764e-02	-1.548560745223603874e-01	3.100000000000000000e+01
5.980800001763384444e+02	6.694946757567876716e-02	1.341481826172374880e-01	-3.540647382722621472e-01	2.300000000000000000e+01
5.989200001765766501e+02	-2.737126634931676961e-01	-2.059852461176401306e-01	2.630049384316812677e-02	3.100000000000000000e+01
5.997600001768432776e+02	1.257907382052021461e-01	-2.616871062809877913e-02	2.761938759333482096e-02	2.900000000000000000e+01
6.006000001770814833e+02	-8.430385194749234756e-02	-7.588517456648169457e-02	-2.121979963489497578e-01	2.300000000000000000e+01
6.014400001773196891e+02	6.493942683097131408e-02	-2.585181738276176588e-02	-9.272555384901792763e-02	2.600000000000000000e+01
6.022800001775863166e+02	5.451377114385813627e-02	4.383128937189972874e-02	-3.120559616373910217e-01	3.400000000000000000e+01
6.031200001778245223e+02	1.247265989874133396e-01	-3.596856752578059258e-02	-3.121574150027885963e-01	2.900000000000000000e+01
6.039600001780627281e+02	5.437188591481856292e-02	-2.580178160718293867e-02	-3.436792154837533531e-01	3.400000000000000000e+01
6.048000001783293555e+02	3.354422207875984441e-02	-6.540149540254613925e-02	-2.538212501953100997e-01	2.600000000000000000e+01
6.056400001785675613e+02	3.615164693281158748e-03	-7.513463793278862823e-02	4.759909692025487971e-02	4.200000000000000000e+01
6.064800001788057671e+02	8.309491885347242146e-02	3.493207643465012779e-02	-3.719950896181547506e-01	4.300000000000000000e+01
6.073200001790723945e+02	6.238549270828208648e-02	3.508218376138927397e-02	-1.229284605798142138e-01	1.900000000000000000e+01
6.081600001793106003e+02	3.167606656309018831e-02	-6.496785201419097433e-02	-2.425835191374616784e-01	4.000000000000000000e+01
6.090000001795488060e+02	-7.886782681488746505e-02	-5.503456638163051196e-02	-1.415689854834862871e-01	3.700000000000000000e+01
6.098400001798154335e+02	5.070651749799814922e-02	-5.493449483047019299e-02	-1.011631720218968411e-01	3.100000000000000000e+01
6.106800001800536393e+02	-3.339741816184016443e-04	-5.480106609559332043e-02	-2.203921264448762685e-01	3.200000000000000000e+01
6.115200001802918450e+02	1.942955043665151038e-02	-5.471767313629261054e-02	-1.499660223102079470e-01	3.800000000000000000e+01
6.123600001805584725e+02	-4.149270355209644379e-02	-6.485110187117193448e-02	-2.313660787526909957e-01	1.800000000000000000e+01
6.132000001807966783e+02	-2.344014926324078374e-03	-7.508460215720980102e-02	-1.511023000026590069e-01	4.000000000000000000e+01
6.140400001810348840e+02	3.671008354675464602e-02	-1.508460215720930364e-02	-2.209602652911009102e-01	2.200000000000000000e+01
6.148800001813015115e+02	-2.338450660594126873e-02	-6.475103032001250369e-02	-2.211225906757370296e-01	2.700000000000000000e+01
6.157200001815397172e+02	5.626078032146430985e-02	3.496543361837023411e-02	-3.097022435601743950e-01	4.100000000000000000e+01
6.165600001817779230e+02	-4.732416281802542812e-03	-1.153014238513856426e-01	-8.919497673318765862e-02	2.700000000000000000e+01
6.174000001820445505e+02	-5.158071968919486494e-03	-1.046342801769926112e-01	-1.696007901947780283e-01	3.400000000000000000e+01
6.182400001822827562e+02	2.401426419502605825e-02	1.046652189648913378e-01	-2.893775927909025825e-01	3.300000000000000000e+01
6.190800001825209620e+02	3.365955112243312897e-02	-2.531810244324717019e-02	-1.482616057715322455e-01	2.900000000000000000e+01
6.199200001827875894e+02	4.401426419502740828e-02	-5.518467370836876995e-02	-2.276123042329896151e-01	3.500000000000000000e+01
6.207600001830257952e+02	3.375414127512321727e-02	-5.500120919791040563e-02	-2.885050938484852168e-01	4.100000000000000000e+01
6.216000001832640010e+02	-7.215407789969319197e-03	-6.538481681068741835e-02	-2.892355580793459779e-01	3.100000000000000000e+01
6.224400001835306284e+02	5.287918236272126649e-02	1.458182600559432274e-02	-3.180789897138147637e-01	3.700000000000000000e+01
6.232800001837688342e+02	4.238258406108741383e-02	-4.555160272928393539e-02	-2.965571892328515702e-01	3.700000000000000000e+01
6.241200001840070399e+02	2.264270698098869161e-02	1.243149685358373446e-01	-5.159078876943112846e-01	3.500000000000000000e+01
6.249600001842736674e+02	6.167315791589444984e-02	2.416486120909588919e-02	-3.660093410597085040e-01	3.600000000000000000e+01
6.258000001845118732e+02	-4.839778469862210386e-02	-7.561831709672528490e-02	-2.869832933675233733e-01	3.000000000000000000e+01
6.266400001847500789e+02	-8.898897315295073440e-02	-5.526806666766859166e-02	-4.661806125209189133e-02	4.200000000000000000e+01
6.274800001850167064e+02	5.153127268685864237e-02	1.446507586257439471e-02	-3.961107944251072155e-01	3.300000000000000000e+01
6.283200001852549121e+02	6.124750222877928252e-02	4.331647127695958943e-03	-3.870847467329223690e-01	3.300000000000000000e+01
6.291600001854931179e+02	-1.388707354620830614e-01	-4.580178160718251235e-02	-7.787608298302117760e-02	3.700000000000000000e+01
6.300000001857597454e+02	1.025430562551399305e-02	-3.578510301532222826e-02	-6.698329336752451013e-02	5.000000000000000000e+01
6.308400001859979511e+02	-1.960380914544934683e-02	-7.540149540254592608e-02	3.319932269019076898e-02	3.800000000000000000e+01
6.316800001862361569e+02	-1.713500616009611122e-04	-4.566835287230297524e-02	-1.276731762522267388e-01	3.900000000000000000e+01
6.325200001865027843e+02	1.188827484114778343e-01	-5.368138218828200081e-03	-2.477543389445440170e-01	3.600000000000000000e+01
6.333600001867409901e+02	-1.163749742832820289e-02	-4.500120919790795426e-02	-1.475717228868305142e-01	3.000000000000000000e+01
6.342000001869791959e+02	1.826791241897929297e-02	-4.520135230022681583e-02	-3.175717228868304431e-01	3.600000000000000000e+01
6.350400001872458233e+02	-1.211044819179107890e-02	-6.466763736071268198e-02	-9.718620009832079631e-02	3.700000000000000000e+01
6.358800001874840291e+02	-3.434710329480950008e-03	-4.491781623861079709e-02	-1.169427120213644145e-01	4.200000000000000000e+01
6.367200001877222348e+02	-1.132691775622678421e-01	-8.451753003397399766e-02	1.323471144208525629e-01	3.000000000000000000e+01
6.375600001879604406e+02	-8.329282510044322407e-02	-1.044841728502552414e-01	4.250943980548882450e-02	4.100000000000000000e+01
6.384000001882270681e+02	-3.694833249385354179e-03	4.536571982300863226e-02	-1.619195711742271726e-02	3.000000000000000000e+01
6.392400001884652738e+02	7.654164213234615488e-02	8.583272039508216267e-02	-3.465166078866950272e-01	3.200000000000000000e+01
6.400800001887034796e+02	7.625787167426878455e-02	3.624968519157789615e-02	-1.177746296176227503e-01	2.500000000000000000e+01
6.409200001889701070e+02	3.755848627378632898e-02	-3.391710072701936696e-02	-2.189514886562324847e-01	2.100000000000000000e+01
6.417600001892083128e+02	-1.305634971871327821e-02	-1.638003505840011087e-01	-2.596007901947778862e-01	2.300000000000000000e+01
6.426000001894465186e+02	5.661258474686547970e-02	6.199649415998820245e-03	-7.937759279090528253e-02	2.400000000000000000e+01
6.434400001897131460e+02	1.661258474686633235e-02	-3.433421563085126138e-03	-1.293978834639819553e-01	2.400000000000000000e+01
6.442800001899513518e+02	1.547750291455862737e-02	1.466666499880737717e-01	-3.205341611564342941e-01	2.000000000000000000e+01
6.451200001901895575e+02	2.590315860167535789e-02	-4.360020748168214055e-02	-2.912240440411348885e-01	2.800000000000000000e+01
6.459600001904561850e+02	1.062815192124428876e-01	3.686679309039231356e-02	-2.713660787526919194e-01	3.700000000000000000e+01
6.468000001906943908e+02	3.561938814359777439e-02	-5.271624211311110031e-02	-2.324414844259035107e-01	4.000000000000000000e+01
6.476400001909325965e+02	1.599774875436565935e-02	-4.198238407127696803e-02	-2.455459574070673057e-01	3.200000000000000000e+01
6.484800001911992240e+02	1.057612733726358556e-01	-2.141531194804269234e-02	-1.369257231764695604e-01	3.800000000000000000e+01
6.493200001914374297e+02	-1.846170872381325267e-01	-3.123184743758322668e-02	2.309456749661009667e-02	2.800000000000000000e+01
6.501600001916756355e+02	1.514643738013354834e-02	-1.013485975806034389e-01	-1.047952025031229084e-01	3.600000000000000000e+01
6.510000001919422630e+02	-5.509003800159462116e-02	-6.103170433526550198e-02	8.617874980469331092e-02	2.000000000000000000e+01
6.518400001921804687e+02	1.353829127618677575e-01	-6.044795362017119089e-02	-2.743488076953752852e-01	3.600000000000000000e+01
6.526800001924186745e+02	1.255720930672499236e-01	-3.026448910971346606e-02	-3.547546211569656549e-01	4.100000000000000000e+01
6.535200001926853020e+02	1.354065603000389473e-01	-4.956398825160057697e-02	-2.055053760609073521e-01	3.200000000000000000e+01
6.543600001929235077e+02	7.573762583446352892e-02	-1.929713078184303043e-02	-2.670474672149474316e-01	3.100000000000000000e+01
6.552000001931617135e+02	-4.348200540582780604e-02	-1.184632011888488989e-01	-3.972300832726602948e-01	3.700000000000000000e+01
6.560400001934283409e+02	-5.364753817303657968e-02	-6.807959357607362705e-02	-2.366619444264390637e-01	3.500000000000000000e+01
6.568800001936665467e+02	-2.300905464236535636e-02	-3.822970090281163635e-02	-2.057082827917025014e-01	3.100000000000000000e+01
6.577200001939047525e+02	8.173322266284088755e-03	3.237072840414079167e-02	4.372879900616410964e-03	2.200000000000000000e+01
6.585600001941713799e+02	1.678186091936897384e-01	-1.080295578004939472e-01	-1.756474107724628198e-01	1.700000000000000000e+01
6.594000001944095857e+02	-1.043147298150515212e-02	-3.752920004469739723e-02	-2.832734020221625570e-01	4.200000000000000000e+01
6.602400001946477914e+02	7.049078100724237572e-02	-8.729569975866269260e-02	-2.713052067334515982e-01	2.900000000000000000e+01
6.610800001949144189e+02	1.812475022287802773e-01	5.215390670996455924e-02	-7.132549740653182369e-02	1.800000000000000000e+01
6.619200001951526247e+02	3.172045299224102166e-02	1.719370850157853070e-01	-4.019139269258396041e-01	2.600000000000000000e+01
6.627600001953908304e+02	2.287993908392849107e-03	-3.789612906561590222e-02	-1.726038098105409091e-01	2.200000000000000000e+01
6.636000001956574579e+02	-4.742823563352871474e-02	-5.792948624933558222e-02	-1.227864258682540566e-01	2.900000000000000000e+01
6.644400001958956636e+02	1.229264774390674830e-01	-1.817966512723234729e-02	-3.928472978874921751e-01	2.400000000000000000e+01
6.652800001961338694e+02	-7.634044887756807896e-02	-5.799620061677401850e-02	-1.749981092339201183e-01	2.700000000000000000e+01
6.661200001964004969e+02	1.245581575730074775e-01	2.213722811810381330e-02	-2.153633413493505344e-01	3.100000000000000000e+01
6.669600001966387026e+02	3.540946894723795424e-02	-3.772934314701625880e-02	-1.448154931762033470e-01	2.700000000000000000e+01
6.678000001968769084e+02	2.564594432896605269e-02	-7.819634371909245374e-02	-1.757488641378586181e-01	2.900000000000000000e+01
6.686400001971435358e+02	-3.691924602190255200e-03	1.920406423925768991e-03	-1.652213066377932194e-01	3.600000000000000000e+01
6.694800001973817416e+02	2.659184585588647565e-02	6.182033487276683559e-02	-1.947140398108064829e-01	1.900000000000000000e+01
6.703200001976199474e+02	3.644996062685024185e-02	1.143672725999156370e-02	-2.253836320224298362e-01	3.700000000000000000e+01
6.711600001978865748e+02	5.663914093223354485e-02	9.157015599486939550e-02	-3.963372936571651906e-01	3.700000000000000000e+01
6.720000001981247806e+02	1.678102616127219449e-02	3.178697768904648058e-02	-1.773721179842198126e-01	2.300000000000000000e+01
6.728400001983629863e+02	7.159386772038089930e-03	-6.842984400513074661e-02	-2.561140962532899579e-01	3.300000000000000000e+01
6.736800001986296138e+02	1.272303293865597595e-01	6.133665570883284346e-02	-2.644908424069321029e-01	3.000000000000000000e+01
6.745200001988678196e+02	5.767963261184760881e-02	-8.827973667839206229e-02	-4.038212501953104550e-01	4.000000000000000000e+01
6.753600001991060253e+02	7.767963261184540613e-02	-3.802955780049455115e-02	-3.940444475991800033e-01	3.700000000000000000e+01
6.762000001993726528e+02	1.167100835467547171e-01	4.237072840414146668e-02	-1.947343304838859979e-01	1.000000000000000000e+01
6.770400001996108585e+02	5.652090324136871402e-02	-9.769598596329753804e-02	-3.252213066377933615e-01	2.500000000000000000e+01
6.778800001998490643e+02	1.762607803214635283e-01	7.242076417972143076e-02	-3.662561309648459940e-01	1.800000000000000000e+01
6.787200002001156918e+02	5.663914093223532120e-02	-3.774602173887675605e-02	-3.265604910610431233e-01	3.400000000000000000e+01
6.795600002003538975e+02	4.633172293598342151e-02	-6.824637949467238229e-02	-2.959923522148137920e-01	3.000000000000000000e+01
6.804000002005921033e+02	7.635537047415752454e-02	3.205383515880377843e-02	-3.752415973108735869e-01	3.300000000000000000e+01
6.812400002008587308e+02	7.644996062684938920e-02	7.223729966926217827e-02	-2.846937491377250495e-01	2.300000000000000000e+01
6.820800002010969365e+02	-8.397569506026592023e-02	-3.816298653537231189e-02	-2.450183999069999174e-01	3.400000000000000000e+01
6.829200002013351423e+02	-3.597334449496614184e-03	-1.080128792086343381e-01	-3.767431071187559155e-01	3.300000000000000000e+01
6.837600002016017697e+02	-5.321897383872631337e-02	-4.851323696443099465e-02	-8.710833923418626057e-02	3.800000000000000000e+01
6.846000002018399755e+02	9.663914093223269219e-02	1.081961936117625811e-02	-3.769460138495475121e-01	3.100000000000000000e+01
6.854400002020781812e+02	1.068283212376179847e-01	6.090301232047501401e-02	-4.072503739457413729e-01	3.500000000000000000e+01
6.862800002023448087e+02	-3.218973838730931902e-03	-4.976413135391855036e-02	-3.180417101958390447e-01	2.900000000000000000e+01
6.871200002025830145e+02	4.680467369944629752e-02	-6.988088149693805207e-02	-2.790156625036566140e-01	2.800000000000000000e+01
6.879600002028212202e+02	5.673373108492540950e-02	2.193185460937909781e-01	-5.297664174075968901e-01	2.400000000000000000e+01
6.888000002030878477e+02	6.611889509242807605e-02	-1.065061518985999101e-03	-3.290156625036573246e-01	3.200000000000000000e+01
6.896400002033260535e+02	3.453451003483465342e-02	-6.154874068292137679e-02	-2.792388599075312783e-01	1.900000000000000000e+01
6.904800002035642592e+02	-4.603303088131838194e-02	-3.088159700852699530e-02	-8.844752365743246969e-02	3.700000000000000000e+01
6.913200002038308867e+02	-2.678975210285550190e-02	4.836786635777912124e-02	-1.176764780804102628e-01	4.700000000000000000e+01
6.921600002040690924e+02	-4.733364548083685008e-02	-7.178224096895835515e-02	3.248584730422798827e-02	3.700000000000000000e+01
6.930000002043072982e+02	1.124750222877857198e-02	-7.168216941779981255e-02	-1.967836884649152296e-01	4.600000000000000000e+01
6.938400002045739257e+02	-4.894167807660210201e-02	-7.223256294917490550e-02	-9.611409625329159212e-02	3.900000000000000000e+01
6.946800002048121314e+02	1.109400842325314329e-01	-1.018656339282593137e-01	-1.173518273111380239e-01	3.400000000000000000e+01
6.955200002050503372e+02	1.005380760835894449e-01	-5.154874068292247813e-02	-3.083257796189542432e-01	4.500000000000000000e+01
6.963600002053169646e+02	1.093556991749373708e-01	3.876815256241528118e-02	-7.838665163819413806e-02	3.100000000000000000e+01
6.972000002055551704e+02	6.942664178945889830e-02	-1.865633928258780827e-03	-2.376561874073299663e-01	3.300000000000000000e+01
6.980400002057933762e+02	9.119223793206288065e-03	-5.149870490734098638e-02	-1.476764780804078470e-01	2.600000000000000000e+01
6.988800002060600036e+02	3.902463364051556027e-02	-8.173220519337931478e-02	-2.080620008689191280e-01	2.800000000000000000e+01
6.997200002062982094e+02	2.881180579695907795e-02	-4.129856180502322616e-02	-1.072300832726611475e-01	3.100000000000000000e+01
7.005600002065364151e+02	2.904828117868873960e-02	-4.113177588642624727e-02	-2.557488641378604655e-01	4.200000000000000000e+01
7.014000002068030426e+02	1.283388550334993994e-01	-1.099834715154823783e-02	-2.645922957723279012e-01	3.400000000000000000e+01
7.022400002070412484e+02	9.862262549157208014e-02	-3.093163278410848704e-02	-3.248763651954433840e-01	3.000000000000000000e+01
7.030800002072794541e+02	4.831520749532636216e-02	-1.091495419224841612e-02	-3.866010724071973215e-01	3.500000000000000000e+01
7.039200002075460816e+02	2.855168287705645014e-02	9.418617644949556222e-03	-8.798083817660184991e-02	1.600000000000000000e+01
7.047600002077842873e+02	3.843344518619140615e-02	2.898497425659307680e-02	-3.675547340419331732e-01	2.800000000000000000e+01
7.056000002080224931e+02	-6.054971067237069349e-02	-6.106506151898738466e-02	-1.151401439454744491e-01	3.100000000000000000e+01
7.064400002082891206e+02	7.999418270560987310e-02	-3.088159700852699530e-02	-7.509956259931804823e-02	2.800000000000000000e+01
7.072800002085273263e+02	4.072725638897267686e-02	-6.108174011084610555e-02	-2.070677578880246728e-01	2.000000000000000000e+01
7.081200002087655321e+02	2.112926453791530435e-02	-3.143199053990208824e-02	-1.583866516381924328e-01	2.700000000000000000e+01
7.089600002090321595e+02	-3.889438300025638284e-02	-3.091495419224710162e-02	-2.387924650997828024e-01	2.300000000000000000e+01
7.098000002092703653e+02	-1.827954700775791252e-02	3.848461650079748608e-02	-1.596852547152796120e-01	2.300000000000000000e+01
7.106400002095085711e+02	1.621224611411822281e-01	-5.118181166200486132e-02	-1.990359531767360579e-01	3.400000000000000000e+01
7.114800002097751985e+02	-6.775930116795159108e-02	-3.123184743758322668e-02	-1.586504303882279032e-01	3.500000000000000000e+01
7.123200002100134043e+02	-1.761741593891308355e-02	-7.114845447828610503e-02	-1.278185127919684305e-01	4.200000000000000000e+01
7.131600002102516100e+02	5.271364959550872697e-02	5.900165284845382274e-02	-3.678996754842813743e-01	3.500000000000000000e+01
7.140000002105182375e+02	5.302106759175906348e-02	2.865140241939645449e-02	-2.791171158690541887e-01	3.900000000000000000e+01
7.148400002107564433e+02	-6.127621034011099255e-03	-4.088159700852678213e-02	-2.196649640422005945e-01	2.700000000000000000e+01
7.156800002109946490e+02	3.439262480579685644e-02	-2.011438178297453305e-02	-2.391374065421327799e-01	3.400000000000000000e+01
7.165200002112612765e+02	2.488922310742758270e-02	-4.046463221203122629e-02	-1.586910117343869331e-01	3.100000000000000000e+01
7.173600002114994822e+02	5.507840341281244889e-02	1.010243991120240992e-02	-2.597258360614382866e-01	1.900000000000000000e+01
7.182000002117376880e+02	-7.399934259843909956e-02	-7.019777474227417713e-02	-1.410447298116022097e-01	2.700000000000000000e+01
7.190400002120043155e+02	5.592971478704278354e-02	-7.008102459925513728e-02	-1.415722873116678215e-01	3.000000000000000000e+01
7.198800002122425212e+02	-1.931716787623827258e-01	-7.006434600739464003e-02	1.297871877846539235e-01	2.900000000000000000e+01
7.207200002124807270e+02	-8.227307231180702729e-02	-7.934716655742146685e-02	4.096404682326415525e-02	2.300000000000000000e+01
7.215600002127473545e+02	-1.922494247736334927e-01	-1.297474527620599005e-01	1.228104980734965324e-01	3.000000000000000000e+01
7.224000002129855602e+02	4.786881291723332765e-02	-4.929713078184150277e-02	-2.534305067626974051e-02	3.300000000000000000e+01
7.232400002132237660e+02	2.895659967318842121e-02	-4.921373782254256923e-02	-1.257894454840204901e-01	3.300000000000000000e+01
7.240800002134903934e+02	-3.083057248325182798e-02	-4.876341584232868342e-02	-2.637787500332322566e-02	3.700000000000000000e+01
7.249200002137285992e+02	8.956599673192400246e-03	-3.898023753650559087e-02	-1.861546775994487035e-01	3.100000000000000000e+01
7.257600002139668049e+02	-5.045221187248216665e-02	-2.896355894464619496e-02	-1.159314801955755314e-01	2.800000000000000000e+01
7.266000002142334324e+02	8.054098473078497022e-02	6.133665570883106710e-02	-2.051401439454743070e-01	3.500000000000000000e+01
7.274400002144716382e+02	-2.898606450575336169e-02	-8.546594148150177261e-03	-1.341256102915036053e-01	3.000000000000000000e+01
7.282800002147098439e+02	3.110852564693722400e-02	-8.911366627138495033e-02	-3.740444475991822060e-01	2.600000000000000000e+01
7.291200002149764714e+02	1.123381976319368647e-01	-8.730058658609429756e-03	-3.938009595222258241e-01	3.300000000000000000e+01
7.299600002152146772e+02	5.269291070453085979e-02	-4.871338006674896803e-02	-1.735574714452763345e-01	3.900000000000000000e+01
7.308000002154528829e+02	2.629530336244343403e-01	-1.868002288302772484e-02	-2.847952025031244006e-01	3.000000000000000000e+01
7.316400002157195104e+02	2.349692700241412524e-02	-7.799620061677448035e-02	-2.544502610607768389e-01	2.900000000000000000e+01
7.324800002159577161e+02	1.375704992231874257e-02	-2.776270033073746646e-02	-2.822588683681868105e-01	3.200000000000000000e+01
7.333200002161959219e+02	1.347975416019338013e-01	-7.962843433055866171e-03	-1.911428813488171841e-01	3.500000000000000000e+01
7.341600002164625494e+02	2.560155789981344299e-02	-1.181296293516522766e-01	-1.514472414450089843e-01	2.400000000000000000e+01
7.350000002167007551e+02	6.618402041256743473e-03	-3.747916426911857002e-02	-2.406964865410685661e-01	2.600000000000000000e+01
7.358400002169389609e+02	3.673663973211915845e-02	7.210387093438441752e-02	-3.888703259639143539e-01	4.400000000000000000e+01
7.366800002172055883e+02	4.735147572462139465e-02	4.230401403670214222e-02	-3.295399181755396256e-01	4.000000000000000000e+01
7.375200002174437941e+02	7.754065603000448448e-02	2.265426446576146446e-02	-4.415689854834869976e-01	2.900000000000000000e+01
7.383600002176819999e+02	6.825008217519368259e-02	2.313794362969545659e-02	-3.531922393298465579e-01	2.900000000000000000e+01
7.392000002179486273e+02	7.931422139298227592e-02	1.272097883319922573e-02	-3.826443911566990153e-01	3.100000000000000000e+01
7.400400002181868331e+02	3.995270492365321502e-02	-6.689541355402450762e-02	-2.217313108681207012e-01	3.400000000000000000e+01
7.408800002184250388e+02	5.172627028663256965e-02	-1.609484114475279171e-02	-3.221574150027919359e-01	3.100000000000000000e+01
7.417200002186916663e+02	-4.754065603000512397e-02	-6.579462649127520990e-02	-4.034357274067978949e-01	3.100000000000000000e+01
7.425600002189298721e+02	5.342889303509146259e-02	-3.574459071569435764e-02	-3.040850289453409516e-01	2.500000000000000000e+01
7.434000002191680778e+02	1.142092617947998434e-01	5.433880224360443378e-02	-4.036995061568333654e-01	2.700000000000000000e+01
7.442400002194347053e+02	9.456397486739653857e-02	5.039303101716186006e-03	-4.936792154837537083e-01	3.000000000000000000e+01
7.450800002196729110e+02	8.451667979105081940e-02	-4.479391097968399293e-02	-4.448154931762040576e-01	2.200000000000000000e+01
7.459200002199111168e+02	7.598282715777848750e-02	3.542291071449366058e-02	-4.053633413493518134e-01	3.200000000000000000e+01
7.467600002201777443e+02	1.174016794481609338e-01	4.659041214468206960e-02	-2.744502610607728599e-01	2.700000000000000000e+01
7.476000002204159500e+02	4.728344175729581877e-02	-3.302598024253988740e-02	-7.305020461828881650e-02	3.300000000000000000e+01
7.484400002206541558e+02	1.808745805517908423e-02	-3.230880079256515103e-02	-2.829081699067312883e-01	3.200000000000000000e+01
7.492800002209207832e+02	5.839487605143034443e-02	4.790802090161072613e-02	-2.750386905800787929e-01	1.800000000000000000e+01
7.501200002211589890e+02	8.976643326546707158e-02	-1.185847881235080337e-02	-3.056677014455413399e-01	3.200000000000000000e+01
7.509600002213971948e+02	5.019208895257953884e-02	-4.054087005542417188e-02	-2.153227600031915046e-01	3.900000000000000000e+01
7.518000002216638222e+02	1.012089330940195708e-01	-4.080772752518235791e-02	-3.562967123110070133e-01	3.100000000000000000e+01
7.526400002219020280e+02	1.216109412429613457e-01	-4.020729821822754957e-02	-3.767228164456746242e-01	3.500000000000000000e+01
7.534800002221402337e+02	3.267508046074851791e-02	-7.969026187057171029e-02	-2.787113024074638901e-01	3.000000000000000000e+01
7.543200002224068612e+02	4.305344107151576338e-02	2.037645249686814708e-02	-3.304563002923011084e-01	3.500000000000000000e+01
7.551600002226450670e+02	7.447229336190019922e-02	-1.875626072641889408e-02	-4.617143220232264866e-01	2.700000000000000000e+01
7.560000002228832727e+02	1.503983427805266615e-02	-2.888968946129732984e-02	-3.436216452926981191e-01	2.800000000000000000e+01
7.568400002231499002e+02	5.589114565228214815e-02	7.147723955961904352e-02	-4.045955976005135568e-01	2.500000000000000000e+01
7.576800002233881060e+02	7.049875022762108756e-03	5.162734688635595148e-02	-4.052043177928954520e-01	3.100000000000000000e+01
7.585200002236263117e+02	6.792483393516413059e-02	2.177745421309573715e-02	-2.860362353891563458e-01	3.200000000000000000e+01
7.593600002238929392e+02	-6.105832192339555320e-02	-4.835597452178408417e-02	-2.455086778890898103e-01	2.500000000000000000e+01
7.602000002241311449e+02	5.021864513794760398e-02	-2.755540211251084060e-02	-3.337230986580959069e-01	2.200000000000000000e+01
7.610400002243693507e+02	1.187397281006141725e-02	2.221109760145090206e-02	-2.311056018308423887e-01	2.300000000000000000e+01
7.618800002246359782e+02	7.237057111169598045e-02	-2.737193760205069992e-02	-2.399287427922356386e-01	2.300000000000000000e+01
7.627200002248741839e+02	2.329282510044450305e-02	-3.730522323461293865e-02	-1.396243826960414935e-01	2.500000000000000000e+01
7.635600002251123897e+02	-1.637610936513489435e-02	-7.733858041833308050e-02	-1.389142091382584709e-01	2.700000000000000000e+01
7.644000002253790171e+02	-1.545385537638388485e-02	-4.685490125439706333e-02	-1.985286863497499610e-01	3.200000000000000000e+01
7.652400002256172229e+02	5.601229199034207795e-02	-7.693829421369713373e-02	-2.691576972152134317e-01	2.000000000000000000e+01
7.660800002258554287e+02	3.672171813553326558e-02	-4.615440039628371238e-02	-3.208824044269675824e-01	3.100000000000000000e+01
7.669200002261220561e+02	1.792774258235674267e-02	-4.603765025326467253e-02	-1.529317624079933324e-01	4.000000000000000000e+01
7.677600002263602619e+02	3.799868519687699120e-02	-3.608768602884460108e-02	-3.346158882735963402e-01	2.200000000000000000e+01
7.686000002265984676e+02	4.830610319312711454e-02	-2.540386376259018419e-02	-1.350217017351837967e-01	3.200000000000000000e+01
7.694400002268650951e+02	1.884999657110597582e-02	-1.557064968118826442e-02	-1.443115281774023373e-01	3.200000000000000000e+01
7.702800002271033009e+02	3.903917687649105517e-02	-1.520372066027153579e-02	-2.052246084659756775e-01	2.800000000000000000e+01
7.711200002273415066e+02	1.809327534956928218e-02	-6.483679163935462952e-02	-1.359347820237584159e-01	2.000000000000000000e+01
7.719600002276081341e+02	7.825880811678231908e-02	-4.803434455637578537e-03	-8.425065615816329512e-02	3.000000000000000000e+01
7.728000002278463398e+02	3.764397212428072237e-02	-7.502025614981366886e-02	-2.633578665426661303e-01	3.200000000000000000e+01
7.736400002280845456e+02	5.714737382264623022e-02	-5.485347023121533994e-02	-2.533578665426663434e-01	2.300000000000000000e+01
7.744800002283511731e+02	2.667442305918577006e-02	-4.753398680056086789e-03	-4.127897276964382911e-01	3.000000000000000000e+01
7.753200002285893788e+02	7.660348044466758211e-02	-7.418632655682255717e-02	-3.131752504849476537e-01	3.900000000000000000e+01
7.761600002288275846e+02	9.490085769621003919e-02	-4.419826842859464477e-03	-4.549811203890232747e-01	2.300000000000000000e+01
7.770000002290942120e+02	6.473532492899813917e-02	-6.416964796496138490e-02	-3.860768167353132441e-01	2.200000000000000000e+01
7.778400002293324178e+02	3.468802985265284633e-02	-4.450321980215843354e-02	-1.545550162543527506e-01	3.400000000000000000e+01
7.786800002295706236e+02	2.393130863111458950e-02	-2.453657698587718983e-02	-2.745347255812777831e-01	2.800000000000000000e+01
7.795200002298372510e+02	6.440425939457483651e-02	3.504645821762508717e-02	-3.958739100045196579e-01	3.200000000000000000e+01
7.803600002300754568e+02	6.348200540582737972e-02	-5.270435027711073417e-03	-2.566855369276996868e-01	3.300000000000000000e+01
7.812000002303136625e+02	1.230799972568874523e-01	5.462949342112821682e-02	-2.562797234661093881e-01	3.700000000000000000e+01
7.820400002305802900e+02	7.277257926063818161e-02	-2.612104321256314421e-02	-3.061579794276294564e-01	2.500000000000000000e+01
7.828800002308184958e+02	7.246516126438606875e-02	5.347867058279831554e-02	-2.755492592352517534e-01	4.600000000000000000e+01
7.837200002310567015e+02	8.244151372621466578e-02	-3.638790068232200525e-02	-4.049608297159448256e-01	4.000000000000000000e+01
7.845600002313233290e+02	-7.203773201190699638e-03	-4.660472237649937455e-02	-2.161173980814741213e-01	4.200000000000000000e+01
7.854000002315615347e+02	-7.203773201188923281e-03	-1.667214725195176328e-01	5.309126566842437001e-02	3.600000000000000000e+01
7.862400002317997405e+02	2.326917756226976053e-02	-6.668811533579788176e-02	-2.073145477931639391e-01	2.600000000000000000e+01
7.870800002320663680e+02	-2.367781175140741823e-01	3.352870635838023361e-02	1.815897558605428230e-01	3.200000000000000000e+01
7.879200002323045737e+02	-1.866598798232121936e-01	-1.263545434986008686e-01	2.098244673026297136e-01	2.900000000000000000e+01
7.887600002325427795e+02	2.374212832573086018e-02	-2.637122209046083299e-02	-8.997262596657584766e-02	3.200000000000000000e+01
7.896000002328094070e+02	2.388401355476865717e-02	-2.612104321256314421e-02	-1.587146042356479825e-01	3.600000000000000000e+01
7.904400002330476127e+02	1.352930048217437786e-02	6.347867058279899055e-02	-2.387551855818070834e-01	2.500000000000000000e+01
7.912800002332858185e+02	4.274893172246230222e-02	8.389563537929678461e-02	-1.834937212021792163e-02	2.400000000000000000e+01
7.921200002335524459e+02	-3.741660104474853199e-02	-3.643793645790083247e-02	-1.865029208699855445e-01	2.800000000000000000e+01
7.929600002337906517e+02	5.121184174121573562e-02	-2.692161562183592594e-02	-1.450825737544203520e-01	3.400000000000000000e+01
7.938000002340288574e+02	3.050241559602540065e-02	1.029282770514248213e-01	-8.506228308134566873e-02	2.900000000000000000e+01
7.946400002342954849e+02	1.017135006160430066e-02	4.344531339908019874e-02	-2.446767602928314744e-01	4.300000000000000000e+01
7.954800002345336907e+02	8.913085838198853139e-02	-5.650465082533973060e-02	-4.048593763505454746e-01	2.100000000000000000e+01
7.963200002347718964e+02	7.948481473336599379e-03	-2.633786490674161485e-02	-3.149405390428654528e-01	3.600000000000000000e+01
7.971600002350385239e+02	8.671880948833887714e-02	-2.550393531374961498e-02	-3.938854240427307474e-01	3.200000000000000000e+01
7.980000002352767297e+02	6.577290796141710416e-02	-5.513700629283224686e-02	-4.026882743310409296e-01	3.800000000000000000e+01
7.988400002355149354e+02	6.461417859093820937e-02	-1.245198983940181137e-01	-4.322215888502114467e-01	2.500000000000000000e+01
7.996800002357815629e+02	4.330408132860341652e-03	-1.370264739288629130e-02	-3.624042049079285732e-01	3.200000000000000000e+01
8.005200002360197686e+02	5.305344107151732658e-02	1.269644962815084099e-01	-5.626476929848802655e-01	3.300000000000000000e+01
8.013600002362579744e+02	1.024149575408461743e-01	5.738146107800368156e-02	-3.019578101001805237e-01	4.100000000000000000e+01
8.022000002365246019e+02	4.163458878113601713e-02	5.753156840474193956e-02	-1.499490334653117429e-01	2.800000000000000000e+01
8.030400002367628076e+02	1.208778675595976182e-01	1.813199771169671237e-02	-3.975953153880951163e-01	3.100000000000000000e+01
8.038800002370010134e+02	8.028667910527254037e-02	5.854896250819230374e-02	-3.377373500996494471e-01	2.500000000000000000e+01
8.047200002372676408e+02	1.191752448111387253e-01	1.086490340593524451e-01	-3.191374065421328510e-01	2.700000000000000000e+01
8.055600002375058466e+02	2.851311374229403839e-02	-5.110078706275178462e-02	-2.290765345228944483e-01	4.500000000000000000e+01
8.064000002377440524e+02	1.808745805517908423e-02	6.911603463142768078e-02	-3.997867080806756235e-01	2.600000000000000000e+01
8.072400002380106798e+02	8.229343284217094379e-03	5.999999999999872102e-02	-4.310853111577621632e-01	3.000000000000000000e+01
8.080800002382488856e+02	1.671590084114349395e-02	-7.026685746975847024e-02	-4.515114152924315505e-01	2.100000000000000000e+01
8.089200002384870913e+02	4.581729439056658748e-02	-1.000000000000067502e-02	-3.008418230808107552e-01	3.300000000000000000e+01
8.097600002387537188e+02	-1.458471375837255835e-02	5.988324985697968117e-02	-2.603548469269014731e-01	3.000000000000000000e+01
8.106000002389919246e+02	-5.199549750871668152e-03	-7.005003577558088779e-02	-2.613085085616368985e-01	2.500000000000000000e+01
8.114400002392301303e+02	7.399643395124400058e-02	6.051703634765459583e-02	-2.815925779847496813e-01	4.000000000000000000e+01
8.122800002394967578e+02	5.397278641307146074e-02	7.505366336930663351e-04	-2.312882178885580231e-01	2.700000000000000000e+01
8.131200002397349635e+02	-6.854877422982852408e-03	7.005008581142391222e-04	-5.980699875375350416e-02	3.500000000000000000e+01
8.139600002399731693e+02	1.655327672112960613e-03	3.076721522555292410e-02	-2.479199661573669999e-01	2.300000000000000000e+01
8.148000002402397968e+02	1.111434294131186107e-03	7.088396536857199948e-02	-3.277170594265683690e-01	2.900000000000000000e+01
8.156400002404780025e+02	6.063848353067236019e-02	-3.924946336630696919e-02	-3.788939184651791692e-01	1.400000000000000000e+01
8.164800002407162083e+02	3.945610662201914920e-02	-5.843221236517504025e-02	-1.587924650997827314e-01	2.300000000000000000e+01
8.173200002409828357e+02	-1.906148359924983993e-01	-8.836549799773507630e-02	-1.290156625036562588e-01	2.100000000000000000e+01
8.181600002412210415e+02	7.888856570586710859e-02	-7.816535489541731607e-02	-5.000301961576312237e-01	3.400000000000000000e+01
8.190000002414592473e+02	1.982027870988485319e-01	-8.808196193611905755e-02	-2.315722873116694558e-01	2.500000000000000000e+01
8.198400002417258747e+02	1.282737297133689225e-01	7.283536061617379431e-02	-2.025259489464037443e-01	3.100000000000000000e+01
8.206800002419640805e+02	1.768254125904000773e-02	-4.648081711757257040e-02	-2.820795541386562633e-01	2.900000000000000000e+01
8.215200002422022862e+02	8.746971341548359646e-02	1.348582569870782066e-02	-3.620389727924973045e-01	2.800000000000000000e+01
8.223600002424689137e+02	3.670913528047172747e-01	-1.562139596478147041e-01	-1.519578101001783921e-01	2.600000000000000000e+01
8.232000002427071195e+02	7.683122988481017046e-02	-3.633070979083363738e-02	-1.521607168309735414e-01	3.500000000000000000e+01
8.240400002429453252e+02	1.969494675756777724e-01	2.421968374054017659e-02	-4.025868209656433550e-01	2.700000000000000000e+01
8.248800002432119527e+02	5.664204957942864382e-02	-5.396708646681069865e-03	-1.431143784657091800e-01	2.000000000000000000e+01
8.257200002434501585e+02	1.263582791213533341e-01	8.413629078124351679e-02	-4.226071116387242199e-01	3.100000000000000000e+01
8.265600002436883642e+02	6.709135280471834051e-02	-5.146529768785157444e-03	-3.218360660617012314e-01	2.700000000000000000e+01
8.274000002439549917e+02	5.761159864452380930e-02	-5.521324413622519245e-02	-3.309838577923667202e-01	3.300000000000000000e+01
8.282400002441931974e+02	1.686284427859625623e-01	4.203005148680993841e-03	-2.303548469269003363e-01	4.000000000000000000e+01
8.290800002444314032e+02	7.903045093490490558e-02	-8.527995850366387742e-02	-2.807200790423340919e-01	3.200000000000000000e+01
8.299200002446980307e+02	4.910139354942444356e-02	-6.634738838269438332e-02	-4.100707775037903957e-01	2.900000000000000000e+01
8.307600002449362364e+02	4.950340169836664472e-02	-4.623063823967488162e-02	-3.287113024074646006e-01	2.300000000000000000e+01
8.316000002451744422e+02	2.044930322528770716e-02	-2.664760303617086379e-02	-2.779808381766013525e-01	2.900000000000000000e+01
8.324400002454410696e+02	6.085131137422905567e-02	5.300214653477208770e-02	-3.987315930805443998e-01	2.700000000000000000e+01
8.332800002456792754e+02	4.156073751942024330e-02	7.220157412549887965e-02	-2.793808946190861064e-01	2.600000000000000000e+01
8.341200002459174812e+02	2.364753817305498274e-03	-1.829878363029635580e-02	-1.785895583689871557e-01	3.700000000000000000e+01
8.349600002461841086e+02	3.349983564961078741e-02	-3.869906983493187624e-02	-3.289547904844205561e-01	3.000000000000000000e+01
8.358000002464223144e+02	3.416196671845384003e-02	1.041696479649534268e-02	-3.109432764462063403e-01	3.300000000000000000e+01
8.366400002466605201e+02	1.392549133672460471e-02	-3.946628506048543983e-02	-3.415925779847484023e-01	3.200000000000000000e+01
8.374800002469271476e+02	1.252261059362425044e-01	8.018346451045843537e-02	-1.499490334653117429e-01	2.500000000000000000e+01
8.383200002471653534e+02	7.631389269220001381e-02	4.998332140813932511e-02	-2.277373500996482392e-01	2.300000000000000000e+01
8.391600002474035591e+02	9.725979421912356315e-02	6.018346451045708534e-02	-4.088939184651785297e-01	2.500000000000000000e+01
8.400000002476701866e+02	8.806381051700640228e-02	-8.996664281628152793e-02	-2.801316495230263826e-01	2.300000000000000000e+01
8.408400002479083923e+02	2.919889234931183353e-02	-1.983321408140170661e-02	-4.193606039460089363e-01	3.000000000000000000e+01
8.416800002481465981e+02	-1.862716581904066970e-04	-1.097998568976823464e-01	-2.978793848112051279e-01	3.400000000000000000e+01
8.425200002484132256e+02	2.078327740690610881e-02	-1.200500357755789338e-01	-7.706775788802922023e-02	3.500000000000000000e+01
8.433600002486514313e+02	-8.720124291459185883e-03	-2.986657126512159977e-02	-2.975141526957756355e-01	2.800000000000000000e+01
8.442000002488896371e+02	4.260413784622940625e-02	2.001431023188615654e-04	-4.091576972152140002e-01	2.300000000000000000e+01
8.450400002491562645e+02	8.295885091882482243e-02	1.398665712651210313e-01	-5.104765909653803391e-01	2.500000000000000000e+01
8.458800002493944703e+02	5.383380983122698638e-02	-2.045032198021612402e-02	-1.403954282730595082e-01	3.000000000000000000e+01
8.467200002496326761e+02	5.399934259843952589e-02	9.999999999999786837e-03	-1.605374629846174628e-01	3.100000000000000000e+01
8.475600002498993035e+02	1.475606381997707217e-02	-9.016678591859861314e-02	-1.802939749076628573e-01	3.000000000000000000e+01
8.484000002501375093e+02	4.529995719795643083e-02	5.939957069304391268e-02	-1.290562438498152886e-01	3.300000000000000000e+01
8.492400002503757150e+02	2.552526621216095748e-01	-3.076721522555203592e-02	-1.581228728881587386e-01	1.700000000000000000e+01
8.500800002506423425e+02	1.049215965871876932e-01	-6.116750143018911956e-02	-4.087315930805441866e-01	3.200000000000000000e+01
8.509200002508805483e+02	8.515807196891955755e-02	-1.151775185924552858e-02	-3.891779878882903887e-01	3.400000000000000000e+01
8.517600002511187540e+02	-1.144872149584870158e-01	-1.514010017162279453e-01	-8.986787077299496218e-02	2.800000000000000000e+01
8.526000002513853815e+02	-4.156149424064281561e-03	-3.161782341040719757e-02	-2.910650204846820799e-01	1.900000000000000000e+01
8.534400002516235872e+02	2.652962918295465045e-02	-4.145103749180645281e-02	-3.323839142348496978e-01	2.400000000000000000e+01
8.542800002518617930e+02	-1.335213312618144244e-02	8.315462222155289851e-03	-2.129114717349160912e-01	2.000000000000000000e+01
8.551200002520999988e+02	3.773565362977926441e-02	-2.100071551159032879e-02	-2.831346691387892633e-01	3.100000000000000000e+01
8.559600002523666262e+02	3.747553070987486024e-02	6.849892673261415155e-02	-3.221607168309752467e-01	2.900000000000000000e+01
8.568000002526048320e+02	7.782948706125836225e-03	-5.141768030808702150e-02	-4.185635673478138585e-02	2.600000000000000000e+01
8.576400002528430377e+02	7.688358553432195208e-03	-5.133428734878719979e-02	-1.231955411580294424e-01	2.200000000000000000e+01
8.584800002531096652e+02	3.761741593891443358e-02	5.853228391633180649e-02	-3.847579229851483262e-01	2.800000000000000000e+01
8.593200002533478710e+02	-5.216975621753050518e-02	-3.161782341040719757e-02	-1.251028644275002932e-01	3.300000000000000000e+01
8.601600002535860767e+02	1.877593011679543622e-01	-3.138432312436822968e-02	-1.033781572157437267e-01	2.800000000000000000e+01
8.610000002538527042e+02	6.669516195016633731e-02	1.589492487128287834e-01	-3.917549033693834559e-01	2.200000000000000000e+01
8.618400002540909099e+02	3.622221118670232443e-02	-6.106742987903057696e-02	-3.914708339462720232e-01	2.900000000000000000e+01
8.626800002543291157e+02	3.652962918295621364e-02	-6.146771608366830009e-02	-4.108824044269692166e-01	2.700000000000000000e+01
8.635200002545957432e+02	5.016186739879913148e-03	-1.150107326738680769e-02	-4.109026951000469552e-01	2.400000000000000000e+01
8.643600002548339489e+02	-3.557500171444694104e-02	-1.118418002204979445e-02	-2.633781572157474216e-01	2.700000000000000000e+01
8.652000002550721547e+02	3.388110490757334503e-02	-1.150822838329901288e-03	-9.453472558127629100e-02	3.400000000000000000e+01
8.660400002553387822e+02	-1.654455077954075648e-02	-1.401001716227590066e-03	-2.545955976005149779e-01	2.200000000000000000e+01
8.668800002555769879e+02	6.326626891507736161e-02	-1.176793073714321736e-02	-3.937028079850151130e-01	2.600000000000000000e+01
8.677200002558151937e+02	7.295885091882681195e-02	-2.143435889994638188e-02	-4.427085650041195919e-01	2.000000000000000000e+01
8.685600002560818211e+02	1.168188385748081259e-02	-3.185132369644438910e-02	-1.628505997156768359e-01	3.400000000000000000e+01
8.694000002563200269e+02	-2.907483736405502839e-02	-1.163450200226545661e-02	-2.514708339462750075e-01	3.400000000000000000e+01
8.702400002565582326e+02	2.988467095632962867e-02	-4.241839581967887796e-02	-2.299084521191527841e-01	3.300000000000000000e+01
8.710800002568248601e+02	1.955360542190831552e-02	-1.021848955336386311e-01	-1.801519401961080291e-01	2.700000000000000000e+01
8.719200002570630659e+02	2.912794973479115868e-02	-1.322349313092203715e-01	-3.813693805808746617e-01	3.000000000000000000e+01
8.727600002573012716e+02	3.822934328421645489e-02	-6.173457355342470976e-02	-2.709838577923662228e-01	2.700000000000000000e+01
8.736000002575678991e+02	5.846581866594924293e-02	-1.198475243132257617e-02	-3.100707775037889746e-01	3.000000000000000000e+01
8.744400002578061049e+02	9.714155652825695597e-02	-1.023183242685172800e-01	-3.391171158690546861e-01	4.000000000000000000e+01
8.752800002580443106e+02	1.265740156121051285e-01	-4.220157412550040732e-02	-2.683460702920310581e-01	3.400000000000000000e+01
8.761200002583109381e+02	5.935532081432270957e-03	-2.201574125500371792e-03	-1.876156060611702259e-01	1.800000000000000000e+01
8.769600002585491438e+02	1.253916387034532676e-01	1.176149613640413705e-01	-7.593148019557638406e-02	3.000000000000000000e+01
8.778000002587873496e+02	4.520245839806946719e-02	1.369144605059275932e-01	-4.040850289453423727e-01	2.600000000000000000e+01
8.786400002590539771e+02	6.496598301634115558e-02	-5.315225386151123388e-02	-2.941661916376592245e-01	2.800000000000000000e+01
8.794800002592921828e+02	1.048477453254719194e-01	1.583035203503868615e-02	-1.134560180798764861e-01	2.900000000000000000e+01
8.803200002595303886e+02	3.496598301633646599e-02	5.539670864668178041e-02	-2.221979963489495447e-01	2.800000000000000000e+01
8.811600002597970160e+02	4.517881085989650103e-02	-1.500357755795267423e-02	-2.519139269258374725e-01	3.800000000000000000e+01
8.820000002600352218e+02	5.553352393249433305e-02	-1.615440039628257551e-02	-2.710820093295787103e-01	3.100000000000000000e+01
8.828400002602734276e+02	-4.419180991160231997e-03	-8.583750715094673467e-02	-3.901892197140810481e-01	3.500000000000000000e+01
8.836800002605400550e+02	9.671590084114178865e-02	-5.567072123234773073e-02	-2.908385212526258812e-01	2.800000000000000000e+01
8.845200002607782608e+02	9.695237622287322665e-02	-4.582082855908709007e-02	-3.719950896181547506e-01	2.800000000000000000e+01
8.853600002610164665e+02	5.763815482989187444e-02	-4.625447194744314316e-02	-3.420559616373921585e-01	3.300000000000000000e+01
8.862000002612830940e+02	1.785098267344942258e-02	-3.595425729396595216e-02	-1.630502046182904508e-01	2.700000000000000000e+01
8.870400002615212998e+02	-5.099028795607196685e-02	-2.633786490674161485e-02	-2.740850289453415911e-01	3.300000000000000000e+01
8.878800002617595055e+02	-1.047004211626401116e-02	-7.602097166140442397e-02	-2.344908424069327424e-01	2.000000000000000000e+01
8.887200002620261330e+02	4.057044956334898700e-02	-3.595425729396595216e-02	-1.930096232721290050e-01	3.600000000000000000e+01
8.895600002622643387e+02	7.101975278863648100e-02	-2.583750715094623729e-02	-3.913052067334525930e-01	2.600000000000000000e+01
8.904000002625025445e+02	1.168188385748081259e-02	-7.578747137536723244e-02	-2.912240440411348885e-01	2.800000000000000000e+01
8.912400002627691720e+02	5.274602307526699008e-02	4.357874213395795948e-02	-3.013660787526912799e-01	3.700000000000000000e+01
8.920800002630073777e+02	3.302979353334301038e-02	-6.337864906742041171e-03	-4.106559051949112416e-01	3.300000000000000000e+01
8.929200002632455835e+02	-3.602430493973329817e-02	-6.707172294857599582e-02	-1.196007901947773178e-01	3.100000000000000000e+01
8.937600002635122109e+02	1.437770320920783718e-02	-6.700500858113489500e-02	-1.699051502909707523e-01	3.300000000000000000e+01
8.946000002637504167e+02	1.846378261291103939e-01	-3.762211647994906372e-02	6.001368701671339068e-02	3.300000000000000000e+01
8.954400002639886225e+02	5.654670270553552314e-03	2.251131225492919441e-02	-1.998848596178888215e-01	1.900000000000000000e+01
8.962800002642552499e+02	5.567831780872367631e-02	2.221109760145090206e-02	-3.303312544256389316e-01	3.100000000000000000e+01
8.971200002644934557e+02	3.855364325796859504e-01	-2.187729393182795690e-01	-3.108993932718622233e-01	1.900000000000000000e+01
8.979600002647316614e+02	5.570196534689841883e-02	6.074338151778491124e-02	-2.302298010602417122e-01	3.000000000000000000e+01
8.988000002649982889e+02	7.608032595766545114e-02	4.084345306894299199e-02	-2.902500917333199482e-01	2.200000000000000000e+01
8.996400002652364947e+02	4.610397349583905680e-02	-1.930665425779398703e-02	-1.510820093295794919e-01	2.800000000000000000e+01
9.004800002654747004e+02	7.619856364853205832e-02	2.430237619890363021e-04	-1.918124735604411768e-01	2.200000000000000000e+01
9.013200002657413279e+02	8.617491611036065535e-02	1.429522108304936978e-04	-1.922791590412664675e-01	4.200000000000000000e+01
9.021600002659795337e+02	-1.439906166568523105e-01	-6.970694046243064435e-02	-1.429690419259728174e-01	3.000000000000000000e+01
9.030000002662177394e+02	6.553276721128042936e-03	3.065998855848572902e-02	-3.133951460606407835e-01	2.200000000000000000e+01
9.038400002664843669e+02	-2.337578066435241908e-02	-1.927329707407476889e-02	-2.834154367337191616e-01	4.000000000000000000e+01
9.046800002667225726e+02	-4.432168219127596842e-02	7.089348884452384425e-02	-3.244908424069326003e-01	2.500000000000000000e+01
9.055200002669607784e+02	8.589114565228328502e-02	-3.910651115547469914e-02	-4.045111330800121863e-01	4.000000000000000000e+01
9.063600002672274059e+02	3.657692425930036961e-02	-1.855611762410092069e-02	-2.641256102915008341e-01	2.900000000000000000e+01
9.072000002674656116e+02	1.638774395391529026e-02	1.119942759072731775e-01	-1.739227035607076033e-01	2.300000000000000000e+01
9.080400002677038174e+02	3.624585872487706695e-02	2.219441900959218117e-02	-3.330704952913681183e-01	2.400000000000000000e+01
9.088800002679704448e+02	5.657692425929816693e-02	-3.683822266253766742e-02	-2.514472414450086291e-01	3.300000000000000000e+01
9.097200002682086506e+02	7.617491611036086852e-02	5.361209931767785264e-02	-4.113660787526924878e-01	3.000000000000000000e+01
9.105600002684468564e+02	5.820203037762539111e-03	-3.608768602884460108e-02	-2.719545082719942997e-01	3.100000000000000000e+01
9.114000002687134838e+02	7.591479319045468799e-02	2.414581425719397600e-02	-4.017718922142812232e-01	3.700000000000000000e+01
9.122400002689516896e+02	3.572561288507181132e-02	6.524660131994419743e-02	-4.615081134642480265e-01	2.100000000000000000e+01
9.130800002691898953e+02	6.622221118670523765e-02	-3.453657698587875302e-02	-3.218327642335196970e-01	2.900000000000000000e+01
9.139200002694565228e+02	1.058202030377639602e-01	-4.370264739288653999e-02	-3.909399746180213242e-01	3.200000000000000000e+01
9.147600002696947286e+02	1.664786687381791808e-02	3.683106754662990312e-02	-1.607979399064678461e-01	2.000000000000000000e+01
9.156000002699329343e+02	6.721540778997159293e-02	-6.243507441153806070e-02	-3.403921264448790396e-01	3.400000000000000000e+01
9.164400002701995618e+02	-2.690002057335050267e-03	4.791517601751849043e-02	-2.398239875986512004e-01	2.600000000000000000e+01
9.172800002704377675e+02	4.738094055718278241e-02	1.803192616053816977e-02	-1.299863129832861119e-01	2.500000000000000000e+01
9.181200002706759733e+02	9.820860439323908508e-02	-8.090064396043228356e-02	-2.193978834639835895e-01	2.100000000000000000e+01
9.189600002709426008e+02	2.823225193141176703e-02	-4.075053663369399004e-02	-2.392761394255060736e-01	1.800000000000000000e+01
9.198000002711808065e+02	1.584923748513169528e-01	-1.013342873487932394e-02	-2.780992803868951313e-01	3.300000000000000000e+01
9.206400002714190123e+02	-1.211292645379167254e-01	-5.911603463142878212e-02	-1.256846902904360519e-01	3.300000000000000000e+01
9.214800002716856397e+02	7.932003868737247387e-02	-4.879914138609198204e-02	-3.745687032710662834e-01	2.900000000000000000e+01
9.223200002719238455e+02	1.092018009965070036e-01	4.186800228830289683e-02	-2.936962043286470703e-01	2.900000000000000000e+01
9.231600002721620513e+02	-2.112926453791352799e-02	5.235168145223756397e-02	-2.828439960593094327e-01	2.300000000000000000e+01
9.240000002724286787e+02	-2.102543056255115062e-01	-2.269478176896493338e-01	6.776472413307388365e-02	2.200000000000000000e+01
9.248400002726668845e+02	1.884708792391265320e-02	-7.693113909778759307e-02	-1.503482432705336436e-01	3.400000000000000000e+01
9.256800002729050902e+02	2.872885023304760921e-02	-4.689778191406812624e-02	-3.882380132702696329e-01	2.900000000000000000e+01
9.265200002731717177e+02	-2.992324009109026406e-02	-5.588038781061843707e-02	-8.629010865463904167e-02	3.200000000000000000e+01
9.273600002734099235e+02	-5.853711599339561644e-04	-9.579699485131953907e-02	-3.250929589429496502e-01	2.300000000000000000e+01
9.282000002736481292e+02	5.979298945083399985e-02	-4.519656554436402018e-02	-2.958640045199683044e-01	3.000000000000000000e+01
9.290400002739147567e+02	9.769341912660323146e-03	-6.554681597342160160e-02	-4.362495273084778802e-01	3.000000000000000000e+01
9.298800002741529624e+02	2.894167807660430469e-02	4.753398680056086789e-03	-3.757016791353340324e-01	3.800000000000000000e+01
9.307200002743911682e+02	7.905991576746984606e-02	-4.509649399320636576e-02	-2.557422604814938438e-01	3.400000000000000000e+01
9.315600002746577957e+02	2.932003868737176333e-02	7.468668431261704654e-02	-2.857016791353341745e-01	2.900000000000000000e+01
9.324000002748960014e+02	7.920180099650941941e-02	-3.494638666646743275e-02	-2.851741216352667863e-01	3.600000000000000000e+01
9.332400002751342072e+02	7.827954700776018626e-02	-4.996422442046899448e-03	-3.244436574044033961e-01	2.800000000000000000e+01
9.340800002754008347e+02	3.773565362977926441e-02	-1.564688752457943366e-02	-2.447480175005960490e-01	2.900000000000000000e+01
9.349200002756390404e+02	-9.134209238147228405e-02	-6.538003005482284635e-02	-5.484947086599412103e-02	3.900000000000000000e+01
9.357600002758772462e+02	2.853966992766387989e-02	-3.566356611643950458e-02	-2.040987159620524238e-01	4.200000000000000000e+01
9.366000002761438736e+02	-6.162586283954851751e-02	-1.160471737292168015e-01	-7.284069423112882191e-02	3.500000000000000000e+01
9.374400002763820794e+02	-1.815043144931749453e-03	-1.658970664024783659e-01	-2.815218004809576513e-01	3.100000000000000000e+01
9.382800002766202851e+02	8.861061254218149941e-02	-8.594710217805712205e-02	-3.215420911540398663e-01	2.900000000000000000e+01
9.391200002768869126e+02	7.806596244297026033e-03	-2.628067401525413516e-02	-1.420899393271870537e-01	2.300000000000000000e+01
9.399600002771251184e+02	1.858696500400824902e-02	-3.649749570943239263e-02	-2.410956963462904667e-01	3.500000000000000000e+01
9.408000002773633241e+02	4.891803053843268856e-02	6.361925443358540377e-02	-2.792289544229777931e-01	3.300000000000000000e+01
9.416400002776299516e+02	1.285396699276599719e-01	8.278532484059475394e-02	-2.884984901921168188e-01	2.300000000000000000e+01
9.424800002778681574e+02	7.913085838199052091e-02	-4.741481826172400105e-02	-2.082144207690053150e-01	2.300000000000000000e+01
9.433200002781063631e+02	-1.120020715243263965e-02	-8.714796079196673873e-02	-3.161244814418200377e-01	2.800000000000000000e+01
9.441600002783729906e+02	-1.060901869810848552e-02	-1.175816041803230405e-01	-2.246635529800986575e-01	2.700000000000000000e+01
9.450000002786111963e+02	-1.162586283954780697e-02	-1.818203348727642776e-02	-9.521140115323944997e-02	2.800000000000000000e+01
9.458400002788494021e+02	4.801942408785464522e-02	-2.764831854776161890e-02	-2.753534358647975466e-01	3.100000000000000000e+01
9.466800002791160296e+02	2.768835855343176888e-02	1.221181811662006567e-01	-4.443794835569825352e-01	3.300000000000000000e+01
9.475200002793542353e+02	1.674245702651155909e-02	-8.015247568678773860e-03	-1.943997742300620502e-01	3.100000000000000000e+01
9.483600002795924411e+02	-3.494018355219452587e-03	-7.826542644657674686e-02	-2.454548892301957608e-01	3.200000000000000000e+01
9.492000002798590685e+02	5.589114565228037179e-02	2.221825271735866636e-02	-1.956172146148276170e-01	3.400000000000000000e+01
9.500400002800972743e+02	7.522901458343689285e-02	1.784609329002151412e-03	-1.959621560571829235e-01	2.900000000000000000e+01
9.508800002803354801e+02	-5.480411561753939509e-03	-1.477817472826412626e-01	-2.161853534610571614e-01	3.000000000000000000e+01
9.517200002806021075e+02	-1.164263130886773467e-01	2.001431023181510227e-03	-2.656172146148279012e-01	3.100000000000000000e+01
9.525600002808403133e+02	3.347909675863292023e-02	4.195139524760094218e-02	-4.071390150957938658e-01	2.500000000000000000e+01
9.534000002810785190e+02	4.260413784622940625e-02	-6.818203348727713831e-02	-3.793912798076153337e-01	3.200000000000000000e+01
9.542400002813451465e+02	7.210753954459647730e-02	-4.846556954889447155e-02	-3.795130238460941996e-01	5.000000000000000000e+01
9.550800002815833523e+02	7.208389200642351113e-02	-1.864903405935258718e-02	-4.897362212499647427e-01	4.300000000000000000e+01
9.559200002818215580e+02	1.109961052504644385e-01	-9.366213509325760356e-03	-3.007913362500982402e-01	3.700000000000000000e+01
9.567600002820881855e+02	2.919889234931183353e-02	8.038360761277640876e-02	-3.512580217309260178e-01	2.400000000000000000e+01
9.576000002823263912e+02	1.785098267344942258e-02	-2.989992844884170609e-02	-3.414609284617213802e-01	3.500000000000000000e+01
9.584400002825645970e+02	6.733073683364132478e-02	-9.043364338835591099e-02	-3.824957527887757891e-01	4.300000000000000000e+01
9.592800002828312245e+02	-4.182705609432346705e-03	-3.103407269531288648e-02	-2.840581346158934650e-01	3.300000000000000000e+01
9.601200002830694302e+02	-5.128607136352769658e-03	-8.191803806388264775e-02	-2.760263299046048502e-01	3.000000000000000000e+01
9.609600002833076360e+02	2.435114702383778251e-02	2.794853320123902307e-02	-2.290293495203687968e-01	3.300000000000000000e+01
9.618000002835742634e+02	3.387819626037824605e-02	7.197996567545494884e-03	-3.907134753859669019e-01	2.400000000000000000e+01
9.626400002838124692e+02	4.243569643182176776e-02	-5.341911133126853173e-02	-2.999018484627846703e-01	3.800000000000000000e+01
9.634800002840506750e+02	6.191545059201786216e-02	4.584703062689676756e-02	-3.800235925012618310e-01	2.200000000000000000e+01
9.643200002843173024e+02	7.049659830163257368e-02	-1.460329135331761563e-02	-2.613830675975865603e-01	3.100000000000000000e+01
9.651600002845555082e+02	6.926692631663478039e-02	-4.583750715094581096e-02	-1.212004515398721338e-01	4.300000000000000000e+01
9.660000002847937139e+02	1.388412706295216736e-01	-1.645461504976086786e-02	-7.142364894374964024e-02	2.700000000000000000e+01
9.668400002850603414e+02	1.479426641789451935e-01	2.329520607234236707e-02	-2.117685903860966334e-01	4.200000000000000000e+01
9.676800002852985472e+02	1.638192665952509230e-02	2.252799084678880348e-02	-4.022555665400044944e-01	4.600000000000000000e+01
9.685200002855367529e+02	4.548332020895173855e-02	1.213938466003190442e-01	-1.927425426939120001e-01	3.500000000000000000e+01
9.693600002858033804e+02	1.427729576212577456e-02	-2.817251001132436983e-02	-1.924787639438783060e-01	3.300000000000000000e+01
9.702000002860415862e+02	5.382799253683856477e-02	-3.857279621596276797e-02	-1.916671370206994851e-01	3.300000000000000000e+01
9.710400002862797919e+02	3.304762377712755494e-02	1.057659559918455727e-02	-1.319714971168899353e-01	3.200000000000000000e+01
9.718800002865464194e+02	-8.744897452450572928e-02	-1.092899756659342358e-01	-9.304690279010507936e-02	2.600000000000000000e+01
9.727200002867846251e+02	3.179430425395501913e-02	-9.740297646152029643e-03	-1.047716100018600827e-01	2.400000000000000000e+01
9.735600002870228309e+02	5.167606656309153834e-02	1.025970235384843221e-02	-2.150150980788136934e-01	4.800000000000000000e+01
9.744000002872894584e+02	1.139229610501324430e-02	-3.934001144151544338e-02	-2.154412022134817306e-01	3.200000000000000000e+01
9.752400002875276641e+02	-6.870229404767691506e-02	-2.915654693105640405e-02	-1.048527726941781424e-01	3.500000000000000000e+01
9.760800002877658699e+02	-1.957725296008128169e-02	-9.773654829870359606e-03	-3.393969240560323897e-02	2.500000000000000000e+01
9.769200002880324973e+02	3.096664041789942701e-02	8.055991700732700878e-02	-2.134730069247723350e-01	4.300000000000000000e+01
9.777600002882707031e+02	5.997344381463243224e-02	-3.964022609499195937e-02	-2.134324255786133051e-01	4.700000000000000000e+01
9.786000002885089089e+02	-9.742785727290481645e-03	-3.965690468685156844e-02	-1.836759136555681238e-01	4.600000000000000000e+01
9.794400002887755363e+02	8.956978033793916438e-04	-1.096235475031317463e-01	-2.643657965402734789e-01	2.900000000000000000e+01
9.802800002890137421e+02	1.115814764103966183e-01	2.097688180382295542e-02	-3.943252151941134542e-01	3.000000000000000000e+01
9.811200002892519478e+02	-2.863135143315709286e-02	2.084345306894341832e-02	-7.314835615550130399e-02	3.700000000000000000e+01
9.819600002895185753e+02	1.122676333780248115e-02	-7.935669003337419980e-02	-2.629860307708646872e-01	3.700000000000000000e+01
9.828000002897567811e+02	-8.853676128046572558e-02	-3.855611762410227072e-02	-9.272225202083106410e-02	2.200000000000000000e+01
9.836400002899949868e+02	-7.846581866594704024e-02	-8.883965368571811183e-02	-6.055115000132893499e-02	3.400000000000000000e+01
9.844800002902616143e+02	-8.158400669698195884e-03	5.060995278290647548e-02	-2.084206293279802225e-01	3.300000000000000000e+01
9.853200002904998200e+02	-2.834758097508149888e-02	-4.974029764615028881e-02	-8.775103711636056403e-02	2.900000000000000000e+01
9.861600002907380258e+02	5.174700917761043684e-02	-9.690261870571426073e-03	-2.167973754816241438e-01	3.100000000000000000e+01
9.870000002910046533e+02	4.167606656309352786e-02	2.965927304689497390e-02	-2.862901086546383311e-01	3.300000000000000000e+01
9.878400002912428590e+02	9.186524686847263865e-02	-1.052419146356342594e-02	-3.576090024048035332e-01	3.700000000000000000e+01
9.886800002914810648e+02	1.151053379587807513e-02	-6.062426301472267909e-02	-2.483800479818256690e-01	2.800000000000000000e+01
9.895200002917476922e+02	-7.952995788373584674e-02	-3.102454921935837717e-02	-3.783800479818246743e-01	2.700000000000000000e+01
9.903600002919858980e+02	8.004438642914912805e-02	-1.110078706274988392e-01	-2.992525469242419689e-01	3.000000000000000000e+01
9.912000002922241038e+02	1.296660258183823800e-01	-5.149154979143499844e-02	-2.703888246166918918e-01	3.800000000000000000e+01
9.920400002924907312e+02	8.985520612376696192e-02	9.025486556219597389e-03	-3.110584168283150319e-01	3.700000000000000000e+01
9.928800002927289370e+02	1.794531979748246187e-01	-1.095783485191947904e-02	-1.812410328860334374e-01	4.500000000000000000e+01
9.937200002929671427e+02	8.672829215113253554e-03	-5.149154979143499844e-02	-2.307540567321257896e-01	3.300000000000000000e+01
9.945600002932337702e+02	-1.203659693007530507e-02	-5.137479964841595859e-02	-2.114236489437448796e-01	3.600000000000000000e+01
9.954000002934719760e+02	2.843635383338316558e-02	-3.122469232167723874e-02	-1.727831240400714563e-01	3.900000000000000000e+01
9.962400002937101817e+02	-2.191835923921203744e-02	2.892541500506062846e-02	-1.635338789440119456e-01	4.100000000000000000e+01
9.970800002939768092e+02	3.805799322261549378e-02	-2.139147824027531897e-02	-2.232701001939769725e-01	3.700000000000000000e+01
9.979200002942150149e+02	3.791610799357769679e-02	1.183083071062469571e-01	-4.132092281747414830e-01	3.100000000000000000e+01
9.987600002944532207e+02	1.773485670774235246e-01	8.849177161670507274e-02	-3.535541696170927395e-01	3.800000000000000000e+01
9.996000002947198482e+02	6.798705060809595579e-02	2.867523612716382786e-02	-3.134527162516942411e-01	4.200000000000000000e+01
1.000440000294958054e+03	8.808164076078739413e-02	-1.775085853052082996e-03	-2.922352758669255479e-01	4.200000000000000000e+01
1.001280000295196260e+03	1.181762309134821720e-01	8.291628514386140125e-03	-4.622352758669254769e-01	3.200000000000000000e+01
1.002120000295462887e+03	4.803434568444409081e-02	-1.321086576902485987e-01	-5.642643431748730620e-01	2.900000000000000000e+01
1.002960000295701093e+03	8.885657058671725395e-03	-4.222540783326866887e-02	-3.143455058671928981e-01	3.300000000000000000e+01
1.003800000295939299e+03	1.193113127457863243e-01	-5.229212220070689199e-02	-3.824381825977187788e-01	3.200000000000000000e+01
1.004640000296205926e+03	6.921672259309374908e-02	-2.267572981348475736e-02	-2.605308593282504859e-01	4.700000000000000000e+01
1.005480000296444132e+03	8.968967335655619877e-02	-1.322612334485828711e-02	-4.408149287513634107e-01	2.800000000000000000e+01
1.006320000296682338e+03	3.113217318511196652e-02	1.068072338388628140e-01	-5.122961478861629558e-01	3.200000000000000000e+01
1.007160000296948965e+03	2.078074712033028959e-03	-3.322612334485786079e-02	-4.330469027901031609e-01	3.600000000000000000e+01
1.008000000297187171e+03	8.281114839539682748e-02	9.692398398188029063e-02	-2.429657400977873749e-01	3.600000000000000000e+01
1.008840000297425377e+03	5.420635314760779977e-02	2.674051947142164209e-02	-3.125599266361973605e-01	5.000000000000000000e+01
1.009680000297692004e+03	8.441918099116385577e-02	2.652369777724317146e-02	-3.428034147131509002e-01	4.000000000000000000e+01
1.010520000297930210e+03	3.593262343423830885e-02	-7.349298081461608234e-02	-1.834527162516952359e-01	3.100000000000000000e+01
1.011360000298168416e+03	6.973115113851235947e-03	-1.352633799833569128e-02	-1.647107379826202589e-01	3.500000000000000000e+01
1.012200000298435043e+03	-1.172627028662986959e-02	-2.315940897741874949e-02	-1.365166078866941746e-01	3.100000000000000000e+01
1.013040000298673249e+03	3.815549202250068106e-02	-7.354301659019490955e-02	-2.778355016368632135e-01	3.300000000000000000e+01
1.013880000298911455e+03	5.990540984730863272e-02	3.760780624813353512e-02	-2.776528855791475792e-01	3.200000000000000000e+01
1.014720000299178082e+03	3.094590152692155982e-02	-6.309269460997946055e-02	-2.474093975021940395e-01	4.200000000000000000e+01
1.015560000299416288e+03	8.172627028663193016e-02	7.791270758592538925e-03	-3.875717228868289510e-01	2.700000000000000000e+01
1.016400000299654494e+03	5.255393412268993814e-02	7.791270758592538925e-03	-2.473688161560350096e-01	4.200000000000000000e+01
1.017240000299921121e+03	-6.666569711760139683e-02	-5.189183599607094521e-02	-2.061513757712649664e-01	2.700000000000000000e+01
1.018080000300159327e+03	3.996433951243716365e-03	-1.157494275073389645e-02	-1.954817835596411868e-01	3.500000000000000000e+01
1.018920000300397533e+03	1.413831918028130019e-02	-1.574942750734997787e-03	3.950077594133460934e-03	3.200000000000000000e+01
1.019760000300664160e+03	2.463491748191515285e-02	-4.050751287170406556e-02	-1.170035840406047356e-01	3.800000000000000000e+01
1.020600000300902366e+03	4.517881085989650103e-02	-1.994044074846801351e-02	-1.857658529827563854e-01	4.300000000000000000e+01
1.021440000301140572e+03	2.482409778730065852e-02	-1.405838507873014009e-04	-4.345078312518300123e-01	3.400000000000000000e+01
1.022280000301407199e+03	9.484774532547213255e-02	-3.987372638102915090e-02	-1.648933540403358933e-01	3.100000000000000000e+01
1.023120000301645405e+03	3.472950763460680434e-02	-1.927329707407388071e-02	-1.262528291366624700e-01	3.300000000000000000e+01
1.023960000301883611e+03	5.344343627108116834e-03	-1.850608184852120530e-02	-1.574702695214327264e-01	4.300000000000000000e+01
1.024800000302150238e+03	9.532069608893323220e-02	-1.865618917526035148e-02	-3.470035840406016092e-01	5.000000000000000000e+01
1.025640000302388444e+03	8.475315517278225741e-02	-3.837265311364390641e-02	-3.154006208673258982e-01	3.500000000000000000e+01
1.026480000302626649e+03	8.506057316903081755e-02	2.211102605029235946e-02	-3.149542260595765697e-01	3.100000000000000000e+01
1.027320000302893277e+03	5.013278092683037812e-03	-3.748868774507219115e-02	-1.656035275981189159e-01	4.200000000000000000e+01
1.028160000303131483e+03	-1.432459083846993053e-02	-3.755540211251062743e-02	-1.561919571174232857e-01	3.200000000000000000e+01
1.029000000303369688e+03	9.598282715777806118e-02	8.271145535724588882e-02	-1.156643996173549738e-01	4.600000000000000000e+01
1.029840000303636316e+03	1.064794254594136902e-01	5.251131225492766674e-02	-3.454817835596415421e-01	3.400000000000000000e+01
1.030680000303874522e+03	6.384835306722180803e-03	-7.738861619391190771e-02	-3.673282348098751982e-01	3.900000000000000000e+01
1.031520000304112727e+03	2.740167944816107592e-02	3.246127647934926586e-02	-3.180586990407370251e-01	5.000000000000000000e+01
1.032360000304379355e+03	2.718885160460260408e-02	-4.690493702997677872e-02	-2.677949202907026205e-01	4.600000000000000000e+01
1.033200000304617561e+03	-3.236184517010620709e-02	3.312842015374251048e-02	-3.672267814444793999e-01	2.900000000000000000e+01
1.034040000304855766e+03	8.205695746045904571e-03	-6.712175872415482303e-02	-1.462122477905047901e-01	3.500000000000000000e+01
1.034880000305122394e+03	4.832393343690988274e-02	2.961634235144394722e-03	-2.170035840406043803e-01	4.200000000000000000e+01
1.035720000305360600e+03	8.513113742294464714e-03	-3.623779335558197090e-02	-1.877949202907043258e-01	3.700000000000000000e+01
1.036560000305598805e+03	7.759085975354729214e-02	-4.613772180442321513e-02	-2.971659094252370181e-01	3.700000000000000000e+01
1.037400000305865433e+03	7.543564677199299240e-03	-6.504650825341684595e-03	-2.656238182711962992e-01	4.200000000000000000e+01
1.038240000306103639e+03	3.707061391373756010e-02	-4.577079278350737468e-02	-2.447716100018642038e-01	4.400000000000000000e+01
1.039080000306341844e+03	5.647942545941475601e-02	9.391231397115529234e-02	-1.138382390402039590e-01	3.500000000000000000e+01
1.039920000306608472e+03	3.591188454326044166e-02	-6.020971661405027930e-03	-3.231686468285808189e-01	4.700000000000000000e+01
1.040760000306846678e+03	9.524975347441611007e-02	5.382892101185632328e-02	-3.631280654824209364e-01	3.600000000000000000e+01
1.041600000307084883e+03	7.520245839806882771e-02	3.442935031881155794e-02	-9.327010019397796725e-02	3.800000000000000000e+01
1.042440000307351511e+03	-7.517590221269898620e-02	-6.528711361957029169e-02	-2.132092281747386409e-01	2.600000000000000000e+01
1.043280000307589717e+03	6.430385194749277389e-02	9.437931454323233993e-02	-3.644672499056671455e-01	3.300000000000000000e+01
1.044120000307827922e+03	4.209261794800411849e-03	-2.493686319051402478e-02	-2.948730633672571599e-01	4.100000000000000000e+01
1.044960000308094550e+03	-6.547459426734292265e-03	-6.525375643585196173e-02	-1.450759700980555067e-01	3.400000000000000000e+01
1.045800000308332756e+03	7.283770458076332943e-02	-3.543722094631007735e-02	-3.145484125979898238e-01	4.400000000000000000e+01
1.046640000308570961e+03	5.319241765336180094e-02	-5.403863762590610520e-03	-1.446701566364652081e-01	3.700000000000000000e+01
1.047480000308837589e+03	5.314512257701586861e-02	2.499642244204469677e-02	-3.554006208673232692e-01	4.700000000000000000e+01
1.048320000309075795e+03	4.281405704259100276e-02	3.469620778856885579e-02	-2.762528291366592725e-01	4.300000000000000000e+01
1.049160000309314000e+03	6.281405704259235279e-02	-3.465332712889690470e-02	-4.266180612520926729e-01	3.000000000000000000e+01
1.050000000309580628e+03	1.228613521189387825e-01	1.450297796257657978e-01	-5.656441089442783010e-01	4.100000000000000000e+01
1.050840000309818834e+03	7.115872937047740265e-02	-5.472004149633757919e-02	-3.255223649058027746e-01	3.000000000000000000e+01
1.051680000310057039e+03	4.054389337797914550e-02	-1.146366485370373667e-01	-3.455020742327210570e-01	4.300000000000000000e+01
1.052520000310323667e+03	6.078036875971015718e-02	-3.460329135331807748e-02	-2.949339353864974811e-01	3.500000000000000000e+01
1.053360000310561873e+03	9.929057385479111986e-03	-6.500357755795249659e-02	-2.148730633672570889e-01	3.700000000000000000e+01
1.054200000310800078e+03	6.912504108759875976e-02	-2.490350600679391846e-02	-2.348527726941824767e-01	2.500000000000000000e+01
1.055040000311066706e+03	1.185102050950987973e-01	4.536335146296277543e-02	-3.852788768288473165e-01	3.200000000000000000e+01
1.055880000311304912e+03	6.744606587731105662e-02	-7.517036347655281503e-02	-3.856643996173545474e-01	3.200000000000000000e+01
1.056720000311543117e+03	4.697311511385393601e-02	8.407909988975337257e-02	-3.854614928865611745e-01	3.400000000000000000e+01
1.057560000311809745e+03	1.628733650683145129e-02	-7.605432884512453029e-02	-3.052991675019249840e-01	3.100000000000000000e+01
1.058400000312047951e+03	1.061927463541412209e-01	3.299499141886474973e-02	-3.943252151941134542e-01	4.000000000000000000e+01
1.059240000312286156e+03	7.512860713635483023e-02	-3.750536633693180022e-02	-6.929454494247053731e-01	4.000000000000000000e+01
1.060080000312552784e+03	7.543602513260339038e-02	1.124946336630685551e-01	-4.432498095208980970e-01	3.600000000000000000e+01
1.060920000312790989e+03	2.503401698366047867e-02	-4.820586719504404982e-02	-3.032295188478180137e-01	3.600000000000000000e+01
1.061760000313029195e+03	4.632008834720480195e-03	-1.895640382873775565e-02	-2.622352758669261874e-01	4.100000000000000000e+01
1.062600000313295823e+03	1.143245908384695753e-01	6.091016743638366648e-02	-3.314642302899049042e-01	3.700000000000000000e+01
1.063440000313534028e+03	3.394623022770204557e-02	-8.989040497288947051e-02	-1.626410893285150649e-01	3.200000000000000000e+01
1.064280000313772234e+03	2.375704992232030577e-02	-9.473440176393843615e-03	-7.341213490553677445e-02	3.400000000000000000e+01
1.065120000314038862e+03	6.363881223145462229e-02	1.797093088224741564e-01	-3.030671934631836706e-01	2.500000000000000000e+01
1.065960000314277067e+03	2.373340238414378689e-02	4.970930882247248661e-02	-1.522149851938472409e-01	4.000000000000000000e+01
1.066800000314515273e+03	2.430094330029852756e-02	-5.045747709612413701e-02	-3.329454494247077179e-01	4.600000000000000000e+01
1.067640000314753479e+03	6.394623022770318244e-02	8.872527190274315245e-02	-4.040208550979205171e-01	4.800000000000000000e+01
1.068480000315020106e+03	3.662459769625314721e-03	3.855848598414457484e-02	-3.945687032710676334e-01	3.100000000000000000e+01
1.069320000315258312e+03	-1.363611877685464435e-01	-9.157494275073307932e-02	5.616176095979596994e-02	3.700000000000000000e+01
1.070160000315496518e+03	-4.673954837931404427e-02	-2.179176444491126574e-02	-7.164684634762252813e-02	2.900000000000000000e+01
1.071000000315763145e+03	-1.662131068845162929e-02	-2.219205064954810069e-02	-1.613019049052706322e-01	3.800000000000000000e+01
1.071840000316001351e+03	-7.737803190998882030e-02	-1.280915854836361945e-02	-1.433309722132207753e-01	2.300000000000000000e+01
1.072680000316239557e+03	-1.370233188373912725e-01	-9.274244418092170150e-02	8.520809932505812867e-02	2.900000000000000000e+01
1.073520000316506184e+03	2.385492708283365459e-03	-3.295926587510056294e-02	-1.434730069247738271e-01	3.000000000000000000e+01
1.074360000316744390e+03	5.283479593357043314e-02	4.724087722721659333e-02	-3.116671370207004799e-01	4.300000000000000000e+01
1.075200000316982596e+03	2.283479593356751991e-02	-1.128258371402210969e-01	-3.504496966359322840e-01	3.900000000000000000e+01
1.076040000317249223e+03	1.723361639434983772e-03	-1.129259086913814158e-01	-3.795366163473552490e-01	2.700000000000000000e+01
1.076880000317487429e+03	-7.934077757835034106e-02	-4.315940897742009952e-02	-8.760900240480395951e-02	3.700000000000000000e+01
1.077720000317725635e+03	1.800443864291505491e-01	-2.339290926345682919e-02	-1.963915620200360479e-01	2.800000000000000000e+01
1.078560000317992262e+03	9.784263509247992374e-03	-3.387658842739149634e-02	-3.062292366354011364e-01	3.200000000000000000e+01
1.079400000318230468e+03	2.841270629521019941e-02	-2.347630222275665091e-02	-3.562089459623223320e-01	3.600000000000000000e+01
1.080240000318468674e+03	-4.258049030805466373e-02	-8.372648110065572524e-02	-2.868176661547057194e-01	2.600000000000000000e+01
1.081080000318735301e+03	4.649725570319418466e-02	1.610673298074960513e-02	-3.662698179815588873e-01	2.600000000000000000e+01
1.081920000318973507e+03	7.526758371819752824e-02	1.155063036737926652e-01	-3.544436574044045329e-01	3.800000000000000000e+01
1.082760000319211713e+03	4.529123125637113390e-02	4.512269606101604325e-02	-2.050117962506305958e-01	3.500000000000000000e+01
1.083600000319478340e+03	4.345329729448010880e-03	-6.452705350992715694e-02	-1.466553407700690315e-01	4.000000000000000000e+01
1.084440000319716546e+03	1.133048380498369312e-01	-2.491066112270257094e-02	-2.080756878856320213e-01	3.200000000000000000e+01
1.085280000319954752e+03	9.160221530137491186e-02	-6.592805522615297065e-02	-2.695569070204335560e-01	4.200000000000000000e+01
1.086120000320221379e+03	-2.870520269487286669e-02	-6.617823410405065943e-02	-5.900905884728935291e-02	3.700000000000000000e+01
1.086960000320459585e+03	-9.927274361102433886e-02	-1.759280552261532904e-01	1.432634965376120562e-01	2.800000000000000000e+01
1.087800000320697791e+03	-1.981663698900604231e-02	-9.596141240987332566e-02	-8.472772682751816831e-02	2.400000000000000000e+01
1.088640000320964418e+03	1.198050024002252911e-01	-1.614487692033161892e-02	-1.832465076927167758e-01	3.400000000000000000e+01
1.089480000321202624e+03	2.937934671311204227e-02	-2.594473381801520873e-02	-1.116029631732775584e-01	3.600000000000000000e+01
1.090320000321440830e+03	3.945028932763072760e-02	1.395519463082894873e-02	-2.011971497116871177e-01	3.000000000000000000e+01
1.091160000321707457e+03	4.949758440397644677e-02	3.350487265061197206e-02	-3.719073232694700692e-01	3.500000000000000000e+01
1.092000000321945663e+03	8.975770732387822193e-02	3.370501575292994545e-02	-2.327595315388073516e-01	4.300000000000000000e+01
1.092840000322183869e+03	-1.962745668362231299e-02	-3.641173439008937862e-02	-2.833682517311917337e-01	4.300000000000000000e+01
1.093680000322450496e+03	-9.320038687372189656e-03	-1.711223524820315589e-02	-3.257691548109242774e-02	3.800000000000000000e+01
1.094520000322688702e+03	-1.929639114919901033e-02	-3.717894961564205403e-02	-1.818667419233115368e-01	2.300000000000000000e+01
1.095360000322926908e+03	3.257176436647135631e-02	-3.692877073774436525e-02	-1.913188937501644205e-01	3.800000000000000000e+01
1.096200000323193535e+03	2.302106759175792661e-02	-2.751252145283888950e-02	-1.213797657694026810e-01	2.700000000000000000e+01
1.097040000323431741e+03	-9.655327672112434811e-02	-8.722898539122247996e-02	-2.312580217309267994e-01	3.200000000000000000e+01
1.097880000323669947e+03	1.039433215805072308e-01	-4.801287920863472891e-02	-2.591477917306619361e-01	3.300000000000000000e+01
1.098720000323936574e+03	4.441627234396960944e-02	1.525375143227396535e-01	-3.677477352881783901e-01	4.000000000000000000e+01
1.099560000324174780e+03	2.549365181837739414e-01	1.721705853018242749e-01	-3.183158741344040976e-01	2.600000000000000000e+01
1.100400000324412986e+03	-1.411758028930343301e-02	-7.695985963297680144e-03	-2.303449414423504038e-01	2.800000000000000000e+01
1.101240000324679613e+03	4.611889509242672602e-02	3.293780052737638186e-02	-3.726174968272495391e-01	1.900000000000000000e+01
1.102080000324917819e+03	2.666278847040537414e-02	1.270430024133961666e-02	-3.531247636542396151e-01	3.100000000000000000e+01
1.102920000325156025e+03	7.741950969194277832e-02	-2.751252145283888950e-02	-5.212986030770867529e-01	2.600000000000000000e+01
1.103760000325422652e+03	7.608689997326223420e-03	-6.692877073774461394e-02	-5.511362776924499940e-01	2.000000000000000000e+01
1.104600000325660858e+03	-2.208389200642280059e-02	-4.642841298194877453e-02	-4.207913362500974586e-01	2.100000000000000000e+01
1.105440000325899064e+03	4.725397692473443101e-02	-3.636169861450877505e-02	-2.779506420189701288e-01	3.100000000000000000e+01
1.106280000326165691e+03	3.808164076079023630e-02	-4.547773324593862299e-02	-4.965302949034082758e-01	3.200000000000000000e+01
1.107120000326403897e+03	6.812893583713375278e-02	2.453894534592215848e-02	-4.173216311535075107e-01	3.000000000000000000e+01
1.107960000326642103e+03	6.777422276453926031e-02	5.495591014241796302e-02	-4.174636658650641152e-01	3.500000000000000000e+01
1.108800000326908730e+03	2.782151784088426894e-02	-3.372648110065323834e-02	-2.182955834613231616e-01	3.800000000000000000e+01
1.109640000327146936e+03	7.159386772039866287e-03	-4.384323124367206503e-02	-2.297362212499649559e-01	2.500000000000000000e+01
1.110480000327385142e+03	1.373012720010784449e-01	-2.330951630415789566e-02	-1.996753492307288269e-01	3.400000000000000000e+01
1.111320000327651769e+03	5.723032938655947532e-02	3.697401975745862046e-02	-1.884781995190376591e-01	3.000000000000000000e+01
1.112160000327889975e+03	5.715938677204057683e-02	1.760780624813484962e-02	-1.879912233651310771e-01	3.400000000000000000e+01
1.113000000328128181e+03	1.863790180123299223e-01	1.880866486204268995e-02	-1.598985466346025675e-01	2.100000000000000000e+01
1.113840000328394808e+03	-1.741175802893035751e-01	-5.069097738216221671e-02	-5.091308028857532975e-02	2.900000000000000000e+01
1.114680000328633014e+03	1.551729935655057346e-01	-5.060758442286239500e-02	-1.893506984614550248e-01	3.200000000000000000e+01
1.115520000328871220e+03	-5.512785041512202611e-03	-9.054807520669783116e-05	-5.908691971142410182e-02	1.500000000000000000e+01
1.116360000329137847e+03	-1.660057179747376210e-02	1.607767387015064386e-01	-3.174230845189054406e-01	4.100000000000000000e+01
1.117200000329376053e+03	-1.740458809535638807e-02	-4.923993989035491126e-02	-9.577953999946586805e-02	2.600000000000000000e+01
1.118040000329614259e+03	4.167315791589665253e-02	-1.907315397175590732e-02	-2.356780866340706382e-01	3.800000000000000000e+01
1.118880000329880886e+03	1.708454940798400656e-01	4.134381082473925773e-02	-1.753940172109587081e-01	2.000000000000000000e+01
1.119720000330119092e+03	8.027795316368724343e-02	-1.855611762410092069e-02	-1.754345985571141853e-01	3.400000000000000000e+01
1.120560000330357298e+03	1.101102684705068668e-02	-1.385894748078211336e-01	-8.590128403794317080e-02	2.800000000000000000e+01
1.121400000330623925e+03	-1.922544853468011183e-02	-4.840601029736202321e-02	-1.465708762495676609e-01	2.500000000000000000e+01
1.122240000330862131e+03	9.004147778195559226e-02	-2.805575986830532997e-02	-2.861447721149001922e-01	2.900000000000000000e+01
1.123080000331100337e+03	1.086914161801111334e-02	-2.680486547881688608e-02	-2.963476788456933519e-01	2.900000000000000000e+01
1.123920000331366964e+03	-1.844507977496867568e-02	-1.698832998927635174e-02	-2.562259348072171150e-01	3.200000000000000000e+01
1.124760000331605170e+03	-8.421432236795922677e-03	-5.698832998927461091e-02	-1.596215605718143138e-02	3.400000000000000000e+01
1.125600000331843376e+03	2.141303499599089832e-02	-1.645461504975997968e-02	-3.663679695187731511e-01	2.600000000000000000e+01
1.126440000332110003e+03	3.516258628395494412e-01	-4.561210432125646363e-01	-1.770375617303940885e-01	2.900000000000000000e+01
1.127280000332348209e+03	7.214610867935711269e-02	-4.588754292652552635e-02	-2.562868068264556598e-01	3.200000000000000000e+01
1.128120000332586415e+03	5.276094467185465930e-02	-9.560400686490932998e-02	-2.562665161533761449e-01	3.400000000000000000e+01
1.128960000332853042e+03	1.021461086793546968e-01	-1.552061390560943721e-02	-2.250896571147649183e-01	3.400000000000000000e+01
1.129800000333091248e+03	-4.730999794266388392e-02	-1.249035060067953395e-01	5.736551432785397253e-02	2.900000000000000000e+01
1.130640000333329453e+03	1.131629528207991342e-01	1.469620778856839394e-02	-3.114576266335369326e-01	3.500000000000000000e+01
1.131480000333596081e+03	-4.636409641574168461e-02	-5.523707784399078946e-02	-1.419243121143658470e-01	4.800000000000000000e+01
1.132320000333834287e+03	-6.222211186702963914e-03	4.416249284905404693e-02	-3.123707069221151045e-01	3.400000000000000000e+01
1.133160000334072492e+03	8.460545264935248611e-02	1.444126717269504923e-01	-4.126953576913852118e-01	2.800000000000000000e+01
1.134000000334339120e+03	4.491287064560367526e-02	4.429592158393180767e-02	-3.025533229798291757e-01	2.900000000000000000e+01
1.134840000334577326e+03	7.555135417627489858e-02	1.399570693045415481e-02	-2.918634400951276575e-01	3.000000000000000000e+01
1.135680000334815531e+03	5.811477096175465817e-03	-5.573743559978794337e-02	-2.805851276911219827e-01	2.700000000000000000e+01
1.136520000335082159e+03	5.614254263059947903e-02	7.341195621535945293e-02	-4.080487935561869506e-01	3.700000000000000000e+01
1.137360000335320365e+03	4.635537047415816403e-02	1.261138380608795018e-02	-2.370748412483703049e-01	4.800000000000000000e+01
1.138200000335558570e+03	9.630807539780938953e-02	9.227781196889051074e-02	-3.576226894215164265e-01	3.100000000000000000e+01
1.139040000335825198e+03	6.568198317712159451e-03	-8.389331705503266789e-03	-3.573994920176417622e-01	3.400000000000000000e+01
1.139880000336063404e+03	1.171120916956951419e-01	-1.185561176241023418e-01	-2.352486806712157374e-01	3.200000000000000000e+01
1.140720000336301609e+03	4.741950969194341781e-02	-5.947344017639366598e-02	-2.537268801902552440e-01	3.000000000000000000e+01
1.141560000336568237e+03	-3.196565431555598025e-02	-4.937336862523533654e-02	-1.537471708633351142e-01	3.500000000000000000e+01
1.142400000336806443e+03	4.796340306992341596e-02	2.952584431201632498e-02	-3.545790884595927395e-01	3.600000000000000000e+01
1.143240000337044648e+03	1.081289358371329001e-01	9.709308822474227441e-03	-2.348631578827067301e-01	3.300000000000000000e+01
1.144080000337311276e+03	9.824717352799972048e-02	5.905884373994041425e-02	-2.356747848058855510e-01	3.300000000000000000e+01
1.144920000337549482e+03	7.872012429145947010e-02	-3.164165711817190640e-02	-1.765269930752229044e-01	3.300000000000000000e+01
1.145760000337787687e+03	-3.059409710152038997e-02	-2.230880079256625237e-02	6.402085509792243556e-02	3.200000000000000000e+01
1.146600000338054315e+03	-6.964819557460089072e-02	-3.220872924140660842e-02	-7.618205163287150583e-02	3.700000000000000000e+01
1.147440000338292521e+03	5.113217318510976384e-02	8.724087722721662885e-02	-1.767298998060198301e-01	3.000000000000000000e+01
1.148280000338530726e+03	-1.877323666219510301e-02	-3.319276616113775447e-02	-1.866893184598588107e-01	2.400000000000000000e+01
1.149120000338797354e+03	5.243278778463000833e-02	-2.267572981348475736e-02	-7.573565682512395369e-02	3.500000000000000000e+01
1.149960000339035560e+03	1.132368040825131317e-01	2.735762737023694768e-02	-2.150254832673432759e-01	4.200000000000000000e+01
1.150800000339273765e+03	3.804344998664888067e-03	-6.269240840534351378e-02	-2.753095526904552059e-01	3.600000000000000000e+01
1.151640000339540393e+03	2.439553345299216858e-02	8.734094877837605964e-02	-2.661820516328727848e-01	2.800000000000000000e+01
1.152480000339778599e+03	2.446647606750751436e-02	-2.508943894885540260e-03	-1.176429800945975046e-01	3.000000000000000000e+01
1.153320000340016804e+03	1.345610662202023633e-01	1.720752004349801467e-02	-1.793676873063496657e-01	2.900000000000000000e+01
1.154160000340283432e+03	-1.503692563085579081e-02	3.765784202371325051e-02	-1.797126287487031959e-01	2.300000000000000000e+01
1.155000000340521638e+03	-1.848713928636449566e-01	-4.214201487396884716e-02	9.195120644381482578e-02	2.700000000000000000e+01
1.155840000340759843e+03	4.545967267077877239e-02	-3.125804950539556870e-02	-1.272371666330087692e-01	2.800000000000000000e+01
1.156680000341026471e+03	-2.508422070720150998e-02	-3.097451344377954996e-02	-1.574806547099623089e-01	3.400000000000000000e+01
1.157520000341264677e+03	3.430094330029831440e-02	-5.067429879030171946e-02	-1.567298998060202564e-01	2.500000000000000000e+01
1.158360000341502882e+03	-6.510786824537717621e-02	-3.995711934032986079e-02	-1.058574008636021802e-01	3.400000000000000000e+01
1.159200000341769510e+03	7.486848421645220242e-02	1.003097381294297818e-01	-3.060603075943966189e-01	2.100000000000000000e+01
1.160040000342007716e+03	-3.503692563085714085e-02	-7.902311819617757749e-02	-1.258168195174427240e-01	3.600000000000000000e+01
1.160880000342245921e+03	4.484483667827987574e-02	-1.386228319915412399e-01	-5.366600817101918608e-02	3.200000000000000000e+01
1.161720000342512549e+03	6.496307436914428024e-02	-8.798904550086561471e-02	-2.808456046129705896e-01	3.000000000000000000e+01
1.162560000342750754e+03	4.489213175462580807e-02	-7.765547366367009374e-02	-2.282281077857177820e-01	3.200000000000000000e+01
1.163400000342988960e+03	4.844836678278952036e-03	-2.693829421369553501e-02	-1.470715394201871362e-01	3.000000000000000000e+01
1.164240000343255588e+03	-2.610106484864260779e-02	-5.633786490674275171e-02	-2.701066740094759666e-02	4.200000000000000000e+01
1.165080000343493793e+03	5.370975484597373395e-02	1.421252862463173727e-02	-1.772744461509798697e-01	2.800000000000000000e+01
1.165920000343731999e+03	4.344963192607131930e-02	7.441267172695109622e-02	-3.476193875933315525e-01	4.100000000000000000e+01
1.166760000343998627e+03	4.385164007501174410e-02	4.946386666466295878e-03	-2.497499082666774228e-01	3.300000000000000000e+01
1.167600000344236832e+03	-5.638483530672111499e-02	-5.473672008819630008e-02	7.753114154067120012e-02	3.700000000000000000e+01
1.168440000344475038e+03	1.302397623895501511e-02	-4.413629078124170491e-02	-1.718804289400228669e-01	3.000000000000000000e+01
1.169280000344741666e+03	-9.666860576479407996e-02	-6.381939753590426534e-02	-1.305209538436979955e-01	3.100000000000000000e+01
1.170120000344979871e+03	3.309491885347348727e-02	-2.445318402657914447e-02	-1.797904896128343921e-01	2.700000000000000000e+01
1.170960000345218077e+03	3.226725501741611879e-02	-2.420300514867967934e-02	-2.703789191321401830e-01	4.500000000000000000e+01
1.171800000345484705e+03	2.276385331905039777e-02	-4.448654121029793629e-02	-4.404195004783009182e-01	3.500000000000000000e+01
1.172640000345722910e+03	6.207807471203352634e-02	-1.405289782194252268e-02	-3.495672922089596568e-01	3.500000000000000000e+01
1.173480000345961116e+03	5.143959118136010034e-02	-1.140695764138026647e-01	-3.892629321127696329e-01	4.200000000000000000e+01
1.174320000346227744e+03	-6.870229404767869141e-02	-4.152969373102166628e-03	-2.301151403821073416e-01	2.500000000000000000e+01
1.175160000346465949e+03	1.794304253957434980e-03	-9.371932598474508325e-02	-9.968903624743852276e-02	3.800000000000000000e+01
1.176000000346704155e+03	6.139229610501395484e-02	-3.421968374054085160e-02	-2.584107238434327769e-01	4.800000000000000000e+01
1.176840000346970783e+03	1.506828699598212751e-01	4.563020893272096146e-02	-9.851217720882843309e-02	4.600000000000000000e+01
1.177680000347208988e+03	1.099970913528043326e-01	-3.433643388356077963e-02	-1.784310145165104444e-01	4.000000000000000000e+01
1.178520000347447194e+03	4.924037013126714157e-02	-6.450321980215800721e-02	-1.580454917280000871e-01	3.600000000000000000e+01
1.179360000347713822e+03	1.081289358371329001e-01	3.462949342112953133e-02	-3.981266544203201363e-01	3.600000000000000000e+01
1.180200000347952027e+03	4.827082106617375246e-02	2.492970807460714866e-02	-1.983498518241937347e-01	3.300000000000000000e+01
1.181040000348190233e+03	3.857823906242252576e-02	-6.530379221143078894e-02	-4.287353746127031684e-01	4.600000000000000000e+01
1.181880000348456861e+03	-1.153999862844479196e-02	5.456277905368978054e-02	-1.984513051895913094e-01	4.800000000000000000e+01
1.182720000348695066e+03	4.838905875703858328e-02	4.362635951371096610e-03	-3.589585720165793248e-01	2.600000000000000000e+01
1.183560000348933272e+03	1.801069814626821142e-02	-1.060376502532642817e-01	-5.109470579783685906e-01	2.000000000000000000e+01
1.184400000349199900e+03	3.879106690597922125e-02	3.412913566533326559e-02	-4.825297304785696184e-01	3.300000000000000000e+01
1.185240000349438105e+03	3.812893583713439227e-02	-2.643793645790015745e-02	-3.021644983631368575e-01	3.800000000000000000e+01
1.186080000349676311e+03	7.846000137155684229e-02	3.478670582800269528e-03	-4.017383942284666887e-01	3.600000000000000000e+01
1.186920000349942939e+03	8.872012429145925694e-02	7.367881368511763895e-02	-3.516978128823087246e-01	2.500000000000000000e+01
1.187760000350181144e+03	8.956599673188847532e-03	-1.168215440706781294e-01	-4.023268237477743980e-01	3.500000000000000000e+01
1.188600000350419350e+03	1.185545915242514070e-01	3.336192043978059019e-02	-5.031181599978715724e-01	2.700000000000000000e+01
1.189440000350685978e+03	3.088620095204994698e-01	9.347867058279835106e-02	-3.123268237477727638e-01	4.000000000000000000e+01
1.190280000350924183e+03	1.846000137155634491e-02	7.307838437816371879e-02	-2.519413009592632591e-01	3.900000000000000000e+01
1.191120000351162389e+03	1.385309439860780145e-01	4.276149113282645686e-02	-7.175868490154790891e-02	5.500000000000000000e+01
1.191960000351429017e+03	1.183181161425199690e-01	3.267809817352773649e-02	-1.714340341322753147e-01	4.700000000000000000e+01
1.192800000351667222e+03	-1.203659693007708142e-02	-7.321901826473187214e-03	-2.821036263439005154e-01	3.700000000000000000e+01
1.193640000351905428e+03	4.898024721136451376e-02	-1.173219018264726188e-01	-3.841124029787650329e-01	2.600000000000000000e+01
1.194480000352172055e+03	-2.111434294132941147e-02	-1.280891170520268574e-01	-2.336254268248598720e-01	3.400000000000000000e+01
1.195320000352410261e+03	9.169427516749095730e-03	-1.077722238066884941e-01	-1.712514180745579040e-01	3.700000000000000000e+01
1.196160000352648467e+03	3.879106690597922125e-02	2.177745421309573715e-02	-2.993238041320083198e-01	4.800000000000000000e+01
1.197000000352915094e+03	-1.013035232467114355e-01	-7.838933170550266283e-02	-3.989788626896597634e-01	2.900000000000000000e+01
1.197840000353153300e+03	4.935860782213374875e-02	-4.885633227757857355e-02	-6.922235076661031883e-02	3.100000000000000000e+01
1.198680000353391506e+03	1.286018866005953498e-01	-8.672867767119285531e-03	-3.190600253819759757e-01	2.800000000000000000e+01
1.199520000353658133e+03	1.192167225930944596e-01	1.117702490614025379e-02	-2.483701424972721838e-01	3.400000000000000000e+01
1.200360000353896339e+03	-5.104340032680987349e-02	-4.925661848221363215e-02	-1.761938759333148141e-02	3.200000000000000000e+01
1.201200000354134545e+03	1.190748373640566626e-01	-4.955683313569281268e-02	-3.672338648048221188e-01	2.800000000000000000e+01
1.202040000354401172e+03	-7.123347923858602826e-04	-3.015726244264627098e-02	-1.066657259585976902e-01	3.400000000000000000e+01
1.202880000354639378e+03	-1.043400326809162948e-03	-5.987372638102872457e-02	-1.456309016315451288e-01	3.600000000000000000e+01
1.203720000354877584e+03	5.935860782213353559e-02	-2.002383370776694704e-02	-2.951845068237961556e-01	2.700000000000000000e+01
1.204560000355144211e+03	-4.049167961373001390e-04	-8.082440611704111433e-02	-2.154482855738280023e-01	3.000000000000000000e+01
1.205400000355382417e+03	-4.054680202517424448e-02	-4.097451344378022497e-02	-1.748801467276042132e-01	3.200000000000000000e+01
1.206240000355620623e+03	9.855206123766890869e-03	-3.119133513795713242e-02	-2.541496824967417467e-01	4.000000000000000000e+01
1.207080000355887250e+03	6.013897658184319539e-02	4.822491414694685119e-02	-3.545554959583334664e-01	3.400000000000000000e+01
1.207920000356125456e+03	4.463945780930345109e-04	-4.164165711817435778e-02	-2.650221814391588993e-01	4.300000000000000000e+01
1.208760000356363662e+03	4.039909950174624953e-02	-2.775801364642838109e-03	-1.049004374006852203e-01	2.600000000000000000e+01
1.209600000356630289e+03	8.720502652082018358e-04	1.364236262260849486e-01	-3.445757866314114182e-01	2.900000000000000000e+01
1.210440000356868495e+03	3.165241902491544579e-02	-5.389326701925334362e-02	-1.045960773044907199e-01	3.100000000000000000e+01
1.211280000357106701e+03	6.110852564693658451e-02	4.563973240867191805e-02	-8.299311413120946668e-02	4.800000000000000000e+01
1.212120000357373328e+03	-5.884417927671670157e-02	-5.529426873548093369e-02	3.909682519597623696e-02	3.400000000000000000e+01
1.212960000357611534e+03	4.198348455934031165e-02	-5.661197756396951775e-03	4.984758009991629990e-02	3.200000000000000000e+01
1.213800000357849740e+03	-1.785131137422926173e-01	-3.639505579822888137e-02	1.004360096192229435e-01	3.600000000000000000e+01
1.214640000358116367e+03	7.117946826145704620e-02	-1.163783772063693434e-01	-1.194219556692228679e-01	2.300000000000000000e+01
1.215480000358354573e+03	-2.808745805517709471e-02	-8.651180594124951995e-02	-1.906799774001530778e-01	2.300000000000000000e+01
1.216320000358592779e+03	-5.815840066969890643e-02	-9.722898539122226680e-02	7.903595317673683951e-02	2.600000000000000000e+01
1.217160000358859406e+03	6.162877148674361649e-02	-5.806291498421511932e-02	-2.512278255732969257e-01	3.300000000000000000e+01
1.218000000359097612e+03	-3.890570071202734681e-01	-2.480629149842146219e-01	-2.417148017272019445e-01	3.400000000000000000e+01
1.218840000359335818e+03	-6.877323666219758991e-02	-7.792948624933693225e-02	-1.067997740014803298e-02	3.800000000000000000e+01
1.219680000359602445e+03	5.054098473078383336e-02	1.115201202192901420e-01	-2.497466064384923357e-01	3.500000000000000000e+01
1.220520000359840651e+03	7.129770595232365338e-02	4.177029909718754652e-02	-3.205785240347527321e-01	3.300000000000000000e+01
1.221360000360078857e+03	5.115582072328450636e-02	6.133665570883284346e-02	-2.807814307655469577e-01	2.600000000000000000e+01
1.222200000360345484e+03	3.058827980713019201e-02	-3.842984400513049792e-02	-3.493205023038257195e-01	4.200000000000000000e+01
1.223040000360583690e+03	1.102335667345357706e-01	-5.857995133187010595e-02	-3.487523634576010778e-01	3.400000000000000000e+01
1.223880000360821896e+03	6.049368965443768786e-02	-1.826305808653216900e-02	-3.502132919193226002e-01	3.500000000000000000e+01
1.224720000361088523e+03	5.068286995982163035e-02	8.197044219950555544e-02	-3.622017778811112976e-01	2.700000000000000000e+01
1.225560000361326729e+03	5.094299287972781087e-02	-3.876341584232623205e-02	-3.539670664390275334e-01	3.800000000000000000e+01
1.226400000361564935e+03	3.047004211626358483e-02	2.070513750664915165e-03	-4.151033441314755379e-01	3.500000000000000000e+01
1.227240000361831562e+03	1.134500102866908833e-02	-2.716227102378265812e-02	-3.161787498046884082e-01	3.000000000000000000e+01
1.228080000362069768e+03	1.510533795881841002e-03	-2.722898539122198258e-02	-3.968280513432329570e-01	3.000000000000000000e+01
1.228920000362307974e+03	-1.794557282614128724e-02	1.026542644657597592e-01	-3.566657259585976902e-01	2.900000000000000000e+01
1.229760000362574601e+03	2.248008286097302744e-02	1.268762164948000759e-02	-2.269497953817101177e-01	4.500000000000000000e+01
1.230600000362812807e+03	2.347327946424115908e-02	5.277101460877897665e-02	-3.790345701644604048e-02	3.800000000000000000e+01
1.231440000363051013e+03	-6.905081146525660074e-03	-3.654516312496713937e-02	-1.378222943241276255e-01	3.500000000000000000e+01
1.232280000363317640e+03	1.037806974604915666e-01	3.338086732012079949e-03	-1.756309016315427129e-01	4.400000000000000000e+01
1.233120000363555846e+03	3.368610730779941775e-02	-4.607816255289254315e-02	-1.637235783620720753e-01	3.000000000000000000e+01
1.233960000363794052e+03	9.406446791856737377e-02	-1.602812677731257907e-02	-2.129525327850529948e-01	2.700000000000000000e+01
1.234800000364060679e+03	6.453741868202733656e-02	1.453894534592325982e-02	-2.533380555735611495e-01	2.800000000000000000e+01
1.235640000364298885e+03	4.702951449239378690e-03	-8.501073267386249910e-02	-2.736221249966774849e-01	2.900000000000000000e+01
1.236480000364537091e+03	-8.517881085989387202e-02	1.849559101424187446e-01	-3.532771835543258021e-01	2.400000000000000000e+01
1.237320000364803718e+03	1.140881154567399136e-01	1.530616057147593523e-02	-2.931351488427669238e-01	3.100000000000000000e+01
1.238160000365041924e+03	1.411176299491501140e-02	1.545626789821419322e-02	-3.429525327850520000e-01	1.900000000000000000e+01
1.239000000365280130e+03	9.427729576212584561e-02	3.598998283772925078e-02	-3.019582898041566210e-01	3.300000000000000000e+01
1.239840000365546757e+03	7.430094330029923810e-02	2.164736620016647350e-01	-3.512684069194556002e-01	2.200000000000000000e+01
1.240680000365784963e+03	5.493942683097152724e-02	2.649034059352395332e-02	-2.599089318231282419e-01	4.300000000000000000e+01
1.241520000366023169e+03	-4.461126994374176036e-02	-3.276159120439103845e-03	-1.491987582653493405e-01	3.400000000000000000e+01
1.242360000366289796e+03	6.074508663274968967e-03	4.680723383886054023e-02	-3.508828841309448165e-01	2.600000000000000000e+01
1.243200000366528002e+03	-3.404372902758723285e-02	-2.959265875101202425e-03	2.785909413812781565e-02	3.300000000000000000e+01
1.244040000366766208e+03	-5.352348318778332725e-02	-4.255897967046440300e-02	-8.293224211197269824e-02	3.200000000000000000e+01
1.244880000367032835e+03	-3.368901595499274038e-02	-5.242555093558554091e-02	-1.354096230435608561e-02	1.800000000000000000e+01
1.245720000367271041e+03	1.728053311010135928e-02	-2.212533628210877623e-02	-1.742714265352169889e-01	2.500000000000000000e+01
1.246560000367509247e+03	5.704405772837084498e-02	-5.235883656814710463e-02	-4.756106109584639086e-01	2.000000000000000000e+01
1.247400000367775874e+03	7.682541259041997250e-03	-5.134144246469585227e-02	-4.664019472085634277e-01	2.500000000000000000e+01
1.248240000368014080e+03	7.446065877312335601e-03	-1.015249069751531508e-01	-4.769903767278691475e-01	2.100000000000000000e+01
1.249080000368252286e+03	3.803725433163762659e-02	-4.117465654609819836e-02	-3.261178777854478739e-01	3.100000000000000000e+01
1.249920000368518913e+03	-1.608032595767028283e-03	9.872527190274382747e-02	-5.055294482661434330e-01	3.100000000000000000e+01
1.250760000368757119e+03	8.131844484331907097e-03	-1.117083714856121901e-01	-3.753468322084305697e-01	4.100000000000000000e+01
1.251600000368995325e+03	-5.205733582105409596e-02	-6.172505007747197681e-02	-3.256106109584635533e-01	2.800000000000000000e+01
1.252440000369261952e+03	-1.113715572140367982e-01	-5.099119203563962088e-02	-2.558540990354156719e-01	3.500000000000000000e+01
1.253280000369500158e+03	-4.257758166085956475e-02	-6.184180022049101666e-02	-7.703095807402782214e-02	3.500000000000000000e+01
1.254120000369738364e+03	5.680758234663940698e-02	3.795805667719065468e-02	-1.487556652857833228e-01	2.900000000000000000e+01
1.254960000370004991e+03	8.600356604875791788e-02	2.805812822835029863e-02	-1.084107238434341980e-01	3.100000000000000000e+01
1.255800000370243197e+03	-1.371266349316790922e-02	-5.240887234372593184e-02	-7.690921403555073255e-02	3.700000000000000000e+01
1.256640000370481403e+03	3.493942683097017721e-02	3.722419863535719742e-02	-2.567468886509143289e-01	3.800000000000000000e+01
1.257480000370748030e+03	5.380434499866382225e-02	5.655705496096441465e-02	-2.278222943241274834e-01	3.500000000000000000e+01
1.258320000370986236e+03	-7.165204066430064245e-03	-4.422683885645106727e-02	-3.287556652857848150e-01	3.400000000000000000e+01
1.259160000371224442e+03	-1.834758097507993568e-02	-5.474387520410584074e-02	-9.845130518958988830e-02	3.400000000000000000e+01
1.260000000371491069e+03	4.042274703991921569e-02	-3.512748281688082841e-02	-2.779034570164480300e-01	3.400000000000000000e+01
1.260840000371729275e+03	4.028086181088319506e-02	-3.559448338895609965e-02	-1.681266544203197100e-01	2.600000000000000000e+01
1.261680000371967481e+03	5.997344381463243224e-02	-3.569455494011553043e-02	-2.580252010549219932e-01	2.400000000000000000e+01
1.262520000372234108e+03	2.815258337530579524e-02	3.342147969131215035e-02	-2.073961901894598725e-01	3.600000000000000000e+01
1.263360000372472314e+03	-5.234401492632478892e-02	-8.692877073774418761e-02	-1.473556088433003453e-01	2.800000000000000000e+01
1.264200000372710520e+03	5.642631308867684936e-02	-2.727902116680080979e-02	-4.074976435548549603e-01	3.500000000000000000e+01
1.265040000372977147e+03	-1.440135074738080334e-02	-4.797952202491462259e-02	-2.976193875933326183e-01	3.700000000000000000e+01
1.265880000373215353e+03	-1.655600801178582770e-01	-3.811295075979170832e-02	1.127864258682560461e-01	3.300000000000000000e+01
1.266720000373453558e+03	-4.541819488882126166e-02	-8.841316541327071121e-02	-9.585409903541730614e-02	2.600000000000000000e+01
1.267560000373720186e+03	-2.629315380122143608e-02	7.101976246349384070e-02	-1.044134612467768619e-01	2.900000000000000000e+01
1.268400000373958392e+03	4.361225604608520712e-02	-1.934716655742185765e-02	-1.731351488427659291e-01	3.800000000000000000e+01
1.269240000374196597e+03	4.269000205733419762e-02	-1.095139524760204708e-01	-2.235206716312791997e-01	2.500000000000000000e+01
1.270080000374463225e+03	1.407981990034929964e-01	4.021919005422081028e-02	-6.327718355432310204e-02	3.100000000000000000e+01
1.270920000374701431e+03	3.049078100724322837e-02	-4.029784629343247104e-02	-2.513698602848517538e-01	3.700000000000000000e+01
1.271760000374939636e+03	1.193556991749389340e-01	-1.076484686550926995e-02	-3.405582333616727908e-01	3.600000000000000000e+01
1.272600000375206264e+03	-2.116454666486866643e-02	-1.108315612329482391e-01	-2.698074784577322305e-01	2.300000000000000000e+01
1.273440000375444470e+03	1.384570927243640170e-01	9.831783058220011640e-02	-3.375349230728321714e-01	3.900000000000000000e+01
1.274280000375682675e+03	2.859897795340060611e-02	-7.148202631548272734e-02	-2.156884718225970943e-01	3.800000000000000000e+01
1.275120000375949303e+03	-3.118819420304141943e-02	-2.179891956081903004e-02	-6.489713557249743303e-02	3.600000000000000000e+01
1.275960000376187509e+03	1.829155995715048277e-02	1.841790213335858795e-02	-1.034362071107768344e-01	4.800000000000000000e+01
1.276800000376425714e+03	-1.803030195540955560e-03	6.830115199034025864e-02	-1.363911384157034945e-02	3.000000000000000000e+01
1.277640000376692342e+03	3.840979764801666363e-02	7.815104466360089930e-02	-3.351406236494511859e-01	3.100000000000000000e+01
1.278480000376930548e+03	-5.159020235198319426e-02	-1.019490268875591354e-01	-4.708852826508191924e-02	3.100000000000000000e+01
1.279320000377168753e+03	-3.140102204659989127e-02	-9.198238407127767857e-02	-1.371291096112425834e-01	4.200000000000000000e+01
1.280160000377435381e+03	4.843344518619119299e-02	-1.999062663138317930e-03	-1.963580640342232897e-01	3.300000000000000000e+01
1.281000000377673587e+03	7.871721564426614748e-02	-4.214916998987572327e-02	-8.615515730342515610e-02	5.000000000000000000e+01
1.281840000377911792e+03	-1.921267886405786385e-03	-7.266620633753095859e-02	-8.666242413041302939e-02	4.400000000000000000e+01
1.282680000378178420e+03	3.484570927243613170e-01	-1.926495277456714561e-01	1.824853676002486935e-01	3.000000000000000000e+01
1.283520000378416626e+03	-3.130643189390625025e-02	-7.224924154103540275e-02	-1.675349230728322425e-01	3.200000000000000000e+01
1.284360000378654831e+03	1.777240190409976606e-01	7.780079423454289156e-02	-3.564595173996192301e-01	3.900000000000000000e+01
1.285200000378893037e+03	2.974402485829212850e-01	1.778411564268456146e-02	-1.166624241304141663e-01	3.200000000000000000e+01
1.286040000379159665e+03	1.708553551032387929e-02	3.698354323341135341e-02	-2.265812614380955381e-01	3.800000000000000000e+01
1.286880000379397870e+03	-2.394218649865109683e-03	-6.254945619451302008e-02	-8.530294903408375262e-02	3.000000000000000000e+01
1.287720000379636076e+03	1.074638961210947485e-01	6.778411564268438383e-02	-3.641666713416373824e-01	3.900000000000000000e+01
1.288560000379902704e+03	-1.732087581022057066e-03	6.740050802990804613e-02	-2.435985324954099696e-01	2.800000000000000000e+01
1.289400000380140909e+03	-1.116454666487065595e-02	-6.214916998987529695e-02	-7.408550864931662261e-02	2.800000000000000000e+01
1.290240000380379115e+03	-1.208680065361633638e-02	-1.222158843573160070e-01	-1.134362071107766212e-01	4.700000000000000000e+01
1.291080000380645743e+03	-3.116454666486845326e-02	-5.219920576545522550e-02	-1.429492309568693997e-01	3.100000000000000000e+01
1.291920000380883948e+03	-1.054971067236820659e-02	-4.278295648054974976e-02	-2.438014392262051189e-01	1.700000000000000000e+01
1.292760000381122154e+03	2.940299425128500843e-02	4.745054380548818784e-02	-3.341057993223959244e-01	3.300000000000000000e+01
1.293600000381388782e+03	2.997053516743797275e-02	-8.209913421429604341e-02	-2.640855086493179016e-01	2.900000000000000000e+01
1.294440000381626987e+03	2.985229747657136556e-02	-6.134859758060517976e-02	-3.437405672069662188e-01	3.000000000000000000e+01
1.295280000381865193e+03	5.034889577820678142e-02	1.082844733984797969e-01	-3.825839988414383441e-01	3.700000000000000000e+01
1.296120000382131821e+03	3.060901869811161191e-02	9.856800946009602882e-02	-3.923202200914062132e-01	3.500000000000000000e+01
1.296960000382370026e+03	7.013606793464788325e-02	8.668081011256489887e-03	-3.831927190338220157e-01	2.600000000000000000e+01
1.297800000382608232e+03	-9.911227141698120136e-03	-1.011317758864267446e-01	-4.233144630723000290e-01	2.800000000000000000e+01
1.298640000382874859e+03	2.077455146531903551e-02	-3.071481108992912823e-02	-1.920564413413714533e-01	3.700000000000000000e+01
1.299480000383113065e+03	1.056172362176255319e-02	-6.063141813062955521e-02	-3.418129532644176294e-01	1.900000000000000000e+01
1.300320000383351271e+03	4.072725638897622957e-02	9.351903277511119938e-03	-3.315085931682233422e-01	3.800000000000000000e+01
1.301160000383617898e+03	2.044348593089750921e-02	-2.011438178297453305e-02	-3.213665584566651745e-01	3.000000000000000000e+01
1.302000000383856104e+03	3.060901869810805920e-02	-4.029784629343247104e-02	-3.514680118220656624e-01	2.600000000000000000e+01
1.302840000384094310e+03	6.018336301099580510e-02	3.006908272748276545e-02	-3.601896994180595613e-01	3.800000000000000000e+01
1.303680000384360937e+03	1.109637317707061754e-01	-5.976413135391922538e-02	-4.092157471102435551e-01	3.500000000000000000e+01
1.304520000384599143e+03	8.117655961426173405e-02	1.028590442166166241e-02	-2.892360377833238516e-01	3.600000000000000000e+01
1.305360000384837349e+03	-6.932003868737268704e-02	-3.993091727251574241e-02	-1.799665020141851812e-01	3.400000000000000000e+01
1.306200000385103976e+03	2.027795316368496970e-02	-6.016441755855517215e-02	-1.896215605718367669e-01	3.500000000000000000e+01
1.307040000385342182e+03	-6.955651406910234869e-02	-9.984752431321730626e-02	1.215958798129346263e-01	3.200000000000000000e+01
1.307880000385580388e+03	-4.953286653092980885e-02	-3.976413135391876352e-02	-5.757220259080497726e-02	3.500000000000000000e+01
1.308720000385847015e+03	3.091643669435661934e-02	1.058611907513906658e-02	-1.564359248983517858e-01	3.600000000000000000e+01
1.309560000386085221e+03	-7.012405498525708936e-02	-7.948059529230100395e-02	-2.576633268673234056e-02	3.200000000000000000e+01
1.310400000386323427e+03	-6.021864513794561447e-02	2.033594019724027646e-02	-4.627359951371978752e-02	4.000000000000000000e+01
1.311240000386590054e+03	3.935569917493708658e-02	9.918975400744045601e-03	-1.862938901867980945e-01	3.900000000000000000e+01
1.312080000386828260e+03	-5.140102204659946494e-02	-1.204312750283111910e-01	9.500471289028844524e-02	3.700000000000000000e+01
1.312920000387066466e+03	6.840979764801602414e-02	1.941861764494934306e-02	4.593808385194364519e-02	3.000000000000000000e+01
1.313760000387333093e+03	-9.166114496650301646e-02	-1.007481682736477424e-01	-1.331894172056387049e-01	3.100000000000000000e+01
1.314600000387571299e+03	5.812602718994241968e-02	-5.079820404922941179e-02	-3.040010441288192311e-01	3.100000000000000000e+01
1.315440000387809505e+03	1.283152074953246569e-01	-5.049798939575200762e-02	-2.647315083596808449e-01	3.300000000000000000e+01
1.316280000388076132e+03	6.772401904099822900e-02	-3.078152545736845269e-02	-2.835749399941462912e-01	4.100000000000000000e+01
1.317120000388314338e+03	1.265889372086927978e-01	-6.647753143500523265e-04	-3.222154648978214908e-01	3.200000000000000000e+01
1.317960000388552544e+03	7.180125663017733473e-03	1.088348669298540017e-01	-4.827836037440462746e-01	3.500000000000000000e+01
1.318800000388819171e+03	2.715647812484611734e-02	-1.079820404922848809e-02	-3.033111612441157234e-01	3.200000000000000000e+01
1.319640000389057377e+03	9.732201089205716471e-02	1.903501003217300536e-02	-3.230068011479207968e-01	4.100000000000000000e+01
1.320480000389295583e+03	7.739295350657471317e-02	8.734795378694926171e-03	-2.035546493210702579e-01	3.700000000000000000e+01
1.321320000389562210e+03	4.727471581571229819e-02	1.883486692985414379e-02	-2.949344150904735784e-01	3.200000000000000000e+01
1.322160000389800416e+03	-5.277257926063505522e-02	-5.109841870270503961e-02	-3.056040073020938053e-01	2.600000000000000000e+01
1.323000000390038622e+03	-2.275980959002055215e-03	7.883486692985375299e-02	-3.657663326867304221e-01	2.700000000000000000e+01
1.323840000390305249e+03	4.833885503349755197e-02	-9.113177588642606963e-02	-1.756851699944128598e-01	3.200000000000000000e+01
1.324680000390543455e+03	3.942664178945776143e-02	1.953536778796838291e-02	-3.556242979751758071e-01	3.600000000000000000e+01
1.325520000390781661e+03	4.051442854541775773e-02	3.913508158333200981e-02	-2.343054042250098945e-01	3.400000000000000000e+01
1.326360000391048288e+03	4.143668253416521452e-02	-4.124852602944351077e-02	-2.732299985517965268e-01	3.300000000000000000e+01
1.327200000391286494e+03	4.214610867935597582e-02	4.925183172635172468e-02	-3.121951742247404127e-01	3.600000000000000000e+01
1.328040000391524700e+03	-6.730999794266345759e-02	-5.124852602944507396e-02	-5.136325662848229001e-02	2.400000000000000000e+01
1.328880000391791327e+03	1.034230757406984225e-01	4.946865342052930714e-02	-3.105719203783863236e-01	3.100000000000000000e+01
1.329720000392029533e+03	9.339942820252566946e-02	2.961876074726710328e-02	-3.306936644168612105e-01	3.600000000000000000e+01
1.330560000392267739e+03	1.391967404233440675e-02	-2.014773896669463937e-02	-2.927430223978895185e-01	2.600000000000000000e+01
1.331400000392534366e+03	3.429803465310321542e-02	1.956872497168760106e-02	-7.424453220577120760e-02	4.100000000000000000e+01
1.332240000392772572e+03	1.446291001875259497e-01	2.958540356354877332e-02	-1.935952306672295009e-01	3.000000000000000000e+01
1.333080000393010778e+03	-4.637826129110678153e-03	-3.034788206901239960e-02	-9.327057989795939363e-02	2.800000000000000000e+01
1.333920000393277405e+03	-5.373921967853512172e-02	-1.097974885376382659e-01	-9.247924364785653495e-02	3.100000000000000000e+01
1.334760000393515611e+03	-3.337211529593986370e-03	3.011911850306248084e-02	-1.521343022055035021e-01	2.500000000000000000e+01
1.335600000393753817e+03	-5.262778538440215925e-02	-3.928045218998210686e-02	-3.331691265325602558e-01	3.300000000000000000e+01
1.336440000394020444e+03	4.694655892848231815e-02	-6.921373782254391926e-02	-3.342851135519318007e-01	2.700000000000000000e+01
1.337280000394258650e+03	-3.293520338065114572e-02	-2.939720233300135988e-02	-2.536155213403095132e-01	3.900000000000000000e+01
1.338120000394496856e+03	3.678102616127354452e-02	-3.921373782254367057e-02	-2.226009876863326298e-01	3.300000000000000000e+01
1.338960000394763483e+03	-1.392839998391970369e-02	-5.981416712949805259e-02	6.806860452528873395e-02	3.100000000000000000e+01
1.339800000395001689e+03	6.118895092425802318e-03	-2.984752431321702204e-02	-1.521140115324239872e-01	2.400000000000000000e+01
1.340640000395239895e+03	2.461661901687719478e-01	2.991897540074539563e-02	1.970743615443950603e-01	2.100000000000000000e+01
1.341480000395506522e+03	-4.188522903822544663e-03	-9.680738394619581300e-03	-9.235749960937766900e-02	2.500000000000000000e+01
1.342320000395744728e+03	-7.473241628180282703e-02	-6.996427445623609742e-02	-2.311603498976904092e-01	3.700000000000000000e+01
1.343160000395982934e+03	-6.546548996516676766e-02	-3.979748853763798166e-02	-2.077482710917877284e-02	3.600000000000000000e+01
1.344000000396249561e+03	-5.631022732377033435e-03	-3.973077417019865720e-02	-1.121545928785838697e-01	2.500000000000000000e+01
1.344840000396487767e+03	-2.553643257968474245e-02	-1.397307741701983019e-01	-1.441633695134534321e-01	2.100000000000000000e+01
1.345680000396725973e+03	6.347037081704698380e-02	3.040265456468027594e-02	-2.350764498020296855e-01	2.300000000000000000e+01
1.346520000396992600e+03	1.337068461987769297e-01	1.990229680888422337e-02	-8.487354307123595731e-02	3.000000000000000000e+01
1.347360000397230806e+03	1.237068461987789192e-01	-6.049798939575179446e-02	-6.548226326361650251e-02	3.000000000000000000e+01
1.348200000397469012e+03	-1.619856364852978459e-02	-3.028116770157307514e-02	-2.056648793213344817e-01	2.700000000000000000e+01
1.349040000397735639e+03	-8.584385057593557633e-02	-1.306314181306289512e-01	1.139293072170755039e-01	2.700000000000000000e+01
1.349880000397973845e+03	8.436897726762282446e-02	9.602082155407032360e-03	-3.521848451358700061e-02	2.900000000000000000e+01
1.350720000398212051e+03	1.831629528207958657e-01	1.287848311542765245e-01	4.668308734674422311e-01	3.400000000000000000e+01
1.351560000398478678e+03	1.316295282079771312e-02	-1.565419274781376657e-03	-2.322966275901379163e-01	2.400000000000000000e+01
1.352400000398716884e+03	4.193328083579928034e-02	-5.224924154103582907e-02	-5.191110480162919316e-02	2.100000000000000000e+01
1.353240000398955090e+03	1.222406988320479115e-01	-3.228259872475547354e-02	-7.083569912841802818e-02	2.300000000000000000e+01
1.354080000399221717e+03	1.791395606760559644e-03	6.726707929502850902e-02	-7.905011989742405376e-02	3.800000000000000000e+01
1.354920000399459923e+03	1.118859857594536322e-01	-3.335002860378466494e-02	-2.180761675896061291e-01	2.900000000000000000e+01
1.355760000399698129e+03	-3.281376617787206129e-01	-1.940338508700394371e-01	-1.071833779741133696e-01	3.200000000000000000e+01
1.356600000399964756e+03	-8.865790761852743174e-02	-6.490113764675076169e-02	1.038514463529409682e-01	3.100000000000000000e+01
1.357440000400202962e+03	-6.856331746583599340e-02	-1.659852461176400951e-01	2.032427261605569413e-01	2.900000000000000000e+01
1.358280000400441168e+03	-1.385633174658345013e-01	-1.164355680978568230e-01	2.211730775064495447e-01	2.300000000000000000e+01
1.359120000400707795e+03	-2.587288502330462592e-01	-2.371527475478298896e-01	3.602397065447942026e-01	3.400000000000000000e+01
1.359960000400946001e+03	-1.858696500400824902e-02	-5.803671291640188912e-02	-5.922110514653411428e-04	3.400000000000000000e+01
1.360800000401184207e+03	2.111292645379165833e-01	4.129614340920362281e-02	3.182918019291651746e-01	1.600000000000000000e+01
1.361640000401450834e+03	-7.794848147333510724e-02	9.089585720456838658e-02	2.976627910637006380e-01	2.000000000000000000e+00
1.362480000401689040e+03	-1.482322519314127618e-01	-1.899547509802852474e-01	5.028028789095095874e-02	7.000000000000000000e+00
1.363320000401927246e+03	1.021934037557024055e-01	-3.095546649187586041e-02	1.988193594292315680e-01	9.000000000000000000e+00
1.364160000402193873e+03	-6.830319454592981288e-02	-2.315725743906895673e-01	-1.140416254749769820e-01	6.000000000000000000e+00
1.365000000402432079e+03	-2.580903667023743964e-01	-3.221896822895038426e-01	1.943148300055863587e-01	7.000000000000000000e+00
1.365840000402670285e+03	-1.692490960728516569e-01	6.659494872167215362e-03	1.252482009672419849e-01	1.100000000000000000e+01
1.366680000402936912e+03	-1.990362682292978747e-01	1.660757441570712700e-01	2.172569776021102683e-01	6.000000000000000000e+00
1.367520000403175118e+03	9.164366943572588298e-04	1.861758157082302745e-01	1.580280231791313383e-01	7.000000000000000000e+00
1.368360000403413324e+03	-2.902186451379478171e-01	3.489156413502314535e-02	1.368714548135994136e-01	5.000000000000000000e+00
1.369200000403679951e+03	1.885910087330344709e-02	-1.060424370091279656e-01	1.083526739484028667e-01	1.600000000000000000e+01
1.370040000403918157e+03	6.746389612109560119e-02	1.304024043857943127e-02	1.906049386602255424e-01	1.300000000000000000e+01
1.370880000404156362e+03	-3.840495463219806282e-01	-3.380271894404502930e-01	2.825731339489365723e-01	3.300000000000000000e+01
1.371720000404422990e+03	4.862666922059943886e-03	1.100545223167870290e-02	5.291807539128434712e-02	3.000000000000000000e+01
1.372560000404661196e+03	-8.582311168495948550e-02	-1.693447981973790206e-01	2.132630168336362431e-01	3.200000000000000000e+01
1.373400000404899401e+03	-1.074784393570702434e-01	-4.084587146476348352e-02	1.539123183721784471e-01	3.100000000000000000e+01
1.374240000405166029e+03	-5.842434088399350856e-02	-1.715296937310171188e-01	1.935470862567481021e-01	2.200000000000000000e+01
1.375080000405404235e+03	-2.400323734797602526e-01	-7.276390952864719708e-02	2.020455764488691131e-01	2.300000000000000000e+01
1.375920000405642440e+03	-1.310492176212001425e-01	-3.431053203041045663e-03	1.219035417373106611e-01	1.300000000000000000e+01
1.376760000405909068e+03	-7.251536498792710006e-02	-1.642483042041726904e-01	-1.453977987431187557e-01	2.600000000000000000e+01
1.377600000406147274e+03	-2.741470451218663840e-01	-1.048654121029866104e-01	7.624574577632081684e-02	1.400000000000000000e+01
1.378440000406385479e+03	-2.639356124830527506e-02	-2.576605606341964005e-02	-8.336873143516854157e-02	2.900000000000000000e+01
1.379280000406652107e+03	-3.785970861503429319e-02	1.336168360377660846e-01	-1.534498941274851092e-01	2.600000000000000000e+01
1.380120000406890313e+03	-3.193495035199358512e-01	-2.710034341220701748e-02	-1.733484407620924372e-01	2.200000000000000000e+01
1.380960000407128518e+03	-8.046093781406682410e-02	-7.233772147084316373e-03	-2.231361643503504411e-02	2.200000000000000000e+01
1.381800000407395146e+03	2.177654968229525423e-01	-9.776748708660054632e-02	1.183356851035064494e-01	2.100000000000000000e+01
1.382640000407633352e+03	-2.348782270021843033e-02	3.136522613668635273e-02	-1.129908278106128705e-02	2.100000000000000000e+01
1.383480000407871557e+03	-8.509585529598240328e-02	-9.926856035398667899e-02	-3.973670095394155055e-02	3.400000000000000000e+01
1.384320000408138185e+03	2.346164487545898680e-02	1.103811892169570541e-01	-2.987830393192076883e-01	3.300000000000000000e+01
1.385160000408376391e+03	-1.778862648004029268e-01	-4.005245417140113062e-02	-1.096149569154629688e-01	1.000000000000000000e+01
1.386000000408614596e+03	-3.089504040181889621e-01	-5.053613333533490959e-02	-1.214816988387763530e-01	3.000000000000000000e+00
1.386840000408881224e+03	-4.195179449343395817e-01	-3.404694189678947325e-01	-8.069036258867967604e-02	6.000000000000000000e+00
1.387680000409119430e+03	-5.008658546102058295e-01	-2.003693474167373978e-01	-1.311976294156647072e-01	3.000000000000000000e+00
1.388520000409357635e+03	-4.217644610607820255e-01	-1.808530265806727044e-01	-1.163278678765919949e-01	1.700000000000000000e+01
1.389360000409624263e+03	-3.833251985802021977e-01	-3.407029192539337004e-01	-6.245234931840926151e-02	1.000000000000000000e+01
1.390200000409862469e+03	-4.455487056520013311e-02	-4.091974094811146045e-02	-2.618233384529435881e-01	2.400000000000000000e+01
1.391040000410100674e+03	-4.538253440125572524e-02	-1.215368488469259489e-01	-8.316252287619185779e-02	1.500000000000000000e+01
1.391880000410367302e+03	-1.273216325314461272e-01	-8.175367054110527221e-02	-1.933045575877461175e-01	2.100000000000000000e+01
1.392720000410605508e+03	-7.819659144384694116e-02	-8.235409984805830419e-02	-5.109287422208375062e-02	2.000000000000000000e+01
1.393560000410843713e+03	-5.933167327615507247e-02	-2.229545291550119046e-01	2.018543818192242156e-02	1.200000000000000000e+01
1.394400000411110341e+03	-1.209633534100937879e-01	-1.733714939515085263e-01	3.423768308745067657e-01	2.400000000000000000e+01
1.395240000411348547e+03	-4.920274926278782601e-01	-3.539719232584630504e-01	1.462726401057672376e-01	4.300000000000000000e+01
1.396080000411586752e+03	-2.028788040021094474e-01	-4.412203058520169918e-02	3.276321152020909011e-01	4.100000000000000000e+01
1.396920000411853380e+03	-8.401388583441438129e-02	-1.056231038525874411e-01	2.477538592405679196e-01	4.600000000000000000e+01
1.397760000412091586e+03	-5.338147972105744543e-03	-6.240211751403101914e-03	-2.225850086352565427e-03	4.200000000000000000e+01
1.398600000412329791e+03	-1.665678199571036799e-01	-1.270407841606751020e-01	3.979770566444429392e-01	3.900000000000000000e+01
1.399440000412596419e+03	-3.786843455662136648e-02	-8.747442754903111961e-02	-8.121131643237688991e-02	2.800000000000000000e+01
1.400280000412834625e+03	-1.490035163889267267e-01	-8.827499995830301316e-02	8.972205452928072589e-02	2.700000000000000000e+01
1.401120000413072830e+03	-1.996892949959452324e-01	-8.852517883620070194e-02	2.213453083756373729e-01	2.300000000000000000e+01
1.401960000413339458e+03	-6.011495068305983125e-02	-4.864192897922148262e-02	-1.182691688358517013e-01	2.800000000000000000e+01
1.402800000413577663e+03	-5.098990959546156887e-02	9.244276324222866492e-04	-1.183300408550902461e-01	3.100000000000000000e+01
1.403640000413815869e+03	1.180878364157873506e-01	-1.093257512454739455e-01	5.104094827944472001e-02	2.000000000000000000e+01
1.404480000414082497e+03	4.740205780877104758e-02	2.739625498895392752e-04	-2.097909693168116263e-01	2.800000000000000000e+01
1.405320000414320702e+03	-5.333101587459232462e-02	8.992371212083405396e-02	-2.008055029707875860e-01	2.100000000000000000e+01
1.406160000414558908e+03	-2.938749092525725359e-01	-1.401763594303266913e-01	-2.723475941248274523e-01	3.300000000000000000e+01
1.407000000414825536e+03	3.619603336194643362e-02	-1.087686028843926067e-02	-2.937882319134708098e-01	2.200000000000000000e+01
1.407840000415063741e+03	3.477718107156491101e-02	9.506747324337538885e-03	-2.240723013365855110e-01	2.200000000000000000e+01
1.408680000415301947e+03	-2.571941723006787583e-02	9.673533242936294130e-03	-2.520432340286369310e-01	3.600000000000000000e+01
1.409520000415568575e+03	-2.602683522631643598e-02	-1.052660985938302929e-02	-2.710489910477402731e-01	2.800000000000000000e+01
1.410360000415806780e+03	-3.659437614247096349e-02	7.954010450805615307e-02	-1.712518977785375540e-01	3.400000000000000000e+01
1.411200000416044986e+03	4.236513217791326724e-02	-6.055996704310295797e-02	-4.139393249009337694e-02	2.800000000000000000e+01
1.412040000416311614e+03	-2.836794150544896809e-02	-1.398928233687071199e-01	-2.920432340286360784e-01	1.800000000000000000e+01
1.412880000416549819e+03	6.388618912822607854e-04	1.034067691732953875e-02	-3.414142231631736024e-01	2.900000000000000000e+01
1.413720000416788025e+03	2.016591112782073481e-02	-1.920900110245504777e-02	-2.907446309515488991e-01	2.200000000000000000e+01
1.414560000417054653e+03	1.002132062041685145e-01	9.164160708239776909e-02	-3.213330604708559690e-01	1.500000000000000000e+01
1.415400000417292858e+03	-1.602833920974671145e-01	2.199185751145282808e-02	2.903217164457672084e-02	2.300000000000000000e+01
1.416240000417531064e+03	9.945648498263182091e-02	1.725255724509695554e-01	-1.899127133552909186e-01	2.000000000000000000e+01
1.417080000417797692e+03	-2.966855610496743623e-02	4.270903696142713812e-02	-2.691213771051916837e-01	2.300000000000000000e+01
1.417920000418035897e+03	3.000037836060975849e-02	1.336597166974380357e-01	-3.296083532590987630e-01	1.800000000000000000e+01
1.418760000418274103e+03	3.077963568589581200e-04	-5.773211179326942499e-03	-1.903388174899589558e-01	2.800000000000000000e+01
1.419600000418540731e+03	-5.992867902487120091e-02	2.151441113729646304e-01	-3.207040496053892298e-01	2.900000000000000000e+01
1.420440000418778936e+03	7.132464049830034014e-02	-1.372174438056550372e-02	-4.017794552786053686e-01	2.000000000000000000e+01
1.421280000419017142e+03	-8.865171196352683580e-02	-3.310463648175154816e-02	-1.620229433555575582e-01	2.400000000000000000e+01
1.422120000419283770e+03	1.238877971608864925e-02	9.801282917285902840e-02	-3.513736418170143594e-01	2.800000000000000000e+01
1.422960000419521975e+03	3.238877971608822293e-02	4.886343735770992680e-02	-3.015562578747310596e-01	3.300000000000000000e+01
1.423800000419760181e+03	8.338197631935706511e-02	1.205813323192739261e-01	-4.735244531634368315e-01	3.500000000000000000e+01
1.424640000420026809e+03	5.404410738820253357e-02	1.315153334634260318e-01	-4.755129391252292947e-01	3.700000000000000000e+01
1.425480000420265014e+03	-5.648474615547627309e-03	2.294969236337340845e-02	-5.569555518294322383e-02	3.600000000000000000e+01
1.426320000420503220e+03	-1.484445831766656454e-02	-3.589948479829718764e-02	-4.045186961443345552e-01	2.500000000000000000e+01
1.427160000420769848e+03	4.659804151088842161e-02	8.571833861210720329e-02	-4.533418371057233998e-01	2.100000000000000000e+01
1.428000000421008053e+03	9.768582826684912845e-02	2.470693045527543319e-01	-3.036259065288327008e-01	3.300000000000000000e+01
1.428840000421246259e+03	-4.108449974815542305e-02	-9.169647964961669118e-02	-8.380852258654947207e-02	3.200000000000000000e+01
1.429680000421512887e+03	-6.588440610393320185e-04	-5.623354031456528901e-04	-1.730171863364518003e-01	3.100000000000000000e+01
1.430520000421751092e+03	2.005058208415100296e-02	-6.876104748228417662e-02	-3.186061797092065717e-02	3.700000000000000000e+01
1.431360000421989298e+03	4.146943437453565195e-02	5.255656127464458649e-02	-2.909475376823422721e-01	3.200000000000000000e+01
1.432200000422255926e+03	-7.751372148402424500e-02	-8.605911560098800095e-02	-2.294663185475407374e-01	3.200000000000000000e+01
1.433040000422494131e+03	8.428349141712665471e-02	-5.484157839521941469e-02	-2.483097501820097364e-01	3.500000000000000000e+01
1.433880000422732337e+03	-1.533814797210375502e-02	-2.389089865920901445e-02	-2.674575419126714593e-01	2.300000000000000000e+01
1.434720000422998964e+03	-4.410847598710532225e-02	1.375768174244580422e-01	-2.970923097972448801e-01	2.700000000000000000e+01
1.435560000423237170e+03	-5.335175476557019181e-02	-6.188946763602842793e-02	-1.599661345094993692e-02	4.300000000000000000e+01
1.436400000423475376e+03	-1.268962369672443913e-02	3.922799801858367630e-02	-2.454487652778034601e-01	4.400000000000000000e+01
1.437240000423742003e+03	1.488711138226967989e-01	1.097283557743784499e-01	-2.865241709510151225e-01	2.900000000000000000e+01
1.438080000423980209e+03	-4.044310757028668490e-02	-5.892067828497449256e-02	-6.747783258575346110e-02	4.400000000000000000e+01
1.438920000424218415e+03	-9.213435585287754748e-03	-6.842032052917801366e-02	-1.587486941247640004e-02	3.400000000000000000e+01
1.439760000424485042e+03	9.173246594163408929e-02	-1.726949769084740183e-02	-2.137646394122096893e-01	3.500000000000000000e+01
1.440600000424723248e+03	1.731749657701904255e-01	1.735477533102827152e-01	-1.844139409507494776e-01	3.200000000000000000e+01
1.441440000424961454e+03	7.438099021701205515e-02	4.114825433518376485e-03	-1.660371947971110984e-01	3.400000000000000000e+01
1.442280000425228081e+03	1.150904163622037402e-01	-5.470099454443300147e-02	-2.962603922009847679e-01	3.800000000000000000e+01
1.443120000425466287e+03	2.591808019825947440e-02	-1.035668502979634198e-01	-1.979242273935017948e-01	2.900000000000000000e+01
1.443960000425704493e+03	-2.254482982049310635e-02	-1.232666356444864775e-01	-3.987213200912975708e-02	2.600000000000000000e+01
1.444800000425971120e+03	3.948885846239136299e-02	4.791754437756345908e-02	-4.792422739350143956e-02	4.100000000000000000e+01
1.445640000426209326e+03	-4.895040401818917530e-02	-1.111150972945651461e-01	1.448961761645453095e-01	2.600000000000000000e+01
1.446480000426447532e+03	1.314516041307527416e-01	1.936858186936962767e-02	-3.399407296775791565e-03	2.400000000000000000e+01
1.447320000426714159e+03	2.038400054862279376e-01	3.021919005422013527e-02	2.169049527994157955e-01	2.700000000000000000e+01
1.448160000426952365e+03	-1.429183899810304581e-02	-9.884680880162743932e-02	-7.281097777747191913e-02	2.000000000000000000e+01
1.449000000427190571e+03	9.750537390304891971e-02	1.636870362307973892e-03	-2.121210948927689799e-01	3.100000000000000000e+01
1.449840000427457198e+03	-4.036634766137758845e-02	-4.809627216793277427e-02	1.710785953020987904e-02	2.300000000000000000e+01
1.450680000427695404e+03	4.124168493438951089e-02	4.193708501578541359e-02	-2.841501622007189809e-01	2.600000000000000000e+01
1.451520000427933610e+03	2.873365068330357985e-03	-3.712891384006145046e-02	-2.839878368160810851e-01	3.600000000000000000e+01
1.452360000428200237e+03	5.493070088938445394e-02	1.531212650378339646e-01	-1.631356285467422396e-01	1.700000000000000000e+01
1.453200000428438443e+03	3.597119256899716788e-02	1.393851603896845148e-02	-2.313500493157523152e-01	3.900000000000000000e+01
1.454040000428676649e+03	-2.704545293310545162e-03	4.425540928430393706e-02	-2.799905742194219727e-01	4.600000000000000000e+01
1.454880000428943276e+03	-1.498520846489270752e-03	1.743388022436036522e-01	-4.704166783540948416e-01	3.000000000000000000e+01
1.455720000429181482e+03	1.039328220735491470e-02	-6.496069689828321003e-02	-3.718978974888944578e-01	3.000000000000000000e+01
1.456560000429419688e+03	2.178848695956681070e-02	-4.593767877365984020e-03	-1.915732467196242794e-01	3.400000000000000000e+01
1.457400000429686315e+03	2.035147572461966092e-01	-1.422683885644993040e-02	-2.705181317194913504e-01	2.500000000000000000e+01
1.458240000429924521e+03	3.467348661667557508e-02	-6.317608756928017044e-02	-2.300311555655838447e-01	2.200000000000000000e+01
1.459080000430162727e+03	6.564303568177010106e-02	-5.282583714022237587e-02	-1.991789472962430807e-01	3.000000000000000000e+01
1.459920000430429354e+03	3.668352736138302816e-02	-2.200858613908973638e-02	-1.881035416230343316e-01	2.800000000000000000e+01
1.460760000430667560e+03	3.885910087330479712e-02	-4.125804950539535554e-02	-2.468658105651861945e-01	2.700000000000000000e+01
1.461600000430905766e+03	3.966311717118919944e-02	-4.080772752518146973e-02	-2.563382530651185931e-01	2.500000000000000000e+01
1.462440000431172393e+03	-1.191072108438149257e-01	1.955920149573486810e-02	-1.757295328727330741e-01	2.000000000000000000e+01
1.463280000431410599e+03	6.216975621753029202e-02	1.004288065966907340e-02	-2.742483137379281288e-01	3.900000000000000000e+01
1.464120000431648805e+03	-1.707352256093308540e-02	-2.004051229962833247e-02	-1.945323831610448195e-01	3.100000000000000000e+01
1.464960000431915432e+03	1.434532972944779772e-02	-9.706940462430146965e-03	-1.856889515265738311e-01	5.200000000000000000e+01
1.465800000432153638e+03	-4.779711358148475142e-03	3.022634517012789956e-02	-2.959933116227677630e-01	3.400000000000000000e+01
1.466640000432391844e+03	3.618983770694761404e-02	-3.949011876825370138e-02	-2.754860447957785397e-01	4.000000000000000000e+01
1.467480000432658471e+03	2.701750154300164297e-02	-1.863951058340074241e-02	-2.857295328727342820e-01	2.800000000000000000e+01
1.468320000432896677e+03	3.756139492098320432e-02	-3.925661848221473349e-02	-2.870890079690600061e-01	4.500000000000000000e+01
1.469160000433134883e+03	4.817623091348011144e-02	2.142720378403950576e-02	-2.084079017192248529e-01	3.000000000000000000e+01
1.470000000433401510e+03	5.926401766944167093e-02	1.162734688635680413e-02	-2.392195286424048106e-01	3.000000000000000000e+01
1.470840000433639716e+03	7.011532904366823971e-02	3.244459788749054496e-02	-2.298891208540290165e-01	3.500000000000000000e+01
1.471680000433877922e+03	2.002073889097744086e-02	-4.762211647994973873e-02	-1.807007477772071269e-01	3.700000000000000000e+01
1.472520000434144549e+03	1.042274703991985518e-02	-4.697165139741521500e-02	-2.212688866234309160e-01	2.500000000000000000e+01
1.473360000434382755e+03	8.084840272703353037e-02	4.317845592932201271e-02	-3.310659798926351982e-01	3.400000000000000000e+01
1.474200000434620961e+03	1.912541944820489448e-03	3.862278195576607231e-03	-1.720602228735295114e-01	3.600000000000000000e+01
1.475040000434887588e+03	3.321315654433831810e-02	-6.573743559978684203e-02	-1.733588259506202434e-01	3.000000000000000000e+01
1.475880000435125794e+03	6.389893515135902646e-02	-1.500357755795356240e-02	-3.040892901814800098e-01	3.000000000000000000e+01
1.476720000435364000e+03	5.418270560943660996e-02	6.482963652344775340e-02	-4.940689995083999975e-01	3.800000000000000000e+01
1.477560000435630627e+03	6.467930391106513355e-02	8.554681597342206345e-02	-6.148197544123394920e-01	3.000000000000000000e+01
1.478400000435868833e+03	5.527049236539482990e-02	3.551345878970124659e-02	-3.462603922009837021e-01	3.200000000000000000e+01
1.479240000436107039e+03	4.631098404500733068e-02	2.566356611643971775e-02	-3.669908564318440369e-01	3.200000000000000000e+01
1.480080000436373666e+03	7.694946757567855400e-02	-2.485347023121509125e-02	-2.180256807588989432e-01	3.100000000000000000e+01
1.480920000436611872e+03	2.716229541923453894e-02	-6.493686319051406031e-02	-3.378633553742620421e-01	4.300000000000000000e+01
1.481760000436850078e+03	8.250082175193185208e-03	-4.653327128897544185e-03	-2.165038802779388760e-01	1.600000000000000000e+01
1.482600000437116705e+03	2.936151646932572135e-02	-3.470336290447573191e-02	-2.859357414317127422e-01	2.500000000000000000e+01
1.483440000437354911e+03	2.976352461826792251e-02	-2.440314825099942908e-02	-2.865850429702554436e-01	3.300000000000000000e+01
1.484280000437593117e+03	2.094590152692177298e-02	-1.371932598474501219e-02	-3.084517848935686146e-01	2.500000000000000000e+01
1.485120000437859744e+03	2.120602444682440080e-02	4.568024470829978867e-02	-3.403793988361183409e-01	2.800000000000000000e+01
1.485960000438097950e+03	4.205733582105253276e-02	4.576363766759783402e-02	-3.120432340286356521e-01	4.200000000000000000e+01
1.486800000438336156e+03	7.281405704259213962e-02	-1.396950486264270097e-02	-4.129766049902947600e-01	3.900000000000000000e+01
1.487640000438602783e+03	3.357950420571853556e-03	-2.416964796496046120e-02	-4.039302666250268459e-01	4.100000000000000000e+01
1.488480000438840989e+03	5.430385194749476341e-02	-2.376936176032629078e-02	-2.945592774904906008e-01	4.100000000000000000e+01
1.489320000439079195e+03	-1.527049236539212984e-02	7.566356611643954011e-02	-3.059593339329786943e-01	2.900000000000000000e+01
1.490160000439345822e+03	1.142802044093187419e-01	2.588038781061907656e-02	-3.072579370100640972e-01	2.900000000000000000e+01
1.491000000439584028e+03	3.475315517278154687e-02	-1.385275471962366112e-02	-2.292058416256939068e-01	2.800000000000000000e+01
1.491840000439822234e+03	-5.477389406375721137e-02	5.668096021989033062e-02	-3.988000281641035372e-01	5.000000000000000000e+01
1.492680000440088861e+03	6.101064848644810468e-03	-1.345246851498771434e-02	-3.079275292216845372e-01	2.900000000000000000e+01
1.493520000440327067e+03	-2.415905807125717786e-02	-1.278532484059446972e-02	-4.983739240294333683e-01	2.700000000000000000e+01
1.494360000440565273e+03	7.605376977229916236e-02	4.743149685358361012e-02	-3.590840975872140461e-01	2.800000000000000000e+01
1.495200000440831900e+03	-7.366245976962559894e-02	-1.584466226685954382e-03	-4.887594468179443652e-01	1.900000000000000000e+01
1.496040000441070106e+03	5.685778607018221464e-02	-7.096735832787093301e-02	-4.279072385486042407e-01	3.100000000000000000e+01
1.496880000441308312e+03	6.640848284489564435e-02	-2.020014310231665888e-02	-3.675420064331742509e-01	2.700000000000000000e+01
1.497720000441546517e+03	-1.309491885347036089e-02	-4.966642816280408823e-02	-4.276231691254910317e-01	2.200000000000000000e+01
1.498560000441813145e+03	6.707061391373869697e-02	9.146771608366499606e-02	-3.066492168176804256e-01	3.600000000000000000e+01
1.499400000442051351e+03	-2.300032870077828306e-02	4.245175300339720792e-02	-2.953911950867507130e-01	3.300000000000000000e+01
1.500240000442289556e+03	6.503072997587011628e-03	1.325232541266974096e-02	-2.160607872983728583e-01	2.800000000000000000e+01
1.501080000442556184e+03	5.621930253951035183e-02	4.236362332401100161e-03	-2.079275292216831161e-01	2.300000000000000000e+01
1.501920000442794390e+03	5.633754023037518266e-02	-1.461281482926857223e-02	-3.388000281641030398e-01	4.100000000000000000e+01
1.502760000443032595e+03	-1.345374186820258444e-01	1.585418574280605952e-02	-2.079072385486036012e-01	2.100000000000000000e+01
1.503600000443299223e+03	3.567540916152900365e-02	4.703836576485542764e-02	-2.780289825870809750e-01	3.100000000000000000e+01
1.504440000443537429e+03	1.468221255826307470e-02	-3.171073984565708770e-02	-2.690232255679774198e-01	2.500000000000000000e+01
1.505280000443775634e+03	1.477680271095316300e-02	-1.071002433406587073e-02	-2.315595597029140862e-01	2.000000000000000000e+01
1.506120000444042262e+03	2.338159795874439340e-02	7.022397681008474279e-02	-3.116813037413912468e-01	2.700000000000000000e+01
1.506960000444280467e+03	4.319241765336023775e-02	5.120801372981631516e-02	-3.002406659527441235e-01	3.200000000000000000e+01
1.507800000444518673e+03	1.129322947334578942e-01	-4.729091300279630872e-02	-3.791449696064539410e-01	4.200000000000000000e+01
1.508640000444785301e+03	3.003237347977361082e-03	-6.206804531907472722e-03	-2.598348524911546775e-01	3.600000000000000000e+01
1.509480000445023506e+03	8.108778675596006735e-02	-3.522276761217568719e-02	-3.110522928759280603e-01	2.000000000000000000e+01
1.510320000445261712e+03	4.087495891240244816e-02	-3.385512307966909162e-02	-4.407682234528138565e-01	3.200000000000000000e+01
1.511160000445528340e+03	9.739877080095382667e-03	-1.305455067039673622e-02	-3.494899110488027816e-01	2.400000000000000000e+01
1.512000000445766545e+03	4.933786893115410521e-02	-1.190372783206683494e-02	-3.077854945101279327e-01	3.200000000000000000e+01
1.512840000446004751e+03	7.858114770961854845e-02	2.941388092486008077e-02	-2.267709608561556678e-01	2.100000000000000000e+01
1.513680000446271379e+03	1.775348387356068258e-02	7.001431023181492463e-02	-1.864260194138029902e-01	2.600000000000000000e+01
1.514520000446509584e+03	1.968312298848129416e-01	-1.787014381949774133e-01	-5.248839282597632661e-01	4.300000000000000000e+01
1.515360000446747790e+03	3.671299219394619229e-02	-2.776743705082562741e-02	-2.345389868174123649e-01	3.400000000000000000e+01
1.516200000447014418e+03	-2.357077826412812271e-02	3.343342156308359847e-02	-1.741737547019805987e-01	2.900000000000000000e+01
1.517040000447252623e+03	2.158143857433731938e-01	-1.613293504856017080e-02	-1.232809650864830076e-01	4.300000000000000000e+01
1.517880000447490829e+03	1.151759022126999099e-01	-1.514889812882902476e-02	-2.931795117210871382e-01	3.300000000000000000e+01
1.518720000447757457e+03	1.501036944548772567e-02	1.546820976998475317e-02	-3.041534640289036417e-01	2.700000000000000000e+01
1.519560000447995662e+03	4.534143497991216520e-02	-7.376457500446154114e-02	-3.141128826827426224e-01	3.200000000000000000e+01
1.520400000448233868e+03	2.508131206000818736e-02	6.735782751333907470e-03	-3.427939889325788414e-01	2.300000000000000000e+01
1.521240000448500496e+03	-1.470586009643604086e-02	1.686921148621234323e-02	-3.636259065288367509e-01	4.600000000000000000e+01
1.522080000448738701e+03	4.498672190731767273e-02	-2.563716390553416602e-03	-4.959593339329746442e-01	2.500000000000000000e+01
1.522920000448976907e+03	3.545967267077720919e-02	1.776985544664455574e-02	-3.778666572024462766e-01	2.900000000000000000e+01
1.523760000449243535e+03	8.602721358692910769e-02	8.386963345459186314e-03	-2.975825877793312202e-01	2.900000000000000000e+01
1.524600000449481740e+03	6.690217249933283483e-02	1.084036419373193283e-01	-6.278463665293649854e-01	3.400000000000000000e+01
1.525440000449719946e+03	6.699676265202469949e-02	-1.097925016386813724e-02	-5.388609001833390977e-01	2.900000000000000000e+01
1.526280000449986574e+03	-2.340524549691735956e-02	1.860378503963655561e-02	-4.492667136449295384e-01	3.100000000000000000e+01
1.527120000450224779e+03	7.469713415481749053e-03	-1.104596453130657352e-02	-3.977854945101277906e-01	4.900000000000000000e+01
1.527960000450462985e+03	-1.773565362977791438e-03	1.692208929384513283e-01	-5.378057851832078740e-01	3.400000000000000000e+01
1.528800000450729613e+03	3.907774601125169056e-02	3.930428589774948023e-02	-2.691043882602937032e-01	3.600000000000000000e+01
1.529640000450967818e+03	4.945610662202071239e-02	4.985467942912524819e-02	-2.996319457603604519e-01	3.200000000000000000e+01
1.530480000451206024e+03	6.983446723278952106e-02	1.960450055122731072e-02	-2.689014815294985539e-01	2.100000000000000000e+01
1.531320000451472652e+03	-5.933786893115566841e-02	7.017157267446183511e-02	-3.074202623946966639e-01	3.800000000000000000e+01
1.532160000451710857e+03	7.085131137422884251e-02	-3.996185606041713356e-02	-3.070347396061894329e-01	2.100000000000000000e+01
1.533000000451949063e+03	-7.966311717115814872e-03	3.953778618378755993e-02	-1.779681105678445618e-01	2.700000000000000000e+01
1.533840000452215691e+03	-4.869938540048224240e-02	-4.022871353017443141e-02	-7.914496960645500678e-02	2.900000000000000000e+01
1.534680000452453896e+03	4.208098335922727529e-02	-5.057896395923044963e-02	-2.198551431642350451e-01	2.000000000000000000e+01
1.535520000452692102e+03	-1.723323803375365060e-02	-1.031210648947311626e-02	-1.592261322987713612e-01	2.600000000000000000e+01
1.536360000452958730e+03	3.321606519153341708e-02	2.973792928610663466e-02	-3.188203188371812047e-01	2.600000000000000000e+01
1.537200000453196935e+03	-3.720959049558025811e-02	-2.066235691853091083e-02	-2.709914208566850391e-01	2.300000000000000000e+01
1.538040000453435141e+03	9.302688488614840878e-02	9.220892938451186183e-03	-3.119856638375804181e-01	2.100000000000000000e+01
1.538880000453701768e+03	5.295594227163036294e-02	-6.054560677551101833e-02	-2.516407223952299432e-01	3.100000000000000000e+01
1.539720000453939974e+03	1.526958193517256035e-01	9.270928714030901574e-03	-3.125740933568863511e-01	2.800000000000000000e+01
1.540560000454178180e+03	1.329322947334574678e-01	6.975460787796627926e-02	-3.245422886455937572e-01	2.300000000000000000e+01
1.541400000454444807e+03	7.217557351191850046e-02	2.948775040820894588e-02	-4.373626922036439879e-01	3.700000000000000000e+01
1.542240000454683013e+03	4.267217181355142941e-02	-2.066235691853091083e-02	-4.297772823001011488e-01	3.400000000000000000e+01
1.543080000454921219e+03	1.315843850575930674e-01	1.895403546869367517e-02	-3.207918159540739111e-01	2.400000000000000000e+01
1.543920000455187846e+03	3.163168013394113132e-02	-1.099592875572685813e-02	-3.700207703770548306e-01	2.900000000000000000e+01
1.544760000455426052e+03	7.101684414144315838e-02	-1.196071858044156500e-03	-3.791888527807962816e-01	3.100000000000000000e+01
1.545600000455664258e+03	6.148359924988966441e-04	-4.134617918478333820e-02	-2.884380978768543713e-01	2.800000000000000000e+01
1.546440000455930885e+03	4.089860645057541433e-02	-1.913251308018004693e-03	-5.080931564345032569e-01	3.000000000000000000e+01
1.547280000456169091e+03	1.139520475220834328e-02	3.835360616173932868e-02	-2.078902497037073971e-01	2.500000000000000000e+01
1.548120000456407297e+03	-3.836831986605737654e-02	-6.131282200106458191e-02	-1.770989134536105070e-01	2.800000000000000000e+01
1.548960000456673924e+03	3.191545059201494894e-02	3.818682024314057344e-02	-3.264293212419886459e-01	2.400000000000000000e+01
1.549800000456912130e+03	9.245934396999544447e-02	4.847035630475637902e-02	-2.276467616267563443e-01	2.600000000000000000e+01
1.550640000457150336e+03	7.224651612643917531e-02	8.487034896618617097e-03	-2.188033299922871322e-01	2.500000000000000000e+01
1.551480000457416963e+03	9.201004074470908733e-02	-1.114462507359448296e-01	-4.183975165306961230e-01	2.500000000000000000e+01
1.552320000457655169e+03	1.822701636646115730e-01	-2.171310820570138134e-02	1.237352904632160744e-02	2.100000000000000000e+01
1.553160000457893375e+03	5.281405704259256595e-02	-1.296143409204475461e-03	-2.860032171073179086e-01	3.100000000000000000e+01
1.554000000458160002e+03	5.264852427538180279e-02	-2.169642961383910773e-02	-2.461249611457958508e-01	2.500000000000000000e+01
1.554840000458398208e+03	4.238840135547761179e-02	2.822017742686000474e-02	-1.663887398958312502e-01	1.600000000000000000e+01
1.555680000458636414e+03	-7.728053311009830395e-02	8.553749264058829738e-03	-4.525246220337919567e-02	2.700000000000000000e+01
1.556520000458903041e+03	4.288499965710990125e-02	-1.182985834871885800e-02	-1.655974036457283916e-01	2.100000000000000000e+01
1.557360000459141247e+03	4.257758166086134111e-02	8.070070100121284895e-03	-2.355974036457322285e-01	2.800000000000000000e+01
1.558200000459379453e+03	1.329322947334556915e-01	-1.213007300219715034e-02	-3.054756596072483177e-01	2.400000000000000000e+01
1.559040000459646080e+03	1.283770458076460841e-02	4.745296220130690301e-02	-1.870989134536102938e-01	2.300000000000000000e+01
1.559880000459884286e+03	4.231745874095693694e-02	6.802497118774120111e-03	-4.196961196077833023e-01	1.800000000000000000e+01
1.560720000460122492e+03	4.186815551566880345e-02	-1.328089584052616345e-02	-3.121918723965588782e-01	2.900000000000000000e+01
1.561560000460389119e+03	5.182086043932621067e-02	-2.349771753470353275e-02	-3.334093127813275714e-01	2.900000000000000000e+01
1.562400000460627325e+03	3.191545059201494894e-02	6.623542499553813911e-02	-2.644847184545433549e-01	3.000000000000000000e+01
1.563240000460865531e+03	-4.834467232788774993e-02	5.518245545565569898e-03	-2.849919852815272492e-01	1.900000000000000000e+01
1.564080000461132158e+03	-2.921963124028970071e-02	1.535145962696660149e-02	-3.935513474928864497e-01	2.800000000000000000e+01
1.564920000461370364e+03	2.973987708009495634e-02	5.484888361845463578e-03	-4.220904190311625115e-01	3.300000000000000000e+01
1.565760000461608570e+03	6.917233616394291573e-02	-1.524896967998756736e-02	-2.215831522041735724e-01	3.200000000000000000e+01
1.566600000461875197e+03	5.853385263327126609e-02	-2.534904123114678498e-02	-3.803860024924841099e-01	3.100000000000000000e+01
1.567440000462113403e+03	4.820278709884995294e-02	2.458424440141460110e-02	-3.092091434538772887e-01	2.600000000000000000e+01
1.568280000462351609e+03	-1.271946688989977758e-02	1.246176015851334640e-01	-4.781540284537424412e-01	2.800000000000000000e+01
1.569120000462618236e+03	3.631098404500576748e-02	-1.569929166020500588e-02	-2.884380978768543713e-01	2.700000000000000000e+01
1.569960000462856442e+03	3.543602513260424303e-02	4.334065523517338647e-03	-3.893308874923508967e-01	2.400000000000000000e+01
1.570800000463094648e+03	-2.558081900883557580e-02	-5.564925588462354966e-02	-5.967582893470257943e-02	2.700000000000000000e+01
1.571640000463361275e+03	-9.603012223412576986e-02	3.411724382933734034e-02	7.038504308453319425e-02	4.200000000000000000e+01
1.572480000463599481e+03	3.615164693279382391e-03	-1.357993632113627669e-01	-3.095337942231459749e-01	4.200000000000000000e+01
1.573320000463837687e+03	6.214901732655242483e-02	1.381702917586125068e-02	-3.000613517232135763e-01	4.400000000000000000e+01
1.574160000464104314e+03	3.203077963568468078e-02	-6.604954208926105963e-02	-3.607512346079158050e-01	3.500000000000000000e+01
1.575000000464342520e+03	3.094299287972646084e-02	1.371695762470181990e-02	-3.197367009539444638e-01	3.900000000000000000e+01
1.575840000464580726e+03	9.044639457809289240e-02	3.313320690960708248e-02	-4.888236206653662208e-01	3.800000000000000000e+01
1.576680000464847353e+03	-6.026303156710000053e-02	-1.774839009892072994e-01	-7.847867922301432486e-02	2.900000000000000000e+01
1.577520000465085559e+03	1.389093045968436968e-01	-4.189015812972964881e-01	-2.867336813381786698e-01	2.900000000000000000e+01
1.578360000465323765e+03	4.848364890972867158e-02	-1.391350815833343191e-01	-3.852727528764550158e-01	3.600000000000000000e+01
1.579200000465590392e+03	1.274904523064623874e-01	2.021445333413396384e-02	-3.367945533574197015e-01	3.000000000000000000e+01
1.580040000465828598e+03	-3.360859067765176178e-03	8.944723810858246082e-02	-3.785598419153330951e-01	2.900000000000000000e+01
1.580880000466066804e+03	1.663553704741573824e-01	2.829641527025117398e-02	-1.686004232614948251e-01	3.000000000000000000e+01
1.581720000466333431e+03	9.588241971069599856e-02	-6.300451489481773137e-02	-3.174641455690405678e-01	3.400000000000000000e+01
1.582560000466571637e+03	7.564594432896498688e-02	-9.403858759012706514e-02	-2.071192041266911588e-01	2.600000000000000000e+01
1.583400000466809843e+03	1.450311083364663745e-01	-1.146890526726602744e-01	-3.278699590306306533e-01	3.400000000000000000e+01
1.584240000467076470e+03	4.493651818377486507e-02	-9.578983973541088659e-02	-2.276670522998340829e-01	3.200000000000000000e+01
1.585080000467314676e+03	1.510205095098449135e-02	7.345962363089597602e-02	-3.179714123960284411e-01	2.900000000000000000e+01
1.585920000467552882e+03	-1.570196534689749512e-02	1.591621342593718680e-03	-1.988033299922875585e-01	3.200000000000000000e+01
1.586760000467819509e+03	1.041325018858909601e-01	6.065762019844100905e-02	-4.385395512422523012e-01	2.500000000000000000e+01
1.587600000468057715e+03	5.417979696223795827e-02	-6.984273755735337375e-02	-1.483569351845357431e-01	2.000000000000000000e+01
1.588440000468295921e+03	2.246763952638737294e-01	-1.811937034980015682e-01	-2.075858896075164495e-01	2.600000000000000000e+01
1.589280000468562548e+03	4.298034653102078551e-03	-7.171073984565712323e-02	-1.568148440304995006e-01	2.700000000000000000e+01
1.590120000468800754e+03	1.252202886418505301e-01	7.688830847389027667e-03	-1.368351347035758891e-01	2.900000000000000000e+01
1.590960000469038960e+03	5.481828049290982108e-02	2.692161562183592594e-02	-3.164496119150683739e-01	2.900000000000000000e+01
1.591800000469305587e+03	2.498381326012122372e-02	1.630450772302172169e-02	-3.163684492227503142e-01	2.700000000000000000e+01
1.592640000469543793e+03	-4.463782612910982550e-02	-1.479627933972782472e-02	-2.674641455690398573e-01	3.300000000000000000e+01
1.593480000469781999e+03	4.637901801233113019e-02	5.416964796496159806e-02	-3.188642020115253217e-01	3.200000000000000000e+01
1.594320000470048626e+03	3.734856707742473247e-02	9.383607612776412310e-02	-1.898787356654985103e-01	2.200000000000000000e+01
1.595160000470286832e+03	1.677269276881929727e-01	-4.644745993385335225e-02	-3.194120501846740012e-01	3.100000000000000000e+01
1.596000000470525038e+03	8.907483736405552577e-02	-6.814388954770045359e-03	-4.093917595115925678e-01	3.200000000000000000e+01
1.596840000470791665e+03	2.016262412001523785e-02	-7.081246424526455030e-03	-2.411570480695086616e-01	3.200000000000000000e+01
1.597680000471029871e+03	7.101393549424450669e-02	-8.733142530242510304e-02	-2.722527444158000520e-01	2.600000000000000000e+01
1.598520000471268077e+03	4.212536978837988499e-02	-1.077483900989220089e-01	-2.614816988387769214e-01	2.600000000000000000e+01
1.599360000471534704e+03	9.314221392981991698e-02	3.238503863595809662e-02	1.044591510377124166e-02	3.000000000000000000e+01
1.600200000471772910e+03	4.378069746049462196e-02	2.190135947202165312e-02	-3.091279807615556763e-01	2.300000000000000000e+01
1.601040000472011116e+03	7.496307436914406708e-02	-1.808196193611788516e-02	-2.390873994153999149e-01	3.300000000000000000e+01
1.601880000472277743e+03	7.635827912135262352e-02	-4.788181883380016046e-02	-2.274641455690389336e-01	2.300000000000000000e+01
1.602720000472515949e+03	5.718594295740864197e-02	1.200143102318129706e-02	-3.158408917226829260e-01	2.500000000000000000e+01
1.603560000472754155e+03	3.855750017144288222e-02	-5.774839009892129837e-02	-3.145219979725180082e-01	2.600000000000000000e+01
1.604400000473020782e+03	8.914868862577129960e-02	1.245175300339695923e-02	-2.735683363377798827e-01	2.800000000000000000e+01
1.605240000473258988e+03	7.992905738547939620e-02	9.228496708479827504e-02	-4.028175814338403882e-01	2.200000000000000000e+01
1.606080000473497194e+03	7.094261451907613036e-04	2.210150257433873833e-02	-3.530407788377143419e-01	1.800000000000000000e+01
1.606920000473763821e+03	-9.808454940798227994e-02	-7.748390098920587832e-03	-3.356176943188078354e-01	1.600000000000000000e+01
1.607760000474002027e+03	8.281405704259192646e-02	-2.789849742566019586e-02	-3.091279807615556763e-01	1.500000000000000000e+01
1.608600000474240233e+03	2.385454872220549305e-02	-4.838217658959376166e-02	-2.396555382616245566e-01	2.900000000000000000e+01
1.609440000474506860e+03	4.942335478165915674e-03	6.231832426851902085e-02	-3.306903625886796760e-01	1.800000000000000000e+01
1.610280000474745066e+03	6.491868793999344689e-02	-7.781747282640694152e-03	-2.517048962426535752e-01	2.100000000000000000e+01
1.611120000474983271e+03	5.226105936243286010e-03	-1.768167573148105021e-02	-1.106294905694387154e-01	2.800000000000000000e+01
1.611960000475249899e+03	4.529704855075955550e-02	6.245175300339589342e-02	-2.398178636462606761e-01	2.100000000000000000e+01
1.612800000475488105e+03	3.546258131797230817e-02	-1.748153262916307682e-02	-2.401019330693721088e-01	2.900000000000000000e+01
1.613640000475726310e+03	-5.567250051433347835e-02	3.248511018711663922e-02	-2.302642584540084414e-01	2.700000000000000000e+01
1.614480000475992938e+03	3.381597958744819721e-03	2.268288492938808076e-03	-2.311164667233462922e-01	2.100000000000000000e+01
1.615320000476231144e+03	1.222286858826571176e-02	4.261853892199418681e-02	-2.019889656657642973e-01	2.200000000000000000e+01
1.616160000476469349e+03	-1.855750017144508490e-02	-1.706456783266574462e-02	-3.115019895118571469e-01	1.800000000000000000e+01
1.617000000476735977e+03	5.009459015269257520e-02	-6.380745566413104086e-03	-2.404874558578846688e-01	2.800000000000000000e+01
1.617840000476974183e+03	1.929057385480703601e-02	3.569218658006967360e-03	-2.914411174926172521e-01	2.400000000000000000e+01
1.618680000477212388e+03	-1.122967198499758013e-02	-2.569692330015982407e-02	-2.530846620120588142e-01	3.200000000000000000e+01
1.619520000477479016e+03	1.172095904955803292e-01	1.146700057207565848e-01	-3.334701848005661162e-01	1.200000000000000000e+01
1.620360000477717222e+03	1.157434431288528742e-01	-2.484631511530821513e-02	-6.247594181967031091e-02	2.600000000000000000e+01
1.621200000477955427e+03	4.986721907318525382e-03	1.610436462070374830e-02	-1.908323973002321594e-01	2.700000000000000000e+01
1.622040000478222055e+03	2.449012360568403324e-02	6.771508295097206087e-03	-2.411367573964255939e-01	2.800000000000000000e+01
1.622880000478460261e+03	2.337868931154751806e-02	6.747200915321105441e-02	-2.225368138389107742e-01	3.700000000000000000e+01
1.623720000478698466e+03	1.233819763193544361e-02	5.785561676598671710e-02	-2.233078594159287888e-01	3.000000000000000000e+01
1.624560000478965094e+03	-1.834758097507993568e-02	-8.142720378404000314e-02	-2.849514039353682193e-01	3.500000000000000000e+01
1.625400000479203300e+03	3.077746011251392133e-02	-6.099527829057649342e-04	-2.678732608588134667e-01	1.700000000000000000e+01
1.626240000479441505e+03	8.002073889097793824e-02	-9.015963080268907248e-02	-4.802472696091157900e-01	2.400000000000000000e+01
1.627080000479708133e+03	7.928766520761421077e-02	-9.642594455035791157e-03	-2.495776773974913709e-01	2.300000000000000000e+01
1.627920000479946339e+03	1.964237828020820587e-02	-1.864187894344659924e-02	-2.874471567241432268e-01	3.100000000000000000e+01
1.628760000480184544e+03	5.860188660059506560e-02	-7.607806248133286431e-03	-4.064123323970907364e-01	3.100000000000000000e+01
1.629600000480451172e+03	3.812893583713439227e-02	-2.674051947142253027e-02	-3.268384365317622553e-01	2.700000000000000000e+01
1.630440000480689378e+03	-2.206024446825161078e-02	-6.156768756326869152e-03	-3.708192460871373441e-02	2.700000000000000000e+01
1.631280000480927583e+03	-6.246225261719295929e-02	-3.515605324473725091e-02	3.080400775921532386e-03	4.200000000000000000e+01
1.632120000481194211e+03	-4.265143292257711494e-02	-5.089338877296789576e-03	-6.746744739722387862e-02	2.700000000000000000e+01
1.632960000481432417e+03	3.704114908117617233e-02	-7.437215942732411378e-02	-2.374877380703050989e-01	2.700000000000000000e+01
1.633800000481670622e+03	-3.366827706401487319e-02	-1.413865914128731305e-02	-6.290588358616844289e-03	2.900000000000000000e+01
1.634640000481937250e+03	-1.434554492204611620e-01	-4.352155124247136797e-02	1.247645266415187137e-01	2.900000000000000000e+01
1.635480000482175456e+03	-2.638574573693990288e-01	2.669527045170561053e-02	1.752920841415850361e-01	2.500000000000000000e+01
1.636320000482413661e+03	-1.133372115295934179e-01	-6.307122926225616766e-02	-3.353105681980572683e-02	2.000000000000000000e+01
1.637160000482680289e+03	-4.430676059468652284e-02	-9.318797940527545620e-02	1.180516156803950167e-01	2.800000000000000000e+01
1.638000000482918495e+03	1.503110833646736921e-02	-3.087907854117055706e-03	-1.413802454733801284e-01	2.400000000000000000e+01
1.638840000483156700e+03	-3.544184242699444098e-02	1.368620563703046855e-01	-1.148169883877692143e-02	2.700000000000000000e+01
1.639680000483423328e+03	1.536359035842593812e-01	-7.288776475179759018e-02	-1.426179765312305392e-01	2.500000000000000000e+01
1.640520000483661534e+03	2.358860850791089092e-02	-1.277101460877982930e-02	-2.271942989662711909e-02	3.800000000000000000e+01
1.641360000483899739e+03	-6.931637331893725218e-03	2.274958428609794581e-01	-2.227194298966264085e-01	2.500000000000000000e+01
1.642200000484166367e+03	-6.671514411992873761e-03	5.791280765747419679e-02	-3.138151262429182964e-01	2.600000000000000000e+01
1.643040000484404572e+03	6.250082175195359468e-02	-1.280437179249815927e-02	-1.853977987431179031e-01	3.000000000000000000e+01
1.643880000484642778e+03	2.347037081704606010e-02	-4.313794362969503027e-02	-1.564529137432533190e-01	1.800000000000000000e+01
1.644720000484909406e+03	6.299742005358766050e-02	-1.355490842619211378e-02	-3.164326230701703935e-01	3.200000000000000000e+01
1.645560000485147611e+03	1.235413134315663797e-01	6.712891384006169915e-02	-3.261485536470605240e-01	2.500000000000000000e+01
1.646400000485385817e+03	7.309201020627931200e-02	-4.363830138549040782e-02	-4.471427966279524213e-01	2.500000000000000000e+01
1.647240000485652445e+03	3.470370817046486422e-03	2.694544932960329930e-02	-4.159456469162652326e-01	2.200000000000000000e+01
1.648080000485890650e+03	-3.608032595766630379e-02	-1.029044433436583361e-01	-4.943629744160666917e-01	2.700000000000000000e+01
1.648920000486128856e+03	-4.527630965978168831e-02	-2.837728976217590571e-03	-2.947484972045746332e-01	2.900000000000000000e+01
1.649760000486395484e+03	-4.992539201706946983e-03	-2.215390670996697509e-02	-3.945455904737791286e-01	2.900000000000000000e+01
1.650600000486633689e+03	4.600065740156189520e-02	-1.208719234252519925e-02	-3.020701283580802254e-01	3.600000000000000000e+01
1.651440000486871895e+03	2.609524755425240983e-02	-5.233737122042292356e-02	-3.301019330693719667e-01	2.600000000000000000e+01
1.652280000487138523e+03	-3.053441071516616034e-03	7.279021166801236120e-03	-1.902236771078484878e-01	2.500000000000000000e+01
1.653120000487376728e+03	2.763233753550053962e-02	-2.237072840414189301e-02	-3.006700719155972479e-01	2.500000000000000000e+01
1.653960000487614934e+03	1.074668047682898475e-01	3.724566398307871395e-02	-1.718469309542101087e-01	2.100000000000000000e+01
1.654800000487881562e+03	5.753774738280803547e-02	-5.293780052737773190e-02	-2.730034993197385518e-01	2.700000000000000000e+01
1.655640000488119767e+03	-7.267508046074944161e-02	-2.320465799713478106e-02	-1.640180329737148668e-01	2.700000000000000000e+01
1.656480000488357973e+03	8.720668184838586967e-02	-3.087907854114391171e-03	-2.238962889352347219e-01	3.000000000000000000e+01
1.657320000488624601e+03	-6.324262137690261909e-02	-1.434214796913133583e-01	-6.332815008901171439e-02	2.400000000000000000e+01
1.658160000488862806e+03	2.671008354675308283e-02	1.597809100173197550e-02	-3.223744884542760758e-01	2.900000000000000000e+01
1.659000000489101012e+03	-1.381016229305309650e-02	1.155110904296572372e-01	-3.215019895118587101e-01	1.900000000000000000e+01
1.659840000489367640e+03	-2.440135074738059018e-02	4.507744704130089985e-02	-2.317657682618889936e-01	3.100000000000000000e+01
1.660680000489605845e+03	-2.466147366728499435e-02	3.461044646922406542e-02	-3.105280372040404302e-01	2.700000000000000000e+01
1.661520000489844051e+03	5.626078032146608621e-02	2.421016026458833181e-02	-1.689250740307652876e-01	3.700000000000000000e+01
1.662360000490110679e+03	-3.447229336189927551e-02	-6.619012594004747285e-02	-4.935117816543055369e-02	3.500000000000000000e+01
1.663200000490348884e+03	1.505475587464033538e-02	-3.719084145163797928e-02	-3.212787921079858222e-01	3.400000000000000000e+01
1.664040000490587090e+03	4.543311648540893088e-02	4.255897967046617936e-02	-2.131861153774536888e-01	2.900000000000000000e+01
1.664880000490853718e+03	-1.447229336189792548e-02	-4.820823555508813030e-02	-2.237136728775190875e-01	3.200000000000000000e+01
1.665720000491091923e+03	3.493651818377685458e-02	-8.625200351583650615e-03	-1.737948355698382130e-01	2.100000000000000000e+01
1.666560000491330129e+03	5.507840341281422525e-02	-3.899212937250062794e-02	-3.244847184545420760e-01	2.900000000000000000e+01
1.667400000491596757e+03	9.559864925261685187e-02	-6.954252290387685775e-02	-3.653572173969603654e-01	3.300000000000000000e+01
1.668240000491834962e+03	1.585877217252296134e-02	-7.035977390500924855e-02	-3.375080287433824822e-01	1.900000000000000000e+01
1.669080000492073168e+03	-6.381016229305380705e-02	5.955683313569171133e-02	-3.681979116280853503e-01	2.500000000000000000e+01
1.669920000492339796e+03	-4.407028521295686119e-02	8.822975093858431705e-03	-1.964934950894097199e-01	3.300000000000000000e+01
1.670760000492578001e+03	6.213485245117666977e-03	-5.122706068172000471e-02	-3.157224495123873709e-01	2.600000000000000000e+01
1.671600000492816207e+03	-1.265143292257420171e-02	-1.844168580534599755e-03	-1.950528573007659361e-01	2.400000000000000000e+01
1.672440000493082835e+03	2.760868999732757345e-02	-1.211102605029346080e-02	-2.429426273005006465e-01	3.500000000000000000e+01
1.673280000493321040e+03	7.348567077421819249e-03	-2.272813394910766505e-02	-3.218875123003677174e-01	3.000000000000000000e+01
1.674120000493559246e+03	-3.255684276988191073e-02	6.743865196949094809e-02	-4.426585578773885032e-01	1.800000000000000000e+01
1.674960000493825873e+03	6.734856707742409299e-02	-1.309506297002283048e-02	-3.236730915313614787e-01	3.000000000000000000e+01
1.675800000494064079e+03	4.803434568444409081e-02	8.608768602884353527e-02	-3.741397770121892563e-01	3.300000000000000000e+01
1.676640000494302285e+03	-7.201294939190461264e-02	-3.364545650139927346e-02	-3.547890785507323841e-01	2.800000000000000000e+01
1.677480000494568912e+03	1.679870506080956005e-01	2.592090011024339447e-02	-3.151746013392440204e-01	2.500000000000000000e+01
1.678320000494807118e+03	7.490452306463168952e-03	4.553729249746929497e-02	-3.653775080700381039e-01	2.500000000000000000e+01
[truncated: 379 more rows]
