# Supplementary material for: Real-time single-molecule 3D tracking in E. coli based on cross-entropy minimization
Source: Nat Commun. 2023 Mar 11;14:1336. doi: 10.1038/s41467-023-36879-1 (PMC10008558; doi:10.1038/s41467-023-36879-1)
Supplement: Supplementary file 3 — Source Data [file 41467_2023_36879_MOESM3_ESM.zip › SourceData/Sup_Fig_12_CRB/Fig_data/20211111_EXP-21-BL9413/x_CRB.csv]

x[um]	CRB
-4.799999999999999822e-01	1.675065772389218921e+02
-4.700000000000000289e-01	nan
-4.600000000000000200e-01	1.694292100447104588e+02
-4.500000000000000111e-01	1.595903119762459994e+02
-4.400000000000000022e-01	1.528274070104167492e+02
-4.299999999999999933e-01	1.451009330344116961e+02
-4.199999999999999845e-01	1.366512769928878583e+02
-4.100000000000000311e-01	1.282683826532902458e+02
-4.000000000000000222e-01	1.202659138345275807e+02
-3.900000000000000133e-01	1.126555796855600420e+02
-3.800000000000000044e-01	1.055968269888132482e+02
-3.699999999999999956e-01	1.001985985645184911e+02
-3.599999999999999867e-01	9.729374245179069192e+01
-3.500000000000000333e-01	9.645300512936366033e+01
-3.400000000000000244e-01	9.606218169827756981e+01
-3.300000000000000155e-01	9.526714276995187447e+01
-3.200000000000000067e-01	9.330603008491202388e+01
-3.099999999999999978e-01	8.972055236965307756e+01
-2.999999999999999889e-01	8.502060658754913902e+01
-2.899999999999999800e-01	8.078240485415791738e+01
-2.800000000000000266e-01	7.891353546656237938e+01
-2.700000000000000178e-01	7.910592903572548096e+01
-2.600000000000000089e-01	7.901951618557288270e+01
-2.500000000000000000e-01	7.784259132743265752e+01
-2.399999999999999911e-01	7.539770131432192102e+01
-2.300000000000000100e-01	7.213626548900488444e+01
-2.200000000000000011e-01	6.904084568305769665e+01
-2.099999999999999922e-01	6.728286841467378565e+01
-2.000000000000000111e-01	6.737407383713831166e+01
-1.900000000000000022e-01	6.857177185664194496e+01
-1.799999999999999933e-01	6.947783226800355294e+01
-1.700000000000000122e-01	6.973702865404129625e+01
-1.600000000000000033e-01	6.943088320525303914e+01
-1.499999999999999944e-01	6.889216339890093366e+01
-1.400000000000000133e-01	6.862572370030956392e+01
-1.300000000000000044e-01	6.928126227246025337e+01
-1.199999999999999956e-01	7.082355808102606431e+01
-1.100000000000000006e-01	7.273498450646300739e+01
-1.000000000000000056e-01	7.422411650317556564e+01
-8.999999999999999667e-02	7.493440366973072742e+01
-8.000000000000000167e-02	7.471589498859090384e+01
-7.000000000000000666e-02	7.366357484223847507e+01
-5.999999999999999778e-02	7.217581142976820274e+01
-5.000000000000000278e-02	7.109734526241729213e+01
-4.000000000000000083e-02	7.087753559225411948e+01
-2.999999999999999889e-02	7.152180096642227625e+01
-2.000000000000000042e-02	7.236253484249823487e+01
-1.000000000000000021e-02	7.279128917551821587e+01
0.000000000000000000e+00	7.248587555920998682e+01
1.000000000000000021e-02	7.137816862035042220e+01
2.000000000000000042e-02	6.963845920468146744e+01
2.999999999999999889e-02	6.808570842091880593e+01
4.000000000000000083e-02	6.791778602203181947e+01
5.000000000000000278e-02	6.929636285430400733e+01
5.999999999999999778e-02	7.112199218135961587e+01
7.000000000000000666e-02	7.240868738657114534e+01
8.000000000000000167e-02	7.260201428225776965e+01
8.999999999999999667e-02	7.148937676447525291e+01
1.000000000000000056e-01	6.938647877268057584e+01
1.100000000000000006e-01	6.727957396943746460e+01
1.199999999999999956e-01	6.661267211906933028e+01
1.300000000000000044e-01	6.763202426230220965e+01
1.400000000000000133e-01	6.942278647527994906e+01
1.499999999999999944e-01	7.066722497797890412e+01
1.600000000000000033e-01	7.113705225772484653e+01
1.700000000000000122e-01	7.111213079921513724e+01
1.799999999999999933e-01	7.101525926926505861e+01
1.900000000000000022e-01	7.134622551198168594e+01
2.000000000000000111e-01	7.274444601785427267e+01
2.099999999999999922e-01	7.510457552166900541e+01
2.200000000000000011e-01	7.781601712100271584e+01
2.300000000000000100e-01	8.008542340276882499e+01
2.399999999999999911e-01	8.158400940722404471e+01
2.500000000000000000e-01	8.218577789570518632e+01
2.600000000000000089e-01	8.197204101629169770e+01
2.700000000000000178e-01	8.128341048137740188e+01
2.800000000000000266e-01	8.098757200988717386e+01
2.899999999999999800e-01	8.138831596039210581e+01
2.999999999999999889e-01	8.242118455208604644e+01
3.099999999999999978e-01	8.362825818285560331e+01
3.200000000000000067e-01	8.450777170109678593e+01
3.300000000000000155e-01	8.485801729724897768e+01
3.400000000000000244e-01	8.474519244756986325e+01
3.500000000000000333e-01	8.451951674132408243e+01
3.599999999999999867e-01	8.597067654728346042e+01
3.699999999999999956e-01	9.005898715239295882e+01
3.800000000000000044e-01	9.557542677370550166e+01
3.900000000000000133e-01	1.005621634755215581e+02
4.000000000000000222e-01	1.045690596174890317e+02
4.100000000000000311e-01	1.083568200850039602e+02
4.199999999999999845e-01	1.124305244637710786e+02
4.299999999999999933e-01	1.165949089738308544e+02
4.400000000000000022e-01	1.233647606657446403e+02
4.500000000000000111e-01	1.395179750875796287e+02
4.600000000000000200e-01	nan
4.700000000000000289e-01	1.154486818376607999e+02
