# Supplementary material for: Real-time single-molecule 3D tracking in E. coli based on cross-entropy minimization
Source: Nat Commun. 2023 Mar 11;14:1336. doi: 10.1038/s41467-023-36879-1 (PMC10008558; doi:10.1038/s41467-023-36879-1)
Supplement: Supplementary file 3 — Source Data [file 41467_2023_36879_MOESM3_ESM.zip › SourceData/Sup_Fig_12_CRB/Fig_data/20211111_EXP-21-BL9413/y_CRB.csv]

y[um]	CRB
-4.799999999999999822e-01	1.718134323988654160e+02
-4.700000000000000289e-01	nan
-4.600000000000000200e-01	1.738984111690861312e+02
-4.500000000000000111e-01	1.624617254691395658e+02
-4.400000000000000022e-01	1.542163042328495237e+02
-4.299999999999999933e-01	1.454272445918319079e+02
-4.199999999999999845e-01	1.363142195825211900e+02
-4.100000000000000311e-01	1.276887724766705077e+02
-4.000000000000000222e-01	1.197867276461492310e+02
-3.900000000000000133e-01	1.124296816355365962e+02
-3.800000000000000044e-01	1.055155870411956158e+02
-3.699999999999999956e-01	9.982307355878958788e+01
-3.599999999999999867e-01	9.672717017965082675e+01
-3.500000000000000333e-01	9.620491932839529170e+01
-3.400000000000000244e-01	9.616665303881120508e+01
-3.300000000000000155e-01	9.554548186971526036e+01
-3.200000000000000067e-01	9.355880705251480833e+01
-3.099999999999999978e-01	8.998204404960550562e+01
-2.999999999999999889e-01	8.550197666725006229e+01
-2.899999999999999800e-01	8.137103109357413189e+01
-2.800000000000000266e-01	7.937750823754066687e+01
-2.700000000000000178e-01	7.916631222622682174e+01
-2.600000000000000089e-01	7.871948551714382347e+01
-2.500000000000000000e-01	7.755117008808197454e+01
-2.399999999999999911e-01	7.556564582606027614e+01
-2.300000000000000100e-01	7.297811532926704103e+01
-2.200000000000000011e-01	7.043870044460523161e+01
-2.099999999999999922e-01	6.893724477310422571e+01
-2.000000000000000111e-01	6.899558173528947691e+01
-1.900000000000000022e-01	7.006545547285195141e+01
-1.799999999999999933e-01	7.089775197524826922e+01
-1.700000000000000122e-01	7.114464950253949382e+01
-1.600000000000000033e-01	7.081463592868236390e+01
-1.499999999999999944e-01	7.014870768654635924e+01
-1.400000000000000133e-01	6.958974101370363030e+01
-1.300000000000000044e-01	6.982758681956931923e+01
-1.199999999999999956e-01	7.090903779481784852e+01
-1.100000000000000006e-01	7.242217262575110226e+01
-1.000000000000000056e-01	7.358325356104440118e+01
-8.999999999999999667e-02	7.404100600277963906e+01
-8.000000000000000167e-02	7.363009325954878648e+01
-7.000000000000000666e-02	7.243168830347451603e+01
-5.999999999999999778e-02	7.086446835033193281e+01
-5.000000000000000278e-02	6.982317909087799990e+01
-4.000000000000000083e-02	6.984222282452265063e+01
-2.999999999999999889e-02	7.079153129411314183e+01
-2.000000000000000042e-02	7.183765809891177412e+01
-1.000000000000000021e-02	7.249181036595599892e+01
0.000000000000000000e+00	7.248587555920998682e+01
1.000000000000000021e-02	7.168782428041878063e+01
2.000000000000000042e-02	7.019895112552005401e+01
2.999999999999999889e-02	6.870630974134854796e+01
4.000000000000000083e-02	6.845194140952348505e+01
5.000000000000000278e-02	6.964717939442762429e+01
5.999999999999999778e-02	7.121034880861448357e+01
7.000000000000000666e-02	7.209271593684553636e+01
8.000000000000000167e-02	7.182231112833126474e+01
8.999999999999999667e-02	7.044568091206774341e+01
1.000000000000000056e-01	6.836308816427371937e+01
1.100000000000000006e-01	6.632363265111304429e+01
1.199999999999999956e-01	6.547963196856557033e+01
1.300000000000000044e-01	6.617302398967301258e+01
1.400000000000000133e-01	6.772984249186836792e+01
1.499999999999999944e-01	6.895479778338632570e+01
1.600000000000000033e-01	6.951384976175177144e+01
1.700000000000000122e-01	6.951388551414335382e+01
1.799999999999999933e-01	6.927214152527909619e+01
1.900000000000000022e-01	6.924582255216392923e+01
2.000000000000000111e-01	7.012847578153899519e+01
2.099999999999999922e-01	7.190150679075129858e+01
2.200000000000000011e-01	7.411025526004091546e+01
2.300000000000000100e-01	7.603202358226954516e+01
2.399999999999999911e-01	7.736319592002853085e+01
2.500000000000000000e-01	7.800516231694162173e+01
2.600000000000000089e-01	7.801219201992736885e+01
2.700000000000000178e-01	7.764439621409879067e+01
2.800000000000000266e-01	7.780623200259960015e+01
2.899999999999999800e-01	7.880447364209179284e+01
2.999999999999999889e-01	8.038331591824656641e+01
3.099999999999999978e-01	8.204604430003105620e+01
3.200000000000000067e-01	8.340112610192217346e+01
3.300000000000000155e-01	8.424795815876869653e+01
3.400000000000000244e-01	8.450779008171683415e+01
3.500000000000000333e-01	8.449927180566204754e+01
3.599999999999999867e-01	8.662139150227930884e+01
3.699999999999999956e-01	9.239855103544520887e+01
3.800000000000000044e-01	9.946339221198081759e+01
3.900000000000000133e-01	1.041771108276665245e+02
4.000000000000000222e-01	1.068202828284250501e+02
4.100000000000000311e-01	1.098421957447324075e+02
4.199999999999999845e-01	1.142805577455016106e+02
4.299999999999999933e-01	1.199116017260845837e+02
4.400000000000000022e-01	1.291272574948480383e+02
4.500000000000000111e-01	1.476601446416280510e+02
4.600000000000000200e-01	nan
4.700000000000000289e-01	1.216229897420397492e+02
