# Supplementary material for: Real-time single-molecule 3D tracking in E. coli based on cross-entropy minimization
Source: Nat Commun. 2023 Mar 11;14:1336. doi: 10.1038/s41467-023-36879-1 (PMC10008558; doi:10.1038/s41467-023-36879-1)
Supplement: Supplementary file 3 — Source Data [file 41467_2023_36879_MOESM3_ESM.zip › SourceData/Sup_Fig_12_CRB/Fig_data/20211111_EXP-21-BL9413/z_CRB.csv]

z[um]	CRB
6.500000000000000222e-01	7.031563074166923855e+01
6.399999999999999023e-01	nan
6.300000000000000044e-01	8.213290504219442312e+01
6.199999999999999956e-01	8.031296316116794287e+01
6.099999999999999867e-01	7.849764274864436686e+01
5.999999999999999778e-01	7.476876800167205772e+01
5.899999999999999689e-01	7.171046603693714871e+01
5.799999999999999600e-01	7.127566884571378125e+01
5.699999999999999512e-01	7.080968380757775549e+01
5.599999999999999423e-01	7.031787744603417423e+01
5.500000000000000444e-01	7.105696770774437709e+01
5.400000000000000355e-01	7.246033726151848953e+01
5.300000000000000266e-01	7.679559851538890314e+01
5.199999999999999067e-01	7.922491323479451353e+01
5.100000000000000089e-01	7.815989574772326876e+01
5.000000000000000000e-01	6.960927016253221211e+01
4.899999999999999356e-01	6.399041826367895425e+01
4.799999999999999822e-01	6.571598841818928349e+01
4.700000000000000289e-01	6.685204301818096440e+01
4.599999999999999645e-01	6.661728634381239544e+01
4.500000000000000111e-01	6.706815978260409850e+01
4.400000000000000577e-01	6.726093455535762189e+01
4.299999999999999933e-01	6.772974273861949257e+01
4.199999999999999289e-01	6.788026777831817071e+01
4.099999999999999756e-01	6.771511732586793642e+01
4.000000000000000222e-01	7.469196359491051851e+01
3.900000000000000133e-01	8.276562337406465986e+01
3.800000000000000044e-01	8.223479633937387234e+01
3.699999999999999956e-01	8.039275576031327830e+01
3.599999999999999867e-01	7.766233948860730152e+01
3.499999999999999778e-01	6.911324377179070666e+01
3.399999999999999689e-01	6.386878550836744495e+01
3.299999999999999600e-01	6.501871213323740051e+01
3.199999999999999512e-01	6.593282187587851695e+01
3.099999999999999978e-01	6.652898961611917628e+01
2.999999999999999889e-01	7.472415553580914604e+01
2.899999999999999800e-01	8.442017727489822221e+01
2.799999999999999711e-01	8.597329686397908688e+01
2.700000000000000178e-01	8.400796965525036342e+01
2.599999999999999534e-01	7.957823737023636568e+01
2.500000000000000000e-01	7.133234310052576177e+01
2.399999999999999911e-01	6.481824140050905214e+01
2.299999999999999822e-01	6.649399460910717607e+01
2.200000000000000289e-01	6.759763283029063530e+01
2.099999999999999645e-01	6.803322283681170290e+01
2.000000000000000111e-01	7.424595164244978207e+01
1.900000000000000022e-01	7.848231872632116790e+01
1.799999999999999933e-01	7.869593962070813120e+01
1.699999999999999845e-01	7.758177680383730035e+01
1.599999999999999756e-01	7.549596536756179432e+01
1.499999999999999944e-01	6.430896921992280113e+01
1.399999999999999856e-01	5.874383073741226013e+01
1.299999999999999767e-01	6.347294752654624972e+01
1.199999999999999956e-01	6.717504984006818347e+01
1.100000000000000144e-01	6.754179426868951452e+01
1.000000000000000056e-01	6.815178967883738892e+01
8.999999999999999667e-02	6.854339005379343064e+01
7.999999999999998779e-02	6.895864894481438512e+01
6.999999999999999278e-02	6.912615294683800471e+01
5.999999999999999778e-02	6.901947319624169097e+01
5.000000000000000278e-02	7.273961731201490011e+01
3.999999999999999389e-02	7.536236514578956758e+01
2.999999999999999889e-02	7.498287146530928737e+01
1.999999999999999695e-02	7.444361068230705314e+01
9.999999999999998473e-03	7.376513125645463731e+01
-0.000000000000000000e+00	6.954775568719637135e+01
-9.999999999999998473e-03	6.614748795728043262e+01
-1.999999999999999695e-02	6.677182650165269706e+01
-2.999999999999999889e-02	6.737876137386544428e+01
-3.999999999999999389e-02	6.795743107280749484e+01
-5.000000000000000278e-02	7.248587555920998682e+01
-5.999999999999999778e-02	7.638275542835599197e+01
-6.999999999999999278e-02	7.531636155351672812e+01
-7.999999999999998779e-02	7.389972352803424371e+01
-8.999999999999999667e-02	7.222895732208958464e+01
-1.000000000000000056e-01	6.586299114477726846e+01
-1.100000000000000144e-01	6.152994784037266385e+01
-1.199999999999999956e-01	6.185801050480514363e+01
-1.299999999999999767e-01	6.212883714864381091e+01
-1.399999999999999856e-01	6.234469584050691537e+01
-1.499999999999999944e-01	6.273609696456761498e+01
-1.599999999999999756e-01	6.313187824959882022e+01
-1.699999999999999845e-01	6.377283933840678998e+01
-1.799999999999999933e-01	6.437543928769821378e+01
-1.900000000000000022e-01	6.493604906711431113e+01
-2.000000000000000111e-01	7.133912699030443605e+01
-2.099999999999999645e-01	7.843671067833471966e+01
-2.200000000000000289e-01	7.812308908078459524e+01
-2.299999999999999822e-01	7.686392890447034176e+01
-2.399999999999999911e-01	7.500446194079115969e+01
-2.500000000000000000e-01	6.743656576270042535e+01
-2.599999999999999534e-01	6.316845870565089882e+01
-2.700000000000000178e-01	6.479739955019954323e+01
-2.799999999999999711e-01	6.628588587909693786e+01
-2.899999999999999800e-01	6.760234676102918172e+01
-2.999999999999999889e-01	7.502047424692000277e+01
-3.099999999999999978e-01	8.343899209428474251e+01
-3.199999999999999512e-01	8.281345044829302537e+01
-3.299999999999999600e-01	8.145278428040344920e+01
-3.399999999999999689e-01	7.961209885486127291e+01
-3.499999999999999778e-01	6.895454247981051310e+01
-3.599999999999999867e-01	6.386180847288000706e+01
-3.699999999999999956e-01	6.853356218517434684e+01
-3.800000000000000044e-01	7.324111627782970402e+01
-3.900000000000000133e-01	7.658594118309974874e+01
-4.000000000000000222e-01	8.578051378940186567e+01
-4.099999999999999756e-01	9.318858393057526257e+01
-4.199999999999999289e-01	9.345349450830929072e+01
-4.299999999999999933e-01	9.123658626387982906e+01
-4.400000000000000577e-01	8.732128897492505359e+01
-4.500000000000000111e-01	8.050371265638533202e+01
-4.599999999999999645e-01	7.684399581230952947e+01
-4.700000000000000289e-01	7.883842006527919466e+01
-4.799999999999999822e-01	8.034071884741598524e+01
-4.899999999999999356e-01	8.129736836449806958e+01
-5.000000000000000000e-01	8.002606065075579522e+01
-5.100000000000000089e-01	7.858246476776935197e+01
-5.199999999999999067e-01	8.066344811213637911e+01
-5.300000000000000266e-01	8.266150438890234398e+01
-5.400000000000000355e-01	8.457735869811205021e+01
-5.500000000000000444e-01	9.534832727063307800e+01
-5.599999999999999423e-01	1.047450897035864870e+02
-5.699999999999999512e-01	1.021098209631079499e+02
-5.799999999999999600e-01	9.924020584431707448e+01
-5.899999999999999689e-01	9.639496339367600797e+01
-5.999999999999999778e-01	8.674590844176647408e+01
-6.099999999999999867e-01	8.208300815578131449e+01
-6.199999999999999956e-01	8.549023560132668820e+01
-6.300000000000000044e-01	8.896389477931245438e+01
-6.399999999999999023e-01	9.248183721728638318e+01
-6.500000000000000222e-01	8.438673773963056135e+01
-6.599999999999999201e-01	7.966032272822849336e+01
-6.699999999999999289e-01	9.120008903226425900e+01
-6.799999999999999378e-01	1.032495410234854063e+02
-6.900000000000000577e-01	1.104948656044011841e+02
-6.999999999999999556e-01	1.737263643904937283e+02
-7.099999999999999645e-01	3.642611062863638267e+02
-7.199999999999999734e-01	2.801819101346279695e+02
-7.299999999999999822e-01	nan
-7.399999999999999911e-01	8.412621988032363163e+01
