# Supplementary material for: Real-time single-molecule 3D tracking in E. coli based on cross-entropy minimization
Source: Nat Commun. 2023 Mar 11;14:1336. doi: 10.1038/s41467-023-36879-1 (PMC10008558; doi:10.1038/s41467-023-36879-1)
Supplement: Supplementary file 3 — Source Data [file 41467_2023_36879_MOESM3_ESM.zip › SourceData/Sup_Fig_12_CRB/INFO.txt]

Figure is created in Inkscape as an svg and exported to PDF:
Data for the figure is found under each project and under the folder FigData/Fig_12_(F4)
To regenerate the data or to get the corresponding svg plot run the script in the projekt:

20211111_EXP-21-BL9413_(TF_WT.Mutant)_B(3x3p4)x3p3.zip

and of each project run the figure scripts in the folder: 
	TriggerFactor_Code\ProjectMain\


For the full z-stack see the folder:
	\20211111_EXP-21-BL9413_(TriggerFactorWT.Mutant_Beam(3x3p4)x3p3)\1b_Bead_P20mW_Radius_xy_1_zp2p0.33_sn10_t(92.5,95.5)\S_MLE_1.0\CRB_Visualizations\xyz_CRB_PIL_Stack\	
	
		
