# Supplementary material for: Real-time single-molecule 3D tracking in E. coli based on cross-entropy minimization
Source: Nat Commun. 2023 Mar 11;14:1336. doi: 10.1038/s41467-023-36879-1 (PMC10008558; doi:10.1038/s41467-023-36879-1)
Supplement: Supplementary file 3 — Source Data [file 41467_2023_36879_MOESM3_ESM.zip › SourceData/Sup_Fig_13_TriggerFactor/Fig_data/20221025_EXP-22-BL9430/Fitted_Models_Mutant.csv]

D[um2s-1]	S0	S1	S2	Envelope
-1.000000000000000000e+00	2.903293134081953155e-04	3.085863499020506553e-04	2.273899468878992126e-04	8.263056101981452106e-04
-9.473684210526316374e-01	3.988326708974492007e-04	3.925181234029023834e-04	4.060327281166029988e-04	1.197383522416954529e-03
-8.947368421052631637e-01	5.401526740202546636e-04	4.947232095572844752e-04	6.988792532545681562e-04	1.733755136832107295e-03
-8.421052631578946901e-01	7.216658436897957843e-04	6.180904819003601785e-04	1.161503152250709364e-03	2.501259477840865001e-03
-7.894736842105263275e-01	9.517068897012352906e-04	7.657515091992873977e-04	1.866819336456032553e-03	3.584277735356555025e-03
-7.368421052631579649e-01	1.239532805450437253e-03	9.410664770180427472e-04	2.906013315667557457e-03	5.086612598136037999e-03
-6.842105263157894912e-01	1.595248762401515466e-03	1.147604554300856936e-03	4.387545836816264359e-03	7.130399153518636977e-03
-6.315789473684210176e-01	2.029693766537777212e-03	1.389118781237184920e-03	6.433652437124931511e-03	9.852464984899894293e-03
-5.789473684210526550e-01	2.554285776530836917e-03	1.669515702978865328e-03	9.173989991985088271e-03	1.339779147149479030e-02
-5.263157894736842923e-01	3.180827856240260338e-03	1.992820116368355238e-03	1.273644361516119462e-02	1.791009158776981150e-02
-4.736842105263158187e-01	3.921278832521503388e-03	2.363135428813100628e-03	1.723555286959364483e-02	2.351996713092824667e-02
-4.210526315789473450e-01	4.787493740613518733e-03	2.784600245545815374e-03	2.275947495843250873e-02	3.033156894459184544e-02
-3.684210526315789824e-01	5.790940956769262404e-03	3.261341900270496672e-03	2.935678949540751134e-02	3.840907235244727519e-02
-3.157894736842106198e-01	6.942404247767359690e-03	3.797427721998766249e-03	3.702468385669957507e-02	4.776451582646569494e-02
-2.631578947368421462e-01	8.251678935369079204e-03	4.396814886044299320e-03	4.570008155652290766e-02	5.834857537793627924e-02
-2.105263157894736725e-01	9.727271930223300306e-03	5.063299728873243283e-03	5.525506628364144912e-02	7.004563794273799271e-02
-1.578947368421053099e-01	1.137611550961917239e-02	5.800467414889570739e-03	6.549753108373058963e-02	8.267411400823933276e-02
-1.052631578947369473e-01	1.320330439837246427e-02	6.611642829126725650e-03	7.617740454476835954e-02	9.599235177226754512e-02
-5.263157894736847364e-02	1.521186498793165691e-02	7.499843534770309593e-03	8.699816012186274705e-02	1.097098686445647092e-01
0.000000000000000000e+00	1.740256444266171515e-02	8.467735580557751718e-03	9.763269804965717114e-02	1.235029980728766241e-01
5.263157894736836262e-02	1.977376605815464247e-02	9.517592872936991855e-03	1.077421914116767493e-01	1.370335503427683732e-01
1.052631578947367252e-01	2.232133563014325819e-02	1.065126074425626346e-02	1.169961758487381431e-01	1.499687722231376474e-01
1.578947368421053099e-01	2.503860184643890568e-02	1.187012425422970252e-02	1.250920703899105202e-01	1.620007964905791353e-01
2.105263157894736725e-01	2.791637191186622374e-02	1.317508166054371516e-02	1.317724436703682778e-01	1.728638972427782028e-01
2.631578947368420351e-01	3.094300183773541005e-02	1.456652338876656544e-02	1.368386521906345132e-01	1.823481774171365200e-01
3.157894736842103978e-01	3.410451914585843625e-02	1.604431672457770630e-02	1.401599190542649753e-01	1.903087549247011179e-01
3.684210526315787604e-01	3.738479421496899990e-02	1.760779634540311431e-02	1.416774250469914898e-01	1.966700156073636074e-01
4.210526315789473450e-01	4.076575518464299608e-02	1.925576070621079147e-02	1.414034814069499157e-01	2.014249972978036929e-01
4.736842105263157077e-01	4.422764026452528918e-02	2.098647419756707877e-02	1.394162876011682539e-01	2.046304020632606080e-01
5.263157894736840703e-01	4.774928049710771422e-02	2.279767490477908540e-02	1.358511068713126602e-01	2.063980622731994841e-01
5.789473684210526550e-01	5.130840549918024712e-02	2.468658771645316358e-02	1.308888957386215857e-01	2.068838889542549964e-01
6.315789473684210176e-01	5.488196445649244637e-02	2.664994246007063028e-02	1.247434984859197155e-01	2.062754054024827921e-01
6.842105263157893802e-01	5.844645465398810857e-02	2.868399668191779286e-02	1.176484770373104616e-01	2.047789283732163457e-01
7.368421052631577428e-01	6.197825006662789626e-02	3.078456263927337178e-02	1.098445147882224221e-01	2.026073274941236901e-01
7.894736842105261054e-01	6.545392298364274830e-02	3.294703803419558874e-02	1.015681396685492871e-01	1.999691006863876519e-01
8.421052631578946901e-01	6.885055225738585805e-02	3.516643999041844243e-02	9.304228776618524155e-02	1.970592800139895351e-01
8.947368421052630527e-01	7.214601251971122786e-02	3.743744175731610058e-02	8.446900187638750612e-02	1.940524561534148207e-01
9.473684210526314153e-01	7.531923955661501413e-02	3.975441161707060633e-02	7.602435145614919176e-02	1.910980026298348122e-01
1.000000000000000000e+00	7.835046793843697399e-02	4.211145347230411257e-02	6.785548688432142816e-02	1.883174082950625494e-01
1.052631578947368141e+00	8.122143793448219351e-02	4.450244860072067460e-02	6.007960995873982968e-02	1.858034964939427047e-01
1.105263157894736725e+00	8.391556966574442722e-02	4.692109807974186031e-02	5.278455633972140015e-02	1.836212240852077016e-01
1.157894736842105310e+00	8.641810334085535394e-02	4.936096540684378059e-02	4.603064145465050189e-02	1.818097102023496503e-01
1.210526315789473450e+00	8.871620525569441640e-02	5.181551886920340855e-02	3.985341315557817954e-02	1.803851372804760322e-01
1.263157894736842035e+00	9.079903999859344210e-02	5.427817324848687591e-02	3.426697426737870117e-02	1.793441875144590192e-01
1.315789473684210620e+00	9.265780997736823565e-02	5.674233048209285230e-02	2.926757761958768966e-02	1.786677180790487984e-01
1.368421052631578760e+00	9.428576396313115282e-02	5.920141894006682171e-02	2.483724719138121623e-02	1.783244300945791838e-01
1.421052631578947345e+00	9.567817682416886182e-02	6.164893101634770500e-02	2.094723468564117785e-02	1.782743425261577308e-01
1.473684210526315486e+00	9.683230300035407245e-02	6.407845877321195760e-02	1.756117570424406416e-02	1.784719374778100942e-01
1.526315789473684070e+00	9.774730654683906617e-02	6.648372741805246011e-02	1.463785980252040736e-02	1.788688937674119128e-01
1.578947368421052655e+00	9.842417076005366416e-02	6.885862643132108218e-02	1.213357160732472795e-02	1.794163687986994882e-01
1.631578947368420796e+00	9.886559049622062334e-02	7.119723820307184703e-02	1.000399471203964816e-02	1.800668234113321220e-01
1.684210526315789380e+00	9.907585031110213714e-02	7.349386407253731546e-02	8.205696035461977275e-03	1.807754104191014455e-01
1.736842105263157521e+00	9.906069149922017147e-02	7.574304770026381306e-02	6.697226294483253455e-03	1.815009654939672146e-01
1.789473684210526105e+00	9.882717100099956686e-02	7.793959573513638273e-02	5.439883196526541093e-03	1.822066499326625011e-01
1.842105263157894690e+00	9.838351498781067184e-02	8.007859576895469400e-02	4.398189146818722375e-03	1.828602999035840726e-01
1.894736842105262831e+00	9.773896973754019057e-02	8.215543159890111025e-02	3.540135990745656332e-03	1.834345373271869528e-01
1.947368421052631415e+00	9.690365218678623216e-02	8.416579584318392704e-02	2.837246812935003467e-03	1.839066948429051718e-01
2.000000000000000000e+00	9.588840229907628909e-02	8.610569997726250091e-02	2.264500191373838671e-03	1.842586024677126399e-01
2.052631578947368141e+00	9.470463912990263744e-02	8.797148187739124714e-02	1.800156472255717193e-03	1.844762774795495885e-01
2.105263157894736725e+00	9.336422220595133603e-02	8.975981097481891546e-02	1.425519309129799975e-03	1.845495524899000150e-01
2.157894736842105310e+00	9.187931957424029517e-02	9.146769113786665240e-02	1.124659429638033992e-03	1.844716701417450089e-01
2.210526315789473450e+00	9.026228362216659473e-02	9.309246141047046452e-02	8.841217185326804857e-04	1.842388667511697387e-01
2.263157894736842035e+00	8.852553552620809341e-02	9.463179474464875063e-02	6.926314601869111229e-04	1.838499617310437317e-01
2.315789473684210176e+00	8.668145895852963356e-02	9.608369487102540185e-02	5.408110797677810134e-04	1.833059649093227994e-01
2.368421052631578760e+00	8.474230346989455875e-02	9.744649145599459938e-02	4.209149891087827686e-04	1.826097099149979475e-01
2.421052631578947345e+00	8.272009777553068766e-02	9.871883369673020714e-02	3.265871526489947719e-04	1.817655186249099164e-01
2.473684210526315486e+00	8.062657299937309174e-02	9.989968250599595700e-02	2.526436753065873834e-04	1.807788991806756340e-01
2.526315789473684070e+00	7.847309578176149547e-02	1.009883014379620442e-01	1.948809922048508911e-04	1.796562782119283941e-01
2.578947368421052211e+00	7.627061102607142484e-02	1.019842465040370211e-01	1.499090163067079819e-04	1.784047665464151555e-01
2.631578947368420796e+00	7.402959395061935177e-02	1.028873550243220442e-01	1.150077816408247972e-04	1.770319567565822316e-01
2.684210526315789380e+00	7.176001102251608477e-02	1.036977336558270735e-01	8.800562089036547016e-05	1.755457502992335272e-01
2.736842105263157521e+00	6.947128927889639760e-02	1.044157457332275107e-01	6.717666046544152876e-05	1.739542116725893428e-01
2.789473684210526105e+00	6.717229348672970612e-02	1.050419980518721291e-01	5.115533887113440096e-05	1.722654468774729719e-01
2.842105263157894690e+00	6.487131055389769307e-02	1.055773272160585169e-01	3.886570178246480373e-05	1.704875034717386606e-01
2.894736842105262831e+00	6.257604057965106270e-02	1.060227856684463205e-01	2.946335713283440938e-05	1.686282896052302138e-01
2.947368421052631415e+00	6.029359392054169792e-02	1.063796275090471005e-01	2.228815280455731106e-05	1.666955095823933475e-01
3.000000000000000000e+00	5.803049364671904881e-02	1.066492942045013659e-01	1.682584359742238863e-05	1.646966136948178616e-01
3.052631578947368141e+00	5.579268277165556900e-02	1.068334002805637617e-01	1.267722537271473198e-05	1.626387602775920260e-01
3.105263157894736281e+00	5.358553565434878013e-02	1.069337190829099948e-01	9.533420506902808922e-06	1.605287881577656672e-01
3.157894736842105310e+00	5.141387299552117179e-02	1.069521686835459978e-01	7.156192248873206292e-06	1.583731978713160404e-01
3.210526315789473450e+00	4.928197987689995202e-02	1.068907980024906418e-01	5.362341735147737561e-06	1.561781402211257497e-01
3.263157894736841591e+00	4.719362632426921111e-02	1.067517732068998804e-01	4.011398144408146509e-06	1.539494109293134960e-01
3.315789473684210620e+00	4.515208990938038985e-02	1.065373644425519628e-01	2.995949308003022757e-06	1.516924503012403447e-01
3.368421052631578760e+00	4.316017994221010151e-02	1.062499329456740443e-01	2.234077697783683156e-06	1.494123469655819214e-01
3.421052631578946901e+00	4.122026284249546979e-02	1.058919185763781967e-01	1.663466442264177787e-06	1.471138448853159253e-01
3.473684210526315930e+00	3.933428831729507413e-02	1.054658278087012846e-01	1.236823613898910920e-06	1.448013529496102458e-01
3.526315789473684070e+00	3.750381600887849054e-02	1.049742222062176045e-01	9.183423803483652297e-07	1.424789565574764438e-01
3.578947368421052211e+00	3.573004231402050063e-02	1.044197074066419706e-01	6.809716238906245453e-07	1.401504306922863319e-01
3.631578947368421240e+00	3.401382711134274400e-02	1.038049226335559239e-01	5.043181172647213582e-07	1.378192540630159557e-01
3.684210526315789380e+00	3.235572016739258344e-02	1.031325307485991966e-01	3.730389637277951738e-07	1.354886239549555060e-01
3.736842105263157521e+00	3.075598702435590470e-02	1.024052088529595061e-01	2.756132482073265545e-07	1.331614714905636210e-01
3.789473684210525661e+00	2.921463420257388796e-02	1.016256394429221471e-01	2.034060018835532414e-07	1.308404770514978999e-01
3.842105263157894690e+00	2.773143357914342050e-02	1.007965021205278616e-01	1.499567676208673674e-07	1.285280856564389174e-01
3.894736842105262831e+00	2.630594582981867630e-02	9.992046585699719541e-02	1.104402101605664862e-07	1.262265221270260085e-01
3.947368421052630971e+00	2.493754284516087535e-02	9.900018180360610487e-02	8.125812972857721950e-08	1.239378059068967086e-01
4.000000000000000000e+00	2.362542905336153035e-02	9.803827664196801406e-02	5.973156094743579961e-08	1.216637654268905022e-01
4.052631578947368141e+00	2.236866160152835639e-02	9.703734646336797942e-02	4.386890294508406093e-08	1.194060519337992871e-01
4.105263157894736281e+00	2.116616936441915661e-02	9.599995116467920087e-02	3.219166332672435424e-08	1.171661527207616960e-01
4.157894736842105310e+00	2.001677076484464565e-02	9.492860934666390305e-02	2.360375618096143153e-08	1.149454037152647379e-01
4.210526315789473450e+00	1.891919040324789233e-02	9.382579369891885790e-02	1.729365085813684458e-08	1.127450013958175984e-01
4.263157894736841591e+00	1.787207450546111909e-02	9.269392685448361868e-02	1.266124513098498673e-08	1.105660140211898457e-01
4.315789473684210620e+00	1.687400520746925453e-02	9.153537769610897712e-02	9.263308374718017681e-09	1.084093921668866090e-01
4.368421052631578760e+00	1.592351370426768609e-02	9.035245809533856698e-02	6.772845039616625016e-09	1.062759785724513018e-01
4.421052631578946901e+00	1.501909229674396398e-02	8.914742006499090654e-02	4.948873462258132968e-09	1.041665173106083309e-01
4.473684210526315042e+00	1.415920537606616368e-02	8.792245330515069401e-02	3.613983706119549075e-09	1.020816622952005481e-01
4.526315789473684070e+00	1.334229938942196707e-02	8.667968312253243601e-02	2.637695569681317518e-09	1.000219851496499668e-01
4.578947368421052211e+00	1.256681183427868324e-02	8.542116870294916287e-02	1.924134301646101598e-09	9.798798246136214418e-02
4.631578947368420351e+00	1.183117933072497935e-02	8.414890171661942864e-02	1.402915511637556230e-09	9.598008245025993479e-02
4.684210526315789380e+00	1.113384482300917508e-02	8.286480523619757510e-02	1.022411856497390345e-09	9.399865108161860328e-02
4.736842105263157521e+00	1.047326396222955300e-02	8.157073294762368088e-02	7.447849396616757568e-10	9.204399765463816552e-02
4.789473684210525661e+00	9.847910722353895099e-03	8.026846863421631395e-02	5.423237233908629033e-10	9.011637989889394185e-02
4.842105263157894690e+00	9.256282301410978866e-03	7.895972591485400649e-02	3.947487203225533330e-10	8.821600861101371038e-02
4.894736842105262831e+00	8.696903358937614625e-03	7.764614821754567409e-02	2.872292285314854574e-10	8.634305186371252216e-02
4.947368421052630971e+00	8.168329639600784009e-03	7.632930897023103289e-02	2.089264061239406869e-10	8.449763881875821392e-02
5.000000000000000000e+00	7.669151031453358067e-03	7.501071199122828770e-02	1.519237048273859824e-10	8.267986317460535028e-02
5.052631578947368141e+00	7.197994105575657685e-03	7.369179206237862212e-02	1.104423531733393324e-10	8.088978627839664426e-02
5.105263157894736281e+00	6.753524181938419524e-03	7.237391566856589409e-02	8.026639361250184956e-11	7.912743993077070437e-02
5.157894736842105310e+00	6.334446964277262726e-03	7.105838188799096233e-02	5.832162762716905215e-11	7.739282891058983649e-02
5.210526315789473450e+00	5.939509784606230615e-03	6.974642341825287861e-02	4.236749806031874841e-11	7.568593324522659982e-02
5.263157894736841591e+00	5.567502495777488722e-03	6.843920772400452490e-02	3.077177390883796004e-11	7.400671025055378938e-02
5.315789473684210620e+00	5.217258048237371354e-03	6.713783829266055381e-02	2.234589460456510726e-11	7.235509636324383154e-02
5.368421052631578760e+00	4.887652784860035612e-03	6.584335598533634648e-02	1.622471826746723832e-11	7.073100878642110678e-02
5.421052631578946901e+00	4.577606485500532695e-03	6.455674047091737588e-02	1.177875101457108683e-11	6.913434696819666103e-02
5.473684210526315042e+00	4.286082190691377705e-03	6.327891173184943541e-02	8.550119546578564564e-12	6.756499393109094420e-02
5.526315789473684070e+00	4.012085831753786809e-03	6.201073163093135526e-02	6.205888554595000718e-12	6.602281746889102076e-02
5.578947368421052211e+00	3.754665692501606318e-03	6.075300552907249296e-02	4.504041030550676399e-12	6.450767122607814485e-02
5.631578947368420351e+00	3.512911725698825323e-03	5.950648394463696478e-02	3.268698033898258183e-12	6.301939567360448358e-02
5.684210526315789380e+00	3.285954745503904921e-03	5.827186424562883632e-02	2.372076346806397462e-12	6.155781899350482034e-02
5.736842105263157521e+00	3.072965515289923996e-03	5.704979236661137515e-02	1.721357239804257472e-12	6.012275788362266699e-02
5.789473684210525661e+00	2.873153748484766606e-03	5.584086454284559187e-02	1.249133133694834022e-12	5.871401829257948818e-02
5.842105263157894690e+00	2.685767038424107574e-03	5.464562905471500448e-02	9.064597020690638483e-13	5.733139609404556969e-02
5.894736842105262831e+00	2.510089731658860304e-03	5.346458797605845720e-02	6.578044734339467095e-13	5.597467770837511597e-02
5.947368421052630971e+00	2.345441757702303003e-03	5.229819892057196301e-02	4.773753562821639939e-13	5.464364067875163850e-02
6.000000000000000000e+00	2.191177426843712167e-03	5.114687678094208267e-02	3.464528535413386564e-13	5.333805420813225728e-02
6.052631578947368141e+00	2.046684206392940936e-03	5.001099545586721457e-02	2.514520667772645974e-13	5.205767966251160367e-02
6.105263157894736281e+00	1.911381484546324262e-03	4.889088956056976409e-02	1.825151709603646807e-13	5.080227104529860815e-02
6.157894736842104422e+00	1.784719329982772159e-03	4.778685611685955237e-02	1.324893681904869487e-13	4.957157544697480406e-02
6.210526315789473450e+00	1.666177254301014730e-03	4.669915621920164850e-02	9.618488547806328743e-14	4.836533347359884411e-02
6.263157894736841591e+00	1.555262983493956594e-03	4.562801667364503599e-02	6.983637133995397688e-14	4.718327965720882367e-02
6.315789473684209732e+00	1.451511243817185789e-03	4.457363160682343423e-02	5.071199107497172535e-14	4.602514285069133487e-02
6.368421052631578760e+00	1.354482566646155730e-03	4.353616404259628286e-02	3.682975304716117793e-14	4.489064660927927219e-02
6.421052631578946901e+00	1.263762116220784387e-03	4.251574744420964780e-02	2.675167247070074183e-14	4.377950956045718878e-02
6.473684210526315042e+00	1.178958543547533721e-03	4.151248722015962733e-02	1.943442771604038857e-14	4.269144576372659039e-02
6.526315789473684070e+00	1.099702869161092418e-03	4.052646219222609536e-02	1.412101202024852264e-14	4.162616506140131428e-02
6.578947368421052211e+00	1.025647396936293270e-03	3.955772602439579927e-02	1.026213128302199038e-14	4.058337342134235581e-02
6.631578947368420351e+00	9.564646606834392413e-04	3.860630861164719013e-02	7.459183428687555570e-15	3.956277327233808511e-02
6.684210526315789380e+00	8.918464048509879786e-04	3.767221742777776550e-02	5.422894544413422771e-15	3.856406383263417947e-02
6.736842105263157521e+00	8.315026002963714444e-04	3.675543883167597947e-02	3.943312852804215979e-15	3.758694143197629373e-02
6.789473684210525661e+00	7.751604957640007053e-04	3.585593933161354552e-02	2.868041595820272229e-15	3.663109982738041448e-02
6.842105263157894690e+00	7.225637054263743921e-04	3.497366680732196670e-02	2.086448217529069660e-15	3.569623051275042785e-02
6.894736842105262831e+00	6.734713325962100438e-04	3.410855168976155427e-02	1.518208554100374875e-15	3.478202302235928328e-02
6.947368421052630971e+00	6.276571295017459133e-04	3.326050809864683488e-02	1.104995505241471930e-15	3.388816522814968452e-02
7.000000000000000000e+00	5.849086928304580209e-04	3.242943493791340670e-02	8.044486588515615336e-16	3.301434363074466638e-02
7.052631578947368141e+00	5.450266945864997489e-04	3.161521694943431743e-02	5.857985350005577649e-16	3.216024364402140373e-02
7.105263157894736281e+00	5.078241476709947173e-04	3.081772572540160057e-02	4.266911587329644263e-16	3.132554987307301780e-02
7.157894736842104422e+00	4.731257054797570992e-04	3.003682067987536314e-02	3.108834534245054931e-16	3.050994638535543119e-02
7.210526315789472562e+00	4.407669947180560674e-04	2.927234998009697886e-02	2.265704479099462816e-16	2.971311697481526098e-02
7.263157894736842479e+00	4.105939805544977909e-04	2.852415143822881541e-02	1.651709283568726324e-16	2.893474541878347794e-02
7.315789473684210620e+00	3.824623631738820521e-04	2.779205336425517869e-02	1.204457709501633741e-16	2.817451572742918353e-02
7.368421052631578760e+00	3.562370047409182949e-04	2.707587538082716419e-02	8.785771863879227236e-17	2.743211238556816922e-02
7.421052631578946901e+00	3.317913857508086374e-04	2.637542920089387330e-02	6.410640801499207845e-17	2.670722058664474347e-02
7.473684210526315042e+00	3.090070897173909916e-04	2.569051936899423641e-02	4.679061698821176246e-17	2.599952645871167478e-02
7.526315789473683182e+00	2.877733151342902560e-04	2.502094396712286478e-02	3.416288023855545968e-17	2.530871728225718778e-02
7.578947368421051323e+00	2.679864136370598850e-04	2.436649528611070648e-02	2.495117804057641510e-17	2.463448169974779070e-02
7.631578947368421240e+00	2.495494532943368592e-04	2.372696046348385032e-02	1.822933882247057877e-17	2.397650991677820545e-02
7.684210526315789380e+00	2.323718059622357677e-04	2.310212208878116916e-02	1.332282750058973453e-17	2.333449389474341953e-02
7.736842105263157521e+00	2.163687576477182038e-04	2.249175877732293230e-02	9.740242871764765535e-18	2.270812753497065961e-02
7.789473684210525661e+00	2.014611408427076963e-04	2.189564571343213806e-02	7.123497197006862832e-18	2.209710685427485055e-02
7.842105263157893802e+00	1.875749878106201427e-04	2.131355516411203438e-02	5.211574467075309504e-18	2.150113015192266219e-02
7.894736842105261942e+00	1.746412038300110942e-04	2.074525696418605403e-02	3.814160081962089119e-18	2.091989816801606908e-02
7.947368421052631859e+00	1.625952594256127441e-04	2.019051897389951070e-02	2.792448419638186148e-18	2.035311423332512859e-02
8.000000000000000000e+00	1.513769006447071921e-04	1.964910750998249619e-02	2.045170920130150634e-18	1.980048441062720599e-02
8.052631578947368141e+00	1.409298764661814300e-04	1.912078775115723037e-02	1.498421974896301572e-18	1.926171762762341269e-02
8.105263157894736281e+00	1.312016824599809221e-04	1.860532411906668307e-02	1.098248307403652972e-18	1.873652580152666489e-02
8.157894736842104422e+00	1.221433198461446454e-04	1.810248063558883569e-02	8.052497276022351028e-19	1.822462395543497995e-02
8.210526315789472562e+00	1.137090691344985868e-04	1.761202125748140626e-02	5.906442200240584073e-19	1.772573032661590650e-02
8.263157894736842479e+00	1.058562775582975915e-04	1.713371018929054496e-02	4.333993893783272748e-19	1.723956646684884214e-02
8.315789473684210620e+00	9.854515954734717551e-05	1.666731217543214807e-02	3.181406613432338800e-19	1.676585733497949759e-02
8.368421052631578760e+00	9.173860951828815842e-05	1.621259277234419344e-02	2.336254449125467177e-19	1.630433138186248090e-02
8.421052631578946901e+00	8.540202629144470889e-05	1.576931860157791340e-02	1.716297852188917834e-19	1.585472062786935990e-02
8.473684210526315042e+00	7.950314847500118849e-05	1.533725758468319766e-02	1.261357401911280264e-19	1.541676073315819892e-02
8.526315789473683182e+00	7.401190018799858516e-05	1.491617916071570106e-02	9.273806362798461963e-20	1.499019106090370042e-02
8.578947368421051323e+00	6.890024652365918736e-05	1.450585448717378774e-02	6.821086872729176790e-20	1.457475473369744708e-02
8.631578947368421240e+00	6.414205818381328713e-05	1.410605662514858964e-02	5.019103091741630611e-20	1.417019868333240472e-02
8.684210526315789380e+00	5.971298474366792963e-05	1.371656070944985567e-02	3.694680336694523168e-20	1.377627369419352418e-02
8.736842105263157521e+00	5.559033603363807763e-05	1.333714410444293216e-02	2.720865258151620009e-20	1.339273444047657004e-02
8.789473684210525661e+00	5.175297115164702381e-05	1.296758654631231106e-02	2.004554030045521366e-20	1.301933951746395840e-02
8.842105263157893802e+00	4.818119464487657667e-05	1.260767027244082822e-02	1.477441090178496757e-20	1.265585146708570440e-02
8.894736842105261942e+00	4.485665942472880292e-05	1.225718013857319232e-02	1.089394868160052916e-20	1.230203679799792178e-02
8.947368421052631859e+00	4.176227600238556931e-05	1.191590372440480029e-02	8.036080000517334313e-21	1.195766600040718691e-02
9.000000000000000000e+00	3.888212765513811297e-05	1.158363142821832066e-02	5.930454027867784638e-21	1.162251355587345936e-02
9.052631578947368141e+00	3.620139115538310257e-05	1.126015655116276507e-02	4.378419350223075277e-21	1.129635794231814705e-02
9.105263157894736281e+00	3.370626271496143106e-05	1.094527537175315861e-02	3.233950739612855304e-21	1.097898163446811917e-02
9.157894736842104422e+00	3.138388881737047347e-05	1.063878721113942910e-02	2.389664663445715928e-21	1.067017109995680064e-02
9.210526315789472562e+00	2.922230162924716550e-05	1.034049448967724535e-02	1.766561997918253254e-21	1.036971679130649186e-02
9.263157894736840703e+00	2.721035870053534100e-05	1.005020277530958156e-02	1.306501696394883205e-21	1.007741313401011758e-02
9.315789473684210620e+00	2.533768667982738788e-05	9.767720824245566466e-03	9.666761916703010857e-22	9.793058510925394325e-03
9.368421052631578760e+00	2.359462878761326343e-05	9.492860614406553946e-03	7.155545751783510669e-22	9.516455243194167982e-03
9.421052631578946901e+00	2.197219580557096142e-05	9.225437372083193643e-03	5.299024328433073247e-22	9.247409567888765364e-03
9.473684210526315042e+00	2.046202035462459009e-05	8.965269592235595303e-03	3.925917394905226639e-22	8.985731612590218409e-03
9.526315789473683182e+00	1.905631424831706052e-05	8.712179052841072247e-03	2.909907260905041898e-22	8.731235367089390520e-03
9.578947368421051323e+00	1.774782872110907501e-05	8.465990823683398891e-03	2.157796627481625567e-22	8.483738652404508238e-03
9.631578947368421240e+00	1.652981734357703995e-05	8.226533269953475655e-03	1.600795439734314259e-22	8.243063087297053393e-03
9.684210526315789380e+00	1.539600144814679147e-05	7.993638051017730797e-03	1.188107401615954543e-22	8.009034052465878809e-03
9.736842105263157521e+00	1.434053790001096570e-05	7.767140114691859810e-03	8.822072851929002349e-23	7.781480652591870641e-03
9.789473684210525661e+00	1.335798905826348967e-05	7.546877687341860957e-03	6.553618672944363180e-23	7.560235676400123631e-03
9.842105263157893802e+00	1.244329478206940828e-05	7.332692260118543921e-03	4.870659556299718664e-23	7.345135554900613338e-03
9.894736842105261942e+00	1.159174634590579437e-05	7.124428571616562601e-03	3.621520299147150224e-23	7.136020317962468718e-03
9.947368421052630083e+00	1.079896213658924031e-05	6.921934587233353336e-03	2.693959449612558894e-23	6.932733549369941850e-03
1.000000000000000000e+01	1.006086501295634617e-05	6.725061475491539431e-03	2.004880914648037186e-23	6.735122340504495764e-03
1.005263157894736814e+01	9.373661216750868932e-06	6.533663581571883851e-03	1.492739063499097630e-23	6.543037242788635362e-03
1.010526315789473628e+01	8.733820730469437252e-06	6.347598398293211215e-03	1.111929808894009719e-23	6.356332219023680397e-03
1.015789473684210442e+01	8.138058984697242300e-06	6.166726534761306396e-03	8.286466028651267836e-24	6.174864593746004146e-03
1.021052631578947256e+01	7.583319823820004449e-06	5.990911682898460676e-03	6.178174457423075835e-24	5.998495002722281123e-03
1.026315789473684070e+01	7.066759644966518356e-06	5.820020582051893196e-03	4.608399472036928652e-24	5.827087341696859935e-03
1.031578947368421062e+01	6.585732630627794876e-06	5.653922981869899216e-03	3.439057923489413290e-24	5.660508714500526312e-03
1.036842105263157876e+01	6.137777000648456578e-06	5.492491603622343468e-03	2.567606991878532907e-24	5.498629380622991128e-03
1.042105263157894690e+01	5.720602214202272848e-06	5.335602100133322694e-03	1.917862822712925224e-24	5.341322702347525535e-03
1.047368421052631504e+01	5.332077056965956313e-06	5.183133014483422632e-03	1.433199637785491954e-24	5.188465091540388728e-03
1.052631578947368318e+01	4.970218553023410440e-06	5.034965737628806746e-03	1.071509942437471451e-24	5.039935956181829622e-03
1.057894736842105132e+01	4.633181645066206820e-06	4.890984465077828809e-03	8.014681656861912446e-25	4.895617646722894532e-03
1.063157894736842124e+01	4.319249590237546766e-06	4.751076152754137374e-03	5.997594191906465506e-25	4.755395402344375633e-03
1.068421052631578938e+01	4.026825022499497508e-06	4.615130472170377723e-03	4.490231805910967724e-25	4.619157297192877550e-03
1.073684210526315752e+01	3.754421635712252879e-06	4.483039765026426184e-03	3.363267954160882148e-25	4.486794186662138549e-03
1.078947368421052566e+01	3.500656444701262573e-06	4.354698997339581309e-03	2.520317890054319906e-25	4.358199653784282021e-03
1.084210526315789380e+01	3.264242584481270901e-06	4.230005713207917427e-03	1.889515363062726678e-25	4.233269955792397926e-03
1.089473684210526194e+01	3.043982610502776538e-06	4.108859988299500693e-03	1.417251339595163211e-25	4.111903970910003522e-03
1.094736842105263008e+01	2.838762265310324550e-06	3.991164383155685301e-03	1.063517755578155868e-25	3.994003145420995000e-03
1.100000000000000000e+01	2.647544679356747442e-06	3.876823896389556059e-03	7.984433265090168299e-26	3.879471441068912518e-03
1.105263157894736814e+01	2.469364975917079738e-06	3.765745917854877202e-03	5.997150876871401316e-26	3.768215282830794481e-03
1.110526315789473628e+01	2.303325252099476556e-06	3.657840181856392234e-03	4.506583449707562411e-26	3.660143507108491300e-03
1.115789473684210442e+01	2.148589909865127039e-06	3.553018720465613619e-03	3.388062730367499655e-26	3.555167310375478493e-03
1.121052631578947256e+01	2.004381312760397359e-06	3.451195817003049632e-03	2.548338161309280388e-26	3.453200198315809540e-03
1.126315789473684070e+01	1.869975745729397531e-06	3.352287959741863041e-03	1.917627533553989502e-26	3.354157935487592310e-03
1.131578947368421062e+01	1.744699656932757574e-06	3.256213795884302029e-03	1.443686917574660642e-26	3.257958495541234817e-03
1.136842105263157876e+01	1.627926161950265978e-06	3.162894085857706223e-03	1.087384955361977226e-26	3.164522012019656445e-03
1.142105263157894690e+01	1.519071792096060682e-06	3.072251657973334472e-03	8.193983991661596064e-27	3.073770729765430351e-03
1.147368421052631504e+01	1.417593469838885246e-06	2.984211363487100730e-03	6.177437219608532512e-27	2.985628956956939625e-03
1.152631578947368318e+01	1.322985695493307718e-06	2.898700032098465960e-03	4.659324332407967755e-27	2.900023017793959285e-03
1.157894736842105132e+01	1.234777930445438326e-06	2.815646427919536385e-03	3.515918835399005849e-27	2.816881205849981838e-03
1.163157894736842124e+01	1.152532163197080502e-06	2.734981205944258652e-03	2.654336314034873972e-27	2.736133738107455766e-03
1.168421052631578938e+01	1.075840645463174438e-06	2.656636869044122235e-03	2.004814378817583363e-27	2.657712709689585753e-03
1.173684210526315752e+01	1.004323786444255604e-06	2.580547725513902303e-03	1.514932883728835004e-27	2.581552049300346336e-03
1.178947368421052566e+01	9.376281942210641899e-07	2.506649847189167460e-03	1.145284818197204415e-27	2.507587475383388827e-03
1.184210526315789380e+01	8.754248539865463296e-07	2.434881028153729199e-03	8.662323023420045039e-28	2.435756453007715833e-03
1.189473684210526194e+01	8.174074335475612369e-07	2.365180744054072842e-03	6.554746031876377482e-28	2.365998151487620858e-03
1.194736842105263008e+01	7.632907071939436762e-07	2.297490112034672894e-03	4.962240874946795137e-28	2.298253402741866867e-03
1.200000000000000000e+01	7.128090896542370442e-07	2.231751851307006793e-03	3.758375235529165169e-28	2.232464660396660944e-03
1.205263157894736814e+01	6.657152724345056241e-07	2.167910244362253411e-03	2.847885958970463809e-28	2.168575959634687963e-03
1.210526315789473628e+01	6.217789553747453960e-07	2.105911098836949283e-03	2.158962207228573649e-28	2.106532877792324007e-03
1.215789473684210442e+01	5.807856667576738329e-07	2.045701710038363638e-03	1.637447163323482435e-28	2.046282495705121010e-03
1.221052631578947256e+01	5.425356657708321535e-07	1.987230824135227496e-03	1.242479329309323501e-28	1.987773359800998427e-03
1.226315789473684070e+01	5.068429215562536426e-07	1.930448602018169663e-03	9.432145160282949909e-29	1.930955444939725946e-03
1.231578947368421062e+01	4.735341634851630478e-07	1.875306583832564737e-03	7.163594647508360851e-29	1.875780117996049849e-03
1.236842105263157876e+01	4.424479976708512934e-07	1.821757654185430239e-03	5.443153028327258234e-29	1.822200102183101121e-03
1.242105263157894690e+01	4.134340850818051306e-07	1.769756008026946012e-03	4.137794150631306212e-29	1.770169442112027799e-03
1.247368421052631504e+01	3.863523769419763988e-07	1.719257117206010816e-03	3.146920636611102456e-29	1.719643469582952684e-03
1.252631578947368318e+01	3.610724034075272692e-07	1.670217697698319140e-03	2.394423909128317709e-29	1.670578770101726783e-03
1.257894736842105132e+01	3.374726117901962545e-07	1.622595677504525902e-03	1.822696643446790940e-29	1.622933150116316094e-03
1.263157894736841946e+01	3.154397508590771906e-07	1.576350165215206116e-03	1.388115509360853771e-29	1.576665604966065188e-03
1.268421052631578938e+01	2.948682979957511896e-07	1.531441419238827170e-03	1.057631625386157502e-29	1.531736287536823032e-03
1.273684210526315752e+01	2.756599262038659190e-07	1.487830817687629727e-03	8.061959344910322784e-30	1.488106477613833573e-03
1.278947368421052566e+01	2.577230081846125913e-07	1.445480828916590387e-03	6.148141720841732216e-30	1.445738551924774995e-03
1.284210526315789380e+01	2.409721548851730921e-07	1.404354982709080579e-03	4.690768059183287114e-30	1.404595954863965693e-03
1.289473684210526194e+01	2.253277861091429041e-07	1.364417842103133683e-03	3.580474611923057549e-30	1.364643169889243101e-03
1.294736842105263008e+01	2.107157309470550370e-07	1.325634975851162694e-03	2.734220337486275743e-30	1.325845691582109914e-03
1.300000000000000000e+01	1.970668559424994934e-07	1.287972931506029938e-03	2.088922883382530458e-30	1.288169998361972553e-03
1.305263157894736814e+01	1.843167190554856957e-07	1.251399209125364205e-03	1.596639995611598942e-30	1.251583525844419563e-03
1.310526315789473628e+01	1.724052476207963335e-07	1.215882235586591194e-03	1.220919430203060272e-30	1.216054640834211917e-03
1.315789473684210442e+01	1.612764386254959483e-07	1.181391339503663632e-03	9.340327679376332025e-31	1.181552615942289136e-03
1.321052631578947256e+01	1.508780797473340243e-07	1.147896726737350666e-03	7.148781485493756765e-31	1.148047604817098010e-03
1.326315789473684070e+01	1.411614897050404497e-07	1.115369456489997664e-03	5.473894551747808189e-31	1.115510617979702463e-03
1.331578947368420884e+01	1.320812765732393660e-07	1.083781417975551546e-03	4.193291118394223825e-31	1.083913499252124818e-03
1.336842105263157876e+01	1.235951128091392858e-07	1.053105307655820017e-03	3.213715798463238960e-31	1.053228902768629186e-03
1.342105263157894690e+01	1.156635258260062081e-07	1.023314607033326161e-03	2.464072415295805821e-31	1.023430270559152208e-03
1.347368421052631504e+01	1.082497030301032477e-07	9.943835609913887017e-04	1.890134404368107574e-31	9.944918106944188388e-04
1.352631578947368318e+01	1.013193103137548425e-07	9.662871566716713231e-04	1.450523603820863477e-31	9.663884759819851540e-04
1.357894736842105132e+01	9.484032306771132539e-08	9.390011028795910942e-04	1.113651929800065743e-31	9.390959432026588054e-04
1.363157894736841946e+01	8.878286884169738672e-08	9.125018100076802028e-04	8.553943403710295513e-32	9.125905928765218724e-04
1.368421052631578938e+01	8.311908084299306700e-08	8.867663704672784772e-04	6.573174419962683766e-32	8.868494895481214340e-04
1.373684210526315752e+01	7.782296151963032017e-08	8.617725396185742324e-04	5.053304671858245163e-32	8.618503625800938211e-04
1.378947368421052566e+01	7.287025552756903357e-08	8.374987171892549209e-04	3.886574590374569609e-32	8.375715874447825504e-04
1.384210526315789380e+01	6.823833143016357952e-08	8.139239291719796258e-04	2.990538365433148624e-32	8.139921675034098329e-04
1.389473684210526194e+01	6.390607152390554412e-08	7.910278101908198431e-04	2.302089717158487859e-32	7.910917162623437669e-04
1.394736842105263008e+01	5.985376922674603182e-08	7.687905863269764353e-04	1.772904129913727117e-32	7.688504400962031457e-04
1.400000000000000000e+01	5.606303350472477583e-08	7.471930583941012406e-04	1.365960183732260978e-32	7.472491214276059945e-04
1.405263157894736814e+01	5.251669984926554051e-08	7.262165856535677567e-04	1.052883330497096962e-32	7.262691023534169560e-04
1.410526315789473628e+01	4.919874735155306210e-08	7.058430699601749665e-04	8.119167792979141004e-33	7.058922687075265632e-04
1.415789473684210442e+01	4.609422145207284278e-08	6.860549403287642505e-04	6.263707581016170208e-33	6.861010345502162539e-04
1.421052631578947256e+01	4.318916197283775360e-08	6.668351379124869398e-04	4.834368536948038563e-33	6.668783270744597274e-04
1.426315789473684070e+01	4.047053606721329840e-08	6.481671013832921184e-04	3.732810868447316006e-33	6.482075719193594555e-04
1.431578947368420884e+01	3.792617574767128197e-08	6.300347527056026188e-04	2.883498930023824728e-33	6.300726788813501913e-04
1.436842105263157876e+01	3.554471967552218709e-08	6.124224832940419923e-04	2.228387968293014932e-33	6.124580280137175087e-04
1.442105263157894690e+01	3.331555891863173245e-08	5.953151405463419409e-04	1.722854648075721840e-33	5.953484561052605406e-04
1.447368421052631504e+01	3.122878640363259277e-08	5.786980147424419622e-04	1.332578851246138063e-33	5.787292435288455758e-04
1.452631578947368318e+01	2.927514980813553361e-08	5.625568263013656272e-04	1.031153346487134040e-33	5.625861014511737528e-04
1.457894736842105132e+01	2.744600765617707679e-08	5.468777133870229325e-04	7.982506338611865584e-34	5.469051593946790786e-04
1.463157894736841946e+01	2.573328839655787862e-08	5.316472198546675666e-04	6.182164829547108381e-34	5.316729531430641103e-04
1.468421052631578938e+01	2.412945225906148893e-08	5.168522835297021485e-04	4.789903808174192864e-34	5.168764129819611178e-04
1.473684210526315752e+01	2.262745569775780724e-08	5.024802248106065728e-04	3.712765485070267538e-34	5.025028522663044532e-04
1.478947368421052566e+01	2.122071824383644457e-08	4.885187355880019284e-04	2.879070950580926048e-34	4.885399563062457458e-04
1.484210526315789380e+01	1.990309160272702492e-08	4.749558684720042679e-04	2.233525667174946663e-34	4.749757715636069894e-04
1.489473684210526194e+01	1.866883084170548260e-08	4.617800263200747143e-04	1.733456166130855732e-34	4.617986951509164026e-04
1.494736842105263008e+01	1.751256752485563142e-08	4.489799520577827203e-04	1.345915272992398568e-34	4.489974646253075451e-04
1.500000000000000000e+01	1.642928466212844638e-08	4.365447187851009651e-04	1.045454466380733134e-34	4.365611480697630716e-04
1.505263157894736636e+01	1.541429334849164107e-08	4.244637201608011425e-04	8.124088928499017662e-35	4.244791344541495957e-04
1.510526315789473628e+01	1.446321097770220802e-08	4.127266610579053883e-04	6.315764978145722991e-35	4.127411242688831046e-04
1.515789473684210265e+01	1.357194092323302688e-08	4.013235484831222891e-04	4.912002708430657685e-35	4.013371204240455555e-04
1.521052631578947256e+01	1.273665358628560907e-08	3.902446827533810527e-04	3.821837147523967521e-35	3.902574194069673543e-04
1.526315789473684248e+01	1.195376871772878812e-08	3.794806489227716025e-04	2.974858388405968791e-35	3.794926026914893715e-04
1.531578947368420884e+01	1.121993892722425361e-08	3.690223084532720846e-04	2.316543992506205829e-35	3.690335283921993546e-04
1.536842105263157876e+01	1.053203429877390058e-08	3.588607911228473705e-04	1.804656449116360380e-35	3.588713231571461436e-04
1.542105263157894512e+01	9.887128037475848346e-09	3.489874871645684356e-04	1.406461498753974479e-35	3.489973742926059485e-04
1.547368421052631504e+01	9.282483077458957874e-09	3.393940396306276337e-04	1.096579381551781579e-35	3.394033221137051238e-04
1.552631578947368496e+01	8.715539585768526875e-09	3.300723369752014253e-04	8.553243053019863354e-36	3.300810525147871962e-04
1.557894736842105132e+01	8.183903301458623466e-09	3.210145058502652670e-04	6.674206691789889865e-36	3.210226897535667259e-04
1.563157894736842124e+01	7.685334653315630034e-09	3.122129041086290800e-04	5.210101484986761943e-36	3.122205894432824214e-04
1.568421052631578760e+01	7.217738603514194843e-09	3.036601140085163622e-04	4.068834220893085999e-36	3.036673317471198785e-04
1.573684210526315752e+01	6.779155168117781306e-09	2.953489356142585047e-04	3.178854714785408923e-36	2.953557147694266098e-04
1.578947368421052388e+01	6.367750568696493960e-09	2.872723803876936575e-04	2.484550472964181100e-36	2.872787481382623560e-04
1.584210526315789380e+01	5.981808972461257102e-09	2.794236649650600098e-04	1.942678869353363429e-36	2.794296467740324270e-04
1.589473684210526372e+01	5.619724781228917732e-09	2.717962051142586242e-04	1.519601960124913513e-36	2.718018248390398524e-04
1.594736842105263008e+01	5.279995432236002038e-09	2.643836098675275519e-04	1.189142489277718563e-36	2.643888898629597980e-04
1.600000000000000000e+01	4.961214676349105021e-09	2.571796758246181771e-04	9.309208544755939219e-37	2.571846370392945618e-04
1.605263157894736636e+01	4.662066301564938317e-09	2.501783816217971945e-04	7.290646117230489269e-37	2.501830436880987793e-04
1.610526315789473628e+01	4.381318271881099568e-09	2.433738825619757200e-04	5.712066568236709909e-37	2.433782638802475817e-04
1.615789473684210265e+01	4.117817253654608546e-09	2.367605054015242368e-04	4.477071911891584437e-37	2.367646232187778929e-04
1.621052631578947256e+01	3.870483503461992748e-09	2.303327432893309936e-04	3.510492377066806422e-37	2.303366137728344622e-04
1.626315789473684248e+01	3.638306093240403718e-09	2.240852508538424253e-04	2.753688035890675552e-37	2.240888891599356481e-04
1.631578947368420884e+01	3.420338450132645981e-09	2.180128394339155115e-04	2.160895501170586651e-37	2.180162597723656406e-04
1.636842105263157876e+01	3.215694189991454748e-09	2.121104724493955780e-04	1.696386087904807780e-37	2.121136881435855648e-04
1.642105263157894512e+01	3.023543224923650276e-09	2.063732609074877915e-04	1.332254306811295463e-37	2.063762844507127170e-04
1.647368421052631504e+01	2.843108126584052465e-09	2.007964590410320129e-04	1.046696187131959988e-37	2.007993021491585981e-04
1.652631578947368496e+01	2.673660728165614282e-09	1.953754600749541730e-04	8.226683977786848504e-38	1.953781337356823441e-04
1.657894736842105132e+01	2.514518949185399351e-09	1.901057921172208387e-04	6.468435240498927125e-38	1.901083066361700449e-04
1.663157894736842124e+01	2.365043828239634167e-09	1.849831141707315447e-04	5.087957636943561852e-38	1.849854792145598037e-04
1.668421052631578760e+01	2.224636749901123048e-09	1.800032122626959226e-04	4.003659690048617878e-38	1.800054368994458023e-04
1.673684210526315752e+01	2.092736852864598200e-09	1.751619956881212933e-04	3.151663379671918519e-38	1.751640884249741625e-04
1.678947368421052388e+01	1.968818607314475467e-09	1.704554933641119817e-04	2.481938874667437650e-38	1.704574621827193131e-04
1.684210526315789380e+01	1.852389550296848354e-09	1.658798502917986563e-04	1.955286978592556811e-38	1.658817026813489727e-04
1.689473684210526372e+01	1.742988168634308794e-09	1.614313241227916689e-04	1.540982441316505282e-38	1.614330671109602869e-04
1.694736842105263008e+01	1.640181919622001919e-09	1.571062818271323335e-04	1.214932676522767911e-38	1.571079220090519505e-04
1.700000000000000000e+01	1.543565380400286731e-09	1.529011964597874762e-04	9.582386003617793709e-39	1.529027400251678612e-04
1.705263157894736636e+01	1.452758517508841030e-09	1.488126440228566480e-04	7.560693298002844375e-39	1.488140967813741629e-04
1.710526315789473628e+01	1.367405068695846259e-09	1.448373004206712593e-04	5.967819480074399175e-39	1.448386678257399646e-04
1.715789473684210265e+01	1.287171029586840913e-09	1.409719385051255724e-04	4.712326973559939089e-39	1.409732256761551386e-04
1.721052631578947256e+01	1.211743238311244144e-09	1.372134252085661270e-04	3.722377595461163113e-39	1.372146369518044559e-04
1.726315789473684248e+01	1.140828051646360608e-09	1.335587187617164431e-04	2.941509731184199399e-39	1.335598595897680716e-04
1.731578947368420884e+01	1.074150106667933615e-09	1.300048659941297835e-04	2.325330005526368224e-39	1.300059401442364541e-04
1.736842105263157876e+01	1.011451162296386199e-09	1.265489997147621810e-04	1.838920402970452568e-39	1.265500111659244808e-04
1.742105263157894512e+01	9.524890155028173920e-10	1.231883361703287841e-04	1.454805331714181382e-39	1.231892886593443140e-04
1.747368421052631504e+01	8.970364872856024917e-10	1.199201725791281160e-04	1.151357095128766064e-39	1.199210696156154023e-04
1.752631578947368496e+01	8.448804738544219864e-10	1.167418847381636847e-04	9.115447464166142436e-40	1.167427296186375355e-04
1.757894736842105132e+01	7.958210587610273873e-10	1.136509247013592507e-04	7.219520021885006139e-40	1.136517205224180153e-04
1.763157894736842124e+01	7.496706819987821580e-10	1.106448185268151679e-04	5.720060589573830516e-40	1.106455681974971724e-04
1.768421052631578760e+01	7.062533623562656360e-10	1.077211640910396190e-04	4.533717901003620006e-40	1.077218703444019708e-04
1.773684210526315752e+01	6.654039695566935421e-10	1.048776289681998213e-04	3.594756762525216824e-40	1.048782943721693757e-04
1.778947368421052388e+01	6.269675429437142797e-10	1.021119483724650714e-04	2.851315444862592536e-40	1.021125753400080175e-04
1.784210526315789380e+01	5.907986536883348143e-10	9.942192316157451000e-05	2.262462327189229343e-40	9.942251396022820209e-05
1.789473684210526372e+01	5.567608076914402796e-10	9.680541789981821738e-05	1.795880234365330397e-40	9.680597466062590851e-05
1.794736842105263008e+01	5.247258865424623803e-10	9.426035897868433879e-05	1.426043920047836702e-40	9.426088370457087317e-05
1.800000000000000000e+01	4.945736240687842581e-10	9.178473279344379152e-05	1.132785135298088027e-40	9.178522736706784383e-05
1.805263157894736636e+01	4.661911161724857363e-10	8.937658397403139656e-05	9.001624328939654923e-41	8.937705016514757063e-05
1.810526315789473628e+01	4.394723618025706919e-10	8.703401366859767378e-05	7.155706575499462972e-41	8.703445314095948227e-05
1.815789473684210265e+01	4.143178330519903242e-10	8.475517787818217900e-05	5.690390287104727121e-41	8.475559219601523186e-05
1.821052631578947256e+01	3.906340725007235968e-10	8.253828584097419629e-05	4.526776695924371557e-41	8.253867647504668933e-05
1.826315789473684248e+01	3.683333160492867143e-10	8.038159846469348027e-05	3.602410258671197727e-41	8.038196679800953053e-05
1.831578947368420884e+01	3.473331396017777345e-10	7.828342680566108096e-05	2.867833599481668798e-41	7.828377413880067992e-05
1.836842105263157876e+01	3.275561280652046235e-10	7.624213059316583131e-05	2.283868014796515732e-41	7.624245814929389955e-05
1.842105263157894512e+01	3.089295652316308510e-10	7.425611679777585281e-05	1.819465937982532877e-41	7.425642572734109093e-05
1.847368421052631504e+01	2.913851432034188174e-10	7.232383824229330455e-05	1.450014445974288308e-41	7.232412962743651856e-05
1.852631578947368141e+01	2.748586901091166270e-10	7.044379225407098450e-05	1.155994584602151383e-41	7.044406711276110023e-05
1.857894736842105132e+01	2.592899149390959579e-10	6.861451935746044363e-05	9.219214960074735019e-42	6.861477864737538135e-05
1.863157894736842124e+01	2.446221684061544586e-10	6.683460200519778470e-05	7.355062285267877516e-42	6.683484662736619930e-05
1.868421052631578760e+01	2.308022188075643810e-10	6.510266334755917498e-05	5.869926204817885822e-42	6.510289414977796967e-05
1.873684210526315752e+01	2.177800419313167459e-10	6.341736603815632096e-05	4.686324992466218850e-42	6.341758381819824584e-05
1.878947368421052388e+01	2.055086241115198216e-10	6.177741107528530399e-05	3.742701946633732097e-42	6.177761658390940600e-05
1.884210526315789380e+01	1.939437775957940330e-10	6.018153667775501687e-05	2.990134779914834119e-42	6.018173062153261277e-05
1.889473684210526372e+01	1.830439674416945603e-10	5.862851719417485876e-05	2.389728549437530813e-42	5.862870023814230000e-05
1.894736842105263008e+01	1.727701492098415207e-10	5.711716204469038526e-05	1.910549396357636268e-42	5.711733481483959913e-05
1.900000000000000000e+01	1.630856167686577442e-10	5.564631469420580238e-05	1.527986321341503808e-42	5.564647777982257052e-05
1.905263157894736636e+01	1.539558595698196999e-10	5.421485165614080558e-05	1.222451861091906993e-42	5.421500561200037500e-05
1.910526315789473628e+01	1.453484287948495779e-10	5.282168152581861678e-05	9.783511889678253582e-43	5.282182687424741193e-05
1.915789473684210265e+01	1.372328118118103832e-10	5.146574404258872639e-05	7.832638951208607293e-43	5.146588127540053777e-05
1.921052631578947256e+01	1.295803144171875018e-10	5.014600917982719731e-05	6.272943384759207421e-43	5.014613876014161885e-05
1.926315789473684248e+01	1.223639503716929849e-10	4.886147626198163310e-05	5.025556580265952778e-43	4.886159862593200589e-05
1.931578947368420884e+01	1.155583377703104745e-10	4.761117310784779435e-05	4.027597992614097775e-43	4.761128866618556156e-05
1.936842105263157876e+01	1.091396018162649237e-10	4.639415519929042072e-05	3.228916588998797319e-43	4.639426433889224315e-05
1.942105263157894512e+01	1.030852835962738559e-10	4.520950487465053681e-05	2.589499974014708266e-43	4.520960795993413220e-05
1.947368421052631504e+01	9.737425448001823010e-11	4.405633054609682769e-05	2.077413662026351019e-43	4.405642792035130710e-05
1.952631578947368141e+01	9.198663579102745589e-11	4.293376594020018456e-05	1.667161443582394916e-43	4.293385792683597485e-05
1.957894736842105132e+01	8.690372341854161769e-11	4.184096936104194237e-05	1.338380342782086368e-43	4.184105626476536339e-05
1.963157894736842124e+01	8.210791706105318729e-11	4.077712297517533036e-05	1.074801525526582241e-43	4.077720508309238732e-05
1.968421052631578760e+01	7.758265381190898934e-11	3.974143211778613115e-05	8.634226737300644827e-44	3.974150970043994021e-05
1.973684210526315752e+01	7.331234581573127598e-11	3.873312461941841886e-05	6.938485614285121561e-44	3.873319793176423697e-05
1.978947368421052388e+01	6.928232174171531096e-11	3.775145015264759116e-05	5.577654666998130067e-44	3.775151943496933278e-05
1.984210526315789380e+01	6.547877183590036067e-11	3.679567959810331327e-05	4.485221117459872987e-44	3.679574507687515228e-05
1.989473684210526372e+01	6.188869632965339675e-11	3.586510442926120099e-05	3.607954246395522475e-44	3.586516631795752394e-05
1.994736842105263008e+01	5.849985699566763486e-11	3.495903611544355053e-05	2.903238625346909161e-44	3.495909461530054767e-05
2.000000000000000000e+01	5.530073165599733704e-11	3.407680554247893655e-05	2.336945669168952351e-44	3.407686084321058864e-05
