# Supplementary material for: Real-time single-molecule 3D tracking in E. coli based on cross-entropy minimization
Source: Nat Commun. 2023 Mar 11;14:1336. doi: 10.1038/s41467-023-36879-1 (PMC10008558; doi:10.1038/s41467-023-36879-1)
Supplement: Supplementary file 3 — Source Data [file 41467_2023_36879_MOESM3_ESM.zip › SourceData/Sup_Fig_13_TriggerFactor/Fig_data/20221025_EXP-22-BL9430/Fitted_Models_WT.csv]

D[um2s-1]	S0	S1	S2	Envelope
-1.000000000000000000e+00	1.981522022965238102e-03	3.087297186360400984e-04	1.619235733301295832e-07	2.290413665174608360e-03
-9.473684210526316374e-01	2.309100094860385734e-03	5.065904239688769463e-04	7.645124100589097273e-07	2.816455031239321720e-03
-8.947368421052631637e-01	2.671815536400671837e-03	8.084502519858871800e-04	3.244807054052062679e-06	3.483510595440611306e-03
-8.421052631578946901e-01	3.070608380010826470e-03	1.256346300552728954e-03	1.244076595556244578e-05	4.339395446519117919e-03
-7.894736842105263275e-01	3.506096583294600767e-03	1.903434548063033830e-03	4.328803961952624996e-05	5.452819170977160623e-03
-7.368421052631579649e-01	3.978554799842049829e-03	2.814650837943905807e-03	1.372941430848687863e-04	6.930499780870824286e-03
-6.842105263157894912e-01	4.487899289131658774e-03	4.066577217835674884e-03	3.985649650765242980e-04	8.953041472043857252e-03
-6.315789473684210176e-01	5.033679196498009809e-03	5.746288139493673126e-03	1.063198465598733837e-03	1.184316580159041829e-02
-5.789473684210526550e-01	5.615074254240732046e-03	7.949012065951088432e-03	2.615857321990379750e-03	1.617994364218219849e-02
-5.263157894736842923e-01	6.230898785888146565e-03	1.077453936589284865e-02	5.957052155924633455e-03	2.296249030770563040e-02
-4.736842105263158187e-01	6.879611742337656509e-03	1.432242924659655157e-02	1.259857420740898536e-02	3.380061519634319778e-02
-4.210526315789473450e-01	7.559332364810442476e-03	1.868620398322158593e-02	2.482364955636080089e-02	5.106918590439282063e-02
-3.684210526315789824e-01	8.267860957812012135e-03	2.394685145918491395e-02	4.570636377920203608e-02	7.792107619619895176e-02
-3.157894736842106198e-01	9.002704166998895877e-03	3.016606956427785383e-02	7.886824102697809202e-02	1.180370147582548435e-01
-2.631578947368421462e-01	9.761104092387732495e-03	3.737976241698869051e-02	1.278876443216709902e-01	1.750285108310473958e-01
-2.105263157894736725e-01	1.054007052617381320e-02	4.559232686573617271e-02	1.953821544836525648e-01	2.515145518755625420e-01
-1.578947368421053099e-01	1.133641558530152846e-02	5.477224236695144716e-02	2.819328764382286745e-01	3.480415343904816328e-01
-1.052631578947369473e-01	1.214679000997178140e-02	6.484939901997510692e-02	3.851541032137702492e-01	4.621502922437171201e-01
-5.263157894736847364e-02	1.296772041821581296e-02	7.571447477006557070e-02	4.992596434596714983e-01	5.879418386479529079e-01
0.000000000000000000e+00	1.379564684093508194e-02	8.722051655780505008e-02	6.153908772535999772e-01	7.164070406523400658e-01
5.263157894736836262e-02	1.462695990869921497e-02	9.918670806350968205e-02	7.227610453791876166e-01	8.365747133513965483e-01
1.052631578947367252e-01	1.545803711837098575e-02	1.114041365409379342e-01	8.104070399749961906e-01	9.372692136343050429e-01
1.578947368421053099e-01	1.628527767163169548e-02	1.236432199278496569e-01	8.691277461627584522e-01	1.009056243762239902e+00
2.105263157894736725e-01	1.710513544618978699e-02	1.356623368655643092e-01	8.931135062076974718e-01	1.045880978519451610e+00
2.631578947368420351e-01	1.791414973157788929e-02	1.472171259800122978e-01	8.808632589050888750e-01	1.045994534616679239e+00
3.157894736842103978e-01	1.870897343293200302e-02	1.580698912140547918e-01	8.352040385629240227e-01	1.011982903209910800e+00
3.684210526315787604e-01	1.948639851620818583e-02	1.679985665153073404e-01	7.624851343310615759e-01	9.499700993625770362e-01
4.210526315789473450e-01	2.024337853548878116e-02	1.768047506618142806e-01	6.712247157974008394e-01	8.682728449947039184e-01
4.736842105263157077e-01	2.097704814610672555e-02	1.843204129326891372e-01	5.705811651868424317e-01	7.758786262656381938e-01
5.263157894736840703e-01	2.168473956541355427e-02	1.904129820775509740e-01	4.689953708582678682e-01	6.810930925012324000e-01
5.789473684210526550e-01	2.236399599544059216e-02	1.949886532414983331e-01	3.732371609090585629e-01	5.905898101459974292e-01
6.315789473684210176e-01	2.301258206804437587e-02	1.979938692753783203e-01	2.879427046304463000e-01	5.089491559738689164e-01
6.842105263157893802e-01	2.362849141318078272e-02	1.994150447939503912e-01	2.156001965495664419e-01	4.386437327566976019e-01
7.368421052631577428e-01	2.420995148468433125e-02	1.992766961671484371e-01	1.568590226682339828e-01	3.803456703200667754e-01
7.894736842105261054e-01	2.475542580547169386e-02	1.976382135488816694e-01	1.110099783041336441e-01	3.334036176584870281e-01
8.421052631578946901e-01	2.526361381568669254e-02	1.945895597855060999e-01	7.650010607602393542e-02	2.963532796772167521e-01
8.947368421052630527e-01	2.573344852331485577e-02	1.902462056040814253e-01	5.138617729666759837e-02	2.673658314240638934e-01
9.473684210526314153e-01	2.616409216764671239e-02	1.847436127576512488e-01	3.367703690527643762e-02	2.445847418305743814e-01
1.000000000000000000e+00	2.655493011210743187e-02	1.782315600825798985e-01	2.155395043600329824e-02	2.263404406306906425e-01
1.052631578947368141e+00	2.690556318495851071e-02	1.708685758469721538e-01	1.348377206139574937e-02	2.112579110933263948e-01
1.105263157894736725e+00	2.721579868465971025e-02	1.628166978410549581e-01	8.251980091327295458e-03	1.982844766170419604e-01
1.157894736842105310e+00	2.748564026185269793e-02	1.542367348143388328e-01	4.944510315445943723e-03	1.866668853916374771e-01
1.210526315789473450e+00	2.771527688242282281e-02	1.452841531283004806e-01	2.903012377520107577e-03	1.759024423882434018e-01
1.263157894736842035e+00	2.790507106647037439e-02	1.361056642643106163e-01	1.671336057537741544e-03	1.656820713883187246e-01
1.315789473684210620e+00	2.805554658666077270e-02	1.268365447431764881e-01	9.442436154784289567e-04	1.558363349453156799e-01
1.368421052631578760e+00	2.816737579679721298e-02	1.175986819170297820e-01	5.238580685676686713e-04	1.462899157823946417e-01
1.421052631578947345e+00	2.824136674792735238e-02	1.084993080703492430e-01	2.855912086659264672e-04	1.370262660269425115e-01
1.473684210526315486e+00	2.827845023519696271e-02	9.963036172298586624e-02	1.530942412400808307e-04	1.280619061994228980e-01
1.526315789473684070e+00	2.827966690431002808e-02	9.106839881947419169e-02	8.074697972031469784e-05	1.194288127035045416e-01
1.578947368421052655e+00	2.824615453209956481e-02	8.287496704829974692e-02	4.192832990805127195e-05	1.111630499103073710e-01
1.631578947368420796e+00	2.817913558157617709e-02	7.509735300541552083e-02	2.144635060535046459e-05	1.032979349375970496e-01
1.684210526315789380e+00	2.807990511810624576e-02	6.776961327630813547e-02	1.081197953963664054e-05	9.586033037395401413e-02
1.736842105263157521e+00	2.794981916018269424e-02	6.091380567396290080e-02	5.375210988256441189e-06	8.886900004513384466e-02
1.789473684210526105e+00	2.779028352577877364e-02	5.454134477451475643e-02	2.636624524877210515e-06	8.233426492481839276e-02
1.842105263157894690e+00	2.760274322352402471e-02	4.865441555713635735e-02	1.276672031895440528e-06	7.625843545269227197e-02
1.894736842105262831e+00	2.738867242705687183e-02	4.324738952414867305e-02	6.105154705088048783e-07	7.063667246667605648e-02
1.947368421052631415e+00	2.714956506085873869e-02	3.830819844193945195e-02	2.884700687216296898e-07	6.545805197286690136e-02
2.000000000000000000e+00	2.688692601674359459e-02	3.381963124556915112e-02	1.347363837919961701e-07	6.070669199869653532e-02
2.052631578947368141e+00	2.660226301191411652e-02	2.976052928256837579e-02	6.223510838060963168e-08	5.636285452959087505e-02
2.105263157894736725e+00	2.629707909213730918e-02	2.610686366122366708e-02	2.844017194782294296e-08	5.240397119353292638e-02
2.157894736842105310e+00	2.597286577707254990e-02	2.283268586103300718e-02	1.286318775653143985e-08	4.880556450129331508e-02
2.210526315789473450e+00	2.563109683911571346e-02	1.991094889992924694e-02	5.760390771121748848e-09	4.554205149943573588e-02
2.263157894736842035e+00	2.527322270222276054e-02	1.731420125226669146e-02	2.555075270457758496e-09	4.258742650956472836e-02
2.315789473684210176e+00	2.490066544303392096e-02	1.501515944717047787e-02	1.122948180163233644e-09	3.991582601315258466e-02
2.368421052631578760e+00	2.451481437316355150e-02	1.298716796039863647e-02	4.891819754953703128e-10	3.750198282274416067e-02
2.421052631578947345e+00	2.411702217871161680e-02	1.120455677781584565e-02	2.112910752214438836e-10	3.532157916781853563e-02
2.473684210526315486e+00	2.370860159083768362e-02	9.642907998813740958e-03	9.051740853755959748e-11	3.335150968016883238e-02
2.526315789473684070e+00	2.329082255954566943e-02	8.279243206667362409e-03	3.847324397145398660e-11	3.157006580468628421e-02
2.578947368421052211e+00	2.286490990164233295e-02	7.092143196245021507e-03	1.622901318474132636e-11	2.995705311411636651e-02
2.631578947368420796e+00	2.243204139306136102e-02	6.061811141716009869e-03	6.796079896207837132e-12	2.849385254157345282e-02
2.684210526315789380e+00	2.199334627536124118e-02	5.170089517117698596e-03	2.826051529008088846e-12	2.716343579530499167e-02
2.736842105263157521e+00	2.154990414617128161e-02	4.400440143840994058e-03	1.167279864739914799e-12	2.595034429117955635e-02
2.789473684210526105e+00	2.110274420359392264e-02	3.737895707748245186e-03	4.790240979202724101e-13	2.484063991182119263e-02
2.842105263157894690e+00	2.065284481508516956e-02	3.168990025823412420e-03	1.953608390361010965e-13	2.382183484110394350e-02
2.894736842105262831e+00	2.020113338202786032e-02	2.681673294652967259e-03	7.919944148172524422e-14	2.288280667676002855e-02
2.947368421052631415e+00	1.974848647211132485e-02	2.265217554791992220e-03	3.192378186594579166e-14	2.201370402693523728e-02
3.000000000000000000e+00	1.929573019264900838e-02	1.910116679618926788e-03	1.279716935013833283e-14	2.120584687228073417e-02
3.052631578947368141e+00	1.884364077911253321e-02	1.607984359078305303e-03	5.102903503050926957e-15	2.045162513819594186e-02
3.105263157894736281e+00	1.839294537438506197e-02	1.351452805149946446e-03	2.024500972287724910e-15	1.974439817953703435e-02
3.157894736842105310e+00	1.794432297552790018e-02	1.134074258749848043e-03	7.992932068898407730e-16	1.907839723427854489e-02
3.210526315789473450e+00	1.749840552618747713e-02	9.502268247734813695e-04	3.141008627067663681e-16	1.844863235096127346e-02
3.263157894736841591e+00	1.705577913412431937e-02	7.950256978909680909e-04	1.228829323396876390e-16	1.785080483201540932e-02
3.315789473684210620e+00	1.661698539470405148e-02	6.642404593818737645e-04	4.786910051744769992e-17	1.728122585408597284e-02
3.368421052631578760e+00	1.618252280255235223e-02	5.542188164819407447e-04	1.857117747172273200e-17	1.673674161903431282e-02
3.421052631578946901e+00	1.575284823490439440e-02	4.618169117035058604e-04	7.176633423067342304e-18	1.621466514660790600e-02
3.473684210526315930e+00	1.532837849149146052e-02	3.843361416489703727e-04	2.762952828725078741e-18	1.571271463314043507e-02
3.526315789473684070e+00	1.490949187707325298e-02	3.194662845717583226e-04	1.059911093393457948e-18	1.522895816164501238e-02
3.578947368421052211e+00	1.449652981395491320e-02	2.652346355330711990e-04	4.052082378166339404e-19	1.476176444948798516e-02
3.631578947368421240e+00	1.408979847300012925e-02	2.199607803307650124e-04	1.544071328977423519e-19	1.430975925333089621e-02
3.684210526315789380e+00	1.368957041277922212e-02	1.822165981128486825e-04	5.865458939711430451e-20	1.387178701089207024e-02
3.736842105263157521e+00	1.329608621755563186e-02	1.507910621879400732e-04	2.221495408101517898e-20	1.344687727974357150e-02
3.789473684210525661e+00	1.290955612582781950e-02	1.246594042632838731e-04	8.389940420905712711e-21	1.303421553009110473e-02
3.842105263157894690e+00	1.253016164208974222e-02	1.029562151626446539e-04	3.160106456501114605e-21	1.263311785725238813e-02
3.894736842105262831e+00	1.215805712536596056e-02	8.495207166761705418e-05	1.187220605575871844e-21	1.224300919703357783e-02
3.947368421052630971e+00	1.179337134891283480e-02	7.003330176425571249e-05	4.449423312385316762e-22	1.186340465067708960e-02
4.000000000000000000e+00	1.143620902624177538e-02	5.768452707421731847e-05	1.663690744925914855e-22	1.149389355331599354e-02
4.052631578947368141e+00	1.108665229934546921e-02	4.747364988279273315e-05	6.207123250639675672e-23	1.113412594922826189e-02
4.105263157894736281e+00	1.074476218566260306e-02	3.903898161628136350e-05	2.311041465378078463e-23	1.078380116727888603e-02
4.157894736842105310e+00	1.041057998092442816e-02	3.207823886969930961e-05	8.587640492005410179e-24	1.044265821979412784e-02
4.210526315789473450e+00	1.008412861558123479e-02	2.633916141668210374e-05	3.185197463363758739e-24	1.011046777699791711e-02
4.263157894736841591e+00	9.765413963011596379e-03	2.161153354132627297e-05	1.179346542363527794e-24	9.787025496552923323e-03
4.315789473684210620e+00	9.454426098175403720e-03	1.772041518820003639e-05	4.359471643993813568e-25	9.472146513363604095e-03
4.368421052631578760e+00	9.151140505784034762e-03	1.452041264092091035e-05	1.609003633155723534e-25	9.165660918424954964e-03
4.421052631578946901e+00	8.855519237433691696e-03	1.189083962758771339e-05	5.929977240175649670e-26	8.867410077061280149e-03
4.473684210526315042e+00	8.567512017479005440e-03	9.731638907800838233e-06	2.182542301466273062e-26	8.577243656386806039e-03
4.526315789473684070e+00	8.287057297718150931e-03	7.959951573920891261e-06	8.022791855113588253e-27	8.295017249292071376e-03
4.578947368421052211e+00	8.014083261222286828e-03	6.507236591685985299e-06	2.945642004639089917e-27	8.020590497813973388e-03
4.631578947368420351e+00	7.748508775868944917e-03	5.316856631466656484e-06	1.080346826479066387e-27	7.753825632500412068e-03
4.684210526315789380e+00	7.490244298338952569e-03	4.342058136197992336e-06	3.958323856803356036e-28	7.494586356475151610e-03
4.736842105263157521e+00	7.239192729506451970e-03	3.544283977341552799e-06	1.448969809529726958e-28	7.242737013483793035e-03
4.789473684210525661e+00	6.995250222298438937e-03	2.891766109203944973e-06	5.299576777069595436e-29	6.998141988407643316e-03
4.842105263157894690e+00	6.758306943223219530e-03	2.358353484373771476e-06	1.936822438252934910e-29	6.760665296707594162e-03
4.894736842105262831e+00	6.528247788868757687e-03	1.922537272312220063e-06	7.073545243150733252e-30	6.530170326141069952e-03
4.947368421052630971e+00	6.304953058755009832e-03	1.566641254180937991e-06	2.581749816287806761e-30	6.306519700009191251e-03
5.000000000000000000e+00	6.088299085990822243e-03	1.276150265253937153e-06	9.417831586659357676e-31	6.089575236256076184e-03
5.052631578947368141e+00	5.878158827234257304e-03	1.039153826944834700e-06	3.433812573213967901e-31	5.879197981061201964e-03
5.105263157894736281e+00	5.674402413492778477e-03	8.458857486530823017e-07	1.251467103239208677e-31	5.675248299241431905e-03
5.157894736842105310e+00	5.476897663322653417e-03	6.883435703275082683e-07	4.559391789771289836e-32	5.477586006892980544e-03
5.210526315789473450e+00	5.285510559998434117e-03	5.599743353948698257e-07	1.660602281276512220e-32	5.286070534333829271e-03
5.263157894736841591e+00	5.100105694227473861e-03	4.554153971416074606e-07	6.046741666949129484e-33	5.100561109624614925e-03
5.315789473684210620e+00	4.920546673976226859e-03	3.702808281798772305e-07	2.201401818652244667e-33	4.920916954804406551e-03
5.368421052631578760e+00	4.746696502962771159e-03	3.009855732318330555e-07	8.013526103321920759e-34	4.746997488536002646e-03
5.421052631578946901e+00	4.578417929348463193e-03	2.446008043397918839e-07	2.916876237620595642e-34	4.578662530152802571e-03
5.473684210526315042e+00	4.415573766136235076e-03	1.987350429613549784e-07	1.061708368179819204e-34	4.415772501179195467e-03
5.526315789473684070e+00	4.258027184751194544e-03	1.614365381094246758e-07	3.864626856078231365e-35	4.258188621289304282e-03
5.578947368421052211e+00	4.105641983244858947e-03	1.311131619363736870e-07	1.406845871087866928e-35	4.105773096406794935e-03
5.631578947368420351e+00	3.958282830525158662e-03	1.064667280149232406e-07	5.122040323228504942e-36	3.958389297253173122e-03
5.684210526315789380e+00	3.815815487974437512e-03	8.643917354782893763e-08	1.865165000814997399e-36	3.815901927147985571e-03
5.736842105263157521e+00	3.678107009772308734e-03	7.016849225824189095e-08	6.793428053028957943e-37	3.678177178264566659e-03
5.789473684210525661e+00	3.545025923196550716e-03	5.695267452107828682e-08	2.475011617116573231e-37	3.545082875871072032e-03
5.842105263157894690e+00	3.416442390129027177e-03	4.622021785101238676e-08	9.019875693936819244e-38	3.416488610346877716e-03
5.894736842105262831e+00	3.292228350945095808e-03	3.750602466149868457e-08	3.288341170551538713e-38	3.292265856969757692e-03
5.947368421052630971e+00	3.172257651918966668e-03	3.043171407863005422e-08	1.199288350535254660e-38	3.172288083633045472e-03
6.000000000000000000e+00	3.056406157228547249e-03	2.468954793789502772e-08	4.375802252680180448e-39	3.056430846776485039e-03
6.052631578947368141e+00	2.944551846596564233e-03	2.002931411241489847e-08	1.597333060857957929e-39	2.944571875910676449e-03
6.105263157894736281e+00	2.836574899556256434e-03	1.624762819985878529e-08	5.833818269220220216e-40	2.836591147184456315e-03
6.157894736842104422e+00	2.732357767285210123e-03	1.317921165623147471e-08	2.131794605175867871e-40	2.732370946496866151e-03
6.210526315789473450e+00	2.631785232902805315e-03	1.068978430919462949e-08	7.794492246324573770e-41	2.631795922687114354e-03
6.263157894736841591e+00	2.534744461083142386e-03	8.670274806782933098e-09	2.851640789761008097e-41	2.534753131357949090e-03
6.315789473684209732e+00	2.441125037791488841e-03	7.032106446285885982e-09	1.043951681795954446e-41	2.441132069897935467e-03
6.368421052631578760e+00	2.350819000907917490e-03	5.703360045094457961e-09	3.824355158228558395e-42	2.350824704267962580e-03
6.421052631578946901e+00	2.263720862462268585e-03	4.625651768357706381e-09	1.401979005350782591e-42	2.263725488114037322e-03
6.473684210526315042e+00	2.179727623162685309e-03	3.751593529883186460e-09	5.143314843895890607e-43	2.179731374756215066e-03
6.526315789473684070e+00	2.098738779861789461e-03	3.042727899867597800e-09	1.888319425308468925e-43	2.098741822589689394e-03
6.578947368421052211e+00	2.020656326567019101e-03	2.467849348536135278e-09	6.938260898700658741e-44	2.020658794416367587e-03
6.631578947368420351e+00	1.945384749565175859e-03	2.001639922402531802e-09	2.551410294384316876e-44	1.945386751205098247e-03
6.684210526315789380e+00	1.872831017196755453e-03	1.623560743095120546e-09	9.390221347592234854e-45	1.872832640757498548e-03
6.736842105263157521e+00	1.802904564782509744e-03	1.316951575210897113e-09	3.458981147915431716e-45	1.802905881734084880e-03
6.789473684210525661e+00	1.735517275172470319e-03	1.068299571276911546e-09	1.275287348763998289e-45	1.735518343472041520e-03
6.842105263157894690e+00	1.670583455357874244e-03	8.666455314792876652e-10	4.706149523579293508e-46	1.670584322003405842e-03
6.894736842105262831e+00	1.608019809556523842e-03	7.031019110348612736e-10	1.738325929267350919e-46	1.608020512658434736e-03
6.947368421052630971e+00	1.547745409155700967e-03	5.704616129949695860e-10	6.427087371843357528e-47	1.547745979617313810e-03
7.000000000000000000e+00	1.489681659869124481e-03	4.628805188097454131e-10	2.378614697653330283e-47	1.489682122749643334e-03
7.052631578947368141e+00	1.433752266440875165e-03	3.756198968074440143e-10	8.811908656387486198e-48	1.433752642060772114e-03
7.105263157894736281e+00	1.379883195204407043e-03	3.048374237522765868e-10	3.267839209135363276e-48	1.379883500041830793e-03
7.157894736842104422e+00	1.328002634783108675e-03	2.474176662875673176e-10	1.213122640393076060e-48	1.328002882200775107e-03
7.210526315789472562e+00	1.278040955197430519e-03	2.008345867862809682e-10	4.508274317354916963e-49	1.278041156032017327e-03
7.263157894736842479e+00	1.229930665623431112e-03	1.630400349407123862e-10	1.677202709716251020e-49	1.229930828663466143e-03
7.315789473684210620e+00	1.183606371029127802e-03	1.323733219291103073e-10	6.246519711450046748e-50	1.183606503402449741e-03
7.368421052631578760e+00	1.139004727896786567e-03	1.074878968098156703e-10	2.329032267755395136e-50	1.139004835384683405e-03
7.421052631578946901e+00	1.096064399222882076e-03	8.729189454929126106e-11	8.693706594558634919e-51	1.096064486514776708e-03
7.473684210526315042e+00	1.054726008971412343e-03	7.089993408525615781e-11	3.248879104585439257e-51	1.054726079871346487e-03
7.526315789473683182e+00	1.014932096141961653e-03	5.759403936947415045e-11	1.215536509685462125e-51	1.014932153736001000e-03
7.578947368421051323e+00	9.766270685992290389e-04	4.679195784529530530e-11	4.553180980775570380e-52	9.766271153911869340e-04
7.631578947368421240e+00	9.397571567986945200e-04	3.802147672710732682e-11	1.707578245634465697e-52	9.397571948201712206e-04
7.684210526315789380e+00	9.042703675301685040e-04	3.089960194498786310e-11	6.411671211703720547e-53	9.042703984297705000e-04
7.736842105263157521e+00	8.701164377899417652e-04	2.511567923373481303e-11	2.410420067709610663e-53	8.701164629056210497e-04
7.789473684210525661e+00	8.372467888817523895e-04	2.041771095904055821e-11	9.072997994606732587e-54	8.372468092994634226e-04
7.842105263157893802e+00	8.056144808365255051e-04	1.660126350743815861e-11	3.419408765205353905e-54	8.056144974377890547e-04
7.894736842105261942e+00	7.751741672319995176e-04	1.350047461409717021e-11	1.290323768723401263e-54	7.751741807324741274e-04
7.947368421052631859e+00	7.458820504844778298e-04	1.098076289461028966e-11	4.875273749773831534e-55	7.458820614652406783e-04
8.000000000000000000e+00	7.176958376772685525e-04	8.932917169078999021e-12	1.844407716107084465e-55	7.176958466101857840e-04
8.052631578947368141e+00	6.905746969826061839e-04	7.268304236391271887e-12	6.986783341950627897e-56	6.905747042509104150e-04
8.105263157894736281e+00	6.644792147274461566e-04	5.914983266012160585e-12	2.650114760755076308e-56	6.644792206424295035e-04
8.157894736842104422e+00	6.393713531467263948e-04	4.814555109188488684e-12	1.006522800024287459e-56	6.393713579612815079e-04
8.210526315789472562e+00	6.152144088622142626e-04	3.919607364191163683e-12	3.827880707639465869e-57	6.152144127818216313e-04
8.263157894736842479e+00	5.919729721194005650e-04	3.191642399546392905e-12	1.457716831720093382e-57	5.919729753110429364e-04
8.315789473684210620e+00	5.696128868099739184e-04	2.599396911811212445e-12	5.558683396467113070e-58	5.696128894093708530e-04
8.368421052631578760e+00	5.481012113029169524e-04	2.117478916603276037e-12	2.122553074197764761e-58	5.481012134203958877e-04
8.421052631578946901e+00	5.274061801028996199e-04	1.725262110549411856e-12	8.115900899116467711e-59	5.274061818281616972e-04
8.473684210526315042e+00	5.074971663509362640e-04	1.405988919685545243e-12	3.107492120416494324e-59	5.074971677569253044e-04
8.526315789473683182e+00	4.883446451785963512e-04	1.146042770992536335e-12	1.191466649176445571e-59	4.883446463246391388e-04
8.578947368421051323e+00	4.699201579239500404e-04	9.343575969875183689e-13	4.574626001394552834e-60	4.699201588583076664e-04
8.631578947368421240e+00	4.521962772144052178e-04	7.619386400325425951e-13	1.758872315748858955e-60	4.521962779763438528e-04
8.684210526315789380e+00	4.351465729189774750e-04	6.214735318242828582e-13	6.772064518095789889e-61	4.351465735404509965e-04
8.736842105263157521e+00	4.187455789700575415e-04	5.070166020843917972e-13	2.611071901499869394e-61	4.187455794770741165e-04
8.789473684210525661e+00	4.029687610525589398e-04	4.137325951733314349e-13	1.008162041217592508e-61	4.029687614662915188e-04
8.842105263157893802e+00	3.877924851564046099e-04	3.376885871501412644e-13	3.898147757600079268e-62	3.877924854940932001e-04
8.894736842105261942e+00	3.731939869864549296e-04	2.756850145380620166e-13	1.509403184073013649e-62	3.731939872621399491e-04
8.947368421052631859e+00	3.591513422224418902e-04	2.251184435908279019e-13	5.852934855386901847e-63	3.591513424475603167e-04
9.000000000000000000e+00	3.456434376200074763e-04	1.838701012520139768e-13	2.272824636351443108e-63	3.456434378038775396e-04
9.052631578947368141e+00	3.326499429427670195e-04	1.502153178838070868e-13	8.838614986415372307e-64	3.326499430929823631e-04
9.105263157894736281e+00	3.201512837140986197e-04	1.227499471576709269e-13	3.442157137967877669e-64	3.201512838368485744e-04
9.157894736842104422e+00	3.081286147764789800e-04	1.003305707101424556e-13	1.342478673032732226e-64	3.081286148768095311e-04
9.210526315789472562e+00	2.965637946452616067e-04	8.202589706457378603e-14	5.243439549452998841e-65	2.965637947272875183e-04
9.263157894736840703e+00	2.854393606431409637e-04	6.707725247745828292e-14	2.050969254477135138e-65	2.854393607102182753e-04
9.315789473684210620e+00	2.747385048008423058e-04	5.486645731767183582e-14	8.034110544612822799e-66	2.747385048557087904e-04
9.368421052631578760e+00	2.644450505090717852e-04	4.488970278100859180e-14	3.151765440639110292e-66	2.644450505539615499e-04
9.421052631578946901e+00	2.545434299063662896e-04	3.673630332359202408e-14	1.238251849422231634e-66	2.545434299431025829e-04
9.473684210526315042e+00	2.450186619870812588e-04	3.007141162892825809e-14	4.871969754294574700e-67	2.450186620171526360e-04
9.526315789473683182e+00	2.358563314134545677e-04	2.462195449655263845e-14	1.919738579448542935e-67	2.358563314380765009e-04
9.578947368421051323e+00	2.270425680155608824e-04	2.016518728639805904e-14	7.575701270155042762e-68	2.270425680357260399e-04
9.631578947368421240e+00	2.185640269627013349e-04	1.651937757855828439e-14	2.993974367866067908e-68	2.185640269792207000e-04
9.684210526315789380e+00	2.104078695898066497e-04	1.353622046256188772e-14	1.185001708247942576e-68	2.104078696033428867e-04
9.736842105263157521e+00	2.025617448622639102e-04	1.109466236764675838e-14	4.697173852375039375e-69	2.025617448733585781e-04
9.789473684210525661e+00	1.950137714627175585e-04	9.095870840171566867e-15	1.864670405741074265e-69	1.950137714718134184e-04
9.842105263157893802e+00	1.877525204833113313e-04	7.459136805562818076e-15	7.413379994971195082e-70	1.877525204907704525e-04
9.894736842105261942e+00	1.807669987070281931e-04	6.118535760853535860e-15	2.951753393483201433e-70	1.807669987131467254e-04
9.947368421052630083e+00	1.740466324618402717e-04	5.020206766139531835e-15	1.177048410442741518e-70	1.740466324668604801e-04
1.000000000000000000e+01	1.675812520315683382e-04	4.120134447857427102e-15	4.700670144477435528e-71	1.675812520356884691e-04
1.005263157894736814e+01	1.613610766075003207e-04	3.382340636492836371e-15	1.880083405261277867e-71	1.613610766108826520e-04
1.010526315789473628e+01	1.553766997650312233e-04	2.777409663509943083e-15	7.530901550389455644e-72	1.553766997678086511e-04
1.015789473684210442e+01	1.496190754498287901e-04	2.281285489552170431e-15	3.021133429481814171e-72	1.496190754521100599e-04
1.021052631578947256e+01	1.440795044582112339e-04	1.874290339120232214e-15	1.213798043818370675e-72	1.440795044600855213e-04
1.026315789473684070e+01	1.387496213967467982e-04	1.540323871862950883e-15	4.884015140517934618e-73	1.387496213982870972e-04
1.031578947368421062e+01	1.336213821063074513e-04	1.266209529894773060e-15	1.968167276863063154e-73	1.336213821075736368e-04
1.036842105263157876e+01	1.286870515361188746e-04	1.041160891068445416e-15	7.943315087752046076e-74	1.286870515371600339e-04
1.042105263157894690e+01	1.239391920535856477e-04	8.563458953828639286e-16	3.210677165504259882e-74	1.239391920544420048e-04
1.047368421052631504e+01	1.193706521760697444e-04	7.045309113178429898e-16	1.299710990229481130e-74	1.193706521767742726e-04
1.052631578947368318e+01	1.149745557109888770e-04	5.797899460538498444e-16	5.269294022095075883e-75	1.149745557115686541e-04
1.057894736842105132e+01	1.107442912909771472e-04	4.772670205886933738e-16	2.139506945374563034e-75	1.107442912914544130e-04
1.063157894736842124e+01	1.066735022911784853e-04	3.929819433819736320e-16	8.700229040470313932e-76	1.066735022915714544e-04
1.068421052631578938e+01	1.027560771159843238e-04	3.236715183569300508e-16	3.543263351146516010e-76	1.027560771163079988e-04
1.073684210526315752e+01	9.898613984293098099e-05	2.666596913025162795e-16	1.445213262931882197e-76	9.898613984319764051e-05
1.078947368421052566e+01	9.535804121171647090e-05	2.197513350883232360e-16	5.903589610129929986e-77	9.535804121193622513e-05
1.084210526315789380e+01	9.186634994666729732e-05	1.811453491710324885e-16	2.415216173951019521e-77	9.186634994684842685e-05
1.089473684210526194e+01	8.850584440125804282e-05	1.493635437391575538e-16	9.895810158060908648e-78	8.850584440140740522e-05
1.094736842105263008e+01	8.527150451363875580e-05	1.231924269540607669e-16	4.060710519632060215e-78	8.527150451376193472e-05
1.100000000000000000e+01	8.215850406239681128e-05	1.016355423113843804e-16	1.668813581638756467e-78	8.215850406249844168e-05
1.105263157894736814e+01	7.916220321212286820e-05	8.387443431247043295e-17	6.868604230849530335e-79	7.916220321220674479e-05
1.110526315789473628e+01	7.627814133862823726e-05	6.923667242716429960e-17	2.831286044833316048e-79	7.627814133869746356e-05
1.115789473684210442e+01	7.350203012397514796e-05	5.716965042332854911e-17	1.168835169507018318e-79	7.350203012403231251e-05
1.121052631578947256e+01	7.082974691176966591e-05	4.721911248658611615e-17	4.832553872949064794e-80	7.082974691181688292e-05
1.126315789473684070e+01	6.825732831346003043e-05	3.901154888988028847e-17	2.001030269676166573e-80	6.825732831349903460e-05
1.131578947368421062e+01	6.578096405667202757e-05	3.223976022721317324e-17	8.298196395404458658e-81	6.578096405670426903e-05
1.136842105263157876e+01	6.339699106687932107e-05	2.665101686067973501e-17	3.446405705362019315e-81	6.339699106690597889e-05
1.142105263157894690e+01	6.110188777400026527e-05	2.203734451136469657e-17	1.433511708831908530e-81	6.110188777402230167e-05
1.147368421052631504e+01	5.889226863576841313e-05	1.822755214556245265e-17	5.971558931091759259e-82	5.889226863578664127e-05
1.152631578947368318e+01	5.676487886998725119e-05	1.508068796867927296e-17	2.491295742941333856e-82	5.676487887000232838e-05
1.157894736842105132e+01	5.471658938804231415e-05	1.248066629443940219e-17	1.040910422321381317e-82	5.471658938805479603e-05
1.163157894736842124e+01	5.274439192229159906e-05	1.033185463541906268e-17	4.355633505742835098e-83	5.274439192230193286e-05
1.168421052631578938e+01	5.084539434020044575e-05	8.555448462020734060e-18	1.825318146266954133e-83	5.084539434020900417e-05
1.173684210526315752e+01	4.901681613832246416e-05	7.086492251463145475e-18	7.660805231592216930e-84	4.901681613832954535e-05
1.178947368421052566e+01	4.725598410946703386e-05	5.871430961389955355e-18	3.220017209197654895e-84	4.725598410947290211e-05
1.184210526315789380e+01	4.556032817661738238e-05	4.866096947772700116e-18	1.355467707050370428e-84	4.556032817662224773e-05
1.189473684210526194e+01	4.392737738737780549e-05	4.034054447438814028e-18	5.714347310424191413e-85	4.392737738738184414e-05
1.194736842105263008e+01	4.235475606295455430e-05	3.345237751122806551e-18	2.412624896406997800e-85	4.235475606295789500e-05
1.200000000000000000e+01	4.084018009587411536e-05	2.774830666362353409e-18	1.020135614090341690e-85	4.084018009587688685e-05
1.205263157894736814e+01	3.938145339084654200e-05	2.302344271061372484e-18	4.319864658323737980e-86	3.938145339084885271e-05
1.210526315789473628e+01	3.797646444338039867e-05	1.910857664165194872e-18	1.832000849603528318e-86	3.797646444338231635e-05
1.215789473684210442e+01	3.662318305094522906e-05	1.586392737152176004e-18	7.780789237193838633e-87	3.662318305094681471e-05
1.221052631578947256e+01	3.531965715165994379e-05	1.317399170405353878e-18	3.309506310490522783e-87	3.531965715166125838e-05
1.226315789473684070e+01	3.406400978567327315e-05	1.094330107660214412e-18	1.409754428644905923e-87	3.406400978567436413e-05
1.231578947368421062e+01	3.285443617455907752e-05	9.092924479228229590e-19	6.014001122903092757e-88	3.285443617455998554e-05
1.236842105263157876e+01	3.168920091423827747e-05	7.557585552303511889e-19	2.569344848960678872e-88	3.168920091423902964e-05
1.242105263157894690e+01	3.056663527708968013e-05	6.283285351176506325e-19	1.099307523632181578e-88	3.056663527709031709e-05
1.247368421052631504e+01	2.948513461906678885e-05	5.225341549496160948e-19	4.710347509326889880e-89	2.948513461906731063e-05
1.252631578947368318e+01	2.844315588780424044e-05	4.346770689778375522e-19	2.021262236113951803e-89	2.844315588780467412e-05
1.257894736842105132e+01	2.743921522782940712e-05	3.616953099944608570e-19	8.686150351822770118e-90	2.743921522782976965e-05
1.263157894736841946e+01	2.647188567915007053e-05	3.010530785249618130e-19	3.738229635075183743e-90	2.647188567915037207e-05
1.268421052631578938e+01	2.553979496561662398e-05	2.506497392029702001e-19	1.611155777950102256e-90	2.553979496561687470e-05
1.273684210526315752e+01	2.464162336960134687e-05	2.087446563914955747e-19	6.954100593793733603e-91	2.464162336960155694e-05
1.278947368421052566e+01	2.377610168965551348e-05	1.738950952075776372e-19	3.005904806369726338e-91	2.377610168965568627e-05
1.284210526315789380e+01	2.294200927793742871e-05	1.449049027940446061e-19	1.301185519993470559e-91	2.294200927793757440e-05
1.289473684210526194e+01	2.213817215432160111e-05	1.207820867700981568e-19	5.640685384075773944e-92	2.213817215432172309e-05
1.294736842105263008e+01	2.136346119421474079e-05	1.007037387160725794e-19	2.448793071086591418e-92	2.136346119421484244e-05
1.300000000000000000e+01	2.061679038721702390e-05	8.398702297192162625e-20	1.064630096138451475e-92	2.061679038721710860e-05
1.305263157894736814e+01	1.989711516387687783e-05	7.006517535642944665e-20	4.635223761674610265e-93	1.989711516387694898e-05
1.310526315789473628e+01	1.920343078788657647e-05	5.846764118382514535e-20	2.021002467330283278e-93	1.920343078788663407e-05
1.315789473684210442e+01	1.853477081117493441e-05	4.880363418313590128e-20	8.824416675486230617e-94	1.853477081117498523e-05
1.321052631578947256e+01	1.789020558943962375e-05	4.074852337720989182e-20	3.858575749343954038e-94	1.789020558943966440e-05
1.326315789473684070e+01	1.726884085576695723e-05	3.403255839068270054e-20	1.689618833463611989e-94	1.726884085576699111e-05
1.331578947368420884e+01	1.666981635006542341e-05	2.843152892371606848e-20	7.409176768710073765e-95	1.666981635006545051e-05
1.336842105263157876e+01	1.609230450213626525e-05	2.375902445364468011e-20	3.253639858329212073e-95	1.609230450213628897e-05
1.342105263157894690e+01	1.553550916628028761e-05	1.986001824347493708e-20	1.430823641715312829e-95	1.553550916628030794e-05
1.347368421052631504e+01	1.499866440542547187e-05	1.660554761192164186e-20	6.301132695967303271e-96	1.499866440542548881e-05
1.352631578947368318e+01	1.448103332283737454e-05	1.388830193713766566e-20	2.778854518220740136e-96	1.448103332283738810e-05
1.357894736842105132e+01	1.398190693954460385e-05	1.161896249374571584e-20	1.227231320867876632e-96	1.398190693954461571e-05
1.363157894736841946e+01	1.350060311569002558e-05	9.723165168566726827e-21	5.427492655834337710e-97	1.350060311569003575e-05
1.368421052631578938e+01	1.303646551408362045e-05	8.138979360000891278e-21	2.403715162725531754e-97	1.303646551408362892e-05
1.373684210526315752e+01	1.258886260430030299e-05	6.814814759274437133e-21	1.066047237478815989e-97	1.258886260430030976e-05
1.378947368421052566e+01	1.215718670573105782e-05	5.707682914343730838e-21	4.734545752473702721e-98	1.215718670573106291e-05
1.384210526315789380e+01	1.174085306805880199e-05	4.781753046022672833e-21	2.105655585246463338e-98	1.174085306805880707e-05
1.389473684210526194e+01	1.133929898768547310e-05	4.007151979975179356e-21	9.377827206482586842e-99	1.133929898768547648e-05
1.394736842105263008e+01	1.095198295870011480e-05	3.358966656150196607e-21	4.182362773560364242e-99	1.095198295870011819e-05
1.400000000000000000e+01	1.057838385702849885e-05	2.816414791377794316e-21	1.867860619558033426e-99	1.057838385702850224e-05
1.405263157894736814e+01	1.021800015645916510e-05	2.362155158795684951e-21	8.353514362641291338e-100	1.021800015645916679e-05
1.410526315789473628e+01	9.870349175292494396e-06	1.981713822230667708e-21	3.741059954512630106e-100	9.870349175292496090e-06
1.415789473684210442e+01	9.534966352407699930e-06	1.663006700148398465e-21	1.677720026621988716e-100	9.534966352407701624e-06
1.421052631578947256e+01	9.211404551590044536e-06	1.395942177256602677e-21	7.534290616239238383e-101	9.211404551590046230e-06
1.426315789473684070e+01	8.899233393006028090e-06	1.172090252045606936e-21	3.388144969097128793e-101	8.899233393006029784e-06
1.431578947368420884e+01	8.598038610757894346e-06	9.844070043806345403e-22	1.525727627237633973e-101	8.598038610757896040e-06
1.436842105263157876e+01	8.307421435490646596e-06	8.270050704670037387e-22	6.879963181540884656e-102	8.307421435490646596e-06
1.442105263157894690e+01	8.026998001066196710e-06	6.949623906637399241e-22	3.106618748556610069e-102	8.026998001066196710e-06
1.447368421052631504e+01	7.756398774355381114e-06	5.841628045954217337e-22	1.404692305959731749e-102	7.756398774355381114e-06
1.452631578947368318e+01	7.495268007239516074e-06	4.911631540080190451e-22	6.360108183728717507e-103	7.495268007239516921e-06
1.457894736842105132e+01	7.243263209946203158e-06	4.130824550608101936e-22	2.883609897476789336e-103	7.243263209946203158e-06
1.463157894736841946e+01	7.000054644879483960e-06	3.475094498738122833e-22	1.309169455432319741e-103	7.000054644879483960e-06
1.468421052631578938e+01	6.765324840137587533e-06	2.924254683421128279e-22	5.951702520327827828e-104	6.765324840137587533e-06
1.473684210526315752e+01	6.538768121944399232e-06	2.461400471574038696e-22	2.709388000857871939e-104	6.538768121944399232e-06
1.478947368421052566e+01	6.320090165248275163e-06	2.072371816007638210e-22	1.235049777713630689e-104	6.320090165248275163e-06
1.484210526315789380e+01	6.109007561775230052e-06	1.745304418538996612e-22	5.637410055771324019e-105	6.109007561775230052e-06
1.489473684210526194e+01	5.905247404848684054e-06	1.470254816453152875e-22	2.576649380906534808e-105	5.905247404848684054e-06
1.494736842105263008e+01	5.708546890316636277e-06	1.238887132119281633e-22	1.179261688192234288e-105	5.708546890316636277e-06
1.500000000000000000e+01	5.518652932952457350e-06	1.044211272852259276e-22	5.404342224466117775e-106	5.518652932952457350e-06
1.505263157894736636e+01	5.335321797721305048e-06	8.803640712211941801e-23	2.480001296885908531e-106	5.335321797721305048e-06
1.510526315789473628e+01	5.158318745327356148e-06	7.424262732027758639e-23	1.139556877933239646e-106	5.158318745327356148e-06
1.515789473684210265e+01	4.987417691480935781e-06	6.262694611589495200e-23	5.243167809048637747e-107	4.987417691480935781e-06
1.521052631578947256e+01	4.822400879346146892e-06	5.284279807005725574e-23	2.415593085341258350e-107	4.822400879346146892e-06
1.526315789473684248e+01	4.663058564651881975e-06	4.459917583601492748e-23	1.114357864215550443e-107	4.663058564651881975e-06
1.531578947368420884e+01	4.509188712968232019e-06	3.765165782849724306e-23	5.147484943282264166e-108	4.509188712968232019e-06
1.536842105263157876e+01	4.360596708671392765e-06	3.179489538316011915e-23	2.380858570811459038e-108	4.360596708671392765e-06
1.542105263157894512e+01	4.217095075138156855e-06	2.685632030737810740e-23	1.102652920903547760e-108	4.217095075138156855e-06
1.547368421052631504e+01	4.078503205729485611e-06	2.269087316701626593e-23	5.113395649692077210e-109	4.078503205729485611e-06
1.552631578947368496e+01	3.944647105140539265e-06	1.917658554614434170e-23	2.374345433285171416e-109	3.944647105140539265e-06
1.557894736842105132e+01	3.815359140710107044e-06	1.621087695272916049e-23	1.103928525845828275e-109	3.815359140710107044e-06
1.563157894736842124e+01	3.690477803300067901e-06	1.370744993448650560e-23	5.139243124573943284e-110	3.690477803300067901e-06
1.568421052631578760e+01	3.569847477369723383e-06	1.159368607342773696e-23	2.395615600361025336e-110	3.569847477369723383e-06
1.573684210526315752e+01	3.453318219885176700e-06	9.808461475592176468e-24	1.118133009238060057e-110	3.453318219885176700e-06
1.578947368421052388e+01	3.340745547717856817e-06	8.300313689355957883e-24	5.225487073571486728e-111	3.340745547717856817e-06
1.584210526315789380e+01	3.231990233200964254e-06	7.025903108278202953e-24	2.445207193021198745e-111	3.231990233200964254e-06
1.589473684210526372e+01	3.126918107523938807e-06	5.948721206967050365e-24	1.145667872791332350e-111	3.126918107523938807e-06
1.594736842105263008e+01	3.025399871659530274e-06	5.038005723924518615e-24	5.374704509550407337e-112	3.025399871659530274e-06
1.600000000000000000e+01	2.927310914529244296e-06	4.267829396491812342e-24	2.524653863409266339e-112	2.927310914529244296e-06
1.605263157894736636e+01	2.832531138124306815e-06	3.616334280395660921e-24	1.187405600263322501e-112	2.832531138124306815e-06
1.610526315789473628e+01	2.740944789311145310e-06	3.065088225529837577e-24	5.591713940809355803e-113	2.740944789311145310e-06
1.615789473684210265e+01	2.652440298061069033e-06	2.598543876851522978e-24	2.636562119544325108e-113	2.652440298061069033e-06
1.621052631578947256e+01	2.566910121853138483e-06	2.203583746740053583e-24	1.244734955996828781e-113	2.566910121853138483e-06
1.626315789473684248e+01	2.484250596010598095e-06	1.869137564704626284e-24	5.883830949052885558e-114	2.484250596010598095e-06
1.631578947368420884e+01	2.404361789739647377e-06	1.585860336943209483e-24	2.784751947373176209e-114	2.404361789739647377e-06
1.636842105263157876e+01	2.327147367648602888e-06	1.345861412912777549e-24	1.319637000916350132e-114	2.327147367648602888e-06
1.642105263157894512e+01	2.252514456534916932e-06	1.142476418022854285e-24	6.261273843723220311e-115	2.252514456534916932e-06
1.647368421052631504e+01	2.180373517235011708e-06	9.700752202794630113e-25	2.974471207954988085e-115	2.180373517235011708e-06
1.652631578947368496e+01	2.110638221340604876e-06	8.239001955477697157e-25	1.414797577398041459e-115	2.110638221340604876e-06
1.657894736842105132e+01	2.043225332592769506e-06	6.999299755941472699e-25	6.737750493039871943e-116	2.043225332592769506e-06
1.663157894736842124e+01	1.978054592772214728e-06	5.947646340955221854e-25	3.212700444555362144e-116	1.978054592772214728e-06
1.668421052631578760e+01	1.915048611911857785e-06	5.055289125070336956e-25	1.533765088867620139e-116	1.915048611911857785e-06
1.673684210526315752e+01	1.854132762664148377e-06	4.297906302406961815e-25	7.331272874616965650e-117	1.854132762664148377e-06
1.678947368421052388e+01	1.795235078662437958e-06	3.654918789205849525e-25	3.508572531137891580e-117	1.795235078662437958e-06
1.684210526315789380e+01	1.738286156722019264e-06	3.108909826723417633e-25	1.681166353941274303e-117	1.738286156722019264e-06
1.689473684210526372e+01	1.683219062732643629e-06	2.645135273009005166e-25	8.065266018031405535e-118	1.683219062732643629e-06
1.694736842105263008e+01	1.629969241099656579e-06	2.251110307121510875e-25	3.873941875479063232e-118	1.629969241099656579e-06
1.700000000000000000e+01	1.578474427597127619e-06	1.916260533309252224e-25	1.862998581691736257e-118	1.578474427597127619e-06
1.705263157894736636e+01	1.528674565501457089e-06	1.631627375023312207e-25	8.970065056644060369e-119	1.528674565501457089e-06
1.710526315789473628e+01	1.480511724878887336e-06	1.389619247530169909e-25	4.324151807596288898e-119	1.480511724878887336e-06
1.715789473684210265e+01	1.433930024905688931e-06	1.183801342098647849e-25	2.087022689940759832e-119	1.433930024905688931e-06
1.721052631578947256e+01	1.388875559104314771e-06	1.008717985091086078e-25	1.008493116013187109e-119	1.388875559104314771e-06
1.726315789473684248e+01	1.345296323383515725e-06	8.597424860864742454e-26	4.879067946950879430e-120	1.345296323383515725e-06
1.731578947368420884e+01	1.303142146774623128e-06	7.329501891030493692e-26	2.363293111488823925e-120	1.303142146774623128e-06
1.736842105263157876e+01	1.262364624760604644e-06	6.250111141944680946e-26	1.146076856285862989e-120	1.262364624760604644e-06
1.742105263157894512e+01	1.222917055098496067e-06	5.330991433841694162e-26	5.564472040168813085e-121	1.222917055098496067e-06
1.747368421052631504e+01	1.184754376039685568e-06	4.548151820486548917e-26	2.704873102540519615e-121	1.184754376039685568e-06
1.752631578947368496e+01	1.147833106856131847e-06	3.881221287186979381e-26	1.316379701791533144e-121	1.147833106856131847e-06
1.757894736842105132e+01	1.112111290584544628e-06	3.312898247970529201e-26	6.413948289399879481e-122	1.112111290584544628e-06
1.763157894736842124e+01	1.077548438903510996e-06	2.828484409513326610e-26	3.128804113094367489e-122	1.077548438903510996e-06
1.768421052631578760e+01	1.044105479062261959e-06	2.415489973662631125e-26	1.528053588148937250e-122	1.044105479062261959e-06
1.773684210526315752e+01	1.011744702782790728e-06	2.063299177350733018e-26	7.471447329657779741e-123	1.011744702782790728e-06
1.778947368421052388e+01	9.804297170600627665e-07	1.762886877954745565e-26	3.657425515860695876e-123	9.804297170600627665e-07
1.784210526315789380e+01	9.501253967879243677e-07	1.506578333878463583e-26	1.792460091193323483e-123	9.501253967879243677e-07
1.789473684210526372e+01	9.207978391414679845e-07	1.287845546512978375e-26	8.794788741292941054e-124	9.207978391414679845e-07
1.794736842105263008e+01	8.924143196487527836e-07	1.101134556227650260e-26	4.320180599212685527e-124	8.924143196487527836e-07
1.800000000000000000e+01	8.649432498879450040e-07	9.417189515316405137e-27	2.124602217665814873e-124	8.649432498879450040e-07
1.805263157894736636e+01	8.383541367480690664e-07	8.055755821377435099e-27	1.046047155704506936e-124	8.383541367480690664e-07
1.810526315789473628e+01	8.126175431940373159e-07	6.892790845166473960e-27	5.156101629343842773e-125	8.126175431940373159e-07
1.815789473684210265e+01	7.877050504790387365e-07	5.899123504605888576e-27	2.544408984279363240e-125	7.877050504790387365e-07
1.821052631578947256e+01	7.635892217493859868e-07	5.049905101811863296e-27	1.257031879613185377e-125	7.635892217493859868e-07
1.826315789473684248e+01	7.402435669892716778e-07	4.323963741900781157e-27	6.217248998730088889e-126	7.402435669892716778e-07
1.831578947368420884e+01	7.176425092546659166e-07	3.703255932983188318e-27	3.078516657329659189e-126	7.176425092546659166e-07
1.836842105263157876e+01	6.957613521477617861e-07	3.172400625048405471e-27	1.526070914737666340e-126	6.957613521477617861e-07
1.842105263157894512e+01	6.745762484851539937e-07	2.718283198886360373e-27	7.573498943029441948e-127	6.745762484851539937e-07
1.847368421052631504e+01	6.540641701147241086e-07	2.329718822612370233e-27	3.762753411692231507e-127	6.540641701147241086e-07
1.852631578947368141e+01	6.342028788380204757e-07	1.997166206573891791e-27	1.871548017034605329e-127	6.342028788380204757e-07
1.857894736842105132e+01	6.149708983964914991e-07	1.712484152852324800e-27	9.319248898677124058e-128	6.149708983964914991e-07
1.863157894736842124e+01	5.963474874816752441e-07	1.468724451579722534e-27	4.645626247536138231e-128	5.963474874816752441e-07
1.868421052631578760e+01	5.783126137307516794e-07	1.259955655215641390e-27	2.318407332214497959e-128	5.783126137307516794e-07
1.873684210526315752e+01	5.608469286706349177e-07	1.081113091115385981e-27	1.158286618495591782e-128	5.608469286706349177e-07
1.878947368421052388e+01	5.439317435749692971e-07	9.278711752261523724e-28	5.793244599153565944e-129	5.439317435749692971e-07
1.884210526315789380e+01	5.275490061998559712e-07	7.965346850855935358e-28	2.900720807755099545e-129	5.275490061998559712e-07
1.889473684210526372e+01	5.116812783654511643e-07	6.839461549306621670e-28	1.454008502683635941e-129	5.116812783654511643e-07
1.894736842105263008e+01	4.963117143518205864e-07	5.874069835725114795e-28	7.296315897729485887e-130	4.963117143518205864e-07
1.900000000000000000e+01	4.814240400786283973e-07	5.046102085387454480e-28	3.665343631836501498e-130	4.814240400786283973e-07
1.905263157894736636e+01	4.670025330394335821e-07	4.335832077636075198e-28	1.843312091535949123e-130	4.670025330394335821e-07
1.910526315789473628e+01	4.530320029624746280e-07	3.726388512493455109e-28	9.280147509698107085e-131	4.530320029624746280e-07
1.915789473684210265e+01	4.394977731708998089e-07	3.203338467419082543e-28	4.677151606516873029e-131	4.394977731708998089e-07
1.921052631578947256e+01	4.263856626163789758e-07	2.754332115908379684e-28	2.359811467943516614e-131	4.263856626163789758e-07
1.926315789473684248e+01	4.136819685611571317e-07	2.368799626954212246e-28	1.191903770353743241e-131	4.136819685611571317e-07
1.931578947368420884e+01	4.013734498843949000e-07	2.037692520941887549e-28	6.026592738989027904e-132	4.013734498843949000e-07
1.936842105263157876e+01	3.894473109896991493e-07	1.753262909914846655e-28	3.050478719072454177e-132	3.894473109896991493e-07
1.942105263157894512e+01	3.778911862915575997e-07	1.508875029264892280e-28	1.545711380875288471e-132	3.778911862915575997e-07
1.947368421052631504e+01	3.666931252592030041e-07	1.298844300041488378e-28	7.840645283722300030e-133	3.666931252592030041e-07
1.952631578947368141e+01	3.558415779973994985e-07	1.118299868446398551e-28	3.981410487802065939e-133	3.558415779973994985e-07
1.957894736842105132e+01	3.453253813441769183e-07	9.630671705451559804e-29	2.023869975017434715e-133	3.453253813441769183e-07
1.963157894736842124e+01	3.351337454665867655e-07	8.295675817550095773e-29	1.029882119175729788e-133	3.351337454665867655e-07
1.968421052631578760e+01	3.252562409359819497e-07	7.147326458135918754e-29	5.246267709545294435e-134	3.252562409359819497e-07
1.973684210526315752e+01	3.156827862652599875e-07	6.159307481849014349e-29	2.675285663769207151e-134	3.156827862652599875e-07
1.978947368421052388e+01	3.064036358910247628e-07	5.309044139700675186e-29	1.365668924934668176e-134	3.064036358910247628e-07
1.984210526315789380e+01	2.974093685843163593e-07	4.577166786351581559e-29	6.978707792484949765e-135	2.974093685843163593e-07
1.989473684210526372e+01	2.886908762741931686e-07	3.947052082693087852e-29	3.569913530238085336e-135	2.886908762741931686e-07
1.994736842105263008e+01	2.802393532690105790e-07	3.404430406078640984e-29	1.828067604755353927e-135	2.802393532690105790e-07
2.000000000000000000e+01	2.720462858608049365e-07	2.937049837613054095e-29	9.370817116984162723e-136	2.720462858608049365e-07
