# Supplementary material for: Real-time single-molecule 3D tracking in E. coli based on cross-entropy minimization
Source: Nat Commun. 2023 Mar 11;14:1336. doi: 10.1038/s41467-023-36879-1 (PMC10008558; doi:10.1038/s41467-023-36879-1)
Supplement: Supplementary file 3 — Source Data [file 41467_2023_36879_MOESM3_ESM.zip › SourceData/Sup_Fig_13_TriggerFactor/Fig_data/20221025_EXP-22-BL9430/StateMean_D_STD_Mutant.csv]

D[um2s-1]	STD [um2s-1]
2.095868001982792883e+00	1.226295684357964211e+00
4.161721306818925825e+00	2.365806895985647085e+00
4.698348905178999502e-01	4.829576647318229998e-01
