# Supplementary material for: Real-time single-molecule 3D tracking in E. coli based on cross-entropy minimization
Source: Nat Commun. 2023 Mar 11;14:1336. doi: 10.1038/s41467-023-36879-1 (PMC10008558; doi:10.1038/s41467-023-36879-1)
Supplement: Supplementary file 3 — Source Data [file 41467_2023_36879_MOESM3_ESM.zip › SourceData/Sup_Fig_13_TriggerFactor/Fig_data/20221025_EXP-22-BL9430/StateMean_D_STD_WT.csv]

D[um2s-1]	STD [um2s-1]
2.265086670378205547e+00	1.814293309437575052e+00
8.341890970514747039e-01	6.225640885525298707e-01
2.449703763168145088e-01	2.629568877653872816e-01
