# Supplementary material for: Real-time single-molecule 3D tracking in E. coli based on cross-entropy minimization
Source: Nat Commun. 2023 Mar 11;14:1336. doi: 10.1038/s41467-023-36879-1 (PMC10008558; doi:10.1038/s41467-023-36879-1)
Supplement: Supplementary file 3 — Source Data [file 41467_2023_36879_MOESM3_ESM.zip › SourceData/Sup_Fig_13_TriggerFactor/Fig_data/20221025_EXP-22-BL9430/tDViterbi_Mutant.csv]

time [ms]	D [um2s-1]	Viterbi [um2s-1]
0.000000000000000000e+00	1.200672283858603251e+00	4.161721306818925825e+00
1.343999999952671942e+01	2.500372021961586366e+00	4.161721306818925825e+00
2.687999999905343884e+01	3.750543405684169773e+00	4.161721306818925825e+00
4.031999999858015826e+01	6.239793728658793448e+00	4.161721306818925825e+00
5.375999999811398311e+01	1.540828788565409058e+00	4.161721306818925825e+00
6.719999999764070253e+01	1.944110493445559529e+00	4.161721306818925825e+00
8.063999999716742195e+01	6.792047811589957185e+00	4.161721306818925825e+00
9.407999999670124680e+01	8.889971596741100157e+00	4.161721306818925825e+00
1.075199999962279662e+02	1.739817434270818142e+00	4.161721306818925825e+00
1.209599999957546856e+02	4.371359928872958100e+00	4.161721306818925825e+00
1.343999999952814051e+02	7.338206314722697243e-01	4.161721306818925825e+00
1.478399999948081245e+02	1.151856493618028221e+00	4.161721306818925825e+00
1.612799999943419493e+02	2.522178248422067171e+00	4.161721306818925825e+00
1.747199999938686688e+02	3.014559674796879918e+00	4.161721306818925825e+00
1.881599999933953882e+02	2.522674374400646347e+00	4.161721306818925825e+00
2.015999999929292130e+02	5.637842623547779652e+00	4.161721306818925825e+00
2.150399999924559324e+02	3.228578644975703682e+00	4.161721306818925825e+00
2.284799999919826519e+02	1.856055850277820163e+00	4.161721306818925825e+00
2.419199999915093713e+02	5.534637084310996435e+00	4.161721306818925825e+00
2.553599999910360907e+02	3.200479408792431091e+00	4.161721306818925825e+00
2.687999999905699156e+02	-1.837898374229336440e-01	4.161721306818925825e+00
2.822399999900966350e+02	3.069653437796867390e+00	4.161721306818925825e+00
2.956799999896233544e+02	8.576028577884931892e+00	4.161721306818925825e+00
3.091199999891571792e+02	1.676620880245041745e+00	4.161721306818925825e+00
3.225599999886838987e+02	1.905114664631861077e+00	4.161721306818925825e+00
3.359999999882106181e+02	1.139742605828127253e+00	4.161721306818925825e+00
3.494399999877373375e+02	5.722577362088999031e+00	4.161721306818925825e+00
3.628799999872640569e+02	9.687346804398088151e-01	4.161721306818925825e+00
3.763199999867978818e+02	3.940926758564500698e+00	4.161721306818925825e+00
3.897599999863246012e+02	3.613464593654781343e+00	4.161721306818925825e+00
4.031999999858513206e+02	7.116606566528111522e+00	4.161721306818925825e+00
4.166399999853851455e+02	8.271315267997929155e+00	4.161721306818925825e+00
4.300799999849118649e+02	4.967131673698417238e+00	4.161721306818925825e+00
4.435199999844385843e+02	1.059965543611308014e+00	4.161721306818925825e+00
4.569599999839653037e+02	2.973655352665707685e+00	4.161721306818925825e+00
4.703999999834920231e+02	4.492151552624638278e+00	4.161721306818925825e+00
4.838399999830258480e+02	3.946528862361183609e+00	4.161721306818925825e+00
4.972799999825525674e+02	4.795853994734322612e+00	4.161721306818925825e+00
5.107199999820792868e+02	7.538659676029101142e+00	4.161721306818925825e+00
5.241599999816130548e+02	8.484160476934741624e+00	4.161721306818925825e+00
5.375999999811398311e+02	5.345787149195996513e+00	4.161721306818925825e+00
5.510399999806666074e+02	5.863018592818765029e+00	4.161721306818925825e+00
5.644799999801932699e+02	2.800351993460657329e+00	4.161721306818925825e+00
5.779199999797199325e+02	5.603411828876279088e+00	4.161721306818925825e+00
5.913599999792538711e+02	4.524222193815941928e+00	4.161721306818925825e+00
6.047999999787805336e+02	7.402167939254726825e+00	4.161721306818925825e+00
6.182399999783071962e+02	2.215045012752705489e+00	4.161721306818925825e+00
6.316799999778411348e+02	3.026476898474509181e+00	4.161721306818925825e+00
6.451199999773677973e+02	3.191461089660209804e+00	4.161721306818925825e+00
6.585599999768944599e+02	4.717900932789260260e+00	4.161721306818925825e+00
6.719999999764212362e+02	3.209408510746445842e+00	4.161721306818925825e+00
6.854399999759480124e+02	8.450403656726844792e-01	2.095868001982792883e+00
6.988799999754817236e+02	3.041569451900343335e+00	2.095868001982792883e+00
7.123199999750084999e+02	3.326591937173021041e+00	2.095868001982792883e+00
7.257599999745352761e+02	1.088617227028102485e+00	2.095868001982792883e+00
7.391999999740689873e+02	4.599043600130232057e-01	2.095868001982792883e+00
7.526399999735957635e+02	1.024589009354660574e+00	2.095868001982792883e+00
7.660799999731225398e+02	1.505101011897934882e+00	2.095868001982792883e+00
7.795199999726492024e+02	1.163834797638957363e+00	2.095868001982792883e+00
7.929599999721758650e+02	3.059690970174279823e+00	2.095868001982792883e+00
8.063999999717098035e+02	1.644005215213525384e+00	2.095868001982792883e+00
8.198399999712364661e+02	2.664335863080184996e+00	2.095868001982792883e+00
8.332799999707631287e+02	2.157990032277169679e+00	2.095868001982792883e+00
8.467199999702970672e+02	1.224789130340338339e+01	4.161721306818925825e+00
8.601599999698237298e+02	6.365982652161565447e+00	4.161721306818925825e+00
8.735999999693503923e+02	4.201372803689661595e+00	4.161721306818925825e+00
