# Supplementary material for: Real-time single-molecule 3D tracking in E. coli based on cross-entropy minimization
Source: Nat Commun. 2023 Mar 11;14:1336. doi: 10.1038/s41467-023-36879-1 (PMC10008558; doi:10.1038/s41467-023-36879-1)
Supplement: Supplementary file 3 — Source Data [file 41467_2023_36879_MOESM3_ESM.zip › SourceData/Sup_Fig_13_TriggerFactor/Fig_data/20221025_EXP-22-BL9430/tDViterbi_WT.csv]

time [ms]	D [um2s-1]	Viterbi [um2s-1]
0.000000000000000000e+00	5.043147135054355523e-01	8.341890970514747039e-01
1.343999999953382485e+01	-2.411640049835960323e-02	8.341890970514747039e-01
2.687999999906054427e+01	8.009957411283877837e-01	8.341890970514747039e-01
4.031999999858726369e+01	1.402174523195636624e+00	8.341890970514747039e-01
5.375999999811398311e+01	1.893853944714197324e+00	8.341890970514747039e-01
6.719999999764070253e+01	7.294776139862322317e-01	8.341890970514747039e-01
8.063999999716742195e+01	2.219624951412613623e+00	2.265086670378205547e+00
9.407999999669414137e+01	2.379449117958243765e+00	2.265086670378205547e+00
1.075199999962208608e+02	2.427424391621244570e+00	2.265086670378205547e+00
1.209599999957475802e+02	-8.587049029119064869e-01	2.265086670378205547e+00
1.343999999952814051e+02	1.137836104778650492e+00	2.265086670378205547e+00
1.478399999948010191e+02	6.731798505720629322e+00	2.265086670378205547e+00
1.612799999943348439e+02	1.105500943692385718e+00	2.265086670378205547e+00
1.747199999938615633e+02	-1.673715054790507126e-02	2.265086670378205547e+00
1.881599999933882827e+02	4.686227168638938956e+00	2.265086670378205547e+00
2.015999999929150022e+02	3.995884307897125343e+00	2.265086670378205547e+00
2.150399999924417216e+02	3.280634395412044046e+00	2.265086670378205547e+00
2.284799999919684410e+02	3.197891907801121647e+00	2.265086670378205547e+00
2.419199999914951604e+02	3.250437846999481462e+00	2.265086670378205547e+00
2.553599999910289853e+02	2.164224345306547725e+00	2.265086670378205547e+00
2.687999999905557047e+02	7.186790649742148818e-02	2.449703763168145088e-01
2.822399999900824241e+02	4.678436284019614200e-01	2.449703763168145088e-01
2.956799999896091435e+02	4.595121112451731604e-01	2.449703763168145088e-01
3.091199999891358630e+02	-1.799075563166869784e-01	2.449703763168145088e-01
3.225599999886625824e+02	-2.359973934926208050e-01	2.449703763168145088e-01
3.359999999881893018e+02	1.866404047439777614e+00	8.341890970514747039e-01
3.494399999877160212e+02	1.581994887699237573e+00	8.341890970514747039e-01
3.628799999872427406e+02	2.150526088320386664e-01	8.341890970514747039e-01
3.763199999867765655e+02	-2.249096166245961870e-01	8.341890970514747039e-01
3.897599999862961795e+02	1.925708454459187147e+00	8.341890970514747039e-01
4.031999999858300043e+02	1.923676868831364350e+00	8.341890970514747039e-01
4.166399999853567238e+02	7.944414095780772955e-01	8.341890970514747039e-01
4.300799999848834432e+02	3.721052497454473418e-01	8.341890970514747039e-01
4.435199999844101626e+02	6.255215672981003124e-03	8.341890970514747039e-01
4.569599999839368820e+02	1.156261806289629462e-01	8.341890970514747039e-01
4.703999999834636014e+02	3.063353232461741182e+00	2.265086670378205547e+00
4.838399999829903209e+02	2.635446245460777437e+00	2.265086670378205547e+00
4.972799999825241457e+02	1.962727540900144618e-01	8.341890970514747039e-01
5.107199999820508651e+02	3.924348978826452949e-01	8.341890970514747039e-01
5.241599999815775845e+02	9.387931176430678315e-01	8.341890970514747039e-01
5.375999999811042471e+02	1.627146579194279630e+00	8.341890970514747039e-01
5.510399999806310234e+02	6.882629912708048137e-01	8.341890970514747039e-01
5.644799999801577997e+02	5.653875118430068403e-01	8.341890970514747039e-01
5.779199999796844622e+02	3.919052487256797224e-01	8.341890970514747039e-01
5.913599999792111248e+02	2.236882428775948117e+00	2.265086670378205547e+00
6.047999999787379011e+02	-7.697927999611344774e-01	2.265086670378205547e+00
6.182399999782717259e+02	2.163817043633937676e-01	2.265086670378205547e+00
6.316799999777913399e+02	1.852630222434845375e-01	2.265086670378205547e+00
6.451199999773251648e+02	2.480704041427661100e+00	2.265086670378205547e+00
6.585599999768519410e+02	4.591150221407775511e+00	2.265086670378205547e+00
6.719999999763786036e+02	7.832220965120842981e-01	2.265086670378205547e+00
6.854399999759052662e+02	4.030228147225304092e+00	2.265086670378205547e+00
6.988799999754320424e+02	5.906954445132036824e+00	2.265086670378205547e+00
7.123199999749588187e+02	2.877392210659878824e+00	2.265086670378205547e+00
7.257599999744854813e+02	2.798075932436193014e+00	2.265086670378205547e+00
7.391999999740193061e+02	8.938237188826297919e-01	2.265086670378205547e+00
7.526399999735460824e+02	2.676384820521288121e-01	2.265086670378205547e+00
7.660799999730727450e+02	7.943648124088333873e-01	2.265086670378205547e+00
7.795199999725994076e+02	2.366431227043250818e+00	2.265086670378205547e+00
7.929599999721261838e+02	2.002356522587707577e+00	2.265086670378205547e+00
8.063999999716529601e+02	6.347921489098439229e-01	2.265086670378205547e+00
8.198399999711796227e+02	1.103571485949849523e-01	2.265086670378205547e+00
8.332799999707062852e+02	4.060379845968856038e+00	2.265086670378205547e+00
8.467199999702330615e+02	4.310423268189435220e+00	2.265086670378205547e+00
8.601599999697668864e+02	2.045882447649414626e+00	2.265086670378205547e+00
8.735999999692865003e+02	2.434383848089852531e+00	2.265086670378205547e+00
8.870399999688203252e+02	1.302542653437786413e+00	2.265086670378205547e+00
9.004799999683471015e+02	5.103478355327805360e+00	2.265086670378205547e+00
9.139199999678737640e+02	2.990203621979606652e+00	2.265086670378205547e+00
9.273599999674004266e+02	4.418645576564714794e+00	2.265086670378205547e+00
9.407999999669272029e+02	7.325885928784988010e+00	2.265086670378205547e+00
9.542399999664610277e+02	1.426102517313622142e+00	8.341890970514747039e-01
9.676799999659806417e+02	1.161219837552167844e+00	8.341890970514747039e-01
9.811199999655144666e+02	8.924530272555207810e-01	8.341890970514747039e-01
9.945599999650412428e+02	9.110780113922860579e-01	8.341890970514747039e-01
1.007999999964567905e+03	3.763211159146682694e-01	8.341890970514747039e-01
1.021439999964094568e+03	-3.631284619307160733e-01	8.341890970514747039e-01
1.034879999963621231e+03	1.243936787286735957e+00	8.341890970514747039e-01
1.048319999963155169e+03	5.205991790611369519e-01	8.341890970514747039e-01
1.061759999962681832e+03	5.954342154739259430e-01	8.341890970514747039e-01
1.075199999962208494e+03	7.566741445758721207e-01	8.341890970514747039e-01
1.088639999961735384e+03	4.713717025420618434e-01	8.341890970514747039e-01
1.102079999961262047e+03	-2.050925059983083054e-02	8.341890970514747039e-01
1.115519999960795758e+03	1.958452634545396975e+00	2.265086670378205547e+00
1.128959999960315599e+03	2.704785000897218072e+00	2.265086670378205547e+00
1.142399999959849310e+03	3.986118873151719644e+00	2.265086670378205547e+00
1.155839999959375973e+03	2.395801816109024429e+00	2.265086670378205547e+00
1.169279999958902863e+03	1.258926639745137743e+00	8.341890970514747039e-01
1.182719999958429526e+03	7.036174759873332907e-02	2.449703763168145088e-01
1.196159999957956188e+03	7.558888916513560596e-02	2.449703763168145088e-01
1.209599999957490127e+03	2.479852036992444830e-01	2.449703763168145088e-01
1.223039999957016789e+03	7.644143416326057983e-01	2.449703763168145088e-01
1.236479999956543452e+03	6.291709341012142742e-01	2.449703763168145088e-01
1.249919999956070114e+03	4.383595673024274220e-01	2.449703763168145088e-01
1.263359999955596777e+03	-1.792983134407832857e-02	2.449703763168145088e-01
1.276799999955123667e+03	3.908552214191551855e-01	2.449703763168145088e-01
1.290239999954650330e+03	2.133133545212076709e-01	2.449703763168145088e-01
1.303679999954184041e+03	9.610383602626530741e-02	2.449703763168145088e-01
1.317119999953710931e+03	4.708335778080017242e-01	2.449703763168145088e-01
1.330559999953237593e+03	1.591475948570842125e-01	2.449703763168145088e-01
1.343999999952764256e+03	8.690382302980389495e-01	2.449703763168145088e-01
1.357439999952291146e+03	4.715240400110438657e-01	2.449703763168145088e-01
1.370879999951817808e+03	4.216367228417772783e-01	2.449703763168145088e-01
1.384319999951344471e+03	-7.421826547796882279e-02	2.449703763168145088e-01
1.397759999950878409e+03	2.913595746975996062e-02	2.449703763168145088e-01
1.411199999950405072e+03	1.167893595177337401e-01	2.449703763168145088e-01
1.424639999949931735e+03	5.206914121969289516e-02	2.449703763168145088e-01
1.438079999949458397e+03	1.365587687598730726e+00	8.341890970514747039e-01
1.451519999948985060e+03	1.694289332634792977e+00	8.341890970514747039e-01
1.464959999948518998e+03	5.565676125868123103e-01	8.341890970514747039e-01
1.478399999948038612e+03	8.986646244519352900e-01	8.341890970514747039e-01
1.491839999947572323e+03	3.938252515102176332e-01	2.449703763168145088e-01
1.505279999947099213e+03	1.899023277246274510e-01	2.449703763168145088e-01
1.518719999946625876e+03	4.120245606098197899e-01	2.449703763168145088e-01
1.532159999946152539e+03	2.447932317277550229e-01	2.449703763168145088e-01
1.545599999945679428e+03	5.077695562547869246e-01	2.449703763168145088e-01
1.559039999945213140e+03	4.418427355970567239e-01	2.449703763168145088e-01
1.572479999944739802e+03	2.439266322516031871e-01	2.449703763168145088e-01
1.585919999944266692e+03	8.063938239740582326e-01	8.341890970514747039e-01
1.599359999943793355e+03	7.881477469200381947e-01	8.341890970514747039e-01
1.612799999943320017e+03	1.482663873722408487e-01	8.341890970514747039e-01
1.626239999942846680e+03	6.273507282872737845e-01	8.341890970514747039e-01
1.639679999942373342e+03	1.085510706555109062e+00	8.341890970514747039e-01
1.653119999941907281e+03	1.173938065980362877e+00	8.341890970514747039e-01
1.666559999941433944e+03	4.166687482963908340e-01	8.341890970514747039e-01
1.679999999940960606e+03	6.322408401565431380e-01	8.341890970514747039e-01
1.693439999940487496e+03	9.610343226533286654e-01	8.341890970514747039e-01
1.706879999940014159e+03	9.632092213382809076e-01	8.341890970514747039e-01
1.720319999939547870e+03	3.388879517384567053e-01	8.341890970514747039e-01
1.733759999939074760e+03	1.246547217238809679e+00	8.341890970514747039e-01
1.747199999938601422e+03	1.221748206891557914e-01	2.449703763168145088e-01
1.760639999938128085e+03	7.749603169161667360e-01	2.449703763168145088e-01
1.774079999937654975e+03	-1.062314949774278983e-01	2.449703763168145088e-01
1.787519999937181638e+03	3.767889482619963815e-01	2.449703763168145088e-01
1.800959999936708300e+03	1.268821366459999857e-02	2.449703763168145088e-01
1.814399999936234963e+03	1.137755928798441923e-01	2.449703763168145088e-01
1.827839999935761625e+03	4.091457658755137672e-01	2.449703763168145088e-01
1.841279999935288515e+03	2.600338361099825968e-01	2.449703763168145088e-01
1.854719999934815178e+03	2.448993803395879409e-01	2.449703763168145088e-01
1.868159999934341840e+03	1.147453071303005334e+00	8.341890970514747039e-01
1.881599999933868730e+03	1.742343250707196756e-01	2.449703763168145088e-01
1.895039999933395393e+03	7.470506058144420480e-01	2.449703763168145088e-01
1.908479999932922055e+03	1.791483532399497924e-01	2.449703763168145088e-01
1.921919999932455994e+03	-1.291551519938344272e-01	2.449703763168145088e-01
1.935359999931982657e+03	1.379908355218669447e-01	2.449703763168145088e-01
1.948799999931509319e+03	2.446521061622542181e-01	2.449703763168145088e-01
1.962239999931028933e+03	2.984811294165701234e-01	2.449703763168145088e-01
1.975679999930562644e+03	-1.184541098918944629e-01	2.449703763168145088e-01
1.989119999930089534e+03	1.042052390489381031e+00	8.341890970514747039e-01
2.002559999929616197e+03	1.260071899249660232e+00	8.341890970514747039e-01
2.015999999929142859e+03	2.681994803509721303e-02	2.449703763168145088e-01
2.029439999928669749e+03	4.716595563819525605e-02	2.449703763168145088e-01
2.042879999928196412e+03	3.069874029152862005e-01	2.449703763168145088e-01
2.056319999927723075e+03	1.121167547064701564e+00	8.341890970514747039e-01
2.069759999927249737e+03	1.408934709791485496e+00	8.341890970514747039e-01
2.083199999926776400e+03	1.998065526963922922e+00	8.341890970514747039e-01
2.096639999926303062e+03	8.460986507188822392e-01	8.341890970514747039e-01
