# Supplementary material for: Real-time single-molecule 3D tracking in E. coli based on cross-entropy minimization
Source: Nat Commun. 2023 Mar 11;14:1336. doi: 10.1038/s41467-023-36879-1 (PMC10008558; doi:10.1038/s41467-023-36879-1)
Supplement: Supplementary file 3 — Source Data [file 41467_2023_36879_MOESM3_ESM.zip › SourceData/Sup_Fig_13_TriggerFactor/Fig_data/20221025_EXP-22-BL9430/txyzN_Mutant.csv]

time [ms]	x[um]	y[um]	z[um]	Photon counts
0.000000000000000000e+00	-9.712375251240601415e-02	2.433494252939727431e-01	-6.084599594162076741e-01	1.150000000000000000e+02
8.399999999753049451e-01	3.796584976447157089e-01	2.022954844895821225e-01	-4.301673957156300077e-01	1.160000000000000000e+02
1.679999999943504463e+00	1.690467465509613021e-01	4.233444306516975786e-01	-4.214284434400399348e-01	1.190000000000000000e+02
2.519999999911703981e+00	1.610867102261046568e-01	4.161857300025779693e-01	-1.522654220181873796e-01	9.400000000000000000e+01
3.359999999887008926e+00	-1.153385669943709502e-01	3.482334794436603431e-02	-6.120980263025579404e-01	1.080000000000000000e+02
4.199999999855208443e+00	3.659574220927197530e-02	1.206215691255270173e-01	-6.222096234463112552e-01	7.000000000000000000e+01
5.039999999823407961e+00	2.580638754296202819e-01	4.211598862551451106e-01	-6.029684840238314081e-01	9.200000000000000000e+01
5.879999999798712906e+00	2.081646288947851531e-01	5.266741595709323320e-01	-4.634706711707208271e-01	8.800000000000000000e+01
6.719999999766912424e+00	4.013351026087583762e-01	2.482056341914464781e-01	-2.339393791744841522e-01	8.700000000000000000e+01
7.559999999735111942e+00	2.758028630784963298e-01	5.077270960638209374e-01	-5.535599488857227968e-01	7.400000000000000000e+01
8.399999999710416887e+00	1.220407831458274472e-01	6.095402143717087995e-02	-6.530131228813322863e-01	8.300000000000000000e+01
9.239999999678616405e+00	8.382852516315608682e-02	2.534117041101850987e-01	-6.122989011613144683e-01	8.600000000000000000e+01
1.007999999964681592e+01	2.946591455916731661e-01	-1.227341885005550637e-02	-6.028457271657030603e-01	9.300000000000000000e+01
1.091999999962212087e+01	5.456594295129448824e-01	2.291424262488241936e-01	-5.036269071719745583e-01	9.500000000000000000e+01
1.175999999959032039e+01	5.943000885738172201e-01	-1.296400120363170316e-01	-6.545643231795006400e-01	8.900000000000000000e+01
1.259999999955851990e+01	1.980695574768169820e-01	2.085585027678362735e-01	-6.355463780445260724e-01	9.300000000000000000e+01
1.343999999953382485e+01	5.167479643215955321e-01	2.014055150203066802e-01	-6.269748214845662915e-01	9.500000000000000000e+01
1.427999999950202437e+01	4.939051791491699817e-01	2.786536671026542678e-01	-3.784367440677325334e-01	8.400000000000000000e+01
1.511999999947022388e+01	6.013337860027156978e-01	2.897117036514735844e-01	-6.093406809321315620e-01	8.300000000000000000e+01
1.595999999944552883e+01	5.537097731583884297e-01	2.694056576420322813e-01	-6.598651875077718998e-01	8.900000000000000000e+01
1.679999999941372835e+01	5.633563250496500530e-01	3.364465354574619482e-01	-6.401441803671534814e-01	9.100000000000000000e+01
1.763999999938192786e+01	5.230263412487552444e-01	-1.152504850712272599e-01	-6.600437429377770115e-01	9.400000000000000000e+01
1.847999999935723281e+01	5.739316453600089574e-01	-2.597871737790136137e-02	-4.396531529346399125e-01	9.000000000000000000e+01
1.931999999932543233e+01	5.274265717486343874e-01	2.883724214186500490e-01	-6.095415557908872017e-01	1.080000000000000000e+02
2.015999999929363184e+01	3.475516250492916015e-01	6.900545034252303367e-02	-6.402669372252818292e-01	9.300000000000000000e+01
2.099999999926893679e+01	2.374180045165665831e-01	2.209728012713085832e-01	-6.615503043784434212e-01	9.300000000000000000e+01
2.183999999923713631e+01	3.818607351321290366e-02	-3.184799663598170127e-02	-6.428001923884769653e-01	8.600000000000000000e+01
2.267999999920533583e+01	6.329212248181974587e-01	-7.842596615895125467e-02	-5.630791852478589377e-01	7.400000000000000000e+01
2.351999999918064077e+01	-1.337459053782268370e-01	-1.352283693458051772e-01	-5.230903449622346102e-01	8.600000000000000000e+01
2.435999999914884029e+01	2.309212622289642525e-01	-2.862610967728507205e-02	-6.131015046766101761e-01	6.600000000000000000e+01
2.519999999911703981e+01	1.249927102775423293e-01	5.935642812777253141e-02	-6.329787478184822902e-01	7.600000000000000000e+01
2.603999999909234475e+01	4.692882908824813626e-02	2.014765309482857703e-01	-6.531349838197346713e-01	5.800000000000000000e+01
2.687999999906054427e+01	2.955938960480182232e-01	-2.568772359270177219e-02	-2.641505178278880095e-01	7.700000000000000000e+01
2.771999999902874379e+01	4.157327560213879281e-01	-3.760027377519303826e-01	-4.741058789703869181e-01	7.300000000000000000e+01
2.855999999900404873e+01	3.695957815746595543e-01	-2.639020499737139147e-01	-6.332912198209905696e-01	7.500000000000000000e+01
2.939999999897224825e+01	1.430787413983090062e-01	-1.208756364673817529e-01	-5.935032543941209937e-01	6.800000000000000000e+01
3.023999999894044777e+01	-5.028417857845823846e-02	-1.763940402601829049e-01	-4.548535798335322511e-01	6.300000000000000000e+01
3.107999999891575271e+01	5.980080956212674437e-02	-3.908882859558140410e-01	-5.460588289860650590e-01	6.800000000000000000e+01
3.191999999888395223e+01	3.698177402096938238e-01	-3.001380776720683485e-01	-6.164717384179523307e-01	6.800000000000000000e+01
3.275999999885215175e+01	3.005102930237413261e-02	-3.851417190872972185e-01	-4.163713009885743332e-01	7.300000000000000000e+01
3.359999999882745669e+01	2.345760958287677056e-01	-1.537910460220182074e-01	-4.159472318423125259e-01	6.600000000000000000e+01
3.443999999879565621e+01	1.212710335176687693e-01	-1.836713703178514123e-01	-2.656570792685535309e-01	8.300000000000000000e+01
3.527999999876385573e+01	2.003972251884214018e-01	-1.172549991810463155e-01	-1.458802735560604802e-01	7.900000000000000000e+01
3.611999999873205525e+01	3.376947434086581268e-01	1.834576570480948021e-01	-4.461034678435673584e-01	9.700000000000000000e+01
3.695999999870736019e+01	3.043456555607804148e-01	-1.249503465310350947e-01	-1.868400089923358820e-01	7.200000000000000000e+01
3.779999999867555971e+01	3.037407635726054878e-01	3.078775806422662242e-02	-5.727523785297439218e-02	8.400000000000000000e+01
3.863999999864375923e+01	2.948969202012108326e-01	1.431180335209383259e-01	-1.578332235717390120e-01	7.400000000000000000e+01
3.947999999861906417e+01	2.727242109858352137e-01	1.396407304025881757e-01	-2.981568552886226797e-01	8.300000000000000000e+01
4.031999999858726369e+01	2.306247335318225566e-01	-4.437730041290954830e-02	4.151951299449230248e-02	7.300000000000000000e+01
4.115999999855546321e+01	1.906733047764603839e-01	-1.020415274144728102e-01	3.127399927823582004e-02	8.500000000000000000e+01
4.199999999853076815e+01	1.208575013118569075e-01	-1.435740346199665396e-02	1.153067270886865003e-02	7.600000000000000000e+01
4.283999999849896767e+01	4.269162482291264382e-01	8.710024621210088469e-02	2.209838467044793475e-01	5.600000000000000000e+01
4.367999999846716719e+01	-3.015464272025880632e-02	1.406922560199497241e-02	-3.695741390142872618e-01	8.400000000000000000e+01
4.451999999844247213e+01	7.887719542176796494e-02	8.157823041825729149e-02	-1.400874858755525310e-01	9.300000000000000000e+01
4.535999999841067165e+01	2.340532751318491478e-02	1.074929503427153321e-01	-1.812369364562069762e-01	9.900000000000000000e+01
4.619999999837887117e+01	-3.158771161248381532e-01	1.585513418912611883e-01	-2.717168041743454054e-01	9.100000000000000000e+01
4.703999999835417611e+01	-3.183567154361810481e-01	1.666844587738705030e-01	-1.217279638887207582e-01	5.600000000000000000e+01
4.787999999832237563e+01	-3.083125777279747126e-01	1.549291858562877877e-01	-2.117168041743449081e-01	6.600000000000000000e+01
4.871999999829057515e+01	3.746443716854130912e-02	-1.934650942642210936e-01	-2.613708530287119913e-01	4.500000000000000000e+01
4.955999999826588009e+01	-2.612460287284612548e-01	-1.295544516028765969e-01	-7.061199245119187395e-02	5.200000000000000000e+01
5.039999999823407961e+01	1.785826643377959044e-01	1.140751644103765727e-02	-1.806677910230680695e-01	4.000000000000000000e+01
5.123999999820227913e+01	3.041345325566453539e-01	1.434500424854885381e-01	-2.093562416807515092e-02	4.100000000000000000e+01
5.207999999817758408e+01	3.472297022909742736e-01	9.226721533187109969e-02	-3.701990830193047088e-01	5.100000000000000000e+01
5.291999999814578359e+01	3.783275845318776476e-01	3.867129028217739517e-01	-2.093732641555314800e-01	4.800000000000000000e+01
5.375999999811398311e+01	1.226015398023996283e-01	2.540824224435276335e-01	-1.889157158661438629e-01	3.100000000000000000e+01
5.459999999808928806e+01	1.079831183123545202e-01	1.255459336491338007e-01	-3.083688898617538143e-01	5.300000000000000000e+01
5.543999999805748757e+01	3.899672716291533447e-01	1.107141383982401805e-01	-3.678778624292400323e-01	3.600000000000000000e+01
5.627999999802568709e+01	5.448298981199428681e-02	4.253290731237289179e-01	-2.774872724261046031e-01	4.400000000000000000e+01
5.711999999800099204e+01	-2.990575205904093536e-01	1.928342287356983320e-01	-3.865275369898286684e-01	4.800000000000000000e+01
5.795999999796919155e+01	-3.322204638432779689e-01	1.899821062061182175e-01	-4.558579541273113378e-01	3.500000000000000000e+01
5.879999999793739107e+01	-3.453323940842878415e-01	1.985694482429831709e-01	-4.654896835529251931e-01	4.300000000000000000e+01
5.963999999791269602e+01	-3.632917396285471057e-01	3.020048888231769979e-01	-5.148201006904065125e-01	4.800000000000000000e+01
6.047999999788089553e+01	-3.614302383485146208e-01	4.069505487144731148e-01	-4.039831221122573979e-01	4.700000000000000000e+01
6.131999999784909505e+01	1.487778470952072496e-01	2.692199103879389099e-01	-5.645522675453999994e-01	3.800000000000000000e+01
6.215999999782440000e+01	1.195416569192886413e-02	2.498851095277334622e-01	-5.054562044097998808e-01	4.500000000000000000e+01
6.299999999779259952e+01	5.875210354265547608e-02	-1.033167903467635540e-02	-2.854227252666730053e-01	4.900000000000000000e+01
6.383999999776079903e+01	-8.462236057020788849e-04	3.952952962473315068e-01	-4.357575166979312797e-01	5.300000000000000000e+01
6.467999999773610398e+01	9.698108638406566229e-02	1.486579602915192311e-01	-1.259807109854378382e-01	4.900000000000000000e+01
6.551999999770430350e+01	-1.705154896067853088e-01	2.056317954160142847e-01	-3.363601412741985541e-01	3.100000000000000000e+01
6.635999999767250301e+01	-1.008577895597504437e-01	7.329845040405480461e-02	-3.670743629942192499e-01	4.600000000000000000e+01
6.719999999764780796e+01	2.930900200719079862e-01	1.185188559403549391e-01	-6.073645155679772145e-01	4.100000000000000000e+01
6.803999999761600748e+01	-1.129077562794833511e-02	2.472363256298795164e-01	-6.573868349967275648e-01	5.800000000000000000e+01
6.887999999758420699e+01	-1.857995817953792539e-01	1.526843737753793562e-01	-6.282014941461246949e-01	3.900000000000000000e+01
6.971999999755951194e+01	-4.651373553788573645e-02	3.934490856634784706e-01	-6.688487575798927054e-01	6.900000000000000000e+01
7.055999999752771146e+01	-1.387284842040941157e-01	4.827261342304005609e-01	-6.694067432986576804e-01	5.500000000000000000e+01
7.139999999749591097e+01	-1.369952542478642954e-01	4.097619191415695639e-01	-6.500763261611766097e-01	3.800000000000000000e+01
7.223999999747121592e+01	3.234973060363479647e-01	-1.183644692373295726e-01	-6.199200901599200009e-01	5.900000000000000000e+01
7.307999999743941544e+01	2.869444046716402852e-01	6.904050636743086500e-02	-4.400986455899262850e-01	4.600000000000000000e+01
7.391999999740761496e+01	1.628582071189974556e-01	-1.584426239292202609e-01	-6.701879233049297113e-01	5.800000000000000000e+01
7.475999999738291990e+01	2.203120414741626121e-01	-1.121827304017415372e-01	-5.604222773068103791e-01	4.800000000000000000e+01
7.559999999735111942e+01	2.278837061925784724e-01	-1.108956994540406527e-01	-6.211364990268295472e-01	4.300000000000000000e+01
7.643999999731931894e+01	1.966009449919603469e-01	1.816283364292612390e-01	-6.215940473162167024e-01	4.600000000000000000e+01
7.727999999729462388e+01	1.521333582228656667e-01	-1.465536688776758467e-01	-6.716052070305931210e-01	5.900000000000000000e+01
7.811999999726282340e+01	4.056571376627005066e-02	2.570520699401406262e-01	-6.621631927493583092e-01	5.300000000000000000e+01
7.895999999723102292e+01	6.715958385542464271e-02	-3.511833288967238786e-01	-6.729108936125038909e-01	5.600000000000000000e+01
7.979999999720632786e+01	3.813370452251518827e-02	-4.046030037702514903e-01	-6.838259901912797645e-01	7.100000000000000000e+01
8.063999999717452738e+01	6.813950377934929747e-02	-2.344304459363399928e-01	-6.552097947738166894e-01	4.500000000000000000e+01
8.147999999714272690e+01	6.489179324141503002e-03	-4.488812527229910643e-01	-5.762922870682212206e-01	4.700000000000000000e+01
8.231999999711803184e+01	2.541470298709569420e-01	-4.028676787553493455e-01	-6.662030093532198549e-01	5.400000000000000000e+01
8.315999999708623136e+01	2.834261921588812072e-01	1.033042876581937719e-01	-6.760132942088388219e-01	4.300000000000000000e+01
8.399999999705443088e+01	3.492819256604065004e-01	3.695691619593564070e-01	-6.266605576426060864e-01	3.700000000000000000e+01
8.483999999702973582e+01	1.025102569067435354e-01	-2.129889633061736731e-01	-5.471962239326204624e-01	3.600000000000000000e+01
8.567999999699793534e+01	1.610736595813655470e-01	-1.678007431777182035e-01	-5.375421750782560792e-01	4.300000000000000000e+01
8.651999999696613486e+01	1.761275836413389584e-01	7.438736404950141434e-02	-6.781001607970216227e-01	4.700000000000000000e+01
8.735999999694143980e+01	3.054979616882569360e-01	7.563613614923525574e-03	-6.786469868014108897e-01	5.400000000000000000e+01
8.819999999690963932e+01	5.741886523331700687e-01	2.234464216912375178e-01	-4.288478616601665294e-01	4.900000000000000000e+01
8.903999999687783884e+01	5.561617996860199753e-01	1.713273951244431714e-03	-4.688478616601665649e-01	3.300000000000000000e+01
8.987999999685314378e+01	5.389656213164641940e-01	2.731647177958933526e-01	-3.084349522282820999e-01	3.900000000000000000e+01
9.071999999682134330e+01	5.656285188265428587e-01	1.684383118728227657e-01	-3.278100082232624501e-01	5.000000000000000000e+01
9.155999999678954282e+01	8.691762608097874931e-02	2.762810363256900104e-01	-5.273859390770008204e-01	4.200000000000000000e+01
9.239999999675774234e+01	-6.714459506599368410e-02	3.823598468839950471e-01	-6.476091333645079828e-01	5.400000000000000000e+01
9.323999999673304728e+01	-5.374639353643573259e-02	3.299218356933231178e-01	-3.075868139357575970e-01	5.100000000000000000e+01
9.407999999670124680e+01	-5.557713910299710847e-02	1.928307681301735244e-01	-3.178769665095151353e-01	4.800000000000000000e+01
9.491999999666944632e+01	-2.144389897517413601e-01	2.146489128818984682e-01	-3.888143825170411461e-01	6.300000000000000000e+01
9.575999999664475126e+01	-3.303373727504848034e-01	2.178442146510803923e-01	-2.800531108126991242e-01	8.700000000000000000e+01
9.659999999661295078e+01	-1.113897561053001084e-01	7.349584475357673341e-02	-4.111356031071045081e-01	8.900000000000000000e+01
9.743999999658115030e+01	-1.179081380871025431e-01	-9.722975094277330754e-04	-5.923854911171382298e-01	8.000000000000000000e+01
9.827999999655645524e+01	3.767386800274366010e-01	2.921999685846312644e-01	-5.833452265534146974e-01	8.000000000000000000e+01
9.911999999652465476e+01	5.308459332742998527e-02	2.622455762625115483e-01	-6.638250942715533398e-01	7.100000000000000000e+01
9.995999999649285428e+01	8.923689424417702298e-02	1.698554665333738001e-01	-6.843942397046944848e-01	5.400000000000000000e+01
1.007999999964681592e+02	3.579606308727143471e-01	3.930793513849906162e-02	-6.657445651441049606e-01	5.800000000000000000e+01
1.016399999964363587e+02	2.967335929269729888e-01	-6.078248040072509184e-03	-5.871841682985214916e-01	3.800000000000000000e+01
1.024799999964045583e+02	3.923664502750412453e-02	-1.057055243589672955e-01	-6.479653483047931317e-01	5.100000000000000000e+01
1.033199999963798632e+02	3.866720435945900647e-01	1.112549488374625639e-02	-6.382889800216755560e-01	4.000000000000000000e+01
1.041599999963480627e+02	5.103454914913534424e-01	-1.282929096696641125e-01	-6.387911671685637671e-01	6.200000000000000000e+01
1.049999999963162622e+02	5.595989298939478829e-01	-1.044160241966736180e-01	-5.891259585998236403e-01	5.300000000000000000e+01
1.058399999962915672e+02	2.288261936259345930e-01	-3.662632429724670402e-01	-3.191929168860756505e-01	5.200000000000000000e+01
1.066799999962597667e+02	5.255409400600932202e-01	2.193843248451283756e-01	-2.891371183141995260e-01	3.900000000000000000e+01
1.075199999962279662e+02	-2.479702894353685849e-01	1.715350555888033313e-01	-8.968394431858950355e-02	6.100000000000000000e+01
1.083599999962032712e+02	-3.026896227955582219e-01	-1.374085177237738264e-01	-3.100522148929742983e-01	7.800000000000000000e+01
1.091999999961714707e+02	-3.356378605479228838e-01	-1.192776400822079808e-01	-4.497843817479667550e-01	8.100000000000000000e+01
1.100399999961396702e+02	-3.660628572240796075e-01	-4.794318470629228557e-01	-5.901303328936018389e-01	8.200000000000000000e+01
1.108799999961149751e+02	-3.444213084412979242e-01	-3.321782557952825954e-01	-3.103312077523581181e-01	6.300000000000000000e+01
1.117199999960831747e+02	2.897897997554466087e-02	-1.103650431396161480e-01	-1.901303328936023718e-01	6.800000000000000000e+01
1.125599999960513742e+02	-2.184516594235752507e-01	-1.792279663286002744e-01	9.322841102007650704e-03	6.000000000000000000e+01
1.133999999960266791e+02	1.998250612029650597e-02	-3.133810492535076264e-01	-3.611458669017535428e-01	4.900000000000000000e+01
1.142399999959948786e+02	-3.264556651332028991e-02	-4.746187347775396859e-01	-3.511347071873789361e-01	5.300000000000000000e+01
1.150799999959630782e+02	3.246224886595854286e-01	-3.384429774375590227e-01	-3.709226726142480501e-01	5.000000000000000000e+01
1.159199999959383831e+02	-2.221735037236385324e-01	-4.883836130081373739e-01	-3.508780337567465324e-01	5.300000000000000000e+01
1.167599999959065826e+02	9.106430111981111963e-02	-1.652426427230366812e-01	-3.712128251880058016e-01	6.000000000000000000e+01
1.175999999958747821e+02	-2.851465408520326150e-02	-4.363182992962997275e-01	-3.815364569048904642e-01	5.000000000000000000e+01
1.184399999958500871e+02	-3.662702012332275103e-02	-4.901945558886122711e-01	-6.216257346198919009e-01	8.300000000000000000e+01
1.192799999958182866e+02	2.213546263279155824e-01	-4.444612324257768421e-01	-1.110342697580017912e-01	7.000000000000000000e+01
1.201199999957864861e+02	-1.757050583730546123e-02	-4.918341130157646290e-01	-5.004093257529831362e-01	8.900000000000000000e+01
1.209599999957617911e+02	-4.547272892247633536e-02	-4.110460271159617207e-01	-2.899852566067222526e-01	8.600000000000000000e+01
1.217999999957299906e+02	-1.554736127052223083e-01	-5.040020414940915572e-01	-3.504093257529845573e-01	7.300000000000000000e+01
1.226399999956981901e+02	-6.234909303791269508e-02	-4.997618983754872346e-01	-1.610342697579998372e-01	7.300000000000000000e+01
1.234799999956734951e+02	-1.123593447046324911e-01	-3.894759023558531652e-01	-4.917150123348941193e-01	6.200000000000000000e+01
1.243199999956416946e+02	4.858056494050799756e-02	-4.556487293917808046e-01	-2.626301089136706679e-01	4.900000000000000000e+01
1.251599999956098941e+02	-1.061179686778110920e-01	-5.087499328423845668e-01	-2.631099766318065747e-01	9.100000000000000000e+01
1.259999999955851990e+02	3.411133970411412974e-01	3.147796790211465634e-02	-6.441143509255855548e-01	6.800000000000000000e+01
1.268399999955533985e+02	2.952373515120392256e-01	-8.982635669341476614e-02	-6.856655512237530559e-01	7.800000000000000000e+01
1.276799999955215981e+02	3.537759152377653038e-01	-4.656809360054126046e-02	-4.566364463744054802e-01	8.600000000000000000e+01
1.285199999954969030e+02	7.130171925106765229e-02	-2.237033119121658586e-01	-4.973060292369231306e-01	9.100000000000000000e+01
1.293599999954651025e+02	1.155201320520582442e-01	-2.653580883141071212e-01	-5.086786741050861593e-01	7.200000000000000000e+01
1.301999999954333020e+02	-9.229872765203595009e-02	-3.025438333013745762e-01	-6.908548184082716759e-01	6.200000000000000000e+01
1.310399999954086070e+02	3.939908701815753034e-02	-2.446507469426251191e-01	-6.925845741364433650e-01	7.000000000000000000e+01
1.318799999953768065e+02	-2.449729425933533378e-01	-2.331556758315951328e-01	-5.524506575639387407e-01	6.900000000000000000e+01
1.327199999953450060e+02	-2.799448367118770875e-01	-1.858062714529147286e-01	-4.533880735714648225e-01	6.000000000000000000e+01
1.335599999953203110e+02	-2.991247052600378709e-01	-2.212478293468489454e-01	-4.642250521496134041e-01	8.900000000000000000e+01
1.343999999952885105e+02	2.084946253396537941e-01	-3.089824126997271492e-01	-4.347718781540033106e-01	6.000000000000000000e+01
1.352399999952567100e+02	1.152506368415835425e-01	-1.704554337467953928e-01	-5.156534955896523442e-01	6.300000000000000000e+01
1.360799999952320150e+02	3.558630141674186120e-01	-1.798832748014529415e-01	-6.561780021652916517e-01	6.300000000000000000e+01
1.369199999952002145e+02	2.214041422613846066e-01	-5.423033403377885975e-02	-6.766913490265569209e-01	6.800000000000000000e+01
1.377599999951684140e+02	1.301082420005528206e-01	-2.726680574853563854e-01	-6.271377376015685456e-01	6.700000000000000000e+01
1.385999999951437189e+02	3.694444065296984547e-01	6.439866233159818876e-02	-7.068922238853114770e-01	6.500000000000000000e+01
1.394399999951119185e+02	2.991115180123884443e-01	4.560826982206833691e-03	-6.669145433140624135e-01	6.000000000000000000e+01
1.402799999950801180e+02	3.257675370530996872e-01	-1.019892500385672918e-01	-6.575618067478288253e-01	8.100000000000000000e+01
1.411199999950554229e+02	3.237886734504300534e-01	-7.385492165643903206e-02	-7.092580833328763212e-01	8.100000000000000000e+01
1.419599999950236224e+02	2.810332119488698766e-01	-7.971300905387046498e-02	-5.431081847923566741e-01	6.100000000000000000e+01
1.427999999949918219e+02	1.653987476255736055e-01	-5.746013532670879442e-02	-7.158311550999312267e-01	5.300000000000000000e+01
1.436399999949600215e+02	2.890249928755572739e-01	-3.245340991967538002e-02	-7.168690085368356613e-01	6.600000000000000000e+01
1.444799999949353264e+02	2.707193541971051332e-01	9.993498394164568310e-02	-5.969806056805886385e-01	3.800000000000000000e+01
1.453199999949035259e+02	2.074532035111076311e-01	-5.458015983540143168e-02	-6.275162719706015579e-01	8.100000000000000000e+01
1.461599999948717254e+02	3.143684385215195221e-02	2.565763457948637694e-01	-6.693464651281519906e-01	5.600000000000000000e+01
1.469999999948470304e+02	3.004572592894376726e-01	6.373691473424258902e-03	-6.712882554294559156e-01	7.800000000000000000e+01
1.478399999948152299e+02	-1.545590747246876617e-01	2.584399378419490745e-01	-6.722145117226068223e-01	5.700000000000000000e+01
1.486799999947834294e+02	-1.875286080101616903e-01	-3.369212626334139316e-01	-5.635759968763949246e-01	4.600000000000000000e+01
1.495199999947587344e+02	2.805131368413569248e-01	-2.603516902722677884e-01	-6.747812460289264180e-01	5.000000000000000000e+01
1.503599999947269339e+02	1.776650109772504038e-01	-2.493357589914815264e-01	-3.752053151751884030e-01	4.900000000000000000e+01
1.511999999946951334e+02	2.722081683928081475e-01	-5.833118825136729413e-02	-6.445022531695450141e-01	3.900000000000000000e+01
1.520399999946704384e+02	1.178858649776124423e-01	-2.404368182838272361e-01	-6.742455797389119709e-01	4.800000000000000000e+01
1.528799999946386379e+02	4.595986539632939127e-01	-1.706990803523193989e-01	-7.047700863145527350e-01	5.900000000000000000e+01
1.537199999946068374e+02	2.781215336108076031e-01	-1.126369724996543198e-01	-7.246696488851749329e-01	7.400000000000000000e+01
1.545599999945821423e+02	1.465486634462749294e-01	-3.002705218242951446e-02	-7.252834331758157838e-01	6.800000000000000000e+01
1.553999999945503419e+02	7.906290009501049099e-02	2.028004682860657937e-01	-6.956405440358262027e-01	5.500000000000000000e+01
1.562399999945185414e+02	-1.184988772222546061e-01	-3.293286161798558709e-01	-4.050490791739349561e-01	5.000000000000000000e+01
1.570799999944938463e+02	3.511092500260204474e-01	-1.482346514244010649e-01	-6.757967800370812128e-01	4.700000000000000000e+01
1.579199999944620458e+02	5.021714486612474104e-01	-7.051908049749044949e-02	-6.977050911952575873e-01	5.700000000000000000e+01
1.587599999944302454e+02	3.646215766375071610e-01	-8.510225043712438264e-02	-6.293009303509258245e-01	5.200000000000000000e+01
1.595999999944055503e+02	-1.045794858697739471e-01	-1.493982311029355969e-01	-6.905619780753360359e-01	7.000000000000000000e+01
1.604399999943737498e+02	-2.719227211149899404e-01	-3.753093304533337005e-01	-7.114435955109854604e-01	6.000000000000000000e+01
1.612799999943419493e+02	-2.644716105264777184e-01	-3.802532674781264888e-01	-6.817449077991177830e-01	4.900000000000000000e+01
1.621199999943172543e+02	-4.253503013668122890e-01	-2.166080075664194027e-01	-6.022470949460076994e-01	4.600000000000000000e+01
1.629599999942854538e+02	4.074244043557939676e-03	5.752361892411705924e-02	-7.333407469547874591e-01	3.800000000000000000e+01
1.637999999942536533e+02	1.129649924023823360e-02	-1.044541314154230349e-01	-6.842446838191857950e-01	2.600000000000000000e+01
1.646399999942289583e+02	8.519561276175835474e-02	-1.677705572415550961e-01	-7.350481832542086202e-01	4.300000000000000000e+01
1.654799999941971578e+02	1.240434349591978958e-02	-2.286878968046881511e-01	-5.854834121148462245e-01	3.300000000000000000e+01
1.663199999941653573e+02	-2.449350985925988766e-01	1.193647285082732878e-01	-7.054164538285956354e-01	2.600000000000000000e+01
1.671599999941406622e+02	1.213073243688427283e-01	-4.082044749012165852e-01	-4.653606552567168819e-01	2.600000000000000000e+01
1.679999999941088618e+02	-2.051382851763250414e-02	-2.095283573402735300e-01	-4.854052941142201760e-01	3.400000000000000000e+01
1.688399999940770613e+02	-3.017932135225080970e-01	-1.350572593102334906e-01	-4.952936969704655468e-01	2.400000000000000000e+01
1.696799999940523662e+02	-1.691200981091292022e-01	-2.769055823737520683e-01	-3.453606552567176635e-01	2.400000000000000000e+01
1.705199999940205657e+02	3.378903475244143806e-02	-2.141840655372995172e-01	-5.049589055392074144e-01	2.100000000000000000e+01
1.713599999939887653e+02	-2.361476301861245020e-01	-1.381076530081379872e-01	-3.541442463898087922e-01	2.200000000000000000e+01
1.721999999939640702e+02	7.972619596528218722e-02	-3.733733695558125731e-01	-3.325707266628912251e-01	2.700000000000000000e+01
1.730399999939322697e+02	-2.423552710051275483e-01	-3.209123889226823678e-01	-2.817225883703686762e-01	3.300000000000000000e+01
1.738799999939004692e+02	-2.924258000873223295e-01	-4.100629790751266768e-01	-3.311088040797258714e-01	2.900000000000000000e+01
1.747199999938757742e+02	-4.717311816637774768e-01	-2.858729448426871045e-01	-4.601602283578243302e-01	2.800000000000000000e+01
1.755599999938439737e+02	-3.481921807923527012e-01	-4.687645296695137631e-01	-4.192897706365501520e-01	1.600000000000000000e+01
1.763999999938121732e+02	-1.574891483698301897e-01	-6.990415618659895358e-02	-5.386759863459094078e-01	1.600000000000000000e+01
1.772399999937874782e+02	-4.374897085207720693e-01	1.429215682730120562e-01	-5.286871460602844408e-01	2.600000000000000000e+01
1.780799999937556777e+02	-1.849985171423149666e-01	-9.487054776871950423e-02	-4.987317849177852480e-01	2.100000000000000000e+01
1.789199999937238772e+02	-4.262296592031233899e-02	-7.675649157393138466e-02	-2.277385703383831839e-01	3.700000000000000000e+01
1.797599999936991821e+02	-3.968042871428352214e-01	1.531861316724931754e-01	-4.164105643277222768e-01	3.200000000000000000e+01
1.805999999936673817e+02	-3.042918554659479469e-01	1.260304590180219009e-01	-2.359306966095831015e-01	2.900000000000000000e+01
1.814399999936355812e+02	-1.704661290972033783e-01	2.491897599616912373e-01	-2.258302591802063830e-01	2.100000000000000000e+01
1.822799999936108861e+02	-2.833596008004342082e-01	1.472461430132216975e-01	-2.550156000308083648e-01	2.400000000000000000e+01
1.831199999935790856e+02	-1.689911286755361175e-01	1.122833313959255008e-01	-2.297337230012708176e-02	3.000000000000000000e+01
1.839599999935472852e+02	-2.065898239076986442e-01	1.410968441404492069e-01	-1.709199848550708722e-01	2.700000000000000000e+01
1.847999999935225901e+02	-4.127891499138769404e-01	-4.699351525519670503e-01	-3.090786319831462237e-01	3.900000000000000000e+01
1.856399999934907896e+02	-9.789522655203697354e-02	1.068915030969534996e-01	-3.484760074068793401e-01	3.800000000000000000e+01
1.864799999934589891e+02	8.880064655503616677e-03	-1.623432272461755588e-03	-1.786099239793825788e-01	5.000000000000000000e+01
1.873199999934342941e+02	-1.958784538430791144e-01	-6.644572833711315241e-01	-3.783309311199998248e-01	5.800000000000000000e+01
1.881599999934024936e+02	-3.421195262435112738e-01	-4.405410116244183882e-01	-1.075943899712301643e-01	4.900000000000000000e+01
1.889999999933706931e+02	-5.401209212234192591e-02	-2.952436312143884578e-01	-2.670140848237139153e-01	3.600000000000000000e+01
1.898399999933459981e+02	-2.334253793044887004e-01	-2.512405790818608153e-01	-1.595391195806072915e-02	4.500000000000000000e+01
1.906799999933141976e+02	-2.778392282717838668e-01	-1.783971541306446085e-01	-1.455968010980503990e-01	3.600000000000000000e+01
1.915199999932823971e+02	-2.670973056962004932e-01	-1.655459759866868552e-01	-2.857530370993046631e-01	4.100000000000000000e+01
1.923599999932577020e+02	-1.269883113315977141e-01	-3.762054738044149360e-01	-3.960766688161889704e-01	3.300000000000000000e+01
1.931999999932259016e+02	-2.092919917254150164e-01	-2.433657403075599746e-01	-3.867685711074582144e-01	4.200000000000000000e+01
1.940399999931941011e+02	-3.362385122518070091e-01	-2.301946303685706852e-01	-4.875832302568552379e-01	3.500000000000000000e+01
1.948799999931694060e+02	-1.906317641473691538e-01	-2.420141575196161909e-01	-2.778622231162382050e-01	3.700000000000000000e+01
1.957199999931376055e+02	-2.554717328802169618e-02	-2.323037296270591412e-01	-1.737119568372325062e-02	3.400000000000000000e+01
1.965599999931058051e+02	-4.333808391618987343e-02	-1.392640320804527931e-01	-3.855744816693000843e-01	4.300000000000000000e+01
1.973999999930811100e+02	1.224306469505336281e-01	-1.409872146311190733e-01	-1.439451633705051137e-01	3.300000000000000000e+01
1.982399999930493095e+02	5.728231641856496026e-02	1.792813288120598259e-01	-9.307470564923203682e-02	1.800000000000000000e+01
1.990799999930175090e+02	-3.412108091158216894e-02	2.662938718300065233e-01	-2.512221930629312538e-01	2.000000000000000000e+01
1.999199999929857086e+02	6.303591001273645134e-02	1.968338523710251309e-01	1.199180467715788012e-02	3.300000000000000000e+01
2.007599999929610135e+02	-1.006424914526569125e-01	2.786022877479474857e-01	6.379967840595668349e-02	4.100000000000000000e+01
2.015999999929292130e+02	-2.335715078875395534e-01	-4.257229412607923535e-01	-3.150731904421366636e-01	2.900000000000000000e+01
2.024399999928974125e+02	-2.839084355409049465e-01	-4.412586088550209951e-01	-3.645821630096222066e-01	1.900000000000000000e+01
2.032799999928727175e+02	-3.202427564819778638e-01	-3.182750927230415527e-01	-4.047272392965020060e-01	2.100000000000000000e+01
2.041199999928409170e+02	-1.646850863026507739e-01	-7.784761655052996332e-02	-2.029863238539553194e-01	2.000000000000000000e+01
2.049599999928091165e+02	-4.683335163439998894e-01	1.347941201045177451e-01	-2.325064561358152204e-01	2.600000000000000000e+01
2.057999999927844215e+02	4.631643287644848783e-02	2.935970366787543639e-02	-2.534773512864676448e-01	3.500000000000000000e+01
2.066399999927526210e+02	9.693144212192805753e-03	1.746102607740915857e-01	1.568567013538491040e-02	2.700000000000000000e+01
2.074799999927208205e+02	1.333438623718166127e-01	-3.821284231886323823e-02	-2.243812881508677748e-01	3.000000000000000000e+01
2.083199999926961254e+02	1.159029153796282685e-01	3.852381797949888664e-03	-1.937898232889754269e-01	5.000000000000000000e+01
2.091599999926643250e+02	4.019332229326266770e-02	-1.931083188286741859e-02	-2.444594061514955285e-01	3.800000000000000000e+01
2.099999999926325245e+02	6.391173979812236894e-02	-9.861919356336379394e-02	-3.550508710133861712e-01	3.900000000000000000e+01
2.108399999926078294e+02	1.814937702587293700e-01	1.787408258286760088e-02	-1.849392738696327143e-01	3.000000000000000000e+01
2.116799999925760289e+02	7.340825877331980109e-02	-8.948316079891682762e-02	-3.046826004390004172e-01	4.700000000000000000e+01
2.125199999925442285e+02	7.355587281088205032e-02	-7.363340030777543177e-02	-4.655195790171475778e-01	5.600000000000000000e+01
2.133599999925195334e+02	-7.341424055702461260e-02	-2.031464621373704205e-01	-5.268922238853113171e-01	5.300000000000000000e+01
2.141999999924877329e+02	-3.848194297488660709e-02	-2.166679991278321893e-01	-5.288228544722377578e-01	4.200000000000000000e+01
2.150399999924559324e+02	-5.922855706505139040e-01	-5.075500988982302175e-01	-5.120814910698285871e-01	3.900000000000000000e+01
2.158799999924312374e+02	-4.301793948677996582e-01	-5.135044094425307293e-01	-4.653066485242920436e-01	2.900000000000000000e+01
2.167199999923994369e+02	-1.577793965515503771e-01	5.498070522018672079e-02	-6.662663839605684757e-01	3.800000000000000000e+01
2.175599999923676364e+02	-1.328055681400712729e-01	2.395116604798737114e-01	-6.682862922624988045e-01	2.500000000000000000e+01
2.183999999923429414e+02	1.057787640531664408e-01	3.741667291332717582e-02	-6.807525891394421436e-01	2.400000000000000000e+01
2.192399999923111409e+02	-2.106661389102271187e-02	-1.883418257534952289e-01	-7.111989777144538394e-01	2.900000000000000000e+01
2.200799999922793404e+02	4.969243398407385826e-02	8.029160963597270495e-02	-7.021363937219797791e-01	4.100000000000000000e+01
2.209199999922546453e+02	1.142876902872096423e-01	-3.991167086273428311e-02	-6.535983163051453104e-01	3.500000000000000000e+01
2.217599999922228449e+02	5.758481406289917004e-02	-7.393140590775182375e-02	-6.841897811670367702e-01	3.800000000000000000e+01
2.225999999921910444e+02	-5.592675734483769645e-01	-3.733151752202488183e-01	-3.930961291582573125e-01	3.800000000000000000e+01
2.234399999921663493e+02	-6.787775938452895730e-01	-2.535952036329884862e-01	-4.716453662894659615e-01	5.300000000000000000e+01
2.242799999921345488e+02	-4.980142271139627042e-01	-2.518768552679819805e-01	-3.907525891394429962e-01	3.200000000000000000e+01
2.251199999921027484e+02	5.451397557369119795e-02	-1.646179805359935244e-01	-6.601499645631747626e-01	4.700000000000000000e+01
2.259599999920780533e+02	5.670109047335358810e-02	-1.523601157072658197e-01	-5.898598119894176151e-01	2.400000000000000000e+01
2.267999999920462528e+02	-5.162986732346723784e-01	-5.016006068328398015e-01	-4.011320194282026463e-01	2.800000000000000000e+01
2.276399999920144523e+02	-5.427840724575894171e-01	-3.861242077329034572e-01	-6.327166988694949978e-01	5.400000000000000000e+01
2.284799999919897573e+02	-3.599202765919145008e-01	-4.376049359845683995e-01	-4.445692114557964203e-01	4.300000000000000000e+01
2.293199999919579568e+02	-2.903174862090445174e-01	-2.003830650107634170e-01	-6.861315714683389189e-01	5.000000000000000000e+01
2.301599999919261563e+02	-4.123771919688010712e-01	-5.752501277617110276e-01	-3.270355083327398660e-01	4.200000000000000000e+01
2.309999999919014613e+02	-5.107025722141251833e-01	-3.274160646114765427e-01	-3.984527920584035598e-01	4.800000000000000000e+01
2.318399999918696608e+02	-6.008894498886050428e-01	-3.743454449234402404e-01	-1.301044297859483834e-01	4.000000000000000000e+01
2.326799999918378603e+02	-7.036442539629312876e-01	-4.227096323962342694e-01	-3.409972069359721303e-01	4.100000000000000000e+01
2.335199999918131653e+02	-4.961492310823238938e-01	-4.102126563706018914e-01	-6.514770746541111990e-01	4.000000000000000000e+01
2.343599999917813648e+02	-5.101381566073399654e-01	-3.806214232825517740e-01	-6.618007063709958615e-01	4.300000000000000000e+01
2.351999999917495643e+02	-6.619186017464819827e-01	-6.637393838414062941e-01	-5.316333106553656762e-01	3.400000000000000000e+01
2.360399999917248692e+02	-3.133577609917885809e-01	-4.343540828918648344e-01	-7.319011438003735215e-01	3.600000000000000000e+01
2.368799999916930688e+02	-2.600726813062763654e-01	-1.914933334167123746e-01	-7.130171152379034538e-01	3.500000000000000000e+01
2.377199999916612683e+02	-3.702393203327538629e-01	-1.691515002249062150e-01	-5.743339615341884752e-01	2.800000000000000000e+01
2.385599999916365732e+02	-3.358728047630634705e-01	2.878925317942737649e-02	-6.651374609692117801e-01	3.000000000000000000e+01
2.393999999916047727e+02	-3.951832179293255365e-01	-1.051627556920120554e-01	-7.057958841173546105e-01	3.600000000000000000e+01
2.402399999915729722e+02	-5.424445605231298373e-01	-3.502370402053394116e-01	-7.373582441298975887e-01	2.600000000000000000e+01
2.410799999915482772e+02	-4.666021905615522769e-01	-4.758884173881110513e-01	-3.898357007212140957e-01	3.600000000000000000e+01
2.419199999915164767e+02	-3.611104970774796641e-01	-2.540129451657211490e-01	-7.025809904575410769e-01	2.700000000000000000e+01
2.427599999914846762e+02	-2.977131575363820559e-01	-1.922926641090079158e-01	-2.446566973313482052e-01	3.200000000000000000e+01
2.435999999914599812e+02	-3.043053082505835505e-01	-6.698386183996021259e-01	-4.853485996226165611e-01	4.200000000000000000e+01
2.444399999914281807e+02	-6.272635907143353506e-02	-2.920799664162458953e-01	-7.045785793307208777e-01	3.800000000000000000e+01
2.452799999913963802e+02	-1.978677306545506553e-02	-2.729194384058235556e-01	-7.238085590388241286e-01	2.700000000000000000e+01
2.461199999913716852e+02	-4.457244975844432133e-02	-3.202494075345008184e-01	-7.445562599019699412e-01	4.200000000000000000e+01
2.469599999913398847e+02	-6.139462237528192645e-02	-6.619327724485746245e-01	-6.452704816219894113e-01	4.300000000000000000e+01
2.477999999913080842e+02	-5.668884386113148821e-01	8.098663871818523319e-02	-7.455941133388734876e-01	3.400000000000000000e+01
2.486399999912833891e+02	-9.950079564274361132e-02	-1.152674064388783393e-01	-6.961967379151392521e-01	3.400000000000000000e+01
2.494799999912515887e+02	-4.314951362913284072e-01	6.039045239344531524e-02	-5.957057104826271043e-01	4.600000000000000000e+01
2.503199999912197882e+02	-2.132924861692337970e-01	1.855193236043906069e-01	-7.448129333326023449e-01	3.700000000000000000e+01
2.511599999911879877e+02	-5.851311159759369218e-01	2.227255310085478612e-01	-6.345674196163457736e-01	3.500000000000000000e+01
2.519999999911632926e+02	-7.332262985625632723e-01	-1.363578269775302942e-01	-5.952704816219887007e-01	3.100000000000000000e+01
2.528399999911314922e+02	-1.236246697763867530e-01	1.080803789906727985e-01	-7.262971753445182088e-01	3.100000000000000000e+01
2.536799999910996917e+02	-6.337933676295151031e-01	-4.821613653448082459e-01	-6.970337164932871588e-01	3.000000000000000000e+01
2.545199999910749966e+02	-6.808283612219483416e-01	-1.302506472512128255e-01	-7.471453136370409531e-01	3.500000000000000000e+01
2.553599999910431961e+02	-1.170404903905222227e-01	-1.493789786272579079e-01	-6.366431264901528664e-01	2.900000000000000000e+01
2.561999999910113957e+02	-5.140982791247665773e-01	-2.380441646724502647e-01	-6.954936759094954013e-01	1.700000000000000000e+01
2.570399999909867006e+02	-7.357385312196704774e-01	-4.524870613261136043e-01	-7.438531978963260904e-01	3.900000000000000000e+01
2.578799999909549001e+02	-8.238151748602007274e-01	-4.686302535754229837e-01	-7.026033098862916049e-01	2.500000000000000000e+01
2.587199999909230996e+02	-8.477601637407730095e-01	-5.120694639156777583e-01	-7.429046221744246559e-01	3.200000000000000000e+01
2.595599999908984046e+02	-4.821541591341294009e-01	-7.517720230367732626e-01	-6.227260667444198816e-01	4.700000000000000000e+01
2.603999999908666041e+02	-4.873996370947502044e-01	-7.615521782357692615e-01	-5.820230047387759953e-01	3.900000000000000000e+01
2.612399999908348036e+02	-6.394295356709704947e-01	-2.860534711720319478e-01	-6.123466364556593433e-01	2.500000000000000000e+01
2.620799999908101086e+02	-8.047360447953337825e-01	-4.205623432473082346e-01	-6.341210310413334383e-01	2.000000000000000000e+01
2.629199999907783081e+02	-7.172340915437445119e-01	-6.658719935756529651e-02	-7.253932384801178301e-01	4.400000000000000000e+01
2.637599999907465076e+02	-7.959097239948853542e-01	-5.936233204128527063e-02	-5.853262801938665660e-01	5.000000000000000000e+01
2.645999999907218125e+02	-5.474328877237262247e-01	-8.403722900336418888e-02	-6.956833910538744448e-01	4.000000000000000000e+01
2.654399999906900121e+02	-4.888694513639357808e-01	-1.002509270951428277e-01	-7.470337164932874252e-01	5.100000000000000000e+01
2.662799999906582116e+02	-6.574518965523274971e-01	-1.613114003199598301e-01	-7.486295556489568348e-01	5.200000000000000000e+01
2.671199999906335165e+02	-5.654164822288372250e-01	-2.065208647166425493e-01	-7.489643470802156422e-01	6.500000000000000000e+01
2.679599999906017160e+02	-4.968875288319445360e-01	-1.896271857511901970e-01	-6.997008882289863507e-01	4.600000000000000000e+01
2.687999999905699156e+02	-5.817919653866958640e-01	-2.555905006210235086e-01	-7.010846928115244125e-01	5.100000000000000000e+01
2.696399999905452205e+02	-4.356781162464713475e-01	-1.602330736961228297e-01	-7.424908168228121497e-01	4.200000000000000000e+01
2.704799999905134200e+02	-4.038920702757593517e-01	-2.297639978252199455e-01	-7.033947536872124928e-01	4.800000000000000000e+01
2.713199999904816195e+02	-3.105149186347304635e-01	-2.850695430327245816e-01	-7.440196976922290872e-01	5.300000000000000000e+01
2.721599999904569245e+02	-2.175816864524229288e-01	-3.195550865228771187e-01	-7.546558014116224733e-01	6.700000000000000000e+01
2.729999999904251240e+02	-5.852387022653680049e-01	-2.035181147899471910e-01	-7.057606131347786693e-01	5.800000000000000000e+01
2.738399999903933235e+02	-4.181157922082334721e-02	-4.002859954082147453e-01	-7.575908062923271125e-01	3.500000000000000000e+01
2.746799999903686285e+02	-4.547504928234964439e-01	-3.819875793621569926e-01	-7.289411317317391337e-01	4.300000000000000000e+01
2.755199999903368280e+02	-6.925275402695234561e-01	-4.796900598707392049e-01	-7.396888325948847154e-01	3.300000000000000000e+01
2.763599999903050275e+02	-2.539157894285111183e-01	-1.680457171518678905e-01	-7.702021794561497714e-01	5.000000000000000000e+01
2.771999999902803324e+02	-2.846179423812955633e-01	-2.216029707767521728e-01	-7.716529423249385289e-01	3.600000000000000000e+01
2.780399999902485320e+02	-2.023334705371162556e-01	-6.929072004475855806e-02	-8.032599411949843393e-01	6.100000000000000000e+01
2.788799999902167315e+02	-3.493579583443491288e-01	-2.670812791637739991e-01	-8.046883846350225689e-01	4.800000000000000000e+01
2.797199999901920364e+02	-1.533756789812628085e-01	-7.633448507519169368e-02	-8.062842237906919785e-01	3.800000000000000000e+01
2.805599999901602359e+02	-8.047826986319392972e-01	-2.422373846355174720e-01	-7.568756886525829231e-01	4.500000000000000000e+01
2.813999999901284355e+02	-6.625292012976444767e-01	-5.279747582297709130e-01	-7.171546815119653751e-01	2.600000000000000000e+01
2.822399999901037404e+02	-3.663005255974987051e-01	-1.107995910887620283e-01	-7.178242643744829898e-01	4.500000000000000000e+01
2.830799999900719399e+02	-1.850661415016752187e-01	-3.310856123940659756e-01	-7.386500832382569826e-01	5.600000000000000000e+01
2.839199999900401394e+02	-3.689045482228507922e-01	-2.586244942428272964e-01	-7.594647423876539349e-01	4.800000000000000000e+01
2.847599999900154444e+02	-7.050081167363160262e-01	-1.007516879529024578e-01	-7.204691166814298775e-01	4.800000000000000000e+01
2.855999999899836439e+02	-5.971245216257834443e-01	-3.156961273119556211e-01	-7.711052204008237432e-01	5.300000000000000000e+01
2.864399999899518434e+02	-2.966873354990298139e-01	-2.764224783301241217e-01	-7.718306018352181219e-01	4.600000000000000000e+01
2.872799999899271484e+02	-5.208343356893223586e-01	-3.857661150036939546e-01	-7.229577329871239577e-01	4.900000000000000000e+01
2.881199999898953479e+02	-4.378350190025592781e-01	-3.812511072422708480e-01	-7.633260035615077044e-01	4.400000000000000000e+01
2.889599999898635474e+02	-2.708939032457671203e-01	-2.147228848589772809e-01	-5.430581704165025059e-01	4.700000000000000000e+01
2.897999999898388523e+02	-3.367926199377535568e-01	-1.784262041323803061e-01	-7.226006221271146224e-01	5.700000000000000000e+01
2.906399999898070519e+02	-2.663218315519912949e-01	-6.380656894572354076e-01	-6.831920869890053538e-01	4.300000000000000000e+01
2.914799999897752514e+02	-4.567004357608936971e-01	-4.509420044930863014e-01	-4.243750167127888773e-01	5.500000000000000000e+01
2.923199999897505563e+02	-7.413211954226781586e-01	-4.270750692592777398e-01	-4.051896758621857941e-01	4.200000000000000000e+01
2.931599999897187558e+02	-9.448854325737592319e-01	-5.259284712416096852e-01	-4.261494112984616223e-01	4.900000000000000000e+01
2.939999999896869554e+02	-2.838879898529498291e-01	-7.079225652239511390e-01	-5.568524733041062547e-01	3.800000000000000000e+01
2.948399999896622603e+02	-3.191083980593596436e-01	-1.652456314059378428e-01	-5.973435007366196814e-01	4.200000000000000000e+01
2.956799999896304598e+02	-2.517858269187449594e-01	-2.469012227287183947e-01	-7.077898893116323364e-01	5.800000000000000000e+01
2.965199999895986593e+02	-3.008353485689951867e-02	-4.349493010331304532e-01	-7.584036736022738978e-01	5.600000000000000000e+01
2.973599999895739643e+02	-4.778021699847201376e-02	-3.220910341278706568e-01	-7.283925138878992733e-01	4.800000000000000000e+01
2.981999999895421638e+02	9.507950226783634662e-03	-4.045005517826787411e-01	-5.977675698828814888e-01	5.800000000000000000e+01
2.990399999895103633e+02	-2.677351589197130011e-02	1.062261416779008982e-03	-6.174885770234999072e-01	4.300000000000000000e+01
2.998799999894856683e+02	-1.528253710041518332e-01	-1.556272126763822428e-01	-7.776336533103775928e-01	4.200000000000000000e+01
3.007199999894538678e+02	-5.153131598564897331e-01	-3.899840918464008155e-01	-6.676224935960028972e-01	5.200000000000000000e+01
3.015599999894220673e+02	-3.922664504353434722e-01	-1.849193722142477014e-01	-6.078122087403832197e-01	2.900000000000000000e+01
3.023999999893973722e+02	-8.682721106899968788e-01	-4.365721396815729349e-01	-6.172095841641160874e-01	4.900000000000000000e+01
3.032399999893655718e+02	-8.206310502328193479e-01	-5.091656035708691519e-01	-2.764284041578450868e-01	4.500000000000000000e+01
3.040799999893337713e+02	-9.340548601737168610e-01	-6.862104321286430775e-01	-3.755467867221957690e-01	2.900000000000000000e+01
3.049199999893090762e+02	-9.378787164918129804e-01	-7.829738106587420532e-01	-4.246093707146698648e-01	3.100000000000000000e+01
3.057599999892772757e+02	-8.389062073867989966e-01	-6.733513612997992226e-01	-5.641406627109066818e-01	2.300000000000000000e+01
3.065999999892454753e+02	-8.764157200965705385e-01	-3.945769622539501142e-01	-4.243973361415394052e-01	2.400000000000000000e+01
3.074399999892136748e+02	-7.849209152425231650e-01	-5.170446106780595130e-01	-3.745312527140427505e-01	2.700000000000000000e+01
3.082799999891889797e+02	-6.705391953399377769e-01	-5.008529545762065993e-01	-3.934933992771396660e-01	3.300000000000000000e+01
3.091199999891571792e+02	-6.865093053875490625e-01	-2.407844470887265942e-01	-4.221319141233506045e-01	4.900000000000000000e+01
3.099599999891253788e+02	-9.664932133370882639e-01	-4.486173420945753776e-01	-4.211833384014509463e-01	2.700000000000000000e+01
3.107999999891006837e+02	-9.342296659111752888e-01	-7.850021662877519901e-01	-3.907927483983142380e-01	3.200000000000000000e+01
3.116399999890688832e+02	-9.712469806917631843e-01	-5.266415975369547198e-01	-4.600227281064190876e-01	2.700000000000000000e+01
3.124799999890370827e+02	-9.379437221553601489e-01	-5.688411957063230773e-01	-5.885831249520050434e-01	3.300000000000000000e+01
3.133199999890123877e+02	-9.629574372664997384e-01	-3.624253967397592646e-01	-6.176233895157281495e-01	2.600000000000000000e+01
3.141599999889805872e+02	-4.885932106588377621e-01	-4.090969684434675457e-01	-5.673890355138473396e-01	2.800000000000000000e+01
3.149999999889487867e+02	-3.433332160115050158e-01	-4.015631768211189723e-01	-5.179693406613621320e-01	1.900000000000000000e+01
3.158399999889240917e+02	-5.225323951540623568e-01	-5.511846059983582791e-01	-2.289290760976392392e-01	1.300000000000000000e+01
3.166799999888922912e+02	-7.166707895152022445e-01	-3.019948451258809285e-01	-1.778465838032330382e-01	1.800000000000000000e+01
3.175199999888604907e+02	-4.885546512469716163e-01	-4.259170933143821003e-01	-3.458043560725529986e-01	2.900000000000000000e+01
3.183599999888357956e+02	-7.178902229070018848e-01	-4.412749958073689527e-01	-3.039183643431275783e-01	2.300000000000000000e+01
3.191999999888039952e+02	-8.567695781027282464e-01	-5.663913005550664792e-01	-3.433603786243617506e-01	2.600000000000000000e+01
3.200399999887721947e+02	-7.701293673610791757e-01	-6.155246277284653900e-01	-3.039295240575023982e-01	1.500000000000000000e+01
3.208799999887474996e+02	-8.505308500041799391e-01	-6.527994229562263939e-01	-3.545321486337682515e-01	1.400000000000000000e+01
3.217199999887156991e+02	-7.732183544917674567e-01	-3.979053980699660542e-01	-5.416387805938249755e-02	3.100000000000000000e+01
3.225599999886838987e+02	-5.020635203330883201e-01	-6.972027368326472185e-01	-8.443171120438996979e-02	2.500000000000000000e+01
3.233999999886592036e+02	-7.858822543460952659e-01	-5.263924787612452860e-01	-2.947441832068982137e-01	3.500000000000000000e+01
3.242399999886274031e+02	-8.617716408205247092e-01	-4.911450810286908109e-01	-3.840634406300056369e-01	3.300000000000000000e+01
3.250799999885956026e+02	-8.086024531096072110e-01	-5.213380024591938167e-01	-3.243089543462627233e-01	3.400000000000000000e+01
3.259199999885709076e+02	-4.996387890383289232e-01	-4.728724478596841863e-01	-4.255700020706711939e-01	5.200000000000000000e+01
3.267599999885391071e+02	-9.592261349626056699e-01	-5.356513238274640543e-01	-2.859159532163078055e-01	6.500000000000000000e+01
3.275999999885073066e+02	-5.512333084933729310e-01	-4.085676121982739772e-01	-6.455588423562970135e-01	5.300000000000000000e+01
3.284399999884826116e+02	-9.560712546551428659e-01	-3.844868456234387111e-01	-1.756369603569236659e-01	6.600000000000000000e+01
3.292799999884508111e+02	-8.530704964530748668e-01	-4.249133762035413042e-01	-4.855700020706725795e-01	6.900000000000000000e+01
3.301199999884190106e+02	-4.317966448877861296e-01	-2.148735505778684995e-01	-7.162619043619407044e-01	6.500000000000000000e+01
3.309599999883943156e+02	-2.240945263535145671e-01	-2.700946121782692444e-01	-4.471212023688391213e-01	8.400000000000000000e+01
3.317999999883625151e+02	-6.590588228666369730e-01	-5.957612754120908960e-01	-2.869314872244590475e-01	8.300000000000000000e+01
3.326399999883307146e+02	-3.231385513635487428e-01	1.240037215324374387e-01	-4.465074180781973823e-01	6.300000000000000000e+01
3.334799999883060195e+02	-8.783816804827289104e-01	-1.468105033712898688e-01	-4.463958209344438544e-01	4.900000000000000000e+01
3.343199999882742190e+02	-8.629909231654266932e-01	-3.083062220420522692e-01	-4.670542440825871111e-01	3.600000000000000000e+01
3.351599999882424186e+02	-8.402781753599128933e-01	-4.379782346681615479e-01	-3.670319246538369384e-01	5.400000000000000000e+01
3.359999999882177235e+02	-9.615162931452836403e-01	-2.712950734125332275e-01	-1.646883846350224445e-01	5.800000000000000000e+01
3.368399999881859230e+02	-6.687688516486218759e-01	-3.523402873945489233e-01	-5.524229626168359886e-01	4.900000000000000000e+01
3.376799999881541225e+02	-5.528165056832570201e-01	-1.390565207125966651e-01	-5.711284357493005004e-01	5.000000000000000000e+01
3.385199999881294275e+02	-6.099200066521994756e-01	-1.780796330284495355e-01	-7.504700126011565331e-01	4.700000000000000000e+01
3.393599999880976270e+02	-8.516398464528585066e-01	4.584534021992681119e-02	-7.306597277455377792e-01	4.200000000000000000e+01
3.401999999880658265e+02	-1.081395192002045036e+00	-2.444431306912324686e-01	-6.406262486024107972e-01	5.100000000000000000e+01
3.410399999880411315e+02	-9.095897450598542378e-01	-5.942455791349043892e-01	-4.299901448830185657e-01	4.200000000000000000e+01
3.418799999880093310e+02	-1.084421683155827765e+00	-2.703139992316891949e-01	-5.702802974567768857e-01	4.600000000000000000e+01
3.427199999879775305e+02	-9.627123910581971700e-01	-4.957480978425703455e-01	-6.814185883230576835e-01	5.100000000000000000e+01
3.435599999879528355e+02	-9.052930715499023506e-01	-5.458795872028172624e-01	-5.813851091799309145e-01	8.700000000000000000e+01
3.443999999879210350e+02	-6.948032466813351959e-01	-8.499389048420837867e-01	-7.616083034674381302e-01	6.300000000000000000e+01
3.452399999878892345e+02	-6.791994836893771037e-01	-2.503703601042150950e-01	-7.520435323280745266e-01	5.300000000000000000e+01
3.460799999878645394e+02	-1.004707063217924912e+00	-5.448843653083468297e-01	-6.618203380405685010e-01	5.800000000000000000e+01
3.469199999878327390e+02	-8.360449060754930883e-01	-8.719632100468110991e-01	-3.622332474724547779e-01	7.900000000000000000e+01
3.477599999878009385e+02	-9.921656586111957665e-01	-5.466068058903434945e-01	-6.634496563393623703e-01	5.500000000000000000e+01
3.485999999877762434e+02	-8.563144102037547611e-01	-6.766275313241205680e-01	-6.348446206362767796e-01	7.900000000000000000e+01
3.494399999877444429e+02	-6.552418250366400798e-01	-1.934638823053163037e-01	-7.264850986494466589e-01	5.900000000000000000e+01
3.502799999877126425e+02	-7.279194730118661028e-01	-8.306336965429377273e-01	-4.876903478019807281e-01	6.900000000000000000e+01
3.511199999876879474e+02	-9.309800741748190944e-01	-5.825856557206581243e-01	-4.181144169482422512e-01	5.700000000000000000e+01
3.519599999876561469e+02	-6.435656233427948791e-01	-6.195278437695748153e-01	-4.189513955263892697e-01	7.000000000000000000e+01
3.527999999876243464e+02	-7.500838837581866869e-01	-7.332056774367572416e-01	-2.789067566688894217e-01	5.200000000000000000e+01
3.536399999875996514e+02	-7.901579165342837996e-01	-9.183270254653201903e-01	-1.691299509563943815e-01	6.100000000000000000e+01
3.544799999875678509e+02	-7.373374479396126446e-01	-8.960201782452834607e-01	-5.700338878207942273e-01	5.500000000000000000e+01
3.553199999875360504e+02	-6.418302329526781591e-01	-5.563969061023890106e-01	-4.005025958245571616e-01	5.800000000000000000e+01
3.561599999875113554e+02	-1.163905275411217133e+00	-6.966636334568470090e-01	-5.902236029651746207e-01	7.000000000000000000e+01
3.569999999874795549e+02	-6.877548350233730901e-01	-5.441962843547241135e-01	-6.602459223939254329e-01	5.700000000000000000e+01
3.578399999874477544e+02	-1.055503298386380351e+00	-1.283180659300562354e-01	-7.408820261133177709e-01	6.900000000000000000e+01
3.586799999874159539e+02	-6.694130904919752822e-01	-3.393890805373462882e-01	-7.620426364083492388e-01	6.700000000000000000e+01
3.595199999873912589e+02	-6.351851907704606504e-01	3.830353870612590583e-02	-7.234487604196373489e-01	6.800000000000000000e+01
3.603599999873594584e+02	-7.344597521745619417e-01	-2.855240781759889046e-01	-7.443638569984134534e-01	6.100000000000000000e+01
3.611999999873276579e+02	-5.835330454068277106e-01	-4.157272994196130611e-01	-7.747209678584234815e-01	4.700000000000000000e+01
3.620399999873029628e+02	-6.591329025094481153e-01	-4.336494778750861201e-01	-7.446428498577963850e-01	5.100000000000000000e+01
3.628799999872711624e+02	-6.108818508497364519e-01	-7.381364498562774656e-01	-7.040513849959051385e-01	5.400000000000000000e+01
3.637199999872393619e+02	-6.650796968471475168e-01	-5.857635978836963631e-01	-7.737500727077715190e-01	5.100000000000000000e+01
3.645599999872146668e+02	-4.849824100142434702e-01	-6.709808383415598598e-01	-7.444531347134155652e-01	7.500000000000000000e+01
3.653999999871828663e+02	-7.672055706732585634e-01	-5.528395323332517819e-01	-7.457141824378243911e-01	8.300000000000000000e+01
3.662399999871510659e+02	-9.997241348258825155e-01	-7.162681212203700909e-01	-7.462386890134640183e-01	6.800000000000000000e+01
3.670799999871263708e+02	-8.737384453710888010e-01	-9.199098177247559960e-01	-7.263614458715932365e-01	5.500000000000000000e+01
3.679199999870945703e+02	-7.768465125797874293e-01	-8.311565737145887311e-01	-4.259820155828322186e-01	7.900000000000000000e+01
3.687599999870627698e+02	-7.515318418852388049e-01	-7.573621530213685560e-01	-7.255021478646948019e-01	9.200000000000000000e+01
3.695999999870380748e+02	-7.370897119159849353e-01	-6.843904480358524722e-01	-6.855356270078196701e-01	7.400000000000000000e+01
3.704399999870062743e+02	-8.230084027596760166e-01	-8.376086764283563468e-01	-5.155467867221954492e-01	7.000000000000000000e+01
3.712799999869744738e+02	-6.499997131256698424e-01	-9.544249741953745314e-01	-5.656137450084477436e-01	7.000000000000000000e+01
3.721199999869497788e+02	-6.239747772205639365e-01	-8.801137717912599356e-01	-4.659150572965806703e-01	6.800000000000000000e+01
3.729599999869179783e+02	-8.119912662397474890e-01	-2.626740384638495129e-01	-4.361494112984622973e-01	7.600000000000000000e+01
3.737999999868861778e+02	-5.597553713798539832e-01	-9.423742437906170721e-01	-7.156807032946987945e-01	7.300000000000000000e+01
3.746399999868614827e+02	-1.272856395580486577e+00	-6.302165256298941642e-01	-7.254240298640675100e-01	7.900000000000000000e+01
3.754799999868296823e+02	-8.105993056230573757e-01	-3.299339254457489545e-01	-7.150222801465559996e-01	7.400000000000000000e+01
3.763199999867978818e+02	-4.869762197850704410e-01	-3.327072490425972973e-01	-5.948214052878011415e-01	6.200000000000000000e+01
3.771599999867731867e+02	-9.361922732584417872e-01	-6.980120919442551752e-01	-7.752231550053108045e-01	6.500000000000000000e+01
3.779999999867413862e+02	-6.125552476279665370e-01	-5.214800324297108602e-01	-6.056025852940711829e-01	7.800000000000000000e+01
3.788399999867095858e+02	-6.181193507872144721e-01	-7.760533756927330273e-01	-7.364395638722194271e-01	7.100000000000000000e+01
3.796799999866848907e+02	-5.708340120865322831e-01	-5.423702536472916336e-01	-6.672765424503683818e-01	5.200000000000000000e+01
3.805199999866530902e+02	-5.406185197942754428e-01	-6.885561626766758536e-01	-5.278122087403840368e-01	6.300000000000000000e+01
3.813599999866212897e+02	-7.595150818016769279e-01	-7.245260137511504439e-01	-6.582809167441459053e-01	4.500000000000000000e+01
3.821999999865965947e+02	-7.293574851949777837e-01	-5.343209907570862782e-01	-7.287719441766591366e-01	6.400000000000000000e+01
3.830399999865647942e+02	-5.409789429230578151e-01	-6.918214871692907053e-01	-4.492406521804221953e-01	5.600000000000000000e+01
3.838799999865329937e+02	-5.259010621310871159e-01	-4.287672329610803246e-01	-3.894192076104276978e-01	7.300000000000000000e+01
3.847199999865082987e+02	-7.676423195086137241e-01	-2.558219145327882416e-01	-6.592406521804212716e-01	7.400000000000000000e+01
3.855599999864764982e+02	-6.962128057968115513e-01	-3.779213563580405832e-01	-6.292071730372965632e-01	8.200000000000000000e+01
3.863999999864446977e+02	-7.235748929473473368e-01	-4.329398099692411961e-01	-7.691290550366680634e-01	6.900000000000000000e+01
3.872399999864200026e+02	-8.310163747675147761e-01	-2.094381323344904899e-01	-7.290620967504168881e-01	6.700000000000000000e+01
3.880799999863882022e+02	-8.045983485448893191e-01	-2.717313687791662602e-01	-7.391402147510448550e-01	7.300000000000000000e+01
3.889199999863564017e+02	-7.799255447834418931e-01	-3.025801122212481431e-01	-7.498097976135635889e-01	6.500000000000000000e+01
3.897599999863317066e+02	-6.819275471492858287e-01	-1.330951184231388140e-02	-7.103454639035771123e-01	7.100000000000000000e+01
3.905999999862999061e+02	-6.164356976103064767e-01	-2.048163128538682543e-02	-7.301222696160709624e-01	5.500000000000000000e+01
3.914399999862681057e+02	-7.523959811159919298e-01	-3.234967565118669341e-01	-3.295308047541807284e-01	6.200000000000000000e+01
3.922799999862434106e+02	-9.247179331160921834e-01	-7.238977447497205731e-01	-4.690397773216661292e-01	4.500000000000000000e+01
3.931199999862116101e+02	-7.231895816035205371e-01	-7.438778998857156211e-01	-2.794973256110537818e-01	4.600000000000000000e+01
3.939599999861798096e+02	-5.764394622442914340e-01	-8.923611683101722036e-01	-3.808141719073390163e-01	4.300000000000000000e+01
3.947999999861551146e+02	-8.340260410172106731e-01	-4.562717411938219669e-01	-7.414167964836066993e-01	5.500000000000000000e+01
3.956399999861233141e+02	-6.941374114067855317e-01	-6.684699350178053834e-01	-4.122537750617540908e-01	4.200000000000000000e+01
3.964799999860915136e+02	-8.746910056147960688e-01	-9.317115244955527231e-01	-3.533362673561581957e-01	5.400000000000000000e+01
3.973199999860668186e+02	-9.033327710405032462e-01	-6.494495479389676973e-01	-1.835706213580401425e-01	4.800000000000000000e+01
3.981599999860350181e+02	-6.156913834945676456e-01	-7.165265828032314488e-01	-2.132246702124067639e-01	5.600000000000000000e+01
3.989999999860032176e+02	-8.471467966833969854e-01	-6.988500275762241642e-01	-2.637268573592956855e-01	4.000000000000000000e+01
3.998399999859785225e+02	-7.995292131693716442e-01	-9.278160880014070244e-01	-3.349209467974523236e-01	4.200000000000000000e+01
4.006799999859467221e+02	-8.848258214974755731e-01	-7.440407986583732480e-01	-4.557021268037235728e-01	4.600000000000000000e+01
4.015199999859149216e+02	-9.017360423749281040e-01	-4.824519728687626241e-01	-3.164721470956202154e-01	3.700000000000000000e+01
4.023599999858902265e+02	-1.119972397142028342e+00	-3.391470419245852241e-01	-4.470524522431356118e-01	5.500000000000000000e+01
4.031999999858584260e+02	-1.099822420341361351e+00	-3.168922621167489240e-01	-1.766283830968751190e-01	5.500000000000000000e+01
4.040399999858266256e+02	-1.101967206643770680e+00	-6.019662152163043345e-01	-1.668292579556291955e-01	4.300000000000000000e+01
4.048799999858019305e+02	-7.232558879238375482e-01	-6.215865208054207613e-01	-2.869743342425108423e-01	6.100000000000000000e+01
4.057199999857701300e+02	-7.147648382693922997e-01	-4.330922512912973588e-01	-3.472979659593935509e-01	6.800000000000000000e+01
4.065599999857383295e+02	-6.099836881660856136e-01	-4.383173587432036555e-01	-4.378113128206564397e-01	7.300000000000000000e+01
4.073999999857136345e+02	-1.191841984761627060e+00	-3.696313820570740205e-01	-5.684474165400486001e-01	5.300000000000000000e+01
4.082399999856818340e+02	-1.087227077926321783e+00	-7.000311162590460157e-01	-3.897642628363362505e-01	4.700000000000000000e+01
4.090799999856500335e+02	-1.053918123477224356e+00	-7.411609595802204353e-01	-7.069051912948598471e-02	4.500000000000000000e+01
4.099199999856253385e+02	-1.151230361401317737e+00	-7.048570046883515516e-01	-4.086907455949262413e-02	3.600000000000000000e+01
4.107599999855935380e+02	-8.210309604743706302e-01	-8.116567358964701384e-01	-3.098067170324458885e-02	3.200000000000000000e+01
4.115999999855617375e+02	-7.993112213946815814e-01	-9.995656477010044227e-01	-6.021065141134762655e-02	4.400000000000000000e+01
4.124399999855370424e+02	-6.331026962164543193e-01	-9.895585768006096572e-01	-5.066819970073677126e-02	4.700000000000000000e+01
4.132799999855052420e+02	-8.950986382707952771e-01	-1.016758940831079983e+00	-1.416167754226371756e-01	5.400000000000000000e+01
4.141199999854734415e+02	-1.258797587839470822e+00	-7.554614757674382730e-01	-1.524425942864100492e-01	4.000000000000000000e+01
4.149599999854416410e+02	-1.096025232284127071e+00	-1.030098929017224663e+00	1.266757882779421251e-01	6.500000000000000000e+01
4.157999999854169459e+02	-8.993691013385394228e-01	-1.018562860865698028e+00	-5.444018315958931709e-02	7.600000000000000000e+01
4.166399999853851455e+02	-8.163877451313048539e-01	-1.014154139042146241e+00	5.423181082974970479e-02	5.800000000000000000e+01
4.174799999853533450e+02	-5.354753939756378145e-01	-9.867961814076728899e-01	-9.689532032215719681e-02	7.000000000000000000e+01
4.183199999853286499e+02	-5.471895262363197787e-01	-9.887923667827163143e-01	1.323569788146983228e-01	8.200000000000000000e+01
4.191599999852968494e+02	-4.747643005922306259e-01	-9.851168848828351088e-01	1.308950562315320809e-01	5.200000000000000000e+01
4.199999999852650490e+02	-4.720202635996457730e-01	-5.333342660018463022e-01	8.948893222024523197e-02	4.200000000000000000e+01
4.208399999852403539e+02	-8.641627565401535094e-01	-4.746643229882572257e-01	3.998237236515036486e-01	6.900000000000000000e+01
4.216799999852085534e+02	-6.652473924019339790e-01	-6.423296795044493024e-01	3.602701122265150602e-01	5.500000000000000000e+01
4.225199999851767529e+02	-3.157074847540570772e-01	-6.953378473748283994e-01	3.593884947908660976e-01	6.900000000000000000e+01
4.233599999851520579e+02	-3.043191409173644502e-01	-7.064148497351911971e-01	3.982390442102108352e-01	4.600000000000000000e+01
4.241999999851202574e+02	-2.955922794644045837e-01	-9.798393475937938746e-01	3.365539273395397046e-01	5.300000000000000000e+01
4.250399999850884569e+02	-4.082217711056692622e-01	-6.932544709922474624e-01	3.952817199007530036e-01	5.700000000000000000e+01
4.258799999850637619e+02	-8.327038792866012784e-01	-5.942719652678398745e-01	2.444670607513570459e-01	7.900000000000000000e+01
4.267199999850319614e+02	-4.065296680558496689e-01	-5.261984693269656788e-01	3.733176101706998651e-01	6.600000000000000000e+01
4.275599999850001609e+02	-3.035101624738167914e-01	-6.363806609620255017e-01	3.525252704500525525e-01	6.700000000000000000e+01
4.283999999849754658e+02	-6.623442488254411842e-01	-7.531724796459098314e-01	2.223243955912979075e-01	5.800000000000000000e+01
4.292399999849436654e+02	-5.180289783251517122e-01	-5.344024268197387073e-01	3.922574373050444763e-01	6.900000000000000000e+01
4.300799999849118649e+02	-3.224186856852071514e-01	-6.281653537203855109e-01	2.917998890156576763e-01	4.800000000000000000e+01
4.309199999848871698e+02	-3.100810055373450780e-01	-3.227954749446748650e-01	1.130306153140914205e-03	6.200000000000000000e+01
4.317599999848553693e+02	-4.211757827854683001e-01	-3.612461367343655638e-01	-3.401530610000200738e-01	6.400000000000000000e+01
4.325999999848235689e+02	-3.028377682135179327e-01	-7.120745044461891382e-01	-2.716484627263113794e-01	6.900000000000000000e+01
4.334399999847988738e+02	-8.160755947579403369e-01	-3.754118194798845565e-01	-6.326639967344638293e-01	7.000000000000000000e+01
4.342799999847670733e+02	-5.514292608972120036e-01	-5.485692023698316433e-01	-2.532666213107308550e-01	7.800000000000000000e+01
4.351199999847352728e+02	-5.444018058058404108e-01	-6.434066945080374467e-01	-4.631550241669781798e-01	8.700000000000000000e+01
4.359599999847105778e+02	-6.584396623542723148e-01	-6.290429076554193699e-01	-6.435009753126115228e-01	5.200000000000000000e+01
4.367999999846787773e+02	-6.783801368981521307e-01	-4.518695063680979729e-01	-7.641593984607557566e-01	7.900000000000000000e+01
4.376399999846469768e+02	-4.991583203865097573e-01	-5.986999897289688732e-01	-5.554092864707902422e-01	5.900000000000000000e+01
4.384799999846222818e+02	-5.543709418645050846e-01	-5.181270379183455788e-01	-8.168935284827054666e-01	6.000000000000000000e+01
4.393199999845904813e+02	-8.197687288969710551e-01	-5.864934378736172960e-01	-8.070944033414608754e-01	7.800000000000000000e+01
4.401599999845586808e+02	-7.066427498577638744e-01	-6.846872826136394252e-01	-7.467149730527014029e-01	6.800000000000000000e+01
4.409999999845339858e+02	-7.057797633458982034e-01	-6.745790857902171922e-01	-7.766033759089467914e-01	5.700000000000000000e+01
4.418399999845021853e+02	-9.121283484550843923e-01	-8.555012165646900257e-01	-8.168600493395792306e-01	6.200000000000000000e+01
4.426799999844703848e+02	-6.336894589073409634e-01	-7.436436762826907909e-01	-7.667596119102024765e-01	6.500000000000000000e+01
4.435199999844456897e+02	-7.394797198918112713e-01	-6.979781073337658626e-01	-8.163355427639387152e-01	7.400000000000000000e+01
4.443599999844138893e+02	-5.608231236570233591e-01	-5.186618854856526184e-01	-7.663801816214408369e-01	9.900000000000000000e+01
4.451999999843820888e+02	-3.635342103852465812e-01	-2.961437052944404513e-01	-8.168488896252035225e-01	8.800000000000000000e+01
4.460399999843573937e+02	-5.563835727508319451e-01	-2.141256594604481478e-01	-8.176412293458503733e-01	7.900000000000000000e+01
4.468799999843255932e+02	-2.973032188066788706e-01	-3.144480400888483018e-01	-6.178086250614809316e-01	8.400000000000000000e+01
4.477199999842937927e+02	-4.505989548597284511e-01	-3.558126892440149902e-01	-8.171836810564632181e-01	7.200000000000000000e+01
4.485599999842690977e+02	-8.347133250533076421e-01	-5.592923077488833883e-01	-4.666145356233224462e-01	7.100000000000000000e+01
4.493999999842372972e+02	-2.850840543519588266e-01	-2.948346310149521088e-01	-3.955097239001679199e-01	7.300000000000000000e+01
4.502399999842054967e+02	-5.543320303008876238e-01	-4.904478393924947000e-01	-7.942933150332578407e-01	7.900000000000000000e+01
4.510799999841808017e+02	-4.906004261876013572e-01	-4.875670040734512156e-01	-7.837464890288678987e-01	8.800000000000000000e+01
4.519199999841490012e+02	-5.890045332604820771e-01	-3.994924484359678729e-01	-7.137353293144919064e-01	7.900000000000000000e+01
4.527599999841172007e+02	-2.665800005893821378e-01	-3.596454895339604718e-01	-4.137911278863697362e-01	8.200000000000000000e+01
4.535999999840925057e+02	-2.865523134422431895e-01	-3.611123783246661390e-01	-4.835121350269879770e-01	5.800000000000000000e+01
4.544399999840607052e+02	-3.476798596356935889e-01	-3.651838632554049724e-01	-4.929318298794722608e-01	5.300000000000000000e+01
4.552799999840289047e+02	-4.747232756269461618e-01	-6.677939076411849584e-01	-6.124296427325823799e-01	6.600000000000000000e+01
4.561199999840042096e+02	-5.390216850018170192e-01	-4.618522136102374276e-01	-7.620278930150710117e-01	7.800000000000000000e+01
4.569599999839724092e+02	-5.555997893049813285e-01	-5.150540859823529161e-01	-7.819609347288203338e-01	6.800000000000000000e+01
4.577999999839406087e+02	-5.309394093309407481e-01	-3.974665656908324962e-01	-7.625747190194620551e-01	7.500000000000000000e+01
4.586399999839159136e+02	-3.649883715567874276e-01	-3.564148911557261101e-01	-8.131438644526025605e-01	5.700000000000000000e+01
4.594799999838841131e+02	-5.735087280328450277e-01	-5.162370032500565031e-01	-7.730880658807257610e-01	7.700000000000000000e+01
4.603199999838523127e+02	-6.204247546072174657e-01	-5.823314279579090424e-01	-7.234005378832333299e-01	4.200000000000000000e+01
4.611599999838276176e+02	-5.296856175504736086e-01	-8.393349570854606867e-01	-8.139585236019999392e-01	7.200000000000000000e+01
4.619999999837958171e+02	-2.484882638356893381e-01	-8.117842569440139044e-01	-5.944718704632627748e-01	5.900000000000000000e+01
4.628399999837640166e+02	-1.031423920077180867e+00	-6.699032607097805680e-01	-4.145388287495155311e-01	6.300000000000000000e+01
4.636799999837393216e+02	-6.585351511665074042e-01	-7.535957031138220685e-01	-5.943156344620090792e-01	5.700000000000000000e+01
4.645199999837075211e+02	-2.605263325492757076e-01	-7.399937260767206482e-01	-6.843491136051342849e-01	7.100000000000000000e+01
4.653599999836757206e+02	-5.078454230244808798e-01	-7.870384576662523557e-01	-6.038022876007458351e-01	6.900000000000000000e+01
4.661999999836439201e+02	-2.865631535252894935e-01	-6.272598313286312788e-01	-7.735902530276130840e-01	6.500000000000000000e+01
4.670399999836192251e+02	-2.277180128148899030e-01	-7.300706543225317091e-01	-7.842933150332589420e-01	4.700000000000000000e+01
4.678799999835874246e+02	-3.396038490605342020e-01	-4.543021544736358663e-01	-7.750521756107793259e-01	5.100000000000000000e+01
4.687199999835556241e+02	-6.341098936210869397e-01	-7.473760044327377727e-01	-7.954204461851652752e-01	4.800000000000000000e+01
4.695599999835309291e+02	-4.142838040166978431e-01	-2.626271617684103887e-01	-8.055878419007935776e-01	4.500000000000000000e+01
4.703999999834991286e+02	-9.533647465757191242e-01	-5.177342196287497700e-01	-7.257552376164242425e-01	4.700000000000000000e+01
4.712399999834673281e+02	-4.119004680783184824e-01	-2.978369116678312167e-01	-6.655878419007938973e-01	3.900000000000000000e+01
4.720799999834426330e+02	-1.046326338131851941e+00	-7.063529928064760099e-01	-6.350410158964043816e-01	6.200000000000000000e+01
4.729199999834108326e+02	-1.193781084439020646e+00	-7.074893724673518847e-01	-4.748847798951496557e-01	6.600000000000000000e+01
4.737599999833790321e+02	-7.485292152026374879e-01	-9.660608190483337410e-01	-4.948178216088985337e-01	6.000000000000000000e+01
4.745999999833543370e+02	-4.694034628760626049e-01	-5.827100329965801961e-01	-5.446615856076446605e-01	7.700000000000000000e+01
4.754399999833225365e+02	-7.906538196417045583e-01	-4.879779851464309814e-01	-6.643156344620093634e-01	6.500000000000000000e+01
4.762799999832907361e+02	-6.908013777376780240e-01	-4.206446791412830066e-01	-4.536014127419889519e-01	5.100000000000000000e+01
4.771199999832660410e+02	-6.637176999506735342e-01	-5.249771949734949317e-01	-4.627867535925922482e-01	6.200000000000000000e+01
4.779599999832342405e+02	-8.428393658038686453e-01	-5.159787223731164829e-01	-4.123961635894559663e-01	8.100000000000000000e+01
4.787999999832024400e+02	-8.828625435327772664e-01	-5.729110246693078778e-01	-6.247428159008361348e-02	6.900000000000000000e+01
4.796399999831777450e+02	-8.598132525462354181e-01	-6.035610263273873954e-01	-2.123850038750800806e-01	8.000000000000000000e+01
4.804799999831459445e+02	-7.436777387178210574e-01	-6.398007396537952474e-01	-4.220725318725726538e-01	6.000000000000000000e+01
4.813199999831141440e+02	-8.552466715558004751e-01	-5.531273708694577351e-01	-2.518381778706917373e-01	5.600000000000000000e+01
4.821599999830894490e+02	-1.036424673844038580e+00	-6.900619935176486308e-01	8.507773274942564967e-03	5.000000000000000000e+01
4.829999999830576485e+02	-9.303583642964206035e-01	-7.272856677735664022e-01	1.791327172799599410e-01	5.100000000000000000e+01
4.838399999830258480e+02	-1.188346161907741561e+00	-7.957072997076277687e-01	-6.992986671251522068e-02	6.600000000000000000e+01
4.846799999830011529e+02	-1.033981685134659045e+00	-7.767899090777010684e-01	-2.399745055700153173e-01	4.700000000000000000e+01
4.855199999829693525e+02	-1.012200479066230230e+00	-9.756971684178932236e-01	-8.963971413875615468e-02	4.500000000000000000e+01
4.863599999829375520e+02	-1.227387468112219437e+00	-7.475023002696605801e-01	-7.838982612872147371e-02	3.700000000000000000e+01
4.871999999829128569e+02	-1.247911116395890474e+00	-4.554773296684722084e-01	-1.583898261287215448e-01	3.400000000000000000e+01
4.880399999828810564e+02	-9.642964055976364079e-01	-8.273458403861866373e-01	-2.394276795656251622e-01	3.900000000000000000e+01
4.888799999828492560e+02	-8.996410287277178952e-01	-5.508710512989871688e-01	-2.998740681406371067e-01	4.700000000000000000e+01
4.897199999828245609e+02	-8.003162103393002269e-01	-3.456091588081804389e-01	-1.001642207143964569e-01	4.800000000000000000e+01
4.905599999827927604e+02	-1.069784943564169311e+00	-4.262259147076807864e-01	-1.801530610000199317e-01	6.000000000000000000e+01
4.913999999827609599e+02	-8.616789088485745651e-01	-4.356081279953016860e-01	-2.296285544243810151e-01	4.900000000000000000e+01
4.922399999827362649e+02	-9.277206483435165296e-01	-2.723965088650750488e-01	-4.988920132756096137e-01	7.300000000000000000e+01
4.930799999827044644e+02	-7.851218575779519426e-01	-4.121827110739744171e-01	-4.388585341324846567e-01	7.300000000000000000e+01
4.939199999826726639e+02	-1.229268196130238522e+00	-3.982472301186081864e-01	-5.287357772743561668e-01	5.700000000000000000e+01
4.947599999826479689e+02	-8.646922623623396476e-01	-5.771017403491924824e-01	-3.982893886993448263e-01	6.900000000000000000e+01
4.955999999826161684e+02	-9.017096118608840527e-01	-5.384251614534232289e-01	-4.577760418380796281e-01	6.900000000000000000e+01
4.964399999825843679e+02	-9.134420359223938135e-01	-5.606034284468872642e-01	-3.078318404099578132e-01	6.800000000000000000e+01
4.972799999825596728e+02	-1.255336191433524817e+00	-6.553192535721610312e-01	-5.479099584105835419e-01	8.300000000000000000e+01
4.981199999825278724e+02	-1.040363419863751915e+00	-4.640246475715450458e-01	-5.080996735549634380e-01	6.900000000000000000e+01
4.989599999824960719e+02	-9.646900324924345682e-01	-2.075303343401433409e-01	-3.390705687056154716e-01	5.200000000000000000e+01
4.997999999824713768e+02	-6.822776725691284128e-01	-8.581265002617399773e-02	-5.704655330025287796e-01	4.300000000000000000e+01
5.006399999824395763e+02	-9.644374382720606320e-01	-3.134161085190161344e-01	-3.207445258619108230e-01	5.500000000000000000e+01
5.014799999824077759e+02	-6.594557004960641677e-01	-2.106218254049405658e-01	-1.806664078612838509e-01	5.000000000000000000e+01
5.023199999823830808e+02	-9.519119616919162752e-01	-1.024955787357004766e-01	-3.303650955731507466e-01	5.100000000000000000e+01
5.031599999823512803e+02	-1.059942502458387281e+00	-9.838082021481397987e-02	-5.000798471314027438e-02	4.400000000000000000e+01
5.039999999823194798e+02	-9.688745094282289472e-01	-9.298666700713376088e-02	-2.502981372868990917e-01	3.500000000000000000e+01
5.048399999822947848e+02	-5.956668524007397991e-01	-7.009219730139193416e-02	2.194898281399693118e-01	4.500000000000000000e+01
5.056799999822629843e+02	-7.765795915326521026e-01	-3.964757342712328381e-01	-2.611797547225487293e-01	4.200000000000000000e+01
5.065199999822311838e+02	-6.309989298452478579e-01	-9.281965964836835781e-02	-1.426974758775898522e-01	3.500000000000000000e+01
5.073599999822064888e+02	-9.409549674563209010e-01	-8.473866082018695067e-01	-2.443379538907608506e-01	4.200000000000000000e+01
5.081999999821746883e+02	-6.759628628930798300e-01	-4.422297957986263128e-01	1.245349149573344860e-01	4.400000000000000000e+01
5.090399999821428878e+02	-7.873534771900452256e-01	-3.645140027540811900e-01	-3.650633353251553359e-01	4.600000000000000000e+01
5.098799999821181927e+02	-7.782159362005209857e-01	-3.845393578905884624e-01	-5.382460702949565245e-02	4.800000000000000000e+01
5.107199999820863923e+02	-6.774731181649933376e-01	-1.897896323172911792e-01	-3.134563364551112841e-01	5.800000000000000000e+01
5.115599999820545918e+02	-5.595662192506409838e-01	-8.762706434301215097e-02	-2.739473638876246397e-01	4.800000000000000000e+01
5.123999999820298399e+02	-7.619915833754369316e-01	-7.200117192722341741e-01	-5.445946273213921884e-01	7.600000000000000000e+01
5.132399999819981531e+02	-6.078447121962646804e-01	-5.428956943616736197e-01	-2.049628978957782621e-01	7.100000000000000000e+01
5.140799999819662389e+02	-7.947813284940714595e-01	-7.441264499923967435e-01	-4.151860921832835061e-01	5.700000000000000000e+01
5.149199999819416007e+02	-8.052604010152464298e-01	-6.078583417614780160e-01	-7.250410158964046836e-01	5.700000000000000000e+01
5.157599999819098002e+02	-8.890554750364323411e-01	-7.810400023139258963e-01	-7.447843424657714095e-01	5.900000000000000000e+01
5.165999999818779997e+02	-7.388544146784141731e-01	-8.458710246020935131e-01	-4.948178216088985337e-01	4.200000000000000000e+01
5.174399999818533615e+02	-7.828107849847469879e-01	-8.264498733383955908e-01	-5.147620230370213434e-01	6.100000000000000000e+01
5.182799999818214474e+02	-6.675892524700408615e-01	-9.986201184599394765e-01	-5.547955021801467268e-01	6.500000000000000000e+01
5.191199999817897606e+02	-9.500531707848978158e-01	-1.016087671689891891e+00	-4.342263567470068253e-01	5.400000000000000000e+01
5.199599999817650087e+02	-7.397909226470140709e-01	-8.872719749473390038e-01	-3.936125724563650508e-01	5.700000000000000000e+01
5.207999999817332082e+02	-9.411003448898043189e-01	-8.575736368242665719e-01	-3.342263567470071806e-01	4.000000000000000000e+01
5.216399999817014077e+02	-9.001356946570631123e-01	-8.450479960341148455e-01	-2.146504258932688813e-01	4.400000000000000000e+01
5.224799999816696072e+02	-8.183376895348786206e-01	-8.202677129246431775e-01	-6.443839132013806648e-02	3.400000000000000000e+01
5.233199999816449690e+02	-9.571575229022997178e-01	-7.872560913182162778e-01	-6.412591931762889885e-02	4.000000000000000000e+01
5.241599999816130548e+02	-8.932467628010449801e-01	-6.474202575799115067e-01	2.686729526177344951e-02	5.600000000000000000e+01
5.249999999815813680e+02	-1.297947615804570631e+00	-1.031200450028366689e+00	-1.027979133069676365e-01	4.800000000000000000e+01
5.258399999815566161e+02	-9.902786001536476590e-01	-7.617977094880110656e-01	2.274364406949134221e-01	7.900000000000000000e+01
5.266799999815248157e+02	-1.210365040165683581e+00	-7.668676356202652755e-01	3.875033989811660362e-01	9.200000000000000000e+01
5.275199999814930152e+02	-1.228046458262365803e+00	-6.754867109566990990e-01	2.775145586955423127e-01	9.500000000000000000e+01
5.283599999814682633e+02	-9.324469846275462714e-01	-5.542598521667621014e-01	2.375368781242910288e-01	6.900000000000000000e+01
5.291999999814365765e+02	-1.322916103465068716e+00	-6.849702385708180685e-01	2.772020866930322569e-01	7.000000000000000000e+01
5.300399999814046623e+02	-8.359859014815320677e-01	-1.087290964508264679e+00	-8.242964273258213126e-02	7.700000000000000000e+01
5.308799999813800241e+02	-7.414970412032459990e-01	-4.534154881406866622e-01	1.783068984161877424e-01	6.600000000000000000e+01
5.317199999813482236e+02	-7.022305549394829427e-01	-5.676894813243240634e-01	3.888760438493275018e-01	5.200000000000000000e+01
5.325599999813164231e+02	-6.323672316269721705e-01	-5.229321896702003869e-01	3.901036124306118680e-01	6.600000000000000000e+01
5.333999999812917849e+02	-5.281389817107076112e-01	-3.597133745157474749e-01	3.909405910087597746e-01	5.300000000000000000e+01
5.342399999812598708e+02	-7.843790816098454854e-01	-2.912944554208163339e-01	3.709517507231359090e-01	3.600000000000000000e+01
5.350799999812281840e+02	-7.523821326774431384e-01	-1.340007940550211885e-01	1.311861047250157952e-01	4.400000000000000000e+01
5.359199999812034321e+02	-6.989756417043686554e-01	-1.412458328353327630e-01	6.238019416317364119e-02	4.900000000000000000e+01
5.367599999811716316e+02	-7.065815761211098334e-01	-1.740511230799306475e-01	2.226703467369315348e-01	4.500000000000000000e+01
5.375999999811398311e+02	-7.600965637207117709e-01	-3.040898552168940228e-01	-1.172068964049390871e-01	4.000000000000000000e+01
5.384399999811150792e+02	-6.490896197448705607e-01	-2.237223575634903483e-01	-2.747472954994734096e-02	4.800000000000000000e+01
5.392799999810833924e+02	-6.361442714415161959e-01	-2.548149757773199298e-01	8.253643016442868685e-02	5.300000000000000000e+01
5.401199999810514782e+02	-6.983632417128617931e-01	-5.623062993723699776e-01	-1.264926746849184269e-01	4.600000000000000000e+01
5.409599999810268400e+02	-7.252986870131330477e-01	-6.058232102042424572e-01	-3.574497382177366234e-02	4.800000000000000000e+01
5.417999999809950396e+02	-9.965564212702844316e-01	-6.014076486310582226e-01	-7.557757810614518235e-02	5.400000000000000000e+01
5.426399999809632391e+02	-5.990834236691924275e-01	-8.805751120215123962e-01	-2.480755781424814899e-02	4.900000000000000000e+01
5.434799999809386009e+02	-4.905334637181972823e-01	-7.360457682271430713e-01	-3.842607318098592017e-01	5.000000000000000000e+01
5.443199999809066867e+02	-4.364995277652496952e-01	-7.322152650191977585e-01	-2.142607318098574964e-01	3.400000000000000000e+01
5.451599999808749999e+02	-7.017255851393180421e-01	-7.997822560292107141e-01	-2.739259403786000746e-01	3.300000000000000000e+01
5.459999999808502480e+02	-3.351813070974927200e-01	-7.548703366206268583e-01	-2.923077817941797107e-01	2.700000000000000000e+01
5.468399999808184475e+02	-3.899008195750006678e-01	-1.020173650479788918e+00	-3.117832752185405454e-01	2.200000000000000000e+01
5.476799999807866470e+02	-6.088105835573607294e-01	-9.910608253026254033e-01	-4.022631429366789746e-01	2.400000000000000000e+01
5.485199999807618951e+02	-8.564418300204437173e-01	-6.803746177538556594e-01	-2.516047197885349362e-01	1.900000000000000000e+01
5.493599999807302083e+02	-8.116089085927171709e-01	-8.458650595760097701e-01	-6.004999080653803389e-01	3.500000000000000000e+01
5.501999999806982942e+02	-7.812758646840016752e-01	-7.919622232992722388e-01	-4.006561440666338569e-01	3.000000000000000000e+01
5.510399999806736560e+02	-5.682219568951119015e-01	-9.683800433286471332e-01	-4.910244146410196464e-01	3.800000000000000000e+01
5.518799999806418555e+02	-7.808919074797699977e-01	-8.766772505086084522e-01	-6.805557066372580621e-01	3.500000000000000000e+01
5.527199999806100550e+02	-9.330735618573413603e-01	-9.187977344641247157e-01	-5.600312000616174402e-01	3.200000000000000000e+01
5.535599999805854168e+02	-1.177803290368895972e+00	-8.189476159739150773e-01	-6.491495826259683355e-01	4.200000000000000000e+01
5.543999999805535026e+02	-8.268507893998631175e-01	-8.719570498272410930e-01	-6.285023191922016750e-01	1.700000000000000000e+01
5.552399999805218158e+02	-3.166962546499583198e-01	-6.212312076660584381e-01	-3.779443334734358118e-01	3.900000000000000000e+01
5.560799999804970639e+02	-3.848655788351109663e-01	-3.538087651888144336e-01	-5.475425837559244613e-01	3.300000000000000000e+01
5.569199999804652634e+02	-3.244485720412129126e-01	-6.146828058873552436e-01	-1.979220140446846798e-01	2.900000000000000000e+01
5.577599999804334630e+02	-1.072965902156326479e+00	-5.254269136992171241e-01	-4.880224514740616470e-01	3.300000000000000000e+01
5.585999999804087111e+02	-1.104507439142405900e+00	-5.187906442146807962e-01	-2.775314240415491795e-01	3.400000000000000000e+01
5.594399999803770243e+02	-1.054904344215433554e+00	-6.115327347335490771e-01	-3.365493691765228945e-01	3.800000000000000000e+01
5.602799999803451101e+02	-9.937193228658607325e-01	-7.457867455942572832e-01	-2.851655645939841222e-01	3.500000000000000000e+01
5.611199999803204719e+02	-8.851890541430300630e-01	-6.248932260671686834e-01	-7.751320854508572111e-01	4.100000000000000000e+01
5.619599999802886714e+02	-1.140749293327040448e+00	-3.999037865390668856e-01	-7.550428077358550816e-01	6.400000000000000000e+01
5.627999999802568709e+02	-1.141047798532639490e+00	-2.431476626929232054e-01	-7.947414954477234339e-01	5.400000000000000000e+01
5.636399999802322327e+02	-9.991794816610131136e-01	-1.723331571498789572e-01	-7.050762868789823834e-01	4.600000000000000000e+01
5.644799999802003185e+02	-8.074833201773010671e-01	-5.506295889687411460e-01	-2.053106408808629268e-01	4.900000000000000000e+01
5.653199999801686317e+02	-6.981886017619167717e-01	-4.709979314280658969e-01	-5.245964191608436522e-01	5.400000000000000000e+01
5.661599999801438798e+02	-9.051636885793143961e-01	-2.009045762477636998e-01	-6.937036420108189105e-01	5.300000000000000000e+01
5.669999999801120794e+02	-8.302901605127068763e-01	-4.071812755957662233e-01	-7.529001425757964050e-01	5.400000000000000000e+01
5.678399999800802789e+02	-7.620098536969805991e-01	-3.609254527119656331e-01	-6.928666634326718921e-01	6.100000000000000000e+01
5.686799999800555270e+02	-6.483791091183519484e-01	-5.225940981682892783e-01	-5.432572534358071081e-01	5.500000000000000000e+01
5.695199999800238402e+02	-5.780459687676469116e-01	-4.975156928889123975e-01	-5.738710377264473195e-01	4.800000000000000000e+01
5.703599999799919260e+02	-6.133333043269324492e-01	-6.255455784463617164e-01	-1.938263988689472583e-01	4.700000000000000000e+01
5.711999999799672878e+02	-6.636499289878052821e-01	-6.815120552677065291e-01	-4.133800102939355625e-01	3.900000000000000000e+01
5.720399999799354873e+02	-7.198775929327432266e-01	-6.422747317377943688e-01	-3.826323094307904071e-01	7.300000000000000000e+01
5.728799999799036868e+02	-6.064249991073751289e-01	-4.780359686991122459e-01	-5.522082402845276405e-01	5.500000000000000000e+01
5.737199999798718864e+02	-7.061221690393502115e-01	-4.203995938825784151e-01	-7.221301222839002776e-01	5.300000000000000000e+01
5.745599999798471345e+02	-8.615035981453331715e-01	-4.605418916692052278e-01	-4.623533165714075466e-01	5.200000000000000000e+01
5.753999999798154477e+02	-9.856789268858427988e-01	-1.839822327156515058e-01	-5.921301222839012723e-01	4.400000000000000000e+01
5.762399999797835335e+02	-6.396805117814921005e-01	-2.049720435660962181e-01	-5.419627265682711581e-01	4.000000000000000000e+01
5.770799999797588953e+02	-1.033797217254125655e+00	-2.815436292192980972e-01	-6.631010174345517427e-01	1.600000000000000000e+01
5.779199999797270948e+02	-9.843796967063482839e-01	-2.463215084230174767e-01	-7.941611903002052664e-01	2.200000000000000000e+01
5.787599999796952943e+02	-8.388803852333133193e-01	-2.266840364054658608e-01	-6.342393083008346366e-01	2.700000000000000000e+01
5.795999999796706561e+02	-6.647978313682472162e-01	-3.420847530479047549e-01	-6.738152391545728648e-01	3.700000000000000000e+01
5.804399999796387419e+02	-9.056789815223034168e-01	-3.562729068917445119e-01	-7.432684131501825497e-01	2.800000000000000000e+01
5.812799999796070551e+02	-9.402545005714664228e-01	-3.050599166590792777e-01	-7.433576908651837734e-01	4.900000000000000000e+01
5.821199999795823032e+02	-1.006187179273652532e+00	-6.033365352881006061e-01	-7.940049542989515707e-01	4.100000000000000000e+01
5.829599999795505028e+02	-9.600875494230187712e-01	-6.735348307094035647e-01	-6.449312105921025662e-01	4.300000000000000000e+01
5.837999999795187023e+02	-5.815061821420286492e-01	-5.332330784281786862e-01	-7.460248626008829653e-01	4.900000000000000000e+01
5.846399999794939504e+02	-9.421933329881539976e-01	-7.856096417836635482e-01	-6.767056051777764480e-01	4.400000000000000000e+01
5.854799999794622636e+02	-1.013928850951213434e+00	-6.517904949696724515e-01	-6.471966326102895906e-01	3.500000000000000000e+01
5.863199999794303494e+02	-1.036271662773952329e+00	-6.418041875729070256e-01	-7.984576803346992158e-01	3.500000000000000000e+01
5.871599999794057112e+02	-9.190231805153317168e-01	-1.001527419231567961e+00	-8.003436720641263769e-01	3.800000000000000000e+01
5.879999999793739107e+02	-1.227913369509131769e+00	-7.662378216592493629e-01	-7.011918103566481264e-01	4.600000000000000000e+01
5.888399999793421102e+02	-1.075077216684096726e+00	-8.609336958603819312e-01	-7.911806506422731644e-01	4.100000000000000000e+01
5.896799999793174720e+02	-1.269085890634670477e+00	-1.113329866335567075e+00	-6.810355743553948571e-01	2.200000000000000000e+01
5.905199999792855579e+02	-1.269458527120264080e+00	-1.122969793358789659e+00	-7.310802132128957354e-01	3.100000000000000000e+01
5.913599999792538711e+02	-9.875052332145379808e-01	-1.114922699806852435e+00	-7.812699283572754894e-01	2.400000000000000000e+01
5.921999999792291192e+02	-1.036317214529290709e+00	-1.012883245701681645e+00	-7.715154420735332863e-01	1.000000000000000000e+01
5.930399999791973187e+02	-1.260569778144066788e+00	-1.131394663343757045e+00	-6.503659914928769936e-01	1.600000000000000000e+01
5.938799999791655182e+02	-1.207646739407678638e+00	-6.647522228359097340e-01	-7.497968460597355111e-01	1.300000000000000000e+01
5.947199999791407663e+02	-7.696237253353892527e-01	-6.481420885080559913e-01	-7.286139163359539594e-01	1.500000000000000000e+01
5.955599999791090795e+02	-6.110076500288030843e-01	-5.132534783638984521e-01	-7.475314240415493749e-01	1.300000000000000000e+01
5.963999999790771653e+02	-6.760909859847998860e-01	-8.116359348345838498e-01	-7.269622786084086741e-01	1.800000000000000000e+01
5.972399999790525271e+02	-1.120604199410500712e+00	-5.862009467135909091e-01	-6.570403966090347936e-01	2.300000000000000000e+01
5.980799999790207266e+02	-1.079641759383484612e+00	-5.732546909943518898e-01	-6.264042928896431661e-01	1.900000000000000000e+01
5.989199999789889262e+02	-1.304018433092352325e+00	-5.130126371510748129e-01	-6.347972940195996117e-01	2.000000000000000000e+01
5.997599999789642879e+02	-1.226451345048047870e+00	-7.396386626163238276e-01	-6.435920448670664484e-01	1.800000000000000000e+01
6.005999999789323738e+02	-1.228927206487270496e+00	-8.763309023228504913e-01	-6.429447814332984734e-01	2.200000000000000000e+01
6.014399999789006870e+02	-1.310515892538170135e+00	-7.657847489567473076e-01	-5.919069279963951047e-01	4.000000000000000000e+01
6.022799999788759351e+02	-1.136951032330227207e+00	-3.766429484164568464e-01	-6.399651376950918902e-01	3.900000000000000000e+01
6.031199999788441346e+02	-1.066461728832905465e+00	-6.558898330599891580e-01	-4.391504785456934457e-01	3.800000000000000000e+01
6.039599999788123341e+02	-9.036655512246873911e-01	-9.193133476834383089e-01	-6.188491662575605901e-01	4.300000000000000000e+01
6.047999999787875822e+02	-8.889484485159648841e-01	-1.002731049387653783e+00	-6.684808956831762572e-01	3.200000000000000000e+01
6.056399999787558954e+02	-8.100788310508697521e-01	-9.238205750759274082e-01	-5.282019028237927571e-01	3.000000000000000000e+01
6.064799999787239813e+02	-7.810096771453913789e-01	-7.429135682360588078e-01	-4.680233473937871480e-01	4.300000000000000000e+01
6.073199999786993430e+02	-8.530453509982613980e-01	-7.897321527755600812e-01	-1.782465416812932801e-01	4.300000000000000000e+01
6.081599999786675426e+02	-8.317822511915196060e-01	-9.774761475754605300e-01	-4.182688611100449094e-01	4.400000000000000000e+01
6.089999999786357421e+02	-1.014261390821570075e+00	-1.093748381098130551e+00	-5.785813331125533310e-01	3.000000000000000000e+01
6.098399999786111039e+02	-9.309907153413590208e-01	-1.099254665494818539e+00	-4.392955548325723214e-01	1.900000000000000000e+01
6.106799999785791897e+02	-7.417485371856002985e-01	-6.467353506719479839e-01	-4.403334082694758678e-01	1.800000000000000000e+01
6.115199999785475029e+02	-9.692944068408806402e-01	-1.029333436044549188e+00	-3.896638254069575424e-01	1.900000000000000000e+01
6.123599999785227510e+02	-1.002377560322649686e+00	-1.022616135005746330e+00	-4.183134999675459653e-01	1.600000000000000000e+01
6.131999999784909505e+02	-6.440655276271449736e-01	-1.075280667845442295e+00	-4.367176608118779058e-01	2.000000000000000000e+01
6.140399999784591500e+02	-8.626321703858401690e-01	-1.110599216825452373e+00	-3.059364808056068696e-01	2.000000000000000000e+01
6.148799999784343981e+02	-9.683997474359102853e-01	-1.107766093307764876e+00	-4.451106619418325749e-01	2.200000000000000000e+01
6.157199999784027113e+02	-8.439411447577995773e-01	-1.100750613168814951e+00	-3.845415165086913944e-01	1.800000000000000000e+01
6.165599999783707972e+02	-8.749576776926097921e-01	-6.309218591362064643e-01	-1.845191970799415770e-01	3.000000000000000000e+01
6.173999999783461590e+02	-8.375332401891917300e-01	-7.338681188711309034e-01	-1.737491767880454674e-01	1.800000000000000000e+01
6.182399999783143585e+02	-6.925956835145363755e-01	-3.788698109407651060e-01	-2.725550873498869819e-01	1.800000000000000000e+01
6.190799999782825580e+02	-7.177237365970547955e-01	-3.285691965064874154e-01	-5.056865819108402604e-02	2.200000000000000000e+01
6.199199999782579198e+02	-7.136891221728909329e-01	-3.914424338691091521e-01	-3.295308047541798402e-01	1.900000000000000000e+01
6.207599999782260056e+02	-4.646997853118115529e-01	-3.654056740569497919e-01	-2.989951384641651444e-01	3.000000000000000000e+01
6.215999999781943188e+02	-6.851684235015582658e-01	-2.000577374589855850e-01	-2.484483124597751669e-01	1.900000000000000000e+01
6.224399999781695669e+02	-4.757459388928921840e-01	-1.971301458488952107e-01	-3.185487498891532709e-01	2.300000000000000000e+01
6.232799999781377664e+02	-5.805453455025428866e-01	-3.611026727811701420e-01	-1.581804793147680854e-01	2.300000000000000000e+01
6.241199999781059660e+02	-3.696588549450829930e-01	-3.686318407084385740e-01	-3.172207438784919731e-01	2.500000000000000000e+01
6.249599999780812141e+02	-4.681000827267993714e-01	-4.471439162719281768e-01	-4.763837653003424322e-01	3.600000000000000000e+01
6.257999999780495273e+02	-7.129389266458048269e-01	-2.093220852473578475e-01	-7.567966747322296683e-01	4.900000000000000000e+01
6.266399999780176131e+02	-4.922724955575432659e-01	-3.626915997171824557e-01	-4.477452504541306055e-01	3.900000000000000000e+01
6.274799999779929749e+02	-4.663935398671519295e-01	-2.440127419766948691e-01	-5.782362778866438902e-01	3.300000000000000000e+01
6.283199999779611744e+02	-5.123038992010222614e-01	-4.550991543574607334e-01	-4.278568475978836716e-01	4.900000000000000000e+01
6.291599999779293739e+02	-6.484060983727211180e-01	-5.775386466083638481e-01	-7.272207438784916711e-01	4.100000000000000000e+01
6.299999999778975734e+02	-5.179099572381780092e-01	-6.313980663641363122e-01	-5.867966747322297394e-01	3.300000000000000000e+01
6.308399999778728215e+02	-5.725753542133311669e-01	-7.280625529346060887e-01	-2.962944875853414928e-01	3.700000000000000000e+01
6.316799999778411348e+02	-6.717587235126956102e-01	-7.749285398153915594e-01	-3.555579464365701270e-01	3.900000000000000000e+01
6.325199999778092206e+02	-6.756243181697740852e-01	-6.791613643933889222e-01	-4.360489738690835892e-01	2.700000000000000000e+01
6.333599999777845824e+02	-4.450314987849992576e-01	-3.173993991712329432e-01	-7.265288415872217520e-01	4.800000000000000000e+01
6.341999999777527819e+02	-4.605176746799735099e-01	-3.598128856118698593e-01	-7.264618833009710563e-01	4.500000000000000000e+01
6.350399999777209814e+02	-3.316981721717624509e-01	-3.724837615793141765e-01	-5.864395638722204041e-01	5.000000000000000000e+01
6.358799999776963432e+02	-5.426265933974256939e-01	-3.322488692772207486e-01	-7.358704184390787439e-01	5.900000000000000000e+01
6.367199999776644290e+02	-6.216018871283175429e-01	-5.253167283841744251e-01	-4.557476615809505915e-01	5.000000000000000000e+01
6.375599999776327422e+02	-7.639732081409640330e-01	-3.971849090994830078e-01	-5.260824530122096832e-01	5.200000000000000000e+01
6.383999999776079903e+02	-6.783257233102162331e-01	-5.389288760356976127e-01	-5.265734804447230744e-01	7.000000000000000000e+01
6.392399999775761898e+02	-7.641946598036000182e-01	-4.601080606042344812e-01	-5.268524733041068941e-01	5.500000000000000000e+01
6.400799999775443894e+02	-7.819108052178904700e-01	-4.716326374511474739e-01	-4.272542230216167525e-01	6.200000000000000000e+01
6.409199999775196375e+02	-7.165997666640464558e-01	-8.037523682617351284e-01	-4.073992993084969427e-01	5.300000000000000000e+01
6.417599999774879507e+02	-8.561960866671576298e-01	-7.177061389470580366e-01	-5.368971121616068487e-01	5.400000000000000000e+01
6.425999999774560365e+02	-8.522560290770400115e-01	-7.385577641155602890e-01	-2.868859524472329170e-01	6.000000000000000000e+01
6.434399999774313983e+02	-8.231800987904769329e-01	-6.527072395925497261e-01	-3.277564101685062070e-01	4.100000000000000000e+01
6.442799999773995978e+02	-8.541645605713803491e-01	-6.230859998389863819e-01	-6.478903267410096589e-01	6.000000000000000000e+01
6.451199999773677973e+02	-1.026935732531438106e+00	-6.759776316409631391e-01	-5.273435007366202854e-01	5.100000000000000000e+01
6.459599999773431591e+02	-8.446195363515691668e-01	-8.857037920048025370e-01	-2.672653827359923184e-01	6.300000000000000000e+01
6.467999999773112449e+02	-9.318091465073052859e-01	-8.079279642869838796e-01	-3.573658201653708844e-01	3.800000000000000000e+01
6.476399999772795582e+02	-1.038975686569528989e+00	-7.412013828275885174e-01	-3.177787295972578363e-01	3.600000000000000000e+01
6.484799999772548063e+02	-1.007916448059141601e+00	-7.298951234264094978e-01	-2.575332158809997551e-01	5.700000000000000000e+01
6.493199999772230058e+02	-9.239533641503037131e-01	-7.257243931810499760e-01	-2.578456878835089228e-01	3.500000000000000000e+01
6.501599999771912053e+02	-7.952999503342361720e-01	-9.500851521740436567e-01	-6.840367360227439519e-02	3.300000000000000000e+01
6.509999999771664534e+02	-9.586047280349987432e-01	-6.988168490714361525e-01	-3.975666950241256714e-01	3.300000000000000000e+01
6.518399999771347666e+02	-1.059073625853304890e+00	-7.801001506815321562e-01	-3.470421884484862218e-01	3.000000000000000000e+01
6.526799999771028524e+02	-9.801926788576054150e-01	-5.882652493482538603e-01	-7.492071730372966698e-01	4.000000000000000000e+01
6.535199999770782142e+02	-9.967513502930493985e-01	-8.861695100746160847e-01	-5.514614353411078085e-01	3.200000000000000000e+01
6.543599999770464137e+02	-1.207065939078209027e+00	-1.101830667288115961e+00	-3.718520253442436641e-01	3.000000000000000000e+01
6.551999999770146133e+02	-1.182482670297222427e+00	-9.147364928683270335e-01	-1.922426153473786314e-01	3.500000000000000000e+01
6.560399999769899750e+02	-1.102185033873603004e+00	-9.550087330139582775e-01	-2.341174473624301200e-01	4.200000000000000000e+01
6.568799999769580609e+02	-9.616031250341841030e-01	-9.614629599606612231e-01	-2.658137239474767100e-01	3.800000000000000000e+01
6.577199999769263741e+02	-9.849240930105409575e-01	-8.829893228222935875e-01	-3.957021268037239636e-01	3.900000000000000000e+01
6.585599999769016222e+02	-1.083322384644564096e+00	-7.884879621707252539e-01	-4.449990647980808234e-01	4.400000000000000000e+01
6.593999999768698217e+02	-1.078477332082766083e+00	-8.350752046225231595e-01	-2.853561756580900166e-01	4.000000000000000000e+01
6.602399999768380212e+02	-5.726407910885065178e-01	-8.722910985427088093e-01	-6.870859313862620610e-01	3.800000000000000000e+01
6.610799999768132693e+02	-5.905484452583813493e-01	-9.214268961743226072e-01	-6.599204988375886316e-01	4.100000000000000000e+01
6.619199999767815825e+02	-8.234182666496039360e-01	-7.211563004965455548e-01	-7.020296848545228841e-01	3.600000000000000000e+01
6.627599999767496683e+02	-9.278855727462023140e-01	-7.239588448621123717e-01	-6.423867957145326102e-01	3.000000000000000000e+01
6.635999999767250301e+02	-7.745696768478893546e-01	-8.366049251382996488e-01	-7.820743237120240110e-01	4.000000000000000000e+01
6.644399999766932297e+02	-7.924211292357838943e-01	-7.190652683528018230e-01	-7.423421568570316431e-01	3.600000000000000000e+01
6.652799999766614292e+02	-6.863249993426734363e-01	-5.629901580523029025e-01	-7.031010174345517783e-01	4.000000000000000000e+01
6.661199999766367910e+02	-6.970404091952069336e-01	-7.087590889458059706e-01	-7.929447814332983846e-01	2.700000000000000000e+01
6.669599999766048768e+02	-5.745046935895778972e-01	-4.679744142285802155e-01	-5.421970805701530338e-01	3.200000000000000000e+01
6.677999999765731900e+02	-4.749227418057380135e-01	-5.014647987450260302e-01	-5.401660125538469970e-01	3.900000000000000000e+01
6.686399999765484381e+02	-4.285644512250392779e-01	-8.432638165372079442e-01	-6.081237848231664245e-01	4.600000000000000000e+01
6.694799999765166376e+02	-4.682490529761160758e-01	-4.850731821576825809e-01	-6.770859313862622741e-01	4.600000000000000000e+01
6.703199999764848371e+02	-4.698769094651851219e-01	-5.129973270870777924e-01	-5.161485153787355173e-01	5.100000000000000000e+01
6.711599999764600852e+02	-5.728893626230266989e-01	-5.781997547204120735e-01	-7.862377930937394233e-01	4.200000000000000000e+01
6.719999999764283984e+02	-4.661368513298462801e-01	-4.716954091131970728e-01	-6.066395428112505428e-01	5.800000000000000000e+01
6.728399999763964843e+02	-5.265910459581242264e-01	-5.117474094995593248e-01	-5.971863688156400229e-01	5.200000000000000000e+01
6.736799999763718461e+02	-6.235800666892004074e-01	-4.584684753584920003e-01	-5.383469791106723079e-01	5.100000000000000000e+01
6.745199999763400456e+02	-6.345462669656498633e-01	-5.774975606567167574e-01	-3.691058396881929937e-01	4.200000000000000000e+01
6.753599999763082451e+02	-1.129986332445636066e+00	-6.513674456551772352e-01	-3.177555142487804574e-01	4.600000000000000000e+01
6.761999999762836069e+02	-1.033655990587433848e+00	-6.356836991032679407e-01	-1.656351685174737298e-01	4.300000000000000000e+01
6.770399999762516927e+02	-1.060233995043873279e+00	-4.898012690354409671e-01	-5.847870302249500440e-01	6.100000000000000000e+01
6.778799999762200059e+02	-1.015839431841296658e+00	-6.430541626467096705e-01	-5.254677728018428695e-01	5.600000000000000000e+01
6.787199999761952540e+02	-1.098293840632187823e+00	-7.718649050233139519e-01	-2.558583628049788672e-01	3.700000000000000000e+01
6.795599999761634535e+02	-9.515662064380734364e-01	-5.601802057757012676e-01	-3.156128490887217808e-01	4.300000000000000000e+01
6.803999999761316531e+02	-9.133731641207170071e-01	-6.167919699915227483e-01	-5.749097870830786050e-01	5.900000000000000000e+01
6.812399999760998526e+02	-1.005840948466271811e+00	-6.084821544588514541e-01	-7.347312316530731913e-01	3.700000000000000000e+01
6.820799999760752144e+02	-7.763130693898325774e-01	-7.370264509501271988e-01	-7.265502650962476494e-01	5.100000000000000000e+01
6.829199999760433002e+02	-9.769713454905826211e-01	-8.599252941572093079e-01	-6.676662365337779903e-01	3.400000000000000000e+01
6.837599999760116134e+02	-1.078984856823776539e+00	-7.252580522631326687e-01	-6.573649242456447439e-01	4.300000000000000000e+01
6.845999999759868615e+02	-1.045075207487226265e+00	-7.610742512584884878e-01	-7.374207228175211348e-01	2.900000000000000000e+01
6.854399999759550610e+02	-9.671724337512870306e-01	-5.207852132313472993e-01	-7.791616382600690116e-01	4.000000000000000000e+01
6.862799999759232605e+02	-1.206593429371022097e+00	-8.982365782218142414e-01	-6.515832962795107264e-01	4.700000000000000000e+01
6.871199999758985086e+02	-1.216236727160218578e+00	-9.367514171164899039e-01	-6.940719125852039539e-01	3.100000000000000000e+01
6.879599999758668218e+02	-8.343796312104139190e-01	-8.884311014237784576e-01	-7.260918208871345314e-01	3.600000000000000000e+01
6.887999999758349077e+02	-1.128447730209106936e+00	-9.238966401549486562e-01	-5.469734383227846664e-01	2.700000000000000000e+01
6.896399999758102695e+02	-1.227008920768142275e+00	-1.063099191169976976e+00	-5.583460831909468070e-01	2.900000000000000000e+01
6.904799999757784690e+02	-1.048614288904644809e+00	-9.762437302119213456e-01	-6.300200403472429045e-01	2.300000000000000000e+01
6.913199999757466685e+02	-1.124973862769486743e+00	-1.011675989388793440e+00	-7.503548317785013744e-01	3.400000000000000000e+01
6.921599999757220303e+02	-1.096369713239198518e+00	-1.072170059455828550e+00	-3.902767137778742068e-01	4.100000000000000000e+01
6.929999999756901161e+02	-9.438757354177376158e-01	-9.592743855870065062e-01	-7.310578937841460956e-01	4.200000000000000000e+01
6.938399999756584293e+02	-9.715565378217974057e-01	-8.159488376680723576e-01	-6.233679546598338561e-01	3.200000000000000000e+01
6.946799999756336774e+02	-1.084416292663366477e+00	-6.481922788517469058e-01	-7.350865506736310451e-01	2.800000000000000000e+01
6.955199999756018769e+02	-9.171137562889626338e-01	-1.105801741585244358e+00	-6.547740786711226946e-01	3.400000000000000000e+01
6.963599999755700765e+02	-1.082090687293128184e+00	-1.132345599611481290e+00	-7.459123695374039187e-01	4.200000000000000000e+01
6.971999999755453246e+02	-1.056086395177270987e+00	-1.021846172322087298e+00	-8.079211181249585927e-01	4.100000000000000000e+01
6.980399999755136378e+02	-9.142160136190398134e-01	-1.114800890502932518e+00	-5.585795412731027199e-01	3.500000000000000000e+01
6.988799999754817236e+02	-1.027936626958283028e+00	-9.506207614838171338e-01	-4.475305281218231457e-01	3.000000000000000000e+01
6.997199999754570854e+02	-9.925948174172241067e-01	-9.983758138689005079e-01	-2.160909249674078936e-01	2.700000000000000000e+01
7.005599999754252849e+02	-1.334507992701965406e+00	-8.692964906462581354e-01	-7.458230918224018069e-01	6.100000000000000000e+01
7.013999999753934844e+02	-1.270842232214182133e+00	-6.847559531486435702e-01	-6.459123695374042740e-01	5.300000000000000000e+01
7.022399999753688462e+02	-1.013088124582477434e+00	-5.625377258035850758e-01	-7.462694803974132540e-01	3.400000000000000000e+01
7.030799999753369320e+02	-1.233090809414566280e+00	-8.376412581730487972e-01	-4.866935495436743864e-01	4.400000000000000000e+01
7.039199999753052452e+02	-1.320720915372067594e+00	-8.839133879598275456e-01	-5.673966115493200846e-01	6.200000000000000000e+01
7.047599999752804933e+02	-1.360461770115144020e+00	-6.850601365564923384e-01	-6.884344649862237375e-01	2.800000000000000000e+01
7.055999999752486929e+02	-1.366691007715303385e+00	-1.020791217865690825e+00	-4.305213315744049751e-01	4.300000000000000000e+01
7.064399999752168924e+02	-1.357342057393651658e+00	-9.452984553531802447e-01	-4.925412398763366895e-01	4.500000000000000000e+01
7.072799999751921405e+02	-1.311798568375458274e+00	-9.292570243825650778e-01	-4.038580861726215332e-01	6.700000000000000000e+01
7.081199999751604537e+02	-1.394032514208824125e+00	-1.069274286500164095e+00	-5.131661838813528220e-01	6.400000000000000000e+01
7.089599999751285395e+02	-1.471588865107904098e+00	-9.563502346095749118e-01	-7.221506498731993240e-01	6.200000000000000000e+01
7.097999999751039013e+02	-1.504360859932827310e+00	-1.082691059452047355e+00	-7.310569978644214650e-01	6.600000000000000000e+01
7.106399999750721008e+02	-1.217960046549883657e+00	-1.282973713633339230e+00	-4.597401515681331929e-01	5.200000000000000000e+01
7.114799999750403003e+02	-8.048813420364169247e-01	-5.398867709620951416e-01	-4.998071098543857005e-01	5.100000000000000000e+01
7.123199999750156621e+02	-6.887759956912447024e-01	-5.706836301214117668e-01	-4.894499989943756901e-01	6.300000000000000000e+01
7.131599999749837480e+02	-1.375531429005537376e+00	-8.289566008283433263e-01	-5.282447498418427756e-01	5.300000000000000000e+01
7.139999999749520612e+02	-1.566601466568556589e+00	-8.148760020227729939e-01	-7.082224304130910753e-01	5.000000000000000000e+01
7.148399999749273093e+02	-1.493208375223751716e+00	-9.938819845443696011e-01	-6.691486867062419464e-01	5.100000000000000000e+01
7.156799999748955088e+02	-1.454789047406439551e+00	-1.120875363416356407e+00	-4.298852278550144845e-01	4.400000000000000000e+01
7.165199999748637083e+02	-1.512816661410983698e+00	-1.043209444381732354e+00	-6.803985747162775155e-01	4.700000000000000000e+01
7.173599999748389564e+02	-1.397366016263763555e+00	-1.216680521670248538e+00	-4.607780050050367393e-01	5.100000000000000000e+01
7.181999999748072696e+02	-1.396207830949904860e+00	-9.023772121668010016e-01	-6.514922267250575771e-01	5.600000000000000000e+01
7.190399999747753554e+02	-1.371268311354622682e+00	-9.652342138356289070e-01	-4.127421147350913699e-01	4.300000000000000000e+01
7.198799999747507172e+02	-1.466568883045610505e+00	-9.498998191765632981e-01	-6.145611481782662366e-01	5.100000000000000000e+01
7.207199999747189167e+02	-1.577534894961839740e+00	-8.622428896986331637e-01	-7.356659599014219175e-01	4.900000000000000000e+01
7.215599999746871163e+02	-1.595096063668322017e+00	-7.805068110340869225e-01	-5.776077502027252564e-01	4.800000000000000000e+01
7.223999999746624781e+02	-1.442661167825519897e+00	-5.512724217607303245e-01	-7.400517276509170905e-01	5.200000000000000000e+01
7.232399999746305639e+02	-1.643172327289367018e+00	-7.224658517290549753e-01	-4.710337825159438552e-01	4.300000000000000000e+01
7.240799999745988771e+02	-1.430236094280463277e+00	-9.631328518709469932e-01	-2.223506288122294450e-01	3.900000000000000000e+01
7.249199999745741252e+02	-9.173335861080502696e-01	-9.950429221975163330e-01	-7.366747510851734404e-02	4.300000000000000000e+01
7.257599999745423247e+02	-1.140716949656997770e+00	-8.310478361412094728e-01	-5.136563153941411386e-01	4.800000000000000000e+01
7.265999999745105242e+02	-1.164997173108723416e+00	-6.643004483425603013e-01	-4.745044536866638296e-01	4.000000000000000000e+01
7.274399999744857723e+02	-9.067612100696180732e-01	-6.592641225508071301e-01	-3.264574037023439956e-01	2.800000000000000000e+01
7.282799999744540855e+02	-1.334648348866075196e+00	-7.269515012727314485e-01	-6.276180139973748240e-01	3.900000000000000000e+01
7.291199999744221714e+02	-1.338865842599329170e+00	-6.840600361942534846e-01	-5.094147280117979903e-01	4.600000000000000000e+01
7.299599999743975332e+02	-1.443034238603413399e+00	-5.316928061779488957e-01	-7.316243514581097784e-01	4.400000000000000000e+01
7.307999999743657327e+02	-1.074004746189984871e+00	-7.182090863331911379e-01	-7.826845243237641192e-01	3.100000000000000000e+01
7.316399999743339322e+02	-1.502163885161202472e+00	-5.426646171093771898e-01	-6.937893360469180593e-01	4.100000000000000000e+01
7.324799999743092940e+02	-1.390890024064656671e+00	-7.448393289046215671e-01	-6.358315637776001950e-01	4.400000000000000000e+01
7.333199999742773798e+02	-1.583016555218769383e+00	-6.177518372354491305e-01	-8.369921740726318227e-01	4.600000000000000000e+01
7.341599999742456930e+02	-1.458882973198381450e+00	-6.601217040585112272e-01	-5.668470977857529292e-01	4.900000000000000000e+01
7.349999999742209411e+02	-1.399248579141016080e+00	-6.532488792374788744e-01	-4.369252157863803276e-01	4.600000000000000000e+01
7.358399999741891406e+02	-1.224338106360651324e+00	-4.711639154483453495e-01	-4.476394375063996733e-01	3.600000000000000000e+01
7.366799999741573401e+02	-1.206769737277436860e+00	-7.704271972315179795e-01	-6.675947986488983688e-01	3.600000000000000000e+01
7.375199999741255397e+02	-1.240818169400384363e+00	-5.888396919881682123e-01	-6.176171180776490743e-01	3.900000000000000000e+01
7.383599999741009015e+02	-1.465212800553388206e+00	-7.020478280850195318e-01	-7.191236795183160169e-01	4.200000000000000000e+01
7.391999999740689873e+02	-1.435797704731768931e+00	-6.740021055766742819e-01	-4.694696306639496441e-01	4.600000000000000000e+01
7.400399999740373005e+02	-1.293148391849634038e+00	-6.180614231882159970e-01	-5.680188677951605314e-01	4.300000000000000000e+01
7.408799999740125486e+02	-1.348776388556174766e+00	-5.723359241538883424e-01	-5.470144935013836474e-01	4.500000000000000000e+01
7.417199999739807481e+02	-1.339484017298360641e+00	-3.971013593574514999e-01	-6.082643815114172625e-01	4.100000000000000000e+01
7.425599999739489476e+02	-1.227302431785936676e+00	-6.566253515847648714e-01	-8.094584709495746822e-01	3.200000000000000000e+01
7.433999999739241957e+02	-1.164193805012267546e+00	-6.351544135980944361e-01	-7.795365889502026135e-01	4.300000000000000000e+01
7.442399999738925089e+02	-1.120457561266629654e+00	-6.353121685555596088e-01	-7.891013600895653290e-01	5.200000000000000000e+01
7.450799999738605948e+02	-1.266091409918963961e+00	-6.157805469812664967e-01	-8.395812278077037227e-01	5.100000000000000000e+01
7.459199999738359566e+02	-1.223552660709636086e+00	-5.741068611328525861e-01	-7.005409632439789647e-01	6.000000000000000000e+01
7.467599999738041561e+02	-1.248523993554641720e+00	-4.524895832595081657e-01	-7.319582469696435112e-01	4.500000000000000000e+01
7.475999999737723556e+02	-1.224672304809292456e+00	-4.431242845489453686e-01	-5.026055104034110599e-01	5.200000000000000000e+01
7.484399999737477174e+02	-1.296712422951575405e+00	-5.550892286451478697e-01	-6.424381146877813364e-01	4.400000000000000000e+01
7.492799999737158032e+02	-1.057368355953475003e+00	-2.910847192505130465e-01	-5.937438012696913958e-01	4.600000000000000000e+01
7.501199999736841164e+02	-1.220709588353333430e+00	-4.511516562864503754e-01	-7.465560492922698188e-01	5.000000000000000000e+01
7.509599999736593645e+02	-1.162905356620864694e+00	-4.504665833900531879e-01	-7.493794570292209301e-01	5.700000000000000000e+01
7.517999999736275640e+02	-1.100595210529601076e+00	-5.118896117865929796e-01	-7.721470661942979596e-01	4.300000000000000000e+01
7.526399999735957635e+02	-1.013967447453314463e+00	-4.785742646412725065e-01	-7.635420304912110545e-01	4.000000000000000000e+01
7.534799999735710117e+02	-9.544701267565223191e-01	-3.205028611559814777e-01	-6.738433427793433239e-01	3.400000000000000000e+01
7.543199999735393249e+02	-1.228559635875111411e+00	-5.294403755246737120e-01	-6.531626002024504274e-01	2.300000000000000000e+01
7.551599999735074107e+02	-9.701412241458804431e-01	-5.375788842217570362e-01	-6.016560387617841954e-01	2.700000000000000000e+01
7.559999999734827725e+02	-1.003793568845143369e+00	-5.628783797491205831e-01	-7.806181853248812530e-01	3.000000000000000000e+01
7.568399999734509720e+02	-9.021939945270247563e-01	-4.015133378426014588e-01	-6.015556013324072637e-01	1.000000000000000000e+01
7.576799999734191715e+02	-1.275058602959955323e+00	-3.521330610609378908e-01	-8.037094262068413819e-01	1.400000000000000000e+01
7.585199999733945333e+02	-1.495973617094563224e+00	-8.719984552115196408e-01	-8.560976050831565765e-01	2.600000000000000000e+01
7.593599999733626191e+02	-1.329921920322220785e+00	-3.904431280154661010e-01	-7.981733119569618395e-01	2.800000000000000000e+01
7.601999999733309323e+02	-1.359464084595508382e+00	-4.577816201529856244e-01	-7.296798733976292972e-01	2.700000000000000000e+01
7.610399999733061804e+02	-1.134310592842687981e+00	-4.053955359959857674e-01	-7.101374216870182110e-01	2.300000000000000000e+01
7.618799999732743800e+02	-1.351261887463152789e+00	-3.071699829482490429e-01	-8.096463942545040204e-01	2.900000000000000000e+01
7.627199999732425795e+02	-1.308395138014784465e+00	-3.404573588390586991e-01	-8.098137899701334241e-01	2.700000000000000000e+01
7.635599999732178276e+02	-1.183486836409176846e+00	-1.906148957457105553e-01	-8.607400462632841531e-01	2.700000000000000000e+01
7.643999999731861408e+02	-1.099500812000872685e+00	-3.794066295214033602e-01	-7.509409211220390290e-01	4.000000000000000000e+01
7.652399999731542266e+02	-1.099715661568989589e+00	-2.486216766805107170e-01	-8.516439831276834127e-01	3.700000000000000000e+01
7.660799999731295884e+02	-1.473158897794839106e+00	-1.713019370462038893e-01	-7.427711142795896393e-01	3.900000000000000000e+01
7.669199999730977879e+02	-1.002342458050133445e+00	-5.371313461063582650e-01	-8.131170654252239949e-01	3.600000000000000000e+01
7.677599999730659874e+02	-1.153828605381164607e+00	-1.742776813063873220e-01	-8.326148782783349134e-01	4.300000000000000000e+01
7.685999999730413492e+02	-1.003896860735125074e+00	-7.695704517135517619e-01	-6.320345731308192327e-01	5.100000000000000000e+01
7.694399999730094351e+02	-9.627468063415740573e-01	-4.885024315030506159e-01	-7.113091916964240369e-01	5.700000000000000000e+01
7.702799999729777483e+02	-1.219742766612000651e+00	-4.573009763644488856e-01	-8.629943085670963576e-01	5.100000000000000000e+01
7.711199999729529964e+02	-1.176579567587896946e+00	-5.334391174478074760e-01	-7.650923348696521131e-01	6.700000000000000000e+01
7.719599999729211959e+02	-1.295811105573449140e+00	-3.570436433301313883e-01	-8.365207783096924032e-01	4.900000000000000000e+01
7.727999999728893954e+02	-1.554616489150028258e+00	-4.628793579820129622e-01	-8.591656306166397528e-01	4.900000000000000000e+01
7.736399999728646435e+02	-1.387530884555193467e+00	-6.799984909300409441e-01	-8.518551217810887977e-01	7.100000000000000000e+01
7.744799999728329567e+02	-8.986538995113946271e-01	-5.088258696038820972e-01	-7.731161695054975524e-01	5.700000000000000000e+01
7.753199999728010425e+02	-1.186494060893888758e+00	-8.165714206355634275e-01	-8.349463626630480029e-01	6.300000000000000000e+01
7.761599999727764043e+02	-1.248619319371286451e+00	-7.321085380057557046e-01	-8.777697704000000378e-01	4.500000000000000000e+01
7.769999999727446038e+02	-7.991922862764795354e-01	-7.846980231452551635e-01	-7.291982138400392444e-01	7.600000000000000000e+01
7.778399999727128034e+02	-1.318087749146343413e+00	-6.239166544714738194e-01	-8.796446024150514909e-01	7.000000000000000000e+01
7.786799999726881651e+02	-1.160526735167884738e+00	-7.169386001991551183e-01	-7.005150601363254736e-01	7.200000000000000000e+01
7.795199999726562510e+02	-1.097658906507042786e+00	-8.156289995976599982e-01	-4.805039004219491261e-01	8.000000000000000000e+01
7.803599999726245642e+02	-9.531488972009860561e-01	-8.878831765368797591e-01	-4.702025881338167679e-01	5.400000000000000000e+01
7.811999999725998123e+02	-1.225069917909177519e+00	-8.399205030771472735e-01	-6.700240327038118338e-01	6.300000000000000000e+01
7.820399999725680118e+02	-1.110487512031266277e+00	-7.797432093417011600e-01	-6.809614487113382353e-01	6.500000000000000000e+01
7.828799999725362113e+02	-1.135243083204056092e+00	-8.332874116087207739e-01	-4.831152735857706659e-01	5.900000000000000000e+01
7.837199999725114594e+02	-1.081202123349584099e+00	-8.098715785362617936e-01	-5.042200853089271462e-01	4.400000000000000000e+01
7.845599999724797726e+02	-1.115241085115659558e+00	-8.971125660487437870e-01	-5.442200853089262935e-01	4.700000000000000000e+01
7.853999999724478585e+02	-1.357008555996220167e+00	-9.982322467792226206e-01	-6.644655990251830957e-01	3.700000000000000000e+01
7.862399999724232202e+02	-1.315710344622612382e+00	-9.576938249383442070e-01	-5.756820078920918959e-01	3.200000000000000000e+01
7.870799999723914198e+02	-1.096608796173310196e+00	-9.179672699859331431e-01	-4.761953547533570585e-01	3.100000000000000000e+01
7.879199999723596193e+02	-1.377389092417292460e+00	-9.415905152866130834e-01	-6.643763213101809839e-01	3.900000000000000000e+01
7.887599999723278188e+02	-9.293135160303656050e-01	-8.897539196120902716e-01	-6.840192104501721104e-01	4.500000000000000000e+01
7.895999999723030669e+02	-1.360259561828311092e+00	-8.718805717999913441e-01	-6.745660364545624788e-01	5.600000000000000000e+01
7.904399999722713801e+02	-1.148164776593471714e+00	-7.530858670612996519e-01	-7.239522521639192298e-01	4.200000000000000000e+01
7.912799999722394659e+02	-1.253962203779956042e+00	-1.065581505862761347e+00	-8.726465655820083711e-01	5.200000000000000000e+01
7.921199999722148277e+02	-1.146587305650200506e+00	-6.402384822800630815e-01	-2.817203092888576066e-01	4.400000000000000000e+01
7.929599999721830272e+02	-1.171788130096537373e+00	-6.019336961659274010e-01	-2.818877050044878985e-01	4.700000000000000000e+01
7.937999999721512268e+02	-1.134960586699584439e+00	-7.187486197972852153e-01	-2.017203092888575355e-01	5.600000000000000000e+01
7.946399999721265885e+02	-1.126414898497035466e+00	-7.218274172250982446e-01	-5.020774201488675814e-01	4.400000000000000000e+01
7.954799999720946744e+02	-1.285955508549946558e+00	-7.133745366544488320e-01	-5.420439410057422691e-01	5.400000000000000000e+01
7.963199999720629876e+02	-1.257748721429585714e+00	-6.823322520423573678e-01	-2.816421912882312029e-01	6.000000000000000000e+01
7.971599999720382357e+02	-1.197529314259170974e+00	-6.598609272444733165e-01	-5.420551007201179772e-01	4.800000000000000000e+01
7.979999999720064352e+02	-1.278335739455073394e+00	-7.178573778555374929e-01	-4.622894547219997818e-01	4.700000000000000000e+01
7.988399999719746347e+02	-1.350329119059352934e+00	-7.529775398528251174e-01	-2.614636358582256292e-01	5.900000000000000000e+01
7.996799999719498828e+02	-1.363121048456068962e+00	-7.096011716347430109e-01	-3.109614487113372405e-01	6.700000000000000000e+01
8.005199999719181960e+02	-1.529320070500542528e+00	-5.695828145940087239e-01	-3.008944904250858698e-01	5.100000000000000000e+01
8.013599999718862819e+02	-1.420860008350622650e+00	-6.220976075644060188e-01	-4.319100244332387817e-01	3.700000000000000000e+01
8.021999999718616436e+02	-1.307579060714534336e+00	-4.416679736754129948e-01	-3.842089255945513315e-01	3.800000000000000000e+01
8.030399999718298432e+02	-1.471510264313295124e+00	-6.670723713181452297e-01	-1.853025776033332406e-01	3.000000000000000000e+01
8.038799999717980427e+02	-1.269288032560432100e+00	-5.534846434834239659e-01	-2.738071758770406205e-01	3.700000000000000000e+01
8.047199999717734045e+02	-1.101947354512990529e+00	-7.460494525337093563e-01	-6.823006144363743530e-01	4.300000000000000000e+01
8.055599999717414903e+02	-1.156452818024270357e+00	-7.614543686228536501e-01	-4.828028015832632747e-01	5.700000000000000000e+01
8.063999999717098035e+02	-1.088242302141505746e+00	-5.685715095963619348e-01	-5.729255584413914804e-01	3.600000000000000000e+01
8.072399999716850516e+02	-1.030112799282456137e+00	-7.227901315868159315e-01	-7.529813570132684042e-01	3.500000000000000000e+01
8.080799999716532511e+02	-1.329131445951276191e+00	-7.081410872278706137e-01	-8.751798207452026190e-01	3.600000000000000000e+01
8.089199999716214506e+02	-1.166626651871808917e+00	-5.489417524747004506e-01	-8.475345204783928388e-01	4.300000000000000000e+01
8.097599999715966987e+02	-1.489805574467077065e+00	-6.716449187832314038e-01	-8.387397696309260020e-01	4.200000000000000000e+01
8.105999999715650119e+02	-1.067534252644023240e+00	-6.427695382832077087e-01	-8.397664633534538403e-01	4.500000000000000000e+01
8.114399999715330978e+02	-1.368162379350700064e+00	-4.474593005720102212e-01	-4.199896576409605231e-01	5.900000000000000000e+01
8.122799999715084596e+02	-1.372010070084019873e+00	-4.759324335950818607e-01	-5.401012547847132694e-01	4.800000000000000000e+01
8.131199999714766591e+02	-1.210804485379021855e+00	-6.308171266818760614e-01	-8.413511427947484300e-01	6.300000000000000000e+01
8.139599999714448586e+02	-1.312528595002927290e+00	-7.701605192877263306e-01	-8.829023430929154870e-01	5.300000000000000000e+01
8.147999999714202204e+02	-1.001198705515005116e+00	-8.002755417074176592e-01	-8.940517936735710158e-01	7.200000000000000000e+01
8.156399999713883062e+02	-1.108973049444635706e+00	-6.878245796883941665e-01	-4.952905219692311789e-01	6.000000000000000000e+01
8.164799999713566194e+02	-1.125586742291243780e+00	-6.953372014160326131e-01	-8.369533194111511420e-01	4.300000000000000000e+01
8.173199999713318675e+02	-1.102938331863942523e+00	-6.583862043199530945e-01	-7.281585685636842165e-01	5.200000000000000000e+01
8.181599999713000670e+02	-1.395809279308931394e+00	-2.836125910325097976e-01	-8.577679785605494267e-01	7.400000000000000000e+01
8.189999999712682666e+02	-1.051589047177671432e+00	-3.641671016911107728e-01	-8.674443468436656701e-01	6.600000000000000000e+01
8.198399999712435147e+02	-1.085173578782214321e+00	-4.253263644394564835e-01	-8.769309999824006496e-01	6.800000000000000000e+01
8.206799999712118279e+02	-1.082950334433967043e+00	-3.684968631572420605e-01	-6.359489451173736541e-01	8.200000000000000000e+01
8.215199999711799137e+02	-1.021988664374948286e+00	-4.240141926013123452e-01	-5.459824242604991440e-01	6.000000000000000000e+01
8.223599999711552755e+02	-1.174005676568022238e+00	-3.980783419017921432e-01	-4.868752014105242054e-01	6.100000000000000000e+01
8.231999999711234750e+02	-1.001088824401275446e+00	-5.208007679275237223e-01	-8.473997079861637083e-01	6.200000000000000000e+01
8.240399999710916745e+02	-1.070800117909477933e+00	-2.895919904008916745e-01	-4.976340619880446070e-01	5.800000000000000000e+01
8.248799999710670363e+02	-1.153051576937407674e+00	-3.324070929233755578e-01	-4.673997079861624826e-01	5.200000000000000000e+01
8.257199999710351221e+02	-1.155584241414697289e+00	-3.064554568160602344e-01	-6.670202776974027969e-01	8.000000000000000000e+01
8.265599999710034353e+02	-1.069327846094580536e+00	-3.268234483547303171e-01	-6.974778259867910890e-01	8.500000000000000000e+01
8.273999999709786835e+02	-1.121436989753799907e+00	-3.235763287171700142e-01	-6.490401859993353284e-01	4.700000000000000000e+01
8.282399999709468830e+02	-1.143611758248496812e+00	-2.868596235233376035e-01	-7.404797891537486798e-01	7.300000000000000000e+01
8.290799999709150825e+02	-1.009248585276200316e+00	-3.866923901994869794e-01	-8.602900740093688547e-01	8.400000000000000000e+01
8.299199999708903306e+02	-1.258557973859840473e+00	-5.517364010483500891e-01	-8.606025460118762460e-01	8.600000000000000000e+01
8.307599999708586438e+02	-9.751167875305384314e-01	-3.468051108176624098e-01	-6.512721288743961168e-01	7.900000000000000000e+01
8.315999999708267296e+02	-8.096290718023446686e-01	-4.324875610970053685e-01	-6.512386497312698808e-01	8.500000000000000000e+01
8.324399999708020914e+02	-7.848048894626487026e-01	-4.425249689000594344e-01	-8.005913862975013728e-01	6.700000000000000000e+01
8.332799999707702909e+02	-1.287292084106617551e+00	-8.953278399163497880e-01	-8.601338380081142709e-01	6.200000000000000000e+01
8.341199999707384904e+02	-1.596153917131282185e+00	-7.677885223419504968e-01	-8.604351502962459541e-01	8.800000000000000000e+01
8.349599999707138522e+02	-1.392551263209885093e+00	-6.197175616752215177e-01	-9.012386497312694367e-01	5.800000000000000000e+01
8.357999999706819381e+02	-1.032081162085617621e+00	-6.206681845092525407e-01	-9.327786903150601105e-01	3.900000000000000000e+01
8.366399999706502513e+02	-1.301282285055222587e+00	-4.290033763619192086e-01	-9.144191683282318905e-01	5.100000000000000000e+01
8.374799999706254994e+02	-1.480723806565336531e+00	-1.798890248515476742e-01	-8.949101957607448199e-01	5.000000000000000000e+01
8.383199999705936989e+02	-1.296757211657723730e+00	-2.029868441146405189e-01	-8.551222303338739117e-01	5.700000000000000000e+01
8.391599999705618984e+02	-1.072686559061470035e+00	-5.286856323412987280e-01	-8.757583340532679728e-01	6.100000000000000000e+01
8.399999999705371465e+02	-1.277229111168040276e+00	-3.775482560271736787e-01	-9.065841529170408641e-01	6.200000000000000000e+01
8.408399999705054597e+02	-9.672401748008638833e-01	-4.056415369230208512e-01	-9.476666452114446138e-01	9.800000000000000000e+01
8.416799999704735455e+02	-1.207436888588976132e+00	-3.737282490601785412e-01	-9.083920266458407333e-01	7.800000000000000000e+01
8.425199999704489073e+02	-1.188497322449265425e+00	-4.522769967814763703e-01	-9.491955260808624395e-01	8.200000000000000000e+01
8.433599999704171069e+02	-1.376350659383042796e+00	-8.211796704309115569e-02	-8.595749563696233331e-01	7.700000000000000000e+01
8.441999999703853064e+02	-1.448616445695854793e+00	-7.140733417416065265e-01	-9.101106226596367144e-01	5.700000000000000000e+01
8.450399999703535059e+02	-1.350756909002260642e+00	-2.431224280954236150e-01	-8.707132472359044861e-01	6.500000000000000000e+01
8.458799999703287540e+02	-1.323255861470361339e+00	-1.443149556121205990e-01	-8.611931149540432706e-01	7.600000000000000000e+01
8.467199999702970672e+02	-1.185187078846610120e+00	-3.022801004542809977e-01	-8.919296561028122738e-01	6.600000000000000000e+01
8.475599999702651530e+02	-1.236473980124280558e+00	-2.933100893239490858e-01	-8.831125858265940209e-01	5.000000000000000000e+01
8.483999999702405148e+02	-1.444745168495781940e+00	-6.095056549937432067e-01	-7.742285572641254277e-01	5.500000000000000000e+01
8.492399999702087143e+02	-7.302481064943933120e-01	-2.805506508456669934e-01	-5.945521889810096994e-01	6.300000000000000000e+01
8.500799999701769138e+02	-1.102582492321570129e+00	-3.448581086035567012e-01	-9.146526264103864712e-01	6.700000000000000000e+01
8.509199999701522756e+02	-1.074560913002173379e+00	-9.305461667260104264e-01	-8.154561258454089412e-01	5.700000000000000000e+01
8.517599999701203615e+02	-1.175113787515797981e+00	-4.835381499504514125e-01	-9.156458409897889617e-01	8.800000000000000000e+01
8.525999999700886747e+02	-8.059174535267068507e-01	-3.552682795563377738e-01	-3.953110495585301365e-01	5.600000000000000000e+01
8.534399999700639228e+02	-8.393422864937143402e-01	-6.408702644345094512e-01	-3.155230841316614132e-01	8.100000000000000000e+01
8.542799999700321223e+02	-8.487224419996550751e-01	-3.252128876418307613e-01	-4.612570870792787048e-02	7.000000000000000000e+01
8.551199999700003218e+02	-9.909460146273652015e-01	-6.002280321494168902e-02	-2.467952915704465511e-01	7.500000000000000000e+01
8.559599999699755699e+02	-9.896938520837750275e-01	-5.984103690361841643e-02	-1.170184858579519371e-01	9.100000000000000000e+01
8.567999999699438831e+02	-9.811544374543714753e-01	-2.729422017388394295e-02	-1.470519650010775337e-01	5.200000000000000000e+01
8.576399999699119689e+02	-9.835895151558418092e-01	-4.580179495669085554e-01	-3.572751592885854421e-01	9.000000000000000000e+01
8.584799999698873307e+02	-9.711463261981911899e-01	-4.669968150475884983e-01	-2.176769090060961531e-01	6.800000000000000000e+01
8.593199999698555303e+02	-1.402235842942918254e+00	-4.094289823841528175e-01	-2.185696861561190474e-01	7.000000000000000000e+01
8.601599999698237298e+02	-1.050319813128542279e+00	-4.817014209772203515e-01	-5.497749353086529567e-01	6.900000000000000000e+01
8.609999999697990916e+02	-8.606778094322073969e-01	-6.380377098385796586e-01	-5.406453930299273125e-01	6.000000000000000000e+01
8.618399999697671774e+02	-8.980617282431566650e-01	-9.978285987508481725e-01	-5.005003167430492894e-01	7.300000000000000000e+01
8.626799999697354906e+02	-1.073879332722270874e+00	-1.007494177808101909e+00	-4.202659627411664545e-01	7.400000000000000000e+01
8.635199999697107387e+02	-7.472343130938945421e-01	-6.824813842226102878e-01	-6.207904693168053711e-01	6.900000000000000000e+01
8.643599999696789382e+02	-8.960005403589725859e-01	-7.855494728558944928e-01	-8.717167256099567219e-01	6.900000000000000000e+01
8.651999999696471377e+02	-7.362150736565666875e-01	-9.541703424789105270e-01	-8.718618018968338212e-01	9.200000000000000000e+01
8.660399999696223858e+02	-9.967460554056657429e-01	-6.331832839879627528e-01	-9.220068781837142957e-01	8.200000000000000000e+01
8.668799999695906990e+02	-1.036843895658208226e+00	-4.565238698333100587e-01	-8.932009676218726213e-01	1.060000000000000000e+02
8.677199999695587849e+02	-9.930745917712293647e-01	-4.641479171839897333e-01	-9.651204384944240822e-01	9.500000000000000000e+01
8.685599999695341467e+02	-1.141026239233951856e+00	-4.096554961072467194e-01	-9.158904587863201385e-01	1.120000000000000000e+02
8.693999999695023462e+02	-8.765715652130339208e-01	-2.574672968126208161e-01	-5.264484445050854333e-01	6.600000000000000000e+01
8.702399999694705457e+02	-1.086252571314897608e+00	-3.856864462729561183e-01	-8.765154027913379942e-01	8.700000000000000000e+01
8.710799999694459075e+02	-1.051660274919402838e+00	-6.884752419646567034e-02	-6.058904587863196411e-01	8.400000000000000000e+01
8.719199999694139933e+02	-1.030237933908363601e+00	-4.633961758290006117e-02	-7.458904587863206537e-01	8.300000000000000000e+01
8.727599999693823065e+02	-8.571315139204749300e-01	-2.573127412135143288e-01	-8.360243753588245674e-01	7.400000000000000000e+01
8.735999999693575546e+02	-9.217484218642439942e-01	-3.564090850099628227e-01	-6.763256876469574408e-01	7.500000000000000000e+01
8.744399999693257541e+02	-9.005011477510223017e-01	-4.917732023543823772e-01	-4.669952705094777556e-01	7.400000000000000000e+01
8.752799999692939537e+02	-8.996224419468745737e-01	-4.815237941496217644e-01	-3.969729510807251671e-01	6.900000000000000000e+01
8.761199999692692018e+02	-9.267340992800328081e-01	-5.257702630398206622e-01	-5.467274373644697150e-01	6.400000000000000000e+01
8.769599999692375150e+02	-9.445303240521596422e-01	-5.584449192378730942e-01	-3.972742633688586267e-01	6.400000000000000000e+01
8.777999999692056008e+02	-1.125481763014086312e+00	-6.425290279833397733e-01	-4.968948330800975199e-01	8.800000000000000000e+01
8.786399999691809626e+02	-1.308489287154188219e+00	-5.386061194265980845e-01	-5.062364099319554001e-01	8.600000000000000000e+01
8.794799999691491621e+02	-1.203089226114069987e+00	-3.538724263154211513e-01	-8.857453824994405700e-01	8.200000000000000000e+01
8.803199999691173616e+02	-1.344804631482283241e+00	-5.621826220835952626e-01	-8.859350976438222780e-01	7.200000000000000000e+01
8.811599999690927234e+02	-1.251450259423869227e+00	-5.140251826108723776e-01	-5.160578545019500751e-01	8.200000000000000000e+01
8.819999999690608092e+02	-1.236531732677505602e+00	-5.662124336428551175e-01	-9.055333479263110164e-01	9.200000000000000000e+01
8.828399999690291224e+02	-1.147729971167258611e+00	-2.772412807346498198e-01	-8.855110284975595825e-01	7.500000000000000000e+01
8.836799999690043705e+02	-9.575998767332833950e-01	-1.184386785108539897e-01	-8.259239379294465166e-01	7.900000000000000000e+01
8.845199999689725701e+02	-1.133367319544550611e+00	-2.975957390068337816e-01	-6.561024933594516995e-01	7.100000000000000000e+01
8.853599999689407696e+02	-9.902499368649166911e-01	-5.784142002657866044e-02	-8.158569796431942578e-01	8.500000000000000000e+01
8.861999999689160177e+02	-9.352909857627196288e-01	-8.580360274466691806e-02	-4.149530427787953002e-01	9.600000000000000000e+01
8.870399999688843309e+02	-9.058242656052968300e-01	-1.990815783040726927e-01	-7.747298484912885641e-01	7.700000000000000000e+01
8.878799999688524167e+02	-9.865434446648215783e-01	-2.464662844344012171e-01	-7.455333479263113183e-01	8.900000000000000000e+01
8.887199999688277785e+02	-9.960322934394589822e-01	-7.851626588488791469e-02	-7.261471322169530396e-01	9.000000000000000000e+01
8.895599999687959780e+02	-7.621785802753926475e-01	-2.841263157443290055e-01	-3.264372847907104358e-01	7.200000000000000000e+01
8.903999999687641775e+02	-9.649347133336902971e-01	-2.222289158012547006e-01	-7.369394719375987890e-01	7.700000000000000000e+01
8.912399999687395393e+02	-8.369625154666664457e-01	-4.027631593599529936e-01	-6.175420965138656015e-01	7.500000000000000000e+01
8.920799999687076252e+02	-7.062015979812379385e-01	-2.993761939252372883e-01	-7.075309367994910836e-01	7.500000000000000000e+01
8.929199999686759384e+02	-7.780381307182722139e-01	-3.234245422468262632e-01	-5.774639785132382741e-01	8.600000000000000000e+01
8.937599999686511865e+02	-7.291616589718010744e-01	-2.454016777761545143e-01	-6.779103670882520305e-01	7.300000000000000000e+01
8.945999999686193860e+02	-6.594476092517567167e-01	2.057729014344644725e-03	-6.682897973770112188e-01	7.300000000000000000e+01
8.954399999685875855e+02	-7.866645515942956024e-01	-2.878076956623552007e-01	-4.484125542351398153e-01	7.900000000000000000e+01
8.962799999685557850e+02	-8.160217118499026867e-01	-2.989923294264418274e-01	-3.784460333782657671e-01	7.600000000000000000e+01
8.971199999685311468e+02	-8.569755628874133890e-01	-2.788616147920315314e-01	-4.584683528070163661e-01	7.800000000000000000e+01
8.979599999684992326e+02	-1.052406332591854010e+00	-2.886397428537481602e-01	-6.784460333782664776e-01	8.400000000000000000e+01
8.987999999684675458e+02	-9.245158214817301712e-01	-1.436113035297186258e-01	-6.183344362345133405e-01	9.400000000000000000e+01
8.996399999684427939e+02	-9.196288163269521476e-01	-1.726547158004372307e-01	-5.078099296588733935e-01	8.800000000000000000e+01
9.004799999684109935e+02	-9.985896705797685513e-01	-2.180911059810295427e-01	-4.973300619407341472e-01	8.500000000000000000e+01
9.013199999683791930e+02	-1.148347255641677833e+00	-2.991454849174814967e-01	-8.375086173707404491e-01	7.900000000000000000e+01
