# Supplementary material for: Real-time single-molecule 3D tracking in E. coli based on cross-entropy minimization
Source: Nat Commun. 2023 Mar 11;14:1336. doi: 10.1038/s41467-023-36879-1 (PMC10008558; doi:10.1038/s41467-023-36879-1)
Supplement: Supplementary file 3 — Source Data [file 41467_2023_36879_MOESM3_ESM.zip › SourceData/Sup_Fig_13_TriggerFactor/Fig_data/20221025_EXP-22-BL9430/txyzN_WT.csv]

time [ms]	x[um]	y[um]	z[um]	Photon counts
0.000000000000000000e+00	3.038238540312825364e-01	2.733224883546423456e-01	4.999999999999982236e-02	2.600000000000000000e+01
8.399999999681995178e-01	2.346163456799246205e-01	3.535654893424542422e-01	4.999999999999982236e-02	2.800000000000000000e+01
1.679999999943504463e+00	1.047773960122704295e-01	2.833639477383744776e-01	6.999999999999984013e-02	1.900000000000000000e+01
2.519999999911703981e+00	1.935228261369346114e-01	3.839885187595193372e-01	6.999999999999984013e-02	2.000000000000000000e+01
3.359999999879903498e+00	1.285653862403322023e-01	2.860459430005448667e-01	1.800000000000001599e-01	1.700000000000000000e+01
4.199999999855208443e+00	2.397222132265071082e-01	4.507228346961866805e-01	2.120868665881823212e-01	1.700000000000000000e+01
5.039999999823407961e+00	2.422875984008108219e-01	3.676839679317609466e-01	-2.601598196801502283e-02	1.600000000000000000e+01
5.879999999791607479e+00	2.016897094630323295e-01	3.021337242767287989e-01	1.039170597457319545e-01	1.200000000000000000e+01
6.719999999766912424e+00	2.787149058772335763e-01	4.968179150020706203e-01	1.233367545982169133e-01	1.200000000000000000e+01
7.559999999735111942e+00	1.694757819636087959e-01	2.817357723317943652e-01	6.491027432513574169e-02	2.300000000000000000e+01
8.399999999703311460e+00	2.897532507940034918e-01	3.637045735542212554e-01	-1.829024216573049699e-01	2.700000000000000000e+01
9.239999999678616405e+00	1.809717366700738239e-01	3.916359309385519794e-01	-8.284662308542811715e-02	2.700000000000000000e+01
1.007999999964681592e+01	1.270555189279463093e-01	5.185230632233643888e-01	-1.142527470967178438e-01	1.700000000000000000e+01
1.091999999961501544e+01	8.878246048126214873e-02	3.637908231092410460e-01	5.587000976141087705e-02	2.000000000000000000e+01
1.175999999959032039e+01	1.470202198201953081e-01	3.103158448645952916e-01	8.403264924605746700e-03	1.600000000000000000e+01
1.259999999955851990e+01	2.252850909633963283e-02	2.884644094966954952e-01	1.110034783740521114e-01	2.400000000000000000e+01
1.343999999952671942e+01	1.563822297333636868e-01	3.155592339190427253e-01	2.141638780593746461e-02	2.300000000000000000e+01
1.427999999949491894e+01	2.427960092335723630e-02	3.802599079240547297e-01	-8.315779049054228267e-03	1.500000000000000000e+01
1.511999999947022388e+01	1.637560857125954783e-01	9.386934574083483085e-02	1.131573032484856078e-01	2.100000000000000000e+01
1.595999999943842340e+01	4.984104607435568823e-02	2.762350259747883285e-01	-3.488974673583511432e-02	2.300000000000000000e+01
1.679999999940662292e+01	1.224720508867740421e-01	1.242607030796509804e-01	9.618158584419411739e-02	2.600000000000000000e+01
1.763999999938192786e+01	3.172295984881401409e-02	2.058059584196367808e-01	1.767698757048474789e-02	1.600000000000000000e+01
1.847999999935012738e+01	-8.638673273960151278e-02	1.909891748870009565e-01	8.940674329865716530e-02	2.600000000000000000e+01
1.931999999931832690e+01	1.233376792962381785e-01	2.710802180305034170e-01	9.985313187366928744e-02	2.700000000000000000e+01
2.015999999929363184e+01	1.422610518490756704e-01	3.499084430990375694e-01	6.892687558051857621e-02	1.900000000000000000e+01
2.099999999926183136e+01	2.571687061569107868e-01	3.606074294004155689e-01	1.885991729426628183e-02	1.900000000000000000e+01
2.183999999923003088e+01	-4.853217891838568221e-03	1.797767121844948690e-01	1.098308124449189904e-01	1.700000000000000000e+01
2.267999999920533583e+01	4.900079014241143227e-02	1.226926872435747384e-01	2.710249018830768186e-01	2.700000000000000000e+01
2.351999999917353534e+01	4.086047942459458682e-02	3.024850457628502909e-02	1.030224907562566905e-01	2.800000000000000000e+01
2.435999999914173486e+01	3.538821974464667619e-02	1.981185936487257493e-01	2.549196422000581386e-01	3.200000000000000000e+01
2.519999999911703981e+01	9.307551611165365557e-03	2.080416063209096222e-01	7.621416906759392873e-02	3.600000000000000000e+01
2.603999999908523932e+01	2.107044082513702676e-01	2.410378381828550687e-01	2.571198192070500710e-02	1.500000000000000000e+01
2.687999999905343884e+01	6.670892400032357727e-02	2.515959888458940696e-01	7.336844190189006909e-02	1.400000000000000000e+01
2.771999999902874379e+01	1.049360913464170153e-01	3.461231482962467965e-01	1.720292761768535961e-01	2.400000000000000000e+01
2.855999999899694330e+01	1.090884823686160132e-01	3.006756595215360761e-01	6.187304017560091296e-02	1.800000000000000000e+01
2.939999999896514282e+01	3.919715876646634456e-02	2.285028054567597167e-01	3.427323381824991522e-01	3.300000000000000000e+01
3.023999999894044777e+01	6.151282153493653482e-02	1.717790562183054703e-01	1.153771904894456135e-01	2.900000000000000000e+01
3.107999999890864729e+01	1.043179794664972349e-01	1.157999812778971460e-01	2.772297030757471248e-01	2.300000000000000000e+01
3.191999999887684680e+01	1.363623621355891657e-01	1.950725049249921739e-01	1.882452370838993971e-01	2.800000000000000000e+01
3.275999999884504632e+01	5.084522582609096730e-02	1.617800077764766087e-01	7.911569480517366415e-02	1.400000000000000000e+01
3.359999999882035127e+01	-9.376110899922807107e-02	2.080695378164545417e-01	-3.233506806361674535e-02	2.000000000000000000e+01
3.443999999878855078e+01	2.221001235377428884e-02	2.700673556957546850e-01	3.784014730851539277e-01	3.100000000000000000e+01
3.527999999875675030e+01	4.426182239105713734e-02	1.572124675155794904e-01	2.314927139671141276e-01	3.400000000000000000e+01
3.611999999873205525e+01	-6.240424083793172372e-02	8.904170923818810479e-02	6.325594883841256788e-02	2.200000000000000000e+01
3.695999999870025476e+01	1.045097500742997454e-01	1.632637828982677064e-01	1.037581359853003704e-01	2.800000000000000000e+01
3.779999999866845428e+01	-5.813030942746522101e-02	1.435071867640971277e-01	-1.855164825803039541e-01	2.000000000000000000e+01
3.863999999864375923e+01	1.480565290074657980e-01	8.288900574397040089e-02	1.614631486161632878e-02	1.900000000000000000e+01
3.947999999861195874e+01	8.918714975749253426e-02	7.944649915296153608e-02	1.472622862991470605e-01	2.200000000000000000e+01
4.031999999858015826e+01	1.060303967571165629e-01	1.725141469117730253e-02	2.391705974573259397e-01	1.800000000000000000e+01
4.115999999855546321e+01	7.790253505965694103e-02	1.721302597767060405e-01	1.623734354830381754e-01	3.000000000000000000e+01
4.199999999852366273e+01	7.611135851416506171e-02	7.642035076994346809e-02	9.394695520995588467e-02	3.000000000000000000e+01
4.283999999849186224e+01	1.408124534381371973e-01	1.100526719698198264e-01	2.437237609224487400e-01	3.700000000000000000e+01
4.367999999846716719e+01	5.952206994141562291e-02	1.448470409328184161e-01	2.553530792212437284e-01	2.100000000000000000e+01
4.451999999843536671e+01	3.439087778385534477e-01	5.488407854043142464e-01	1.786563546763351162e-01	2.200000000000000000e+01
4.535999999840356622e+01	1.042408134799899244e-01	1.736458586200839704e-01	5.000736384019988101e-01	3.700000000000000000e+01
4.619999999837887117e+01	1.347325207586180795e-01	1.833220652600697775e-01	3.213570055551584481e-01	2.600000000000000000e+01
4.703999999834707069e+01	1.339560943896884737e-01	1.791547364571126622e-01	7.288588642457627387e-02	2.700000000000000000e+01
4.787999999831527020e+01	1.708644105853487360e-01	1.259105381124197010e-01	3.045710032952473334e-01	2.100000000000000000e+01
4.871999999829057515e+01	1.594052858330101685e-01	1.855422436188565172e-01	1.868252655990580990e-01	3.200000000000000000e+01
4.955999999825877467e+01	2.859744228848377645e-01	2.430340180153862661e-01	2.980528341803432291e-01	2.800000000000000000e+01
5.039999999822697418e+01	6.771633504814644766e-02	3.113740297557949788e-01	-1.115454161021465218e-01	2.900000000000000000e+01
5.123999999820227913e+01	7.569801614273430346e-02	1.313830426040283328e-01	2.982722876601684447e-02	3.100000000000000000e+01
5.207999999817047865e+01	-8.466118747886497431e-03	1.245527972647675341e-01	1.207311656304166370e-01	2.500000000000000000e+01
5.291999999813867817e+01	-3.002268689159954818e-01	5.998082467345025037e-01	3.929407890767264711e-01	3.300000000000000000e+01
5.375999999810687768e+01	-6.262894589988476923e-02	1.922418756886550284e-01	7.679089053620824501e-02	2.600000000000000000e+01
5.459999999808218263e+01	-3.870906136186960111e-01	5.501368493197507092e-01	4.185206462643802361e-01	2.000000000000000000e+01
5.543999999805038215e+01	-1.445440024966835324e-01	5.854843837840721932e-01	4.293464651281522215e-01	2.600000000000000000e+01
5.627999999801858166e+01	7.332988924127548103e-02	1.884151025688503012e-01	6.009199848550710321e-01	2.400000000000000000e+01
5.711999999799388661e+01	5.917448310430728498e-02	1.549988897584189118e-01	1.818797202913469135e-01	2.500000000000000000e+01
5.795999999796208613e+01	2.142105433593108899e-01	1.020967944821276063e-01	1.909646237125715018e-01	2.200000000000000000e+01
5.879999999793028564e+01	-7.705772843658209581e-02	4.727959844818734325e-01	5.418127620050952054e-01	3.400000000000000000e+01
5.963999999790559059e+01	4.324353143971748636e-02	1.647462035814637460e-01	1.559976548958359466e-01	3.100000000000000000e+01
6.047999999787379011e+01	1.118703781474970071e-01	1.593085622294392323e-01	1.187764237752868546e-01	2.900000000000000000e+01
6.131999999784198963e+01	-1.653505926439535756e-02	1.308188664397604839e-01	1.199258743559430407e-01	2.900000000000000000e+01
6.215999999781729457e+01	6.516638654498052574e-02	1.050181181140956710e-01	8.933440949405202502e-02	2.400000000000000000e+01
6.299999999778549409e+01	7.715430628481811937e-02	1.165858825575583069e-02	1.897584786403125889e-01	2.700000000000000000e+01
6.383999999775369361e+01	1.614066205902346951e-01	1.124992478970110454e-01	2.930617540954041367e-01	3.500000000000000000e+01
6.467999999772899855e+01	1.223376904575737001e-01	1.322193014395693922e-01	6.049589055392057269e-01	2.700000000000000000e+01
6.551999999769719807e+01	4.067954881687541047e-03	1.164209902367066007e-01	2.655726898298484961e-01	4.600000000000000000e+01
6.635999999766539759e+01	1.813659475808293564e-02	1.493059590394878455e-01	3.170569318417650884e-01	3.600000000000000000e+01
6.719999999764070253e+01	-2.046837360939193218e-01	4.304667137434670110e-01	1.587420487124346913e-01	2.000000000000000000e+01
6.803999999760890205e+01	-1.292603149114590622e-01	6.561483576985089883e-01	8.952322871870599386e-02	4.200000000000000000e+01
6.887999999757710157e+01	-4.539603092615607238e-02	2.410734393314069024e-01	3.935583300307676780e-02	3.700000000000000000e+01
6.971999999755240651e+01	-2.028136570773497738e-02	2.535413642350334840e-01	1.809181930156200657e-01	3.900000000000000000e+01
7.055999999752060603e+01	1.073056078349523546e-01	1.141519250009093156e-01	1.916882133075157313e-01	2.900000000000000000e+01
7.139999999748880555e+01	-5.880295746344899044e-02	4.820994912984808423e-01	2.302151310099755932e-01	2.300000000000000000e+01
7.223999999746411049e+01	-4.178777654470522407e-02	2.520858417933755646e-01	-1.047677128129409496e-02	4.000000000000000000e+01
7.307999999743231001e+01	3.710355002506915412e-02	1.943866958660063204e-01	1.710744290168735304e-01	3.500000000000000000e+01
7.391999999740050953e+01	4.213921372782536423e-02	4.571949522799556576e-01	2.229492610319252499e-01	3.800000000000000000e+01
7.475999999736870905e+01	-9.114507429170615183e-02	9.278378194428071879e-02	4.447348153319752306e-01	2.500000000000000000e+01
7.559999999734401399e+01	1.068877621246144827e-01	4.114036366376794263e-01	1.162860156301417369e-01	2.900000000000000000e+01
7.643999999731221351e+01	-4.939706970693791277e-02	4.598903571172030524e-02	1.488862290795878174e-01	3.900000000000000000e+01
7.727999999728041303e+01	-4.815805555640295665e-02	1.536840954243086088e-01	3.513190468134053113e-01	2.300000000000000000e+01
7.811999999725571797e+01	-1.105043225250312844e-02	2.169173484140074493e-02	2.728925665403236778e-01	4.100000000000000000e+01
7.895999999722391749e+01	2.331360408495442016e-02	8.919239016912428042e-02	1.038857811197262393e-01	4.300000000000000000e+01
7.979999999719211701e+01	-1.903804197208813775e-03	9.068307041904155597e-02	2.348901554135025549e-01	3.500000000000000000e+01
8.063999999716742195e+01	-4.949009398230330703e-02	-6.652964778069225815e-02	4.057382937060265427e-01	4.700000000000000000e+01
8.147999999713562147e+01	-6.775336554757771523e-02	-2.323493320134950579e-02	3.466645499991769519e-01	2.600000000000000000e+01
8.231999999710382099e+01	-6.988803069508620069e-02	-6.295603410180561355e-02	-6.138249998514488937e-02	3.600000000000000000e+01
8.315999999707912593e+01	-5.339079663140822163e-02	7.680265186697532442e-02	3.612400328930518434e-01	4.300000000000000000e+01
8.399999999704732545e+01	8.204173209016119017e-03	-2.485879267521085012e-03	4.834719757681136265e-01	3.000000000000000000e+01
8.483999999701552497e+01	-7.801509353613056419e-02	2.562491666789501465e-01	5.663623417913181690e-01	3.400000000000000000e+01
8.567999999699082991e+01	-5.207940211646899797e-02	7.982810381049532111e-02	2.685161666657513990e-01	5.400000000000000000e+01
8.651999999695902943e+01	-1.799404971632583283e-01	3.562850703033095812e-01	1.194089438157761585e-01	2.700000000000000000e+01
8.735999999692722895e+01	-4.161841392165008813e-01	4.991198506742229313e-01	2.696321381032822373e-01	3.300000000000000000e+01
8.819999999690253389e+01	-8.585975706334281199e-02	2.980773039195891982e-01	-7.982103589232769636e-02	2.800000000000000000e+01
8.903999999687073341e+01	-5.145312848774814540e-01	5.020736933562162108e-01	1.308039081126901593e-01	3.700000000000000000e+01
8.987999999683893293e+01	-1.389494923337224463e-01	4.091917800068785027e-01	3.720761155514753504e-01	4.000000000000000000e+01
9.071999999681423787e+01	-3.053526472128211822e-01	5.759002423291939010e-01	5.743080584265354283e-01	3.000000000000000000e+01
9.155999999678243739e+01	-2.081797473706572532e-01	7.281938715346853996e-01	1.279907641703874610e-01	3.400000000000000000e+01
9.239999999675063691e+01	-6.151146834582732481e-03	5.642523409350275188e-02	3.619413030592446567e-01	3.800000000000000000e+01
9.323999999672594186e+01	-3.531597096507255173e-02	2.124503179691235033e-01	4.432948193556107697e-02	5.300000000000000000e+01
9.407999999669414137e+01	-1.754912407211861591e-02	1.189182736355860470e-01	2.657579253756003901e-01	4.200000000000000000e+01
9.491999999666234089e+01	-8.499330687889283809e-02	2.209577655185377409e-01	-6.323770033062325879e-02	4.200000000000000000e+01
9.575999999663054041e+01	-3.012959378576063330e-01	6.815411551870642626e-01	1.386259719700539961e-01	3.600000000000000000e+01
9.659999999660584535e+01	-3.126148550052114672e-01	7.246995670804992073e-01	2.106793594151104010e-01	2.600000000000000000e+01
9.743999999657404487e+01	-3.448405575729189820e-01	6.188085421109335016e-01	3.524091151432826585e-01	4.800000000000000000e+01
9.827999999654224439e+01	-3.165159423127441585e-01	5.483822075736082269e-01	5.937371211539432814e-01	5.300000000000000000e+01
9.911999999651754933e+01	-1.667325980869165392e-01	4.016271931286041763e-01	1.449758494496040662e-01	3.700000000000000000e+01
9.995999999648574885e+01	-2.733841232157523393e-01	5.023733417618991837e-01	2.169734383227823749e-01	4.300000000000000000e+01
1.007999999964539484e+02	-2.322955301588898180e-01	4.137212477719636183e-01	5.189152286240870104e-01	6.600000000000000000e+01
1.016399999964292533e+02	-1.416230889088438971e-01	2.222003422067420075e-01	1.595513323434776254e-01	5.300000000000000000e+01
1.024799999963974528e+02	-2.010583033344559567e-01	4.218201625924802300e-01	5.699977209184914351e-01	3.600000000000000000e+01
1.033199999963656524e+02	-1.529419346179459183e-01	2.502969217327208895e-01	6.325867746535620562e-01	4.300000000000000000e+01
1.041599999963409573e+02	-1.275448894646444842e-01	2.760808171868447403e-01	4.070171812605596351e-01	5.100000000000000000e+01
1.049999999963091568e+02	-7.223941490093110929e-02	1.681873502932980102e-01	5.879880764112113134e-01	3.900000000000000000e+01
1.058399999962773563e+02	-1.914138082890985970e-01	3.235638560750633275e-01	5.078653195530820064e-01	3.800000000000000000e+01
1.066799999962526613e+02	-2.991445106986354574e-01	3.230060966788066423e-01	7.084233052718480472e-01	3.700000000000000000e+01
1.075199999962208608e+02	-3.203022251039051582e-01	5.893841587403070292e-01	7.094053601368748296e-01	4.700000000000000000e+01
1.083599999961890603e+02	-1.980662107547672690e-01	4.240944013833924942e-01	5.408561230056636582e-01	4.500000000000000000e+01
1.091999999961643653e+02	-1.367595429595453993e-01	2.338805985819636390e-01	4.613471504381778665e-01	4.800000000000000000e+01
1.100399999961325648e+02	-2.016555978113707681e-01	3.827140417639363079e-01	7.022957261600786261e-01	4.400000000000000000e+01
1.108799999961007643e+02	-3.464698337229918934e-01	6.322806328317636115e-01	5.938469264582457718e-01	4.300000000000000000e+01
1.117199999960760692e+02	-1.244344959729062339e-01	2.525688372306795770e-01	7.049405784670255137e-01	3.600000000000000000e+01
1.125599999960442688e+02	-5.956633971944569339e-03	1.717176256546366631e-01	1.860453901901815144e-01	4.800000000000000000e+01
1.133999999960124683e+02	-7.647108447557826594e-02	2.478910926532531533e-01	6.167596119102012331e-01	3.700000000000000000e+01
1.142399999959806678e+02	-2.339260261132949381e-01	5.597169401500714514e-01	6.178644236333554751e-01	3.300000000000000000e+01
1.150799999959559727e+02	-2.300775446815777059e-01	4.823665453141412485e-01	3.007659493709362586e-01	3.500000000000000000e+01
1.159199999959241723e+02	-1.363725296664846098e-01	7.987609071790977566e-01	1.731318088185007653e-01	5.100000000000000000e+01
1.167599999958923718e+02	-8.645974297661140895e-02	8.397810996873467104e-01	2.147053285454196825e-01	4.800000000000000000e+01
1.175999999958676767e+02	-3.387936212426190252e-01	8.612297871155902840e-01	7.510707826292994937e-02	5.700000000000000000e+01
1.184399999958358762e+02	6.813115563429761323e-02	2.401876025337319476e-01	3.850178005479292231e-01	4.700000000000000000e+01
1.192799999958040758e+02	-3.167344027444585208e-01	7.271149722256051717e-01	1.474617779961193698e-01	5.500000000000000000e+01
1.201199999957793807e+02	-2.644585369742138425e-01	7.780370717359303967e-01	1.004191023055764909e-01	5.800000000000000000e+01
1.209599999957475802e+02	-2.834394404884719165e-01	6.356621055110700524e-01	3.811221643112205903e-01	4.800000000000000000e+01
1.217999999957157797e+02	-2.838384055042588727e-01	7.032807526686806199e-01	2.527738020387655382e-01	6.000000000000000000e+01
1.226399999956910847e+02	-2.622938308246993699e-01	7.628872370250672219e-01	6.506154348570358792e-02	6.100000000000000000e+01
1.234799999956592842e+02	-3.044880107896794641e-01	8.602724059612576468e-01	-1.546148247974135082e-01	5.600000000000000000e+01
1.243199999956274837e+02	-1.087330673874760123e-01	1.736017212001659260e-01	1.351396614863307200e-01	5.300000000000000000e+01
1.251599999956027887e+02	-2.739770234359433232e-01	7.153217460329184263e-01	-4.518397023055342743e-02	4.300000000000000000e+01
1.259999999955709882e+02	-3.316066121177456694e-01	8.853064866886768414e-01	3.510618234320483921e-02	4.300000000000000000e+01
1.268399999955391877e+02	-1.659638258904294617e-01	6.690458026960364180e-01	-5.348769364550731709e-02	5.200000000000000000e+01
1.276799999955144926e+02	1.318135988050173069e-02	2.331029313157237937e-01	2.672434092762410174e-02	4.200000000000000000e+01
1.285199999954826922e+02	-1.732997913786356037e-01	7.525192163337397488e-01	1.066239034982459088e-01	4.800000000000000000e+01
1.293599999954508917e+02	-3.309588407945369681e-01	8.204705045489930626e-01	1.171260906451347950e-01	4.600000000000000000e+01
1.301999999954261966e+02	-5.432035337269880415e-02	1.581560206571364091e-01	2.777510346501519400e-01	5.500000000000000000e+01
1.310399999953943961e+02	-2.016757272677018875e-01	6.990591548350764128e-01	3.796306922328307465e-02	4.100000000000000000e+01
1.318799999953625957e+02	-2.569169777225468465e-01	7.943666195928997809e-01	-5.193649334733985157e-02	4.800000000000000000e+01
1.327199999953379006e+02	-3.585874871134713260e-01	6.021021908395240985e-01	-6.189185448983813842e-02	4.500000000000000000e+01
1.335599999953061001e+02	-3.470525461352451657e-01	6.161589305610721823e-01	2.818626351078901138e-02	5.000000000000000000e+01
1.343999999952742996e+02	-2.227744344505282470e-01	6.788926872216780595e-01	3.287107700864280169e-01	5.000000000000000000e+01
1.352399999952424992e+02	-1.762797488934459977e-01	2.952399181352642898e-01	2.393915126633214818e-01	4.100000000000000000e+01
1.360799999952178041e+02	-2.346262582761866611e-01	7.346510213417385415e-01	2.395923875220780097e-01	4.500000000000000000e+01
1.369199999951860036e+02	-3.182410317508477249e-01	9.099814359296765076e-01	6.068603953085860425e-02	4.700000000000000000e+01
1.377599999951542031e+02	-2.125621119633400724e-01	7.494744168229559023e-01	1.622037606858994785e-01	5.000000000000000000e+01
1.385999999951295081e+02	-2.336361179987562764e-01	7.493426518647581247e-01	3.135764055540612993e-01	5.700000000000000000e+01
1.394399999950977076e+02	-1.961768065055444765e-01	1.752514171935253273e-01	1.942125092734543479e-01	3.700000000000000000e+01
1.402799999950659071e+02	-2.462703385398228306e-01	7.925784047396682297e-01	-6.055323871552609205e-03	4.900000000000000000e+01
1.411199999950412121e+02	-3.589214411199570520e-01	5.872728888685880833e-01	1.343464258459579064e-01	4.200000000000000000e+01
1.419599999950094116e+02	-2.287700016948051029e-01	8.372012909164787686e-01	-4.068894712748516440e-03	4.500000000000000000e+01
1.427999999949776111e+02	-2.820621718895992558e-01	8.349413711533522076e-01	-1.329529232752175716e-01	3.800000000000000000e+01
1.436399999949529160e+02	-4.325834103551358112e-01	5.638667458438018087e-01	1.267457644366496439e-01	3.400000000000000000e+01
1.444799999949211156e+02	-2.390094917684635334e-01	7.855791958825015797e-01	2.464332924341405828e-01	3.900000000000000000e+01
1.453199999948893151e+02	-3.504696758147716196e-01	8.632206092177021617e-01	3.797333301793148763e-02	4.800000000000000000e+01
1.461599999948646200e+02	-3.458542126389403393e-01	7.800967444855153587e-01	-1.047546668390042512e-02	5.000000000000000000e+01
1.469999999948328195e+02	-2.465592944156540511e-01	8.487809229657550247e-01	-2.200848766807639301e-01	6.900000000000000000e+01
1.478399999948010191e+02	-2.292491093960222770e-01	7.133688679728464876e-01	-1.196608075345024780e-01	4.700000000000000000e+01
1.486799999947763240e+02	-2.654403280462425130e-01	7.642726714517529274e-01	-2.592813772457414068e-01	3.600000000000000000e+01
1.495199999947445235e+02	-3.440457216653669548e-01	9.692342025020117546e-01	-2.492702175313672441e-01	4.900000000000000000e+01
1.503599999947127230e+02	-2.623433667257515367e-01	8.171409496435515507e-01	-1.888238289563539674e-01	4.600000000000000000e+01
1.511999999946880280e+02	-2.410861594738769043e-01	6.179036126695649500e-01	-1.483439612382166928e-01	4.800000000000000000e+01
1.520399999946562275e+02	-4.025573706708200916e-01	6.606898268365846150e-01	-2.836628066696711414e-02	4.200000000000000000e+01
1.528799999946244270e+02	-1.655920376516810677e-01	2.019661733283317773e-01	-3.981542460938354289e-01	4.700000000000000000e+01
1.537199999945997320e+02	-3.215813806382357143e-01	8.021127915612105141e-01	5.200198990741844440e-02	6.100000000000000000e+01
1.545599999945679315e+02	-3.036325382623985547e-01	8.351123440027627964e-01	-2.475739409463200147e-01	3.500000000000000000e+01
1.553999999945361310e+02	-2.673514043732119205e-01	8.897295740399577824e-01	-8.756278123194549678e-02	6.200000000000000000e+01
1.562399999945043305e+02	-1.687415624123786984e-01	2.965674850631501158e-01	-1.978417740913278600e-01	3.600000000000000000e+01
1.570799999944796355e+02	-1.071822511893678609e-01	4.475596487194479778e-01	4.221402448054911716e-02	3.200000000000000000e+01
1.579199999944478350e+02	-2.460849956049209197e-01	7.968848970613073845e-01	1.260461448368488391e-02	3.600000000000000000e+01
1.587599999944160345e+02	-1.921919465158659079e-01	2.427174168246484243e-01	4.034192736330823870e-01	3.700000000000000000e+01
1.595999999943913394e+02	-1.009754314122233154e-01	1.118427991510042574e-01	5.052271473618810127e-01	3.800000000000000000e+01
1.604399999943595390e+02	-7.775931096759336469e-02	2.183398858512646257e-01	6.573586528075652247e-01	3.700000000000000000e+01
1.612799999943277385e+02	-1.839576103909088545e-01	6.950111197068373770e-01	4.884188256732193700e-01	4.000000000000000000e+01
1.621199999943030434e+02	-1.407995828076806788e-01	1.718610600879344474e-01	5.683518673869678572e-01	4.900000000000000000e+01
1.629599999942712429e+02	-8.095095872570112761e-02	1.858220923836242378e-01	3.794231999669972488e-01	5.000000000000000000e+01
1.637999999942394425e+02	-1.091010808542591803e-01	2.673839239017130609e-01	5.005614908332787216e-01	3.900000000000000000e+01
1.646399999942147474e+02	-1.178942186788098923e-01	3.823995822509775877e-01	7.606507685482806203e-01	3.600000000000000000e+01
1.654799999941829469e+02	-6.404230387957454695e-04	1.100838120088454275e-02	5.405056922614028814e-01	5.400000000000000000e+01
1.663199999941511464e+02	2.259604089177820185e-01	3.816875325516910777e-01	6.600816231151402924e-01	4.500000000000000000e+01
1.671599999941264514e+02	-8.814408932812867192e-02	1.936494115179279163e-01	6.602266994020182800e-01	4.600000000000000000e+01
1.679999999940946509e+02	-8.481858853937396248e-02	1.306276192083046794e-01	7.005503311189031912e-01	5.200000000000000000e+01
1.688399999940628504e+02	-1.865808795795587116e-02	6.090234704632990770e-02	4.502713382595193714e-01	4.200000000000000000e+01
1.696799999940381554e+02	-2.590126100451008995e-01	6.975136012131919472e-01	4.392558042513674543e-01	3.300000000000000000e+01
1.705199999940063549e+02	1.590283883263055031e-02	1.670413753741346596e-01	2.090772488213628044e-01	6.400000000000000000e+01
1.713599999939745544e+02	2.523165011404771008e-02	2.012156377067420010e-02	3.686754991038516671e-01	4.600000000000000000e+01
1.721999999939498593e+02	5.136434889632468526e-02	9.507048180203092613e-02	3.275372082375693772e-01	5.000000000000000000e+01
1.730399999939180589e+02	6.828376858655360593e-02	1.661923713612623033e-03	2.070908196625582676e-01	4.400000000000000000e+01
1.738799999938862584e+02	1.024635375058835507e-02	1.030845821419053010e-01	4.274702499513192144e-01	5.100000000000000000e+01
1.747199999938544579e+02	4.831725534399211597e-02	1.053130864012885581e-02	2.378608399544530627e-01	5.000000000000000000e+01
1.755599999938297628e+02	2.545100364969599127e-02	5.107261089515624519e-02	4.581844716713381338e-01	4.400000000000000000e+01
1.763999999937979624e+02	-2.974655042558538298e-02	9.974463313819725840e-02	4.383407076725931439e-01	2.800000000000000000e+01
1.772399999937661619e+02	-6.977659985204809345e-02	8.694305611144947932e-02	7.880941567635479927e-02	3.900000000000000000e+01
1.780799999937414668e+02	-1.784183517993156443e-01	1.643010243255549341e-01	5.601485814013922315e-01	4.300000000000000000e+01
1.789199999937096663e+02	-1.865287861336639708e-01	-5.023348862845722351e-03	3.016551428420588543e-01	4.500000000000000000e+01
1.797599999936778659e+02	-7.140736955945570230e-02	1.803224066311237550e-01	2.832844611408540381e-01	4.600000000000000000e+01
1.805999999936531708e+02	-1.492501150096785523e-01	1.124417771402175248e-01	7.646794254377673461e-01	4.900000000000000000e+01
1.814399999936213703e+02	-1.693234796520215468e-02	1.938846792933617280e-01	4.655833623021670142e-01	4.100000000000000000e+01
1.822799999935895698e+02	-7.644884259274675742e-02	1.801543341630438277e-01	3.560967091634297255e-01	5.100000000000000000e+01
1.831199999935648748e+02	-1.301094966106113304e-01	6.049520626369186971e-02	5.862083063071827915e-01	5.500000000000000000e+01
1.839599999935330743e+02	-1.553872496785757562e-01	-1.464686321800101609e-02	3.664426603090658041e-01	4.900000000000000000e+01
1.847999999935012738e+02	-1.439614090418075421e-01	-3.910202801312934184e-03	5.359516328765505655e-01	4.000000000000000000e+01
1.856399999934765788e+02	-3.238000855474965078e-02	7.638723949347081543e-02	4.250588557265264633e-01	5.100000000000000000e+01
1.864799999934447783e+02	-2.437847327498587902e-02	-8.142417844890559309e-03	3.152374111565312553e-01	4.400000000000000000e+01
1.873199999934129778e+02	-3.456119842911853368e-01	6.129236139492082458e-01	4.456056817309170803e-01	5.200000000000000000e+01
1.881599999933882827e+02	-1.165760598777083601e-01	5.611090104482130414e-03	5.551927722990295244e-01	6.000000000000000000e+01
1.889999999933564823e+02	-9.549955404982313212e-02	1.690289591634908106e-02	5.648245017246451560e-01	4.900000000000000000e+01
1.898399999933246818e+02	2.020056734633612905e-02	3.378877568969684830e-02	4.346347865802653310e-01	5.200000000000000000e+01
1.906799999932999867e+02	-6.028148790010945390e-02	1.645485079593793643e-01	4.844227520071338056e-01	3.900000000000000000e+01
1.915199999932681862e+02	-5.946559730202949368e-02	1.750044496100144897e-01	6.237866482877412189e-01	4.500000000000000000e+01
1.923599999932363858e+02	-2.278621244863181516e-01	6.897764886984862898e-01	2.640098425752488431e-01	4.700000000000000000e+01
1.931999999932116907e+02	-1.363212706877483527e-01	9.560354863510944767e-02	6.844897102933864552e-01	5.600000000000000000e+01
1.940399999931798902e+02	-1.373134422983639524e-01	2.948355199121479586e-01	7.449695780115246357e-01	4.000000000000000000e+01
1.948799999931480897e+02	-3.202936347376095227e-02	1.435708659549526089e-01	4.459181537334262480e-01	3.700000000000000000e+01
1.957199999931162893e+02	-3.332562515672421455e-02	1.850105788453308975e-01	4.664538200234402687e-01	3.900000000000000000e+01
1.965599999930915942e+02	-3.014382131440349610e-01	6.102430641965348457e-01	1.959516328765520399e-01	4.600000000000000000e+01
1.973999999930597937e+02	-3.811321270112237869e-01	5.519014225001086515e-01	2.956726400171683089e-01	4.200000000000000000e+01
1.982399999930279932e+02	-3.743996914184819502e-01	6.153104239853401936e-01	2.958177163040471847e-01	5.100000000000000000e+01
1.990799999930032982e+02	-6.046514481578739719e-01	6.219532972898544898e-01	5.162083063071833955e-01	4.700000000000000000e+01
1.999199999929714977e+02	-5.536072806780047983e-01	6.461150113254188199e-01	4.262864243078108295e-01	3.900000000000000000e+01
2.007599999929396972e+02	-7.054417072169023584e-01	5.727099744533212800e-01	4.863980214515639666e-01	4.200000000000000000e+01
2.015999999929150022e+02	-4.125855128603852506e-01	5.903748090951665972e-01	4.365096185953167840e-01	3.400000000000000000e+01
2.024399999928832017e+02	-3.809913699369644746e-01	5.821464127178774817e-01	5.469002085984517869e-01	4.700000000000000000e+01
2.032799999928514012e+02	-3.507888502006046849e-01	9.303206879629897230e-01	1.277706663197260006e-01	5.600000000000000000e+01
2.041199999928267061e+02	-2.800863796222046176e-01	8.083520947384812416e-01	1.476702288903490867e-01	5.200000000000000000e+01
2.049599999927949057e+02	2.801156228559875672e-02	2.487612109744929967e-01	2.378264648916030843e-01	5.400000000000000000e+01
2.057999999927631052e+02	-2.538137167744380918e-01	7.143409610204862759e-01	1.077929857484760667e-01	5.300000000000000000e+01
2.066399999927384101e+02	-4.255098904531280368e-01	6.091692903276655358e-01	2.776032706040965081e-01	6.200000000000000000e+01
2.074799999927066096e+02	-3.384680842053100491e-01	5.510745111599533175e-01	1.478487843203533103e-01	5.300000000000000000e+01
2.083199999926748092e+02	-3.587795022394928424e-01	6.957974379006941490e-01	1.378376246059773713e-01	4.900000000000000000e+01
2.091599999926501141e+02	-3.054665687292867915e-01	6.672261829444252612e-01	4.749167346034344206e-02	6.200000000000000000e+01
2.099999999926183136e+02	-1.430467350737885113e-01	9.080733299933108071e-01	3.773718717659990673e-02	5.700000000000000000e+01
2.108399999925865131e+02	-2.713611606180243996e-01	7.735126655551347596e-01	3.177818260341012113e-01	5.500000000000000000e+01
2.116799999925618181e+02	-2.458097412933568648e-01	6.899686541551002250e-01	2.882170548947384781e-01	5.300000000000000000e+01
2.125199999925300176e+02	-2.979634353581239736e-01	6.753737534163466449e-01	1.297570954785309816e-01	4.700000000000000000e+01
2.133599999924982171e+02	1.783095240307588369e-01	2.626964662141695328e-01	4.707056712004322740e-01	5.900000000000000000e+01
2.141999999924735221e+02	6.614414063484375106e-02	2.135113162656736563e-01	6.612301777760705157e-01	4.500000000000000000e+01
2.150399999924417216e+02	-1.989358306997992543e-01	4.177551237032517406e-01	7.720783160685953384e-01	6.100000000000000000e+01
2.158799999924099211e+02	-2.443076526861460707e-01	6.248543152994621153e-01	4.525693435011084453e-01	5.100000000000000000e+01
2.167199999923781206e+02	-2.817065131783600407e-01	7.169753451086080531e-01	2.225135449292312551e-01	5.500000000000000000e+01
2.175599999923534256e+02	8.729497064846114540e-02	1.823244599033895241e-01	4.729152946467425345e-01	6.800000000000000000e+01
2.183999999923216251e+02	5.854651907754160334e-02	1.485241832982744370e-01	6.940647452273984719e-01	5.400000000000000000e+01
2.192399999922898246e+02	-2.743866730599506809e-01	4.430791101386510888e-01	6.747678072330436372e-01	4.400000000000000000e+01
2.200799999922651295e+02	1.412522553004613712e-01	1.632263231484110122e-02	4.447231683755421550e-01	6.200000000000000000e+01
2.209199999922333291e+02	-1.903773487856632585e-01	6.156252172392200350e-01	4.047008489467915915e-01	5.100000000000000000e+01
2.217599999922015286e+02	2.898395606413259884e-01	1.507556920039281323e-01	3.542990992292796015e-01	3.800000000000000000e+01
2.225999999921768335e+02	3.004530626629922097e-01	3.896917267116606354e-03	3.244330158017834087e-01	4.900000000000000000e+01
2.234399999921450330e+02	3.114950298963847786e-01	4.782588392306053038e-03	3.459284175280745721e-01	6.300000000000000000e+01
2.242799999921132326e+02	1.445245992562682602e-01	-6.095047476074810788e-03	2.564194449605881054e-01	5.100000000000000000e+01
2.251199999920885375e+02	2.979476452600664516e-01	6.572414455767905395e-02	5.162520492449584886e-01	4.200000000000000000e+01
2.259599999920567370e+02	1.365925936006107122e-01	-1.759978487168645245e-02	5.566761183912194433e-01	5.500000000000000000e+01
2.267999999920249365e+02	2.289235901041521970e-01	2.912762996966655749e-02	4.870332292512302708e-01	4.500000000000000000e+01
2.276399999920002415e+02	2.920686697815568778e-01	4.346557688353769322e-02	5.368323543924735652e-01	3.800000000000000000e+01
2.284799999919684410e+02	1.805845818225861876e-01	5.289137251290654262e-03	4.567765558205976184e-01	4.100000000000000000e+01
2.293199999919366405e+02	1.614858405098154037e-01	-1.790063339663916508e-02	3.774126595399915907e-01	5.600000000000000000e+01
2.301599999919119455e+02	3.185452564594477565e-01	-8.155065308558917536e-03	2.778144092575018931e-01	3.400000000000000000e+01
2.309999999918801450e+02	3.084661944597080208e-01	1.827415069049820318e-03	5.571783055381085425e-01	4.300000000000000000e+01
2.318399999918483445e+02	3.273275880721513431e-01	5.536177087486038317e-02	5.771894652524838243e-01	6.200000000000000000e+01
2.326799999918236495e+02	1.313904349209593647e-01	1.905185090267664805e-01	6.375912149699947129e-01	4.900000000000000000e+01
2.335199999917918490e+02	2.277002128095695355e-01	1.856694099181037672e-01	7.776916523993731012e-01	5.900000000000000000e+01
2.343599999917600485e+02	3.147379235271650089e-01	-9.019036374434463710e-03	6.777139718281230962e-01	4.700000000000000000e+01
2.351999999917282480e+02	3.253303373521951869e-01	1.238826059115005762e-02	6.180934021168842385e-01	5.200000000000000000e+01
2.360399999917035530e+02	2.060775212126841893e-01	2.469936654244904162e-01	7.591089361250369372e-01	5.400000000000000000e+01
2.368799999916717525e+02	1.128328127536804004e-01	8.364013549729953922e-02	7.702137478481927424e-01	5.700000000000000000e+01
2.377199999916399520e+02	-2.685519513582121931e-01	6.487342945255587523e-01	2.807382544238317124e-01	5.700000000000000000e+01
2.385599999916152569e+02	-2.049039984824858607e-01	6.737720086264538111e-01	3.809614487113388570e-01	6.600000000000000000e+01
2.393999999915834564e+02	2.011886038200536575e-01	2.463791102286698731e-01	3.616310315738560099e-01	6.000000000000000000e+01
2.402399999915516560e+02	1.550362312258428688e-01	1.605389273130697347e-03	4.123564130082510992e-01	6.900000000000000000e+01
2.410799999915269609e+02	1.754265589413357418e-01	1.923000109611319175e-01	4.330706347282711199e-01	5.200000000000000000e+01
2.419199999914951604e+02	3.147826182705486531e-01	7.586159290120519927e-04	3.838852938776677881e-01	6.000000000000000000e+01
2.427599999914633599e+02	-1.880400212506536661e-01	6.742949563082785147e-01	3.345883558833127047e-01	4.800000000000000000e+01
2.435999999914386649e+02	1.303041299796063868e-01	3.156226334992435767e-01	6.853472164608338524e-01	5.000000000000000000e+01
2.444399999914068644e+02	-1.829357246301555051e-01	6.325972571520956933e-01	3.869876944740036073e-01	4.300000000000000000e+01
2.452799999913750639e+02	-1.180557418979688578e-01	4.473279060839097099e-01	7.878804716240286332e-01	4.700000000000000000e+01
2.461199999913503689e+02	1.712873487197796862e-01	4.488962636346727209e-02	4.684942559146700880e-01	4.600000000000000000e+01
2.469599999913185684e+02	-1.844723752260684080e-01	7.164002886339311260e-01	2.389964430615578728e-01	4.600000000000000000e+01
2.477999999912867679e+02	1.452595918774051142e-01	3.161515804581007671e-01	1.488625264890552913e-01	3.500000000000000000e+01
2.486399999912620729e+02	-1.700306584379056574e-01	6.646922835977964183e-01	2.996437064953263452e-01	4.800000000000000000e+01
2.494799999912302724e+02	-1.708648125589284916e-01	6.962275575202205857e-01	1.110609902209898081e-01	3.800000000000000000e+01
2.503199999911984719e+02	-4.250992122584626998e-01	5.859204216887761163e-01	3.620318853716413265e-01	3.500000000000000000e+01
2.511599999911737768e+02	-2.359419117586085690e-01	7.444356242312650807e-01	-8.678518490457465262e-02	3.800000000000000000e+01
2.519999999911419764e+02	8.986313539476498136e-02	2.494157974105029041e-01	2.840852728166978203e-01	8.100000000000000000e+01
2.528399999911101759e+02	3.094682938271340333e-01	2.631442708377118578e-01	2.139736756729453404e-01	5.600000000000000000e+01
2.536799999910854808e+02	1.536551724076709036e-01	8.496212370893907462e-02	2.939736756729449674e-01	5.500000000000000000e+01
2.545199999910536803e+02	3.159258211667292926e-03	3.180775374608124650e-01	2.338843979579423582e-01	4.700000000000000000e+01
2.553599999910218799e+02	-2.140597353544002601e-01	7.566883278347216191e-01	2.409643253107329741e-02	6.800000000000000000e+01
2.561999999909900794e+02	9.511844279643000277e-02	1.860562141109003420e-01	3.144312239623334726e-01	6.400000000000000000e+01
2.570399999909653843e+02	-5.677825294618870089e-01	5.556108426677006662e-01	5.544647031054590336e-01	5.700000000000000000e+01
2.578799999909335838e+02	-3.181491973217660529e-01	5.812662373449608566e-01	3.645986196779626987e-01	7.400000000000000000e+01
2.587199999909017833e+02	-1.566254774450221987e-01	6.851320700797138841e-01	1.047994945367176634e-01	6.200000000000000000e+01
2.595599999908770883e+02	-3.410772301330027290e-01	7.783502345308157544e-01	3.450673276817259882e-01	4.900000000000000000e+01
2.603999999908452878e+02	-4.381559465287381272e-01	6.670203538492760487e-01	1.856364731148656411e-01	6.300000000000000000e+01
2.612399999908134873e+02	-4.416264548295920633e-01	5.612750413881961720e-01	4.560047436892520345e-01	5.400000000000000000e+01
2.620799999907887923e+02	-3.395764476768157181e-01	5.993829251867772712e-01	3.463060559773851743e-01	6.400000000000000000e+01
2.629199999907569918e+02	-1.573567026131534874e-01	7.050228757623120401e-01	2.667859236955223423e-01	5.900000000000000000e+01
2.637599999907251913e+02	-2.172373552062047963e-01	6.595086587262581901e-01	2.969309999824010227e-01	4.200000000000000000e+01
2.645999999907004963e+02	-2.862044855838199453e-01	9.181242034332193214e-01	3.687520141052536005e-02	4.700000000000000000e+01
2.654399999906686958e+02	-2.046947582971263557e-01	7.864105079942405041e-01	1.572546316992857740e-01	4.000000000000000000e+01
2.662799999906368953e+02	-2.330414796827504631e-01	7.533009877494638573e-01	-1.685195435061181968e-03	5.900000000000000000e+01
2.671199999906122002e+02	-2.024141034594499899e-01	7.659307422196093285e-01	-1.614062025756770602e-01	5.500000000000000000e+01
2.679599999905803998e+02	-7.358737126383374516e-02	8.789918684002735461e-01	9.885047085495468622e-02	5.000000000000000000e+01
2.687999999905485993e+02	-2.767813275672033058e-01	7.724373496034360187e-01	-5.054690456877963811e-02	5.000000000000000000e+01
2.696399999905239042e+02	-2.797302064778151021e-01	8.149155245285228943e-01	-1.903237102812735948e-01	5.600000000000000000e+01
2.704799999904921037e+02	-8.883863084781040698e-02	9.533558275828930562e-01	-1.905134254256539705e-01	5.300000000000000000e+01
2.713199999904603033e+02	-2.016803475173212234e-01	7.575856668763005786e-01	-2.054690456877983351e-02	4.800000000000000000e+01
2.721599999904356082e+02	-3.145245020162548144e-01	5.514268442872882758e-01	5.018963657999098160e-02	4.900000000000000000e+01
2.729999999904038077e+02	-2.698983361089339894e-01	6.810096170258130854e-01	-6.844887826622159110e-02	6.000000000000000000e+01
2.738399999903720072e+02	-3.099657958309656181e-01	4.900407530153287894e-01	3.228766288254858452e-02	3.900000000000000000e+01
2.746799999903402068e+02	-3.871381422970188169e-01	5.487566522106455125e-01	2.588975170681795390e-03	5.200000000000000000e+01
2.755199999903155117e+02	-2.538245703756807359e-01	7.571315465457839622e-01	1.331469608894471079e-01	4.400000000000000000e+01
2.763599999902837112e+02	-1.777402423449920832e-01	7.103504953336887695e-01	1.330319689070114109e-02	4.800000000000000000e+01
2.771999999902519107e+02	-3.064078609988420965e-01	5.867002122546018938e-01	3.191599746948714511e-03	4.100000000000000000e+01
2.780399999902272157e+02	-2.219915039109032762e-01	7.401596559119205665e-01	-1.659636567992039957e-02	4.500000000000000000e+01
2.788799999901954152e+02	-2.120190222316722384e-01	7.302933761565668647e-01	-1.962504145342864881e-01	5.100000000000000000e+01
2.797199999901636147e+02	-2.194515137662413906e-01	6.677531864073209533e-01	1.038835020382169461e-01	4.300000000000000000e+01
2.805599999901389197e+02	-3.219187780673919974e-01	7.886381644443396510e-01	2.043522100419803422e-01	5.200000000000000000e+01
2.813999999901071192e+02	-2.881285110570992458e-01	7.392354633138342734e-01	-4.507864452487897466e-02	3.700000000000000000e+01
2.822399999900753187e+02	-2.024285458244214908e-01	6.819702460879195627e-01	-6.458761709236515713e-02	4.900000000000000000e+01
2.830799999900506236e+02	-2.544564481293640767e-01	8.264014185490822229e-01	1.457694937676445868e-01	3.000000000000000000e+01
2.839199999900188232e+02	-2.671115841898235033e-01	8.367522910094180588e-01	-7.448717966298801230e-02	4.800000000000000000e+01
2.847599999899870227e+02	-2.401558816997990675e-01	7.236012486433942570e-01	-6.399615223047439017e-02	5.300000000000000000e+01
2.855999999899623276e+02	-2.056050819863983747e-01	8.214023015690194995e-01	4.724257606518378338e-02	5.300000000000000000e+01
2.864399999899305271e+02	-7.949422869642575051e-02	9.563190767584828222e-01	7.856360355825486863e-03	4.300000000000000000e+01
2.872799999898987267e+02	-1.831396472789776908e-01	7.616197424938615512e-01	1.796795749957924571e-02	4.900000000000000000e+01
2.881199999898740316e+02	-1.604097205861734210e-01	2.178458316578524290e-01	2.181353532152092711e-01	4.700000000000000000e+01
2.889599999898422311e+02	-1.900295184841915841e-01	8.272811422229118250e-01	-6.194276478541782538e-02	4.000000000000000000e+01
2.897999999898104306e+02	-2.615040900047702621e-01	7.817591234424625668e-01	8.648700076472337628e-03	4.900000000000000000e+01
2.906399999897857356e+02	-2.575649472223986436e-01	8.670716332792913761e-01	-2.909049113485155935e-01	4.500000000000000000e+01
2.914799999897539351e+02	3.058405119936935534e-03	7.160581169661757173e-01	-7.106114734976909375e-02	3.200000000000000000e+01
2.923199999897221346e+02	-1.768696074088467185e-01	7.376222577075637332e-01	1.087826166489764823e-01	4.400000000000000000e+01
2.931599999896974396e+02	-1.704325600576339639e-01	7.813055749865114308e-01	2.394745189402462948e-01	3.800000000000000000e+01
2.939999999896656391e+02	-2.393944316685505669e-01	7.047366250771567309e-01	5.070208752153027021e-02	4.100000000000000000e+01
2.948399999896338386e+02	-2.299215970743517801e-02	2.672680115570997827e-01	2.317399409584326442e-01	3.200000000000000000e+01
2.956799999896020381e+02	-1.555091347202939289e-01	6.803842790869829571e-01	6.307910668346972116e-02	4.600000000000000000e+01
2.965199999895773431e+02	-1.688616922509815765e-01	7.124162124916253447e-01	6.389376583286665578e-02	3.600000000000000000e+01
2.973599999895455426e+02	-2.010404807258545645e-01	7.116053098541126332e-01	1.449639040913197618e-02	5.100000000000000000e+01
2.981999999895137421e+02	-1.506088389589450571e-01	7.368165012728820074e-01	1.511017469977504746e-02	4.500000000000000000e+01
2.990399999894890470e+02	-1.932865457590260405e-01	7.351531388744980688e-01	1.355900424179141694e-01	4.900000000000000000e+01
2.998799999894572466e+02	-3.397504800024577776e-01	8.845830660554270253e-01	6.647165985356329188e-02	3.700000000000000000e+01
3.007199999894254461e+02	-2.779923546719480498e-01	8.888684279977105973e-01	-6.197713984826958011e-02	3.500000000000000000e+01
3.015599999894007510e+02	-1.383004209995846168e-01	3.415435135845896752e-01	1.875940130050013366e-02	5.500000000000000000e+01
3.023999999893689505e+02	-2.376154905879062085e-01	7.457057420862209796e-01	-4.103972384074427993e-02	3.400000000000000000e+01
3.032399999893371501e+02	-1.926802344467724026e-01	6.867013122979539474e-01	1.993285467336418648e-01	4.800000000000000000e+01
3.040799999893124550e+02	-1.600115619460567018e-01	6.582524807004777045e-01	1.203887195992949799e-01	3.900000000000000000e+01
3.049199999892806545e+02	-1.829084939341001359e-01	6.780324123049137341e-01	1.912926564636947546e-01	4.300000000000000000e+01
3.057599999892488540e+02	-1.703301481666841255e-01	6.375982429448221467e-01	1.918729616112111458e-01	4.700000000000000000e+01
3.065999999892241590e+02	-1.608376106028366337e-01	6.390728741620428366e-01	2.221407947562181739e-01	5.200000000000000000e+01
3.074399999891923585e+02	-1.665345652944445476e-01	7.236032232211400128e-01	1.724309473299761031e-01	6.200000000000000000e+01
3.082799999891605580e+02	-1.622242753629841161e-01	6.406009449732028571e-01	1.424979056162278823e-01	4.900000000000000000e+01
3.091199999891358630e+02	-1.445319344767241887e-01	6.949754299730823703e-01	3.631116899068698167e-01	6.000000000000000000e+01
3.099599999891040625e+02	-1.712818689701585129e-01	6.103365634003488083e-01	3.741160642006469139e-01	5.700000000000000000e+01
3.107999999890722620e+02	-3.669379467281608243e-01	5.573426670688164108e-01	3.845736124900347441e-01	5.000000000000000000e+01
3.116399999890475669e+02	-2.670695686611885833e-01	6.275170108546603842e-01	1.346405707762863280e-01	4.300000000000000000e+01
3.124799999890157665e+02	-1.951242561509545226e-01	6.429190932127326619e-01	2.849753622075472670e-01	4.000000000000000000e+01
3.133199999889839660e+02	-1.732716394468738486e-01	6.343929634438723042e-01	6.597973650132349377e-02	5.300000000000000000e+01
3.141599999889592709e+02	-1.841912141229187228e-01	6.346893715346251241e-01	4.071515065107313980e-01	3.500000000000000000e+01
3.149999999889274704e+02	-6.014972120691872703e-01	5.998314571396843320e-01	4.076536936576196091e-01	4.700000000000000000e+01
3.158399999888956700e+02	-1.751741382999441043e-01	6.474350628374736516e-01	2.728542308323467225e-02	5.000000000000000000e+01
3.166799999888638695e+02	-2.205573447633355499e-01	5.296495984836493420e-01	3.263591667900844762e-01	4.900000000000000000e+01
3.175199999888391744e+02	-1.012458623438519112e-01	6.218952416868539501e-01	2.753771119250574273e-01	5.100000000000000000e+01
3.183599999888073739e+02	-1.677657799110505721e-01	6.709617573532931090e-01	5.564494507006356727e-02	5.200000000000000000e+01
3.191999999887755735e+02	-3.690774497811695198e-01	5.431843282562791586e-01	3.562029307888301410e-01	4.900000000000000000e+01
3.200399999887508784e+02	-5.425138042728860910e-02	5.215328222832198435e-01	4.564261250763359534e-01	3.600000000000000000e+01
3.208799999887190779e+02	-1.878711713434348951e-01	6.290897414524021514e-01	1.774304993701125710e-01	5.400000000000000000e+01
3.217199999886872774e+02	-1.996870809818496184e-01	6.391062510810652242e-01	3.789482205251544222e-01	5.000000000000000000e+01
3.225599999886625824e+02	-1.320622538833760018e-01	5.708905646501065689e-01	4.895062062439197170e-01	5.500000000000000000e+01
3.233999999886307819e+02	-1.915034629521414900e-01	6.621368894471917343e-01	3.593499702426661280e-01	4.700000000000000000e+01
3.242399999885989814e+02	-1.464155164912135376e-01	6.123381852858287289e-01	2.194838868151691713e-01	4.300000000000000000e+01
3.250799999885742864e+02	-1.993634893069149427e-01	5.989218964518716604e-01	3.295508451014224072e-01	5.000000000000000000e+01
3.259199999885424859e+02	-2.279985066294187845e-01	7.239540935001205213e-01	1.889705399539058917e-01	4.700000000000000000e+01
3.267599999885106854e+02	-1.829195558990193149e-01	6.739094016270144039e-01	1.087585053807753610e-01	3.800000000000000000e+01
3.275999999884859903e+02	-1.622561935878898964e-01	6.661520405578222892e-01	3.688254636670280640e-01	3.700000000000000000e+01
3.284399999884541899e+02	-1.457532620021986247e-01	7.193668468292617746e-01	3.388031442382763991e-01	3.300000000000000000e+01
3.292799999884223894e+02	-1.730250160879798216e-01	6.335915982080173592e-01	7.942808824329317119e-02	5.600000000000000000e+01
3.301199999883976943e+02	-3.150627904492253606e-01	5.623284477618692989e-01	3.401311502489368088e-01	6.000000000000000000e+01
3.309599999883658938e+02	-1.751597149206496340e-01	6.552724155277953599e-01	-1.598242108935612471e-01	6.000000000000000000e+01
3.317999999883340934e+02	-2.060372933376370952e-01	6.426799531481606209e-01	3.297182408170509227e-01	4.300000000000000000e+01
3.326399999883093983e+02	-2.501449949934055894e-01	6.717966432869015847e-01	1.397070811026766002e-01	5.000000000000000000e+01
3.334799999882775978e+02	-2.500363391463054086e-01	6.616076193808986261e-01	2.302204279639399331e-01	3.900000000000000000e+01
3.343199999882457973e+02	-2.014588342928931297e-01	7.172573614111357188e-01	1.607114553964539283e-01	6.500000000000000000e+01
3.351599999882139969e+02	-1.694450936492088999e-01	7.086689388751956642e-01	2.317381491189811626e-01	4.800000000000000000e+01
3.359999999881893018e+02	-1.976927758262974066e-01	6.334679555493671899e-01	3.231442731302700544e-01	5.400000000000000000e+01
3.368399999881575013e+02	-2.627783710709152842e-01	6.497561203636301741e-01	1.740258905659191058e-01	4.700000000000000000e+01
3.376799999881257008e+02	-1.847806011690842354e-01	7.279646184948376231e-01	-1.552772085906939381e-02	5.600000000000000000e+01
3.385199999881010058e+02	-3.630690123112607637e-01	5.587438640425013148e-01	1.547512720003143549e-01	6.500000000000000000e+01
3.393599999880692053e+02	-1.717833095709728752e-01	6.551282820271726592e-01	1.552422994328277461e-01	4.700000000000000000e+01
3.401999999880374048e+02	-2.817247197000405379e-01	5.542943614418263110e-01	4.262578334409812264e-01	5.300000000000000000e+01
3.410399999880127098e+02	-1.631511860104453149e-01	6.665355866580444655e-01	9.716177030537931358e-02	4.600000000000000000e+01
3.418799999879809093e+02	-2.276714241719730580e-01	6.732411895329093454e-01	2.371952494485056739e-01	4.700000000000000000e+01
3.427199999879491088e+02	-1.244461686947424539e-01	6.799047848005734807e-01	2.468716177316223614e-01	5.800000000000000000e+01
3.435599999879244137e+02	-2.004141314020806419e-01	7.067223646998765929e-01	1.671617703053800419e-01	5.200000000000000000e+01
3.443999999878926133e+02	-1.668774838893334334e-01	8.141486575173964013e-01	2.713945087662894551e-02	5.200000000000000000e+01
3.452399999878608128e+02	-8.858727343748640237e-02	5.565590991245468189e-01	4.969832148753741130e-01	5.200000000000000000e+01
3.460799999878361177e+02	-1.545926624862659082e-01	1.115590730993414326e-01	3.876304783091426565e-01	4.800000000000000000e+01
3.469199999878043172e+02	-1.794726551777046097e-01	3.205250820069966977e-01	6.181326654560330702e-01	5.100000000000000000e+01
3.477599999877725168e+02	-1.981035736956293647e-01	7.610327052299545869e-01	3.583000611716626871e-01	5.400000000000000000e+01
3.485999999877478217e+02	-1.911257805865140824e-01	8.040127803454453215e-01	1.189361648910529645e-01	5.400000000000000000e+01
3.494399999877160212e+02	-1.512594927369761422e-01	8.174354673172778973e-01	2.292039980360609519e-01	5.200000000000000000e+01
3.502799999876842207e+02	-1.289854304097275417e-01	7.876672112945115600e-01	-5.014873853017087768e-02	6.700000000000000000e+01
3.511199999876595257e+02	-1.942987294710363244e-01	6.472897895579219352e-01	1.103534486167179196e-01	5.000000000000000000e+01
3.519599999876277252e+02	-1.588404818035762389e-01	7.340390452714302683e-01	1.008779551923568718e-01	4.700000000000000000e+01
3.527999999875959247e+02	-2.087729124928117130e-01	6.998899030099678953e-01	-4.793911508386061726e-02	5.400000000000000000e+01
3.536399999875712297e+02	-2.212068161331934846e-01	7.206954119851545215e-01	1.626300303492809185e-01	4.800000000000000000e+01
3.544799999875394292e+02	-1.668693800344129841e-01	8.510474116020745328e-01	2.132549743542972998e-01	4.900000000000000000e+01
3.553199999875076287e+02	-2.385480437494003070e-01	8.148846111613110565e-01	1.946387789368353438e-01	4.800000000000000000e+01
3.561599999874758282e+02	-3.311201120369773321e-01	7.780926844768707440e-01	2.958663475181189106e-01	4.000000000000000000e+01
3.569999999874511332e+02	-1.860583897452592339e-01	7.975982072295799696e-01	9.726131181503161471e-02	5.000000000000000000e+01
3.578399999874193327e+02	-3.896091659844138633e-01	5.333007989963469697e-01	4.085669983969428820e-01	6.300000000000000000e+01
3.586799999873875322e+02	-4.467485636157455531e-01	5.940833579511988205e-01	4.091249841157087452e-01	4.700000000000000000e+01
3.595199999873628371e+02	-2.569756449803008991e-01	7.321922782359813198e-01	3.392589006882134051e-01	4.900000000000000000e+01
3.603599999873310367e+02	-4.357830243725757668e-01	5.853472173428020398e-01	3.004976289838707793e-01	3.800000000000000000e+01
3.611999999872992362e+02	-3.771214140728211817e-01	9.687416355154851999e-01	2.418702738520330797e-01	5.400000000000000000e+01
3.620399999872745411e+02	-2.111953361382710170e-01	8.329766910702680605e-01	-3.724810871231598597e-02	5.000000000000000000e+01
3.628799999872427406e+02	-2.854786504032453820e-01	8.285213859693740801e-01	1.429416064320636615e-01	3.800000000000000000e+01
3.637199999872109402e+02	-2.007442073509686509e-01	7.936396148116457994e-01	-1.679056042292881301e-02	4.400000000000000000e+01
3.645599999871862451e+02	-2.211714772345096947e-01	7.614176450900504989e-01	-5.652272727792162499e-02	3.900000000000000000e+01
3.653999999871544446e+02	-2.026247185973986120e-01	7.850995956331630055e-01	4.433657072897689844e-02	5.400000000000000000e+01
3.662399999871226441e+02	-2.318893665640544555e-01	7.423518624443126157e-01	2.259882084565218996e-01	4.900000000000000000e+01
3.670799999870979491e+02	-2.587167395036544804e-01	8.148858583923086485e-01	1.375059296115632712e-01	3.800000000000000000e+01
3.679199999870661486e+02	-3.039856187486975614e-01	8.451061281586049745e-01	-2.118356472402922464e-01	3.900000000000000000e+01
3.687599999870343481e+02	-2.466491838060207442e-01	7.549933315139263357e-01	1.674724504684368398e-01	4.500000000000000000e+01
3.695999999870096531e+02	-4.708444112567597983e-01	6.379054519771365506e-01	2.275728878978156011e-01	3.100000000000000000e+01
3.704399999869778526e+02	-3.682159867416565646e-01	8.028847391872773187e-01	1.582313110459594441e-01	5.600000000000000000e+01
3.712799999869460521e+02	-4.955366028712049342e-01	4.914645733446025844e-01	4.392691644828610187e-01	4.000000000000000000e+01
3.721199999869213570e+02	-3.274375826744169160e-01	8.074999149737891457e-01	1.601284624897605369e-01	5.000000000000000000e+01
3.729599999868895566e+02	-2.833324225456657075e-01	7.587280440835968420e-01	2.805860107791495750e-01	5.300000000000000000e+01
3.737999999868577561e+02	-2.988431076775555084e-01	8.220740308334626434e-01	1.216127045016754948e-01	6.000000000000000000e+01
3.746399999868259556e+02	-4.532018505398234254e-01	5.934232345801131459e-01	1.924273636510736019e-01	5.800000000000000000e+01
3.754799999868012605e+02	-2.271540663295645857e-01	8.078727148555238102e-01	1.251664136607688604e-02	4.200000000000000000e+01
3.763199999867694601e+02	-2.192164267242482367e-01	8.196758281280906999e-01	2.624608427942001221e-01	4.600000000000000000e+01
3.771599999867376596e+02	-3.134541596385673756e-01	9.624897834545116382e-01	9.289607165483726448e-02	5.100000000000000000e+01
3.779999999867129645e+02	-3.063813918696212113e-01	8.271704178497394366e-01	3.136102933748552424e-01	4.300000000000000000e+01
3.788399999866811640e+02	-4.299757255180232107e-01	6.209852692833415233e-01	3.243803136667522402e-01	4.100000000000000000e+01
3.796799999866493636e+02	-3.842980873554076027e-01	8.561654129509896904e-01	4.507221595802235470e-02	5.200000000000000000e+01
3.805199999866246685e+02	-3.064676129120904591e-01	7.674988186886633201e-01	2.557752779636661700e-01	4.600000000000000000e+01
3.813599999865928680e+02	-2.585053056648192182e-01	6.454894067446108608e-01	2.363109442536805993e-01	4.400000000000000000e+01
3.821999999865610675e+02	-3.377676864391077061e-01	8.726604092136085455e-01	1.167126939711908840e-01	3.600000000000000000e+01
3.830399999865363725e+02	-3.160401694800505368e-01	8.332591216370772713e-01	1.867908119718184601e-01	4.000000000000000000e+01
3.838799999865045720e+02	-2.034231261676424651e-01	8.522355119470610418e-01	3.669135688299456355e-01	3.100000000000000000e+01
3.847199999864727715e+02	-4.228293021282283348e-01	6.400505269402572139e-01	1.868131314005689880e-01	3.400000000000000000e+01
3.855599999864480765e+02	-3.322631724169582412e-01	8.366497813273952033e-01	5.169693674018236429e-01	5.400000000000000000e+01
3.863999999864162760e+02	-6.437093706109422442e-01	7.558149882072537906e-01	2.177951862655955750e-01	6.100000000000000000e+01
3.872399999863844755e+02	-2.722860638769510899e-01	8.119222146331601664e-01	1.185428871287412811e-01	4.700000000000000000e+01
3.880799999863597805e+02	-3.512414363840967724e-01	7.030681451955516081e-01	2.591566714193831444e-01	3.900000000000000000e+01
3.889199999863279800e+02	-3.557431003050481877e-01	9.036983610414175416e-01	2.987089313940360924e-02	6.600000000000000000e+01
3.897599999862961795e+02	-2.716015294909084332e-01	8.471618056814058662e-01	1.203953997150422062e-01	4.800000000000000000e+01
3.905999999862714844e+02	-2.843297007791782960e-01	8.482241677285706771e-01	2.812546977219407829e-01	2.900000000000000000e+01
3.914399999862396839e+02	-2.177038281124730190e-01	9.167862422279604573e-01	1.226161828757281747e-01	4.700000000000000000e+01
3.922799999862078835e+02	-3.177399921798347293e-01	8.071338051913201639e-01	2.926608217332291595e-01	3.000000000000000000e+01
3.931199999861831884e+02	-3.525727683057340300e-01	8.384130681643604532e-01	2.325228659512079687e-02	4.800000000000000000e+01
3.939599999861513879e+02	-2.769331463024506945e-01	7.707576693660342926e-01	2.345244940339061834e-01	4.600000000000000000e+01
3.947999999861195874e+02	-3.072997460568771544e-01	7.181500937125679940e-01	2.957185834720639228e-01	4.500000000000000000e+01
3.956399999860877870e+02	-3.776997570186431119e-01	6.527933291975536179e-01	2.471135477689769822e-01	5.400000000000000000e+01
3.964799999860630919e+02	-3.562883851764482301e-01	7.820082247976749557e-01	1.879393666327500156e-01	5.700000000000000000e+01
3.973199999860312914e+02	-3.053050610736498527e-01	7.870371301263432429e-01	-1.536126791611192033e-03	4.800000000000000000e+01
3.981599999859994909e+02	-3.278218544950561864e-01	7.881495036091550332e-01	1.086870674958939631e-01	5.700000000000000000e+01
3.989999999859747959e+02	-3.388167365676935106e-01	7.788066372445854313e-01	1.689883797840274759e-01	4.700000000000000000e+01
3.998399999859429954e+02	-3.609172940497167303e-01	7.796113727339495370e-01	2.094012892159136108e-01	4.000000000000000000e+01
4.006799999859111949e+02	-3.726973490050831117e-01	9.384703175185045154e-01	-1.050943306908314057e-02	4.100000000000000000e+01
4.015199999858864999e+02	-3.258150813586766503e-01	8.379257228601773022e-01	-1.210562590734727273e-01	3.400000000000000000e+01
4.023599999858546994e+02	-2.620120083831238844e-01	8.126607663523905956e-01	-1.211455367884757273e-01	3.600000000000000000e+01
4.031999999858228989e+02	-3.745353740430061862e-01	5.972550497914372869e-01	1.194905669309176410e-01	4.000000000000000000e+01
4.040399999857982039e+02	-2.240414338618563761e-01	8.397921553586655818e-01	2.980303893342517441e-02	2.700000000000000000e+01
4.048799999857664034e+02	-3.713672469036737311e-01	6.640750376673416611e-01	4.196914417896722149e-01	4.300000000000000000e+01
4.057199999857346029e+02	-1.516266110932669164e-01	6.583145524835156692e-01	5.507627743697010025e-01	3.200000000000000000e+01
4.065599999857099078e+02	-3.487679860789434372e-01	6.161092074022977982e-01	6.319791832366106199e-01	3.700000000000000000e+01
4.073999999856781074e+02	-2.367563516334101337e-01	6.568774734168698615e-01	3.424478912403725595e-01	4.700000000000000000e+01
4.082399999856463069e+02	-3.796716802236481669e-01	5.757331415298434507e-01	2.434411058197754052e-01	3.800000000000000000e+01
4.090799999856216118e+02	-2.082493449023772314e-01	6.720423026005679645e-01	3.240214109672909792e-01	4.500000000000000000e+01
4.099199999855898113e+02	-3.006013986210334110e-01	7.939666489472294586e-01	1.345347578285553958e-01	5.700000000000000000e+01
4.107599999855580108e+02	-2.188123690008794142e-01	8.107771834184163140e-01	3.344343203991777536e-01	4.100000000000000000e+01
4.115999999855333158e+02	-2.910697129963715213e-01	7.859492555203431152e-01	1.342780843979238803e-01	4.000000000000000000e+01
4.124399999855015153e+02	-2.702670455259088556e-01	7.883785517101138396e-01	-1.153201658845657285e-01	4.800000000000000000e+01
4.132799999854697148e+02	-2.791554712302044550e-01	7.469821592576053604e-01	1.048807089741901066e-01	3.800000000000000000e+01
4.141199999854450198e+02	-4.679435258797539632e-01	9.046855173328545163e-01	-1.152532075983132565e-01	4.500000000000000000e+01
4.149599999854132193e+02	-2.681182867110827317e-01	7.282475750748123033e-01	8.476911183043656095e-02	5.700000000000000000e+01
4.157999999853814188e+02	-2.278915649797355059e-01	7.530450369514269937e-01	4.958826974816421540e-03	4.500000000000000000e+01
4.166399999853496183e+02	-1.827938644974800297e-01	6.830133726139102635e-01	2.952824586917022209e-01	4.100000000000000000e+01
4.174799999853249233e+02	-3.498595455957485001e-01	6.736200680929425033e-01	2.157623264098389448e-01	3.500000000000000000e+01
4.183199999852931228e+02	-3.817398843880006609e-01	6.727923553015884295e-01	3.560078401260953207e-01	4.700000000000000000e+01
4.191599999852613223e+02	-3.587892366220124529e-01	6.432933836704979313e-01	2.863872704148566761e-01	4.400000000000000000e+01
4.199999999852366273e+02	-3.057731085503014867e-01	7.946221014041618957e-01	1.695641584799734147e-02	5.000000000000000000e+01
4.208399999852048268e+02	-3.479369638395013453e-01	7.926746021639381468e-01	2.263872704148575110e-01	2.700000000000000000e+01
4.216799999851730263e+02	-3.968442949970487632e-01	7.375306264960990177e-01	3.364653884154837904e-01	5.300000000000000000e+01
4.225199999851483312e+02	-3.011229861282274101e-01	5.445653702512540661e-01	5.377933944261452659e-01	5.000000000000000000e+01
4.233599999851165308e+02	-3.482477882266259428e-01	6.268776696955207228e-01	3.481728247149047384e-01	5.100000000000000000e+01
4.241999999850847303e+02	-4.668674874384919349e-01	6.620538319224458235e-01	2.284518175742888957e-01	4.200000000000000000e+01
4.250399999850600352e+02	-4.031835072024634314e-01	6.347830290622606952e-01	3.586861715761702207e-01	7.600000000000000000e+01
4.258799999850282347e+02	-3.869693466977786045e-01	7.206884636338415362e-01	1.990432824361789699e-01	5.200000000000000000e+01
4.267199999849964343e+02	-4.453470729049229249e-01	6.444161856047969650e-01	1.991771990086830257e-01	4.900000000000000000e+01
4.275599999849717392e+02	-3.681277961857283287e-01	5.753146437419989212e-01	3.091883587230577213e-01	4.600000000000000000e+01
4.283999999849399387e+02	-3.815408240376356730e-01	6.167847040180749474e-01	3.287084910049196118e-01	4.000000000000000000e+01
4.292399999849081382e+02	-2.926043364235582089e-01	6.955569962459140498e-01	2.184964564317897207e-01	5.700000000000000000e+01
4.300799999848834432e+02	-2.772220444144473106e-01	7.596703114883744945e-01	9.043282436179023165e-03	7.000000000000000000e+01
4.309199999848516427e+02	-2.656161302783281997e-01	7.394102276131455653e-01	1.592218378661840461e-01	3.900000000000000000e+01
4.317599999848198422e+02	-2.917865599244464647e-01	4.743276773296738469e-01	1.088089284342981244e-01	3.500000000000000000e+01
4.325999999847951472e+02	-3.604355006401185335e-01	5.538685260906159868e-01	2.884741370030385887e-01	3.500000000000000000e+01
4.334399999847633467e+02	-3.173836407728316544e-01	5.242139197364199532e-01	3.886415327186676372e-01	4.600000000000000000e+01
4.342799999847315462e+02	-3.153906784888462767e-01	6.394684759388109541e-01	2.797463444418237799e-01	4.600000000000000000e+01
4.351199999846997457e+02	-3.708545537745067122e-01	5.096787115756882258e-01	4.804159273043429046e-01	4.600000000000000000e+01
4.359599999846750507e+02	-3.103788052809193232e-01	5.227489405912475462e-01	5.412529058824895323e-01	4.800000000000000000e+01
4.367999999846432502e+02	-3.025662926657268770e-01	7.225895069399275172e-01	2.626590298937787615e-01	5.900000000000000000e+01
4.376399999846114497e+02	-3.020295670183514858e-01	5.323858193291961527e-01	2.834960084719262419e-01	5.200000000000000000e+01
4.384799999845867546e+02	-3.236680681484465083e-01	5.306241872915258284e-01	3.938754387606864249e-01	4.800000000000000000e+01
4.393199999845549542e+02	-2.882110714407808416e-01	4.583374551207324288e-01	2.446566187669585446e-01	4.100000000000000000e+01
4.401599999845231537e+02	-2.254506789805184042e-01	6.400426743233218474e-01	8.532620162947557318e-02	6.200000000000000000e+01
4.409999999844984586e+02	-2.229607424931536741e-01	5.969929628750971773e-01	2.450360490557184079e-01	5.700000000000000000e+01
4.418399999844666581e+02	-2.534750734394215499e-01	5.729472651551450468e-01	2.446119799094566005e-01	4.200000000000000000e+01
4.426799999844348577e+02	-3.070114388223963431e-01	5.995939489378141474e-01	2.145896604807071562e-01	4.800000000000000000e+01
4.435199999844101626e+02	-3.729100935513329773e-01	6.366620086356569175e-01	2.553596807726026263e-01	5.200000000000000000e+01
4.443599999843783621e+02	-3.951404837087082456e-01	6.653635290251678214e-01	2.657502707757379845e-01	5.300000000000000000e+01
4.451999999843465616e+02	-3.530810604973311229e-01	6.662352349873224000e-01	1.261966593507501955e-01	4.900000000000000000e+01
4.460399999843218666e+02	-3.861972418613426328e-01	7.047471796558308910e-01	2.466876867832636933e-01	4.800000000000000000e+01
4.468799999842900661e+02	-3.860111303749604872e-01	7.030054363048172661e-01	1.865537702107604723e-01	5.300000000000000000e+01
4.477199999842582656e+02	-2.835237637916883102e-01	4.235240576417886871e-01	1.464310133526312008e-01	4.300000000000000000e+01
4.485599999842335706e+02	-3.946064912165248018e-01	6.883220354573644784e-01	2.366876867832639064e-01	3.900000000000000000e+01
4.493999999842017701e+02	-4.446749293743792464e-01	3.362505338855523718e-01	3.765984090682619190e-01	3.000000000000000000e+01
4.502399999841699696e+02	-3.401536606428976484e-01	6.670884429986525532e-01	2.964868119245083200e-01	5.000000000000000000e+01
4.510799999841452745e+02	-4.422398783414784873e-01	6.171873315415670191e-01	4.066207284970118074e-01	6.200000000000000000e+01
4.519199999841134741e+02	-4.269345652181861794e-01	7.106908206763975500e-01	3.967100062120141324e-01	6.300000000000000000e+01
4.527599999840816736e+02	-3.170262133763657175e-01	4.742341527850335581e-01	4.767992839270163152e-01	5.100000000000000000e+01
4.535999999840569785e+02	-4.502655856145878488e-01	5.905373809540517271e-01	4.966876867832641373e-01	5.900000000000000000e+01
4.544399999840251780e+02	-3.148119704976757305e-01	7.659491780636074054e-01	2.365760896395121549e-01	5.400000000000000000e+01
4.552799999839933776e+02	-4.113672362688092221e-01	6.321737529359765517e-01	3.761297010644990557e-01	4.100000000000000000e+01
4.561199999839615771e+02	-4.330473232891449697e-01	6.295154836599863302e-01	2.962524579226273325e-01	5.300000000000000000e+01
4.569599999839368820e+02	-3.816457389303735681e-01	6.315019991523911358e-01	2.669666796426466426e-01	4.600000000000000000e+01
4.577999999839050815e+02	-3.617429231107820442e-01	6.417753376171564383e-01	2.671229156439012264e-01	6.000000000000000000e+01
4.586399999838732811e+02	-3.068024561386266669e-01	4.338062437033691765e-01	4.775246653614133585e-01	5.800000000000000000e+01
4.594799999838485860e+02	-3.012097967186022629e-01	6.647642446357906465e-01	1.480603316514268464e-01	5.600000000000000000e+01
4.603199999838167855e+02	-3.907455488112709929e-01	5.845177402166221725e-01	2.782835259389342397e-01	5.800000000000000000e+01
4.611599999837849850e+02	-4.181551497013984431e-01	6.661248599587743513e-01	5.083058453676838617e-01	4.700000000000000000e+01
4.619999999837602900e+02	-3.035056604099395372e-01	6.615383352562069774e-01	1.284732410833129279e-01	5.800000000000000000e+01
4.628399999837284895e+02	-3.161483662429134256e-01	6.809636366464939528e-01	2.490089073733265934e-01	5.000000000000000000e+01
4.636799999836966890e+02	-2.904251135622573088e-01	6.074855530607496945e-01	3.090423865164537709e-01	6.000000000000000000e+01
4.645199999836719940e+02	-2.662980487035540023e-01	7.125306627383451996e-01	1.294887750914659463e-01	5.100000000000000000e+01
4.653599999836401935e+02	-3.695643284223919522e-01	6.740678950185703400e-01	3.301248788108588350e-01	5.200000000000000000e+01
4.661999999836083930e+02	-4.023027673146302163e-01	6.920187595808098280e-01	1.796561708070947283e-01	4.700000000000000000e+01
4.670399999835836979e+02	-2.393155031765488161e-01	6.062985864916132783e-01	2.589754282302014765e-01	3.600000000000000000e+01
4.678799999835518975e+02	-2.997671158208206066e-01	5.704542450036260703e-01	4.295334139489672687e-01	3.700000000000000000e+01
4.687199999835200970e+02	-2.313336944194261946e-01	6.471486576517406775e-01	2.406382256721224522e-01	5.000000000000000000e+01
4.695599999834954019e+02	-3.086823458629375239e-01	7.039779303318685066e-01	1.510622948183839576e-01	5.300000000000000000e+01
4.703999999834636014e+02	-2.753866109136531293e-01	6.738669164830159986e-01	1.313524473921416913e-01	7.100000000000000000e+01
4.712399999834318010e+02	-2.703370442634813742e-01	5.893846312383921315e-01	2.917207179665282091e-01	5.700000000000000000e+01
4.720799999834071059e+02	-3.186700054143081218e-01	6.905242244186222678e-01	5.160912082277446800e-02	6.100000000000000000e+01
4.729199999833753054e+02	-3.111649510924117124e-01	5.751142278822900522e-01	1.914975236790215085e-01	4.900000000000000000e+01
4.737599999833435049e+02	-3.092313823976766685e-01	3.843823734216549326e-01	4.714417251071449932e-01	6.000000000000000000e+01
4.745999999833117045e+02	-2.868111256887004856e-01	3.747338961677169067e-01	4.009953365321323737e-01	5.100000000000000000e+01
4.754399999832870094e+02	-3.974764036359630381e-01	6.403638417249783998e-01	2.603815522414900663e-01	5.300000000000000000e+01
4.762799999832552089e+02	-3.970526131279505933e-01	6.283533088966350988e-01	2.002141565258614975e-01	4.700000000000000000e+01
4.771199999832234084e+02	-2.245645739862922596e-01	5.648327026243009641e-01	5.607944616733768761e-01	5.000000000000000000e+01
4.779599999831987134e+02	-3.795205330456425941e-01	5.435474817796599467e-01	3.212631696771395262e-01	4.500000000000000000e+01
4.787999999831669129e+02	-3.580650294732308225e-01	5.439129531181734478e-01	3.512185308196387190e-01	4.600000000000000000e+01
4.796399999831351124e+02	-1.513555509218882378e-01	6.084271701690635581e-01	5.714194056783941100e-01	4.800000000000000000e+01
4.804799999831104174e+02	-1.589637884889256725e-01	5.748854263966904909e-01	5.714305653927698181e-01	5.400000000000000000e+01
4.813199999830786169e+02	1.079966991625980199e-02	3.951538949527861888e-01	8.916983985377764377e-01	5.000000000000000000e+01
4.821599999830468164e+02	-4.361002571442256226e-01	5.141735398135569568e-01	5.024795785440487883e-01	5.400000000000000000e+01
4.829999999830221213e+02	-3.779950413056738512e-01	6.000988832368232551e-01	1.324014605434200575e-01	4.700000000000000000e+01
4.838399999829903209e+02	-2.826635566217134965e-01	6.043162169245572812e-01	1.722340648277915776e-01	5.400000000000000000e+01
4.846799999829585204e+02	-3.134703655395867372e-01	7.581721935794938361e-01	2.228986339966754215e-02	5.700000000000000000e+01
4.855199999829338253e+02	-3.874311451508845039e-01	6.267077409968457857e-01	1.725242174015484409e-01	5.100000000000000000e+01
4.863599999829020248e+02	-3.793477381333438814e-01	6.991853766066835618e-01	3.291480740468522015e-02	3.700000000000000000e+01
4.871999999828702244e+02	-3.156395008255472590e-01	7.124708269224147017e-01	1.628924879759336974e-01	6.300000000000000000e+01
4.880399999828455293e+02	-3.961902083099602123e-01	6.752044367715779316e-01	3.227250922603039918e-01	5.400000000000000000e+01
4.888799999828137288e+02	-3.658071929354882457e-01	7.067028969472435307e-01	-9.669460259217865783e-02	4.800000000000000000e+01
4.897199999827819283e+02	-3.721299814714775778e-01	6.527432421536243368e-01	7.414237598596784551e-02	5.600000000000000000e+01
4.905599999827572333e+02	-3.913203730848131556e-01	6.499041419115787477e-01	2.346334034184818229e-01	6.200000000000000000e+01
4.913999999827254328e+02	-4.292852934279380861e-01	6.153473678557084270e-01	2.154034237103790161e-01	5.200000000000000000e+01
4.922399999826936323e+02	-3.271441003657109547e-01	5.157629426676741957e-01	3.861288051447737679e-01	4.600000000000000000e+01
4.930799999826689373e+02	-3.910220810134426017e-01	7.097464920354834561e-01	3.066644714347881440e-01	5.800000000000000000e+01
4.939199999826371368e+02	9.890981624862504873e-02	1.085445980159978063e-01	4.563854785754037913e-01	6.500000000000000000e+01
4.947599999826053363e+02	-3.523328295553298517e-01	4.693550116897959867e-01	6.470104225804225173e-01	5.800000000000000000e+01
4.955999999825735358e+02	-3.040935813515162067e-01	7.136602975262942294e-01	4.281263940179527161e-01	7.500000000000000000e+01
4.964399999825488408e+02	-3.644612531714841452e-01	6.672397330392136894e-01	3.591084488829801025e-01	5.500000000000000000e+01
4.972799999825170403e+02	-3.596085624849720830e-01	7.715268255760676652e-01	1.593539625992357323e-01	6.100000000000000000e+01
4.981199999824852398e+02	-3.907527896972098347e-01	7.796950812791259011e-01	9.959947631549370684e-02	6.200000000000000000e+01
4.989599999824605447e+02	-3.819993898599918225e-01	6.429006855962882128e-01	2.596999137448703365e-01	4.900000000000000000e+01
4.997999999824287443e+02	-2.959497242412609808e-01	7.844235671912436203e-01	-8.082459283076737222e-02	4.700000000000000000e+01
5.006399999823969438e+02	-2.800051740117552868e-01	7.008004327052557159e-01	5.878481716609629260e-02	6.100000000000000000e+01
5.014799999823722487e+02	-1.697700306383360669e-01	6.333674245486271559e-01	1.489522128817255542e-01	4.900000000000000000e+01
5.023199999823404482e+02	-2.207893174347432819e-01	6.196308074464251803e-01	3.936512231361177783e-02	4.900000000000000000e+01
5.031599999823086478e+02	-1.860566984073663832e-01	5.686728625703185713e-01	2.993428028848614808e-01	5.300000000000000000e+01
5.039999999822839527e+02	-3.575080697782588857e-01	6.314854933851030694e-01	2.591196085973557217e-01	5.300000000000000000e+01
5.048399999822521522e+02	-4.156201640861745261e-01	5.437364788641332325e-01	4.796887540304957120e-01	5.600000000000000000e+01
5.056799999822203517e+02	-3.136997353164936442e-01	7.703373561113835422e-01	1.905480520373949993e-01	5.600000000000000000e+01
5.065199999821956567e+02	-3.335420700618421108e-01	7.587353411873447584e-01	3.120647518553676392e-02	5.200000000000000000e+01
5.073599999821638562e+02	-2.886738111615052560e-01	7.196974019268100875e-01	1.115301069024208225e-01	6.200000000000000000e+01
5.081999999821320557e+02	-3.678861676507025891e-01	8.295123223082825348e-01	3.202113433493503081e-02	5.500000000000000000e+01
5.090399999821073607e+02	-2.576255883852596185e-01	5.840911832076720600e-01	-1.478895879500616850e-01	8.000000000000000000e+01
5.098799999820755602e+02	-4.514182758023039810e-01	9.923555291907533160e-01	5.203229404930986846e-02	6.100000000000000000e+01
5.107199999820437597e+02	-3.104594643099503060e-01	7.696589593881704161e-01	2.121773703361888863e-01	3.800000000000000000e+01
5.115599999820190646e+02	-3.381341071727845815e-01	8.940135775999351608e-01	1.281347405558186381e-02	5.000000000000000000e+01
5.123999999819873210e+02	-3.911288200395190984e-01	7.438958260958088431e-01	1.135165360612258034e-01	5.900000000000000000e+01
5.132399999819554068e+02	-3.936669312997480574e-01	7.958058849907700960e-01	-5.626026965126795787e-02	5.100000000000000000e+01
5.140799999819307686e+02	-3.681922430087176679e-01	7.447375633680799467e-01	3.135723346331027450e-01	5.500000000000000000e+01
5.149199999818989681e+02	-4.505960085475528842e-01	7.293971212091889811e-01	6.396292463623831637e-02	5.100000000000000000e+01
5.157599999818671677e+02	-3.352943902349387884e-01	7.358876481023397531e-01	1.145432297837545299e-01	4.100000000000000000e+01
5.165999999818353672e+02	-4.696823987889970908e-01	5.488902574442509064e-01	8.446511178312654522e-02	4.600000000000000000e+01
5.174399999818106153e+02	-3.866433002532474461e-01	8.905910773519849499e-01	-3.522241621436439374e-02	6.600000000000000000e+01
5.182799999817789285e+02	-2.822623836503694861e-01	7.398847823940659651e-01	1.953467292187762716e-01	5.100000000000000000e+01
5.191199999817470143e+02	-3.709104695028599963e-01	8.191492266571742675e-01	-2.045193542087204719e-01	4.200000000000000000e+01
5.199599999817223761e+02	-3.472496494708856574e-01	7.890099682801086090e-01	-9.524473564311497498e-02	4.500000000000000000e+01
5.207999999816905756e+02	-3.038866618413109677e-01	7.714984965869966516e-01	1.344427923543758396e-01	5.300000000000000000e+01
5.216399999816587751e+02	-3.250514187672735034e-01	9.384013551649879048e-01	5.569268036441066272e-02	4.100000000000000000e+01
5.224799999816341369e+02	-3.712160804697752781e-01	8.517161062977010033e-01	-2.030351121968045902e-01	3.500000000000000000e+01
5.233199999816022228e+02	-2.964026027714758982e-01	8.255116402099247352e-01	-1.427895984805478413e-01	4.500000000000000000e+01
5.241599999815705360e+02	-3.555090169326895477e-01	9.381865908663264975e-01	3.769026923758955760e-02	3.700000000000000000e+01
5.249999999815457841e+02	-4.012475475552825799e-01	9.981236448476416001e-01	5.899595581950123346e-02	4.700000000000000000e+01
5.258399999815139836e+02	-3.659843472687924759e-01	7.802281002567319490e-01	3.004913575457925923e-01	4.200000000000000000e+01
5.266799999814821831e+02	-2.628695335785202758e-01	8.187341984968909969e-01	2.706587532614213032e-01	4.200000000000000000e+01
5.275199999814574312e+02	-3.467056698394266334e-01	8.245565259639455746e-01	1.804132395451656379e-01	5.800000000000000000e+01
5.283599999814257444e+02	-3.751779842155862355e-01	9.497564547600916285e-01	1.202458438295361809e-01	4.400000000000000000e+01
5.291999999813938302e+02	-4.024410765957853187e-01	9.059390058759007047e-01	1.103351215445393940e-01	4.500000000000000000e+01
5.300399999813691920e+02	-3.137691002873026491e-01	9.961705718739359838e-01	5.032396183016363267e-02	5.200000000000000000e+01
5.308799999813373915e+02	-3.850335480665378896e-01	8.130336430311544405e-01	5.044671868829109229e-02	5.300000000000000000e+01
5.317199999813055911e+02	-4.176964872329698153e-01	1.000448611626001849e+00	-1.955328131170919193e-02	4.400000000000000000e+01
5.325599999812809529e+02	-2.908865458142884108e-01	8.295305503143808323e-01	-1.593189273098283287e-01	3.600000000000000000e+01
5.333999999812490387e+02	-1.468950621462923323e-01	2.291059889058626453e-01	1.406699129757971178e-01	4.800000000000000000e+01
5.342399999812173519e+02	-2.947849956763626267e-01	7.559414172491241146e-01	1.208149892626768640e-01	4.500000000000000000e+01
5.350799999811854377e+02	-3.403767479824182374e-03	4.804112196157088732e-01	-5.815831701479634575e-02	4.400000000000000000e+01
5.359199999811607995e+02	-3.293714930380851058e-01	8.181383115106477533e-01	1.423996687039696951e-01	4.500000000000000000e+01
5.367599999811289990e+02	-3.513573631260555885e-01	6.804983313713606208e-01	4.126340227058507004e-01	4.400000000000000000e+01
5.375999999810971985e+02	-4.453353637126156173e-01	1.011531057989007110e+00	2.223103909889676544e-01	2.600000000000000000e+01
5.384399999810725603e+02	-3.400965638804152036e-01	8.393463592781458260e-01	7.159616926894729616e-02	3.600000000000000000e+01
5.392799999810406462e+02	-1.285453895716877071e-01	4.848118871982425304e-01	2.420983564158363244e-01	5.200000000000000000e+01
5.401199999810089594e+02	-2.242026322746539790e-01	8.366065978815200310e-01	1.828125781358558299e-01	6.600000000000000000e+01
5.409599999809842075e+02	-3.352740362772159699e-01	9.452620137586933424e-01	2.928125781358565938e-01	4.700000000000000000e+01
5.417999999809524070e+02	-2.717527034645534911e-01	7.610841654583087035e-01	2.932366472821175130e-01	5.700000000000000000e+01
5.426399999809206065e+02	-2.475476455276535148e-01	8.892427273586243075e-01	3.443079798621471177e-01	4.400000000000000000e+01
5.434799999808958546e+02	-2.862733860335353597e-01	1.002813478378804746e+00	1.053123541559246590e-01	5.600000000000000000e+01
5.443199999808641678e+02	-3.657573461329768350e-01	9.462202710311622411e-01	-7.401806298155610975e-02	4.500000000000000000e+01
5.451599999808322536e+02	-3.241342740232511233e-01	7.909746302856710543e-01	-7.449793069969556925e-02	5.500000000000000000e+01
5.459999999808076154e+02	-3.437059153213866125e-01	7.909873395482804881e-01	-2.749108401315822903e-01	4.800000000000000000e+01
5.468399999807758149e+02	-4.090520017611076753e-01	1.008235223580012274e+00	-5.485504155970577500e-02	4.300000000000000000e+01
5.476799999807440145e+02	-4.088018060074887217e-01	8.506872388259516526e-01	-2.428589612656484320e-02	5.400000000000000000e+01
5.485199999807193763e+02	-3.532402906088769612e-01	8.233755011627543752e-01	-1.939399449809302567e-01	5.600000000000000000e+01
5.493599999806874621e+02	-3.474083892063362100e-01	7.506444181920315373e-01	1.256917844446845400e-01	3.200000000000000000e+01
5.501999999806557753e+02	-4.356624169281815284e-01	9.982704483714428534e-01	1.253904721565510805e-01	5.600000000000000000e+01
5.510399999806310234e+02	-3.411454191020020232e-01	8.460843408060121362e-01	-3.421893784031171393e-02	4.200000000000000000e+01
5.518799999805992229e+02	-3.222682816558304353e-01	7.426349048152314225e-01	1.956583053015581442e-01	4.400000000000000000e+01
5.527199999805674224e+02	-3.340801776238109255e-01	7.846411672276154547e-01	2.258480204459392127e-01	5.400000000000000000e+01
5.535599999805426705e+02	-3.416790988920617167e-01	7.633117564353675277e-01	1.166849990240881318e-01	5.400000000000000000e+01
5.543999999805109837e+02	-3.996559087276878586e-01	8.649484963468765386e-01	4.679659616783959919e-02	4.700000000000000000e+01
5.552399999804790696e+02	-3.663989702894170364e-01	8.566815418961368778e-01	1.667407975959638300e-01	4.900000000000000000e+01
5.560799999804473828e+02	-3.505921493782331311e-01	7.844728410524908213e-01	6.703095016972149267e-02	4.200000000000000000e+01
5.569199999804226309e+02	-4.706683689499016054e-01	1.028820338967879167e+00	-3.248918211213913665e-02	4.100000000000000000e+01
5.577599999803908304e+02	-4.086684536697866577e-01	9.065824904220249891e-01	4.845939360976059262e-02	5.100000000000000000e+01
5.585999999803590299e+02	-3.187470860955485819e-01	6.596194302534694742e-01	4.089504210422743036e-01	4.400000000000000000e+01
5.594399999803342780e+02	-4.138963517411227144e-01	6.850009660793432431e-01	1.290843376147772226e-01	5.500000000000000000e+01
5.602799999803025912e+02	-2.915718579691635171e-01	7.449680255157495878e-01	2.993186916166590272e-01	5.500000000000000000e+01
5.611199999802706770e+02	-3.607802012500087585e-01	8.463561573614200029e-01	6.951956647541468470e-02	3.700000000000000000e+01
5.619599999802460388e+02	-2.638383896057803213e-01	7.999916605172501249e-01	3.094414484747871619e-01	4.000000000000000000e+01
5.627999999802142383e+02	-3.945988731422289675e-02	2.463354285880594574e-01	2.795976844760419411e-01	5.300000000000000000e+01
5.636399999801824379e+02	-2.636230914751251930e-01	7.904578149602237147e-01	1.802784270529360633e-01	3.700000000000000000e+01
5.644799999801577997e+02	-2.445412829928201859e-01	8.123667684916782150e-01	3.205685796266943832e-01	5.300000000000000000e+01
5.653199999801258855e+02	-2.942202779465503681e-01	9.259864302833982208e-01	3.099264877295571097e-02	3.200000000000000000e+01
5.661599999800941987e+02	-3.182857101558482782e-01	8.199808709104239313e-01	1.316622316354734146e-01	4.700000000000000000e+01
5.669999999800694468e+02	-3.742823213833794682e-01	7.008100074988874439e-01	4.727893627873798188e-01	4.200000000000000000e+01
5.678399999800376463e+02	-2.484428643084370947e-01	6.878516926972881862e-01	3.737490982236573167e-01	3.700000000000000000e+01
5.686799999800058458e+02	-4.265390726400859478e-01	8.457180593088544640e-01	5.448563937242534294e-02	4.800000000000000000e+01
5.695199999799810939e+02	-3.378449185228689089e-01	7.672804013971354919e-01	1.341731673699189109e-01	3.600000000000000000e+01
5.703599999799494071e+02	-3.165791468229315342e-01	7.582450379547243102e-01	2.741508479411676191e-01	5.000000000000000000e+01
5.711999999799174930e+02	-2.940078173697315833e-01	7.277060555286105625e-01	3.350771042343176909e-01	4.900000000000000000e+01
5.720399999798928548e+02	-3.259822752734784501e-01	7.364546617750935553e-01	2.956462496674583385e-01	3.400000000000000000e+01
5.728799999798610543e+02	-4.123492685657481616e-01	7.627940471072882644e-01	4.560145202418444121e-01	3.700000000000000000e+01
5.737199999798292538e+02	-2.642309173663868194e-01	4.254377252350476368e-01	4.565501865318579711e-01	3.600000000000000000e+01
5.745599999797974533e+02	-2.867114038927383035e-01	7.703549914990421854e-01	4.870523736787464308e-01	4.700000000000000000e+01
5.753999999797727014e+02	-3.628651777466878059e-01	8.186044209442826514e-01	4.271193319649984055e-01	4.300000000000000000e+01
5.762399999797410146e+02	-4.006379566658004876e-01	7.416638463602840403e-01	3.569630959637444256e-01	4.000000000000000000e+01
5.770799999797091004e+02	-7.444036525975405993e-02	3.941758935257748675e-01	1.967510613906142680e-01	3.900000000000000000e+01
5.779199999796844622e+02	-3.272421163117975595e-01	7.464330323561796376e-01	2.467399016762383823e-01	4.100000000000000000e+01
5.787599999796526618e+02	4.462186777190524367e-02	1.694915333425477399e-01	2.868738182487420296e-01	4.700000000000000000e+01
5.795999999796208613e+02	-4.159993506803765229e-01	6.563715647530852237e-01	3.474652831106337381e-01	3.800000000000000000e+01
5.804399999795962231e+02	3.162507585938456600e-02	2.106539556251796341e-01	4.276996371125139085e-01	4.400000000000000000e+01
5.812799999795643089e+02	8.038986831578043279e-02	1.078051778903610369e-01	3.081013868300259695e-01	5.000000000000000000e+01
5.821199999795326221e+02	-3.776705929400030470e-01	7.107458654463147951e-01	2.187932891212951425e-01	4.900000000000000000e+01
5.829599999795078702e+02	-1.398653751692009450e-01	4.412406827188615210e-01	3.188714071219211910e-01	4.600000000000000000e+01
5.837999999794760697e+02	-3.324767870277867132e-01	8.392062906997637128e-01	2.391615596956802037e-01	4.900000000000000000e+01
5.846399999794442692e+02	-7.717135633805938255e-02	6.127812362066276108e-01	4.498757814156983947e-01	4.500000000000000000e+01
5.854799999794195173e+02	-1.318967549303664555e-01	4.934952728369328412e-01	2.407462391369730170e-01	4.200000000000000000e+01
5.863199999793878305e+02	-3.602028693081038568e-02	3.205100935870426326e-01	3.013823428563653373e-01	6.300000000000000000e+01
5.871599999793559164e+02	-1.636150763510002548e-01	5.221950690647769733e-01	4.410698708538567381e-01	4.500000000000000000e+01
5.879999999793312782e+02	-3.020307352636280029e-01	7.237968015775226860e-01	6.143814142824099989e-02	3.400000000000000000e+01
5.888399999792994777e+02	-3.286118978421761483e-01	6.689663571792010544e-01	2.324090365788937795e-01	4.900000000000000000e+01
5.896799999792676772e+02	-3.013300893952859383e-01	7.541987518192172502e-01	1.431678971564145364e-01	4.800000000000000000e+01
5.905199999792430390e+02	-1.608616279292043316e-01	5.310339122164293713e-01	2.636366051601783944e-01	4.900000000000000000e+01
5.913599999792111248e+02	-2.398203894623200938e-01	6.411448418278080652e-01	2.029335431545327140e-01	4.400000000000000000e+01
5.921999999791794380e+02	-4.912979118975258075e-02	3.055506202544862049e-01	6.225280057763926678e-02	5.800000000000000000e+01
5.930399999791546861e+02	-8.158260017475527093e-02	5.128613714505512178e-01	2.724201962932686349e-01	5.500000000000000000e+01
5.938799999791228856e+02	1.831249791138489513e-02	1.081560844960094414e-01	2.526991891526524370e-01	4.000000000000000000e+01
5.947199999790910852e+02	-1.867864258312579295e-02	6.421703904505982052e-02	8.324601515704177501e-02	5.700000000000000000e+01
5.955599999790592847e+02	-3.771206889737044321e-02	5.198077580492466154e-02	6.408299373518966391e-02	4.800000000000000000e+01
5.963999999790346465e+02	-3.058824553127017509e-01	6.653600193850568445e-01	1.646298197395799079e-01	3.800000000000000000e+01
5.972399999790027323e+02	-3.627475903207439956e-01	7.562379520994220172e-01	6.553375660397930957e-02	3.700000000000000000e+01
5.980799999789710455e+02	-1.264125495555639134e-01	3.706686850682441303e-01	2.365381308977574371e-01	3.300000000000000000e+01
5.989199999789462936e+02	-3.150450453499686887e-01	7.267099874537823467e-01	6.739742890465505454e-02	5.000000000000000000e+01
5.997599999789144931e+02	-3.888756437715095160e-01	7.530446887272521650e-01	-4.168747451656962255e-02	3.500000000000000000e+01
6.005999999788826926e+02	-3.685179810589112037e-01	6.272958965903328021e-01	1.491271846328285910e-01	5.700000000000000000e+01
6.014399999788579407e+02	-1.948721988249353387e-01	5.538432694722423832e-01	1.488593514878204793e-01	3.600000000000000000e+01
6.022799999788262539e+02	-3.578637069607957244e-01	6.585520206720474334e-01	2.479219354802957298e-01	4.000000000000000000e+01
6.031199999787943398e+02	-3.826377184019555955e-01	7.404079820220577091e-01	2.780446923384229940e-01	3.900000000000000000e+01
6.039599999787697016e+02	-3.456671200392378296e-01	6.684767863403600074e-01	1.784352823415602529e-01	5.400000000000000000e+01
6.047999999787379011e+02	-1.533529090305876252e-01	1.226520414826630656e-01	2.985580391996891514e-01	4.200000000000000000e+01
6.056399999787061006e+02	-3.239939424697944048e-01	6.689256950330282336e-01	3.791718234903300733e-01	5.100000000000000000e+01
6.064799999786814624e+02	-2.667110576444038372e-01	5.985698362552707152e-01	3.391271846328289818e-01	3.400000000000000000e+01
6.073199999786495482e+02	-3.845025707098344014e-01	6.436241607081356619e-01	1.182232477684275196e-01	3.800000000000000000e+01
6.081599999786178614e+02	-3.293463684610173914e-01	7.623754707018370880e-01	3.676429426209124607e-01	4.600000000000000000e+01
6.089999999785931095e+02	-2.501490928567307037e-02	2.653411286622056053e-01	2.282344074828031033e-01	5.200000000000000000e+01
6.098399999785613090e+02	-3.390984972334258885e-01	7.398449692115978138e-01	2.285022406278121032e-01	5.400000000000000000e+01
6.106799999785295086e+02	-3.544978193305396985e-01	8.226950106471875301e-01	1.587142752009422786e-01	4.500000000000000000e+01
6.115199999785047567e+02	-2.929291565142548848e-01	8.368839545178410333e-01	6.901558748907588026e-02	4.000000000000000000e+01
6.123599999784730699e+02	-4.341943366877991650e-01	7.439268092280624245e-01	-5.098441251092422632e-02	4.800000000000000000e+01
6.131999999784411557e+02	-3.323755500401937013e-01	6.234930472128752399e-01	1.490379069178264793e-01	2.800000000000000000e+01
6.140399999784165175e+02	-3.467376117363905053e-01	6.751182674627465019e-01	3.087254349153174537e-01	4.200000000000000000e+01
6.148799999783847170e+02	-1.499713678075380585e-01	6.686656349849506853e-02	1.182009283396787680e-01	5.300000000000000000e+01
6.157199999783529165e+02	-3.001903628847948369e-01	7.616340705029926994e-01	4.862499748594117932e-02	4.100000000000000000e+01
6.165599999783211160e+02	-4.199790795283462330e-01	6.486348091582261333e-01	3.490713860609511165e-01	3.800000000000000000e+01
6.173999999782963641e+02	-3.373186158577645699e-01	6.530239060846785293e-01	2.701873574984836601e-01	3.800000000000000000e+01
6.182399999782646773e+02	-1.690419749982972064e-01	3.057405212974853015e-01	2.412363706497617777e-01	4.300000000000000000e+01
6.190799999782327632e+02	-4.070298633184563641e-01	7.433265812577118936e-01	2.007788223603736988e-01	3.500000000000000000e+01
6.199199999782081250e+02	-3.106398996707682159e-01	7.071064726633675690e-01	3.210912943628820848e-01	4.500000000000000000e+01
6.207599999781763245e+02	-3.914950530902743253e-01	6.490970316232562709e-01	1.719282729410291921e-01	4.200000000000000000e+01
6.215999999781445240e+02	-3.409770572110915055e-01	8.312456651032853472e-01	1.518947937979047147e-01	3.600000000000000000e+01
6.224399999781198858e+02	-1.475346937917834111e-01	2.543243765418825575e-01	1.313702872222650697e-01	3.300000000000000000e+01
6.232799999780879716e+02	-4.287645254014904594e-01	6.998121733213853446e-01	4.613926066510143364e-01	3.800000000000000000e+01
6.241199999780562848e+02	-4.013287066953736826e-01	7.428688104866107977e-01	2.220956686566593064e-01	4.700000000000000000e+01
6.249599999780315329e+02	-3.293239407599450885e-01	7.581167475640171460e-01	3.219282729410299915e-01	3.700000000000000000e+01
6.257999999779997324e+02	-3.747520948944469410e-01	6.394870341370708644e-01	3.718278355116511058e-01	3.500000000000000000e+01
6.266399999779679320e+02	-4.235676346322492236e-01	7.311552890815526951e-01	4.726090155179245578e-01	3.700000000000000000e+01
6.274799999779431801e+02	-3.797607895069994299e-01	6.920524366998499488e-01	2.731000429504377713e-01	3.800000000000000000e+01
6.283199999779114933e+02	-1.930037219049722808e-01	3.667814766387298420e-01	7.310004295043670552e-02	5.100000000000000000e+01
6.291599999778795791e+02	-2.552161704779862816e-01	6.784188705559675014e-01	4.927094529473010631e-01	4.500000000000000000e+01
6.299999999778549409e+02	-4.818218897547090762e-01	7.591087839453436459e-01	2.228210500910554615e-01	4.500000000000000000e+01
6.308399999778231404e+02	-3.611074616341625187e-01	8.190650325049340097e-01	2.534571538104470889e-01	4.500000000000000000e+01
6.316799999777913399e+02	-3.870049437656746250e-01	8.805836662917521096e-01	2.332116400941903755e-01	4.500000000000000000e+01
6.325199999777667017e+02	-4.835948859761529661e-01	7.481209645091233540e-01	8.332323723794310411e-02	6.000000000000000000e+01
6.333599999777347875e+02	-3.026499493923502371e-01	6.856084337329608758e-01	2.037919452417056299e-01	4.600000000000000000e+01
6.341999999777031007e+02	-4.121223562970044441e-01	7.423138883530793208e-01	-3.602949932828813928e-02	4.100000000000000000e+01
6.350399999776711866e+02	-3.835343974666933775e-01	7.755258182812134748e-01	8.387006324233414745e-02	5.200000000000000000e+01
6.358799999776465484e+02	-4.696482574903377838e-01	6.230319665567307652e-01	-3.674372104830858632e-02	3.300000000000000000e+01
6.367199999776147479e+02	-3.680569277155107955e-01	8.292739727928584159e-01	-5.725706790957252323e-02	6.100000000000000000e+01
6.375599999775829474e+02	-3.857698325713769805e-01	7.543666421324104476e-01	-4.825028248897433869e-02	4.600000000000000000e+01
6.383999999775583092e+02	-3.586322049426655667e-01	8.086350557486134960e-01	1.307118640741222748e-01	4.300000000000000000e+01
6.392399999775263950e+02	-3.281803508645673162e-01	6.417742326377400275e-01	3.505333086441164703e-01	4.100000000000000000e+01
6.400799999774947082e+02	-3.941751735630347753e-01	8.482783663941688701e-01	8.109129436288231574e-02	3.300000000000000000e+01
6.409199999774699563e+02	-3.236537287133280927e-01	7.055742703177294572e-01	4.716604397960231232e-01	3.800000000000000000e+01
6.417599999774381558e+02	-3.300362955557361033e-01	7.892036577877874493e-01	2.318836340835281895e-01	5.200000000000000000e+01
6.425999999774063554e+02	-3.299680430421894073e-01	7.788719128929706415e-01	3.022407449435395854e-01	5.100000000000000000e+01
6.434399999773816035e+02	-3.590512275576180912e-01	7.244143893997794237e-01	2.827764112335535707e-01	5.900000000000000000e+01
6.442799999773499167e+02	-3.572767702775365706e-01	8.511836267525048072e-01	8.322279980856617243e-02	4.800000000000000000e+01
6.451199999773180025e+02	-3.226511248550103517e-01	7.794947078468759116e-01	2.430777235216869947e-01	4.200000000000000000e+01
6.459599999772933643e+02	-3.309427131570963354e-01	7.372933161154460180e-01	3.026201752323003369e-01	5.100000000000000000e+01
6.467999999772615638e+02	-3.755981491778008774e-01	5.985123657873625547e-01	1.729103278060568627e-01	5.100000000000000000e+01
6.476399999772297633e+02	-3.237307684678754072e-01	7.600190920785347970e-01	1.533790358098197082e-01	5.200000000000000000e+01
6.484799999772051251e+02	-5.113243964622888882e-01	7.381228110444837398e-01	4.539035423854582696e-01	3.700000000000000000e+01
6.493199999771732109e+02	-3.320976951480894002e-01	7.077927364061604720e-01	3.038812229567100509e-01	3.900000000000000000e+01
6.501599999771415241e+02	-1.265085724501311404e-01	2.685758829264894842e-01	2.040709381010885615e-01	5.500000000000000000e+01
6.509999999771167722e+02	-3.740712259346565816e-01	6.847292262186872591e-01	2.947963195354836863e-01	5.600000000000000000e+01
6.518399999770849718e+02	-3.629061698161599736e-01	6.655466497006781168e-01	3.147851598211084401e-01	4.100000000000000000e+01
6.526799999770531713e+02	-3.593616093914526743e-01	7.712964909841630856e-01	5.424949353109376204e-02	4.300000000000000000e+01
6.535199999770284194e+02	-3.751120800531069222e-01	8.545984010094791472e-01	-3.682183904893499005e-02	3.500000000000000000e+01
6.543599999769967326e+02	-3.992183088803145097e-01	7.276029459959065804e-01	-4.781505362833859962e-02	3.100000000000000000e+01
6.551999999769648184e+02	-2.447712645642852181e-02	2.671972683973500295e-01	-1.978262133427142189e-01	6.300000000000000000e+01
6.560399999769331316e+02	-4.101334321633771651e-01	7.274438137141050476e-01	-1.777704147708365490e-01	4.800000000000000000e+01
6.568799999769083797e+02	-3.922618070500902832e-01	7.709148128243477061e-01	-2.084846364908550242e-01	3.900000000000000000e+01
6.577199999768765792e+02	-3.713202896676826015e-01	7.619122126500421643e-01	-3.905378192399666659e-02	4.900000000000000000e+01
6.585599999768447788e+02	-5.231287747654356224e-01	1.005055365933269940e+00	-1.492323373540007658e-01	3.300000000000000000e+01
6.593999999768200269e+02	-4.453520845031775366e-01	7.678257400627952478e-01	-1.983953587758549020e-01	5.200000000000000000e+01
6.602399999767883401e+02	-1.755815702198013639e-01	4.792880655368367826e-01	9.182783551165130120e-02	4.800000000000000000e+01
6.610799999767564259e+02	-4.226739161242569764e-01	7.483655233115520389e-01	6.168275922477439721e-02	5.200000000000000000e+01
6.619199999767317877e+02	-4.087597565756979634e-01	6.859562414809285968e-01	2.406783849309950263e-01	3.600000000000000000e+01
6.627599999766999872e+02	-7.273719781159115882e-02	3.598637132239357328e-01	2.606895446453707521e-01	5.500000000000000000e+01
6.635999999766681867e+02	-2.974780920255390981e-01	7.562500588110214750e-01	1.710131763622557699e-01	4.400000000000000000e+01
6.644399999766435485e+02	-3.367938800958576451e-01	7.218911694995711059e-01	5.063374607349402368e-02	5.400000000000000000e+01
6.652799999766116343e+02	-1.752919609086234232e-02	3.314960116514491517e-01	8.012039921223035321e-02	5.100000000000000000e+01
6.661199999765799475e+02	3.979408562801012295e-02	1.037721811989520404e-01	2.793280594915832360e-01	5.000000000000000000e+01
6.669599999765551956e+02	-5.180725781197281776e-02	2.348511701431057475e-01	4.790267472034508422e-01	4.700000000000000000e+01
6.677999999765233952e+02	-5.936605889333534947e-02	3.595945172204686457e-01	9.924994149095711649e-02	3.300000000000000000e+01
6.686399999764915947e+02	-3.548331011353056397e-02	3.186595684991093691e-01	3.491383443472044767e-01	5.500000000000000000e+01
6.694799999764668428e+02	6.964232051554120062e-02	1.563480550955702597e-01	2.893615386347092588e-01	4.500000000000000000e+01
6.703199999764351560e+02	7.980496477318510529e-02	3.346261669220993440e-01	5.001203992122298381e-01	5.300000000000000000e+01
6.711599999764032418e+02	1.149942230735021553e-01	2.835033050413571232e-01	3.106225863591194347e-01	3.800000000000000000e+01
6.719999999763786036e+02	4.214835183161369514e-02	2.890861414052707801e-01	3.002766352134842442e-01	4.100000000000000000e+01
6.728399999763468031e+02	1.302896346161936947e-01	7.256616067059162845e-02	2.699753229253514242e-01	5.900000000000000000e+01
6.736799999763150026e+02	1.431534179616242852e-01	6.166704836703829073e-02	3.299195243534751576e-01	5.100000000000000000e+01
6.745199999762832022e+02	7.424027272021049839e-02	3.298679697566502256e-01	2.896851703515923582e-01	4.800000000000000000e+01
6.753599999762584503e+02	1.796153536922346916e-01	3.455088048140524393e-01	3.100088020684776957e-01	4.900000000000000000e+01
6.761999999762267635e+02	1.168502549702168380e-01	3.723624600562924769e-01	3.206002669303695818e-01	4.100000000000000000e+01
6.770399999761948493e+02	2.178740398705656389e-01	1.245707050680344707e-01	4.817050786535239659e-01	4.700000000000000000e+01
6.778799999761702111e+02	2.234805268182924465e-01	6.114494266432934921e-02	1.334683135248226904e-01	5.900000000000000000e+01
6.787199999761384106e+02	4.686563032176849219e-02	2.384063024333329395e-01	2.039147020998339777e-01	3.000000000000000000e+01
6.795599999761066101e+02	2.494575748336416154e-01	2.176847560037877827e-01	2.332116400941894874e-01	5.900000000000000000e+01
6.803999999760819719e+02	6.423483265337992520e-02	4.767176077049839478e-02	3.331446818079384364e-01	4.300000000000000000e+01
6.812399999760500577e+02	5.856757234101905851e-02	1.626331515565730967e-01	4.034013552385711243e-01	4.300000000000000000e+01
6.820799999760183709e+02	8.986623137471028144e-02	1.953096102219884500e-01	4.637026675267033049e-01	3.800000000000000000e+01
6.829199999759936190e+02	3.852749751649398036e-02	4.410100851794318544e-02	3.544392086754748483e-01	4.900000000000000000e+01
6.837599999759618186e+02	2.487679899843904252e-01	5.590685839272069302e-02	4.546735626773554806e-01	4.500000000000000000e+01
6.845999999759300181e+02	2.500435920495434061e-01	5.456483909076048633e-02	3.345954446767280821e-01	4.200000000000000000e+01
6.854399999759052662e+02	2.589481367705346315e-01	2.744603102399487682e-01	4.443164518173454702e-01	3.900000000000000000e+01
6.862799999758735794e+02	7.587321566521509908e-02	2.199918420090796189e-01	6.638923826710843024e-01	4.300000000000000000e+01
6.871199999758416652e+02	2.555144022734232578e-01	6.199205567804710881e-02	5.042494935310943838e-01	3.500000000000000000e+01
6.879599999758170270e+02	2.085949583952064756e-01	1.526893328277054707e-01	7.556556175423820854e-01	5.500000000000000000e+01
6.887999999757852265e+02	1.219661235634177388e-01	6.228468837265133118e-02	5.569055055524168019e-01	3.600000000000000000e+01
6.896399999757534260e+02	-2.357782807884980514e-01	5.859732622322972873e-01	6.374076926993050840e-01	4.800000000000000000e+01
6.904799999757287878e+02	9.446341775418076736e-02	2.059717532677360907e-01	3.675192898430581501e-01	5.600000000000000000e+01
6.913199999756968737e+02	2.043002237047026881e-01	1.381812900711825165e-01	6.475304495574341068e-01	6.100000000000000000e+01
6.921599999756651869e+02	2.644505464088666713e-01	4.708352022110240398e-02	5.273630538418037084e-01	4.900000000000000000e+01
6.929999999756404350e+02	2.705931375194090549e-01	1.304971613641523476e-01	6.380326367043234193e-01	6.200000000000000000e+01
6.938399999756086345e+02	1.566907445605920657e-01	2.906064431958306216e-01	4.785125044224600721e-01	3.400000000000000000e+01
6.946799999755768340e+02	1.811613905350455411e-01	9.188119379149561894e-02	4.390481707124753719e-01	5.900000000000000000e+01
6.955199999755450335e+02	2.796099563464871096e-01	4.443425182432925169e-02	4.290035318549736409e-01	4.800000000000000000e+01
6.963599999755203953e+02	7.970964171787287000e-02	7.264095418718063968e-02	4.185013447080847548e-01	4.600000000000000000e+01
6.971999999754884811e+02	1.966040615301274386e-01	5.778567916012278260e-02	4.885348238512121632e-01	4.700000000000000000e+01
6.980399999754567943e+02	5.310841215167982909e-02	2.739135764910294313e-02	4.087580181387173717e-01	3.500000000000000000e+01
6.988799999754320424e+02	1.622131683672556335e-01	1.486005113031989566e-01	4.683227892780812418e-01	3.700000000000000000e+01
6.997199999754002420e+02	-3.397347854603225414e-01	6.428858144399551833e-01	2.484343864218332421e-01	3.800000000000000000e+01
7.005599999753684415e+02	1.990788349665706392e-01	1.072674365284651543e-01	3.387245389955908514e-01	3.900000000000000000e+01
7.013999999753436896e+02	2.388717707564502746e-01	3.187335681881560134e-01	2.084790252793351506e-01	3.000000000000000000e+01
7.022399999753120028e+02	-3.556728007208533882e-01	7.858776433876535350e-01	2.382558309918292316e-01	4.000000000000000000e+01
7.030799999752800886e+02	1.240969247240748530e-01	1.936363342403861765e-01	2.583562684212070693e-01	4.300000000000000000e+01
7.039199999752554504e+02	-2.763068636455763283e-01	7.362293168056872616e-01	3.799915756119576216e-02	4.400000000000000000e+01
7.047599999752236499e+02	-3.115138130671759598e-01	8.065503094578581056e-01	7.774248413056517037e-02	3.500000000000000000e+01
7.055999999751918494e+02	-3.867241207504683587e-01	6.957163397722112563e-01	-1.154329414941601684e-02	3.400000000000000000e+01
7.064399999751672112e+02	-2.504130975483640498e-01	7.241986441359298254e-01	2.395838370024896413e-01	4.700000000000000000e+01
7.072799999751352971e+02	-2.819991996742388096e-01	7.427283887869720047e-01	2.604319752950141620e-01	5.300000000000000000e+01
7.081199999751036103e+02	-3.047822378535229859e-01	7.935581054164231318e-01	2.604654544381395098e-01	3.700000000000000000e+01
7.089599999750788584e+02	-4.617064932569583391e-01	9.716555338183425761e-01	-3.953454556186075664e-02	5.400000000000000000e+01
7.097999999750470579e+02	-3.893930085342418579e-01	6.821316982450866817e-01	4.407332875831468932e-01	3.600000000000000000e+01
7.106399999750152574e+02	-3.650206241573066279e-01	9.775510420245545617e-01	8.125779415878620071e-02	4.300000000000000000e+01
7.114799999749905055e+02	-3.513605592504234210e-01	9.465196651490614954e-01	3.618715784494273002e-01	3.900000000000000000e+01
7.123199999749588187e+02	-3.239802177206492217e-01	8.638238182295125966e-01	4.251884188319587921e-02	3.500000000000000000e+01
7.131599999749269045e+02	-3.151792047592039125e-01	7.490716103137327053e-01	1.729429110294566918e-01	5.200000000000000000e+01
7.139999999749022663e+02	-3.477118719184204565e-01	7.885308663066119550e-01	1.632553830319660726e-01	5.400000000000000000e+01
7.148399999748704658e+02	-3.439741932989193174e-01	7.465041510278886960e-01	9.352321617697434419e-02	5.400000000000000000e+01
7.156799999748386654e+02	2.028538152917569448e-01	2.442770433909338124e-01	1.740254033238612941e-01	5.300000000000000000e+01
7.165199999748068649e+02	2.395253179458372017e-01	6.665307521984971117e-01	-6.596343696176187876e-02	4.700000000000000000e+01
7.173599999747821130e+02	2.110100191603869746e-01	3.071244621902629035e-01	1.435901744632248622e-01	4.200000000000000000e+01
7.181999999747504262e+02	2.706361464058240074e-01	2.052730273804890260e-01	2.332442233175902047e-01	3.700000000000000000e+01
7.190399999747185120e+02	1.683992075128131205e-01	1.886144558495796986e-01	2.834785773194723468e-01	4.700000000000000000e+01
7.198799999746938738e+02	1.655516992389323150e-01	2.519109184128627277e-01	3.637464104644805296e-01	3.200000000000000000e+01
7.207199999746620733e+02	2.674720596054953603e-01	3.202297240253209054e-01	1.540700421813636645e-01	5.500000000000000000e+01
7.215599999746302728e+02	1.710667699498777949e-01	3.771557958901041729e-01	1.142820767544949767e-01	3.800000000000000000e+01
7.223999999746056346e+02	1.371340881645330967e-01	2.701085015604380857e-01	9.352321617697434419e-02	5.500000000000000000e+01
7.232399999745737205e+02	1.672145957477297884e-01	3.229264869142927097e-01	1.026639181700739201e-01	4.200000000000000000e+01
7.240799999745420337e+02	2.233638908549835378e-01	2.937923832891797815e-01	2.622510087381897392e-01	3.700000000000000000e+01
7.249199999745172818e+02	3.171970554536258646e-01	3.302406850254495652e-01	1.720836130225582572e-01	4.400000000000000000e+01
7.257599999744854813e+02	1.010953866390558176e-01	1.368434133227420801e-01	3.620278144506827722e-01	5.600000000000000000e+01
7.265999999744536808e+02	1.928536435915901848e-01	3.724048754422089047e-01	4.171534244817420856e-02	4.400000000000000000e+01
7.274399999744289289e+02	1.634560778753098020e-01	5.416558577437591282e-02	1.614363495887913835e-01	4.500000000000000000e+01
7.282799999743972421e+02	2.538650119601442157e-01	3.111403340539400375e-01	-8.519011553706601347e-03	5.000000000000000000e+01
7.291199999743653279e+02	1.649963498901101389e-01	2.625910404997320313e-01	1.912801135875374925e-01	5.000000000000000000e+01
7.299599999743406897e+02	2.126970849561011789e-01	4.314201547773066636e-02	-8.652928126210657211e-03	4.500000000000000000e+01
7.307999999743088893e+02	6.370565275853579124e-02	2.748242200644561706e-01	7.133591215941370578e-02	4.600000000000000000e+01
7.316399999742770888e+02	7.156910717019115964e-02	1.893569616144326062e-01	3.124663444441155846e-02	4.700000000000000000e+01
7.324799999742524506e+02	1.483806792894242221e-01	3.467406876097811619e-03	1.112912733019126854e-01	5.500000000000000000e+01
7.333199999742205364e+02	-3.663742661750752916e-01	7.065980387111974181e-01	1.413693913025397819e-01	6.400000000000000000e+01
7.341599999741888496e+02	-4.201099208096898963e-01	7.545004352149966564e-01	-2.865292812621067498e-02	5.000000000000000000e+01
7.349999999741569354e+02	2.423319395877143734e-03	2.535175668774147795e-01	1.612912733019133960e-01	5.400000000000000000e+01
7.358399999741322972e+02	-2.541538128616274150e-01	5.198410859259059436e-01	1.617265021625482468e-01	4.100000000000000000e+01
7.366799999741004967e+02	4.554802158523685307e-02	4.420261839798982351e-01	4.628536333144555037e-01	5.300000000000000000e+01
7.375199999740686962e+02	9.057680852067306887e-02	2.545610386305749984e-01	8.384684789385810078e-02	4.400000000000000000e+01
7.383599999740440580e+02	-1.632133468389191933e-01	-1.400099590122216853e-02	1.437129313213540982e-01	3.800000000000000000e+01
7.391999999740121439e+02	1.167951939418827578e-01	2.011714801530217755e-01	3.435566953201001361e-01	4.000000000000000000e+01
7.400399999739804571e+02	1.158366646814741330e-01	2.427545666001034164e-01	3.541593198963650657e-01	4.100000000000000000e+01
7.408799999739557052e+02	1.601105967251079676e-01	2.237911178843248194e-01	3.647061459007558959e-01	5.300000000000000000e+01
7.417199999739239047e+02	8.521875018912439259e-02	2.600988038769003197e-01	3.456547216226577568e-01	4.700000000000000000e+01
7.425599999738921042e+02	9.645473502732215820e-02	2.598918715701774573e-01	2.662685059132989807e-01	4.600000000000000000e+01
7.433999999738673523e+02	-1.359374293375807952e-01	-2.787557798082751503e-02	3.062127073414226963e-01	2.700000000000000000e+01
7.442399999738356655e+02	1.888339415982045466e-01	1.487433861990243855e-01	2.060787907689181075e-01	4.100000000000000000e+01
7.450799999738037513e+02	2.930862829255893587e-01	3.424805566891162556e-01	9.556544390765520092e-02	3.500000000000000000e+01
7.459199999737791131e+02	1.607728298913215781e-01	3.127175135146185170e-01	3.852529719051456247e-01	4.600000000000000000e+01
7.467599999737473127e+02	1.993003087946192409e-01	2.192279440369677701e-01	2.252976107626469826e-01	3.700000000000000000e+01
7.475999999737155122e+02	1.072966360991074453e-01	2.226223296854019651e-01	1.653534093345236933e-01	4.300000000000000000e+01
7.484399999736908740e+02	3.571234551769180143e-01	2.784733456301662358e-01	1.854426870495267110e-01	4.600000000000000000e+01
7.492799999736589598e+02	2.875149618647547811e-01	2.513705697654060600e-01	4.759113950532891657e-01	4.500000000000000000e+01
7.501199999736272730e+02	3.274518444090546154e-01	3.254807129738352955e-01	5.164917002008038160e-01	3.700000000000000000e+01
7.509599999736025211e+02	1.343584107813704520e-01	4.379481202961112984e-01	3.866925750595595623e-01	3.700000000000000000e+01
7.517999999735707206e+02	1.933085050929825854e-01	2.092017809231716541e-01	3.466256167733079430e-01	4.100000000000000000e+01
7.526399999735389201e+02	2.319902565971645458e-01	3.040297206372724048e-01	3.064359016289279758e-01	3.900000000000000000e+01
7.534799999735141682e+02	1.730638138470190768e-01	2.888277735871920271e-01	4.065363390583054404e-01	5.000000000000000000e+01
7.543199999734824814e+02	1.124704245288299376e-01	2.938100311780509344e-01	3.765028599151798439e-01	4.500000000000000000e+01
7.551599999734505673e+02	1.134300097161720089e-01	3.132257107438451982e-01	2.160229921970420186e-01	3.300000000000000000e+01
7.559999999734188805e+02	1.274560366836041680e-02	2.847308246585704694e-01	1.961122699120450008e-01	5.100000000000000000e+01
7.568399999733941286e+02	9.613946258757266605e-02	1.726997265300145301e-01	3.469492484901919305e-01	5.900000000000000000e+01
7.576799999733623281e+02	2.009034387800348043e-01	2.090626824438057696e-01	4.075072342089574029e-01	5.600000000000000000e+01
7.585199999733305276e+02	2.761953130305769832e-01	2.120895116736427610e-01	3.178197062114667126e-01	5.200000000000000000e+01
7.593599999733057757e+02	2.307972839812677535e-01	3.026343967746321084e-01	2.680875393564736697e-01	5.500000000000000000e+01
7.601999999732740889e+02	2.249730829112657204e-01	2.698679473808613949e-01	4.678755047833420555e-01	5.100000000000000000e+01
7.610399999732421747e+02	3.302474141546127839e-01	2.963469462633696594e-01	2.579089839264683270e-01	4.500000000000000000e+01
7.618799999732175365e+02	2.476489144547215915e-01	3.110731953220771118e-01	2.785004487883595559e-01	5.400000000000000000e+01
7.627199999731857361e+02	1.370961692187684378e-01	2.819397264874670128e-01	2.389133582202456196e-01	3.200000000000000000e+01
7.635599999731539356e+02	1.838910076302653351e-01	2.522685927568044661e-01	3.687571222189913733e-01	4.300000000000000000e+01
7.643999999731292974e+02	1.983779414477915282e-01	2.207092535030881209e-01	4.284781293596089391e-01	4.200000000000000000e+01
7.652399999730973832e+02	2.310833322292928926e-01	2.422767934970977421e-01	4.384446502164833781e-01	3.300000000000000000e+01
7.660799999730656964e+02	1.514878889054038780e-01	3.839350738906492921e-01	2.188017610764929621e-01	4.300000000000000000e+01
7.669199999730409445e+02	8.468609379255553904e-02	3.262240971156984415e-01	2.096610590833916099e-01	4.800000000000000000e+01
7.677599999730091440e+02	1.424272974294993332e-01	2.865709311036308549e-01	2.107770305209224482e-01	4.900000000000000000e+01
7.685999999729773435e+02	1.899971988396487177e-01	2.459801538973849233e-01	2.911006622378065067e-01	4.400000000000000000e+01
7.694399999729525916e+02	4.129343822767097549e-01	2.479460790645227064e-01	1.613126968109370729e-01	4.000000000000000000e+01
7.702799999729209048e+02	2.351670987120932921e-01	-4.828920873155695404e-02	3.016474882421964487e-01	4.500000000000000000e+01
7.711199999728889907e+02	2.261309102579076580e-01	3.071901298846295703e-01	5.235055024784029953e-02	5.100000000000000000e+01
7.719599999728643525e+02	1.661914668822603858e-01	3.019816494903295734e-01	4.629866539672335968e-01	4.400000000000000000e+01
7.727999999728325520e+02	8.338692338746156452e-02	3.376826981149445572e-01	3.733884036847441301e-01	5.500000000000000000e+01
7.736399999728007515e+02	1.640248623702902364e-01	2.678260131725451743e-01	4.032991259697413788e-01	4.300000000000000000e+01
7.744799999727689510e+02	8.998463074927087746e-02	3.043786253656115548e-01	3.819599602447056874e-01	4.400000000000000000e+01
7.753199999727441991e+02	1.871234877542313768e-01	2.985809489496311642e-01	3.709555859509277020e-01	6.200000000000000000e+01
7.761599999727125123e+02	1.450105561601162663e-01	3.259613207521887546e-01	5.307547110921722044e-01	4.300000000000000000e+01
7.769999999726805981e+02	2.156982661156447989e-01	4.130944559537343963e-01	2.209555859509282350e-01	4.600000000000000000e+01
7.778399999726559599e+02	4.071385289164304311e-01	4.024651039979829648e-01	1.512792176678114942e-01	4.200000000000000000e+01
7.786799999726241595e+02	2.044040120182515352e-01	3.265958152450991747e-01	3.512792176678103395e-01	4.700000000000000000e+01
7.795199999725923590e+02	9.841954753983372939e-02	3.710398507122043554e-01	5.419376408159544134e-01	4.300000000000000000e+01
7.803599999725677208e+02	1.678529092875002959e-01	3.012868313535879139e-01	8.168096738532204526e-02	3.500000000000000000e+01
7.811999999725358066e+02	1.612051145832467114e-01	4.253495803795246388e-01	2.710225442371791971e-01	3.300000000000000000e+01
7.820399999725041198e+02	1.273903847153050606e-01	3.280493560505224337e-01	3.210448636659299915e-01	3.300000000000000000e+01
7.828799999724793679e+02	-2.259973611006529381e-01	7.892525442085371878e-01	4.016698076709475096e-01	3.900000000000000000e+01
7.837199999724475674e+02	-1.032925962100392780e-01	5.332923189630207617e-01	2.923617099622171089e-01	4.800000000000000000e+01
7.845599999724157669e+02	9.736415990441926738e-02	3.662944612800913546e-01	3.734776813997471301e-01	5.400000000000000000e+01
7.853999999723910150e+02	1.892959195750627543e-01	2.659804679512216552e-01	3.441026254047634403e-01	4.700000000000000000e+01
7.862399999723593282e+02	1.246306049217764667e-01	3.143364370413816999e-01	2.740691462616382523e-01	4.700000000000000000e+01
7.870799999723274141e+02	1.151942209652894178e-01	3.135314276799405775e-01	3.237566742591293512e-01	4.600000000000000000e+01
7.879199999723027759e+02	1.373609756627516276e-01	3.047440096529587805e-01	3.136004382578749805e-01	4.900000000000000000e+01
7.887599999722709754e+02	1.845199127803489603e-01	2.442977611509409286e-01	6.938794311172578055e-01	4.500000000000000000e+01
7.895999999722391749e+02	2.828427135005249227e-01	1.876116777208718389e-01	7.051404788416681946e-01	3.200000000000000000e+01
7.904399999722145367e+02	1.678363487503027329e-01	1.911946266793567162e-01	7.162899294223241675e-01	2.800000000000000000e+01
7.912799999721826225e+02	2.558128242075348169e-01	2.911059829098459062e-01	6.368479151410890715e-01	3.400000000000000000e+01
7.921199999721509357e+02	2.203072839841127006e-01	1.942808846976475934e-01	6.577406922911150922e-01	3.300000000000000000e+01
7.929599999721261838e+02	2.400286673340019661e-01	2.166497029523917206e-01	4.893030523036565604e-01	3.200000000000000000e+01
7.937999999720943833e+02	1.939627172551787737e-01	2.870954956929061552e-01	3.800842323099282716e-01	3.400000000000000000e+01
7.946399999720625829e+02	3.940686177276653268e-01	2.780830478469731304e-01	4.308877317449497646e-01	2.500000000000000000e+01
7.954799999720307824e+02	1.441695297622267447e-01	2.623616317191554970e-01	4.414791966068407625e-01	4.800000000000000000e+01
7.963199999720061442e+02	4.278792937999362778e-01	2.472847449489350424e-01	4.312671620337105161e-01	4.100000000000000000e+01
7.971599999719742300e+02	4.389245608511558316e-01	2.473466489376772159e-01	2.215796340362188310e-01	2.700000000000000000e+01
7.979999999719425432e+02	2.645680072809710737e-01	1.944457158663634999e-01	4.624612514718688949e-01	3.600000000000000000e+01
7.988399999719177913e+02	2.283671692885462789e-01	2.752346878760683069e-01	5.329857580475070300e-01	2.800000000000000000e+01
7.996799999718859908e+02	1.242758968398725017e-01	2.785910796307362602e-01	5.135883826237743754e-01	4.300000000000000000e+01
8.005199999718541903e+02	1.172469187268099233e-01	2.568757748811840713e-01	4.734991049087722281e-01	3.300000000000000000e+01
8.013599999718294384e+02	1.682407631911431167e-01	2.910898302638216251e-01	4.833428689075165430e-01	3.900000000000000000e+01
8.021999999717977516e+02	-2.508544643193815205e-01	8.107107954472425604e-01	4.345034792025486148e-01	4.200000000000000000e+01
8.030399999717658375e+02	7.344020557705022156e-02	3.674184433233946834e-01	2.651172634931904248e-01	4.600000000000000000e+01
8.038799999717411993e+02	-2.494478763944059097e-01	6.942265834634859800e-01	3.349163886344359575e-01	2.700000000000000000e+01
8.047199999717093988e+02	1.780508923794990039e-01	2.675818266748972718e-01	7.852288606369435264e-01	3.500000000000000000e+01
8.055599999716775983e+02	2.167067045696455807e-01	3.527735111486158814e-01	4.865680263619807100e-01	4.500000000000000000e+01
8.063999999716529601e+02	2.225681346907855129e-01	3.004355720645932593e-01	5.677509560857632032e-01	3.900000000000000000e+01
8.072399999716210459e+02	2.184274614695205230e-01	2.364137003923634239e-01	5.489227260951712317e-01	3.600000000000000000e+01
8.080799999715893591e+02	3.170153944033344828e-01	1.999247946553985855e-01	5.593467952414328259e-01	4.200000000000000000e+01
8.089199999715646072e+02	2.657173663455623114e-01	3.754609550500340731e-01	6.297597046733192094e-01	5.400000000000000000e+01
8.097599999715328067e+02	2.201980171578981071e-01	2.988004656520040214e-01	6.910095926833519364e-01	3.600000000000000000e+01
8.105999999715010063e+02	2.262647702047360099e-01	4.038630570391479324e-01	5.919246892621283784e-01	4.600000000000000000e+01
8.114399999714762544e+02	2.482188857845883945e-01	2.682967305995802576e-01	2.423375986940139448e-01	3.400000000000000000e+01
8.122799999714445676e+02	2.368355213043500385e-01	3.094175755938213257e-01	5.621590432640100055e-01	3.100000000000000000e+01
8.131199999714126534e+02	1.530502050409268122e-01	3.353012552346203989e-01	4.626277512677723358e-01	3.300000000000000000e+01
8.139599999713880152e+02	1.907694274026852099e-01	2.744880750219884646e-01	4.526835498396484248e-01	3.500000000000000000e+01
8.147999999713562147e+02	2.455764127907258398e-01	2.782431370093298995e-01	4.415452589733672717e-01	4.500000000000000000e+01
8.156399999713244142e+02	1.985989566492030178e-01	3.810434419863071298e-01	5.606078429658416518e-01	3.100000000000000000e+01
8.164799999712926137e+02	2.475255590820069074e-01	2.891891355326254853e-01	6.603846486783351288e-01	4.500000000000000000e+01
8.173199999712678618e+02	2.551760142003516307e-01	3.633934184187861405e-01	6.106971206808444741e-01	4.600000000000000000e+01
8.181599999712361750e+02	-2.251412581110479039e-01	7.024375894674257381e-01	5.915340992589919189e-01	3.000000000000000000e+01
8.189999999712042609e+02	3.534954087014590129e-01	3.600521909619889271e-01	4.916568561171206220e-01	2.600000000000000000e+01
8.198399999711796227e+02	3.218992831960001411e-01	3.795104790798831118e-01	5.016010575452436449e-01	3.400000000000000000e+01
8.206799999711478222e+02	2.816852640857732126e-01	2.097479588402642037e-01	6.419358489765021325e-01	4.100000000000000000e+01
8.215199999711160217e+02	2.572051162551254322e-01	2.823904420543374982e-01	5.624938346952688129e-01	4.200000000000000000e+01
8.223599999710913835e+02	2.293081513601116228e-01	3.966935759586132093e-01	4.432303758440396813e-01	3.800000000000000000e+01
8.231999999710594693e+02	2.640096459311358501e-01	1.999088609246495452e-01	3.739780767071843037e-01	4.400000000000000000e+01
8.240399999710277825e+02	4.774412053743404272e-01	3.086848272470827936e-01	2.936990838478013011e-01	5.100000000000000000e+01
8.248799999710030306e+02	2.746583747112083529e-01	3.814249198376753469e-01	4.130741398427848488e-01	4.900000000000000000e+01
8.257199999709712301e+02	2.916622214546471525e-01	2.994443818588106154e-01	4.127281886971485569e-01	4.000000000000000000e+01
8.265599999709394297e+02	-2.429994669953856601e-01	8.039582982387329935e-01	2.618242518327500434e-01	2.900000000000000000e+01
8.273999999709146778e+02	2.866423384306955313e-01	4.062482584182394163e-01	1.706524818233434715e-01	4.000000000000000000e+01
8.282399999708829910e+02	3.822262557425624152e-01	4.022839241598248350e-01	3.896369478151906485e-01	3.800000000000000000e+01
8.290799999708510768e+02	-2.518216981878858007e-01	8.163668309544647173e-01	2.392240383833024175e-01	4.100000000000000000e+01
8.299199999708264386e+02	3.884307828776591975e-01	3.310833178001608701e-01	3.898378226739462882e-01	3.300000000000000000e+01
8.307599999707946381e+02	2.455139996688586734e-01	2.916682606601792571e-01	4.305297249652153546e-01	3.400000000000000000e+01
8.315999999707628376e+02	4.423974832130923573e-01	3.359615843121570578e-01	3.413109049714866394e-01	4.700000000000000000e+01
8.324399999707381994e+02	3.201554029307871474e-01	2.982667472402873443e-01	1.112885855427356852e-01	3.700000000000000000e+01
8.332799999707062852e+02	2.671937109296962376e-01	3.275432020636976915e-01	4.109872732546020480e-01	3.500000000000000000e+01
8.341199999706745984e+02	3.474732808042837462e-01	2.281294685206116668e-01	9.117698839898213947e-02	3.400000000000000000e+01
8.349599999706426843e+02	-3.850450918651127097e-01	7.208936442091538055e-01	9.163453668837018284e-02	5.400000000000000000e+01
8.357999999706180461e+02	2.335287433419921399e-01	2.449007443255037941e-01	1.701494974621020617e-03	3.600000000000000000e+01
8.366399999705862456e+02	3.492546095371302783e-01	5.679112269282793335e-01	-8.778515816411447403e-02	4.200000000000000000e+01
8.374799999705544451e+02	3.601505725908857869e-01	4.015900139469881225e-01	3.528844246984044197e-01	3.200000000000000000e+01
8.383199999705298069e+02	2.248721280693892766e-01	3.933167596644455699e-01	4.028174664121517701e-01	6.100000000000000000e+01
8.391599999704978927e+02	-2.833606659831353625e-01	6.577763240382488164e-01	2.619581684052532111e-01	3.000000000000000000e+01
8.399999999704662059e+02	1.406797265047323720e-01	4.216825124385454870e-01	5.413667035433626928e-01	3.800000000000000000e+01
8.408399999704414540e+02	-2.035340465922743647e-01	7.279521572665288431e-01	4.716903352602463961e-01	4.100000000000000000e+01
8.416799999704096535e+02	-2.013240756574923296e-01	8.649261671678374341e-01	3.923264389796394802e-01	4.800000000000000000e+01
8.425199999703778531e+02	-2.516928017595887468e-02	8.979138940690525317e-01	7.326500706965233256e-01	3.200000000000000000e+01
8.433599999703531012e+02	-1.654124330119408626e-01	7.955949593208586634e-01	3.332303758440393615e-01	4.800000000000000000e+01
8.441999999703214144e+02	2.173681839198344790e-01	3.890435467704698169e-01	6.641454724228128548e-01	3.600000000000000000e+01
8.450399999702895002e+02	1.507809687720609304e-01	4.383864467697158318e-01	4.445249027115747431e-01	2.700000000000000000e+01
8.458799999702648620e+02	1.748117490834850685e-01	3.885797263097643395e-01	3.441901112803154028e-01	4.300000000000000000e+01
8.467199999702330615e+02	1.870449115573009635e-01	3.689715970968929781e-01	4.439111184209321159e-01	3.800000000000000000e+01
8.475599999702012610e+02	1.631912254956766617e-01	4.005716856697585371e-01	5.440115558503104687e-01	3.300000000000000000e+01
8.483999999701766228e+02	2.309617190124235719e-01	3.219763950011849118e-01	6.539892364215593723e-01	3.300000000000000000e+01
8.492399999701447086e+02	-2.740768941361046984e-01	6.802681717724681221e-01	2.838553198490552099e-01	3.700000000000000000e+01
8.500799999701130218e+02	-1.983391948738599808e-01	7.917655204123335011e-01	3.425161541240204777e-01	3.300000000000000000e+01
8.509199999700882699e+02	-2.579125922558596073e-01	8.935675862718426288e-01	1.116345366883710888e-01	5.600000000000000000e+01
8.517599999700564695e+02	-4.771271644761405639e-01	8.814758753935620916e-01	1.616791755458715230e-01	3.100000000000000000e+01
8.525999999700246690e+02	1.849920457632343584e-01	3.658206634648237809e-01	2.612662661139841802e-01	4.700000000000000000e+01
8.534399999699999171e+02	1.255354005488626967e-01	3.109957399997700378e-01	4.415117798302410357e-01	6.000000000000000000e+01
8.542799999699682303e+02	1.434609690637813628e-01	3.555569758948848857e-01	5.325607929815201480e-01	3.700000000000000000e+01
8.551199999699363161e+02	2.325400509019956985e-01	4.355827078330705149e-01	1.534200909884195774e-01	4.600000000000000000e+01
8.559599999699046293e+02	1.357213591243962014e-01	4.622646465196620369e-01	3.231410981290365747e-01	2.300000000000000000e+01
8.567999999698798774e+02	1.508222625204105327e-01	3.798171047235356923e-01	3.830741398427837119e-01	3.800000000000000000e+01
8.576399999698480769e+02	1.492640957255666478e-01	3.913550434009529511e-01	6.740785141365619459e-01	3.400000000000000000e+01
8.584799999698162765e+02	1.087736829424663654e-01	3.583092863778780668e-01	5.050159301440877435e-01	3.600000000000000000e+01
8.593199999697915246e+02	2.433533887579351074e-01	3.778574770005640460e-01	7.957078324353568100e-01	3.700000000000000000e+01
8.601599999697598378e+02	2.624251674205808627e-01	2.431842813353206623e-01	6.665671304422544630e-01	4.400000000000000000e+01
8.609999999697279236e+02	1.562940115784918760e-01	2.373948445127798124e-01	6.671585953041465622e-01	3.700000000000000000e+01
8.618399999697032854e+02	1.408474588884622847e-01	3.109404224209306733e-01	7.176273033079101360e-01	3.800000000000000000e+01
8.626799999696714849e+02	7.116092001050944305e-02	2.441196040235027453e-01	7.986316776016866292e-01	4.500000000000000000e+01
8.635199999696396844e+02	1.583587740460394855e-01	3.445794045688845841e-01	7.986874761735625050e-01	3.700000000000000000e+01
8.643599999696150462e+02	2.271589286251227691e-01	4.113109516539630306e-01	5.683415250279293396e-01	4.200000000000000000e+01
8.651999999695831320e+02	-1.435922349193958780e-01	4.516516349499966054e-01	8.881741293122993319e-01	3.400000000000000000e+01
8.660399999695514452e+02	-3.749432715533735916e-01	6.271432971473718254e-01	8.078058587379151056e-01	3.200000000000000000e+01
8.668799999695266933e+02	1.601763135694653784e-01	4.390111443106725631e-01	9.575157061641568212e-01	4.000000000000000000e+01
8.677199999694948929e+02	2.186883281578957394e-01	3.375298548156191458e-01	8.878839767385415804e-01	4.600000000000000000e+01
8.685599999694630924e+02	3.438424007057356846e-01	3.344798552364931510e-01	8.579509350247929156e-01	3.800000000000000000e+01
8.693999999694383405e+02	2.532342875069417687e-01	2.655380312106316865e-01	7.881071710260463270e-01	3.700000000000000000e+01
8.702399999694066537e+02	4.159880610981794291e-01	3.278373831804604066e-01	8.478393378810396008e-01	2.900000000000000000e+01
8.710799999693747395e+02	3.296500065980012550e-01	3.432991504216733603e-01	7.869130815878899732e-01	3.800000000000000000e+01
8.719199999693501013e+02	4.072463668828021355e-01	4.327832374609208443e-01	6.765224915847531939e-01	2.800000000000000000e+01
8.727599999693183008e+02	2.986511519043233420e-01	4.789083883557481158e-01	6.964220541553767241e-01	3.600000000000000000e+01
8.735999999692865003e+02	2.010180150035019153e-01	3.576820256869677195e-01	7.061095821528682315e-01	2.600000000000000000e+01
8.744399999692618621e+02	1.228762673657399773e-01	4.164438265213927792e-01	6.668572830160122145e-01	3.400000000000000000e+01
8.752799999692299480e+02	2.607603173702024435e-01	3.829542249020558842e-01	3.475045464497816816e-01	3.300000000000000000e+01
8.761199999691982612e+02	2.509264162446669388e-01	3.620841915840369296e-01	6.074375881635289964e-01	2.800000000000000000e+01
8.769599999691663470e+02	2.349119649445228220e-01	4.255571506801327786e-01	5.683415250279284514e-01	4.300000000000000000e+01
8.777999999691417088e+02	1.348931687265420010e-01	3.465278453095326228e-01	5.489887884616959646e-01	2.900000000000000000e+01
8.786399999691099083e+02	2.801759823191396492e-01	2.093251035588892250e-01	8.087097956023145962e-01	3.100000000000000000e+01
8.794799999690781078e+02	3.203400609451456660e-01	4.018776893852002985e-01	6.788771913179441064e-01	2.400000000000000000e+01
8.803199999690534696e+02	1.441934921503005285e-01	3.815054476714738740e-01	4.989441496041950863e-01	3.200000000000000000e+01
8.811599999690215554e+02	2.252255165088641320e-01	2.610977377615970596e-01	5.187544344598156165e-01	4.200000000000000000e+01
8.819999999689898686e+02	-5.412088997259090206e-02	3.707094656777094599e-01	8.787767538885655760e-01	4.000000000000000000e+01
8.828399999689651168e+02	-7.257768486436333433e-02	5.069980849156330294e-01	5.686539970304376190e-01	3.300000000000000000e+01
8.836799999689333163e+02	4.013733693859933283e-03	3.021412910429273069e-01	6.983192055991787051e-01	2.000000000000000000e+01
8.845199999689015158e+02	-9.855719038185384306e-04	3.757998559692392604e-01	9.888995107466942436e-01	3.700000000000000000e+01
8.853599999688767639e+02	1.583800449131800292e-01	3.538547388712860453e-01	9.299708433267244168e-01	2.700000000000000000e+01
8.861999999688450771e+02	1.274589909684991085e-01	3.527525994508025065e-01	1.000171718185477676e+00	3.200000000000000000e+01
8.870399999688131629e+02	-4.484786785588141811e-01	6.646634603900452021e-01	8.002275167573551506e-01	3.400000000000000000e+01
8.878799999687885247e+02	1.050149431881663986e-01	3.515728275640253031e-01	1.000127079327976620e+00	5.600000000000000000e+01
8.887199999687567242e+02	2.473128329850133866e-01	2.550929309202274453e-01	7.900266418985997241e-01	3.700000000000000000e+01
8.895599999687249237e+02	3.429411871976242310e-01	3.870936058042140360e-01	1.000316794472356552e+00	3.700000000000000000e+01
8.903999999687002855e+02	5.011498501946363149e-01	3.549872511497387251e-01	1.000785502476121192e+00	3.100000000000000000e+01
8.912399999686683714e+02	2.417182483012965122e-01	2.970937392474546357e-01	9.910979744786305723e-01	3.200000000000000000e+01
8.920799999686366846e+02	4.196592794008218164e-01	4.338829914824131606e-01	1.001566682482391446e+00	2.800000000000000000e+01
8.929199999686119327e+02	3.067861680084220666e-01	5.532374828258639354e-01	1.002091189058031073e+00	3.300000000000000000e+01
8.937599999685801322e+02	4.990821000963876486e-01	3.022520416768514906e-01	9.626826539199222488e-01	3.000000000000000000e+01
8.945999999685483317e+02	1.265442895481534435e-01	5.325797208288207685e-01	9.828388899211781826e-01	2.500000000000000000e+01
8.954399999685235798e+02	3.207429747814352083e-01	4.291483888347293885e-01	1.003463833926194315e+00	3.300000000000000000e+01
8.962799999684918930e+02	4.184393164362347761e-01	3.517170923400243510e-01	1.003865583643704706e+00	3.200000000000000000e+01
8.971199999684599788e+02	3.143776063913286123e-01	3.140647097611601879e-01	1.003050924494307328e+00	2.300000000000000000e+01
8.979599999684353406e+02	1.279774522461885056e-01	4.295360850947478326e-01	7.428277302068031496e-01	2.400000000000000000e+01
8.987999999684035402e+02	1.784840326668017951e-01	2.864143731391255443e-01	8.933299173536908278e-01	3.500000000000000000e+01
8.996399999683717397e+02	-2.649717122511354717e-01	6.382065932323541801e-01	9.037316670712018940e-01	3.600000000000000000e+01
9.004799999683471015e+02	3.059281582109001363e-01	3.797008551066021198e-01	7.743454513618428514e-01	3.400000000000000000e+01
9.013199999683151873e+02	4.120824115002257315e-01	3.557812602231500421e-01	7.555283810856256999e-01	4.400000000000000000e+01
9.021599999682835005e+02	4.525104360467615550e-01	3.484788071236515350e-01	9.863318805206495732e-01	2.900000000000000000e+01
9.029999999682515863e+02	4.914109431106794545e-01	3.730899738665396370e-01	9.068452273819125331e-01	3.400000000000000000e+01
9.038399999682269481e+02	4.104091266053728759e-01	3.270203577282551066e-01	1.007146539670045637e+00	3.600000000000000000e+01
9.046799999681951476e+02	4.785123903813293111e-01	3.841447410582272681e-01	9.073585742431755641e-01	2.500000000000000000e+01
9.055199999681633471e+02	4.683430290020105247e-01	3.634820982256528055e-01	8.472358173850484953e-01	3.600000000000000000e+01
9.063599999681387089e+02	4.882248741109833645e-01	3.860535736717558564e-01	7.768787065250379875e-01	3.300000000000000000e+01
9.071999999681067948e+02	3.821936060091708498e-01	3.806384020429796067e-01	6.767113108094089391e-01	3.300000000000000000e+01
9.080399999680751080e+02	-3.496189703675085525e-01	8.203110530356632069e-01	3.566108733800317232e-01	3.900000000000000000e+01
9.088799999680503561e+02	3.572473881561677445e-01	4.238575000003699245e-01	5.071242202412951094e-01	3.100000000000000000e+01
9.097199999680185556e+02	3.401953804282875637e-01	3.494639318358707669e-01	8.081843931069481179e-01	3.900000000000000000e+01
9.105599999679867551e+02	2.392871341573687971e-01	4.394890917644342920e-01	8.689209342557195903e-01	3.900000000000000000e+01
9.113999999679620032e+02	2.983912653967770723e-01	3.183539266537191992e-01	9.992110868294772352e-01	4.300000000000000000e+01
9.122399999679303164e+02	2.456892400239603091e-01	3.157794734276979653e-01	1.009858350263244997e+00	3.500000000000000000e+01
9.130799999678984022e+02	2.257974709200389896e-01	4.528043025688699430e-01	8.705837316976405837e-01	3.000000000000000000e+01
9.139199999678737640e+02	2.211424492059563818e-01	3.589528742176568699e-01	9.110747591301540105e-01	2.400000000000000000e+01
9.147599999678419636e+02	3.125197530770229548e-01	3.977579516673017679e-01	7.813983908470372164e-01	4.600000000000000000e+01
9.155999999678101631e+02	1.575658278097229470e-01	3.579047676411288847e-01	8.818559391364240163e-01	4.300000000000000000e+01
9.164399999677855249e+02	1.211605555485704144e-01	4.198677118978135780e-01	7.319117377083013132e-01	4.500000000000000000e+01
9.172799999677536107e+02	8.526915933974166251e-02	3.244215161347288046e-01	8.412644742745336579e-01	3.100000000000000000e+01
9.181199999677219239e+02	-4.925963476751249459e-01	6.791184336170328351e-01	7.713537519895354855e-01	4.300000000000000000e+01
9.189599999676971720e+02	-5.016233849146374268e-01	6.680726647522785555e-01	6.019117377083005316e-01	4.100000000000000000e+01
9.197999999676653715e+02	-5.114749879144788736e-01	6.582913117935209613e-01	7.220791334239300419e-01	4.500000000000000000e+01
9.206399999676335710e+02	-5.222462926821869189e-01	6.686346753693594991e-01	8.219340571370525872e-01	3.800000000000000000e+01
9.214799999676088191e+02	1.457316951053435616e-01	3.944649709897625200e-01	5.709296828432743887e-01	3.700000000000000000e+01
9.223199999675771323e+02	1.110217220142395433e-01	6.133936309062537617e-01	8.403047388382574034e-01	5.200000000000000000e+01
9.231599999675452182e+02	5.262365210786157377e-03	4.713315469478711606e-01	8.102043014088793349e-01	4.000000000000000000e+01
9.239999999675205800e+02	3.038165621364541380e-01	3.955677404254718255e-01	7.296463156901142888e-01	3.500000000000000000e+01
9.248399999674887795e+02	-5.015317588237877544e-01	6.932907012279194703e-01	7.586977399682131029e-01	3.900000000000000000e+01
9.256799999674569790e+02	5.984188786251820602e-02	2.755521419021782492e-01	5.887088996825888820e-01	3.200000000000000000e+01
9.265199999674251785e+02	-2.974349406384568795e-01	7.795967548305497985e-01	9.100034265501242281e-01	3.600000000000000000e+01
9.273599999674004266e+02	-3.608253468507101047e-01	7.860734237720414797e-01	4.412309951314070666e-01	4.400000000000000000e+01
9.281999999673687398e+02	-3.988803015281376929e-01	8.895771854666740808e-01	2.614876685620397545e-01	3.800000000000000000e+01
9.290399999673368256e+02	-5.295311465460201816e-01	9.450750818505255779e-01	3.613425922751614117e-01	5.800000000000000000e+01
9.298799999673121874e+02	-4.766757142971584926e-01	9.278811729177647294e-01	4.009520022720258758e-01	4.200000000000000000e+01
9.307199999672803870e+02	-4.635208984549699096e-01	8.765327459440719338e-01	1.304832942682625507e-01	2.600000000000000000e+01
9.315599999672485865e+02	2.763380043556402654e-01	4.388598738035724978e-01	3.104832942682622665e-01	3.900000000000000000e+01
9.323999999672239483e+02	-1.917781269764020635e-01	5.155538809417272716e-01	5.703828568388851217e-01	3.500000000000000000e+01
9.332399999671920341e+02	-1.827038389154900244e-01	5.281803524073769296e-01	4.499476279782483878e-01	2.300000000000000000e+01
9.340799999671603473e+02	-3.453403723148298354e-01	7.497264854329888095e-01	3.601261834082518654e-01	3.000000000000000000e+01
9.349199999671355954e+02	-3.637800307173613135e-01	6.865306591560376148e-01	1.104163359820100609e-01	2.800000000000000000e+01
9.357599999671037949e+02	-3.648817484413697798e-01	8.449907861664733844e-01	2.406506899838927183e-01	2.100000000000000000e+01
9.365999999670719944e+02	-4.625890966866137433e-01	8.712326894985658043e-01	1.309854814151507618e-01	3.400000000000000000e+01
9.374399999670472425e+02	-4.529441691427464889e-01	8.622229401477632393e-01	-5.970642087611732762e-02	3.600000000000000000e+01
9.382799999670155557e+02	-4.215568256013888515e-01	8.336606835184312558e-01	-1.698068583054959113e-01	4.600000000000000000e+01
9.391199999669836416e+02	-3.044303960116394592e-01	9.572537959028579735e-01	-6.944974744548604306e-02	3.800000000000000000e+01
9.399599999669590034e+02	-3.669136236280792218e-01	9.333742509229381312e-01	-3.952786544611308628e-02	3.500000000000000000e+01
9.407999999669272029e+02	-3.447810456843711790e-01	8.942256420559218100e-01	-7.014164973675507397e-02	2.800000000000000000e+01
9.416399999668954024e+02	-5.248248373464292627e-01	7.477257157183814229e-01	-9.104558660115502633e-02	3.500000000000000000e+01
9.424799999668707642e+02	-5.181290163368608148e-01	7.703848644811532864e-01	-4.097862831490362012e-02	3.800000000000000000e+01
9.433199999668388500e+02	-5.373437377380412272e-01	7.181086816797908057e-01	-2.981801801987060685e-02	2.400000000000000000e+01
9.441599999668071632e+02	-3.843631983089501603e-01	7.605234607860591467e-01	-1.388136437260927281e-01	2.700000000000000000e+01
9.449999999667824113e+02	-3.106571406874323316e-01	7.341986741969801500e-01	-8.912611572860162923e-02	3.600000000000000000e+01
9.458399999667506108e+02	-2.829731686456646855e-01	9.370777742924438769e-01	-6.896987972734747174e-02	3.100000000000000000e+01
9.466799999667188104e+02	2.659594575541603945e-01	5.194023256205078098e-01	1.218782585651756456e-01	2.700000000000000000e+01
9.475199999666940585e+02	1.731291088537467715e-01	3.144499606036532668e-01	2.216104254201671786e-01	3.900000000000000000e+01
9.483599999666623717e+02	1.674074765609319115e-01	5.564894927188355211e-01	3.112533145601577012e-01	3.100000000000000000e+01
9.491999999666304575e+02	3.959218859760511577e-01	5.815545628504033004e-01	1.319786959945523641e-01	2.700000000000000000e+01
9.500399999666058193e+02	-3.772187184702602281e-01	8.611013577872199676e-01	-8.724012399917446814e-02	3.700000000000000000e+01
9.508799999665740188e+02	-3.756913666482901704e-01	8.191498401045649302e-01	1.195637656580261776e-02	3.100000000000000000e+01
9.517199999665422183e+02	-4.039633086007903273e-01	7.651802113086763057e-01	6.084040512827204594e-02	3.000000000000000000e+01
9.525599999665104178e+02	-5.396882760710717264e-01	7.573003990207833880e-01	-5.942742801673439601e-02	3.600000000000000000e+01
9.533999999664856659e+02	-5.462826927587585146e-01	6.940576196759717931e-01	6.147650884766342472e-02	2.400000000000000000e+01
9.542399999664539791e+02	-4.853646076640671936e-01	8.758956060301379409e-01	-7.798109717940704400e-03	3.300000000000000000e+01
9.550799999664220650e+02	-5.629047833599791772e-01	7.874668303322849283e-01	-5.821101914982751424e-02	3.600000000000000000e+01
9.559199999663974268e+02	-5.695552852519085718e-01	8.818365007664965560e-01	-1.754143628730808757e-02	3.300000000000000000e+01
9.567599999663656263e+02	-5.736358749962278125e-01	9.450400202345967671e-01	-5.691649228229156421e-02	3.100000000000000000e+01
9.575999999663338258e+02	-4.893901643946527713e-01	9.397862100757450321e-01	-1.567714159954127773e-01	3.200000000000000000e+01
9.584399999663091876e+02	-5.443524837177911024e-01	8.102900882954813255e-01	-6.224589991022710933e-03	4.100000000000000000e+01
9.592799999662772734e+02	-3.818038054285466387e-01	7.259981866056630651e-01	-1.361353122760196044e-01	3.400000000000000000e+01
9.601199999662455866e+02	-5.348522078232775812e-01	4.954640266765917289e-01	7.364149343647330426e-02	4.400000000000000000e+01
9.609599999662208347e+02	-4.284678128878454118e-01	6.385986802264227435e-01	7.399860429648263960e-02	2.800000000000000000e+01
9.617999999661890342e+02	-5.087729287921227694e-01	7.492233331809092789e-01	1.501413830463560473e-02	4.700000000000000000e+01
9.626399999661572338e+02	-3.463578180149617936e-01	6.643096689781096131e-01	3.853377700215196988e-01	4.600000000000000000e+01
9.634799999661324819e+02	-4.659229926480641382e-01	7.200121903395189094e-01	2.454716865940236303e-01	3.000000000000000000e+01
9.643199999661007951e+02	-5.033690174571781029e-01	6.541988933410856077e-01	3.161859083140439175e-01	3.500000000000000000e+01
9.651599999660688809e+02	-5.606181433546133519e-01	8.911937714850175496e-01	1.076924697547099186e-01	4.200000000000000000e+01
9.659999999660442427e+02	-5.591724601881651324e-01	8.601692408436107939e-01	9.847364976097994216e-02	3.600000000000000000e+01
9.668399999660124422e+02	1.252902401003197497e-01	6.279130905004475238e-01	1.089535174791196326e-01	3.300000000000000000e+01
9.676799999659806417e+02	-2.223362695380899368e-01	4.905037329014110270e-01	1.996342600560128133e-01	3.500000000000000000e+01
9.685199999659560035e+02	-3.110106088328024043e-01	7.056762693192979441e-01	8.998021120164745312e-02	3.900000000000000000e+01
9.693599999659240893e+02	-3.171272851707627183e-01	7.890238865945633506e-01	-2.764622289852525228e-04	4.100000000000000000e+01
9.701999999658924025e+02	-4.791118573367008082e-01	7.046972384606853268e-01	9.851828861848277441e-02	3.200000000000000000e+01
9.710399999658676506e+02	-5.580523863283879393e-01	7.724312630133844948e-01	2.181165389009716016e-01	2.800000000000000000e+01
9.718799999658358502e+02	-4.892690470937601788e-01	6.819140582609257706e-01	3.190539549084969728e-01	2.600000000000000000e+01
9.727199999658040497e+02	-5.531913272594728426e-01	6.877971991351330416e-01	1.496007809128876431e-01	3.900000000000000000e+01
9.735599999657792978e+02	-5.571083520690436330e-01	7.399560213322562419e-01	3.019224577477874760e-02	4.700000000000000000e+01
9.743999999657476110e+02	-4.387451408900844285e-01	6.724766343699677407e-01	1.908729883516722126e-01	4.700000000000000000e+01
9.752399999657156968e+02	-4.487775002603662244e-01	6.612641952685827107e-01	3.313082172123098523e-01	4.400000000000000000e+01
9.760799999656910586e+02	-3.788792590964007445e-01	5.502835867991251462e-01	2.114644532135652177e-01	3.900000000000000000e+01
9.769199999656592581e+02	-3.332130566208419964e-01	4.679171459576618730e-01	1.612412589260570073e-01	3.100000000000000000e+01
9.777599999656274576e+02	1.421685802707486346e-01	4.023014273278331387e-01	4.212077797829318904e-01	3.600000000000000000e+01
9.785999999655956572e+02	-4.681105143757093856e-01	5.949983581247124675e-01	4.217992446448231014e-01	4.200000000000000000e+01
9.794399999655709053e+02	-5.006563256150222685e-01	5.925696652674741216e-01	2.524576677929646351e-01	3.900000000000000000e+01
9.802799999655392185e+02	-5.589208034628860844e-01	6.728157239780756527e-01	4.724130289354637746e-01	4.100000000000000000e+01
9.811199999655073043e+02	-5.549198623704612032e-01	7.672056819597887767e-01	2.623460706492131145e-01	3.800000000000000000e+01
9.819599999654826661e+02	-5.671255689486400797e-01	7.554921706372450529e-01	2.527701397954738027e-01	3.300000000000000000e+01
9.827999999654508656e+02	-4.974856637204894128e-01	6.330904375276844576e-01	4.732053686561115136e-01	5.200000000000000000e+01
9.836399999654190651e+02	-4.782786490919157529e-01	6.333534600299834949e-01	1.232165283704862446e-01	3.800000000000000000e+01
9.844799999653944269e+02	-4.034509242447619215e-01	5.949556332912901979e-01	4.228817369392285919e-01	3.200000000000000000e+01
9.853199999653625127e+02	-4.998662238232896016e-01	5.991320913292383921e-01	4.331049312267327700e-01	3.300000000000000000e+01
9.861599999653308259e+02	-2.273318706049565208e-01	5.840905288633315706e-01	5.531384103698600008e-01	3.200000000000000000e+01
9.869999999653060740e+02	-4.630645458429967221e-01	6.529747187085668259e-01	3.226027440798442392e-01	4.400000000000000000e+01
9.878399999652742736e+02	-4.772881883331905328e-01	5.144244857934054949e-01	3.931384103698598587e-01	4.100000000000000000e+01
9.886799999652424731e+02	-4.331777393645097618e-01	6.111096486897142910e-01	4.734397226579925011e-01	2.800000000000000000e+01
9.895199999652177212e+02	-5.014140335453696196e-01	6.795859708109013297e-01	4.327924592242253787e-01	4.600000000000000000e+01
9.903599999651860344e+02	-5.840237984409100136e-01	6.319278604098528263e-01	4.730379729404829980e-01	5.800000000000000000e+01
9.911999999651541202e+02	-3.998767438531736218e-01	6.642823714358900844e-01	2.738972709473803668e-01	3.300000000000000000e+01
9.920399999651294820e+02	-5.113170468009613501e-01	7.300287999971164510e-01	3.039865486623836155e-01	2.800000000000000000e+01
9.928799999650976815e+02	-5.562160853796918047e-01	5.896376074866545025e-01	4.137745140892525875e-01	2.800000000000000000e+01
9.937199999650658810e+02	-4.061915683758599016e-01	5.040012314596182819e-01	3.235847989448710216e-01	3.100000000000000000e+01
9.945599999650412428e+02	-5.931036159913034567e-01	7.656518550723667715e-01	2.037298752317511230e-01	3.200000000000000000e+01
9.953999999650093287e+02	-6.044655827914198198e-01	7.539198195168310690e-01	1.346338120961507734e-01	4.800000000000000000e+01
9.962399999649776419e+02	-5.141020618015836874e-01	6.116227720672959833e-01	1.956605058186795532e-01	3.600000000000000000e+01
9.970799999649528900e+02	-3.990032467254529536e-01	5.757053447128086532e-01	4.163077692524459472e-01	4.800000000000000000e+01
9.979199999649210895e+02	-3.963924870816839530e-01	6.697473142427838866e-01	1.267764772562083309e-01	4.500000000000000000e+01
9.987599999648892890e+02	-3.262043232615532418e-01	5.264443042370796633e-01	2.262966095380716247e-01	2.700000000000000000e+01
9.995999999648645371e+02	-3.325389012202393246e-01	5.988992073466690158e-01	3.552658924617446701e-02	3.700000000000000000e+01
1.000439999964832850e+03	-3.756399126311720238e-01	7.428069171816868987e-01	2.568282524742970807e-02	4.100000000000000000e+01
1.001279999964800936e+03	-4.432866209350478925e-01	7.800836333479139739e-01	-1.243618136100721472e-01	3.200000000000000000e+01
1.002119999964776298e+03	-6.026031592562226535e-01	7.904511138780456747e-01	-1.450425561869663760e-01	5.000000000000000000e+01
1.002959999964744497e+03	-4.134590776796436273e-01	5.912856032720696930e-01	4.354819236767504265e-03	4.400000000000000000e+01
1.003799999964712697e+03	-6.221137689162681284e-01	8.616794573518404832e-01	-3.563402104885726729e-02	5.100000000000000000e+01
1.004639999964680896e+03	-4.122232354396295761e-01	6.635022421086116395e-01	8.458917323864856286e-02	3.800000000000000000e+01
1.005479999964656145e+03	-3.839317437099154517e-01	6.855010904499856395e-01	-6.586837505073761534e-02	3.700000000000000000e+01
1.006319999964624458e+03	-2.859527517291944321e-01	9.217760892903292813e-01	-7.632592334012455737e-02	3.300000000000000000e+01
1.007159999964592544e+03	-3.378261661131887195e-01	5.816131198068656971e-01	4.432937237394796171e-03	4.600000000000000000e+01
1.007999999964567905e+03	-2.610256186857782268e-01	6.591698677473978307e-01	-7.523227133134602340e-02	4.700000000000000000e+01
1.008839999964536105e+03	1.998635167146467495e-01	4.761852492141898097e-01	1.139865486623836688e-01	4.700000000000000000e+01
1.009679999964504304e+03	-3.885063389163079250e-01	6.289660684273226110e-01	-6.928547916392524542e-03	3.900000000000000000e+01
1.010519999964479666e+03	-4.013936749563633555e-01	6.479556588138333240e-01	2.227701397954739981e-01	5.200000000000000000e+01
1.011359999964447752e+03	-3.013539743037725316e-01	8.633166904832414446e-01	-1.767611522007630498e-01	4.300000000000000000e+01
1.012199999964416065e+03	-3.737483469768605460e-01	6.792516271169795061e-01	-7.685042991576507276e-02	4.400000000000000000e+01
1.013039999964391313e+03	-2.879093287499898679e-01	7.784887935164306327e-01	-2.737493649140487761e-02	4.100000000000000000e+01
1.013879999964359513e+03	1.970726530214150785e-02	3.761863203275392920e-01	3.425804246510932849e-01	4.400000000000000000e+01
1.014719999964327712e+03	-3.664921886976344467e-01	6.777318931595566198e-01	2.230937715123579856e-01	5.600000000000000000e+01
1.015559999964302961e+03	-3.046398405580283963e-01	6.817074549330275346e-01	2.936852363742503691e-01	4.600000000000000000e+01
1.016399999964271274e+03	-3.625657239949227062e-01	7.508844581814582142e-01	2.643324998080163191e-01	3.800000000000000000e+01
1.017239999964239360e+03	-4.846178313243747482e-01	6.797215754083421047e-01	3.344775760948963672e-01	3.900000000000000000e+01
1.018079999964214721e+03	-6.114883467618774660e-01	8.508112447223652453e-01	1.443994580942686845e-01	4.300000000000000000e+01
1.018919999964182921e+03	-3.899017034671423687e-01	6.537525499450627109e-01	1.845445343811467076e-01	4.400000000000000000e+01
1.019759999964151120e+03	-3.254794431799261645e-01	6.265619607524186563e-01	2.041427846636372223e-01	3.100000000000000000e+01
1.020599999964126482e+03	-3.438617236838688029e-01	5.732848124785387967e-01	2.341740322924268369e-02	3.900000000000000000e+01
1.021439999964094568e+03	-3.544258950445673406e-01	5.622502242811115991e-01	3.033950838004915163e-01	5.100000000000000000e+01
1.022279999964062881e+03	-3.716403406734976045e-01	6.563945833294120291e-01	2.466729123927668965e-02	3.300000000000000000e+01
1.023119999964038129e+03	-3.677798007925758839e-01	5.834903435959759577e-01	2.157609432480573908e-01	5.300000000000000000e+01
1.023959999964006329e+03	-2.810081333599256936e-01	6.940671549850616628e-01	-2.409398046506483482e-02	3.000000000000000000e+01
1.024799999963974642e+03	-4.408428880804677874e-01	5.488206885229018894e-01	2.155489086749260430e-01	3.700000000000000000e+01
1.025639999963949776e+03	-3.035220512293719253e-01	6.731228971940161898e-01	2.592833896368551549e-02	3.400000000000000000e+01
1.026479999963918090e+03	-3.567448237755463936e-01	5.033887666364158520e-01	1.766425606837054296e-01	4.800000000000000000e+01
1.027319999963886175e+03	-3.895450545377556750e-01	6.697728757173173619e-01	2.074125809756015570e-01	3.200000000000000000e+01
1.028159999963854489e+03	2.575297463779726570e-01	3.530337080787209203e-01	2.284504344125051212e-01	3.200000000000000000e+01
1.028999999963829850e+03	-3.855427315428485713e-01	7.135527295685832883e-01	1.490195798456457332e-01	4.200000000000000000e+01
1.029839999963797936e+03	-3.833110797812757653e-01	6.517438220393287907e-01	9.856203155625786749e-02	4.000000000000000000e+01
1.030679999963766022e+03	-3.522893798055086734e-01	6.327412787656783166e-01	5.739026154685111791e-02	3.800000000000000000e+01
1.031519999963741384e+03	-3.046906096157115940e-01	5.106044463791832300e-01	2.464974843968272822e-01	3.300000000000000000e+01
1.032359999963709697e+03	-2.745368407903079344e-01	6.711338535032602692e-01	1.465644426830778890e-01	5.900000000000000000e+01
1.033199999963677783e+03	-3.102491803958002947e-01	5.539748950390208648e-01	2.463970469674485742e-01	3.100000000000000000e+01
1.034039999963653145e+03	-3.087015894854552300e-01	6.699911199999490918e-01	1.763189289668214421e-01	4.100000000000000000e+01
1.034879999963621231e+03	1.078880988231709637e-01	5.175665590795439641e-01	2.569773521149638640e-01	3.900000000000000000e+01
1.035719999963589544e+03	-2.680732652313295716e-01	4.746382799250135065e-01	4.068545952568354274e-01	3.200000000000000000e+01
1.036559999963564906e+03	-2.273524185117423713e-01	6.245313334582807130e-01	1.676692544062339252e-01	5.500000000000000000e+01
1.037399999963532991e+03	-3.064502303354004198e-01	5.163522717384285698e-01	1.288745035587668397e-01	4.400000000000000000e+01
1.038239999963501305e+03	-4.398516199452373598e-01	6.031279908882538621e-01	1.287852258437647279e-01	3.900000000000000000e+01
1.039079999963476439e+03	2.369297412723732066e-01	4.766714496396868839e-01	4.081937609818724333e-01	4.500000000000000000e+01
1.039919999963444752e+03	-2.597419799138940277e-01	6.675055922283217313e-01	3.081937609818727886e-01	4.800000000000000000e+01
1.040759999963413065e+03	-1.594813226395501715e-01	7.165061510397219280e-01	1.487182675575122737e-01	4.500000000000000000e+01
1.041599999963388200e+03	-2.431600623188963084e-01	5.229753296888581815e-01	1.594101698487815355e-01	3.700000000000000000e+01
1.042439999963356513e+03	-4.248617609568086095e-01	7.123126705167255324e-01	2.982307928066818548e-02	4.100000000000000000e+01
1.043279999963324599e+03	-2.441389497630161998e-01	6.501722427589609055e-01	4.002395413942316793e-02	4.000000000000000000e+01
1.044119999963299961e+03	-3.878899773337707302e-01	5.793477833786813136e-01	-1.304670732930892640e-01	4.300000000000000000e+01
1.044959999963268274e+03	-4.189604773033863694e-01	7.249554648871541218e-01	2.759113640560739711e-02	3.700000000000000000e+01
1.045799999963236360e+03	-3.289610967541989339e-01	6.049383923111815164e-01	8.572746410492992908e-02	4.200000000000000000e+01
1.046639999963211721e+03	-4.079856083047523896e-01	6.747534999651918497e-01	-2.465196618382980986e-02	3.700000000000000000e+01
1.047479999963179807e+03	-3.412012211665107486e-01	6.057325706307796764e-01	2.519179781491542869e-02	4.000000000000000000e+01
1.048319999963148121e+03	-2.423817401426546780e-01	5.285628060187228527e-01	-2.519879218822085321e-02	4.600000000000000000e+01
1.049159999963123482e+03	-3.705040312794665169e-01	5.628071910096572594e-01	-1.750983547588420564e-01	4.000000000000000000e+01
1.049999999963091568e+03	-3.763212410387843931e-01	6.368540165403206998e-01	-1.248305216138341223e-01	3.300000000000000000e+01
1.050839999963059654e+03	-3.700918507450836614e-01	5.220146603347064485e-01	7.493512438428329148e-02	3.700000000000000000e+01
1.051679999963035016e+03	-3.961598244553421466e-01	4.267484877334641880e-01	3.246672912392756238e-01	3.600000000000000000e+01
1.052519999963003329e+03	-2.997587831104553402e-01	5.382122362306791530e-01	1.747342495255277406e-01	2.600000000000000000e+01
1.053359999962971415e+03	-3.877172606665588717e-01	5.963035480872367344e-01	5.512483952866409354e-02	3.400000000000000000e+01
1.054199999962939728e+03	-3.052083667221445751e-01	5.914694566650542384e-01	2.441061780864517416e-02	4.100000000000000000e+01
1.055039999962914862e+03	-3.561564325084809468e-01	5.465015318510459963e-01	2.346204208674285141e-02	4.800000000000000000e+01
1.055879999962883176e+03	-3.680185141092344736e-01	5.464247362592953294e-01	8.335044494299026496e-02	5.700000000000000000e+01
1.056719999962851489e+03	-2.971694467210426183e-01	5.611461814130951353e-01	1.135401600873722217e-01	4.000000000000000000e+01
1.057559999962826623e+03	-3.866258376214481984e-01	6.186374786762893763e-01	3.367407665987531828e-02	3.900000000000000000e+01
1.058399999962794936e+03	-2.419783312654786300e-01	7.851171298310077873e-01	-1.639288162637608792e-02	3.000000000000000000e+01
1.059239999962763022e+03	-3.466547419345964443e-01	5.999192867986664623e-01	2.361827808799743522e-02	3.300000000000000000e+01
1.060079999962738384e+03	-5.090684729363808003e-01	3.273109119560810853e-01	-1.659375648513261581e-02	4.300000000000000000e+01
1.060919999962706697e+03	-3.919118118601936374e-01	6.075575340316188289e-01	1.834285629436176457e-01	3.600000000000000000e+01
1.061759999962674783e+03	-1.820393799822923597e-01	2.421111318323134753e-01	2.532276880848609579e-01	3.500000000000000000e+01
1.062599999962650145e+03	-4.088694593962074464e-01	4.807187663471079730e-01	2.931830492273603816e-01	3.700000000000000000e+01
1.063439999962618231e+03	-3.264434412054413315e-01	6.431827488945920379e-01	2.352900037299532343e-02	3.800000000000000000e+01
1.064279999962586544e+03	-3.148459611512173240e-01	5.917741420938202879e-01	1.536740766598745367e-01	2.800000000000000000e+01
1.065119999962561906e+03	-3.367606347705596193e-01	5.800278574206547688e-01	7.395306951925650907e-02	3.600000000000000000e+01
1.065959999962529992e+03	-3.202188756923192159e-01	6.117842937796122982e-01	2.245333746667719232e-01	4.100000000000000000e+01
1.066799999962498077e+03	-2.384324078276875980e-01	6.166634084258841852e-01	2.349016452411576417e-01	3.600000000000000000e+01
1.067639999962473439e+03	-3.031469531807644557e-01	6.128809589499013555e-01	7.533687410179634725e-02	4.700000000000000000e+01
1.068479999962441752e+03	-4.043127043806080678e-01	6.798868757338727420e-01	1.564934610430368522e-02	4.400000000000000000e+01
1.069319999962409838e+03	-3.175899427665349606e-01	6.008903715738096452e-01	9.551542953179970041e-02	4.800000000000000000e+01
1.070159999962385200e+03	-5.975550571025429747e-01	6.884775789162809190e-01	-1.344845704682002818e-01	3.200000000000000000e+01
1.070999999962353286e+03	-2.546123972561140647e-01	5.409907951668788684e-01	-4.384133038822568551e-03	2.600000000000000000e+01
1.071839999962321599e+03	-3.150926082274665418e-01	6.318229524081093729e-01	-2.430601503819529441e-02	3.400000000000000000e+01
1.072679999962296961e+03	-3.968397179324476554e-01	5.741972431499391405e-01	-4.004702750062705263e-03	4.200000000000000000e+01
1.073519999962265047e+03	-3.145416087626529134e-01	5.792128358834656154e-01	6.263130394945193302e-03	4.300000000000000000e+01
1.074359999962233360e+03	-4.132911860122270298e-01	6.147451681795583767e-01	-1.037145501763041544e-01	2.900000000000000000e+01
1.075199999962208494e+03	-2.274130588546476872e-01	4.796043730593986254e-01	-1.641274596081898629e-01	3.100000000000000000e+01
1.076039999962176807e+03	-2.891225962312162778e-01	5.911383736920345910e-01	-1.443506538956973451e-01	3.500000000000000000e+01
1.076879999962145121e+03	-2.218662683535406188e-01	6.583715672604739666e-01	-1.247747230419582465e-01	3.500000000000000000e+01
1.077719999962120255e+03	-3.189174668905856436e-01	5.164914250147649710e-01	1.954261518167985656e-01	5.100000000000000000e+01
1.078559999962088568e+03	-3.121551375727804611e-01	5.589674478470065822e-01	-4.004702750061817085e-03	3.900000000000000000e+01
1.079399999962056654e+03	-2.585239150159921451e-01	5.099892580651399498e-01	1.661068943936916398e-01	3.200000000000000000e+01
1.080239999962024967e+03	-3.081033427977111216e-01	6.120168397822354223e-01	-1.391542503505949213e-02	3.800000000000000000e+01
1.081079999962000329e+03	-2.476910128933731414e-01	6.477009975596832447e-01	-2.317888388629052443e-02	3.200000000000000000e+01
1.081919999961968415e+03	-2.441524487211452765e-01	7.326909778000540996e-01	2.270443104012156432e-01	4.100000000000000000e+01
1.082759999961936501e+03	-3.811361430761941449e-01	5.772613807079665094e-01	5.694387297183878260e-02	3.400000000000000000e+01
1.083599999961911863e+03	-3.056467937917659583e-01	5.185126790916996242e-01	1.368211161137113940e-01	3.100000000000000000e+01
1.084439999961880176e+03	-3.056009776921833065e-01	6.656551918095008347e-01	1.763970469674487340e-01	4.100000000000000000e+01
1.085279999961848262e+03	-2.733093823169951975e-01	6.361314239735289533e-01	3.562966095380697418e-01	3.200000000000000000e+01
1.086119999961823623e+03	-3.221673453919784436e-01	5.809904675206265523e-01	2.574125809756013794e-01	3.400000000000000000e+01
1.086959999961791709e+03	-2.209249604160383740e-01	6.297530347538415896e-01	2.784950732700051113e-01	2.900000000000000000e+01
1.087799999961760022e+03	-3.103531088521123138e-01	6.976170407851913779e-01	4.199681555675476297e-01	4.000000000000000000e+01
1.088639999961735384e+03	-3.877635650457413874e-01	5.878581726568761212e-01	1.310171687188255163e-01	3.000000000000000000e+01
1.089479999961703470e+03	-3.996826932237809160e-01	5.979384947425980812e-01	1.106377384300656352e-01	4.100000000000000000e+01
1.090319999961671783e+03	-3.264858700595212326e-01	5.814802024630658650e-01	1.304591830000605412e-01	3.300000000000000000e+01
1.091159999961646918e+03	-3.161195643134213640e-01	5.716555391489528404e-01	8.076049528819417844e-02	4.000000000000000000e+01
1.091999999961615231e+03	-3.922669769084308200e-01	5.993387070976243791e-01	5.072701614506769374e-02	4.700000000000000000e+01
1.092839999961583544e+03	-3.343305639662901285e-01	6.550699388608531848e-01	1.801801901406778761e-01	2.500000000000000000e+01
1.093679999961558678e+03	-4.116893424869836338e-01	7.035612361387997282e-01	9.700322422538931733e-03	3.200000000000000000e+01
1.094519999961526992e+03	-4.852110098952913120e-01	6.887815297087502842e-01	5.977844042316649009e-02	2.800000000000000000e+01
1.095359999961495078e+03	-3.751920549188128007e-01	5.799214989365459871e-01	2.300239541394231146e-01	3.600000000000000000e+01
1.096199999961470439e+03	-2.487877515311538446e-01	6.925013822648278250e-01	1.601243915688002062e-01	3.700000000000000000e+01
1.097039999961438753e+03	-3.210343448377805942e-01	6.458802735263873274e-01	3.007975271129970096e-02	3.800000000000000000e+01
1.097879999961406838e+03	-3.219882233593942544e-01	6.356437992209489352e-01	1.500239541394230436e-01	4.600000000000000000e+01
1.098719999961382200e+03	-3.574873649022869415e-01	6.761488216613624758e-01	1.901913498550524828e-01	3.000000000000000000e+01
1.099559999961350286e+03	-1.237341539464686946e-01	5.960187478084044699e-01	4.302359887125546400e-01	1.800000000000000000e+01
1.100399999961318599e+03	-2.313493207619643499e-01	6.110382973547157093e-01	2.801913498550523407e-01	4.200000000000000000e+01
1.101239999961293961e+03	-3.274326565467049477e-01	6.054075447177726943e-01	2.506600578588153994e-01	3.300000000000000000e+01
1.102079999961262047e+03	-2.995651519671689300e-01	6.289933385615924522e-01	4.116755918669681158e-01	4.100000000000000000e+01
1.102919999961230133e+03	-2.677007398624091650e-01	6.111468022335468930e-01	2.429031604482525530e-01	3.900000000000000000e+01
1.103759999961198446e+03	-2.749368732202874810e-01	7.061468447293393069e-01	4.330147575920064718e-01	3.600000000000000000e+01
1.104599999961173808e+03	-3.651571276231599938e-01	6.168724655872210860e-01	1.330147575920062053e-01	3.300000000000000000e+01
1.105439999961141893e+03	-2.567463354487315996e-01	6.990797527714303072e-01	1.429477993057530760e-01	3.500000000000000000e+01
1.106279999961110207e+03	-3.860074297239108887e-01	5.761820808060686971e-01	2.332937504513892257e-01	4.700000000000000000e+01
1.107119999961085341e+03	-3.431088635595997971e-01	5.597291441409737445e-01	2.334723058813934493e-01	3.600000000000000000e+01
1.107959999961053654e+03	-3.489732002142318379e-01	6.337380250132280679e-01	4.533607087376396727e-01	3.200000000000000000e+01
1.108799999961021967e+03	-3.143853899296651377e-01	7.313484976072501809e-01	5.459943703329805942e-02	3.700000000000000000e+01
1.109639999960997102e+03	-1.356097003788221400e-01	5.439710231869625545e-01	3.354029364683213110e-01	2.600000000000000000e+01
1.110479999960965415e+03	-2.654369079007814491e-01	7.580467959638372832e-01	2.951016241801869278e-01	3.600000000000000000e+01
1.111319999960933501e+03	-2.091904632224590443e-01	6.992081894551436250e-01	5.487842989268099103e-02	2.700000000000000000e+01
1.112159999960908863e+03	-4.212143402978405504e-01	7.186691861506862011e-01	2.438740246016868340e-02	2.900000000000000000e+01
1.112999999960877176e+03	-3.107900347499708005e-01	6.216424898707533231e-01	2.645994370332989121e-01	5.000000000000000000e+01
1.113839999960845262e+03	-4.231662691965212275e-01	7.309368873581085779e-01	4.503466589393578801e-02	3.400000000000000000e+01
1.114679999960820624e+03	-3.465457504985209880e-01	6.746416154860792602e-01	1.444432010320446658e-01	4.100000000000000000e+01
1.115519999960788709e+03	-3.103267863659127102e-01	6.039968272545195305e-01	7.388521531327851832e-02	3.600000000000000000e+01
1.116359999960757023e+03	-3.536640730581872560e-01	6.122258269643392481e-01	1.035950627395219037e-01	4.800000000000000000e+01
1.117199999960732384e+03	-2.704871961212091946e-01	6.282622068738703547e-01	3.337178195976506778e-01	4.000000000000000000e+01
1.118039999960700470e+03	-3.047994281560022500e-01	6.587668671890494210e-01	3.140860901720343712e-01	4.300000000000000000e+01
1.118879999960668556e+03	-4.340755459722274168e-01	8.831771996039954331e-01	1.143092844595403612e-01	4.900000000000000000e+01
1.119719999960643918e+03	-3.238395203819131041e-01	7.968080015019474160e-01	1.643092844595415158e-01	3.800000000000000000e+01
1.120559999960612231e+03	-3.096481714480816549e-01	7.350993907160603413e-01	1.540637707432845893e-01	4.200000000000000000e+01
1.121399999960580317e+03	-3.869631293313702258e-01	6.269417071253027274e-01	1.536955001688995459e-01	3.200000000000000000e+01
1.122239999960555679e+03	-2.444777596023293142e-01	5.317881202937346785e-01	1.636843404545240688e-01	4.900000000000000000e+01
1.123079999960523764e+03	-2.907569740197573083e-01	5.931997954097525394e-01	1.738294167414027314e-01	4.500000000000000000e+01
1.123919999960492078e+03	-2.389893945456122992e-01	5.979786323004780968e-01	3.439298541707809242e-01	3.500000000000000000e+01
1.124759999960467439e+03	-3.744653841134351069e-01	5.808124717747791266e-01	5.445882773189238968e-01	4.400000000000000000e+01
1.125599999960435525e+03	-2.380239248527900031e-01	5.589905959223404608e-01	3.855703321839514253e-01	3.300000000000000000e+01
1.126439999960403838e+03	-3.469585652491176120e-01	6.277829207838259151e-01	3.358270056145822302e-01	4.000000000000000000e+01
1.127279999960378973e+03	-2.812596240376841195e-01	5.907377096697032925e-01	4.457377278995795500e-01	3.600000000000000000e+01
1.128119999960347286e+03	-2.512579930271492401e-01	6.154357709953792721e-01	3.457265681852050854e-01	4.200000000000000000e+01
1.128959999960315599e+03	-2.375759512666526518e-01	5.547128251356312489e-01	5.356484501845772961e-01	4.200000000000000000e+01
1.129799999960283685e+03	-2.483384259644836334e-01	5.552642785829444705e-01	3.758158459002065577e-01	4.000000000000000000e+01
1.130639999960259047e+03	-1.149880155727061037e-01	5.959000020826543675e-01	5.658828041864585323e-01	3.200000000000000000e+01
1.131479999960227133e+03	-3.037637501324539357e-01	5.959005775552768114e-01	4.863291927614716847e-01	3.400000000000000000e+01
1.132319999960195446e+03	-2.977657155995885319e-01	6.815669098020400440e-01	1.464519496195992865e-01	2.100000000000000000e+01
1.133159999960170808e+03	-7.122985997189701379e-02	7.386232031719472957e-01	1.455033738976978519e-01	3.900000000000000000e+01
1.133999999960138894e+03	-7.089096953411555546e-02	8.966454961560934578e-01	1.650793047514369505e-01	3.500000000000000000e+01
1.134839999960106979e+03	-4.515721155792462582e-02	9.936443544635338299e-01	2.745994370332991430e-01	2.200000000000000000e+01
1.135679999960082341e+03	3.302374610370151231e-02	9.261619079562493084e-01	3.352690198958172552e-01	2.700000000000000000e+01
1.136519999960050654e+03	4.423046082851556093e-02	9.167567980599677924e-01	1.662064359033434968e-01	3.000000000000000000e+01
1.137359999960018740e+03	4.226129605595119187e-02	9.698411836618454629e-01	1.061059984739647355e-01	2.500000000000000000e+01
1.138199999959994102e+03	5.034875042908737441e-02	1.012906653835173643e+00	3.354252558970709508e-01	2.100000000000000000e+01
1.139039999959962188e+03	1.145369456406868380e-01	8.496167395882388007e-01	1.771550116252447182e-01	2.800000000000000000e+01
1.139879999959930501e+03	-3.718218122203609255e-02	9.682259230535699146e-01	2.196213085021865297e-01	4.000000000000000000e+01
1.140719999959905863e+03	8.220338894751932912e-02	7.999042460170109337e-01	1.706591619390911418e-01	1.900000000000000000e+01
1.141559999959873949e+03	-5.509271322879882860e-02	1.036965018133233940e+00	3.815630988034901527e-01	2.400000000000000000e+01
1.142399999959842262e+03	-3.087016811802705263e-01	8.370213302486284590e-01	6.132816948172874483e-01	2.800000000000000000e+01
1.143239999959817396e+03	-4.637394767764746462e-02	9.440091394247680512e-01	2.752123254042144751e-01	2.900000000000000000e+01
1.144079999959785710e+03	1.988961018267332292e-02	8.603678647420522907e-01	5.274219488505251796e-01	2.600000000000000000e+01
1.144919999959754023e+03	-3.854755860966108116e-02	9.379461324338294048e-01	5.501560788724755291e-01	3.600000000000000000e+01
1.145759999959729157e+03	-1.432949315966638437e-01	9.407615134384137434e-01	5.125888966062919216e-01	1.600000000000000000e+01
1.146599999959697470e+03	-9.203538152178936116e-02	6.377107728233131212e-01	4.945864854794730370e-01	1.700000000000000000e+01
1.147439999959665556e+03	-4.087812017154490718e-02	8.504930299019868301e-01	1.659591303476353197e-01	2.500000000000000000e+01
1.148279999959640918e+03	-1.389600719997012845e-01	7.710637598438196960e-01	2.544190897638425319e-01	2.400000000000000000e+01
1.149119999959609231e+03	-4.574927015380829687e-01	8.570887123214880887e-01	1.011144001497488176e-02	2.300000000000000000e+01
1.149959999959577317e+03	-3.207492918860666009e-02	6.416708401476967083e-01	5.650685227175067382e-02	2.700000000000000000e+01
1.150799999959552679e+03	-2.019313568385392443e-01	5.584656362099682525e-01	-1.444194040213999664e-01	2.900000000000000000e+01
1.151639999959520765e+03	-1.695338417574099310e-01	4.350910955766877919e-01	1.357926305517311860e-01	3.500000000000000000e+01
1.152479999959489078e+03	-7.825051758704049121e-02	3.777541118990086488e-01	9.482173540107829979e-02	2.900000000000000000e+01
1.153319999959464440e+03	-8.397992302755596938e-02	3.559154312663768138e-01	-1.167406246114639501e-01	2.900000000000000000e+01
1.154159999959432525e+03	-7.792550286369959167e-02	4.492463699570308222e-01	-9.251560345906906235e-03	2.000000000000000000e+01
1.154999999959400611e+03	-3.158848676130006083e-01	5.899501169176684101e-01	-1.207134829290721356e-01	3.300000000000000000e+01
1.155839999959368924e+03	-1.084229056363064103e-01	4.725310622004279537e-01	3.389070867821666333e-01	1.900000000000000000e+01
1.156679999959344286e+03	-9.578818362783181328e-03	3.985008969277341606e-01	8.884012849591549354e-02	3.100000000000000000e+01
1.157519999959312372e+03	1.773524800546333324e-01	2.547189984443942734e-01	1.779585110602655007e-01	3.000000000000000000e+01
1.158359999959280685e+03	-1.354711366746776946e-01	3.722160532618605799e-01	1.965970259064788728e-01	3.100000000000000000e+01
1.159199999959255820e+03	-1.177191265868735570e-01	4.033101925407400756e-01	-1.040390778129141047e-01	4.100000000000000000e+01
1.160039999959224133e+03	-7.987243131736931900e-02	4.447770607528145348e-01	-6.532244496607342299e-02	3.600000000000000000e+01
1.160879999959192446e+03	-7.911507128735095762e-02	4.191200707968114614e-01	-4.797845698739644504e-02	2.500000000000000000e+01
1.161719999959167581e+03	-9.873896408614868392e-02	3.694059689115132272e-01	-8.084650358185019314e-02	3.200000000000000000e+01
1.162559999959135894e+03	2.342169210679259095e-01	3.830015628331739919e-01	1.589303021306429642e-01	2.800000000000000000e+01
1.163399999959103980e+03	3.818897995064034490e-01	3.421689606765738745e-01	4.294771281350331371e-01	3.200000000000000000e+01
1.164239999959079341e+03	7.621259043460781868e-02	3.351704267372994650e-01	1.499011972812938076e-01	3.800000000000000000e+01
1.165079999959047655e+03	2.480573264952745660e-01	3.982987359032961194e-01	2.788410244156405149e-01	3.200000000000000000e+01
1.165919999959015740e+03	4.220323409771502554e-01	4.405874576077053462e-01	5.273233032605992854e-01	3.000000000000000000e+01
1.166759999958991102e+03	1.709806601316188335e-02	3.612254967642538617e-01	2.377808515499864050e-01	3.400000000000000000e+01
1.167599999958959188e+03	3.618660407419902469e-01	5.165823196016834373e-01	5.192762532762773553e-01	3.700000000000000000e+01
1.168439999958927501e+03	9.060394144786343418e-02	4.747727285483325232e-01	2.907381758594422827e-01	4.500000000000000000e+01
1.169279999958902863e+03	2.460465481390947673e-01	4.904526579277330711e-01	5.508832521463218335e-01	3.600000000000000000e+01
1.170119999958870949e+03	3.674866756719410432e-01	3.882016364566069910e-01	4.810841270050780771e-01	4.300000000000000000e+01
1.170959999958839035e+03	2.373397114561939247e-01	4.590651646866135138e-01	5.411845644344537298e-01	4.300000000000000000e+01
1.171799999958814396e+03	4.791783539293881233e-01	4.467946095118691119e-01	7.392092949900255228e-01	3.100000000000000000e+01
1.172639999958782710e+03	3.069065585591488343e-01	5.046758559150585910e-01	5.580598444093696209e-01	3.400000000000000000e+01
1.173479999958750795e+03	2.279123802487745820e-01	4.316156921254581391e-01	5.297561209944157135e-01	4.000000000000000000e+01
1.174319999958726157e+03	2.615848826916185033e-01	3.968393545700763525e-01	4.700462735681738558e-01	5.200000000000000000e+01
1.175159999958694243e+03	2.793229138075155049e-01	2.880182943415192653e-01	8.089079827018923474e-01	3.900000000000000000e+01
1.175999999958662556e+03	-2.272686476429086611e-01	3.362276719381771528e-01	6.880821638381200422e-01	4.400000000000000000e+01
1.176839999958637918e+03	2.747476328163713788e-01	6.257758620333397914e-01	4.781156429812454256e-01	3.500000000000000000e+01
1.177679999958606004e+03	2.245430986828047537e-01	5.665654374353827905e-01	3.182718789824998673e-01	5.400000000000000000e+01
1.178519999958574317e+03	2.576687554176864126e-01	5.024659621313141145e-01	3.280040458374924306e-01	3.300000000000000000e+01
1.179359999958542403e+03	-5.037144926536640810e-02	5.025558009855348729e-01	2.819376098187342805e-02	3.800000000000000000e+01
1.180199999958517765e+03	2.115183220963814392e-01	4.333704102017019721e-01	6.980486846949935931e-01	3.800000000000000000e+01
1.181039999958486078e+03	3.145855939524366818e-01	5.444454195149379672e-01	5.275018586906043971e-01	3.300000000000000000e+01
1.181879999958454164e+03	3.289047510965303900e-01	5.672477068793160271e-01	5.185062329843819207e-01	2.700000000000000000e+01
1.182719999958429526e+03	1.337289126311773657e-01	3.890349748574557509e-01	7.400574332825491375e-01	4.500000000000000000e+01
1.183559999958397611e+03	3.489854236211797911e-01	4.991071545253014108e-01	5.718541472969733697e-01	3.900000000000000000e+01
1.184399999958365925e+03	3.494948869797021018e-01	5.239925987781361982e-01	2.821108207276066260e-01	3.200000000000000000e+01
1.185239999958341286e+03	4.021593441139366121e-01	5.198152215945714971e-01	6.503810649994332671e-01	3.200000000000000000e+01
1.186079999958309372e+03	3.572889692300087461e-01	5.843735059919357155e-01	5.403587455706815312e-01	3.700000000000000000e+01
1.186919999958277458e+03	4.056754817756988984e-01	4.874196366956553561e-01	6.706712175731923686e-01	4.000000000000000000e+01
1.187759999958252820e+03	2.937766404420472099e-01	5.815511537976920664e-01	5.009836895756998310e-01	3.200000000000000000e+01
1.188599999958221133e+03	2.534205439863796983e-01	5.444814227384036087e-01	5.516309530094676283e-01	3.200000000000000000e+01
1.189439999958189219e+03	3.761214117843003635e-01	5.808193489052992931e-01	6.128473618763767838e-01	3.900000000000000000e+01
1.190279999958164581e+03	3.152532736139015412e-01	5.337019896279979747e-01	4.042311664589139930e-01	4.500000000000000000e+01
1.191119999958132667e+03	1.411015941620981096e-01	7.740937260683686816e-01	4.353582976108207880e-01	3.400000000000000000e+01
1.191959999958100980e+03	3.254362569210869083e-01	6.599160625977251726e-01	4.865412273346030325e-01	2.500000000000000000e+01
1.192799999958076341e+03	3.851369006814699958e-01	6.754107951910892638e-01	6.178022750590117518e-01	3.400000000000000000e+01
1.193639999958044427e+03	3.061255294745848232e-01	5.678155513258182907e-01	4.085611356365332902e-01	4.800000000000000000e+01
1.194479999958012741e+03	3.535990272421081215e-01	6.159545132486279329e-01	5.690856422121712832e-01	2.300000000000000000e+01
1.195319999957987875e+03	3.719381137557071781e-01	6.224055821463974070e-01	6.203020510790806519e-01	1.600000000000000000e+01
1.196159999957956188e+03	4.090616796626207474e-01	6.507649520077336547e-01	4.319090499491253787e-01	2.200000000000000000e+01
1.196999999957924501e+03	4.127549709820783619e-01	5.530487906912266993e-01	5.024781953822645697e-01	3.100000000000000000e+01
1.197839999957899636e+03	3.742432518280338627e-01	6.312320496971377537e-01	4.830473408154056791e-01	3.000000000000000000e+01
1.198679999957867949e+03	5.241430166554188474e-01	5.649174965714198748e-01	4.728129868135240166e-01	2.300000000000000000e+01
1.199519999957836035e+03	3.965313378971302427e-01	5.765302290773366423e-01	4.419871679497515693e-01	2.600000000000000000e+01
1.200359999957811397e+03	4.745310339121964205e-01	6.647491911129712605e-01	6.034490905329170651e-01	2.600000000000000000e+01
1.201199999957779710e+03	3.499926267287456483e-01	6.778997829484509907e-01	5.665738105580024886e-01	3.000000000000000000e+01
1.202039999957747796e+03	3.984302328468523058e-01	6.183807554006275353e-01	5.191851837218242061e-01	3.000000000000000000e+01
1.202879999957723157e+03	4.023199729156772264e-01	6.295932061954747638e-01	5.905578285899868440e-01	3.800000000000000000e+01
1.203719999957691243e+03	3.528126420078301351e-01	6.695295476197813400e-01	3.610265365937501691e-01	3.300000000000000000e+01
1.204559999957659556e+03	4.040758900156298239e-01	6.316265417291120343e-01	3.512385711668808419e-01	3.000000000000000000e+01
1.205399999957627642e+03	4.520381556153125757e-01	6.467089399152534668e-01	6.212385711668813038e-01	3.000000000000000000e+01
1.206239999957603004e+03	3.186853832325482472e-01	5.768084299422540084e-01	5.431022434675569777e-01	2.100000000000000000e+01
1.207079999957571090e+03	4.316673984112036067e-01	5.959373806057541856e-01	4.066287132101531476e-01	2.700000000000000000e+01
1.207919999957539403e+03	5.456714826619766256e-01	6.141996817086319282e-01	3.480125177926916002e-01	2.300000000000000000e+01
1.208759999957514765e+03	4.523181076897984099e-01	5.985126753032652402e-01	4.086709409408357807e-01	3.300000000000000000e+01
1.209599999957482851e+03	4.121400715886487376e-01	5.753210559386214840e-01	5.093293640889782203e-01	2.600000000000000000e+01
1.210439999957451164e+03	4.522114284903366865e-01	6.195787185646732809e-01	5.600435858089967134e-01	1.900000000000000000e+01
1.211279999957426298e+03	4.111881670110335563e-01	6.377492086944425154e-01	5.420076955390515927e-01	2.100000000000000000e+01
1.212119999957394612e+03	3.285216980312384294e-01	6.624641157951547399e-01	6.437374512672229265e-01	3.200000000000000000e+01
1.212959999957362925e+03	3.674135871521571062e-01	6.000296418848112268e-01	4.544516729872438709e-01	3.400000000000000000e+01
1.213799999957338059e+03	4.270359502756342351e-01	5.272472856587366863e-01	6.047976241328769653e-01	2.600000000000000000e+01
1.214639999957306372e+03	3.334245434438578570e-01	7.391275611775913745e-01	1.854895264241469555e-01	2.800000000000000000e+01
1.215479999957274458e+03	4.275285341286974017e-01	6.355178105682028900e-01	3.763599841454214889e-01	2.500000000000000000e+01
1.216319999957249820e+03	4.298478215130323576e-01	6.411294030376453179e-01	4.276098721554553173e-01	2.400000000000000000e+01
1.217159999957218133e+03	3.647418232156738327e-01	5.473852428505043832e-01	4.694958638848816257e-01	3.300000000000000000e+01
1.217999999957186219e+03	4.166491580210163193e-01	5.959882097385271749e-01	4.809689461824215861e-01	3.400000000000000000e+01
1.218839999957161581e+03	3.787469023762568554e-01	5.554821625852692790e-01	4.229776947699774858e-01	3.500000000000000000e+01
1.219679999957129667e+03	3.941532699679299867e-01	6.540233018665091436e-01	4.845735339256456164e-01	3.500000000000000000e+01
1.220519999957097980e+03	4.595492430651759719e-01	6.286979814228441654e-01	5.853212347887901679e-01	2.900000000000000000e+01
1.221359999957073342e+03	4.802300125883434134e-01	6.102902033269330673e-01	5.269840322307124403e-01	2.000000000000000000e+01
1.222199999957041427e+03	3.627076564917786072e-01	6.040846123723824235e-01	5.281223230969938065e-01	3.200000000000000000e+01
1.223039999957009513e+03	3.859845805199917379e-01	5.220494370398149897e-01	5.286579893870082536e-01	2.300000000000000000e+01
1.223879999956984875e+03	4.028573568401725424e-01	5.123947851074959203e-01	6.084459548138769769e-01	3.100000000000000000e+01
1.224719999956953188e+03	4.836813211366255416e-01	4.855936847243604859e-01	6.288477045313887182e-01	3.200000000000000000e+01
1.225559999956921274e+03	3.560091706310579696e-01	5.923748135584379071e-01	3.302426688283017775e-01	2.700000000000000000e+01
1.226399999956896636e+03	4.753699435862728251e-01	4.306183193840897871e-01	5.615260359814624458e-01	3.000000000000000000e+01
1.227239999956864722e+03	4.222507556189754041e-01	5.005801619049989881e-01	6.035682637121433380e-01	2.400000000000000000e+01
1.228079999956833035e+03	3.720227790769605747e-01	5.065644957149917360e-01	7.351641028678126411e-01	2.100000000000000000e+01
1.228919999956808397e+03	4.555609316556648025e-01	5.304869824369724540e-01	5.361684771615897738e-01	3.400000000000000000e+01
1.229759999956776483e+03	5.075001276151418494e-01	5.426319207426377744e-01	5.877643163172572294e-01	2.200000000000000000e+01
1.230599999956744796e+03	3.722236764287032429e-01	5.312382251316503101e-01	7.488579683260376818e-01	3.400000000000000000e+01
1.231439999956712882e+03	2.558383159376056426e-01	5.420223193475930401e-01	7.603756894810795863e-01	2.600000000000000000e+01
1.232279999956688243e+03	2.759897688628925039e-01	5.387667252327172918e-01	5.207216406267147768e-01	2.900000000000000000e+01
1.233119999956656557e+03	7.862310732971522498e-02	4.695645127060146251e-01	6.496837871898102357e-01	1.300000000000000000e+01
1.233959999956624642e+03	3.759434021993577346e-01	5.249716283014933538e-01	6.100855369073214796e-01	2.200000000000000000e+01
1.234799999956600004e+03	3.742472269207262059e-01	6.560090915470588868e-01	4.433664929336615934e-01	3.700000000000000000e+01
1.235639999956568090e+03	2.948645821798123734e-01	5.198302392055289545e-01	4.847391378018248709e-01	2.500000000000000000e+01
1.236479999956536403e+03	3.658861414984073690e-01	4.770271994617125699e-01	6.147279780874490562e-01	3.100000000000000000e+01
1.237319999956511765e+03	4.164917779889130145e-01	5.689904637971494594e-01	3.445159435143172466e-01	2.000000000000000000e+01
1.238159999956479851e+03	3.796873857173821420e-01	5.510566577553515089e-01	4.450516098043340030e-01	3.100000000000000000e+01
1.238999999956447937e+03	3.953178730414776965e-01	5.263443295014464951e-01	3.566028101025007224e-01	3.200000000000000000e+01
1.239839999956423298e+03	2.658279183980098992e-01	6.189266790655381101e-01	5.677076218256558171e-01	2.400000000000000000e+01
1.240679999956391612e+03	4.117171708784219675e-01	5.085262190222596956e-01	5.989798292644405997e-01	2.400000000000000000e+01
1.241519999956359698e+03	4.667528863676650985e-01	4.982427246030045609e-01	5.728634098670464248e-01	3.300000000000000000e+01
1.242359999956335059e+03	4.059056795452242739e-01	4.801007770371388261e-01	6.041356173058320955e-01	2.800000000000000000e+01
1.243199999956303145e+03	4.075371452486393764e-01	4.770273959547282061e-01	5.843588115933395777e-01	3.000000000000000000e+01
1.244039999956271458e+03	4.372530622193409044e-01	5.184878834438197970e-01	5.763229213233924675e-01	3.600000000000000000e+01
1.244879999956246820e+03	4.123490403246101721e-01	4.405636696626871185e-01	6.286776210565814260e-01	2.600000000000000000e+01
1.245719999956214906e+03	4.738571314939612478e-01	5.046929101262982442e-01	6.198159119228621172e-01	3.300000000000000000e+01
1.246559999956183219e+03	3.780568533526889041e-01	4.112379275617126240e-01	7.213447927922804759e-01	2.300000000000000000e+01
1.247399999956158354e+03	4.817770782817092368e-01	4.777208386878406543e-01	4.624272850866844031e-01	2.900000000000000000e+01
1.248239999956126667e+03	4.878972534515675363e-01	4.537417301925774638e-01	7.121371325129275398e-01	2.200000000000000000e+01
1.249079999956094980e+03	5.760648049304109009e-01	4.661037312207643168e-01	5.814229107929071994e-01	2.100000000000000000e+01
1.249919999956070114e+03	5.075413531759309649e-01	4.896249083681674108e-01	5.316349453660387248e-01	2.600000000000000000e+01
1.250759999956038428e+03	4.828460068440563191e-01	4.733257519352989107e-01	6.615456676510347300e-01	2.500000000000000000e+01
1.251599999956006513e+03	3.736219474583712952e-01	5.049216181930145098e-01	6.618135007960428418e-01	2.700000000000000000e+01
1.252439999955981875e+03	3.983789193360678382e-01	5.858622248597598059e-01	4.723045282285567303e-01	2.800000000000000000e+01
1.253279999955950188e+03	4.576971256924764475e-01	4.698868197955921033e-01	5.211327582191498387e-01	2.400000000000000000e+01
1.254119999955918274e+03	5.054546039606009344e-01	3.939344749034550119e-01	3.204966544997573941e-01	2.800000000000000000e+01
1.254959999955893636e+03	4.058760903231757311e-01	5.099646509795245919e-01	5.515679870797858264e-01	2.500000000000000000e+01
1.255799999955861722e+03	3.983770163382196472e-01	5.044570272341299955e-01	3.719362576541711540e-01	2.000000000000000000e+01
1.256639999955830035e+03	4.825614471177601672e-01	5.364583632755284270e-01	1.405078142141316100e-01	2.900000000000000000e+01
1.257479999955798121e+03	4.245088078443508550e-01	3.609415689283554940e-01	6.286553016278317862e-01	3.300000000000000000e+01
1.258319999955773483e+03	4.115386906045301885e-01	4.607726671958669584e-01	5.099163493522413937e-01	3.000000000000000000e+01
1.259159999955741569e+03	4.101592234559419126e-01	5.618210238298360082e-01	1.414229107929085849e-01	3.400000000000000000e+01
1.259999999955709882e+03	2.886560036758893943e-01	5.713103737418929740e-01	5.115121885079099151e-01	2.600000000000000000e+01
1.260839999955685244e+03	5.180273120151497324e-01	4.969530766513639009e-01	5.102511407835002011e-01	2.200000000000000000e+01
1.261679999955653329e+03	5.393863596405985561e-01	5.675603317201716180e-01	5.086887807709570275e-01	2.000000000000000000e+01
1.262519999955621643e+03	4.302134316769503641e-01	5.354608104623164166e-01	4.888673362009616774e-01	3.000000000000000000e+01
1.263359999955596777e+03	4.380201088695692135e-01	4.794550863990654221e-01	6.107979667878900010e-01	2.700000000000000000e+01
1.264199999955565090e+03	3.584807305214425810e-01	4.712246779401390029e-01	6.122264102279300069e-01	3.000000000000000000e+01
1.265039999955533403e+03	3.404830897610580109e-01	4.772166291878736644e-01	5.927397570891925760e-01	3.300000000000000000e+01
1.265879999955508538e+03	3.315924309189028918e-01	5.057522202968538494e-01	5.622040907991787684e-01	2.300000000000000000e+01
1.266719999955476851e+03	3.869314666740777398e-01	5.282481586039118326e-01	7.528290348041957181e-01	2.600000000000000000e+01
1.267559999955444937e+03	4.243527053536411131e-01	4.971797925803151941e-01	4.757751993992775930e-01	1.900000000000000000e+01
1.268399999955420299e+03	4.471596975612790459e-01	5.290038306377073951e-01	6.182972948480958131e-01	2.000000000000000000e+01
1.269239999955388612e+03	4.008547730628322370e-01	5.039748927793183952e-01	4.488887597099862070e-01	2.600000000000000000e+01
1.270079999955356698e+03	4.123449737651512237e-01	5.357204211658075366e-01	4.691900719981210166e-01	4.000000000000000000e+01
1.270919999955332059e+03	4.141013267428590439e-01	5.570080792683089754e-01	6.189110791387375521e-01	2.300000000000000000e+01
1.271759999955300145e+03	4.521125028491823628e-01	5.070921420437546345e-01	7.103283628644008196e-01	3.900000000000000000e+01
1.272599999955268459e+03	4.045778543482150269e-01	6.313191151763657416e-01	3.717568063044400795e-01	2.100000000000000000e+01
1.273439999955243820e+03	3.757526962851187591e-01	4.728695251706653835e-01	4.609198277262920307e-01	3.500000000000000000e+01
1.274279999955211906e+03	4.353783505135275789e-01	5.524789362829363171e-01	4.294021065712514407e-01	2.300000000000000000e+01
1.275119999955179992e+03	4.034832648868338367e-01	5.955184983275430000e-01	4.880964199893393918e-01	2.400000000000000000e+01
1.275959999955155354e+03	3.490386343313396367e-01	4.795806442367265277e-01	5.672817608399420841e-01	2.800000000000000000e+01
1.276799999955123667e+03	3.475408934195023392e-01	5.349729238507769935e-01	6.173152399830690307e-01	2.500000000000000000e+01
1.277639999955091753e+03	4.067446360243280878e-01	6.060964571817635260e-01	8.376165522712031297e-01	2.300000000000000000e+01
1.278479999955067115e+03	5.183741940911410495e-01	5.119134089540988697e-01	5.696029814300058725e-01	2.900000000000000000e+01
1.279319999955035200e+03	4.400219960354299076e-01	4.272567856225180094e-01	5.916563688750620109e-01	3.600000000000000000e+01
1.280159999955003514e+03	4.449117377500897419e-01	5.159057759746854543e-01	3.725379863107121103e-01	3.400000000000000000e+01
1.280999999954971827e+03	4.091527841467588189e-01	5.705000476977026835e-01	6.221473963075756508e-01	1.800000000000000000e+01
1.281839999954946961e+03	4.264355537277353392e-01	4.509621113871222775e-01	2.921473963075755798e-01	3.000000000000000000e+01
1.282679999954915274e+03	3.864803969074657175e-01	4.107337333395815193e-01	5.529285763138482857e-01	1.600000000000000000e+01
1.283519999954883360e+03	4.352340303246613473e-01	4.501227536325700385e-01	2.929732151713495547e-01	3.300000000000000000e+01
1.284359999954858722e+03	5.209906930437071537e-01	5.657040225937155498e-01	4.433972843176117173e-01	2.800000000000000000e+01
1.285199999954827035e+03	4.675582520035739265e-01	5.552033557214723913e-01	6.037097563201210271e-01	2.600000000000000000e+01
1.286039999954795121e+03	3.478092272998338785e-01	6.048889340638865519e-01	2.440333880370029185e-01	3.500000000000000000e+01
1.286879999954770483e+03	4.259733033409993652e-01	5.287875989992016912e-01	5.939552700363761595e-01	3.500000000000000000e+01
1.287719999954738569e+03	3.674700770878871481e-01	6.119818384679476253e-01	5.240110686082544156e-01	2.000000000000000000e+01
1.288559999954706882e+03	4.781918111094007884e-01	6.736235558763237208e-01	6.943012211820112078e-01	3.300000000000000000e+01
1.289399999954682244e+03	4.300166290714386719e-01	5.881477244782598035e-01	5.243347003251366267e-01	2.900000000000000000e+01
1.290239999954650330e+03	3.747795848610167013e-01	6.181265252726948489e-01	6.249150054726535508e-01	3.600000000000000000e+01
1.291079999954618415e+03	4.203117713489277207e-01	5.594741646623688780e-01	7.364438863420708081e-01	3.700000000000000000e+01
1.291919999954593777e+03	4.244055078769832789e-01	4.763709863385336973e-01	6.380732046408632563e-01	3.200000000000000000e+01
1.292759999954562090e+03	3.886440652342137980e-01	5.279146676200472399e-01	7.489548220765134268e-01	2.200000000000000000e+01
1.293599999954530176e+03	4.027926723896975147e-01	6.143424350833353031e-01	6.694346897946519270e-01	3.200000000000000000e+01
1.294439999954505538e+03	4.584659777926027857e-01	5.659800085374193657e-01	8.105171820890553214e-01	3.200000000000000000e+01
1.295279999954473624e+03	3.624818644019001113e-01	5.823595374390002632e-01	4.612425635234509436e-01	2.900000000000000000e+01
1.296119999954441937e+03	4.061462702106304334e-01	5.439316927750574848e-01	4.313876398103295706e-01	2.700000000000000000e+01
1.296959999954417299e+03	3.383609086369858687e-01	6.030638926312530401e-01	2.412314038090763724e-01	2.800000000000000000e+01
1.297799999954385385e+03	3.847273529435142336e-01	5.221427769675290875e-01	5.709747303784458161e-01	3.000000000000000000e+01
1.298639999954353698e+03	3.699647746002199256e-01	5.742168465921881904e-01	6.408631332346916842e-01	2.900000000000000000e+01
1.299479999954328832e+03	4.407791345675455830e-01	5.898653256053734140e-01	6.915215563828334133e-01	2.900000000000000000e+01
1.300319999954297145e+03	3.637636604560121611e-01	6.380269933457309861e-01	5.825259306766112921e-01	3.400000000000000000e+01
1.301159999954265459e+03	4.099438383685480858e-01	5.569191736049123875e-01	4.327268055353674647e-01	2.200000000000000000e+01
1.301999999954240593e+03	4.632051935904684115e-01	5.287655143628029464e-01	4.125147709622365433e-01	2.400000000000000000e+01
1.302839999954208906e+03	4.401366248885949517e-01	5.489031054788497954e-01	4.634075481122601481e-01	3.000000000000000000e+01
1.303679999954176992e+03	4.101100714600498520e-01	5.052848073220239655e-01	6.345235195497918035e-01	2.800000000000000000e+01
1.304519999954152354e+03	3.999453581158753934e-01	4.945902114427891405e-01	4.843226446910349203e-01	2.800000000000000000e+01
1.305359999954120667e+03	4.470365798271096480e-01	5.706981757997233728e-01	5.838427769728977701e-01	2.700000000000000000e+01
1.306199999954088753e+03	3.315689277688065317e-01	5.644779948095060007e-01	5.042333669760341586e-01	3.000000000000000000e+01
1.307039999954056839e+03	4.794114816618844088e-01	5.526198907950448103e-01	4.850257066966805475e-01	3.200000000000000000e+01
1.307879999954032201e+03	4.045565419994545664e-01	5.794704775869821134e-01	4.256841298448228450e-01	4.100000000000000000e+01
1.308719999954000514e+03	4.296179938291579958e-01	5.081959206263704232e-01	5.461751572773363428e-01	2.700000000000000000e+01
1.309559999953968600e+03	4.934973773089055271e-01	6.485207105732335719e-01	4.371348927136122775e-01	3.100000000000000000e+01
1.310399999953943961e+03	3.385489930466860642e-01	6.078088339671481322e-01	5.176705590036267957e-01	2.400000000000000000e+01
1.311239999953912047e+03	4.788334977091395217e-01	5.427044364785942321e-01	8.077821561473803591e-01	2.100000000000000000e+01
1.312079999953880360e+03	3.616564757455975609e-01	4.098592487319336897e-01	7.086860930117810931e-01	2.300000000000000000e+01
1.312919999953855722e+03	3.827833420106188100e-01	5.689950953459010918e-01	6.091659607299182433e-01	3.500000000000000000e+01
1.313759999953823808e+03	3.834527796217415130e-01	5.481362919305716730e-01	7.189427664424123954e-01	2.400000000000000000e+01
1.314599999953792121e+03	4.147351913996786266e-01	5.501721562082071415e-01	4.095230715899282892e-01	2.600000000000000000e+01
1.315439999953767256e+03	3.993819311272304162e-01	4.763382913316274170e-01	3.906055638843333178e-01	3.500000000000000000e+01
1.316279999953735569e+03	3.640162641518465136e-01	5.163080078281510055e-01	5.408399178862146606e-01	3.100000000000000000e+01
1.317119999953703882e+03	3.848626037921718535e-01	5.176705683846645201e-01	5.409849941730935363e-01	3.100000000000000000e+01
1.317959999953679016e+03	3.237973512813923094e-01	6.404038596651631110e-01	5.512528273181005467e-01	3.600000000000000000e+01
1.318799999953647330e+03	3.882263041488371869e-01	6.127228046564923147e-01	5.621344447537501843e-01	2.900000000000000000e+01
1.319639999953615416e+03	4.066194592677341291e-01	6.457495300324875842e-01	6.933173744775316116e-01	3.700000000000000000e+01
1.320479999953590777e+03	3.432266152260652348e-01	6.418375370915523348e-01	4.445561027731916859e-01	3.200000000000000000e+01
1.321319999953559090e+03	3.114550359785219769e-01	6.400873192632214881e-01	5.448239359181985542e-01	2.600000000000000000e+01
1.322159999953527176e+03	3.383143781697945940e-01	5.365475213785000363e-01	5.450024913482045541e-01	2.100000000000000000e+01
1.322999999953502538e+03	2.750123641748238867e-01	5.319924269483387036e-01	5.961854210719867986e-01	2.400000000000000000e+01
1.323839999953470624e+03	3.141081750978180764e-01	5.655314253778485067e-01	3.966541290757477078e-01	3.000000000000000000e+01
1.324679999953438937e+03	3.937849594923612528e-01	6.121686626319107205e-01	4.473125522238929896e-01	3.000000000000000000e+01
1.325519999953414299e+03	3.391062945110192572e-01	4.720734692688317580e-01	4.989753496658120291e-01	2.600000000000000000e+01
1.326359999953382385e+03	2.594380570396843666e-01	5.615743587670394277e-01	6.302140779614719968e-01	2.400000000000000000e+01
1.327199999953350471e+03	4.703912242696723922e-01	5.221123550436619354e-01	6.003814736771002636e-01	1.900000000000000000e+01
1.328039999953325832e+03	3.554728958739836742e-01	6.517127481278812695e-01	7.107274248227359870e-01	2.300000000000000000e+01
1.328879999953294146e+03	4.553800330303694466e-01	5.421466503664387204e-01	6.309729385389926115e-01	2.500000000000000000e+01
1.329719999953262231e+03	3.862787387741022371e-01	6.113589779191883622e-01	6.507720636802383218e-01	2.400000000000000000e+01
1.330559999953237593e+03	3.349637741494220222e-01	5.663160208279442998e-01	5.710845356827456420e-01	3.100000000000000000e+01
1.331399999953205679e+03	3.600700251826864928e-01	6.514679581758908711e-01	6.024571805509091327e-01	2.900000000000000000e+01
1.332239999953173992e+03	3.702721450860053665e-01	6.210315406694562057e-01	6.236735894178155881e-01	3.800000000000000000e+01
1.333079999953142305e+03	3.504785575151814214e-01	5.777760934970519457e-01	5.948899982847257739e-01	3.100000000000000000e+01
1.333919999953117440e+03	3.477231062828636254e-01	5.878909030125480939e-01	5.254145048603651169e-01	2.700000000000000000e+01
1.334759999953085753e+03	3.519411250057267182e-01	4.935828437071929642e-01	6.564300388685171406e-01	3.100000000000000000e+01
1.335599999953053839e+03	3.559663568550881507e-01	5.671271366445864714e-01	4.378808017373079231e-01	3.100000000000000000e+01
1.336439999953029201e+03	2.348674098816729838e-01	6.227884505081249245e-01	3.589856134604629823e-01	3.400000000000000000e+01
1.337279999952997514e+03	3.219155773884274652e-01	5.441274098438437790e-01	4.083941485985715936e-01	2.700000000000000000e+01
1.338119999952965600e+03	3.651930483526868443e-01	5.155910702485275721e-01	4.573786145904183975e-01	3.100000000000000000e+01
1.338959999952940962e+03	3.657442199182163733e-01	6.305295442277056850e-01	3.671107814454113161e-01	3.500000000000000000e+01
1.339799999952909047e+03	3.781427887896207096e-01	4.214839249850470537e-01	7.064635180116431989e-01	2.600000000000000000e+01
1.340639999952877361e+03	3.390376017318992297e-01	6.818731495191006076e-01	2.866867122991494377e-01	3.300000000000000000e+01
1.341479999952852722e+03	3.261221161720833095e-01	6.916470995943164723e-01	5.272893368754165699e-01	2.100000000000000000e+01
1.342319999952820808e+03	3.611088608226609153e-01	6.096969392487050499e-01	6.083941485985717712e-01	2.700000000000000000e+01
1.343159999952788894e+03	3.064098039724392208e-01	6.166174907288777263e-01	4.297667934667344092e-01	1.900000000000000000e+01
1.343999999952764256e+03	2.937748076157191690e-01	6.262683447123791325e-01	5.097444740379830641e-01	2.700000000000000000e+01
1.344839999952732569e+03	2.814192108499931066e-01	6.361992548115207313e-01	5.095659186079779523e-01	2.800000000000000000e+01
1.345679999952700655e+03	3.182948308164519347e-01	5.232691994806799585e-01	4.994320020354749978e-01	3.400000000000000000e+01
1.346519999952676017e+03	2.624618529267870315e-01	5.513357104329585923e-01	6.088516968879598146e-01	2.300000000000000000e+01
1.347359999952644102e+03	4.538419751183440098e-01	6.578339155747148226e-01	6.387066206010811875e-01	2.000000000000000000e+01
1.348199999952612416e+03	3.326523883003318360e-01	5.670512255898199072e-01	6.894320020354753886e-01	3.400000000000000000e+01
1.349039999952587777e+03	3.241440809341860074e-01	5.147110359422324422e-01	7.902131820417470642e-01	2.400000000000000000e+01
1.349879999952555863e+03	2.825632600609360168e-01	6.492172975812806612e-01	4.311729174780229989e-01	3.300000000000000000e+01
1.350719999952524176e+03	2.679320080424680839e-01	7.019480551623846765e-01	5.115523477667829333e-01	3.100000000000000000e+01
1.351559999952499311e+03	3.284884840470319034e-01	5.489122041086158532e-01	3.811282786205221207e-01	2.000000000000000000e+01
1.352399999952467624e+03	2.478006398744589944e-01	4.925434018719414553e-01	4.612398757642739433e-01	2.100000000000000000e+01
1.353239999952435937e+03	4.461217348060664278e-01	4.951251571231356507e-01	3.511729174780238161e-01	2.700000000000000000e+01
1.354079999952411072e+03	3.795028908716417959e-01	6.912727396973536997e-01	2.914072714799034181e-01	2.900000000000000000e+01
1.354919999952379385e+03	3.983880408374744775e-01	5.359513547888532514e-01	3.816862643392879839e-01	2.600000000000000000e+01
1.355759999952347471e+03	4.166332156347820614e-01	5.705117804625174927e-01	4.610390009055183036e-01	2.300000000000000000e+01
1.356599999952315784e+03	2.808764782586443687e-01	5.422737497313931954e-01	6.813179937649018747e-01	2.300000000000000000e+01
1.357439999952291146e+03	1.512720860143694779e-01	5.772163999671704460e-01	6.233825409243327620e-01	2.500000000000000000e+01
1.358279999952259232e+03	3.317449846012188175e-01	5.266939200826818990e-01	4.848891023649994914e-01	2.900000000000000000e+01
1.359119999952227317e+03	3.698259052612442588e-01	5.826133453654431804e-01	7.457260809431471849e-01	1.700000000000000000e+01
1.359959999952202679e+03	3.259233854119756302e-01	6.019676649571454874e-01	5.161836292325348019e-01	2.000000000000000000e+01
1.360799999952170992e+03	3.729998673053600555e-01	5.107540541927999556e-01	4.663733443769149112e-01	2.400000000000000000e+01
1.361639999952139078e+03	4.023697676036874782e-01	5.348700117430524870e-01	8.167416149513004875e-01	2.800000000000000000e+01
1.362479999952114440e+03	3.652095036444968912e-01	4.487705093636886744e-01	6.176567115300755084e-01	1.900000000000000000e+01
1.363319999952082526e+03	3.916977606497411557e-01	5.143168785349736538e-01	6.688396412538586411e-01	2.800000000000000000e+01
1.364159999952050839e+03	4.081695742191477905e-01	5.792156073121130788e-01	6.696654601176308397e-01	2.100000000000000000e+01
1.364999999952026201e+03	4.625177545667114032e-01	5.302637334251105727e-01	5.197100989751315403e-01	2.100000000000000000e+01
1.365839999951994287e+03	3.920044814572456460e-01	4.736230857605523425e-01	4.892971895432451923e-01	2.500000000000000000e+01
1.366679999951962600e+03	2.725670682858556404e-01	3.621004032541659257e-01	6.895650226882525935e-01	2.700000000000000000e+01
1.367519999951937734e+03	3.537884376726125879e-01	3.877570461369685972e-01	6.300783695495160153e-01	2.700000000000000000e+01
1.368359999951906047e+03	3.595617850599595045e-01	4.618640615772253710e-01	6.201676472645192284e-01	3.200000000000000000e+01
1.369199999951874361e+03	3.239272590836037580e-01	5.230151110855310037e-01	4.413170978451765869e-01	2.400000000000000000e+01
1.370039999951849495e+03	3.788981434313356544e-01	4.740136637765814953e-01	5.724888678545831944e-01	2.700000000000000000e+01
1.370879999951817808e+03	3.356956485423658876e-01	4.921134821466726095e-01	5.333370061471067736e-01	2.800000000000000000e+01
1.371719999951785894e+03	4.079931682477244692e-01	5.062748542220418813e-01	4.440177487240002385e-01	3.300000000000000000e+01
1.372559999951761256e+03	4.090958163632514299e-01	4.948843698275240399e-01	5.341628250108789722e-01	2.800000000000000000e+01
1.373399999951729569e+03	4.153435668609049003e-01	5.585091668751225313e-01	4.042409430115063707e-01	3.400000000000000000e+01
1.374239999951697655e+03	3.303832743349204293e-01	5.733539440502894990e-01	4.238168738652441370e-01	2.000000000000000000e+01
1.375079999951673017e+03	3.628659188183718243e-01	5.636371355994036492e-01	5.231472910027261669e-01	2.700000000000000000e+01
1.375919999951641103e+03	4.563001806090518642e-01	4.113322171401332383e-01	4.529129370008448952e-01	2.200000000000000000e+01
1.376759999951609416e+03	4.515227108146362411e-01	4.730380232652837691e-01	6.733816450046075097e-01	2.000000000000000000e+01
1.377599999951584778e+03	4.192298709197359585e-01	5.010364958805073599e-01	6.939731098664991826e-01	2.300000000000000000e+01
1.378439999951552863e+03	3.252254672045751249e-01	3.363917860562466444e-01	8.244194984415105232e-01	2.100000000000000000e+01
1.379279999951520949e+03	4.088129215898312907e-01	5.089471552733080273e-01	5.948547273021476123e-01	2.100000000000000000e+01
1.380119999951496311e+03	3.209826469544090344e-01	5.866662704751970381e-01	4.559595390253030622e-01	2.800000000000000000e+01
1.380959999951464624e+03	3.900408104609596194e-01	4.953419042684519269e-01	4.567295593171984969e-01	3.000000000000000000e+01
1.381799999951432710e+03	3.578613364113607531e-01	5.238907789022473338e-01	6.969750730334571820e-01	2.600000000000000000e+01
1.382639999951401023e+03	3.566857675186412280e-01	5.433687221647840460e-01	6.776558156103500430e-01	2.600000000000000000e+01
1.383479999951376158e+03	3.911126516530138986e-01	5.234348989867196877e-01	6.081580027572397462e-01	3.000000000000000000e+01
1.384319999951344471e+03	3.741260070982939112e-01	6.260006707913561286e-01	3.083811970447452033e-01	2.700000000000000000e+01
1.385159999951312784e+03	4.540084328596876162e-01	5.350928488700219532e-01	5.986490301897515742e-01	3.000000000000000000e+01
1.385999999951287919e+03	3.438105319940838456e-01	4.637433112551683223e-01	5.696645641979061203e-01	3.200000000000000000e+01
1.386839999951256232e+03	4.391982012669295443e-01	4.690159562843003727e-01	4.007247370635602657e-01	2.400000000000000000e+01
1.387679999951224318e+03	3.728131792006408318e-01	5.372198094800388901e-01	5.306242996341823392e-01	2.600000000000000000e+01
1.388519999951199679e+03	3.083147602814584332e-01	5.740930036483913312e-01	6.895752864829023387e-01	3.200000000000000000e+01
1.389359999951167993e+03	2.814934808518501086e-01	5.191426868449777743e-01	4.188052661910064423e-01	2.800000000000000000e+01
1.390199999951136078e+03	4.186319655947414731e-01	5.165801831023042467e-01	5.287941064766319421e-01	1.900000000000000000e+01
1.391039999951111440e+03	3.934831737382715744e-01	4.405869690780424008e-01	5.292070159085171532e-01	2.900000000000000000e+01
1.391879999951079526e+03	3.429416272915730701e-01	5.734407485959103212e-01	6.389949813353861252e-01	1.700000000000000000e+01
1.392719999951047839e+03	4.886104999518217085e-01	6.027933843856008167e-01	6.289057036203842266e-01	1.800000000000000000e+01
1.393559999951023201e+03	3.703937177948972703e-01	4.900129769709895555e-01	5.093967310528975112e-01	2.600000000000000000e+01
1.394399999950991287e+03	4.411403532121411786e-01	5.464925838854277629e-01	4.996199253404038920e-01	3.100000000000000000e+01
1.395239999950959373e+03	4.012817128758072727e-01	5.225240705355584936e-01	6.097873210560336155e-01	2.500000000000000000e+01
1.396079999950934734e+03	3.809324158419791218e-01	5.211393139632232163e-01	5.104457442041767656e-01	2.600000000000000000e+01
1.396919999950903048e+03	4.378719652766847048e-01	4.507273952374308834e-01	5.404011053466750703e-01	2.800000000000000000e+01
1.397759999950871133e+03	4.430801832046320499e-01	5.452262494285964323e-01	4.298096404847844276e-01	2.900000000000000000e+01
1.398599999950846495e+03	4.472229228087876152e-01	5.034522128593916790e-01	5.901890707735444330e-01	2.100000000000000000e+01
1.399439999950814581e+03	2.689618985826029984e-01	5.133272888576332349e-01	4.614835976410804896e-01	1.800000000000000000e+01
1.400279999950782894e+03	4.757856669307081177e-01	5.679508578794703055e-01	5.319857847879689849e-01	2.400000000000000000e+01
1.401119999950758256e+03	4.174766902190576445e-01	5.114605284764319748e-01	5.321085416460964446e-01	2.200000000000000000e+01
1.401959999950726342e+03	3.403111955538165034e-01	4.222131670324387187e-01	4.825102913636079016e-01	2.500000000000000000e+01
1.402799999950694655e+03	3.357877449813564397e-01	5.054478465249054864e-01	7.324991316492321936e-01	2.800000000000000000e+01
1.403639999950669790e+03	3.992142378133038960e-01	5.092216472994355314e-01	6.728227633661165719e-01	3.000000000000000000e+01
1.404479999950638103e+03	3.218929978272377923e-01	5.880217472522133448e-01	4.239610542323979381e-01	3.400000000000000000e+01
1.405319999950606416e+03	2.141035261411694535e-01	6.439886253220414858e-01	4.342065679486544205e-01	1.700000000000000000e+01
1.406159999950581550e+03	4.014796639005773216e-01	3.612036710007302531e-01	5.136597419442643364e-01	2.200000000000000000e+01
1.406999999950549864e+03	2.136723510381237645e-01	5.283387085741697575e-01	4.334700267998843337e-01	2.800000000000000000e+01
1.407839999950517949e+03	3.028929108197928599e-01	4.602341006930554812e-01	4.728897216523697544e-01	2.300000000000000000e+01
1.408679999950486263e+03	2.844705892851138174e-01	4.272757165965241910e-01	5.830459576536237698e-01	1.900000000000000000e+01
1.409519999950461624e+03	2.401389143364305312e-01	4.776466098489233758e-01	7.339945333755237833e-01	2.600000000000000000e+01
1.410359999950429710e+03	3.707547997683029450e-01	5.693914736908620711e-01	7.041396096624032985e-01	1.700000000000000000e+01
1.411199999950397796e+03	2.730713398519419854e-01	4.582174523691460166e-01	4.435704642292619404e-01	2.300000000000000000e+01
1.412039999950373158e+03	2.591637007828921924e-01	3.525876778799226230e-01	5.231575547973759122e-01	1.300000000000000000e+01
1.412879999950341471e+03	3.199955728845118585e-01	5.446511231910253770e-01	4.529678396529965845e-01	2.500000000000000000e+01
1.413719999950309557e+03	2.936032519121454243e-01	4.482606454010209518e-01	6.331798742261267599e-01	1.900000000000000000e+01
1.414559999950284919e+03	3.093052164796432635e-01	3.537432871418992875e-01	6.336709016586401511e-01	1.900000000000000000e+01
1.415399999950253004e+03	3.564839684197522729e-01	4.300319171460547096e-01	5.351439839561815681e-01	2.500000000000000000e+01
1.416239999950221318e+03	3.959216008554662380e-01	4.427972635935422119e-01	4.260479208205807389e-01	3.200000000000000000e+01
1.417079999950196679e+03	5.623172544160937036e-01	4.417786095521645251e-01	5.060813999637061578e-01	1.600000000000000000e+01
1.417919999950164765e+03	3.066231099586325115e-01	4.885597982231839609e-01	7.568067813981014247e-01	2.700000000000000000e+01
1.418759999950133079e+03	3.607894753051823500e-01	4.389656798865324561e-01	6.485253774118979742e-01	1.500000000000000000e+01
1.419599999950108213e+03	3.313440154451186004e-01	5.515261742473693829e-01	5.387485716994047102e-01	2.000000000000000000e+01
1.420439999950076526e+03	3.425188053564589552e-01	5.198343984797499928e-01	7.186258148412769664e-01	1.800000000000000000e+01
1.421279999950044839e+03	2.950143579369282065e-01	4.316296491970561533e-01	6.385700162694010196e-01	2.400000000000000000e+01
1.422119999950019974e+03	3.675147317570406358e-01	5.924172003755412419e-01	7.283468219818938216e-01	1.900000000000000000e+01
1.422959999949988287e+03	3.202569590896722218e-01	4.941896493272643909e-01	6.177776765487537070e-01	2.300000000000000000e+01
1.423799999949956373e+03	2.417403071104970991e-01	3.935595168449363968e-01	6.476102808331227756e-01	2.000000000000000000e+01
1.424639999949931735e+03	2.576377368847566629e-01	4.674091303640981465e-01	5.369964965424824932e-01	1.600000000000000000e+01
1.425479999949900048e+03	2.700247237286674817e-01	4.033111067627075386e-01	7.374986836893691056e-01	1.900000000000000000e+01
1.426319999949868134e+03	3.356111055602291060e-01	5.112423783034465430e-01	6.091056825594143298e-01	2.300000000000000000e+01
1.427159999949843495e+03	2.803134671025055979e-01	5.491165480268342947e-01	3.697752654219317314e-01	1.600000000000000000e+01
1.427999999949811581e+03	3.871784650594811694e-01	5.017635815957799394e-01	7.295074322769257158e-01	2.900000000000000000e+01
1.428839999949779894e+03	3.532968817735770983e-01	5.298051411068591676e-01	5.891280019881652841e-01	2.100000000000000000e+01
1.429679999949755256e+03	3.204135037723574442e-01	5.372709725331876740e-01	6.489717659869103095e-01	2.500000000000000000e+01
1.430519999949723342e+03	2.994288556402295853e-01	5.241615340534977463e-01	5.391838005600422257e-01	2.700000000000000000e+01
1.431359999949691428e+03	3.161852518158525527e-01	4.186188989488073275e-01	5.690833631306646545e-01	2.600000000000000000e+01
1.432199999949659741e+03	2.152453810712380289e-01	5.060474992009584838e-01	4.686146551269012583e-01	2.600000000000000000e+01
1.433039999949635103e+03	2.449882871745749924e-01	3.490760189833554961e-01	6.882687039812664942e-01	1.700000000000000000e+01
1.433879999949603189e+03	3.311418366791691881e-01	4.688990717764784932e-01	7.577888362631282071e-01	1.700000000000000000e+01
1.434719999949571502e+03	3.986249379819888361e-01	5.457282092798489970e-01	6.382352248381404358e-01	1.900000000000000000e+01
1.435559999949546636e+03	2.352661312833745910e-01	4.720040608870856857e-01	7.593623559900470887e-01	2.600000000000000000e+01
1.436399999949514950e+03	2.075041928319691920e-01	3.957984403059082723e-01	6.398868625656857212e-01	2.100000000000000000e+01
1.437239999949483263e+03	2.546759006420522553e-01	4.602255013720863985e-01	7.505341259994540160e-01	2.500000000000000000e+01
1.438079999949458397e+03	1.535989594852900098e-01	3.799218262582595429e-01	5.315385002932306868e-01	2.000000000000000000e+01
1.438919999949426710e+03	1.705607031280536035e-01	2.746547184468042246e-01	7.618621320101151007e-01	2.300000000000000000e+01
1.439759999949394796e+03	1.636888758714860614e-01	3.574126839093025865e-01	8.616166182938571616e-01	1.900000000000000000e+01
1.440599999949370158e+03	2.186924295350678449e-01	4.754534081738839291e-01	6.117282154376115777e-01	2.900000000000000000e+01
1.441439999949338471e+03	1.636927855125733799e-01	4.916922141203983188e-01	6.917170557232359407e-01	2.700000000000000000e+01
1.442279999949306557e+03	2.310880915412418801e-01	3.996350270158650630e-01	6.417505348663614662e-01	3.000000000000000000e+01
1.443119999949281919e+03	1.823721189754472505e-01	4.797112018857259130e-01	5.421076457263720449e-01	2.500000000000000000e+01
1.443959999949250005e+03	2.453242531352977096e-01	4.406747532448456184e-01	7.122862011563779738e-01	2.700000000000000000e+01
1.444799999949218318e+03	1.493094392223532907e-01	4.440166724223821859e-01	5.626767911595114136e-01	2.700000000000000000e+01
1.445639999949193680e+03	3.192087572051356403e-01	3.690902029034734966e-01	6.425986731588850809e-01	2.100000000000000000e+01
1.446479999949161765e+03	2.052638506682100683e-01	3.194455971750507217e-01	5.428665063038935479e-01	3.600000000000000000e+01
1.447319999949129851e+03	2.077633199932833463e-01	4.028643414027079928e-01	6.532459365926528427e-01	2.700000000000000000e+01
1.448159999949105213e+03	1.684420043745546991e-01	3.156859873774919834e-01	4.428107077320153628e-01	2.400000000000000000e+01
1.448999999949073526e+03	8.364471783832527763e-02	2.886009947896184258e-01	5.519179305819927883e-01	1.300000000000000000e+01
1.449839999949041612e+03	3.348114850370009776e-02	2.005141210554928222e-01	7.911144311469704427e-01	1.800000000000000000e+01
1.450679999949016974e+03	2.923806591188693460e-02	2.202953388079045283e-01	6.213153060057252652e-01	2.900000000000000000e+01
1.451519999948985060e+03	-3.131464530721572714e-02	1.211495186851720973e-01	6.213153060057252652e-01	1.900000000000000000e+01
1.452359999948953373e+03	6.977342942366959733e-03	1.328455192278319430e-01	4.808354382875861255e-01	2.700000000000000000e+01
1.453199999948928735e+03	4.180805505399121103e-03	1.103897773199697951e-01	6.199984597094378991e-01	2.100000000000000000e+01
1.454039999948896821e+03	-2.501994872786639235e-02	1.704792043621434772e-01	4.792395991319176041e-01	2.500000000000000000e+01
1.454879999948865134e+03	-2.697458083300219300e-02	1.152088810228573124e-01	5.580343499793847251e-01	2.300000000000000000e+01
1.455719999948840268e+03	-7.445853462711937709e-02	8.842483660787969768e-02	6.174875239749950673e-01	1.700000000000000000e+01
1.456559999948808581e+03	-2.234937912054135722e-02	1.191131942221623774e-01	6.599761402806882948e-01	2.400000000000000000e+01
1.457399999948776895e+03	6.726820288837487283e-02	2.022849016637628949e-01	4.602997719975721047e-01	2.400000000000000000e+01
1.458239999948744980e+03	-5.314434274888668597e-02	9.316696868608609350e-02	6.382352248381404358e-01	1.900000000000000000e+01
1.459079999948720342e+03	1.156982734971485627e-01	1.902399968575441136e-01	6.367621425406002622e-01	2.500000000000000000e+01
1.459919999948688428e+03	-4.783728436957446206e-02	4.314680325627939794e-02	3.565612676818452620e-01	2.400000000000000000e+01
1.460759999948656741e+03	8.740205179763549381e-02	1.229902028946625592e-01	4.057019696749466497e-01	2.600000000000000000e+01
1.461599999948632103e+03	7.480542295438752376e-02	2.049347218624575362e-01	3.851663033849308526e-01	2.100000000000000000e+01
1.462439999948600189e+03	2.073071380026441091e-01	1.359457663481791201e-01	3.144074428074099536e-01	3.100000000000000000e+01
1.463279999948568275e+03	1.176956427440138953e-01	9.424331548893860599e-02	3.618295487867135840e-01	2.300000000000000000e+01
1.464119999948543636e+03	-5.036613517763655068e-02	1.114766401135707241e-01	3.291623770510168079e-01	3.200000000000000000e+01
1.464959999948511950e+03	1.457619963189173973e-01	2.984066822309117128e-03	2.471982673209631720e-01	2.000000000000000000e+01
1.465799999948480036e+03	1.342537061475468363e-01	1.965163793716762086e-01	3.448212481590222644e-01	2.400000000000000000e+01
1.466639999948455397e+03	1.458687771879461081e-01	4.476752324388932891e-02	1.721205972801977957e-01	2.800000000000000000e+01
1.467479999948423483e+03	1.921521375951584787e-01	1.901370863766054242e-01	2.303015638370222717e-01	3.200000000000000000e+01
1.468319999948391796e+03	2.729258872304853867e-01	1.366052733626901272e-01	5.882848153948216918e-02	2.500000000000000000e+01
1.469159999948367158e+03	3.636309879022157077e-01	9.392909697813500713e-02	5.740003809944393964e-02	2.000000000000000000e+01
1.469999999948335244e+03	3.650690890809968892e-01	2.346171999441537537e-03	1.564403026631668858e-01	2.500000000000000000e+01
1.470839999948303557e+03	3.330221894384415293e-01	-3.879856987611951524e-02	2.152685326537602251e-01	3.600000000000000000e+01
1.471679999948278692e+03	2.293401501149681110e-01	-7.314689888666769946e-02	1.827687566336919645e-01	2.800000000000000000e+01
1.472519999948247005e+03	4.587498014021562653e-02	1.430370494605526233e-02	-4.042292167764571786e-02	3.400000000000000000e+01
1.473359999948215318e+03	1.342041566521494644e-01	1.708449983889295254e-01	1.052805882878602439e-01	2.900000000000000000e+01
1.474199999948190452e+03	2.924374647558138918e-01	-7.901290937850369289e-02	3.019549934040202110e-01	3.000000000000000000e+01
1.475039999948158766e+03	1.362359480473180895e-01	-1.160297150114733000e-01	1.801582793895941670e-01	2.500000000000000000e+01
1.475879999948126851e+03	1.451576762508928198e-01	-1.010258336834901627e-01	1.395668145277038086e-01	3.400000000000000000e+01
1.476719999948102213e+03	3.026458363422470654e-01	-8.753492947960950232e-02	7.957797424207946335e-02	2.800000000000000000e+01
1.477559999948070526e+03	1.677487124638155080e-01	1.075074018697268485e-01	-1.183930948358380419e-02	3.500000000000000000e+01
1.478399999948038612e+03	2.572316486165817651e-01	8.513028803264965916e-02	1.256385950675964480e-01	3.300000000000000000e+01
1.479239999948013974e+03	1.931080415222652391e-01	2.121173564770018061e-02	1.829044650456466137e-01	2.500000000000000000e+01
1.480079999947982060e+03	2.187456117284618529e-01	3.634381752707582791e-02	7.071716102808611737e-02	2.400000000000000000e+01
1.480919999947950373e+03	2.731311028384624251e-01	1.165644007109847280e-01	-1.143666384634833832e-02	3.500000000000000000e+01
1.481759999947925735e+03	1.474866117127398013e-01	7.053699006270974792e-02	7.611935870545982752e-02	3.300000000000000000e+01
1.482599999947893821e+03	1.552947326223907965e-01	7.436547204784105247e-02	1.838650964016483869e-01	3.100000000000000000e+01
1.483439999947861907e+03	1.455142793773589460e-01	4.653127865593376100e-02	-1.807669389965571582e-02	5.100000000000000000e+01
1.484279999947830220e+03	2.230743053735189108e-01	1.207960150053768444e-01	-4.149156649849983225e-02	3.600000000000000000e+01
1.485119999947805582e+03	3.424495624282570816e-01	5.149515686050420982e-02	6.466949175639635783e-02	3.300000000000000000e+01
1.485959999947773667e+03	2.101795188289230509e-01	1.569882889181908325e-01	1.187660871301510213e-03	2.500000000000000000e+01
1.486799999947741981e+03	1.546186073284943063e-01	4.845296988016301043e-02	5.838657256309920385e-02	2.200000000000000000e+01
1.487639999947717115e+03	2.710879088271518356e-01	2.520928757631502037e-02	1.371590039818144646e-01	2.900000000000000000e+01
1.488479999947685428e+03	2.628430985126897212e-01	1.641660792790187173e-01	1.956189633980227605e-01	3.000000000000000000e+01
1.489319999947653741e+03	2.420781586846381117e-01	1.913245358673698604e-02	3.142574782442344450e-01	4.300000000000000000e+01
1.490159999947628876e+03	3.596784949177376234e-01	-1.131000732751807902e-02	-3.732720119705756900e-02	3.100000000000000000e+01
1.490999999947597189e+03	2.433123868379354349e-01	2.972917747229963936e-02	7.993866878099176176e-02	2.800000000000000000e+01
1.491839999947565275e+03	3.444845911469585076e-01	-8.251195919105391852e-02	1.495927176353561983e-01	3.300000000000000000e+01
1.492679999947540637e+03	3.270424090489747471e-01	1.974546396018777017e-01	-8.376214348336574744e-03	3.600000000000000000e+01
1.493519999947508950e+03	1.263271954142908271e-01	2.256640987651685748e-01	-7.856592949271723469e-02	2.400000000000000000e+01
1.494359999947477036e+03	1.349806159312052500e-01	2.568679812105543192e-01	-6.126658037154131264e-02	2.700000000000000000e+01
1.495199999947452397e+03	2.235490416161916016e-01	1.897052408490207398e-01	-9.397839096474136511e-02	3.300000000000000000e+01
1.496039999947420483e+03	1.430573891970929878e-01	1.434564498810253497e-01	-8.488232782914062469e-02	3.200000000000000000e+01
1.496879999947388796e+03	4.666472403923194179e-02	1.701118494111071300e-01	-1.643352812730825008e-02	2.200000000000000000e+01
1.497719999947364158e+03	1.721743497345009644e-01	1.696782200872117841e-01	-9.468970437392698614e-03	2.900000000000000000e+01
1.498559999947332244e+03	1.518894103943431162e-01	1.395336428941273965e-01	-1.013103233093168853e-01	3.000000000000000000e+01
1.499399999947300330e+03	1.744253956900756464e-01	8.217471156722311321e-02	9.656933095937381140e-02	1.900000000000000000e+01
1.500239999947275692e+03	8.822349906711934864e-02	6.080666204139895115e-02	1.298706264490023798e-02	2.400000000000000000e+01
1.501079999947244005e+03	8.248599323789918003e-02	7.766394275432375593e-02	1.192708777579247759e-01	3.400000000000000000e+01
1.501919999947212091e+03	-9.943000619963981990e-02	5.186231588218426225e-02	-4.250351682774988760e-02	4.000000000000000000e+01
1.502759999947187453e+03	6.850070162784049899e-03	7.579818738786414656e-02	-1.137422451234080256e-01	2.300000000000000000e+01
1.503599999947155538e+03	9.036904777793353105e-02	-3.702417561042992133e-02	-1.153604037078270750e-01	3.200000000000000000e+01
1.504439999947123852e+03	1.000218838990925008e-01	1.499708535764021633e-01	-6.606346571347199159e-02	3.100000000000000000e+01
1.505279999947099213e+03	1.258613524897285174e-01	7.661258586603381104e-02	-3.779322144164432018e-02	2.500000000000000000e+01
1.506119999947067299e+03	1.981448823738638509e-01	9.021962313859255289e-02	-7.041575431984270494e-02	3.000000000000000000e+01
1.506959999947035612e+03	5.876010415861898650e-02	1.219945586587858344e-01	1.666040051382777776e-02	2.300000000000000000e+01
1.507799999947010747e+03	1.940711685437754852e-01	1.073614902026527318e-01	1.505340164378354828e-02	3.000000000000000000e+01
1.508639999946979060e+03	1.421941346232351577e-01	3.902521575132311682e-02	5.371423591874702197e-02	2.400000000000000000e+01
1.509479999946947373e+03	1.565882326966416827e-01	9.073360344864767058e-02	-5.934352582008584065e-02	2.900000000000000000e+01
1.510319999946915459e+03	7.534551149401735870e-02	-2.109289614917209121e-02	-9.262448184642657623e-02	2.100000000000000000e+01
1.511159999946890821e+03	9.910174475790256565e-02	2.099238476129272613e-02	-1.354925284408814434e-01	3.100000000000000000e+01
1.511999999946858907e+03	8.274119839181182101e-02	3.811161500767568100e-02	-1.774679074469309725e-02	3.200000000000000000e+01
1.512839999946827220e+03	9.692484571553094952e-02	5.795787483540237872e-02	-1.094877061872403523e-01	3.100000000000000000e+01
1.513679999946802582e+03	1.999789992646583414e-02	1.900971810203522239e-02	-4.196516277855844024e-02	2.200000000000000000e+01
1.514519999946770668e+03	9.925535738507562655e-02	-4.188712326786969697e-04	-9.512336194677040169e-02	3.100000000000000000e+01
1.515359999946738753e+03	1.941320585651489239e-01	5.486170257126055105e-02	-4.760081853808673102e-02	3.000000000000000000e+01
1.516199999946714115e+03	1.076201757645876000e-01	1.509916178721582014e-01	-9.929709512313422692e-02	2.600000000000000000e+01
1.517039999946682428e+03	1.825664637784782940e-01	1.717138890249465533e-01	-1.497769628412726206e-01	3.200000000000000000e+01
1.517879999946650514e+03	3.912889159539751915e-01	-2.627006188821621180e-01	-1.103795874175386160e-01	3.700000000000000000e+01
1.518719999946625876e+03	1.231358199027106082e-01	-1.279632814640496719e-01	-1.214843991406939772e-01	3.100000000000000000e+01
1.519559999946593962e+03	1.467274400225555553e-01	4.562128511894059102e-02	-1.330355994388612295e-01	3.400000000000000000e+01
1.520399999946562275e+03	5.442934586584868839e-02	5.317010325092930145e-02	-1.351336257414188502e-01	2.500000000000000000e+01
1.521239999946537637e+03	2.622289641988828635e-02	5.412735695495562993e-02	-1.480351514789979284e-01	4.300000000000000000e+01
1.522079999946505723e+03	1.444287474060956811e-01	6.281159288450410827e-02	-6.239859979974360371e-02	3.100000000000000000e+01
1.522919999946474036e+03	8.283010976753146792e-02	1.023340364618139375e-01	5.101624180188224500e-03	3.900000000000000000e+01
1.523759999946449170e+03	2.169496313436809487e-01	5.799778763475593735e-02	-1.256460766829565756e-01	2.300000000000000000e+01
1.524599999946417483e+03	1.332543302803905760e-01	-2.062928070871805630e-02	-1.166281315479853475e-01	3.100000000000000000e+01
1.525439999946385797e+03	1.654036718964526642e-01	6.439239238320304537e-02	-7.830208870428112533e-02	3.200000000000000000e+01
1.526279999946360931e+03	1.062003209666464443e-01	1.017296682495416604e-01	-9.652414143692666926e-03	2.900000000000000000e+01
1.527119999946329244e+03	1.245362463227550620e-01	8.081176668342671121e-02	-4.073490643809662970e-02	2.300000000000000000e+01
1.527959999946297330e+03	1.161729396968915751e-01	1.512842854393916525e-01	-1.317616001606252141e-01	2.900000000000000000e+01
1.528799999946272692e+03	4.926146345977144847e-02	1.547055523395943766e-01	-1.734132378881705350e-01	2.900000000000000000e+01
1.529639999946241005e+03	4.944560582078594280e-02	1.105155434354969657e-01	3.526991581554295152e-02	2.900000000000000000e+01
1.530479999946209091e+03	-3.416162629712715670e-02	7.067797415784227155e-02	-1.459616761195370316e-02	3.900000000000000000e+01
1.531319999946184453e+03	6.625143117144460803e-03	5.971589753150219337e-02	2.054038323880469363e-01	2.900000000000000000e+01
1.532159999946152539e+03	1.562929920574127607e-01	-8.391016501558823393e-03	5.522527695804191339e-02	3.200000000000000000e+01
1.532999999946120852e+03	1.586446200529785244e-01	-6.318760587296523568e-02	4.545963095992267000e-02	3.500000000000000000e+01
1.533839999946088938e+03	8.465977266372703980e-02	9.796042194801302117e-02	-7.480820218508421604e-02	3.800000000000000000e+01
1.534679999946064299e+03	3.484000472021975270e-02	3.965761219711971819e-02	7.486816609803170763e-02	2.700000000000000000e+01
1.535519999946032385e+03	2.037215056780503630e-01	1.650627224623235634e-02	1.650467215280366773e-01	3.200000000000000000e+01
1.536359999946000698e+03	5.925838218694678972e-02	1.316672743260323131e-01	1.480120781177918232e-02	3.100000000000000000e+01
1.537199999945976060e+03	1.253885548500122127e-02	2.157644026062754961e-02	1.646672912392759258e-01	3.600000000000000000e+01
1.538039999945944146e+03	1.153391486505768171e-01	4.760610251928909520e-02	2.442177752301999405e-02	2.300000000000000000e+01
1.538879999945912459e+03	1.829771814604441715e-01	1.336060402060965657e-01	-1.570847839176461314e-01	3.500000000000000000e+01
1.539719999945887594e+03	1.841816624766927646e-01	-4.653645288443186701e-02	-1.089149770751958179e-01	3.300000000000000000e+01
1.540559999945855907e+03	8.691665514550805938e-02	-9.280344651330096895e-04	-4.994167079772449114e-02	3.000000000000000000e+01
1.541399999945824220e+03	1.459637570007288332e-01	5.371406117733990015e-02	-1.604103788014881182e-01	3.500000000000000000e+01
1.542239999945799354e+03	1.923740701192961922e-01	-1.785020279374549546e-02	6.969005862788968386e-02	3.800000000000000000e+01
1.543079999945767668e+03	7.854193679751020341e-02	-3.642756077541875470e-02	9.902047576537187368e-02	3.400000000000000000e+01
1.543919999945735753e+03	9.392907348394174960e-02	4.807738874627354164e-02	-8.239680796029302812e-02	3.200000000000000000e+01
1.544759999945711115e+03	7.116804745275473465e-02	-7.980001637429801065e-02	1.366769357465567047e-01	4.000000000000000000e+01
1.545599999945679428e+03	1.272213846893031075e-01	1.724738409138559803e-02	1.589575574028545546e-02	3.100000000000000000e+01
1.546439999945647514e+03	1.128731259793696040e-01	-6.838615581694185153e-02	3.490254116088298275e-02	3.900000000000000000e+01
1.547279999945622876e+03	9.948148666387268690e-02	-1.754920610483399201e-01	6.388700715273110120e-02	3.900000000000000000e+01
1.548119999945590962e+03	2.540599790497637400e-01	4.316934927542526168e-02	8.350757686396947932e-02	5.200000000000000000e+01
1.548959999945559275e+03	2.350532503403641726e-01	2.009039338777895978e-02	1.433848200058420730e-01	4.000000000000000000e+01
1.549799999945534637e+03	8.646602415564430544e-02	5.204885574565132345e-02	9.270407742894759551e-02	4.000000000000000000e+01
1.550639999945502723e+03	8.747125978192116236e-02	2.085691501889730404e-01	-3.803246371982149654e-02	3.700000000000000000e+01
1.551479999945470809e+03	4.450071058030147242e-02	5.743404208436864167e-02	-8.882480344046816967e-02	2.700000000000000000e+01
1.552319999945446170e+03	1.202373972594799056e-01	2.881413006361022155e-02	8.972443369074190045e-02	2.900000000000000000e+01
1.553159999945414484e+03	1.525336096882945469e-01	8.872719695350639313e-03	1.284522262519565139e-01	3.300000000000000000e+01
1.553999999945382569e+03	1.239755863176021933e-01	-3.677704898798772604e-02	1.820671253569994263e-02	4.100000000000000000e+01
1.554839999945357931e+03	7.527796751568871514e-02	6.425258647153597735e-02	-6.209459975243358798e-02	4.200000000000000000e+01
1.555679999945326017e+03	1.740506284240765922e-01	1.642456760595489840e-01	1.269679842400406322e-01	3.500000000000000000e+01
1.556519999945294330e+03	1.574282417960404246e-01	8.856353826955221109e-02	2.860082488037645199e-01	3.300000000000000000e+01
1.557359999945269692e+03	1.217116891742904272e-01	-9.221152598453130622e-03	1.263988388068990609e-01	4.000000000000000000e+01
1.558199999945237778e+03	1.811031150450048699e-02	-2.701504466661219794e-02	9.715769938442164744e-02	4.000000000000000000e+01
1.559039999945206091e+03	1.375194138084410156e-01	-8.414714256318234220e-02	3.463430402350238246e-01	4.000000000000000000e+01
1.559879999945174177e+03	8.700924398326037590e-02	4.821768074613075328e-02	1.474720107935478808e-02	3.700000000000000000e+01
1.560719999945149539e+03	3.548526706714483225e-02	4.504908603778368104e-02	-4.613441635629422777e-02	2.900000000000000000e+01
1.561559999945117852e+03	1.283451824842778421e-01	5.959143446971815195e-02	3.370934764245037130e-02	4.000000000000000000e+01
1.562399999945085938e+03	1.732795254269881013e-01	1.913750514123790936e-02	1.337205073568261682e-01	4.900000000000000000e+01
1.563239999945061300e+03	8.807934367364467221e-02	4.467168672282895159e-02	3.218320209936731402e-03	3.200000000000000000e+01
1.564079999945029385e+03	1.224486222857308348e-01	4.009908730173705749e-03	2.175639762677139544e-02	4.000000000000000000e+01
1.564919999944997699e+03	9.407468608483426920e-02	-4.064685146135715854e-02	-9.017423296015580902e-02	3.400000000000000000e+01
1.565759999944973060e+03	7.224582947057811566e-02	-2.167816203740002834e-02	-2.007656978220468957e-01	5.500000000000000000e+01
1.566599999944941146e+03	1.317308100938525683e-01	4.467653865267351421e-02	1.984977610291829286e-01	3.300000000000000000e+01
1.567439999944909232e+03	1.337744512561229726e-01	1.282954601061092603e-02	-6.247313412146793254e-02	3.500000000000000000e+01
1.568279999944884594e+03	1.639677347581169897e-01	3.492717140535894771e-02	1.172367133047722554e-01	4.100000000000000000e+01
1.569119999944852907e+03	9.072579826210258602e-02	4.050331677150076359e-02	-3.756501274629453491e-03	3.100000000000000000e+01
1.569959999944820993e+03	8.046828304222941597e-02	4.979116453425902478e-02	-5.478319499715711416e-02	3.700000000000000000e+01
1.570799999944796355e+03	1.036421148288013683e-01	1.913124819179046199e-02	-5.285382144046391062e-03	3.800000000000000000e+01
1.571639999944764440e+03	1.566043967564141326e-01	2.112555534606563867e-02	2.944133055678208599e-01	4.100000000000000000e+01
1.572479999944732754e+03	1.459598494345399899e-01	1.885490819719795041e-01	4.347588956029557750e-02	3.200000000000000000e+01
1.573319999944708115e+03	1.641053994097489976e-01	8.452896649762919878e-02	2.322818001221373940e-01	2.100000000000000000e+01
1.574159999944676201e+03	1.226850755900663614e-01	7.022233256227394804e-02	1.919470086908794393e-01	3.500000000000000000e+01
1.574999999944644514e+03	-1.621046424522774032e-01	4.306662513287324856e-01	-2.819806759599963186e-02	3.900000000000000000e+01
1.575839999944619649e+03	3.934591997261804863e-02	7.525108504226274420e-02	-1.679637135941192128e-01	4.800000000000000000e+01
1.576679999944587962e+03	1.950383839691482990e-03	9.423344537031752566e-03	-6.844358131225769526e-02	4.900000000000000000e+01
1.577519999944556275e+03	-1.153880793573698327e-01	4.355586333894478912e-02	-8.957071246416381527e-02	3.100000000000000000e+01
1.578359999944531410e+03	-1.436732826896047754e-04	5.016561006929443067e-02	-1.500840593254273436e-01	3.900000000000000000e+01
1.579199999944499723e+03	5.131314073198467440e-02	6.326279746510365953e-02	-1.207871213310713898e-01	3.200000000000000000e+01
1.580039999944467809e+03	-2.815548697178371640e-03	9.103031912538561699e-02	1.781791437201496464e-02	3.700000000000000000e+01
1.580879999944443171e+03	3.777007280951849566e-02	1.140966049032723362e-01	1.619975578759502710e-02	3.300000000000000000e+01
1.581719999944411484e+03	-1.394379717234635052e-01	9.288807109713026477e-02	-5.217527938069288496e-03	2.600000000000000000e+01
1.582559999944379570e+03	6.278318420572048808e-02	4.164449754911991874e-02	-6.578667337120913672e-02	4.000000000000000000e+01
1.583399999944354931e+03	1.846094271009945942e-02	5.981608535698335061e-02	-8.638929794747607360e-02	3.700000000000000000e+01
1.584239999944323017e+03	7.742940636937589716e-02	1.052569841949502205e-01	5.247241118624268452e-02	3.500000000000000000e+01
1.585079999944291330e+03	3.089195327367022514e-02	7.003360876337794139e-03	3.188094632435234388e-02	2.500000000000000000e+01
1.585919999944259416e+03	-1.549900262066685741e-01	2.695935433044329699e-01	-1.278623802450153946e-01	4.400000000000000000e+01
1.586759999944234778e+03	-3.712179498775114439e-02	-1.229578562528725882e-01	-1.671035196674948153e-01	2.600000000000000000e+01
1.587599999944202864e+03	6.349676539441873047e-02	-7.412825287597790691e-02	-1.169138045231146172e-01	3.800000000000000000e+01
1.588439999944171177e+03	5.254420727432318472e-02	-9.532966896358274766e-02	1.217109889810918943e-02	2.700000000000000000e+01
1.589279999944146539e+03	4.635331315186874690e-02	-2.202447835099619056e-02	-1.284538451069074938e-01	4.400000000000000000e+01
1.590119999944114625e+03	4.000426042063054410e-02	5.181450859800307285e-02	3.175818946622310790e-02	3.300000000000000000e+01
1.590959999944082938e+03	3.508757197137413186e-02	-5.301996674248954378e-02	-2.180520953893960723e-01	3.600000000000000000e+01
1.591799999944058072e+03	6.935989604523484786e-02	3.405998001987065038e-02	3.181398803810076004e-02	3.500000000000000000e+01
1.592639999944026385e+03	5.698723669699035099e-03	2.004109539130105588e-02	3.155731460746746819e-02	3.600000000000000000e+01
1.593479999943994699e+03	-1.288012975449248643e-02	1.134358233879719791e-01	1.215238354643410901e-01	3.300000000000000000e+01
1.594319999943969833e+03	3.829362254853663217e-02	1.066152366384169881e-01	6.195906432497944039e-02	4.400000000000000000e+01
1.595159999943938146e+03	2.111911856571424551e-02	2.177307038894227276e-02	1.823161751849897705e-01	3.800000000000000000e+01
1.595999999943906232e+03	3.409439801573199702e-02	1.276438556713035410e-01	2.021599391837334281e-01	2.800000000000000000e+01
1.596839999943881594e+03	3.034979919230451628e-02	1.593517599545375418e-01	1.822492168987381866e-01	4.000000000000000000e+01
1.597679999943849907e+03	5.055148522395569444e-02	-2.845714796652387690e-02	1.127625637600022657e-01	3.300000000000000000e+01
1.598519999943817993e+03	7.107453191980539486e-02	1.203935079596369917e-01	2.430303969050084945e-01	3.500000000000000000e+01
1.599359999943793355e+03	-9.444252417899079433e-02	3.833525898845451252e-01	1.127290846168751415e-01	3.600000000000000000e+01
1.600199999943761441e+03	3.519686133644128745e-02	1.397652612027417973e-01	1.822380571843607022e-01	3.200000000000000000e+01
1.601039999943729754e+03	2.860683296614041637e-03	1.271186574259068891e-01	2.822938557562388873e-01	3.000000000000000000e+01
1.601879999943705116e+03	2.586571218677846673e-02	6.626462942340261009e-02	7.271792490250028607e-02	3.500000000000000000e+01
1.602719999943673201e+03	3.513942417845328237e-02	6.728759652257387813e-02	3.222715363274875067e-01	2.600000000000000000e+01
1.603559999943641287e+03	1.120702328600451381e-01	-1.122081855102408099e-02	1.111444051755814399e-01	2.900000000000000000e+01
1.604399999943616649e+03	1.308384649975984360e-01	-1.995311197523719215e-02	2.505641000280665054e-01	3.100000000000000000e+01
1.605239999943584962e+03	7.422169342405382508e-02	1.874927137015625078e-01	-1.988228854694673586e-02	3.500000000000000000e+01
1.606079999943553048e+03	4.182388273482828822e-02	1.758065596201134895e-01	-1.705630311238399699e-01	2.700000000000000000e+01
1.606919999943528410e+03	7.495667636104386133e-02	1.266090867996965130e-01	1.842143486800784657e-02	2.900000000000000000e+01
1.607759999943496496e+03	-3.664122422168958337e-03	1.858850590734402175e-01	-2.226945365695236490e-01	2.700000000000000000e+01
1.608599999943464809e+03	1.051828048915339764e-01	-5.874597235125200712e-02	4.691487342734079746e-02	3.200000000000000000e+01
1.609439999943433122e+03	6.629511973011759096e-02	3.417809903313262510e-02	1.066805194254598632e-01	3.900000000000000000e+01
1.610279999943408257e+03	1.159514089116342461e-01	5.872827814473247088e-02	9.640152656607670068e-02	3.400000000000000000e+01
1.611119999943376570e+03	1.429845253063746213e-01	-5.447062356409126949e-02	1.959216588479391064e-01	3.600000000000000000e+01
1.611959999943344656e+03	5.451773724447406266e-02	3.046132554390013070e-03	1.557654228466844870e-01	2.900000000000000000e+01
1.612799999943320017e+03	1.139965249730998664e-01	3.821738487545367491e-02	3.961113739923187715e-01	3.600000000000000000e+01
1.613639999943288331e+03	9.617974267144902001e-02	1.425205756803791246e-01	7.673631799733549030e-02	4.100000000000000000e+01
1.614479999943256416e+03	1.537315484608612337e-01	5.175476286208713361e-02	7.205026001098513433e-03	2.800000000000000000e+01
1.615319999943231778e+03	1.122543329715064431e-01	4.953369403231100421e-02	1.173277828592267369e-01	5.100000000000000000e+01
1.616159999943199864e+03	1.011531463766921490e-01	2.171221376628587052e-01	-5.299584885765629139e-02	3.600000000000000000e+01
1.616999999943168177e+03	1.499202419833842725e-01	1.150098134558081853e-01	1.770376302854690387e-01	3.400000000000000000e+01
1.617839999943143539e+03	1.021401147435909706e-01	1.963353473098248259e-01	1.726082457297506423e-02	3.600000000000000000e+01
1.618679999943111625e+03	3.037661723437423689e-02	1.815755094014068760e-01	8.669167913983555351e-02	3.100000000000000000e+01
1.619519999943079711e+03	9.253408777052385403e-03	1.914786230685443513e-01	-1.435733401144378973e-02	3.200000000000000000e+01
1.620359999943055072e+03	2.111303608870684911e-01	-6.119274072187153024e-03	8.529671484292267181e-02	3.500000000000000000e+01
1.621199999943023386e+03	7.883813285567242701e-02	1.124157543205086540e-01	1.456538257029311723e-01	2.200000000000000000e+01
1.622039999942991471e+03	3.447649845656322043e-01	5.480245033677277888e-02	-7.362079286267286804e-02	3.600000000000000000e+01
1.622879999942966833e+03	3.951218094778248258e-01	-5.702263184251599171e-02	9.628992942232494912e-02	3.300000000000000000e+01
1.623719999942934919e+03	2.542723057221429883e-01	1.875270550029846106e-01	-1.232971611457895911e-01	4.000000000000000000e+01
1.624559999942903232e+03	4.055080822504102400e-01	1.336036384834997648e-01	1.270153108567195765e-01	2.900000000000000000e+01
1.625399999942878594e+03	3.219208245073268415e-01	-2.852814340767118040e-02	1.687023456984038106e-02	2.600000000000000000e+01
1.626239999942846680e+03	2.792549135700141960e-01	9.046289542880003864e-04	2.711574828609730758e-02	3.400000000000000000e+01
1.627079999942814993e+03	1.997666677382419209e-01	-4.519514018053172322e-02	8.636804742295156601e-02	3.700000000000000000e+01
1.627919999942790128e+03	3.031192951292744908e-01	-7.305623063043498178e-03	8.576542284668464688e-02	3.400000000000000000e+01
1.628759999942758441e+03	4.070396490297056857e-01	-1.268920776373274606e-01	1.860555754204429313e-01	4.000000000000000000e+01
1.629599999942726754e+03	2.822414724661967966e-01	4.434186142582241530e-02	9.688139428421438382e-02	3.400000000000000000e+01
1.630439999942701888e+03	3.358009433457951332e-01	5.788320405517843881e-02	-2.249366171076916388e-02	2.100000000000000000e+01
1.631279999942670202e+03	2.758425738046135223e-01	5.451434787284448191e-02	-1.247134228201751682e-02	3.100000000000000000e+01
1.632119999942638287e+03	2.516563313190474105e-01	1.264384928487736204e-01	-9.310744600140985483e-02	2.700000000000000000e+01
1.632959999942613649e+03	4.295873298952876951e-01	1.684332035928886029e-01	1.964573251379544416e-01	3.100000000000000000e+01
1.633799999942581962e+03	2.806719750464239382e-01	-8.287065375798974287e-02	8.662472085358396967e-02	3.100000000000000000e+01
1.634639999942550048e+03	3.774296550826612417e-01	-7.693569128589849981e-02	1.768255957123385791e-01	2.500000000000000000e+01
1.635479999942518134e+03	3.787077259587583455e-01	-6.750335921981331921e-02	9.646848485232828452e-02	3.900000000000000000e+01
1.636319999942493496e+03	3.564547138300326878e-01	4.801985572177258632e-03	2.262118114216966624e-01	3.400000000000000000e+01
1.637159999942461809e+03	3.640873741294932131e-01	8.893788036073502212e-02	1.766581999967082872e-01	3.100000000000000000e+01
1.637999999942429895e+03	4.519635594183917249e-01	7.190471178797430696e-02	1.468590748554650105e-01	3.300000000000000000e+01
1.638839999942405257e+03	2.800192873504947499e-01	1.887080709339983287e-02	2.361671725641949493e-01	4.000000000000000000e+01
1.639679999942373342e+03	3.355148641388936426e-01	1.073671826495825599e-02	4.752632356997952279e-01	1.900000000000000000e+01
1.640519999942341656e+03	2.906174296790595690e-01	-4.588008615273331259e-02	3.357319437035584109e-01	3.500000000000000000e+01
1.641359999942317017e+03	3.515648269534388248e-01	4.209492139236914454e-02	8.430350026351929316e-02	3.000000000000000000e+01
1.642199999942285103e+03	2.159542438337958004e-01	-6.213210501324617496e-02	9.209387681720881957e-02	3.500000000000000000e+01
1.643039999942253417e+03	2.527781144440375272e-01	-6.110724705850323346e-02	2.714242939546904765e-01	3.300000000000000000e+01
1.643879999942228551e+03	3.242720474808109543e-01	-9.963883423685793161e-02	1.998507742277730870e-01	3.200000000000000000e+01
1.644719999942196864e+03	2.988595591653044892e-01	-6.030512799587661732e-02	1.578866644977172662e-01	2.900000000000000000e+01
1.645559999942165177e+03	2.884292085146249462e-01	6.405222802852073016e-02	1.391365525077521426e-01	4.200000000000000000e+01
1.646399999942140312e+03	3.010451739138879645e-01	2.114845254828168208e-02	8.006280880090299590e-02	3.600000000000000000e+01
1.647239999942108625e+03	3.360982668895502457e-01	-3.089436204067297354e-02	-1.211312806372553119e-01	4.300000000000000000e+01
1.648079999942076711e+03	2.709210889849202886e-01	2.664422167818436549e-02	2.675953334581304688e-02	4.100000000000000000e+01
1.648919999942052073e+03	3.620154138508837605e-01	-7.486051835804374832e-02	-2.469122952297819751e-02	3.800000000000000000e+01
1.649759999942020386e+03	3.393451370393982813e-01	-2.689903123369319360e-02	1.660118324826664882e-01	5.500000000000000000e+01
1.650599999941988472e+03	2.926991439117614391e-01	7.194195041374484845e-02	9.688229020394079072e-02	3.500000000000000000e+01
1.651439999941963833e+03	3.083889223059941287e-01	7.397259975810754895e-03	3.672059219208247960e-01	3.100000000000000000e+01
1.652279999941931919e+03	3.530637834152514642e-01	-2.471765122919222790e-02	4.683442127871058069e-01	4.200000000000000000e+01
1.653119999941900232e+03	2.993252413813216606e-01	1.130589929661418580e-02	4.388687193627442973e-01	3.800000000000000000e+01
1.653959999941875594e+03	1.523996472889486142e-01	8.922099565305430247e-03	1.082772545008534593e-01	3.300000000000000000e+01
1.654799999941843680e+03	2.247069310060965108e-01	-1.264223612593990964e-01	9.821029621460208858e-02	2.800000000000000000e+01
1.655639999941811766e+03	2.690193446699780111e-01	-1.590678451142011340e-01	7.872364307586687815e-02	2.900000000000000000e+01
1.656479999941787128e+03	4.095917085795619528e-01	-6.878275866424310436e-02	2.687794416477427006e-01	3.600000000000000000e+01
1.657319999941755441e+03	3.602190683325652287e-01	1.964320605305225342e-02	5.194713439390103993e-01	2.900000000000000000e+01
1.658159999941723527e+03	3.168406081685795073e-01	1.427295541011730506e-02	3.702190448021567271e-01	3.400000000000000000e+01
1.658999999941698889e+03	3.790046136432678736e-01	-2.672259969442691840e-02	3.710002248084287579e-01	3.400000000000000000e+01
1.659839999941666974e+03	2.691553453894179881e-01	5.781718246867129096e-03	2.210895025234314026e-01	2.100000000000000000e+01
1.660679999941635288e+03	3.394503427279893515e-01	-2.867310672257872284e-03	3.706431139484194226e-01	2.600000000000000000e+01
1.661519999941603601e+03	3.129546011665489402e-01	1.395765208061305884e-02	3.501186073727793335e-01	1.900000000000000000e+01
1.662359999941578735e+03	4.621894200842717737e-01	6.227177135217054627e-02	4.702302045165320799e-01	2.100000000000000000e+01
1.663199999941547048e+03	3.735066348603055530e-01	2.123603075926734363e-01	2.201409268015290799e-01	2.100000000000000000e+01
1.664039999941515134e+03	4.292043320141125662e-01	2.142063425773219620e-01	3.705091973759153667e-01	3.200000000000000000e+01
1.664879999941490496e+03	4.220537479123969149e-01	2.330033079154052444e-01	3.225179459634701651e-01	3.200000000000000000e+01
1.665719999941458809e+03	4.361964223877734526e-01	2.118289587612842695e-01	3.738124728310059375e-01	1.700000000000000000e+01
1.666559999941426895e+03	3.817713560989552946e-01	2.913280749975193373e-01	4.749284442685364205e-01	2.500000000000000000e+01
1.667399999941402257e+03	3.827905496191021939e-01	3.125180567107506135e-01	2.868702345698399547e-01	1.700000000000000000e+01
1.668239999941370343e+03	4.532492385221509323e-01	2.325794807572751921e-01	2.968702345698388534e-01	1.800000000000000000e+01
1.669079999941338656e+03	4.071906638946458656e-01	3.349626381163144373e-01	3.880866434367473694e-01	2.300000000000000000e+01
1.669919999941314018e+03	4.141189033637928674e-01	2.640692608067318758e-01	3.122157377556109559e-01	1.700000000000000000e+01
1.670759999941282103e+03	4.058372832500580785e-01	2.661223430043531124e-01	4.357533672125835089e-01	2.500000000000000000e+01
1.671599999941250189e+03	5.348677874035558943e-01	2.463016092805467849e-01	2.772934077963751243e-01	2.700000000000000000e+01
1.672439999941225551e+03	4.620946470685005636e-01	2.793277958176858533e-01	4.282643029470274421e-01	2.500000000000000000e+01
1.673279999941193864e+03	4.690562727415006350e-01	2.349462059995470753e-01	3.898713018170707478e-01	2.700000000000000000e+01
1.674119999941161950e+03	4.827847720698699163e-01	2.337421670979473731e-01	3.917238144033725611e-01	2.600000000000000000e+01
1.674959999941137312e+03	5.070146167998252906e-01	2.356697994274838948e-01	3.214001826864882894e-01	1.100000000000000000e+01
1.675799999941105398e+03	4.744969780993812947e-01	3.185323282771310716e-01	4.911323495414809948e-01	2.200000000000000000e+01
1.676639999941073711e+03	4.910524285038455616e-01	2.794533775188270397e-01	4.934089312740437272e-01	2.800000000000000000e+01
1.677479999941049073e+03	5.118660598843689513e-01	1.890779689261510299e-01	3.952614438603441194e-01	2.600000000000000000e+01
1.678319999941017159e+03	4.695130856683107368e-01	2.850759782782770202e-01	1.661765404391202239e-01	3.000000000000000000e+01
[truncated: 535 more rows]
