# Supplementary material for: Real-time single-molecule 3D tracking in E. coli based on cross-entropy minimization
Source: Nat Commun. 2023 Mar 11;14:1336. doi: 10.1038/s41467-023-36879-1 (PMC10008558; doi:10.1038/s41467-023-36879-1)
Supplement: Supplementary file 3 — Source Data [file 41467_2023_36879_MOESM3_ESM.zip › SourceData/Sup_Fig_14_Tracking_VS_Sim_Validation/Fig_data/20220106_EXP-22-BL9417/txyz_Mean.csv]

time [ms]	x [um]	y [um]	z [um]
0.000000000000000000e+00	-1.099273270778074185e-01	1.089897487679299948e+00	2.128898364920124742e+00
8.199999999618512447e-03	-1.098435573637632778e-01	1.090710643427123205e+00	2.128614369807134032e+00
2.459999999899764589e-02	-1.089733532618613193e-01	1.090945326762293277e+00	2.126334947519003205e+00
4.919999999813740033e-02	-1.086281001965780507e-01	1.091393849260757776e+00	2.126075063664364606e+00
8.199999999689566721e-02	-1.081872075066261651e-01	1.092365437031379782e+00	2.124524325459445695e+00
1.229999999954145551e-01	-1.070695701517752479e-01	1.093155818727463258e+00	2.122574834388579301e+00
1.721999999936940640e-01	-1.068727657012854965e-01	1.094462773248726428e+00	2.122326382596090966e+00
2.295999999915920853e-01	-1.067902535921598367e-01	1.094686984010640574e+00	2.122691233566831315e+00
2.951999999892507276e-01	-1.070382641103541227e-01	1.095028451013206006e+00	2.122674583692685690e+00
3.689999999866699909e-01	-1.072027471575782015e-01	1.096592641580193206e+00	2.120758765241242738e+00
4.509999999837077667e-01	-1.075948459152346048e-01	1.096373746680095573e+00	2.118825902624412283e+00
5.411999999805061634e-01	-1.070111689802877714e-01	1.096877233636684323e+00	2.117080360811379069e+00
6.395999999769230726e-01	-1.081471137343323341e-01	1.096802248180619888e+00	2.116814864853503675e+00
7.461999999731006028e-01	-1.082034069065901938e-01	1.097844860672942291e+00	2.116652486730759009e+00
8.609999999690387540e-01	-1.088887692477241431e-01	1.098305583675254660e+00	2.115602372092866723e+00
9.839999999645954176e-01	-1.095995671116247322e-01	1.098792618173213276e+00	2.115848931764166885e+00
1.115199999959912702e+00	-1.101459747073985918e-01	1.098693150126730966e+00	2.114886969352774315e+00
1.254599999954990608e+00	-1.108139419367555473e-01	1.098819651868158997e+00	2.114541635395418062e+00
1.402199999949687026e+00	-1.110066179596572028e-01	1.099264947535048664e+00	2.115330597624509590e+00
1.557999999944144065e+00	-1.115315123113965606e-01	1.099222544680422242e+00	2.115637227586014912e+00
1.721999999938361725e+00	-1.126777240536451230e-01	1.099195347820032698e+00	2.116139492578335002e+00
1.894199999932197898e+00	-1.134556696385834312e-01	1.099783869515483792e+00	2.116530325508505950e+00
2.074599999925794691e+00	-1.132668025246552912e-01	1.101187768059040062e+00	2.115122405572730013e+00
2.263199999919152106e+00	-1.140157253302661600e-01	1.102007043450701218e+00	2.115230698379638952e+00
2.459999999912128033e+00	-1.146958974924188329e-01	1.102642549959806484e+00	2.115466012424355835e+00
2.664999999904864580e+00	-1.149082879834092547e-01	1.102794116732487950e+00	2.116114005665274522e+00
2.878199999897219641e+00	-1.145468407263881133e-01	1.103861743768745907e+00	2.113060128205114907e+00
3.099599999889335322e+00	-1.157200342289444184e-01	1.104040647160280830e+00	2.113607290023332030e+00
3.329199999881211625e+00	-1.167198744696371360e-01	1.103937148500202081e+00	2.114252581140469989e+00
3.566999999872706439e+00	-1.174473304207621638e-01	1.104549880957567787e+00	2.113907641474354726e+00
3.812999999863961875e+00	-1.184111228329823851e-01	1.106477477701434564e+00	2.111876212427143074e+00
4.067199999854977932e+00	-1.188122206785936219e-01	1.108714129700296702e+00	2.110950395483169206e+00
4.329599999845612501e+00	-1.198503817145219336e-01	1.109165133424056870e+00	2.111432061343511357e+00
4.600199999836007692e+00	-1.204219722946577864e-01	1.110128780334036502e+00	2.111122457142221798e+00
4.878999999826163503e+00	-1.219294148497408331e-01	1.111605924699575088e+00	2.112026987126862654e+00
5.165999999815937826e+00	-1.230702869490314239e-01	1.112092295173976675e+00	2.112541702039600455e+00
5.461199999805472771e+00	-1.237407127033460646e-01	1.114100022381856903e+00	2.113954130539908327e+00
5.764599999794768337e+00	-1.244457792172381089e-01	1.115526372661330923e+00	2.114573210421830662e+00
6.076199999783682415e+00	-1.254881511645211667e-01	1.117063999296082244e+00	2.113793537437806069e+00
6.395999999772357114e+00	-1.263591077945324381e-01	1.117120078148559070e+00	2.114517813711615180e+00
6.723999999760650326e+00	-1.270746371501537686e-01	1.118385553963767043e+00	2.117164746254048158e+00
7.060199999748704158e+00	-1.281378883913467381e-01	1.118469311142832989e+00	2.116716667332691593e+00
7.404599999736518612e+00	-1.297309355306377476e-01	1.119274937616981491e+00	2.116962976308098376e+00
7.757199999723951578e+00	-1.313566854849143872e-01	1.119598845454988334e+00	2.116497645365679858e+00
8.117999999711145165e+00	-1.320199831156560477e-01	1.120536592456289338e+00	2.117114230979496803e+00
8.486999999698099373e+00	-1.329193749644188571e-01	1.121998942414558442e+00	2.116038299397629885e+00
8.864199999684672093e+00	-1.338558300034987381e-01	1.123873935559047021e+00	2.117683361238982709e+00
9.249599999671005435e+00	-1.349293482328956517e-01	1.124665843236450913e+00	2.117640062998161543e+00
9.643199999657099397e+00	-1.375447745140890299e-01	1.125768856415263919e+00	2.118824201706499100e+00
1.004499999964281187e+01	-1.389938725825638766e-01	1.126389296688595998e+00	2.119615199652126414e+00
1.045499999962828497e+01	-1.406834252443913413e-01	1.127819133924658823e+00	2.120413264690719668e+00
1.087319999961337658e+01	-1.421025315612428619e-01	1.127560760077602087e+00	2.120917773255251770e+00
1.129959999959822881e+01	-1.436516760192664000e-01	1.128618959055724957e+00	2.121244522377056185e+00
1.173419999958284166e+01	-1.457267404862044868e-01	1.129296635374781088e+00	2.120072518632913461e+00
1.217699999956707302e+01	-1.469381414142377218e-01	1.129688321710999421e+00	2.119288667115270641e+00
1.262799999955106500e+01	-1.484863632895140340e-01	1.130396751726265192e+00	2.118500034917091934e+00
1.308719999953481761e+01	-1.496665612505540810e-01	1.129617654073882926e+00	2.119216599110799848e+00
1.355459999951818872e+01	-1.510782508112099853e-01	1.130249661922909432e+00	2.119752909593675572e+00
1.403019999950132046e+01	-1.526216742145556082e-01	1.130793116981080759e+00	2.120307095664639263e+00
1.451399999948421282e+01	-1.541895641683720120e-01	1.131249727787075443e+00	2.120172713797753072e+00
1.500599999946672369e+01	-1.557935483402095866e-01	1.131614368724858100e+00	2.120540618343296657e+00
1.550619999944899519e+01	-1.577282973824410961e-01	1.133489602602446578e+00	2.120303534352629082e+00
1.601459999943102730e+01	-1.593967182119540860e-01	1.133668253557391647e+00	2.119864163949532365e+00
1.653119999941267793e+01	-1.605000220441183956e-01	1.134853738667049861e+00	2.117414608618338079e+00
1.705599999939408917e+01	-1.626365131774162864e-01	1.135350158424249356e+00	2.116954660503371777e+00
1.758899999937511893e+01	-1.644158813348064740e-01	1.136344186227299380e+00	2.116589308140843784e+00
1.813019999935590931e+01	-1.668252876333686519e-01	1.137647610993080205e+00	2.117248898459368700e+00
1.867959999933646031e+01	-1.680761174975793082e-01	1.138759920159988059e+00	2.115112022324377339e+00
1.923719999931662983e+01	-1.697647372813289590e-01	1.140471204203688860e+00	2.113267455529394212e+00
1.980299999929655996e+01	-1.717872710954340687e-01	1.140786076178614383e+00	2.112424135868463448e+00
2.037699999927625072e+01	-1.738458991275603494e-01	1.141213420485891694e+00	2.112196821094542543e+00
2.095919999925555999e+01	-1.755384411900421382e-01	1.143734614053926846e+00	2.110886134774656586e+00
2.154959999923462988e+01	-1.779658662551752424e-01	1.144259395553186787e+00	2.111483970537464838e+00
2.214819999921346039e+01	-1.797315657259953015e-01	1.145489815230085195e+00	2.109887418403509685e+00
2.275499999919190941e+01	-1.822292412825790575e-01	1.146021430884058390e+00	2.109295854805766091e+00
2.336999999917011905e+01	-1.845535635772992400e-01	1.147459026423405470e+00	2.109803667640996139e+00
2.399319999914808932e+01	-1.872086507424133850e-01	1.147995425985677942e+00	2.109507739074067523e+00
2.462459999912567810e+01	-1.893906268887378674e-01	1.150445323003508991e+00	2.110209731950384526e+00
2.526419999910302749e+01	-1.914118464130451502e-01	1.151997441121622057e+00	2.111809854125622721e+00
2.591199999907999540e+01	-1.936679489400037757e-01	1.152351438632281067e+00	2.110720369084632786e+00
2.656799999905672394e+01	-1.959615991434274507e-01	1.153407144681618313e+00	2.111351877466864035e+00
2.723219999903321309e+01	-1.979906168356503626e-01	1.154464046708030711e+00	2.112094610055569088e+00
2.790459999900932075e+01	-2.004564554751163685e-01	1.155621973857650087e+00	2.112858336067494402e+00
2.858519999898518904e+01	-2.027535434711242590e-01	1.155984514061700663e+00	2.114038690533454723e+00
2.927399999896081795e+01	-2.053876946574491602e-01	1.156953546712729430e+00	2.114328814216161589e+00
2.997099999893606537e+01	-2.083552753879816255e-01	1.157332488888092259e+00	2.113314572929684498e+00
3.067619999891107341e+01	-2.110577391211653775e-01	1.157714506433076052e+00	2.112770816137294005e+00
3.138959999888584207e+01	-2.142975082877402182e-01	1.158404383255980052e+00	2.113931216458412532e+00
3.211119999886022924e+01	-2.171721604569663844e-01	1.159797335448504718e+00	2.114612610202750709e+00
3.284099999883437704e+01	-2.203860560041753514e-01	1.160987895686879989e+00	2.115291301823308601e+00
3.357899999880814335e+01	-2.231374992278492841e-01	1.161381189587140428e+00	2.114968330598462565e+00
3.432519999878167027e+01	-2.263153469465857270e-01	1.162180292518907532e+00	2.115035798012545598e+00
3.507959999875495782e+01	-2.288280776679735007e-01	1.163285887897652193e+00	2.114898069034742534e+00
3.584219999872786389e+01	-2.319788405519742081e-01	1.163895071207621257e+00	2.114849739417491659e+00
3.661299999870053057e+01	-2.347625484940345508e-01	1.165101862563440838e+00	2.115007021903478002e+00
3.739199999867295787e+01	-2.378808971956722085e-01	1.166309679042467184e+00	2.114871995049456110e+00
3.817919999864500369e+01	-2.407392160045145613e-01	1.166621596014321582e+00	2.114948192401908678e+00
3.897459999861681013e+01	-2.436338712744520740e-01	1.167828729077876604e+00	2.115139978930019371e+00
3.977819999858837718e+01	-2.465638940331888740e-01	1.168441500319070236e+00	2.114849225334867633e+00
4.058999999855956275e+01	-2.503241971761716589e-01	1.169655467537338511e+00	2.115267617389435806e+00
4.140999999853050895e+01	-2.528247126694331270e-01	1.171072680979095892e+00	2.115089958701837247e+00
4.222999999850159725e+01	-2.559441231224639512e-01	1.171483914535479176e+00	2.116104193642895925e+00
4.304999999847254344e+01	-2.598795216183766854e-01	1.171780112951492869e+00	2.118630276357455600e+00
4.386999999844348963e+01	-2.640321193725410631e-01	1.171663497327419146e+00	2.119454904082286539e+00
4.468999999841443582e+01	-2.683208113447267396e-01	1.172328087777883887e+00	2.121576206116311258e+00
4.550999999838538201e+01	-2.731257336028682370e-01	1.172477301380243642e+00	2.124486491799537191e+00
4.632999999835632821e+01	-2.770434947439300299e-01	1.171216776312136609e+00	2.125797608905464653e+00
4.714999999832727440e+01	-2.801910517830898950e-01	1.172244974888753344e+00	2.124993136835733765e+00
4.796999999829822059e+01	-2.835417579822112621e-01	1.172263434794903247e+00	2.126075569858449477e+00
4.878999999826916678e+01	-2.872132970856939305e-01	1.172163955044930539e+00	2.128576502036279905e+00
4.960999999824011297e+01	-2.898000975028365289e-01	1.173150636131663926e+00	2.132310898977857860e+00
5.042999999821105916e+01	-2.937019169905651372e-01	1.173618181585199816e+00	2.133871277878866213e+00
5.124999999818214746e+01	-2.965199667642496317e-01	1.174877696906947655e+00	2.134665952966324554e+00
5.206999999815309366e+01	-3.001615141161088074e-01	1.175023202211533224e+00	2.134860628053782516e+00
5.288999999812403985e+01	-3.026192917539239358e-01	1.175843079435943572e+00	2.135541168955309210e+00
5.370999999809498604e+01	-3.051794918224787767e-01	1.176648604935456088e+00	2.136433557630336821e+00
5.452999999806593223e+01	-3.086423565648471756e-01	1.178143195787427322e+00	2.138244861171830102e+00
5.534999999803687842e+01	-3.116202403778016161e-01	1.178014379659505506e+00	2.138029974898217667e+00
5.616999999800782462e+01	-3.142068449414189280e-01	1.179175141445646169e+00	2.137558967592233738e+00
5.698999999797877081e+01	-3.174009590403291670e-01	1.179519330406606947e+00	2.138571747543564161e+00
5.780999999794971700e+01	-3.198129991267130157e-01	1.180657026920590269e+00	2.138690139598132145e+00
5.862999999792066319e+01	-3.234318220191680360e-01	1.180481225979014726e+00	2.138524120828358743e+00
5.944999999789160938e+01	-3.279530673423626808e-01	1.179793465266690600e+00	2.140966416285603913e+00
6.026999999786255557e+01	-3.313672876164122649e-01	1.180293232222014987e+00	2.142195408979620019e+00
6.108999999783350177e+01	-3.350817501335358606e-01	1.179881039406591059e+00	2.142987819074757549e+00
6.190999999780444796e+01	-3.381017842413606145e-01	1.180352102912119339e+00	2.140746972261822645e+00
6.272999999777553626e+01	-3.433266632106647953e-01	1.180019236778687475e+00	2.143792614829983734e+00
6.354999999774648245e+01	-3.464546913399304540e-01	1.180270310381679399e+00	2.144242414511654093e+00
6.436999999771742864e+01	-3.503909557337111513e-01	1.181404127744020593e+00	2.143604061966824847e+00
6.518999999768837483e+01	-3.543403012534860896e-01	1.181721201427313961e+00	2.144346170988503442e+00
6.600999999765932102e+01	-3.575932804193705516e-01	1.180514184715242942e+00	2.147992852835042044e+00
6.682999999763026722e+01	-3.615448061268111690e-01	1.178604946902890083e+00	2.149069050187494057e+00
6.764999999760121341e+01	-3.646977852926956420e-01	1.179275890041868280e+00	2.149754185333990097e+00
6.846999999757215960e+01	-3.687483420278403479e-01	1.179038632195190894e+00	2.150145764006425431e+00
6.928999999754310579e+01	-3.724027746521685889e-01	1.177981042738241113e+00	2.152430899152922184e+00
7.010999999751405198e+01	-3.753613254087542761e-01	1.176613714610825312e+00	2.151007720072400708e+00
7.092999999748499818e+01	-3.792249632698933004e-01	1.175325200603798192e+00	2.149683709569177203e+00
7.174999999745594437e+01	-3.836922347771417607e-01	1.174523359995080174e+00	2.147732677828145587e+00
7.256999999742689056e+01	-3.867713761950147267e-01	1.174498112406468842e+00	2.148164394066051308e+00
7.338999999739783675e+01	-3.904466417237041354e-01	1.174855096015603007e+00	2.147507542366107636e+00
7.420999999736878294e+01	-3.951093106125472265e-01	1.174700119853988811e+00	2.145140713593741921e+00
7.502999999733972913e+01	-3.986613208061358105e-01	1.175225837205309487e+00	2.144473884821376686e+00
7.584999999731067533e+01	-4.013087283813190353e-01	1.175128147576737447e+00	2.144118280255484787e+00
7.666999999728162152e+01	-4.047585583872419512e-01	1.175615422807795740e+00	2.144568079937155147e+00
7.748999999725256771e+01	-4.093081461500908125e-01	1.175275361420001108e+00	2.144314346072342836e+00
7.830999999722351390e+01	-4.127526468083864142e-01	1.174506767436278576e+00	2.144966016455091662e+00
7.912999999719446009e+01	-4.159954517651642258e-01	1.172626213681807306e+00	2.143725169642157091e+00
7.994999999716540628e+01	-4.200309894297228896e-01	1.172324303193857054e+00	2.144493468478942511e+00
8.076999999713635248e+01	-4.214585330728407020e-01	1.172608382688744566e+00	2.142439942469805736e+00
8.158999999710729867e+01	-4.248892258759200402e-01	1.172768030080532098e+00	2.141681635780133153e+00
8.240999999707824486e+01	-4.279097444698927166e-01	1.171516230263175196e+00	2.141401919955889799e+00
8.322999999704933316e+01	-4.314372881130105197e-01	1.171944098835546066e+00	2.142020125574891853e+00
8.404999999702027935e+01	-4.348740369929391947e-01	1.172351294089909013e+00	2.142642696163078231e+00
8.486999999699122554e+01	-4.382231402696400990e-01	1.173232177848625879e+00	2.144072541699905354e+00
8.568999999696217174e+01	-4.426717590601931263e-01	1.173189142065846013e+00	2.145003010803758769e+00
8.650999999693311793e+01	-4.462177131769325400e-01	1.173124236987983515e+00	2.146845535536788141e+00
8.732999999690406412e+01	-4.503728725304826375e-01	1.173240367130791606e+00	2.146295543074133505e+00
8.814999999687501031e+01	-4.536302120716985131e-01	1.172647612872472545e+00	2.146728298590417250e+00
8.896999999684595650e+01	-4.571919119882457139e-01	1.173044265674347830e+00	2.144954402725086418e+00
8.978999999681690269e+01	-4.613630593846776984e-01	1.173222295404629634e+00	2.145183416839211432e+00
9.060999999678784889e+01	-4.675373559410712643e-01	1.172892465856990807e+00	2.145196633922002771e+00
9.142999999675879508e+01	-4.706206154912016548e-01	1.171548113730586316e+00	2.143207356736688940e+00
9.224999999672974127e+01	-4.747128380350689181e-01	1.171688384756076839e+00	2.143906647489225215e+00
9.306999999670068746e+01	-4.792171727326344222e-01	1.170317550280158159e+00	2.146808640365542420e+00
9.388999999667163365e+01	-4.831093952765015964e-01	1.170733901764152263e+00	2.147627885262922032e+00
9.470999999664272195e+01	-4.867004066049989142e-01	1.169746836170789672e+00	2.149456275810020855e+00
9.552999999661366815e+01	-4.901018343856768933e-01	1.167947298245075149e+00	2.147750162314995048e+00
9.634999999658461434e+01	-4.945993862771713712e-01	1.165937850795026431e+00	2.148831785335118649e+00
9.716999999655556053e+01	-4.991010563009233292e-01	1.163718152112907855e+00	2.151616110479022570e+00
9.798999999652650672e+01	-5.032051487554148883e-01	1.163777609258913603e+00	2.152292121395908087e+00
9.880999999649745291e+01	-5.068198999051610754e-01	1.163315197109836774e+00	2.152865014477662431e+00
9.962999999646839910e+01	-5.111380424579428094e-01	1.160458081430662425e+00	2.155319408404301917e+00
1.004499999964393453e+02	-5.148629678167956358e-01	1.159382855241498200e+00	2.157964033114195601e+00
1.012699999964102915e+02	-5.186939492524977879e-01	1.159987810003665354e+00	2.160026533412177319e+00
1.020899999963812377e+02	-5.223263841466435631e-01	1.159579609018009272e+00	2.162102752184738907e+00
1.029099999963521839e+02	-5.251716579237096783e-01	1.158852101545288393e+00	2.162784583060537447e+00
1.037299999963231301e+02	-5.287331619867317034e-01	1.158714684548233231e+00	2.163074936019029337e+00
1.045499999962940763e+02	-5.326130765233751951e-01	1.156649076662985332e+00	2.162357806173205166e+00
1.053699999962650224e+02	-5.365903263862050743e-01	1.155463478875201178e+00	2.159732985667389471e+00
1.061899999962359686e+02	-5.408695141936266104e-01	1.155068996686289706e+00	2.161094654542669247e+00
1.070099999962069148e+02	-5.444511244317878917e-01	1.154859479357009056e+00	2.163542604943370140e+00
1.078299999961778610e+02	-5.484315234545792395e-01	1.153235439448962563e+00	2.163575381879762727e+00
1.086499999961488072e+02	-5.523128914496666653e-01	1.152300294039507067e+00	2.164903793846971070e+00
1.094699999961197534e+02	-5.561981353339373602e-01	1.151854555690245974e+00	2.165228880123372335e+00
1.102899999960906996e+02	-5.596770808982849399e-01	1.151488144022977167e+00	2.165253134977072058e+00
1.111099999960616458e+02	-5.623642627271475680e-01	1.151206184653735365e+00	2.167579468387526020e+00
1.119299999960325920e+02	-5.657521712852319196e-01	1.150512094659877471e+00	2.168433862314165239e+00
1.127499999960035382e+02	-5.695509807816448999e-01	1.150195281101598077e+00	2.168388464096480117e+00
1.135699999959744844e+02	-5.726463988750224443e-01	1.147569583142191263e+00	2.165931633816644997e+00
1.143899999959454306e+02	-5.756345496761808844e-01	1.146740297251560126e+00	2.166783949186530389e+00
1.152099999959165189e+02	-5.790183401020079224e-01	1.146103322936876445e+00	2.169238343113169876e+00
1.160299999958874650e+02	-5.819120624938677322e-01	1.145051996897294755e+00	2.169515809019783692e+00
1.168499999958584112e+02	-5.864019089965438747e-01	1.143584268886401079e+00	2.170002836287468373e+00
1.176699999958293574e+02	-5.892886063392583917e-01	1.142202872566080885e+00	2.170895059947039130e+00
1.184899999958003036e+02	-5.928740924666031642e-01	1.139414300383311485e+00	2.170384373627153529e+00
1.193099999957712498e+02	-5.954527957878767985e-01	1.137617014653282688e+00	2.171584703658067106e+00
1.201299999957421960e+02	-5.992239895738574740e-01	1.137006060613827474e+00	2.173496881462481323e+00
1.209499999957131422e+02	-6.033852513938054996e-01	1.135288784981262511e+00	2.173901576462579310e+00
1.217699999956840884e+02	-6.071523270475287504e-01	1.134146393830126165e+00	2.176087356596211553e+00
1.225899999956550346e+02	-6.103126198951808190e-01	1.133600756455500846e+00	2.177268771760659583e+00
1.234099999956259808e+02	-6.141600738599125586e-01	1.131334445762868013e+00	2.178768478224546890e+00
1.242299999955969270e+02	-6.172983225878335700e-01	1.129454808468544069e+00	2.179655089780880406e+00
1.250499999955678732e+02	-6.204411739341599841e-01	1.128445613455084873e+00	2.179611770119949998e+00
1.258699999955388193e+02	-6.229721553698619463e-01	1.126722750132199469e+00	2.179255771262816666e+00
1.266899999955099076e+02	-6.258939315687531701e-01	1.123982630568662655e+00	2.177900603828385240e+00
1.275099999954808538e+02	-6.288043223431680762e-01	1.123026279887681778e+00	2.176661233425288611e+00
1.283299999954518000e+02	-6.298079303115118321e-01	1.123047718203882717e+00	2.171518121620033437e+00
1.291499999954227462e+02	-6.338989416400091503e-01	1.121648483202075663e+00	2.171773762680725639e+00
1.299699999953936924e+02	-6.364768718425122263e-01	1.122027549759054166e+00	2.170231274442496527e+00
1.307899999953646386e+02	-6.384417209190209608e-01	1.120591068614059882e+00	2.168181095544275738e+00
1.316099999953355848e+02	-6.425808922296892822e-01	1.118639039767093113e+00	2.166111170356888049e+00
1.324299999953065310e+02	-6.462195790542094587e-01	1.117161382839951145e+00	2.165343531581929604e+00
1.332499999952774772e+02	-6.490393709189603566e-01	1.115460831494519800e+00	2.165666123590225922e+00
1.340699999952484234e+02	-6.525371186639802312e-01	1.113944903300983391e+00	2.167102641928776663e+00
1.348899999952193696e+02	-6.574094308862333813e-01	1.111921286683394294e+00	2.168851631607854102e+00
1.357099999951904579e+02	-6.612713266563059467e-01	1.110269308323745374e+00	2.168283161410194282e+00
1.365299999951614041e+02	-6.643184455988665471e-01	1.108311350078721835e+00	2.167906792696867146e+00
1.373499999951323503e+02	-6.666532101446546177e-01	1.108432035100219704e+00	2.167641440334339364e+00
1.381699999951032964e+02	-6.709727133767828811e-01	1.106037514127480303e+00	2.167809552735558309e+00
1.389899999950742426e+02	-6.743798622121388586e-01	1.105131716799463870e+00	2.166794917157839784e+00
1.398099999950451888e+02	-6.786795015122016883e-01	1.103807638107589417e+00	2.165591090075243752e+00
1.406299999950161350e+02	-6.815626682832346406e-01	1.102670916229495646e+00	2.165274583796445995e+00
1.414499999949870812e+02	-6.849422014081582022e-01	1.101312495910186762e+00	2.164268470301421221e+00
1.422699999949580274e+02	-6.886154362131586826e-01	1.099943311797204393e+00	2.163593327302037128e+00
1.430899999949289736e+02	-6.920872175597152509e-01	1.099449866434989875e+00	2.161033773478312270e+00
1.439099999948999198e+02	-6.967573032047541526e-01	1.097649928625797688e+00	2.162686275283763226e+00
1.447299999948708660e+02	-6.980356251143078339e-01	1.096813769796625149e+00	2.161541271357319882e+00
1.455499999948418122e+02	-7.002124935654177040e-01	1.095771460228210703e+00	2.158379223265489699e+00
1.463699999948127584e+02	-7.024876663150098066e-01	1.093716165765840742e+00	2.157790985358552849e+00
1.471899999947838467e+02	-7.057575097169745959e-01	1.091048228117251107e+00	2.157010022400256410e+00
1.480099999947547929e+02	-7.094166944236848238e-01	1.088881999007339951e+00	2.153119082369538528e+00
1.488299999947257390e+02	-7.125734566996553276e-01	1.086599538779984497e+00	2.151697171843179213e+00
1.496499999946966852e+02	-7.153198025234454027e-01	1.084915028306215445e+00	2.149470064924933421e+00
1.504699999946676314e+02	-7.183714776948626479e-01	1.082015824399812365e+00	2.149438593037503509e+00
1.512899999946385776e+02	-7.204151588448389765e-01	1.080508590361621613e+00	2.145897975500353994e+00
1.521099999946095238e+02	-7.239547218625578262e-01	1.080092301068435567e+00	2.147340105942141530e+00
1.529299999945804700e+02	-7.272891977757233173e-01	1.078660122365540985e+00	2.147298656982290055e+00
1.537499999945514162e+02	-7.295052632152673189e-01	1.077210004006524224e+00	2.148705014827791082e+00
1.545699999945223624e+02	-7.328038871534856558e-01	1.074561765040053407e+00	2.148846500282442840e+00
1.553899999944933086e+02	-7.360025110917040037e-01	1.072898661787081265e+00	2.148580087221428236e+00
1.562099999944643969e+02	-7.392919297931116462e-01	1.071215226923837083e+00	2.146510348469606200e+00
1.570299999944353431e+02	-7.430660871808590917e-01	1.069325983029086213e+00	2.144946221821021126e+00
1.578499999944062893e+02	-7.465378221378671242e-01	1.066715211546988673e+00	2.143954658223277576e+00
1.586699999943772355e+02	-7.501010785872861408e-01	1.064585475285561911e+00	2.143678475945516748e+00
1.594899999943481816e+02	-7.530519806399327276e-01	1.062751467677439221e+00	2.143635342720152437e+00
1.603099999943191278e+02	-7.564941619419164320e-01	1.060707721398850278e+00	2.143386181680200231e+00
1.611299999942900740e+02	-7.608235043609800075e-01	1.060240909848103597e+00	2.143728082846203087e+00
1.619499999942610202e+02	-7.627496976200820455e-01	1.057761113403401509e+00	2.142153771269521112e+00
1.627699999942319664e+02	-7.651647476977816442e-01	1.055373457680779392e+00	2.142361168393399851e+00
1.635899999942029126e+02	-7.679764063724455747e-01	1.052569912548448672e+00	2.142968773372954328e+00
1.644099999941738588e+02	-7.713880650471093281e-01	1.050445352390374731e+00	2.142984484723851502e+00
1.652299999941448050e+02	-7.738914874572583313e-01	1.048716691739472795e+00	2.141188764012598167e+00
1.660499999941157512e+02	-7.761842511721528393e-01	1.045675217048483319e+00	2.139658954970571791e+00
1.668699999940866974e+02	-7.793714432963461114e-01	1.042717852947785406e+00	2.139926859516115609e+00
1.676899999940577857e+02	-7.819489456975805552e-01	1.041652458715299323e+00	2.140023240289195439e+00
1.685099999940287319e+02	-7.848140937020426922e-01	1.039473567027254797e+00	2.140017750361196125e+00
1.693299999939996781e+02	-7.871678562820283442e-01	1.038881348737519250e+00	2.140609350453740678e+00
1.701499999939706242e+02	-7.907150782990168825e-01	1.037565723467890555e+00	2.141215292587891561e+00
1.709699999939415704e+02	-7.935608468575615637e-01	1.035231475126668022e+00	2.143120611155016064e+00
1.717899999939125166e+02	-7.959005593392571853e-01	1.032785267014696862e+00	2.143928008278894293e+00
1.726099999938834628e+02	-7.968330045287335128e-01	1.032014797653493687e+00	2.143753904557887946e+00
1.734299999938544090e+02	-8.003426788692569183e-01	1.029232368521542540e+00	2.144879592981205896e+00
1.742499999938253552e+02	-8.020380608684165580e-01	1.028053356466947843e+00	2.146723364848287741e+00
1.750699999937963014e+02	-8.052135789355105988e-01	1.026461017810662346e+00	2.145573995952660074e+00
1.758899999937672476e+02	-8.078922461625662743e-01	1.023850397790518674e+00	2.145101555077057132e+00
1.767099999937381938e+02	-8.100619503958851331e-01	1.023232431054058145e+00	2.141635349871718219e+00
1.775299999937091400e+02	-8.126217226631712309e-01	1.021498745761757032e+00	2.142571223223133980e+00
1.783499999936800862e+02	-8.156814949304573847e-01	1.020144045443712510e+00	2.142802315894013709e+00
1.791699999936510324e+02	-8.180264903702314516e-01	1.018683023532558352e+00	2.139744009204341602e+00
1.799899999936219785e+02	-8.200710013238577956e-01	1.015724222721685832e+00	2.140101499546002817e+00
1.808099999935929247e+02	-8.225924991854570711e-01	1.013150728478179774e+00	2.139039867165523301e+00
1.816299999935638709e+02	-8.253127858316864351e-01	1.011058782016947877e+00	2.136794239672053397e+00
1.824499999935348171e+02	-8.267134507889244421e-01	1.009763760186094927e+00	2.134671268447207115e+00
1.832699999935057633e+02	-8.294063639677954347e-01	1.005367542378167167e+00	2.134839359428316818e+00
1.840899999934767095e+02	-8.321002461189623833e-01	1.002956460283737972e+00	2.134027820265620434e+00
1.849099999934476557e+02	-8.352890411655760072e-01	9.995293179257326299e-01	2.133514826113195983e+00
1.857299999934186019e+02	-8.378669352738611353e-01	9.966856027425473608e-01	2.132870445753778821e+00
1.865499999933895481e+02	-8.396290835823382315e-01	9.938242896109754643e-01	2.132031053930572462e+00
1.873699999933604943e+02	-8.420863870293361364e-01	9.909404237688494987e-01	2.133197482066278461e+00
1.881899999933315826e+02	-8.441465973932216205e-01	9.888146987291045464e-01	2.134186150759257661e+00
1.890099999933025288e+02	-8.467206156123231464e-01	9.858534360848504319e-01	2.132413272752194278e+00
1.898299999932734750e+02	-8.499079572004928362e-01	9.845451886269422914e-01	2.132963051013755162e+00
1.906499999932444211e+02	-8.517098333731009108e-01	9.832738960918041560e-01	2.130287886594262048e+00
1.914699999932153673e+02	-8.538385985269191236e-01	9.808380207946252316e-01	2.130688403060742253e+00
1.922899999931863135e+02	-8.558022466833887787e-01	9.778336330964453316e-01	2.131910120806117526e+00
1.931099999931572597e+02	-8.586893924180333260e-01	9.741550948196261439e-01	2.131879021789819806e+00
1.939299999931282059e+02	-8.612007624600745981e-01	9.719969386403970457e-01	2.133776191145382306e+00
1.947499999930991521e+02	-8.633254558711840332e-01	9.688665112750747266e-01	2.135164006995550423e+00
1.955699999930700983e+02	-8.668784917219478636e-01	9.671457022136691339e-01	2.138763878474894131e+00
1.963899999930410445e+02	-8.691625346861794332e-01	9.652497174504169886e-01	2.136876221294764733e+00
1.972099999930119907e+02	-8.716712864439558617e-01	9.628638635526849399e-01	2.137397917620031063e+00
1.980299999929829369e+02	-8.747928770846524760e-01	9.606949746751863861e-01	2.136720237512323539e+00
1.988499999929538831e+02	-8.760319092266746210e-01	9.594476638723524742e-01	2.137565837240265942e+00
1.996699999929249714e+02	-8.781769974455460037e-01	9.579197100439017509e-01	2.139559243773561104e+00
2.004899999928959176e+02	-8.811346823042638388e-01	9.564082086740808286e-01	2.140992142885191907e+00
2.013099999928668637e+02	-8.839078707197155493e-01	9.546186270866604540e-01	2.138198020759014550e+00
2.021299999928378099e+02	-8.862844505382028171e-01	9.528509652816407050e-01	2.135556507538834747e+00
2.029499999928087561e+02	-8.879753226980542369e-01	9.515168413220339572e-01	2.133506472235962015e+00
2.037699999927797023e+02	-8.900700707470891038e-01	9.489266772937781091e-01	2.131697800212503324e+00
2.045899999927506485e+02	-8.917839559989674258e-01	9.451621918330150862e-01	2.131440468540880318e+00
2.054099999927215947e+02	-8.940065620015085202e-01	9.437426914268099987e-01	2.129462974868738367e+00
2.062299999926925409e+02	-8.959417646438958549e-01	9.429651007055418477e-01	2.126257628536087019e+00
2.070499999926634871e+02	-8.991786629878011361e-01	9.418610276347595400e-01	2.126646877955873371e+00
2.078699999926344333e+02	-9.016153190886323499e-01	9.405227837904109878e-01	2.124900791910833586e+00
2.086899999926053795e+02	-9.025471303279842816e-01	9.386495149031566232e-01	2.126546599494451684e+00
2.095099999925763257e+02	-9.045782148381144028e-01	9.355456631735602491e-01	2.126767672252691810e+00
2.103299999925472719e+02	-9.090097838343922376e-01	9.323271180113301693e-01	2.128854656680158275e+00
2.111499999925182181e+02	-9.104164017940514775e-01	9.297860201385462764e-01	2.128214204158465073e+00
2.119699999924891642e+02	-9.129196283506751941e-01	9.269315956640713505e-01	2.129495992194045062e+00
2.127899999924601104e+02	-9.164112272397483272e-01	9.240611109260202793e-01	2.129271960270711972e+00
2.136099999924310566e+02	-9.184844156552002259e-01	9.226897719186299973e-01	2.129346057646299695e+00
2.144299999924020028e+02	-9.205147270465595666e-01	9.204288549971774147e-01	2.129109138671089418e+00
2.152499999923729490e+02	-9.231244477766317180e-01	9.178602496516725662e-01	2.127179910355870174e+00
2.160699999923438952e+02	-9.259046148516798524e-01	9.148948905296563350e-01	2.126850889896327423e+00
2.168899999923148414e+02	-9.277607998624053387e-01	9.119418328861241818e-01	2.126317088756248364e+00
2.177099999922857876e+02	-9.301012390733226498e-01	9.091039812368291173e-01	2.125999292503179205e+00
2.185299999922567338e+02	-9.320152737891775896e-01	9.063654461720627165e-01	2.123778378414978629e+00
2.193499999922276800e+02	-9.354951522316031776e-01	9.028450216172864140e-01	2.125053515068943799e+00
2.201699999921987683e+02	-9.375529865542974184e-01	9.004314312172235768e-01	2.124016180382382490e+00
2.209899999921697145e+02	-9.393754533881927271e-01	8.981262126566844639e-01	2.123347459488828193e+00
2.218099999921406607e+02	-9.414671553516940072e-01	8.946291950818014982e-01	2.124865643687721128e+00
2.226299999921116068e+02	-9.439263967432837132e-01	8.920508005785121597e-01	2.126208770567667106e+00
2.234499999920825530e+02	-9.451577801813669799e-01	8.900908582929485391e-01	2.125241920375192439e+00
2.242699999920534992e+02	-9.462646970689794212e-01	8.872363833311557313e-01	2.123536409027084293e+00
2.250899999920244454e+02	-9.482466629199732822e-01	8.842996771716175042e-01	2.123313437802238024e+00
2.259099999919953916e+02	-9.493010130605348262e-01	8.819682674819820933e-01	2.120493584412523891e+00
2.267299999919663378e+02	-9.536195112261491857e-01	8.774606064799754801e-01	2.120982460961178262e+00
2.275499999919372840e+02	-9.558057910629257359e-01	8.751637092716423316e-01	2.122275494623341974e+00
2.283699999919082302e+02	-9.576593680847166334e-01	8.723862894042420102e-01	2.121183078182786730e+00
2.291899999918791764e+02	-9.590838759376314471e-01	8.701204875998542754e-01	2.121985673206020717e+00
2.300099999918501226e+02	-9.609865819138893039e-01	8.671637410504616783e-01	2.123370600496842009e+00
2.308299999918210688e+02	-9.637643368535283583e-01	8.650131452403110321e-01	2.125642017168758446e+00
2.316499999917921571e+02	-9.659224701041759786e-01	8.638649413843100255e-01	2.125097844665016833e+00
2.324699999917631033e+02	-9.677575902627967297e-01	8.623204963134013523e-01	2.125544734367230681e+00
2.332899999917340494e+02	-9.703646102248371097e-01	8.590907446751261389e-01	2.126769591367847045e+00
2.341099999917049956e+02	-9.713401385872618699e-01	8.570656060912826835e-01	2.125798189770621516e+00
2.349299999916759418e+02	-9.724984676914348869e-01	8.553512313011126800e-01	2.124722423204211452e+00
2.357499999916468880e+02	-9.743425044542438629e-01	8.521421529808453910e-01	2.126832106740520256e+00
2.365699999916178342e+02	-9.769652238265436051e-01	8.493358083224634703e-01	2.128938048874671196e+00
2.373899999915887804e+02	-9.799743775867012507e-01	8.471356144033235225e-01	2.130236092493154931e+00
2.382099999915597266e+02	-9.808670588178289851e-01	8.433487470858743729e-01	2.134818131224628601e+00
2.390299999915306728e+02	-9.819498080829239806e-01	8.400589752526721465e-01	2.140204950636638070e+00
2.398499999915016190e+02	-9.840156003328414114e-01	8.370821883134252905e-01	2.142121701265911504e+00
2.406699999914727073e+02	-9.853671002413946223e-01	8.346149691907770451e-01	2.143428474822764329e+00
2.414899999914436535e+02	-9.864091526700631274e-01	8.313487751913357648e-01	2.143629636276379813e+00
2.423099999914145997e+02	-9.873187445268198914e-01	8.289947118165107431e-01	2.143841814080793995e+00
2.431299999913855459e+02	-9.883133173129906579e-01	8.259500454044162998e-01	2.142140896977654307e+00
2.439499999913564920e+02	-9.908943244870194178e-01	8.231079418003394155e-01	2.143829794946418232e+00
2.447699999913274382e+02	-9.949610393196839375e-01	8.194672050272050479e-01	2.144925967863822613e+00
2.455899999912983844e+02	-9.967035298449516967e-01	8.167370611938764569e-01	2.144321309358525607e+00
2.464099999912693306e+02	-9.985290633550418793e-01	8.137152892000715232e-01	2.143033487162939288e+00
2.472299999912402768e+02	-1.001434490689992574e+00	8.105964217220198442e-01	2.143455226328423890e+00
2.480499999912112230e+02	-1.003620780822099823e+00	8.073852426680205863e-01	2.143767611988513622e+00
2.488699999911821692e+02	-1.004481635431440534e+00	8.046812394764704113e-01	2.141363161338891707e+00
2.496899999911531154e+02	-1.006121899379493811e+00	8.002780905542593581e-01	2.142046862915769623e+00
2.505099999911240616e+02	-1.008151746875366683e+00	7.967790421248762689e-01	2.141429109502919204e+00
2.513299999910950078e+02	-1.009968997731393037e+00	7.928840941883211757e-01	2.140999508316567823e+00
2.521499999910660961e+02	-1.011977527836756652e+00	7.890886336901624665e-01	2.139344548737811991e+00
2.529699999910370423e+02	-1.013468616440794445e+00	7.852924897765325429e-01	2.138476078540152425e+00
2.537899999910079885e+02	-1.015342748029654629e+00	7.818929287855459487e-01	2.137283497084140116e+00
2.546099999909789346e+02	-1.015900407089485036e+00	7.774053275653075579e-01	2.137757450864381070e+00
2.554299999909498808e+02	-1.016949103155578849e+00	7.749168720757301232e-01	2.137128078953814736e+00
2.562499999909208555e+02	-1.019290289686379358e+00	7.708058638755987957e-01	2.134600162032976645e+00
2.570699999908918016e+02	-1.020718637334259826e+00	7.673916094519784847e-01	2.134575155091595011e+00
2.578899999908627478e+02	-1.021639717689920790e+00	7.635732545355302658e-01	2.134865321614520806e+00
2.587099999908336940e+02	-1.024050139350327404e+00	7.588400353325805980e-01	2.136343224652595296e+00
2.595299999908046402e+02	-1.024938759134077060e+00	7.551037407600099671e-01	2.137221959113371206e+00
2.603499999907755864e+02	-1.026003396853504057e+00	7.521636874023471808e-01	2.138399862151445507e+00
2.611699999907466463e+02	-1.027351804286974923e+00	7.488166290361030208e-01	2.139755524632247496e+00
2.619899999907176493e+02	-1.028976714142271209e+00	7.455591485839212496e-01	2.138104120020083432e+00
2.628099999906885955e+02	-1.031293145489978302e+00	7.425963716618366739e-01	2.137558119655481370e+00
2.636299999906595417e+02	-1.032786321502584537e+00	7.395253937540960942e-01	2.138601726507106893e+00
2.644499999906304311e+02	-1.035069807792232233e+00	7.366417726601358629e-01	2.138130991317126472e+00
2.652699999906013772e+02	-1.036329796503704825e+00	7.331414078871281159e-01	2.137342796250408128e+00
2.660899999905723803e+02	-1.037164591935485047e+00	7.301372843290278025e-01	2.137697648728616784e+00
2.669099999905433265e+02	-1.039071529413758910e+00	7.273355527250774388e-01	2.137150630505746385e+00
2.677299999905143295e+02	-1.040244068375529407e+00	7.240268161125458235e-01	2.137432712077439234e+00
2.685499999904852189e+02	-1.043105464155897444e+00	7.208180795000139751e-01	2.138909597257245832e+00
2.693699999904561651e+02	-1.044643604601164455e+00	7.169216443659662819e-01	2.138383156746245461e+00
2.701899999904271112e+02	-1.045858489711330552e+00	7.127424654725698083e-01	2.136731357842839962e+00
2.710099999903980006e+02	-1.047529771068182347e+00	7.087755880576570577e-01	2.134220943638958090e+00
2.718299999903690036e+02	-1.047272467742306201e+00	7.060317759149018491e-01	2.130444431330284161e+00
2.726499999903401203e+02	-1.049076890010743002e+00	7.012279435772194036e-01	2.131146925598389696e+00
2.734699999903110665e+02	-1.050924385156797314e+00	6.979560609128216964e-01	2.130242144917854130e+00
2.742899999902820127e+02	-1.053118586826578884e+00	6.946323590391527691e-01	2.129895169535202637e+00
2.751099999902529021e+02	-1.054653196700164219e+00	6.924570088100804321e-01	2.129910780130971126e+00
2.759299999902239051e+02	-1.055840569174325783e+00	6.891279599791908517e-01	2.128412880107834138e+00
2.767499999901948513e+02	-1.056676101630658504e+00	6.860371824146956898e-01	2.126717682208479232e+00
2.775699999901657975e+02	-1.057166819118307011e+00	6.831971484489467450e-01	2.124392137380508583e+00
2.783899999901367437e+02	-1.058602062942016975e+00	6.783890641564825907e-01	2.124729594242307673e+00
2.792099999901076330e+02	-1.060091038338599523e+00	6.748076330674001033e-01	2.121036912031167621e+00
2.800299999900786929e+02	-1.060745857461752317e+00	6.714470461501933496e-01	2.122125522809236386e+00
2.808499999900525381e+02	-1.062365309096105603e+00	6.664045697429769044e-01	2.120393971586786552e+00
2.816699999900289981e+02	-1.064058840721544552e+00	6.619687566366057041e-01	2.116007338610343513e+00
2.824899999900081866e+02	-1.064916762615110368e+00	6.582348229227807934e-01	2.114360011776668991e+00
2.833099999899901036e+02	-1.067245857582873825e+00	6.540880751688684658e-01	2.115528481974329189e+00
2.841299999899746922e+02	-1.068454361889350279e+00	6.501343224063750315e-01	2.115614412048727022e+00
2.849499999899620093e+02	-1.069743244506834889e+00	6.459549415637066971e-01	2.118507409216089599e+00
2.857699999899519980e+02	-1.070107902816923140e+00	6.434420733629431233e-01	2.116181699372662095e+00
2.865899999899446584e+02	-1.071149305791910367e+00	6.403924715805955348e-01	2.113116704806574653e+00
2.874099999899400473e+02	-1.072788044093083926e+00	6.369963975461975236e-01	2.112134250363749466e+00
2.882299999899381646e+02	-1.074214185754410966e+00	6.327519718672028892e-01	2.112189209942505475e+00
2.890499999899389536e+02	-1.074538389471146438e+00	6.282385212256038631e-01	2.109584701377973825e+00
2.898699999899424142e+02	-1.075566953563213524e+00	6.249591209910214662e-01	2.108708461185302863e+00
2.906899999899486033e+02	-1.077801815975203414e+00	6.209173590946802657e-01	2.105208317589955858e+00
2.915099999899575209e+02	-1.078338858574859227e+00	6.178043511354528450e-01	2.104326257438372760e+00
2.923299999899690533e+02	-1.078279292577550619e+00	6.143216347981497183e-01	2.102578909184589229e+00
2.931499999899835416e+02	-1.079831596490866463e+00	6.108827075383296279e-01	2.103341122291876530e+00
2.939699999900005309e+02	-1.081185353862626153e+00	6.070865442327857409e-01	2.102376522017030513e+00
2.947899999900201919e+02	-1.081533539643684261e+00	6.035411750133060638e-01	2.102528134484869415e+00
2.956099999900425814e+02	-1.082086085800073594e+00	6.000360069400848539e-01	2.101982449076489345e+00
2.964299999900676426e+02	-1.082845657005608420e+00	5.960763364830251598e-01	2.102135932245407623e+00
2.972499999900954322e+02	-1.083206197183439023e+00	5.934727565819324369e-01	2.101660731331113752e+00
2.980699999901259503e+02	-1.082761650256716335e+00	5.911274883370886135e-01	2.099965576271976886e+00
2.988899999901591400e+02	-1.082810078280848742e+00	5.887354061324586718e-01	2.098666471955007218e+00
2.997099999901950014e+02	-1.082539369102137661e+00	5.851064194923768502e-01	2.097049699905623843e+00
3.005299999902335912e+02	-1.083750491692879070e+00	5.821490711102348392e-01	2.098726276474626395e+00
3.013499999902749096e+02	-1.084151682317587628e+00	5.795669489172571298e-01	2.097699111641471159e+00
3.021699999903188427e+02	-1.084722592558050147e+00	5.763738920767380591e-01	2.097369452540210233e+00
3.029899999903655612e+02	-1.086278241484852858e+00	5.724678503422637732e-01	2.096644781975160132e+00
3.038099999904149513e+02	-1.086510392833480498e+00	5.696476277367592544e-01	2.094521358544162215e+00
3.046299999904671836e+02	-1.087230432028409854e+00	5.658065609593793122e-01	2.091372992432110500e+00
3.054499999905219738e+02	-1.088533756451235179e+00	5.617485796490839789e-01	2.091607166443322008e+00
3.062699999905794925e+02	-1.089316005726625569e+00	5.583914526081277252e-01	2.091746744702094318e+00
3.070899999906396829e+02	-1.089277422097654879e+00	5.554350089826428638e-01	2.093401496425174368e+00
3.079099999907026017e+02	-1.090110011542881674e+00	5.524806156035720894e-01	2.095158534560684238e+00
3.087299999907681922e+02	-1.089227097431374913e+00	5.505187046543165152e-01	2.095421600510782412e+00
3.095499999908364543e+02	-1.090229890978503979e+00	5.469561102895895699e-01	2.095496722090056441e+00
3.103699999909074450e+02	-1.090825174990340152e+00	5.437871943317528212e-01	2.095974961504462275e+00
3.111899999909811640e+02	-1.091105439931590038e+00	5.412220371590084067e-01	2.093859852300482771e+00
3.120099999910575548e+02	-1.090876984122177262e+00	5.381635432871094693e-01	2.092652225900819563e+00
3.128299999911366172e+02	-1.090134720457548001e+00	5.355112001544526379e-01	2.090037532408191012e+00
3.136499999912184080e+02	-1.090877195479258877e+00	5.287708167925440073e-01	2.090225333183667544e+00
3.144699999913029274e+02	-1.090999079839682917e+00	5.253403429549696746e-01	2.086916251794276089e+00
3.152899999913900615e+02	-1.090807883074112361e+00	5.224178992491834705e-01	2.083717978900007761e+00
3.161099999914799810e+02	-1.092217413037763762e+00	5.190075861680133462e-01	2.082520329572765672e+00
3.169299999915725721e+02	-1.093014830847716778e+00	5.142078660266488077e-01	2.082405220368785503e+00
3.177499999916678348e+02	-1.093102074448563110e+00	5.121259146875388746e-01	2.079657062112409971e+00
3.185699999917658261e+02	-1.092869696360418308e+00	5.092545562882346832e-01	2.076891859690647379e+00
3.193899999918665458e+02	-1.091622541444761341e+00	5.055924239977932499e-01	2.073719590175919336e+00
3.202099999919698803e+02	-1.091769088209181060e+00	5.030412263548933449e-01	2.068240045712550490e+00
3.210299999920760001e+02	-1.093701827118384928e+00	5.006071140987764512e-01	2.064329946464890764e+00
3.218499999921847916e+02	-1.093626814249221590e+00	4.970803485589764814e-01	2.062803218763195723e+00
3.226699999922963116e+02	-1.093935328851028510e+00	4.926631508357751099e-01	2.060583558154465589e+00
3.234899999924104463e+02	-1.095528097653027499e+00	4.888579128833220877e-01	2.059362442556007089e+00
3.243099999925273664e+02	-1.096235885525612463e+00	4.841516498076620101e-01	2.057926153493240928e+00
3.251299999926470718e+02	-1.096442704425901526e+00	4.800535877176579369e-01	2.056975106677518372e+00
3.259499999927693921e+02	-1.098539349117083841e+00	4.771691939370803492e-01	2.056926969841251562e+00
3.267699999928943839e+02	-1.098225335113012013e+00	4.734817247868818302e-01	2.057685068675248363e+00
3.275899999930221043e+02	-1.097904780545942538e+00	4.709947681982868950e-01	2.055537139694657789e+00
3.284099999931524962e+02	-1.098370418123657322e+00	4.680122538102555185e-01	2.055868009435170674e+00
3.292299999932856167e+02	-1.097731210839892668e+00	4.644249555139249308e-01	2.054987447113533872e+00
3.300499999934214088e+02	-1.097891519069980060e+00	4.607350944095767731e-01	2.055032243184301777e+00
3.308699999935598726e+02	-1.098657156647694810e+00	4.560421579356075950e-01	2.056702605503150316e+00
3.316899999937010648e+02	-1.097718191607003790e+00	4.534468295074887689e-01	2.052566732151734907e+00
3.325099999938449855e+02	-1.098281648997052606e+00	4.497443252169210370e-01	2.051919218882495066e+00
3.333299999939915210e+02	-1.097529602830367601e+00	4.469433586111637435e-01	2.047457155715973087e+00
3.341499999941408419e+02	-1.096957208245469273e+00	4.447458090827630661e-01	2.045202575353768371e+00
3.349699999942928343e+02	-1.097175366180686229e+00	4.413494555314373957e-01	2.045148202847238306e+00
3.357899999944475553e+02	-1.097391586171311495e+00	4.371551522265256229e-01	2.043199026732593904e+00
3.366099999946050616e+02	-1.096993513820572641e+00	4.340519645204865551e-01	2.039266479071986105e+00
3.374299999947651827e+02	-1.097095925955981599e+00	4.299376713130383942e-01	2.041323954338956526e+00
3.382499999949279186e+02	-1.097182592291582548e+00	4.260324333605852720e-01	2.041455239790820553e+00
3.390699999950934398e+02	-1.096656419744263644e+00	4.227273662620000261e-01	2.043484862397280555e+00
3.398899999952616326e+02	-1.096116923827876066e+00	4.191158067164371670e-01	2.041724462076162538e+00
3.407099999954324971e+02	-1.095457321736349243e+00	4.158105687639841452e-01	2.041165724600448428e+00
3.415299999956060901e+02	-1.095492874783343229e+00	4.136957629949324367e-01	2.038108442114461738e+00
3.423499999957824116e+02	-1.094702992307570621e+00	4.100876205267261487e-01	2.034463838824678295e+00
3.431699999959613478e+02	-1.094599301976581840e+00	4.066813574510659834e-01	2.035820066957596097e+00
3.439899999961430694e+02	-1.093783741734968507e+00	4.036694561977673956e-01	2.033973177255381515e+00
3.448099999963274627e+02	-1.092354615881212965e+00	4.009578966522045484e-01	2.032017765470474746e+00
3.456299999965146981e+02	-1.091200538990838798e+00	3.980465079605094991e-01	2.030742815252075228e+00
3.464499999967044914e+02	-1.090933865460618657e+00	3.936291393834402963e-01	2.028061213652061490e+00
3.472699999968970133e+02	-1.091150961644442585e+00	3.914153587375955312e-01	2.027693954093653605e+00
3.480899999970922067e+02	-1.091349889597718503e+00	3.873002112608081582e-01	2.025141244432526744e+00
3.489099999972900719e+02	-1.089838401098814025e+00	3.844787421909109937e-01	2.020971490606013887e+00
3.497299999974907223e+02	-1.089616738390803086e+00	3.812586399519565239e-01	2.019790928284377340e+00
3.505499999976940444e+02	-1.088066248756989651e+00	3.789438341829048373e-01	2.016707040271933593e+00
3.513699999978999813e+02	-1.088392261545001460e+00	3.765312495141349136e-01	2.017540196424876697e+00
3.521899999981087035e+02	-1.087408584610054518e+00	3.743111472751803892e-01	2.014577301835653422e+00
3.530099999983200973e+02	-1.086507950659930000e+00	3.704983917525426218e-01	2.014919187926965005e+00
3.538299999985341628e+02	-1.086575340624041708e+00	3.658904201382042753e-01	2.015499111606883886e+00
3.546499999987509568e+02	-1.086415841606943156e+00	3.620875741399008918e-01	2.014517488586760940e+00
3.554699999989704793e+02	-1.085741565762332606e+00	3.582965170584778147e-01	2.012656027567156336e+00
3.562899999991926165e+02	-1.084247910471804355e+00	3.554088770544115428e-01	2.008899555083762056e+00
3.571099999994177097e+02	-1.083041658541429975e+00	3.514185033884599796e-01	2.005641211899289456e+00
3.579299999996453039e+02	-1.082114573706694394e+00	3.478436774244810237e-01	2.003380582302386692e+00
3.587499999998755698e+02	-1.080668351669115124e+00	3.444842283086070878e-01	2.000023070540615233e+00
3.595700000001085641e+02	-1.079600327754878908e+00	3.408288796855610814e-01	1.997667013768572142e+00
3.603900000003442869e+02	-1.078314377853168748e+00	3.375950586498619455e-01	1.996523220481380534e+00
3.612100000005826246e+02	-1.077012439908577202e+00	3.347930164335797820e-01	1.995706240576321955e+00
3.620300000008235770e+02	-1.075575861204408179e+00	3.317379590309515458e-01	1.991692378506395134e+00
3.628500000010645294e+02	-1.074019176325099689e+00	3.303104091010443111e-01	1.988352742332712531e+00
3.636700000013054819e+02	-1.072934633492284906e+00	3.278320650850729545e-01	1.986007494055792799e+00
3.644900000015464343e+02	-1.072726350838221210e+00	3.246974596592666629e-01	1.984584070624795249e+00
3.653100000017873867e+02	-1.070891421446021008e+00	3.218299998035186182e-01	1.982554619379209404e+00
3.661300000020285097e+02	-1.069330087558758580e+00	3.178293438100930346e-01	1.979629325247132643e+00
3.669500000022694053e+02	-1.068131205995030975e+00	3.140995921718180428e-01	1.975787402661020042e+00
3.677700000025104146e+02	-1.067694534511764770e+00	3.100525338055740154e-01	1.973712846733862269e+00
3.685900000027513670e+02	-1.066023464511994812e+00	3.062861184649469104e-01	1.972508151733764370e+00
3.694100000029923194e+02	-1.064802250195913569e+00	3.030092305510641015e-01	1.971916759496895155e+00
3.702300000032333287e+02	-1.063939127828036124e+00	3.002131565166660798e-01	1.970822041569219252e+00
3.710500000034742243e+02	-1.062733855165288066e+00	2.974030219777878403e-01	1.968295937434549892e+00
3.718700000037151767e+02	-1.061675531269340889e+00	2.938810480347112675e-01	1.968449047732335977e+00
3.726900000039561860e+02	-1.060380386426150956e+00	2.914344206473488130e-01	1.969133336381439392e+00
3.735100000041970816e+02	-1.059836550725093307e+00	2.877759538557879693e-01	1.967322197855402521e+00
3.743300000044380340e+02	-1.059246931083056120e+00	2.847853160497566538e-01	1.967710435762339394e+00
3.751500000046790433e+02	-1.057521459466071345e+00	2.813570399054842186e-01	1.965706156473592259e+00
3.759700000049199389e+02	-1.056468856624802388e+00	2.771849746837287132e-01	1.964494186524853747e+00
3.767900000051608913e+02	-1.055799296768355822e+00	2.742602359833628545e-01	1.963763093853974073e+00
3.776100000054020143e+02	-1.054618109244358504e+00	2.703790650192942624e-01	1.961337405430655823e+00
3.784300000056429667e+02	-1.053624567323589112e+00	2.673373612986950087e-01	1.961010054161933969e+00
3.792500000058839191e+02	-1.052416733061455556e+00	2.636282906668517834e-01	1.960102033471028848e+00
3.800700000061248147e+02	-1.051012532445431358e+00	2.600410893300911797e-01	1.958484451419053141e+00
3.808900000063658240e+02	-1.050203486967927757e+00	2.559776366809592418e-01	1.959261465119515710e+00
3.817100000066067196e+02	-1.048689838872018942e+00	2.533285357567253149e-01	1.959462174366979559e+00
3.825300000068476720e+02	-1.046377886477627861e+00	2.494866106949402418e-01	1.957577641367400201e+00
3.833500000070886813e+02	-1.045373201375455752e+00	2.453385348939132460e-01	1.958308489687804022e+00
3.841700000073295769e+02	-1.044887168989979243e+00	2.415721777290281425e-01	1.960263033555208700e+00
3.849900000075705293e+02	-1.042208161653647824e+00	2.383049662948039105e-01	1.959338570845833960e+00
3.858100000078115386e+02	-1.040340539741792636e+00	2.350218654508712535e-01	1.957113276713757344e+00
3.866300000080524342e+02	-1.037976551476047282e+00	2.323268048361903093e-01	1.955091516128163232e+00
3.874500000082933866e+02	-1.036503600216564847e+00	2.289290105596240021e-01	1.952768092697165558e+00
3.882700000085343959e+02	-1.035031617929378589e+00	2.245050756412793613e-01	1.952436355039150140e+00
3.890900000087752915e+02	-1.033360604614488087e+00	2.205606382587947667e-01	1.948100875978976410e+00
3.899100000090163007e+02	-1.032086199896562029e+00	2.169851054723646311e-01	1.945157914114486575e+00
3.907300000092572532e+02	-1.031610341720191837e+00	2.121914621759442843e-01	1.944119109363505737e+00
3.915500000094982056e+02	-1.030325278307011150e+00	2.092757787305735140e-01	1.941674484653612476e+00
3.923700000097391580e+02	-1.029132947601611336e+00	2.052296832967286100e-01	1.940725079263183828e+00
3.931900000099801105e+02	-1.027027051284069570e+00	2.027528341666738343e-01	1.937167983212763733e+00
3.940100000102210629e+02	-1.026299110846796703e+00	1.995450604865413036e-01	1.937801949368299192e+00
3.948300000104620153e+02	-1.024664145360378642e+00	1.956090959182163747e-01	1.936245061173554216e+00
3.956500000107029678e+02	-1.023214160803374684e+00	1.940422067998138211e-01	1.934601891453389344e+00
3.964700000109439202e+02	-1.022254244280337954e+00	1.903484936241615078e-01	1.935968906661321043e+00
3.972900000111848726e+02	-1.020789240652747898e+00	1.862151423511720916e-01	1.934061280261657467e+00
3.981100000114259387e+02	-1.018412367114533312e+00	1.823524042129154032e-01	1.933033284005799990e+00
3.989300000116669480e+02	-1.016723865908768509e+00	1.787532742008104136e-01	1.930509860574802117e+00
3.997500000119078436e+02	-1.016325917223118935e+00	1.738133101142934900e-01	1.929409716979454847e+00
4.005700000121487960e+02	-1.014524819377507603e+00	1.703451551395841479e-01	1.926906247693300323e+00
4.013900000123897485e+02	-1.012612578350493786e+00	1.671493218382859025e-01	1.924198205582285714e+00
4.022100000126306441e+02	-1.011380957877562770e+00	1.636222222791743341e-01	1.922380186398849666e+00
4.030300000128716533e+02	-1.008140858897042857e+00	1.604648815854564092e-01	1.920061751504062775e+00
4.038500000131126058e+02	-1.006706573750298039e+00	1.585706364562866066e-01	1.918235625949284318e+00
4.046700000133535013e+02	-1.004560418692928669e+00	1.561429039690216403e-01	1.915401601878838900e+00
4.054900000135945106e+02	-1.001902393724935170e+00	1.534845886394146097e-01	1.913057808591647424e+00
4.063100000138354631e+02	-1.001029834172503463e+00	1.506018412067074985e-01	1.915112144603376754e+00
4.071300000140763586e+02	-9.992424977925596918e-01	1.474905611780723547e-01	1.913481030512387937e+00
4.079500000143173679e+02	-9.957338440221068510e-01	1.436565575850155263e-01	1.911152826400854599e+00
4.087700000145583203e+02	-9.942242212793582778e-01	1.409085439747964352e-01	1.910906538845557723e+00
4.095900000147993865e+02	-9.929976415214317731e-01	1.366446409548688623e-01	1.910058796300532657e+00
4.104100000150403389e+02	-9.906633099851381852e-01	1.334670696255147171e-01	1.908915418724691948e+00
4.112300000152812913e+02	-9.888108102182970871e-01	1.308754882789983087e-01	1.906773288282904266e+00
4.120500000155223006e+02	-9.872476517562014386e-01	1.295657964224916081e-01	1.905026792871931995e+00
4.128700000157631962e+02	-9.851585732851914079e-01	1.272480744341968062e-01	1.904870320388537985e+00
4.136900000160042055e+02	-9.840522955559295459e-01	1.239277896378845195e-01	1.906924032833241078e+00
4.145100000162451579e+02	-9.806220357623449679e-01	1.221974244633701329e-01	1.903883357381181085e+00
4.153300000164860535e+02	-9.799753034397303830e-01	1.192569789106536077e-01	1.905851827578841196e+00
4.161500000167270628e+02	-9.780200926095269365e-01	1.156095283493559778e-01	1.906022168477580214e+00
4.169700000169680152e+02	-9.764505894379595929e-01	1.127518265559883381e-01	1.903987728695784032e+00
4.177900000172089108e+02	-9.738692163557676196e-01	1.110842152382864462e-01	1.903650794645882494e+00
4.186100000174499201e+02	-9.721757311198774287e-01	1.083066943962502221e-01	1.904014692018682231e+00
4.194300000176908725e+02	-9.696575370904425561e-01	1.062291735542140320e-01	1.899795633556868868e+00
4.202500000179317681e+02	-9.670286843657530662e-01	1.037480647809533030e-01	1.895590293569635154e+00
4.210700000181727773e+02	-9.649923221057705724e-01	1.012664434460891494e-01	1.891770611540795510e+00
4.218900000184136729e+02	-9.635329467537611103e-01	9.849387736622006173e-02	1.890944693841692503e+00
4.227100000186546254e+02	-9.612575833588695717e-01	9.631516054710902164e-02	1.889527298225283092e+00
4.235300000188955778e+02	-9.596606603303949878e-01	9.293900653601548656e-02	1.889409486897522639e+00
4.243500000191365302e+02	-9.579654330034382825e-01	9.106182740171497869e-02	1.888882737775717802e+00
4.251700000193774827e+02	-9.555542176335998228e-01	8.867678898949414579e-02	1.885976358510106810e+00
4.259900000196184351e+02	-9.531219271163261508e-01	8.659311740821597214e-02	1.884475799203408464e+00
4.268100000198593875e+02	-9.515690459377651456e-01	8.351405888136928524e-02	1.886080436288596562e+00
4.276300000201003400e+02	-9.491042948485796105e-01	8.093824657801142186e-02	1.883615004591049136e+00
4.284500000203412924e+02	-9.466160461812193061e-01	7.867183123738434591e-02	1.882546870769720604e+00
4.292700000205822448e+02	-9.444091447971636466e-01	7.570319479647542871e-02	1.879954002123013890e+00
4.300900000208233678e+02	-9.417777768626369728e-01	7.304378446442949535e-02	1.877343050032543204e+00
4.309100000210642634e+02	-9.402316321005985689e-01	6.918744950200450550e-02	1.877543737859897588e+00
4.317300000213052726e+02	-9.372629587326809508e-01	6.654119491778166806e-02	1.876360222718586268e+00
4.325500000215462251e+02	-9.353843533987307168e-01	6.278861874044902591e-02	1.875980241123757386e+00
4.333700000217871775e+02	-9.324834617019753802e-01	5.994031390981221369e-02	1.871979058250032857e+00
4.341900000220281868e+02	-9.308462335441248792e-01	5.700892361209079079e-02	1.872275381108202685e+00
4.350100000222690824e+02	-9.291775137866588041e-01	5.558334234587570394e-02	1.870281265327443432e+00
4.358300000225100348e+02	-9.265906257986449290e-01	5.316169071862075074e-02	1.868293177361271873e+00
4.366500000227510441e+02	-9.234860540662314099e-01	5.094174763004412354e-02	1.867471416775677628e+00
4.374700000229919397e+02	-9.214650098047881821e-01	4.792863869618081002e-02	1.865734898437126921e+00
4.382900000232328921e+02	-9.193199834790219960e-01	4.611826342420281138e-02	1.863403576490462177e+00
4.391100000234739014e+02	-9.178572734088562557e-01	4.382172731551927519e-02	1.862860614625972300e+00
4.399300000237147970e+02	-9.160766373512169158e-01	4.162707059938183102e-02	1.862001647874472976e+00
4.407500000239557494e+02	-9.142715347431067396e-01	3.923873547635424452e-02	1.862040602566219283e+00
4.415700000241968723e+02	-9.131477794183012753e-01	3.667158623293786252e-02	1.865492860021193966e+00
4.423900000244378248e+02	-9.110913212785101134e-01	3.441195455970613715e-02	1.862858212383722289e+00
4.432100000246787772e+02	-9.088200863112069205e-01	3.216411180335485703e-02	1.861828137571110542e+00
4.440300000249196728e+02	-9.080384348917230897e-01	2.911473136219308241e-02	1.862506376985516576e+00
4.448500000251606821e+02	-9.067296522479547649e-01	2.538875790092436427e-02	1.862806233390169153e+00
4.456700000254015777e+02	-9.048046393182307412e-01	2.297440250266823830e-02	1.864522302537506837e+00
4.464900000256425301e+02	-9.018706633947699558e-01	2.138670030779404874e-02	1.863830473169177493e+00
4.473100000258835394e+02	-8.993185192407614492e-01	1.900600312150098337e-02	1.864225133181943939e+00
4.481300000261244350e+02	-8.980482068562054554e-01	1.773521545954217377e-02	1.866017506782280178e+00
4.489500000263653874e+02	-8.952715961517261345e-01	1.577057853682534150e-02	1.865025053846924408e+00
4.497700000266063967e+02	-8.931823888074007511e-01	1.271243406108616900e-02	1.865931769488866632e+00
4.505900000268474059e+02	-8.930788891217110725e-01	9.868983017980587080e-03	1.869719362408667873e+00
4.514100000270884152e+02	-8.910690911160983330e-01	7.129119906099498985e-03	1.868931066586821066e+00
4.522300000273293676e+02	-8.904563861935979041e-01	3.788744232614912714e-03	1.871571039136835202e+00
4.530500000275703201e+02	-8.885184879914048706e-01	3.637454072352319266e-04	1.873194175377137949e+00
4.538700000278112725e+02	-8.861633905309601600e-01	-1.856469509845126752e-03	1.873451399948214524e+00
4.546900000280522249e+02	-8.848794661447131338e-01	-4.169679418344305298e-03	1.874728994375484792e+00
4.555100000282932342e+02	-8.826681682911078353e-01	-6.482889326843501408e-03	1.874209914493562001e+00
4.563300000285341298e+02	-8.801304659424401544e-01	-8.803275097791694176e-03	1.873677116137060006e+00
4.571500000287750822e+02	-8.781714462032631507e-01	-1.103288697760282551e-02	1.873437458543268042e+00
4.579700000290160915e+02	-8.753702761692160328e-01	-1.238300132155387666e-02	1.871207362310546962e+00
4.587900000292569871e+02	-8.730235644372628112e-01	-1.534661312106370620e-02	1.870590568841054457e+00
4.596100000294979395e+02	-8.709264661459245049e-01	-1.813363190046660134e-02	1.868870033969403543e+00
4.604300000297389488e+02	-8.677738941906473213e-01	-2.084200741334855944e-02	1.866002939426452345e+00
4.612500000299798444e+02	-8.653740848359463556e-01	-2.388096576857258110e-02	1.864802795831105087e+00
4.620700000302209673e+02	-8.630032982605730929e-01	-2.544845671972462489e-02	1.861377085987677482e+00
4.628900000304619198e+02	-8.599746155905214628e-01	-2.754584709774732937e-02	1.857544932618310884e+00
4.637100000307028154e+02	-8.585960308472325719e-01	-2.869620217479814869e-02	1.853600931475444025e+00
4.645300000309438246e+02	-8.571643948707445837e-01	-3.049166267295676594e-02	1.853449447528260574e+00
4.653500000311847202e+02	-8.542596014859185072e-01	-3.263171603061967851e-02	1.849593598611893208e+00
4.661700000314256727e+02	-8.501930361172306272e-01	-3.420679443118833374e-02	1.842627564767428616e+00
4.669900000316666251e+02	-8.487632453062371463e-01	-3.554235510096966089e-02	1.840344694613252896e+00
4.678100000319075775e+02	-8.464598126007575329e-01	-3.791413679073148829e-02	1.840567852273665261e+00
4.686300000321485300e+02	-8.445950923975640290e-01	-4.022231035434169211e-02	1.842894335624884583e+00
4.694500000323894824e+02	-8.422693269397305560e-01	-4.206431298378272149e-02	1.843632251038253678e+00
4.702700000326304348e+02	-8.402972930547694119e-01	-4.342733063896715706e-02	1.842989081318088473e+00
4.710900000328715578e+02	-8.392700277489436589e-01	-4.531443868951597759e-02	1.844746743020625024e+00
4.719100000331124534e+02	-8.369117553296498979e-01	-4.661128541053122243e-02	1.848110640393425097e+00
4.727300000333534626e+02	-8.336149662615953693e-01	-4.741787080201298465e-02	1.845792621209989104e+00
4.735500000335944151e+02	-8.313813562462976092e-01	-4.952667729377653594e-02	1.846078759140061809e+00
4.743700000338353675e+02	-8.286181925759759093e-01	-5.122779536148766577e-02	1.844738707255028309e+00
4.751900000340763768e+02	-8.269412210504381022e-01	-5.431934561260014921e-02	1.847599071081345690e+00
4.760100000343172724e+02	-8.233586779341988127e-01	-5.540935817890215581e-02	1.843055485649829794e+00
4.768300000345582248e+02	-8.216611157473738825e-01	-5.638228535842085970e-02	1.843792153929146194e+00
4.776500000347992341e+02	-8.193640380466965523e-01	-5.844957436030109171e-02	1.843891616042557358e+00
4.784700000350401297e+02	-8.165771345551260385e-01	-5.939841114445543191e-02	1.843165511907888465e+00
4.792900000352810821e+02	-8.143955604111827729e-01	-5.981734850173908713e-02	1.844824234308911626e+00
4.801100000355220914e+02	-8.122149552395351302e-01	-6.161920047223947566e-02	1.844810601514769388e+00
4.809300000357629870e+02	-8.096399216585891123e-01	-6.259457009322580423e-02	1.845893850885495180e+00
4.817500000360039394e+02	-8.059721553698619978e-01	-6.403132674008196745e-02	1.843654236131922142e+00
4.825700000362450623e+02	-8.033099606718362429e-01	-6.554211359902757661e-02	1.841897785068637550e+00
4.833900000364860148e+02	-8.013698100935413571e-01	-6.772351359270598059e-02	1.843244659696160248e+00
4.842100000367269672e+02	-7.977529148503474943e-01	-6.977347647470320824e-02	1.844412527746903230e+00
4.850300000369678628e+02	-7.946454670870383152e-01	-7.120242433095701207e-02	1.844001181365191089e+00
4.858500000372088721e+02	-7.913368081083592687e-01	-7.378729188931003324e-02	1.843105008447786464e+00
4.866700000374497677e+02	-7.884509199786333689e-01	-7.623696355088953325e-02	1.843612784788215331e+00
4.874900000376907201e+02	-7.865807776487152569e-01	-7.694238406070039171e-02	1.844226173231881427e+00
4.883100000379317294e+02	-7.827246854170873958e-01	-7.690679964223139098e-02	1.838230623881503156e+00
4.891300000381726250e+02	-7.796790096376399193e-01	-7.903345651897143720e-02	1.836519693211141835e+00
4.899500000384135774e+02	-7.753488374149264395e-01	-8.002833457629464353e-02	1.832310217530508600e+00
4.907700000386545867e+02	-7.717239945398403078e-01	-8.178989612939049914e-02	1.826901157561226396e+00
4.915900000388954822e+02	-7.680119905476745501e-01	-8.271762861665543642e-02	1.824892721158970499e+00
4.924100000391364347e+02	-7.649152478691686463e-01	-8.251734106959586479e-02	1.821185739746442378e+00
4.932300000393774440e+02	-7.614318285597309055e-01	-8.377929481774532006e-02	1.818869612684195003e+00
4.940500000396183395e+02	-7.586425954165180174e-01	-8.670724864619608341e-02	1.815521475847928112e+00
4.948700000398593488e+02	-7.556603873224501111e-01	-8.869915230853420152e-02	1.811551306310063891e+00
4.956900000401003012e+02	-7.528861732498232096e-01	-9.076542789069738659e-02	1.808658064792225018e+00
4.965100000403412537e+02	-7.507134126356400650e-01	-9.319377391420174961e-02	1.808950065521429451e+00
4.973300000405822061e+02	-7.480440434244925996e-01	-9.519888381168085945e-02	1.807247054786844664e+00
4.981500000408231585e+02	-7.447800035609724034e-01	-9.727409428228928068e-02	1.804235521969566269e+00
4.989700000410641110e+02	-7.418132990236384616e-01	-9.772572691913683496e-02	1.803915467069594492e+00
4.997900000413050634e+02	-7.389393271940856156e-01	-9.884113853600388910e-02	1.801877744437209605e+00
5.006100000415460158e+02	-7.360706847121598617e-01	-1.010283592646785550e-01	1.800639813949149293e+00
5.014300000417869683e+02	-7.336097940086011571e-01	-1.034836303200685204e-01	1.801900428471360893e+00
5.022500000420279207e+02	-7.304312195606429414e-01	-1.049062682867024643e-01	1.800871020065994088e+00
5.030700000422689868e+02	-7.274550675434242608e-01	-1.068150670900419458e-01	1.800848678753592447e+00
5.038900000425099961e+02	-7.241842448738329274e-01	-1.080973835438673869e-01	1.798425713874164389e+00
5.047100000427508917e+02	-7.220156023919072075e-01	-1.102539010636501143e-01	1.797390693365560344e+00
5.055300000429918441e+02	-7.199501090699431671e-01	-1.120820568413726376e-01	1.797663363516947665e+00
5.063500000432327965e+02	-7.170775906988340331e-01	-1.138968860174042336e-01	1.796153077833722023e+00
5.071700000434736921e+02	-7.143014386816155525e-01	-1.154773735660014761e-01	1.793131983655372963e+00
5.079900000437147014e+02	-7.122296470397282420e-01	-1.173330873037630034e-01	1.793799665270549903e+00
5.088100000439556538e+02	-7.090566441824712740e-01	-1.196677860157811246e-01	1.792566099751674136e+00
5.096300000441965494e+02	-7.063884861866934761e-01	-1.212778817708313611e-01	1.793400316603103617e+00
5.104500000444375587e+02	-7.036215394062854678e-01	-1.229647413998563588e-01	1.793728505639945237e+00
5.112700000446785111e+02	-6.997504744936201559e-01	-1.253264855103099484e-01	1.792972283852445337e+00
5.120900000449194067e+02	-6.963992735130203338e-01	-1.255755864345439177e-01	1.795430404106551636e+00
5.129100000451604728e+02	-6.935475880462724785e-01	-1.264024763559596642e-01	1.796592473618491281e+00
5.137300000454013116e+02	-6.911946913641547896e-01	-1.271121100367243739e-01	1.798146852470439372e+00
5.145500000456424914e+02	-6.879449438419987795e-01	-1.286913317290148406e-01	1.798313910518589909e+00
5.153700000458834438e+02	-6.846007679105438060e-01	-1.300558599886717515e-01	1.799205495536443378e+00
5.161900000461242826e+02	-6.810590144098285226e-01	-1.321080867698446737e-01	1.799411422595902810e+00
5.170100000463653487e+02	-6.776286463335897681e-01	-1.337538211040399938e-01	1.799508411861317825e+00
5.178300000466063011e+02	-6.752990049865729150e-01	-1.354795655356988426e-01	1.800874430631091094e+00
5.186500000468472535e+02	-6.722676679380382714e-01	-1.367878828728388008e-01	1.799938994411136139e+00
5.194700000470882060e+02	-6.685317282710981912e-01	-1.373891952013976125e-01	1.799787761159847177e+00
5.202900000473291584e+02	-6.660865833673474956e-01	-1.399795728824151375e-01	1.801413248072908146e+00
5.211100000475701108e+02	-6.623285995806764692e-01	-1.400749053255998244e-01	1.803640397831372422e+00
5.219300000478110633e+02	-6.592381552220937246e-01	-1.413553734822830532e-01	1.802991450992513567e+00
5.227500000480520157e+02	-6.567152502915993839e-01	-1.423339622464201426e-01	1.802577423907129939e+00
5.235700000482929681e+02	-6.522489838508647164e-01	-1.422175057727243508e-01	1.796457161151482351e+00
5.243900000485339206e+02	-6.487313618784488201e-01	-1.428102754078915404e-01	1.794696782250473799e+00
5.252100000487748730e+02	-6.457337996916237000e-01	-1.444011656505126140e-01	1.791271968090075939e+00
5.260300000490158254e+02	-6.415548438319456093e-01	-1.458007694403931076e-01	1.788113897021606613e+00
5.268500000492567779e+02	-6.377901339240827916e-01	-1.468058405540442202e-01	1.786145433169364694e+00
5.276700000494977303e+02	-6.347224707097836038e-01	-1.473097156906204852e-01	1.786056599460928984e+00
5.284900000497386827e+02	-6.315424067091633953e-01	-1.481117114346506558e-01	1.784867973608168734e+00
5.293100000499796352e+02	-6.283579359436630707e-01	-1.489097775397206780e-01	1.783990987673233608e+00
5.301300000502205876e+02	-6.233678471979129387e-01	-1.494080144986585090e-01	1.779217950996132114e+00
5.309500000504615400e+02	-6.201750473888004711e-01	-1.510997590106187560e-01	1.777532858689854223e+00
5.317700000507024924e+02	-6.165986737191690992e-01	-1.516872321758831188e-01	1.775835918610075836e+00
5.325900000509434449e+02	-6.121467202104600158e-01	-1.514687254557732787e-01	1.772050202736771718e+00
5.334100000511843973e+02	-6.092090126535661954e-01	-1.530367212801047594e-01	1.770624994285132203e+00
5.342300000514253497e+02	-6.045981476883340866e-01	-1.537838729325606002e-01	1.765670893894605742e+00
5.350500000516665295e+02	-6.011344737329770149e-01	-1.542245321380389111e-01	1.764743814741887684e+00
5.358700000519073683e+02	-5.981347055595988005e-01	-1.554438346100381063e-01	1.762707797795124876e+00
5.366900000521484344e+02	-5.940010233558651320e-01	-1.567369964402589300e-01	1.759334782538132691e+00
5.375100000523892732e+02	-5.909554712415070465e-01	-1.580007714052124868e-01	1.757661559425464981e+00
5.383300000526301119e+02	-5.882026518349299238e-01	-1.585271293731107256e-01	1.757102470498727476e+00
5.391500000528711780e+02	-5.854566152344239383e-01	-1.594128241204648688e-01	1.755547538685499065e+00
5.399700000531120168e+02	-5.823282623783175849e-01	-1.614438456301125480e-01	1.755070574170673137e+00
5.407900000533529692e+02	-5.787282519618653920e-01	-1.614271989106349503e-01	1.753465964851012693e+00
5.416100000535940353e+02	-5.752713608125794575e-01	-1.619558789534508991e-01	1.753852833448658721e+00
5.424300000538348741e+02	-5.723578311735337820e-01	-1.613309108817674586e-01	1.753058409057095313e+00
5.432500000540758265e+02	-5.693956570661693473e-01	-1.618430685867215946e-01	1.752382483820646542e+00
5.440700000543168926e+02	-5.671068826102169114e-01	-1.632014073233084839e-01	1.754034826956059057e+00
5.448900000545577313e+02	-5.638900543472329385e-01	-1.631055853837924674e-01	1.751783844400664147e+00
5.457100000547986838e+02	-5.611420231172558060e-01	-1.654282661493203244e-01	1.753116649102584246e+00
5.465300000550398636e+02	-5.579637578925814578e-01	-1.673819219522438562e-01	1.748845504546671092e+00
5.473500000552808160e+02	-5.550685820422779360e-01	-1.680566432682286948e-01	1.748964175062660775e+00
5.481700000555217684e+02	-5.529511662187182042e-01	-1.692659275528335949e-01	1.750273076361904545e+00
5.489900000557627209e+02	-5.498180509848991093e-01	-1.706959356427642516e-01	1.750567843475217877e+00
5.498100000560036733e+02	-5.471714165284864428e-01	-1.715507680308485383e-01	1.748130808670187220e+00
5.506300000562446257e+02	-5.432110206064064695e-01	-1.729476809577376040e-01	1.743875482565717228e+00
5.514500000564855782e+02	-5.393434037816559057e-01	-1.745957296784265422e-01	1.740504359429913217e+00
5.522700000567264169e+02	-5.358569383866845781e-01	-1.752026026169678508e-01	1.738419725675204752e+00
5.530900000569674830e+02	-5.320353941355366878e-01	-1.750607822031768623e-01	1.737741119735084494e+00
5.539100000572084355e+02	-5.294797400005080146e-01	-1.754863287006298844e-01	1.735163760929017362e+00
5.547300000574493879e+02	-5.273810129878616637e-01	-1.757821466250799880e-01	1.737250650946772890e+00
5.555500000576904540e+02	-5.242479338482606277e-01	-1.767496028074699022e-01	1.736834215273721060e+00
5.563700000579315201e+02	-5.228688749141545689e-01	-1.776122750815604945e-01	1.738740435869293277e+00
5.571900000581723589e+02	-5.200317240318447221e-01	-1.784592287998105209e-01	1.736635016547040555e+00
5.580100000584134250e+02	-5.178343010136656765e-01	-1.793954187243870235e-01	1.738449551369630530e+00
5.588300000586543774e+02	-5.147703075396939942e-01	-1.802251162019859465e-01	1.735691107430028968e+00
5.596500000588952162e+02	-5.117351409915243954e-01	-1.821382408544051368e-01	1.733852617635270210e+00
5.604700000591362823e+02	-5.090195961323464857e-01	-1.828554659996523002e-01	1.732517037819967687e+00
5.612900000593772347e+02	-5.056280333374912894e-01	-1.837716660216925091e-01	1.729268363097112404e+00
5.621100000596180735e+02	-5.024439800779290088e-01	-1.837774439577948560e-01	1.725103891342922857e+00
5.629300000598591396e+02	-4.996773683196924498e-01	-1.844782671317300449e-01	1.722431936784417195e+00
5.637500000601000920e+02	-4.979366765703704956e-01	-1.842992510620694857e-01	1.723055201545376169e+00
5.645700000603409308e+02	-4.953122151070042389e-01	-1.853243354852369407e-01	1.724187196244703957e+00
5.653900000605819969e+02	-4.926930829912654075e-01	-1.845589877250030097e-01	1.723622308779163337e+00
5.662100000608229493e+02	-4.912693482571210413e-01	-1.846938108186368943e-01	1.722665111973614271e+00
5.670300000610639017e+02	-4.895514273567519448e-01	-1.854274379351959767e-01	1.723998977374020969e+00
5.678500000613049679e+02	-4.875412582347498636e-01	-1.855708037222215390e-01	1.723637207743612176e+00
5.686700000615459203e+02	-4.852296356543039368e-01	-1.854162197556610547e-01	1.722974398834826060e+00
5.694900000617868727e+02	-4.818211622338196554e-01	-1.859749623907914762e-01	1.722509927080636549e+00
5.703100000620278252e+02	-4.805168069455927893e-01	-1.876463482121415727e-01	1.725457926666973840e+00
5.711300000622688913e+02	-4.787131783865878343e-01	-1.877187591566986669e-01	1.725920476150592631e+00
5.719500000625097300e+02	-4.771221464674292312e-01	-1.878050092645501268e-01	1.726872632850438904e+00
5.727700000627507961e+02	-4.754328102497883402e-01	-1.874926262033442814e-01	1.727231648787574958e+00
5.735900000629917486e+02	-4.746393558998900364e-01	-1.867869064429839021e-01	1.727805214621992214e+00
5.744100000632325873e+02	-4.727442058484739307e-01	-1.877784530207382285e-01	1.726978572600734063e+00
5.752300000634735397e+02	-4.711454221509482343e-01	-1.882845221772583288e-01	1.729149852022721534e+00
5.760500000637147195e+02	-4.681614152809346341e-01	-1.876911038953819333e-01	1.728731108517130632e+00
5.768700000639555583e+02	-4.661844334600662165e-01	-1.875055448914258183e-01	1.728215067135320471e+00
5.776900000641965107e+02	-4.648200482790439958e-01	-1.865237446725620529e-01	1.728906924269177248e+00
5.785100000644374632e+02	-4.632624459040929343e-01	-1.868421153075661145e-01	1.729010005609508349e+00
5.793300000646784156e+02	-4.612164711966922903e-01	-1.867539934955925185e-01	1.729408721980654873e+00
5.801500000649193680e+02	-4.594750991076970159e-01	-1.871646757065440758e-01	1.729906606929099810e+00
5.809700000651602068e+02	-4.576504417908055511e-01	-1.887700614475928129e-01	1.728726940290493230e+00
5.817900000654012729e+02	-4.556248155016182078e-01	-1.900733969422275516e-01	1.728473255611317594e+00
5.826100000656422253e+02	-4.537018538862445105e-01	-1.893659686431888589e-01	1.727639525076984928e+00
5.834300000658830641e+02	-4.522953647999006233e-01	-1.889665704759382892e-01	1.725811198790214052e+00
5.842500000661241302e+02	-4.515135845071013843e-01	-1.886719562169870412e-01	1.728769361884539002e+00
5.850700000663650826e+02	-4.498419784234088947e-01	-1.884728997574721954e-01	1.727217132195091542e+00
5.858900000666059213e+02	-4.483851491672283252e-01	-1.880716221976754809e-01	1.727247234773230833e+00
5.867100000668469875e+02	-4.468367984186367159e-01	-1.877734200074997750e-01	1.726368607413001133e+00
5.875300000670880536e+02	-4.445104917897760854e-01	-1.872765846482666863e-01	1.725577924423596032e+00
5.883500000673288923e+02	-4.428946016130961283e-01	-1.873747945268664505e-01	1.727577472217444399e+00
5.891700000675699584e+02	-4.413051159314786420e-01	-1.878769340444264024e-01	1.729575357165889393e+00
5.899900000678109109e+02	-4.404362209111484794e-01	-1.893707017224625644e-01	1.732369708567851774e+00
5.908100000680518633e+02	-4.388867053367356275e-01	-1.886632734234238717e-01	1.732061981413059337e+00
5.916300000682928157e+02	-4.375560847220922311e-01	-1.899599456172132161e-01	1.731873376980408219e+00
5.924500000685338819e+02	-4.363542910332509628e-01	-1.902586680574164801e-01	1.729993918197477054e+00
5.932700000687747206e+02	-4.356742992210668741e-01	-1.901512397583777214e-01	1.729098246671860961e+00
5.940900000690156730e+02	-4.347054505902853139e-01	-1.918320225424586245e-01	1.724996547331656860e+00
5.949100000692567392e+02	-4.333547701900512528e-01	-1.917056294640905323e-01	1.723280713805521946e+00
5.957300000694975779e+02	-4.319292830695098950e-01	-1.919765027238370947e-01	1.720653448217237536e+00
5.965500000697385303e+02	-4.309183305334065572e-01	-1.926495970838654481e-01	1.717644889639743377e+00
5.973700000699795964e+02	-4.300444411876203632e-01	-1.922264502289861565e-01	1.717331758237389483e+00
5.981900000702204352e+02	-4.294877511000858017e-01	-1.910027908125034035e-01	1.716900127679920951e+00
5.990100000704613876e+02	-4.292591612091316011e-01	-1.907714429719681581e-01	1.715655610070574211e+00
5.998300000707023401e+02	-4.298499507640947681e-01	-1.902365072002084601e-01	1.716431046606070820e+00
6.006500000709432925e+02	-4.294676293002683276e-01	-1.895000337436382187e-01	1.714926229430735027e+00
6.014700000711842449e+02	-4.289117123315043245e-01	-1.892565552784868377e-01	1.712845939225101644e+00
6.022900000714253110e+02	-4.279809886424329468e-01	-1.897997502116445245e-01	1.711085603164311575e+00
6.031100000716661498e+02	-4.272902350605662924e-01	-1.908244929270763168e-01	1.708125474959196977e+00
6.039300000719071022e+02	-4.259627069210051853e-01	-1.917514567427899830e-01	1.706247263310318285e+00
6.047500000721480546e+02	-4.264993731960454726e-01	-1.934579180943636623e-01	1.706925194113920297e+00
6.055700000723890071e+02	-4.255060477194625435e-01	-1.942430227124582742e-01	1.706687120030512927e+00
6.063900000726299595e+02	-4.251122841462803836e-01	-1.945112127976374450e-01	1.709181679288150457e+00
6.072100000728710256e+02	-4.249125108857975675e-01	-1.935619757882976744e-01	1.711136724547343446e+00
6.080300000731119781e+02	-4.246290143008192852e-01	-1.922893317990649054e-01	1.713624818858932919e+00
6.088500000733530442e+02	-4.247625211205674489e-01	-1.916977230305027258e-01	1.715613536737548905e+00
6.096700000735939966e+02	-4.240297461171457227e-01	-1.925917625370426323e-01	1.713915973090744505e+00
6.104900000738349490e+02	-4.231352919089595988e-01	-1.934772593501908611e-01	1.714130880784466626e+00
6.113100000740759015e+02	-4.222786740098610769e-01	-1.938425954069348256e-01	1.711658883385742014e+00
6.121300000743168539e+02	-4.232608613921461371e-01	-1.949046852401900010e-01	1.714082521017832983e+00
6.129500000745578063e+02	-4.228675617144506127e-01	-1.946537901794899161e-01	1.713598260134256979e+00
6.137700000747987588e+02	-4.231873895522979545e-01	-1.951839303394604097e-01	1.714644969746322856e+00
6.145900000750397112e+02	-4.228106551827295334e-01	-1.965026232902861159e-01	1.713022234142679512e+00
6.154100000752806636e+02	-4.218417189810766965e-01	-1.961098690319670601e-01	1.714416126993072220e+00
6.162300000755216161e+02	-4.216694377659369608e-01	-1.965049841490318916e-01	1.716407733431035032e+00
6.170500000757625685e+02	-4.216850907866474540e-01	-1.956937776729868461e-01	1.716694974899813264e+00
6.178700000760035209e+02	-4.208726900003264548e-01	-1.956871842513733528e-01	1.718278682822109049e+00
6.186900000762444733e+02	-4.208302974623821524e-01	-1.951853747380591642e-01	1.719265092868185629e+00
6.195100000764855395e+02	-4.192455587760421931e-01	-1.923890325485155817e-01	1.719741317986165363e+00
6.203300000767264919e+02	-4.190063617876080837e-01	-1.924932029205754791e-01	1.720509436732802211e+00
6.211500000769674443e+02	-4.185974451834199028e-01	-1.923030114702738991e-01	1.720487532551860710e+00
6.219700000772083968e+02	-4.188188089634777289e-01	-1.919071818423338793e-01	1.720870616907129946e+00
6.227900000774492355e+02	-4.184656082663021359e-01	-1.935222868619350944e-01	1.719242477055925145e+00
6.236100000776903016e+02	-4.186315447719700100e-01	-1.936387587124789866e-01	1.719008932957158953e+00
6.244300000779311404e+02	-4.187163762374073728e-01	-1.951632606948109916e-01	1.719992848735130142e+00
6.252500000781722065e+02	-4.187174379888005116e-01	-1.953939134163849289e-01	1.720069905275811273e+00
6.260700000784131589e+02	-4.180221333863031741e-01	-1.961199530835274207e-01	1.719331372640833910e+00
6.268900000786539977e+02	-4.184229528946223908e-01	-1.961461636045377654e-01	1.721504687779356946e+00
6.277100000788949501e+02	-4.187244991321635856e-01	-1.950733992487550528e-01	1.722087148567600146e+00
6.285300000791360162e+02	-4.190255608835568579e-01	-1.933018308700472088e-01	1.723660047994772571e+00
6.293500000793768550e+02	-4.185234734749884722e-01	-1.929333378609603689e-01	1.723935441690050085e+00
6.301700000796179211e+02	-4.186189636356804078e-01	-1.926622820438560202e-01	1.725916239632889537e+00
6.309900000798588735e+02	-4.181035528580437366e-01	-1.924927639115621425e-01	1.727324266669212793e+00
6.318100000800997122e+02	-4.175845084342976743e-01	-1.927364015270913999e-01	1.729149545726598181e+00
6.326300000803406647e+02	-4.178560165306667851e-01	-1.927820893890346277e-01	1.730882307588299751e+00
6.334500000805817308e+02	-4.180079029380445177e-01	-1.921226516349428814e-01	1.730811328047843212e+00
6.342700000808225695e+02	-4.178406521425788167e-01	-1.926507415484993990e-01	1.730526630032807267e+00
6.350900000810635220e+02	-4.161734013471131144e-01	-1.936853239090335355e-01	1.726427797831840527e+00
6.359100000813045881e+02	-4.153855598903601898e-01	-1.949105093068368710e-01	1.723820027836829860e+00
6.367300000815454268e+02	-4.154853640368348922e-01	-1.953271520112485615e-01	1.720713504975871500e+00
6.375500000817863793e+02	-4.152679689250579065e-01	-1.960473826468847880e-01	1.722025481270027969e+00
6.383700000820274454e+02	-4.156374926872866693e-01	-1.962489902109272044e-01	1.722856580286325823e+00
6.391900000822682841e+02	-4.164999914003703063e-01	-1.969499143594982959e-01	1.726909919859896281e+00
6.400100000825094639e+02	-4.163404459937228852e-01	-1.966380244679819811e-01	1.728351827371317651e+00
6.408300000827504164e+02	-4.162687884333770016e-01	-1.962263054303334808e-01	1.730780639975185942e+00
6.416500000829913688e+02	-4.163770246978919509e-01	-1.947036517451437021e-01	1.733293655547719636e+00
6.424700000832323212e+02	-4.164617633842320199e-01	-1.940739930513727396e-01	1.733603345429446385e+00
6.432900000834732737e+02	-4.180397192645009530e-01	-1.947489474120333020e-01	1.739538393703577990e+00
6.441100000837142261e+02	-4.195104078525508928e-01	-1.945230475033547235e-01	1.742691733277148769e+00
6.449300000839551785e+02	-4.195718912037900705e-01	-1.942923636863767844e-01	1.745144657139368949e+00
6.457500000841961310e+02	-4.193086657614844559e-01	-1.946550165685534128e-01	1.744507350218334807e+00
6.465700000844370834e+02	-4.197372040546639704e-01	-1.953133981040341971e-01	1.745285632472959536e+00
6.473900000846780358e+02	-4.195497543049616640e-01	-1.968625535306520458e-01	1.743962875449206917e+00
6.482100000849189883e+02	-4.190659382013688372e-01	-1.975062416334992799e-01	1.747228270651953741e+00
6.490300000851599407e+02	-4.189721901317433050e-01	-1.984454875357828108e-01	1.750310502164411863e+00
6.498500000854008931e+02	-4.191687523391590675e-01	-1.973749947675998706e-01	1.752024743450889321e+00
6.506700000856418455e+02	-4.194674947342405535e-01	-1.965075773690379279e-01	1.753848338242761873e+00
6.514900000858829117e+02	-4.201565474063633232e-01	-1.972283710535955858e-01	1.753871933034634178e+00
6.523100000861239778e+02	-4.198475380230778931e-01	-1.962602702395623289e-01	1.752879315083821554e+00
6.531300000863649302e+02	-4.206259319999461344e-01	-1.954935362564717005e-01	1.753858220905472276e+00
6.539500000866057690e+02	-4.208890646631543997e-01	-1.960208223880069711e-01	1.754621537551464661e+00
6.547700000868468351e+02	-4.203524395694366311e-01	-1.973508421814275660e-01	1.753982152073676470e+00
6.555900000870877875e+02	-4.202298645740089600e-01	-1.991786408745663262e-01	1.754229048121308532e+00
6.564100000873286263e+02	-4.198007490155842292e-01	-2.015134445762862270e-01	1.755286129097037406e+00
6.572300000875695787e+02	-4.195805964508962371e-01	-2.020491025473452884e-01	1.753962540650583213e+00
6.580500000878106448e+02	-4.193618973446520681e-01	-2.026905695499106319e-01	1.753056412080866266e+00
6.588700000880514835e+02	-4.189465896414434343e-01	-2.026393832687927998e-01	1.752551322789527077e+00
6.596900000882925497e+02	-4.189329776397525684e-01	-2.031893929647497765e-01	1.752541660673327728e+00
6.605100000885336158e+02	-4.174280863887244730e-01	-2.015484579157018619e-01	1.750936571381988216e+00
6.613300000887745682e+02	-4.174280399991758816e-01	-2.009099148208036145e-01	1.750539380606315865e+00
6.621500000890155206e+02	-4.173238754773698211e-01	-1.994761556342047326e-01	1.750647386222529578e+00
6.629700000892564731e+02	-4.170194687124896826e-01	-1.992514517026009735e-01	1.749153313281988975e+00
6.637900000894973118e+02	-4.173373483104146353e-01	-1.984438331577804415e-01	1.751957369640369411e+00
6.646100000897382643e+02	-4.173578925821532226e-01	-1.988507371917256905e-01	1.754042303276608594e+00
6.654300000899792167e+02	-4.168714118047466832e-01	-1.989513196325611577e-01	1.753616844129075147e+00
6.662500000902201691e+02	-4.164885646734496905e-01	-1.995542940275462640e-01	1.750794918528024269e+00
6.670700000904611215e+02	-4.162991769791556385e-01	-2.000461629211222059e-01	1.750482762143719784e+00
6.678900000907020740e+02	-4.168097892848615649e-01	-2.004515292702570006e-01	1.750375802151301174e+00
6.687100000909430264e+02	-4.163170101875319773e-01	-2.010505740262819585e-01	1.750364892901049352e+00
6.695300000911839788e+02	-4.160237466040543342e-01	-2.009398801118404132e-01	1.747848371547559898e+00
6.703500000914249313e+02	-4.163336321805383156e-01	-2.009271359509849364e-01	1.747626653802184515e+00
6.711700000916658837e+02	-4.165374616801731933e-01	-1.998123415437154382e-01	1.748702441788703821e+00
6.719900000919069498e+02	-4.175466205274352416e-01	-1.980074566607802622e-01	1.749297144641689172e+00
6.728100000921479023e+02	-4.176499655409220968e-01	-1.978005215314310727e-01	1.748491639638998896e+00
6.736300000923888547e+02	-4.173528260682611291e-01	-1.957843602932188842e-01	1.746178859687667728e+00
6.744500000926299208e+02	-4.178401830388662197e-01	-1.953576061152011156e-01	1.746554024107160430e+00
6.752700000928707595e+02	-4.178328693570985131e-01	-1.950305102294477011e-01	1.747430643516381332e+00
6.760900000931118257e+02	-4.180316117521800101e-01	-1.934030726359585728e-01	1.749213290740190496e+00
6.769100000933527781e+02	-4.179259937719300155e-01	-1.935761476040729900e-01	1.749108617160201939e+00
6.777300000935937305e+02	-4.182249784100854906e-01	-1.955521270879405360e-01	1.749412049951555748e+00
6.785500000938346830e+02	-4.180368019311612726e-01	-1.940192221706807940e-01	1.751089292927803243e+00
6.793700000940756354e+02	-4.180399047015742053e-01	-1.943740157749371256e-01	1.750754272419199342e+00
6.801900000943164741e+02	-4.179534239241676774e-01	-1.936163370468416411e-01	1.749228189704639780e+00
6.810100000945576539e+02	-4.184683966052049620e-01	-1.937538744104468913e-01	1.750939105300310050e+00
6.818300000947986064e+02	-4.170836115293162782e-01	-1.936792811494359723e-01	1.748973300731630154e+00
6.826500000950394451e+02	-4.171019756133891310e-01	-1.935004165417292810e-01	1.750112276843485581e+00
6.834700000952805112e+02	-4.170278492327550435e-01	-1.922196725414763996e-01	1.752756033635876509e+00
6.842900000955215774e+02	-4.163784316456656809e-01	-1.914389285412235464e-01	1.755292099768275715e+00
6.851100000957624161e+02	-4.173251381693928175e-01	-1.919465664779580194e-01	1.757717980972577809e+00
6.859300000960033685e+02	-4.177716024500459091e-01	-1.907429280594155618e-01	1.759038457929318788e+00
6.867500000962444346e+02	-4.163192779460688775e-01	-1.893321137784241825e-01	1.757463715566594864e+00
6.875700000964852734e+02	-4.174747052204588194e-01	-1.912183949816795847e-01	1.761408927348714126e+00
6.883900000967262258e+02	-4.192257721195172815e-01	-1.921829777437203124e-01	1.763456633398938544e+00
6.892100000969672919e+02	-4.202790192062415553e-01	-1.942492690444393710e-01	1.766095817366469589e+00
6.900300000972081307e+02	-4.205279059176343370e-01	-1.953948870271506877e-01	1.766130844220491714e+00
6.908500000974490831e+02	-4.207843021643201675e-01	-1.969369170786375023e-01	1.767764000373434730e+00
6.916700000976901492e+02	-4.207455432724853672e-01	-1.964716004138075123e-01	1.766689673722061649e+00
6.924900000979311017e+02	-4.207055731652807329e-01	-1.964025249638852166e-01	1.766901005029082539e+00
6.933100000981720541e+02	-4.209629383842624084e-01	-1.966416504996188752e-01	1.768901735696655431e+00
6.941300000984131202e+02	-4.209106138802853336e-01	-1.964662534565867480e-01	1.771221796942044957e+00
6.949500000986539590e+02	-4.211607118070480049e-01	-1.961922232444972547e-01	1.773368879425243128e+00
6.957700000988950251e+02	-4.218103252476627096e-01	-1.960289568260812632e-01	1.774424483991134727e+00
6.965900000991359775e+02	-4.214633300913129821e-01	-1.954744039549246859e-01	1.775059510845156785e+00
6.974100000993769299e+02	-4.217173039072591445e-01	-1.955258309691422780e-01	1.774491835575398024e+00
6.982300000996178824e+02	-4.212584388402849100e-01	-1.957878509231655295e-01	1.772916469645647863e+00
6.990500000998588348e+02	-4.208005427456066316e-01	-1.975568758857698670e-01	1.772330918787800247e+00
6.998700001000997872e+02	-4.210387707617448960e-01	-1.977218003555462345e-01	1.770046199352654837e+00
7.006900001003407397e+02	-4.208738496179214583e-01	-1.981894584872079534e-01	1.767958154226702439e+00
7.015100001005816921e+02	-4.220113509048378231e-01	-2.022583125959444561e-01	1.771158053471573623e+00
7.023300001008226445e+02	-4.222427961149050057e-01	-2.029194782806285346e-01	1.771255250592663977e+00
7.031500001010635970e+02	-4.212800551587473907e-01	-2.033908951973825985e-01	1.769661593363474505e+00
7.039700001013044357e+02	-4.207192521471815327e-01	-2.023819603089373476e-01	1.769179368196434066e+00
7.047900001015452744e+02	-4.205618405386510883e-01	-2.011731962743599222e-01	1.772209614369920638e+00
7.056100001017863406e+02	-4.207000685547892527e-01	-2.005758794489272967e-01	1.772742978378539114e+00
7.064300001020271793e+02	-4.210283646048947892e-01	-2.004864219014149684e-01	1.773466988881762463e+00
7.072500001022682454e+02	-4.211578718703701818e-01	-1.994082407091795905e-01	1.775108251406048110e+00
7.080700001025091979e+02	-4.211839877328100723e-01	-1.997406524567498232e-01	1.774180692281650984e+00
7.088900001027500366e+02	-4.210222157489483252e-01	-2.005834862902578786e-01	1.772852509590227443e+00
7.097100001029909890e+02	-4.205602015220126777e-01	-2.018302497627261216e-01	1.771415389104759930e+00
7.105300001032320552e+02	-4.201040011288521558e-01	-2.026831639744362534e-01	1.772386790701985237e+00
7.113500001034728939e+02	-4.201497386802834355e-01	-2.030405203867100272e-01	1.771763388691096841e+00
7.121700001037139600e+02	-4.200100108161526902e-01	-2.035168415783132623e-01	1.770238115979129612e+00
7.129900001039550261e+02	-4.204714941673918238e-01	-2.033835949533178700e-01	1.769310972566083162e+00
7.138100001041959786e+02	-4.206295861155954219e-01	-2.028512025976616506e-01	1.769701704741125647e+00
7.146300001044369310e+02	-4.214905849806866445e-01	-2.016147097491774454e-01	1.770703661122641881e+00
7.154500001046779971e+02	-4.221573976795530703e-01	-2.010840259321995394e-01	1.773009982473342960e+00
7.162700001049188359e+02	-4.225317199137125224e-01	-2.007550506538999247e-01	1.773014640978640033e+00
7.170900001051597883e+02	-4.240106447662772560e-01	-2.009250502523932946e-01	1.775824288020148023e+00
7.179100001054008544e+02	-4.248045886894280532e-01	-1.998982960743754811e-01	1.777644327845428585e+00
7.187300001056416932e+02	-4.242019240156144066e-01	-1.998782051972032014e-01	1.778778086145288206e+00
7.195500001058826456e+02	-4.242021662586883957e-01	-1.997473505263574478e-01	1.775202075228402121e+00
7.203700001061237117e+02	-4.220067688770937631e-01	-1.991123953626837140e-01	1.772325648600165282e+00
7.211900001063645504e+02	-4.211150051416087114e-01	-1.987810281302344606e-01	1.768259614755700815e+00
7.220100001066055029e+02	-4.207319621567865431e-01	-1.999436810124110564e-01	1.766400440148526041e+00
7.228300001068465690e+02	-4.205571554364791464e-01	-2.009962535163855590e-01	1.765339810551623367e+00
7.236500001070874077e+02	-4.207961565713879692e-01	-2.008623234759187859e-01	1.763082506645527792e+00
7.244700001073284739e+02	-4.203446051861814414e-01	-2.020234386732848997e-01	1.762521877048624841e+00
7.252900001075695400e+02	-4.190916003425311231e-01	-2.026754986156558969e-01	1.756948776111195043e+00
7.261100001078103787e+02	-4.184463472772478321e-01	-2.036284128273660454e-01	1.756780871565651436e+00
7.269300001080514448e+02	-4.178967338366330608e-01	-2.031852566780363578e-01	1.752923775515231153e+00
7.277500001082923973e+02	-4.178420332914650204e-01	-2.032419296748388116e-01	1.753365640186433927e+00
7.285700001085333497e+02	-4.174863637740011124e-01	-2.026914268091923321e-01	1.752599398486293758e+00
7.293900001087743021e+02	-4.177321477149810725e-01	-2.020436576054311650e-01	1.754234819631557585e+00
7.302100001090153683e+02	-4.179755092252212534e-01	-2.005972552326125702e-01	1.752365667951961248e+00
7.310300001092562070e+02	-4.175220198954230355e-01	-2.003542699371507196e-01	1.748566377199424871e+00
7.318500001094971594e+02	-4.172697417809946852e-01	-2.018170936731952247e-01	1.746718032507482699e+00
7.326700001097381119e+02	-4.169114075897171201e-01	-2.029756460625438685e-01	1.743349317959346889e+00
7.334900001099790643e+02	-4.169496819954039424e-01	-2.026427411452841332e-01	1.742677069864728256e+00
7.343100001102200167e+02	-4.167751175181705903e-01	-2.039997558498222729e-01	1.742000456800925079e+00
7.351300001104610828e+02	-4.166022487424549947e-01	-2.061492529841758015e-01	1.744028208706306593e+00
7.359500001107019216e+02	-4.173284109944435105e-01	-2.051999460956041577e-01	1.744779864014364357e+00
7.367700001109428740e+02	-4.179448835234733095e-01	-2.038504683531646711e-01	1.744049602766186480e+00
7.375900001111838264e+02	-4.185497283849526906e-01	-2.029032117110070310e-01	1.745525369332596721e+00
7.384100001114247789e+02	-4.194577224063936738e-01	-2.009573218997920130e-01	1.746291574537935709e+00
7.392300001116657313e+02	-4.198519085726183375e-01	-2.006044270799958729e-01	1.746442606278967302e+00
7.400500001119066837e+02	-4.208325291267009383e-01	-2.011436729822794200e-01	1.748486363071358074e+00
7.408700001121476362e+02	-4.211039444439727553e-01	-2.010755721682461472e-01	1.748538226235091475e+00
7.416900001123885886e+02	-4.205644588229160985e-01	-2.012073005003450488e-01	1.747290712965851256e+00
7.425100001126295410e+02	-4.225160102081225721e-01	-2.034274107694313272e-01	1.749129689077706828e+00
7.433300001128704935e+02	-4.225719219686604466e-01	-2.034545260470987937e-01	1.748662013807948057e+00
7.441500001131114459e+02	-4.241375234521570503e-01	-2.053773699780703788e-01	1.751782282909013500e+00
7.449700001133526257e+02	-4.240951309142126924e-01	-2.059930380465930522e-01	1.752308164113315803e+00
7.457900001135934644e+02	-4.237432908963836287e-01	-2.058981131753100935e-01	1.751044645957066326e+00
7.466100001138345306e+02	-4.249982336846256370e-01	-2.051944747567676364e-01	1.749577178542983003e+00
7.474300001140753693e+02	-4.253526919867197664e-01	-2.048797308368160708e-01	1.749597863355398797e+00
7.482500001143162081e+02	-4.254088459903316299e-01	-2.044699416790316526e-01	1.750206700394314696e+00
7.490700001145572742e+02	-4.256720250430885422e-01	-2.037683535069032548e-01	1.750307846773238474e+00
7.498900001147981129e+02	-4.254342351235495534e-01	-2.026529261714803687e-01	1.751906083172706241e+00
7.507100001150390653e+02	-4.261155824068540432e-01	-2.016431370136959889e-01	1.751606398128928710e+00
7.515300001152801315e+02	-4.263993521208982451e-01	-2.019398403028891953e-01	1.752305258095422591e+00
7.523500001155209702e+02	-4.262959607178626320e-01	-2.018372270075537434e-01	1.749602455216513031e+00
7.531700001157619226e+02	-4.261903891271613398e-01	-2.028354679815574380e-01	1.748619814338121969e+00
7.539900001160029888e+02	-4.249799726749807216e-01	-2.043248245544338759e-01	1.748932808490546442e+00
7.548100001162438275e+02	-4.260814261334245345e-01	-2.052071761187291565e-01	1.751665964643489559e+00
7.556300001164847799e+02	-4.272833640780163145e-01	-2.067876482904783264e-01	1.752408474301827779e+00
7.564500001167259597e+02	-4.265063771700432493e-01	-2.062727335166589515e-01	1.753352438949894232e+00
7.572700001169669122e+02	-4.264306014774399411e-01	-2.061571353273682350e-01	1.752897235020662192e+00
7.580900001172078646e+02	-4.264625775632036597e-01	-2.063425622612844734e-01	1.752635795421166875e+00
7.589100001174488170e+02	-4.264054545872958957e-01	-2.058244012639762754e-01	1.753673316543294503e+00
7.597300001176897695e+02	-4.256606860081605381e-01	-2.042961598884660002e-01	1.752406472696237394e+00
7.605500001179307219e+02	-4.262144639705814364e-01	-2.040696270516340061e-01	1.753547943076198434e+00
7.613700001181716743e+02	-4.258738135237035149e-01	-2.040427525070663550e-01	1.753196688404800030e+00
7.621900001184125131e+02	-4.260360699937131845e-01	-2.060131443006133489e-01	1.753440237341515440e+00
7.630100001186535792e+02	-4.242063204851638791e-01	-2.067768727933148865e-01	1.752368197102572411e+00
7.638300001188945316e+02	-4.241947392071620526e-01	-2.071481188562011022e-01	1.751185764079856710e+00
7.646500001191354841e+02	-4.242889717629354518e-01	-2.072149227185236531e-01	1.749991691139315853e+00
7.654700001193765502e+02	-4.247839310479307739e-01	-2.079812140192427161e-01	1.749206971704170499e+00
7.662900001196176163e+02	-4.263730764991508493e-01	-2.078456259274156226e-01	1.745233268619823974e+00
7.671100001198584550e+02	-4.250660978395544576e-01	-2.078120880820025218e-01	1.740569334752223307e+00
7.679300001200995212e+02	-4.245586346938101108e-01	-2.083763291363075476e-01	1.738203945894894353e+00
7.687500001203404736e+02	-4.243548051941752886e-01	-2.071393742135377580e-01	1.736842714151074496e+00
7.695700001205813123e+02	-4.234441928884695172e-01	-2.057996856288827059e-01	1.732661528262411599e+00
7.703900001208223784e+02	-4.223398789026868161e-01	-2.051746904768612378e-01	1.729674522414836213e+00
7.712100001210633309e+02	-4.208307200554246563e-01	-2.045324390841886664e-01	1.726283359453751887e+00
7.720300001213041696e+02	-4.207324621464911263e-01	-2.042062479550922904e-01	1.724385960822403918e+00
7.728500001215452357e+02	-4.200296016191522042e-01	-2.036744186483575025e-01	1.722290225036459566e+00
7.736700001217861882e+02	-4.200233496887777473e-01	-2.043403682413408862e-01	1.723615482673735766e+00
7.744900001220270269e+02	-4.202168555153292240e-01	-2.041046092956459446e-01	1.723149885960731265e+00
7.753100001222680930e+02	-4.209055164804014204e-01	-2.033543277711852282e-01	1.723180132134218168e+00
7.761300001225090455e+02	-4.207084697868376799e-01	-2.046072924702133644e-01	1.723493126286642863e+00
7.769500001227499979e+02	-4.217119075794219518e-01	-2.054508602065106271e-01	1.725696351222321123e+00
7.777700001229910640e+02	-4.214153453720061449e-01	-2.059954530660149663e-01	1.727203317560157991e+00
7.785900001232320164e+02	-4.210122426015931452e-01	-2.060318449398633178e-01	1.731143748661741588e+00
7.794100001234729689e+02	-4.215125312342157260e-01	-2.063595232664521828e-01	1.732395611825475079e+00
7.802300001237139213e+02	-4.216234785620929792e-01	-2.063834428079487082e-01	1.731945188576778483e+00
7.810500001239549874e+02	-4.222266741116032507e-01	-2.048077040571809337e-01	1.731188113946467766e+00
7.818700001241958262e+02	-4.221257515288560636e-01	-2.046300859138670547e-01	1.732826258635621341e+00
7.826900001244368923e+02	-4.219199840846296068e-01	-2.045459753235755185e-01	1.733984565325293437e+00
7.835100001246778447e+02	-4.222108252373675263e-01	-2.028675029109224537e-01	1.730261163314405382e+00
7.843300001249186835e+02	-4.220099026546202947e-01	-2.029044073463742714e-01	1.728742334128376745e+00
7.851500001251596359e+02	-4.225934765151391770e-01	-2.030324273806987934e-01	1.730218308550462103e+00
7.859700001254008157e+02	-4.232743857018443911e-01	-2.035626685153051618e-01	1.730401973632539336e+00
7.867900001256416544e+02	-4.232497232978483792e-01	-2.044927387960436549e-01	1.729389380116774566e+00
7.876100001258826069e+02	-4.235187625739291750e-01	-2.050171708991437303e-01	1.731594246477747179e+00
7.884300001261235593e+02	-4.235909510099715169e-01	-2.054267387157423241e-01	1.733531746179765243e+00
7.892500001263645117e+02	-4.229510272923154846e-01	-2.075356231168696275e-01	1.731672155861239348e+00
7.900700001266054642e+02	-4.228113458177334416e-01	-2.072390401942262872e-01	1.733492403542195248e+00
7.908900001268463029e+02	-4.229515581680121095e-01	-2.062368190939443957e-01	1.736417847615037591e+00
7.917100001270873690e+02	-4.216973421089919571e-01	-2.058412612945080544e-01	1.738258880863538414e+00
7.925300001273283215e+02	-4.217290759516816867e-01	-2.054385276326227139e-01	1.739003031947170763e+00
7.933500001275691602e+02	-4.218520890437086335e-01	-2.055364773862087269e-01	1.738449469443233086e+00
7.941700001278102263e+02	-4.223518468006345894e-01	-2.053231507845177661e-01	1.738601519042532351e+00
7.949900001280511788e+02	-4.221448217514895407e-01	-2.057192211455575737e-01	1.739053776497507364e+00
7.958100001282920175e+02	-4.216314983824213103e-01	-2.058087990596197681e-01	1.738098135436815239e+00
7.966300001285330836e+02	-4.215080008042464410e-01	-2.064983769736819796e-01	1.737052887159896031e+00
7.974500001287741497e+02	-4.207803850938142132e-01	-2.069891508648190326e-01	1.735727177316468417e+00
7.982700001290149885e+02	-4.205365390974260542e-01	-2.072891508648190551e-01	1.735116640937348631e+00
7.990900001292560546e+02	-4.204859102949667915e-01	-2.078935930653827147e-01	1.735203194578772479e+00
7.999100001294970070e+02	-4.195183244773298403e-01	-2.087941056269861928e-01	1.733680394714800954e+00
8.007300001297379595e+02	-4.196475894997312439e-01	-2.091913719651008752e-01	1.734345331365978460e+00
8.015500001299789119e+02	-4.198693449868397543e-01	-2.092014523433029793e-01	1.735998004532304240e+00
8.023700001302199780e+02	-4.189809262648414578e-01	-2.091159749220688202e-01	1.739258991925648035e+00
8.031900001304608168e+02	-4.191779729584051983e-01	-2.085313517701737895e-01	1.739811665091973936e+00
8.040100001307017692e+02	-4.196813179718920650e-01	-2.076530502113884957e-01	1.742453114051825569e+00
8.048300001309428353e+02	-4.200800603669736510e-01	-2.070902963545760145e-01	1.740102461527344158e+00
8.056500001311836741e+02	-4.205691130390963872e-01	-2.074270299361599956e-01	1.740669476735275945e+00
8.064700001314246265e+02	-4.205584079542931675e-01	-2.073776026810384698e-01	1.740643351180497511e+00
8.072900001316656926e+02	-4.207292923958683706e-01	-2.059336427496875344e-01	1.742918472759771742e+00
8.081100001319065314e+02	-4.208009035666654962e-01	-2.060937833111645412e-01	1.740779460153115465e+00
8.089300001321474838e+02	-4.212734837097585339e-01	-2.074677630359360314e-01	1.743334211876195639e+00
8.097500001323884362e+02	-4.205506664712568843e-01	-2.089320040902410969e-01	1.743705799908987553e+00
8.105700001326293886e+02	-4.209307561496428707e-01	-2.090145265084042692e-01	1.742679050787182993e+00
8.113900001328703411e+02	-4.203120570433987457e-01	-2.098926067260037387e-01	1.740242324592956358e+00
8.122100001331114072e+02	-4.197045011185570607e-01	-2.113862346455760155e-01	1.737512457636019914e+00
8.130300001333522459e+02	-4.198979141660111880e-01	-2.116814002499587677e-01	1.736197764143390998e+00
8.138500001335931984e+02	-4.201961720749447515e-01	-2.109792995162268203e-01	1.734902609084254532e+00
8.146700001338341508e+02	-4.202903118516208569e-01	-2.106823243985298244e-01	1.735719093942942992e+00
8.154900001340751032e+02	-4.196883275174804750e-01	-2.107950879512993092e-01	1.735924562450832820e+00
8.163100001343160557e+02	-4.192882811279318167e-01	-2.106039218651086786e-01	1.734940631598170357e+00
8.171300001345571218e+02	-4.180984089474897858e-01	-2.087317205582474300e-01	1.732866677817929357e+00
8.179500001347980742e+02	-4.186194377053762961e-01	-2.101690870679847889e-01	1.731597296862548152e+00
8.187700001350391403e+02	-4.186477337554818656e-01	-2.107139711479067978e-01	1.733024590216359906e+00
8.195900001352800928e+02	-4.183796634516969148e-01	-2.114544130272651978e-01	1.730643985054504785e+00
8.204100001355210452e+02	-4.180052948279888714e-01	-2.130965634453018953e-01	1.729158599212114344e+00
8.212300001357619976e+02	-4.180466720040886819e-01	-2.135499902186155652e-01	1.730696285349698549e+00
8.220500001360029501e+02	-4.181798129156735766e-01	-2.134104220005103303e-01	1.731444572126730641e+00
8.228700001362439025e+02	-4.181163452302940620e-01	-2.121746125674974226e-01	1.731608240223745820e+00
8.236900001364848549e+02	-4.179550577325801819e-01	-2.119377780112775556e-01	1.731673779021840165e+00
8.245100001367258074e+02	-4.168027332286031728e-01	-2.111127323719380888e-01	1.729345761345873145e+00
8.253300001369667598e+02	-4.162368431124839896e-01	-2.118897369790126162e-01	1.729718782948283629e+00
8.261500001372077122e+02	-4.154624744887758236e-01	-2.107674250015584838e-01	1.727017786510125275e+00
8.269700001374486646e+02	-4.159873791358458250e-01	-2.095502386401393302e-01	1.727521362896826673e+00
8.277900001376896171e+02	-4.162108303244719809e-01	-2.103304894707027084e-01	1.725628472830010640e+00
8.286100001379305695e+02	-4.157197469286601499e-01	-2.112150116479619144e-01	1.725961356866950069e+00
8.294300001381716356e+02	-4.155281790467003633e-01	-2.120155940887973878e-01	1.726336435606005582e+00
8.302500001384125881e+02	-4.162291016294475399e-01	-2.131100257903908723e-01	1.730134170613685018e+00
8.310700001386535405e+02	-4.165167008431264750e-01	-2.149981358988745650e-01	1.729761836838628941e+00
8.318900001388944929e+02	-4.160159277243559717e-01	-2.155005977322561328e-01	1.727606339373284117e+00
8.327100001391353317e+02	-4.159047381534047849e-01	-2.159979339496027606e-01	1.728563313248466349e+00
8.335300001393763978e+02	-4.151809519426072903e-01	-2.160930490666675141e-01	1.730335044876605499e+00
8.343500001396172365e+02	-4.149557122733659731e-01	-2.161888475992036485e-01	1.732111141473928972e+00
8.351700001398583026e+02	-4.144333795210122795e-01	-2.157825958853257786e-01	1.731867283926409540e+00
8.359900001400992551e+02	-4.139091088240668403e-01	-2.150770275869192394e-01	1.728913033595117277e+00
8.368100001403400938e+02	-4.129853226132693678e-01	-2.143834190592609767e-01	1.727137166273578606e+00
8.376300001405810463e+02	-4.125632321039895967e-01	-2.135940818782985362e-01	1.728060883240689183e+00
8.384500001408221124e+02	-4.133333898163428777e-01	-2.139052572589396073e-01	1.727788757321308433e+00
8.392700001410629511e+02	-4.133074234178796269e-01	-2.133171160550519918e-01	1.727821204226787977e+00
8.400900001413040172e+02	-4.131717672964577703e-01	-2.138317085130497230e-01	1.728473397421434576e+00
8.409100001415449697e+02	-4.132271481812990754e-01	-2.149519391486859055e-01	1.728124135626353253e+00
8.417300001417858084e+02	-4.151725971001076765e-01	-2.149764411310178813e-01	1.730506467893940137e+00
8.425500001420267608e+02	-4.149044804067740788e-01	-2.151983803053323929e-01	1.729692957275036136e+00
8.433700001422678270e+02	-4.158349102549966925e-01	-2.154247616802105469e-01	1.732384435192342753e+00
8.441900001425086657e+02	-4.158563771094824779e-01	-2.145584897714054584e-01	1.732990463006930604e+00
8.450100001427496181e+02	-4.167780862070422088e-01	-2.135930721319395653e-01	1.732187553027474403e+00
8.458300001429906843e+02	-4.159918012831611001e-01	-2.131363680397332094e-01	1.734260739645341554e+00
8.466500001432315230e+02	-4.155984913101348210e-01	-2.134743674776239941e-01	1.734451801851297326e+00
8.474700001434724754e+02	-4.150996097464074164e-01	-2.137092915458937981e-01	1.734948891871840981e+00
8.482900001437135415e+02	-4.139963678073484976e-01	-2.139355020669041207e-01	1.737633718407533001e+00
8.491100001439543803e+02	-4.140911879236978677e-01	-2.132704261351738850e-01	1.739507944303777531e+00
8.499300001441955601e+02	-4.149797097201239904e-01	-2.130014205644835124e-01	1.740890276571364526e+00
8.507500001444365125e+02	-4.144638711412187426e-01	-2.139366863404890129e-01	1.740065749601661604e+00
8.515700001446774650e+02	-4.139485170484614729e-01	-2.134729772397014613e-01	1.741354525395187425e+00
8.523900001449184174e+02	-4.141329207126301926e-01	-2.128087555773104100e-01	1.741551823271406674e+00
8.532100001451593698e+02	-4.141221692382782704e-01	-2.129513680696326350e-01	1.741846626879520521e+00
8.540300001454003223e+02	-4.136971254225622618e-01	-2.133833876221493120e-01	1.741319605641712176e+00
8.548500001456412747e+02	-4.137708703914763642e-01	-2.128147237591945240e-01	1.739072422403385332e+00
8.556700001458822271e+02	-4.140438886311685884e-01	-2.122525523432174654e-01	1.738710689267777276e+00
8.564900001461231795e+02	-4.126178758431567339e-01	-2.123816673799809041e-01	1.737767663142959496e+00
8.573100001463641320e+02	-4.123964656735502610e-01	-2.127126618092905486e-01	1.737246046152712609e+00
8.581300001466050844e+02	-4.118670614825027942e-01	-2.121422894076575028e-01	1.735628794131650388e+00
8.589500001468460368e+02	-4.122410486944909080e-01	-2.119778968913987038e-01	1.734025468440843376e+00
8.597700001470869893e+02	-4.122106755311475412e-01	-2.099981275270348668e-01	1.732524013451115286e+00
8.605900001473279417e+02	-4.131795756385823748e-01	-2.086145993775787300e-01	1.728211334254913023e+00
8.614100001475690078e+02	-4.114501714475349847e-01	-2.085348300132149058e-01	1.727195745079254330e+00
8.622300001478100739e+02	-4.116108352904549461e-01	-2.075465179554594197e-01	1.728183481594402826e+00
8.630500001480510264e+02	-4.118848225024431264e-01	-2.085512008891228508e-01	1.730079740192244975e+00
8.638700001482918651e+02	-4.114638968189845980e-01	-2.075507582067512846e-01	1.726184936584131080e+00
8.646900001485329312e+02	-4.113533875877066759e-01	-2.073535617478685367e-01	1.724763111738208954e+00
8.655100001487738837e+02	-4.107421516272067308e-01	-2.064428678334270240e-01	1.725212394953399730e+00
8.663300001490147224e+02	-4.107340648266684102e-01	-2.057176513402197149e-01	1.725362717446967675e+00
8.671500001492556748e+02	-4.113342142906450394e-01	-2.067871383771096305e-01	1.725617197054044372e+00
8.679700001494967410e+02	-4.110399353453229043e-01	-2.064427862507051126e-01	1.726579783032463400e+00
8.687900001497375797e+02	-4.117490478030363388e-01	-2.071861326458166452e-01	1.726756087485462388e+00
8.696100001499786458e+02	-4.110615516637853850e-01	-2.062211072014043800e-01	1.723622207010363949e+00
8.704300001502197119e+02	-4.107818073029013139e-01	-2.055562526108599963e-01	1.721976686617440855e+00
8.712500001504606644e+02	-4.109083612619404691e-01	-2.033688453097616533e-01	1.723531997647219427e+00
8.720700001507016168e+02	-4.112463006454559755e-01	-2.029805837393241497e-01	1.723096454326717986e+00
8.728900001509425692e+02	-4.108864202166372936e-01	-2.043767744669139075e-01	1.722245945397584022e+00
8.737100001511834080e+02	-4.107202414678954860e-01	-2.041528044380993556e-01	1.722085667251704200e+00
8.745300001514243604e+02	-4.113555161775974134e-01	-2.055288344092848773e-01	1.724113541332323640e+00
8.753500001516653128e+02	-4.116038720132936812e-01	-2.048983719334927234e-01	1.725253263186443675e+00
8.761700001519062653e+02	-4.109631287873184435e-01	-2.045537285866705635e-01	1.726085917947598469e+00
8.769900001521472177e+02	-4.104328020135238342e-01	-2.043012259619280124e-01	1.725090512192567482e+00
8.778100001523881701e+02	-4.128073201012085747e-01	-2.053454771136966062e-01	1.729087831488895999e+00
8.786300001526291226e+02	-4.134980684748491564e-01	-2.058835775262232715e-01	1.731999284971154962e+00
8.794500001528700750e+02	-4.135900280638595272e-01	-2.057078387754555093e-01	1.732014479855572109e+00
8.802700001531110274e+02	-4.138999136403434531e-01	-2.057281703857275768e-01	1.732834247564849051e+00
8.810900001533519799e+02	-4.135107681891233566e-01	-2.050479894343961440e-01	1.733348195315213447e+00
8.819100001535930460e+02	-4.138252563840126852e-01	-2.050556778584486095e-01	1.734758609519095218e+00
8.827300001538339984e+02	-4.136516144895265312e-01	-2.042631954286332485e-01	1.733873804403512242e+00
8.835500001540749508e+02	-4.144925071794784421e-01	-2.045700295833465521e-01	1.737092740690087345e+00
8.843700001543160170e+02	-4.158479344538684175e-01	-2.038802808154165092e-01	1.736909806275583446e+00
8.851900001545568557e+02	-4.154164428542526655e-01	-2.037819893540948335e-01	1.736319596912438756e+00
8.860100001547979218e+02	-4.154856779838587699e-01	-2.027990747408780770e-01	1.736420865466601127e+00
8.868300001550388743e+02	-4.145541863842429620e-01	-2.035036877953095569e-01	1.738721510453736574e+00
8.876500001552798267e+02	-4.142333534798816608e-01	-2.038057380417235276e-01	1.737828391111135629e+00
8.884700001555207791e+02	-4.144098559017068140e-01	-2.045021501104990480e-01	1.737146080263658243e+00
8.892900001557617315e+02	-4.142023463664138427e-01	-2.048949742480501157e-01	1.735065016550233485e+00
8.901100001560025703e+02	-4.145938678588249604e-01	-2.051973662021998046e-01	1.736002244136247930e+00
8.909300001562437501e+02	-4.140846626220141546e-01	-2.050809642308878689e-01	1.734143005268745208e+00
8.917500001564847025e+02	-4.158880540250496916e-01	-2.048782305690025618e-01	1.734566722235855618e+00
8.925700001567255413e+02	-4.160926566434550722e-01	-2.047630245747654731e-01	1.736188568501886964e+00
8.933900001569666074e+02	-4.168950790741947632e-01	-2.034573863971269880e-01	1.739343879531665582e+00
8.942100001572076735e+02	-4.168803022466827657e-01	-2.022339794172339222e-01	1.739199814128470800e+00
8.950300001574485123e+02	-4.167638297176528561e-01	-2.013088638986625101e-01	1.739233923879353716e+00
8.958500001576894647e+02	-4.190391209241081660e-01	-2.010769142253778230e-01	1.741122513237313374e+00
8.966700001579305308e+02	-4.189207104504866219e-01	-2.011516278529385804e-01	1.742293642718535374e+00
8.974900001581713695e+02	-4.181069025952703910e-01	-2.015126731710727703e-01	1.741406966901873465e+00
8.983100001584123220e+02	-4.179950326846459951e-01	-2.017812360593916055e-01	1.742736295972220795e+00
8.991300001586533881e+02	-4.180792868848381416e-01	-2.030368140537551214e-01	1.744467287887971674e+00
8.999500001588942268e+02	-4.164555470635893375e-01	-2.028785528848242314e-01	1.744802852628582590e+00
9.007700001591351793e+02	-4.149407702360772832e-01	-2.027139701227835267e-01	1.741524283183263133e+00
9.015900001593762454e+02	-4.134194528455681916e-01	-2.017510958994211678e-01	1.739729500995258693e+00
9.024100001596171978e+02	-4.118063717195738493e-01	-2.008769453207818745e-01	1.743333887384552749e+00
9.032300001598581503e+02	-4.106937750797275410e-01	-2.003990359570502200e-01	1.744953447238154265e+00
9.040500001600992164e+02	-4.086915948920618047e-01	-2.007224934242612113e-01	1.743584854865256384e+00
9.048700001603400551e+02	-4.081874767598043796e-01	-2.019439006450582941e-01	1.742895061213462382e+00
9.056900001605811212e+02	-4.085954707812453623e-01	-2.015784636136783714e-01	1.744428547397318896e+00
9.065100001608220737e+02	-4.084923216212837938e-01	-2.007061924275851950e-01	1.746385313416825680e+00
9.073300001610630261e+02	-4.075814206829552200e-01	-1.997284539177213991e-01	1.744238545889849945e+00
9.081500001613039785e+02	-4.066729421753663143e-01	-2.001626751786058367e-01	1.741752493640214450e+00
9.089700001615449310e+02	-4.051552584309666694e-01	-1.997970672933580827e-01	1.742825285966840054e+00
9.097900001617858834e+02	-4.048257047759426519e-01	-1.998365850241453912e-01	1.743495584025360312e+00
9.106100001620268358e+02	-4.040888838286996187e-01	-2.015757610471969608e-01	1.744370247053065093e+00
9.114300001622677883e+02	-4.032411619431279237e-01	-2.011111782851563168e-01	1.745531191606189969e+00
9.122500001625087407e+02	-4.014885951960769361e-01	-1.989512085775470562e-01	1.740500242530657715e+00
9.130700001627496931e+02	-4.002210093784399625e-01	-1.979013192481399730e-01	1.741566175619993384e+00
9.138900001629905319e+02	-3.998202362596693926e-01	-1.984463043026978846e-01	1.745437305101215530e+00
9.147100001632313706e+02	-3.986991147226855992e-01	-1.979902642340488073e-01	1.747642315057535534e+00
9.155300001634724367e+02	-3.971612784135979957e-01	-1.981374703888885702e-01	1.748080374066251830e+00
9.163500001637132755e+02	-3.945958263940780308e-01	-1.969775006812793106e-01	1.748439010786837500e+00
9.171700001639543416e+02	-3.942202001654513954e-01	-1.968255611054582355e-01	1.746610742414976603e+00
9.179900001641952940e+02	-3.942232565463156257e-01	-1.972727672602979931e-01	1.746799726064177882e+00
9.188100001644361328e+02	-3.928020886197830519e-01	-1.975194608535342511e-01	1.746689541136080770e+00
9.196300001646770852e+02	-3.919557274135579417e-01	-1.976649584696956452e-01	1.748385176166896482e+00
9.204500001649181513e+02	-3.899844151707140827e-01	-1.981166068250990453e-01	1.749405546023090618e+00
9.212700001651589901e+02	-3.887898475927693553e-01	-1.991633004183352984e-01	1.749743167900346563e+00
9.220900001654000562e+02	-3.875662108459485000e-01	-1.991947880173344232e-01	1.749384946891112014e+00
9.229100001656411223e+02	-3.859222256809143325e-01	-1.993315720862363638e-01	1.748732753696465192e+00
9.237300001658820747e+02	-3.830545006946313724e-01	-1.989637431007068857e-01	1.749064971326159457e+00
9.245500001661230272e+02	-3.813596444840640087e-01	-1.998977935077235202e-01	1.749290537574239801e+00
9.253700001663640933e+02	-3.801434708829874998e-01	-1.987297936683261601e-01	1.749518598090425314e+00
9.261900001666049320e+02	-3.779057376483277997e-01	-1.990575224822329903e-01	1.750944580049856203e+00
9.270100001668458845e+02	-3.763290032787593442e-01	-1.993890100812321375e-01	1.753180954793059687e+00
9.278300001670869506e+02	-3.752219885249448716e-01	-2.003099047404256206e-01	1.751229800876790144e+00
9.286500001673277893e+02	-3.732914761929556069e-01	-2.000378044082002649e-01	1.750860771372432012e+00
9.294700001675687417e+02	-3.722335903936079826e-01	-1.998689502994637490e-01	1.749663473496212873e+00
9.302900001678098079e+02	-3.702376724316474021e-01	-2.000968499672384215e-01	1.750577399826467762e+00
9.311100001680506466e+02	-3.684085671685533026e-01	-2.010150109645466310e-01	1.749998808961038765e+00
9.319300001682915990e+02	-3.664562065703582117e-01	-2.022398352627003126e-01	1.749815021703723605e+00
9.327500001685326652e+02	-3.648636336218845089e-01	-2.024542374749161155e-01	1.753436846549645711e+00
9.335700001687735039e+02	-3.642349664553896083e-01	-2.027665894407180147e-01	1.754678001973384527e+00
9.343900001690145700e+02	-3.615600308617669678e-01	-2.034637354122827979e-01	1.755023938077658663e+00
9.352100001692556361e+02	-3.601531191823805211e-01	-2.030673738308252652e-01	1.757189204759749490e+00
9.360300001694964749e+02	-3.576115667434167089e-01	-2.022665700488040508e-01	1.758403525381246224e+00
9.368500001697375410e+02	-3.543377959756152107e-01	-2.011695250518751865e-01	1.760254636457297295e+00
9.376700001699784934e+02	-3.517155765930201627e-01	-2.024740177397567620e-01	1.760104084687944770e+00
9.384900001702194459e+02	-3.505565362631819504e-01	-2.009786812815061718e-01	1.760735241619152402e+00
9.393100001704603983e+02	-3.477592215276568144e-01	-2.005879578776871008e-01	1.758859123601719476e+00
9.401300001707014644e+02	-3.458195142541873324e-01	-1.988885209266085530e-01	1.757678017048075914e+00
9.409500001709423032e+02	-3.430347497689600345e-01	-1.983848126288341451e-01	1.756996286927406059e+00
9.417700001711832556e+02	-3.399988719951254623e-01	-1.992838379929451065e-01	1.755918090353218775e+00
9.425900001714242080e+02	-3.373322293508969061e-01	-2.009833759186595292e-01	1.755834697387145482e+00
9.434100001716651605e+02	-3.356251321133157384e-01	-2.010837681137131461e-01	1.756643613761080358e+00
9.442300001719061129e+02	-3.324804871992696476e-01	-2.019827934778241352e-01	1.757065417186892908e+00
9.450500001721471790e+02	-3.292847289966163160e-01	-2.020754972488253143e-01	1.756516943974294698e+00
9.458700001723880177e+02	-3.279485162006103849e-01	-2.028738391974649335e-01	1.760083020658977704e+00
9.466900001726289702e+02	-3.256614323590713012e-01	-2.023569751518674575e-01	1.762477157859846599e+00
9.475100001728699226e+02	-3.237380120564369856e-01	-2.032469452609832750e-01	1.766703928401760937e+00
9.483300001731108750e+02	-3.221675965974530875e-01	-2.034343525620815607e-01	1.773152523789597312e+00
9.491500001733518275e+02	-3.190630248650396239e-01	-2.020200513245015428e-01	1.774811511961206012e+00
9.499700001735927799e+02	-3.165184830254215154e-01	-2.026076294794677268e-01	1.776255742379857727e+00
9.507900001738337323e+02	-3.139276727586755578e-01	-2.007945242189626001e-01	1.777377940096911857e+00
9.516100001740746848e+02	-3.119114269691629637e-01	-2.016843234742105861e-01	1.779506581339905136e+00
9.524300001743156372e+02	-3.085542421001498670e-01	-2.019722433369124104e-01	1.780742913242890024e+00
9.532500001745565896e+02	-3.054536957208965342e-01	-2.022640928385743830e-01	1.777888182939918904e+00
9.540700001747975421e+02	-3.020090611021810090e-01	-2.025479122084482275e-01	1.779429919090465217e+00
9.548900001750387219e+02	-2.993329348838497106e-01	-2.028336109708681889e-01	1.778780800890731317e+00
9.557100001752795606e+02	-2.971165963152398448e-01	-2.018227268106448646e-01	1.777348103289357883e+00
9.565300001755206267e+02	-2.928702196054580043e-01	-1.994060336189152072e-01	1.773141387647415357e+00
9.573500001757614655e+02	-2.902892021360986563e-01	-1.997845565188862416e-01	1.772622616376297033e+00
9.581700001760023042e+02	-2.878803267132331589e-01	-1.998697427197027587e-01	1.773194491599783484e+00
9.589900001762433703e+02	-2.860394752046038214e-01	-1.997564666053297522e-01	1.774477591029743895e+00
9.598100001764842091e+02	-2.807695545270983417e-01	-1.982397734136001344e-01	1.770464016150511855e+00
9.606300001767251615e+02	-2.762582102839444831e-01	-1.968159043594215063e-01	1.766309077991865095e+00
9.614500001769662276e+02	-2.729202193026540879e-01	-1.970971609212778808e-01	1.768932314987296639e+00
9.622700001772070664e+02	-2.693359598942358657e-01	-1.953734627209670893e-01	1.767149108456789408e+00
9.630900001774480188e+02	-2.670289296368647536e-01	-1.948374630421723375e-01	1.767374631864651047e+00
9.639100001776890849e+02	-2.629981595582446818e-01	-1.949065889794125706e-01	1.767609924489258688e+00
9.647300001779299237e+02	-2.604402582553403400e-01	-1.951750315011814563e-01	1.767340228577655381e+00
9.655500001781708761e+02	-2.562544989989296584e-01	-1.947333936447482872e-01	1.763361179160656933e+00
9.663700001784120559e+02	-2.531348257121635026e-01	-1.948799668714346345e-01	1.758771944815561428e+00
9.671900001786530083e+02	-2.504817228811898611e-01	-1.945168014276545121e-01	1.760589153996404699e+00
9.680100001788939608e+02	-2.470898611583813020e-01	-1.952329626658666495e-01	1.760348557879364062e+00
9.688300001791349132e+02	-2.444720794266582176e-01	-1.947436565803081221e-01	1.760932280876351008e+00
9.696500001793758656e+02	-2.406249862829850650e-01	-1.939411947469265318e-01	1.760610391770101035e+00
9.704700001796168181e+02	-2.380558490195808508e-01	-1.928221600883651687e-01	1.762589334086552828e+00
9.712900001798577705e+02	-2.348547356704129285e-01	-1.932026128682003130e-01	1.763572641372188832e+00
9.721100001800986092e+02	-2.305313359584399702e-01	-1.908618797684242252e-01	1.765042645894596252e+00
9.729300001803396754e+02	-2.270730532438156035e-01	-1.907134582445956794e-01	1.767234890974276773e+00
9.737500001805806278e+02	-2.228699555605072047e-01	-1.886440216950236448e-01	1.765646466631773714e+00
9.745700001808215802e+02	-2.193329438468433756e-01	-1.885692886755488684e-01	1.764564693670885420e+00
9.753900001810626463e+02	-2.148680741796732407e-01	-1.894704652607097362e-01	1.766550703080302043e+00
9.762100001813037125e+02	-2.111755888020707683e-01	-1.882649785450250524e-01	1.766640453891876961e+00
9.770300001815445512e+02	-2.078629972493290234e-01	-1.885500948666095911e-01	1.767145793879110416e+00
9.778500001817856173e+02	-2.013111623186044918e-01	-1.870235931251815198e-01	1.765270464444160803e+00
9.786700001820265697e+02	-1.979314694343736469e-01	-1.865800059969701941e-01	1.765100123545422006e+00
9.794900001822674085e+02	-1.944195582213051054e-01	-1.849229214132001031e-01	1.764406918522383849e+00
9.803100001825084746e+02	-1.911734907348071333e-01	-1.826461886346292529e-01	1.764315376344749220e+00
9.811300001827494270e+02	-1.873027144547644574e-01	-1.802696267099262450e-01	1.760632979816834087e+00
9.819500001829902658e+02	-1.841924525536650092e-01	-1.777775170832505136e-01	1.758529589865698961e+00
9.827700001832313319e+02	-1.813388291423253251e-01	-1.761746436629013091e-01	1.761224952780511277e+00
9.835900001834722843e+02	-1.787597702082190654e-01	-1.755656195033100941e-01	1.765341932685569715e+00
9.844100001837131231e+02	-1.757431635976478002e-01	-1.742518114354195680e-01	1.761974501766287116e+00
9.852300001839541892e+02	-1.726817420183925089e-01	-1.737198928575388046e-01	1.760282128165950644e+00
9.860500001841951416e+02	-1.702902822979652508e-01	-1.728674718155181755e-01	1.761174165389955526e+00
9.868700001844360941e+02	-1.664639395748866713e-01	-1.723017241718065584e-01	1.765071814717197762e+00
9.876900001846771602e+02	-1.627922973969760934e-01	-1.713089816169774404e-01	1.765943066373657722e+00
9.885100001849181126e+02	-1.589942507240030278e-01	-1.714112842999811481e-01	1.766694987452301246e+00
9.893300001851590650e+02	-1.563751289035948122e-01	-1.711978684271442397e-01	1.768958756304445101e+00
9.901500001854000175e+02	-1.526249999697186777e-01	-1.693695882678058762e-01	1.770748507116020276e+00
9.909700001856410836e+02	-1.486467708392622822e-01	-1.691196096672528681e-01	1.768562784897298013e+00
9.917900001858819223e+02	-1.444503734782583149e-01	-1.660598923962333939e-01	1.769066462039128096e+00
9.926100001861229885e+02	-1.401329009698191741e-01	-1.616825771768271580e-01	1.767859122830159224e+00
9.934300001863639409e+02	-1.360945955570188048e-01	-1.591994529259145585e-01	1.766759058569830954e+00
9.942500001866047796e+02	-1.333226183569369561e-01	-1.592978764572760830e-01	1.767846315113300371e+00
9.950700001868457321e+02	-1.303460385384496989e-01	-1.579788728941186604e-01	1.768818813903813236e+00
9.958900001870869119e+02	-1.275609802123735537e-01	-1.557393668668213271e-01	1.767287363436492731e+00
9.967100001873277506e+02	-1.241645364618209346e-01	-1.545890970458505265e-01	1.763724111050828380e+00
9.975300001875687030e+02	-1.220540426129782252e-01	-1.531236212306426314e-01	1.763530096025197835e+00
9.983500001878096555e+02	-1.208382194165081996e-01	-1.538434519828011937e-01	1.763833794587137183e+00
9.991700001880506079e+02	-1.177991408849372729e-01	-1.536444888094981587e-01	1.765839363850155497e+00
9.999900001882915603e+02	-1.137503726304076174e-01	-1.520345909886537950e-01	1.765508350514295000e+00
1.000810000188532399e+03	-1.107948215698068978e-01	-1.498069243655548444e-01	1.766673803631951811e+00
1.001630000188773465e+03	-1.067312764877651893e-01	-1.472642226020866030e-01	1.763546531698249265e+00
1.002450000189014418e+03	-1.043619175719483066e-01	-1.457960636123113995e-01	1.761309698403476398e+00
1.003270000189255256e+03	-1.011852913639123969e-01	-1.438188493675409962e-01	1.761565174448711746e+00
1.004090000189496322e+03	-9.721690142039136895e-02	-1.414477858620126205e-01	1.760723560473403282e+00
1.004910000189737275e+03	-9.445384082449760632e-02	-1.394481897605562015e-01	1.762479452229989363e+00
1.005730000189978114e+03	-9.109078022860388202e-02	-1.386455182894787419e-01	1.762022041223346935e+00
1.006550000190219180e+03	-8.713038430652378374e-02	-1.359288368012390447e-01	1.759968579474538108e+00
1.007370000190460246e+03	-8.266272109222469466e-02	-1.339911402872559221e-01	1.754886433642517396e+00
1.008190000190701085e+03	-8.000256741321855325e-02	-1.331392629022427054e-01	1.753279552985118395e+00
1.009010000190942151e+03	-7.644919654028348166e-02	-1.316697875688427055e-01	1.753370801626639830e+00
1.009830000191183103e+03	-7.370188174419767257e-02	-1.290842519718665427e-01	1.753885745815163100e+00
1.010650000191424056e+03	-7.095287124659406530e-02	-1.279847063577280175e-01	1.755623554127984987e+00
1.011470000191665008e+03	-6.690579869358216636e-02	-1.275704673109559206e-01	1.754574873059711271e+00
1.012290000191906074e+03	-6.396381324512361022e-02	-1.253512735020166635e-01	1.752826399847113192e+00
1.013110000192146913e+03	-5.992352349818282076e-02	-1.221213158994039899e-01	1.750383746593427547e+00
1.013930000192387865e+03	-5.657693543131889213e-02	-1.192739312022723652e-01	1.753645250453250926e+00
1.014750000192628931e+03	-5.353470773978637187e-02	-1.173236419893876059e-01	1.751212574271987066e+00
1.015570000192869770e+03	-4.989223780517985929e-02	-1.142678854527322124e-01	1.750458696811826975e+00
1.016390000193110723e+03	-4.634661871061178384e-02	-1.118049530536278091e-01	1.747881955227367889e+00
1.017210000193351789e+03	-4.280342204678341117e-02	-1.103252769754758111e-01	1.746590248034276316e+00
1.018030000193592628e+03	-4.035901416758517352e-02	-1.082338119804433646e-01	1.746176923850938367e+00
1.018850000193833580e+03	-3.821484853146088490e-02	-1.086314123378696317e-01	1.746060689688144096e+00
1.019670000194074532e+03	-3.477988813214739905e-02	-1.045066308386098652e-01	1.744165033237219387e+00
1.020490000194315485e+03	-3.194153632979835483e-02	-1.040715981072801444e-01	1.742573533899803628e+00
1.021310000194556437e+03	-2.950318452744933942e-02	-1.028124749805860161e-01	1.745162911840246300e+00
1.022130000194797503e+03	-2.697476469113299635e-02	-1.030431006218219259e-01	1.745456239038522872e+00
1.022950000195038342e+03	-2.275094747322201766e-02	-9.995664087627456618e-02	1.744637510607623065e+00
1.023770000195279295e+03	-2.005377699344752102e-02	-9.836300526827823631e-02	1.744389474526484962e+00
1.024590000195520133e+03	-1.755515305522919664e-02	-9.525655562019448575e-02	1.745420652877802237e+00
1.025410000195761313e+03	-1.536016276312041594e-02	-9.282926180023515217e-02	1.745249752672365151e+00
1.026230000196002038e+03	-1.377680013856210153e-02	-9.039274187141288497e-02	1.746871993229637932e+00
1.027050000196243218e+03	-1.109949359085295358e-02	-8.843999082514651666e-02	1.747090076673401882e+00
1.027870000196484170e+03	-8.031634523028527775e-03	-8.697425488492489809e-02	1.748594441642586483e+00
1.028690000196725123e+03	-4.780732470381838725e-03	-8.650749382149623690e-02	1.747601093024200747e+00
1.029510000196966075e+03	-2.139520140693863034e-03	-8.482074285553117821e-02	1.743416266488508448e+00
1.030330000197207255e+03	9.915179798874629736e-04	-8.302339894976050461e-02	1.739119384323640105e+00
1.031150000197447980e+03	4.116257780545639310e-03	-8.120504001824642437e-02	1.734509407251218605e+00
1.031970000197688933e+03	6.626462996765757237e-03	-7.886891228447771851e-02	1.734089245250699962e+00
1.032790000197930112e+03	9.423102600843676069e-03	-7.772407100344959352e-02	1.734196728055016123e+00
1.033610000198170837e+03	1.282240687873521627e-02	-7.475650615799972476e-02	1.733915642921481925e+00
1.034430000198411790e+03	1.580475414144901294e-02	-7.107954434981905711e-02	1.729749107685229159e+00
1.035250000198652970e+03	1.787280906279875223e-02	-6.919301472503976147e-02	1.730974258221958273e+00
1.036070000198893695e+03	2.072487594126657534e-02	-6.628905800574158569e-02	1.729617076491100525e+00
1.036890000199134647e+03	2.335586767229921520e-02	-6.317980481654059122e-02	1.730864883296453716e+00
1.037710000199375827e+03	2.567038687430207161e-02	-6.156252149555146297e-02	1.730811650823429693e+00
1.038530000199616552e+03	2.766964476264497860e-02	-6.103225328060708083e-02	1.732171305402283368e+00
1.039350000199857504e+03	3.085388358040187795e-02	-5.819019614878220836e-02	1.732435948517347946e+00
1.040170000200098684e+03	3.332819043212610632e-02	-5.642985765309926210e-02	1.732110360849158370e+00
1.040990000200339637e+03	3.708990064400399106e-02	-5.325636340959320064e-02	1.729902856624732976e+00
1.041810000200580589e+03	3.894289010521907041e-02	-5.146151243260806141e-02	1.729891610998149254e+00
1.042630000200821542e+03	4.167577339129480835e-02	-4.965965644704179588e-02	1.731383275351022100e+00
1.043450000201062494e+03	4.469073068989695696e-02	-4.643781055893909243e-02	1.728794062426036060e+00
1.044270000201303446e+03	4.768364386876803446e-02	-4.479785416084617472e-02	1.729922932944814029e+00
1.045090000201544626e+03	5.156759405390227285e-02	-4.195072190030426501e-02	1.729142865669548002e+00
1.045910000201785351e+03	5.333604068230260453e-02	-3.888599169137560430e-02	1.727959888414825063e+00
1.046730000202026304e+03	5.729673553233594757e-02	-3.529836706415740571e-02	1.728193747469813690e+00
1.047550000202267256e+03	6.016300197307059006e-02	-3.139809925071957580e-02	1.729142779989110146e+00
1.048370000202508209e+03	6.292878392765727247e-02	-2.889219325964325139e-02	1.732486408260845101e+00
1.049190000202749161e+03	6.598463391621131602e-02	-2.657108127432984343e-02	1.730832530800685332e+00
1.050010000202990341e+03	6.863079418180662028e-02	-2.382912511714085219e-02	1.728665350577296866e+00
1.050830000203231293e+03	7.087840790584572226e-02	-2.177452577373228601e-02	1.727486738291758694e+00
1.051650000203472018e+03	7.342093452533150766e-02	-2.011121288306425003e-02	1.730217063800264743e+00
1.052470000203712971e+03	7.636031198485573879e-02	-1.753884473740109293e-02	1.731657158525516715e+00
1.053290000203954150e+03	7.960380757663740314e-02	-1.323572289552808062e-02	1.733912011003725828e+00
1.054110000204194876e+03	8.204948335608473753e-02	-1.152627946054524122e-02	1.732982036946242754e+00
1.054930000204435828e+03	8.349007203097874585e-02	-8.505217962549787084e-03	1.734438760125530665e+00
1.055750000204677008e+03	8.671491490606487995e-02	-6.566387662299780908e-03	1.737093196892388836e+00
1.056570000204917733e+03	9.053951553807706998e-02	-2.817306129979774230e-03	1.737152206484106731e+00
1.057390000205158913e+03	9.325902906553588945e-02	1.038780410921393048e-03	1.734533664488773219e+00
1.058210000205399865e+03	9.505892090400333561e-02	3.702213668139329224e-03	1.735821358163702977e+00
1.059030000205640818e+03	9.866002395784065349e-02	7.381365481197867985e-03	1.735809675405659336e+00
1.059850000205881997e+03	1.004444122395741906e-01	8.568889133780165437e-03	1.737726884586502818e+00
1.060670000206122722e+03	1.039266203336420002e-01	1.177606098116324926e-02	1.736565918613268256e+00
1.061490000206363902e+03	1.059068904831180769e-01	1.359297149901275356e-02	1.737106823341112882e+00
1.062310000206604627e+03	1.085837692295585910e-01	1.522850508845604092e-02	1.736029852480868829e+00
1.063130000206845580e+03	1.115596790037032549e-01	1.717856125666509387e-02	1.737246853806037050e+00
1.063950000207086532e+03	1.146159670888565463e-01	1.903698926439794173e-02	1.739068427956065088e+00
1.064770000207327485e+03	1.170611119926072696e-01	2.090618106580423644e-02	1.740101018456891913e+00
1.065590000207568437e+03	1.211912378257720829e-01	2.319006629984412746e-02	1.738650653123105183e+00
1.066410000207809389e+03	1.228179722559012976e-01	2.519599168283438023e-02	1.741707562737959236e+00
1.067230000208050342e+03	1.252292031292965846e-01	2.932429892251074352e-02	1.739766758765243226e+00
1.068050000208291294e+03	1.283355891412124583e-01	3.305739007048649064e-02	1.739428241204957315e+00
1.068870000208532247e+03	1.309361613193531504e-01	3.680175757373910228e-02	1.736299285005741933e+00
1.069690000208773199e+03	1.349212299407599736e-01	3.906064765575753550e-02	1.734590075095694184e+00
1.070510000209014152e+03	1.363992735130216405e-01	4.194294471766899651e-02	1.733285853721856951e+00
1.071330000209255331e+03	1.396693230638424432e-01	4.483207593429375942e-02	1.731077683090186392e+00
1.072150000209496284e+03	1.420301673778524565e-01	4.684205132279405798e-02	1.730563276788252614e+00
1.072970000209737236e+03	1.441868935596050116e-01	4.936398648204266826e-02	1.731439516980923354e+00
1.073790000209978189e+03	1.463390171229521919e-01	4.971377082174800038e-02	1.731827189235744191e+00
1.074610000210218914e+03	1.482826621787105004e-01	5.007056017003449350e-02	1.731822967861907037e+00
1.075430000210459866e+03	1.503229158314332292e-01	5.164768112859301208e-02	1.732410224405376731e+00
1.076250000210700819e+03	1.534500883581617348e-01	5.443556588082498066e-02	1.731691037422907531e+00
1.077070000210941998e+03	1.563806522879258032e-01	5.783899833502973570e-02	1.729472889718815409e+00
1.077890000211182951e+03	1.601010420085831887e-01	6.044994835941914363e-02	1.729153702736346165e+00
1.078710000211423676e+03	1.623180403262050875e-01	6.307422498549947187e-02	1.732350104929535339e+00
1.079530000211664628e+03	1.658229264901285582e-01	6.620670259723576700e-02	1.731655237061093366e+00
1.080350000211905808e+03	1.680241790079425312e-01	6.954157216312172041e-02	1.733661616326704236e+00
1.081170000212146761e+03	1.704150150735758151e-01	7.229318540805525217e-02	1.734755939963139149e+00
1.081990000212387713e+03	1.731063356253570995e-01	7.425949208562240833e-02	1.735974998424952176e+00
1.082810000212628665e+03	1.755911156141412299e-01	7.573724597233437439e-02	1.735514218887284077e+00
1.083630000212869618e+03	1.783603920461914183e-01	7.722200486762743898e-02	1.737050321514483908e+00
1.084450000213110570e+03	1.818267615613540777e-01	7.981769841046182368e-02	1.738081851316823911e+00
1.085270000213351295e+03	1.849880439719633063e-01	8.262364318536612184e-02	1.736601741201339033e+00
1.086090000213592248e+03	1.868505375979424565e-01	8.514223114649004109e-02	1.736398974817230156e+00
1.086910000213833200e+03	1.889207830022885670e-01	8.786150252308527753e-02	1.736697871278525040e+00
1.087730000214074380e+03	1.912864257882292141e-01	9.129871355580293502e-02	1.734799054152249775e+00
1.088550000214315332e+03	1.928360805312880344e-01	9.424566325898706132e-02	1.735700237025974202e+00
1.089370000214556285e+03	1.951755610652401995e-01	9.639022100802152604e-02	1.737123036889945515e+00
1.090190000214797010e+03	1.973162528145622208e-01	9.943717071120562745e-02	1.740473481558751256e+00
1.091010000215037962e+03	1.996579135361801205e-01	1.020952259157988651e-01	1.739934526867005227e+00
1.091830000215279142e+03	2.017833439718422217e-01	1.042537936819956240e-01	1.741181853700679572e+00
1.092650000215520095e+03	2.035056252475427041e-01	1.066267131730903039e-01	1.741520034884634027e+00
1.093470000215761047e+03	2.055242728771336236e-01	1.102148386584220763e-01	1.742763620316149842e+00
1.094290000216001999e+03	2.072245100331030765e-01	1.126067229288461591e-01	1.745517390675762837e+00
1.095110000216242952e+03	2.080138462507439279e-01	1.138107378238863432e-01	1.747855987571068193e+00
1.095930000216483904e+03	2.102930082592781302e-01	1.161301295670314898e-01	1.746380865991793874e+00
1.096750000216724629e+03	2.120523063357470095e-01	1.182635313273388972e-01	1.748199093030905260e+00
1.097570000216965582e+03	2.144973120708517922e-01	1.206124807896190865e-01	1.749032909245675338e+00
1.098390000217206762e+03	2.165069503171572485e-01	1.238682644066125549e-01	1.752078988945296789e+00
1.099210000217447714e+03	2.187996315482850229e-01	1.273430128029354180e-01	1.752111350170338699e+00
1.100030000217688666e+03	2.208654237982023150e-01	1.307208365688792839e-01	1.753636228591064272e+00
1.100850000217929619e+03	2.226103831437584168e-01	1.352089115668931307e-01	1.753952377073421109e+00
1.101670000218170571e+03	2.237429880925421999e-01	1.368133885362188829e-01	1.757775800504418839e+00
1.102490000218411524e+03	2.259506420047072695e-01	1.396252122218614444e-01	1.758600678925144711e+00
1.103310000218652476e+03	2.289323759079577858e-01	1.430402821309927908e-01	1.757756527841512373e+00
1.104130000218893429e+03	2.319978795252524706e-01	1.474688494956828966e-01	1.758436072304880859e+00
1.104950000219134381e+03	2.331379476197805722e-01	1.495057886998968633e-01	1.758627464541749896e+00
1.105770000219375333e+03	2.362659035606103075e-01	1.529751901389989344e-01	1.758420727479698131e+00
1.106590000219616286e+03	2.384861077230730486e-01	1.554731241740290593e-01	1.759640803799779274e+00
1.107410000219857238e+03	2.417963799195031183e-01	1.582045455671544087e-01	1.758085199233887952e+00
1.108230000220097963e+03	2.440102857620427002e-01	1.603805598197841076e-01	1.757127723966917410e+00
1.109050000220339143e+03	2.463261295491740166e-01	1.649129558487985037e-01	1.757049255276726729e+00
1.109870000220580096e+03	2.483499673577462263e-01	1.688056632931578538e-01	1.755740855369271491e+00
1.110690000220821048e+03	2.501970605014193771e-01	1.739696168004033205e-01	1.757298782842393381e+00
1.111510000221062000e+03	2.520613529033441935e-01	1.779971279464825362e-01	1.759558788872269908e+00
1.112330000221302953e+03	2.544462359665563000e-01	1.812858047772457903e-01	1.757019210613497195e+00
1.113150000221543905e+03	2.555621261432363123e-01	1.839489738943840824e-01	1.761692103695251754e+00
1.113970000221785085e+03	2.579107191349019335e-01	1.864931277448749758e-01	1.761271440302944802e+00
1.114790000222026038e+03	2.601832941908903685e-01	1.897266381682423397e-01	1.761626665652285872e+00
1.115610000222266990e+03	2.621781556096838273e-01	1.921423293020371181e-01	1.761793530919452122e+00
1.116430000222507942e+03	2.622950611482083860e-01	1.927490855473867337e-01	1.766845222722310815e+00
1.117250000222749122e+03	2.632308616465023343e-01	1.948455400733483944e-01	1.770693380978686893e+00
1.118070000222989847e+03	2.640920976675629750e-01	1.968275923870941857e-01	1.771502254512403285e+00
1.118890000223230800e+03	2.661693217315054816e-01	1.997111318983325334e-01	1.770560619116985590e+00
1.119710000223471980e+03	2.680598691645162401e-01	2.017953043377242461e-01	1.772495080318891025e+00
1.120530000223712705e+03	2.697622865081513166e-01	2.046650745649001013e-01	1.772822266572156247e+00
1.121350000223953657e+03	2.712872324576655059e-01	2.068141209867502550e-01	1.773348205691368529e+00
1.122170000224194837e+03	2.732351914992065534e-01	2.099390265259180877e-01	1.774152735676009396e+00
1.122990000224435562e+03	2.746875109160790696e-01	2.116336404431615748e-01	1.775634609392026997e+00
1.123810000224676514e+03	2.767446751944308558e-01	2.149837818674506518e-01	1.776549947871791435e+00
1.124630000224917922e+03	2.779115291957414136e-01	2.175915010451993092e-01	1.776995217568820395e+00
1.125450000225158647e+03	2.784822590862354175e-01	2.189414211283026157e-01	1.780726768791269787e+00
1.126270000225399599e+03	2.785406345799570360e-01	2.205289290623290988e-01	1.784948966508324020e+00
1.127090000225640551e+03	2.790895625937940272e-01	2.214511203315256138e-01	1.788289663380493222e+00
1.127910000225881276e+03	2.796336457461515712e-01	2.231944974803333481e-01	1.791240960892110490e+00
1.128730000226122456e+03	2.803605296402574276e-01	2.243513720846998238e-01	1.794683112754007714e+00
1.129550000226363636e+03	2.810593133377830011e-01	2.253246486603782961e-01	1.796416534677536259e+00
1.130370000226604361e+03	2.813270899218407450e-01	2.273097141529371867e-01	1.797843305219450238e+00
1.131190000226845314e+03	2.818645861216525494e-01	2.298944379377604041e-01	1.801554070874354929e+00
1.132010000227086266e+03	2.832633234296295099e-01	2.323649808515534931e-01	1.802243843106039245e+00
1.132830000227327218e+03	2.853233018457715930e-01	2.349317649802542818e-01	1.805719065440442250e+00
1.133650000227568398e+03	2.871479127731144110e-01	2.379891521462242643e-01	1.803980777155940851e+00
1.134470000227809351e+03	2.885354605101401737e-01	2.402335544182390148e-01	1.804234382500097267e+00
1.135290000228050303e+03	2.897769820631120874e-01	2.420436150628194338e-01	1.802378010771832129e+00
1.136110000228291483e+03	2.911828938842107584e-01	2.445427410598585427e-01	1.804323925455996847e+00
1.136930000228532435e+03	2.923335742844447305e-01	2.473160681228549485e-01	1.803580025068258319e+00
1.137750000228773160e+03	2.936462225220658473e-01	2.500608625899233273e-01	1.802039034659976391e+00
1.138570000229014113e+03	2.938128445756331142e-01	2.518829334925699048e-01	1.804294302849536180e+00
1.139390000229255065e+03	2.935440991404010269e-01	2.536735672835352950e-01	1.806946661059640080e+00
1.140210000229496245e+03	2.937523406131419823e-01	2.545469448338495422e-01	1.809497564280015736e+00
1.141030000229737198e+03	2.942261835693795735e-01	2.568893978340862083e-01	1.810660107418216258e+00
1.141850000229978150e+03	2.960588452030427087e-01	2.601118609317864538e-01	1.811008516370486543e+00
1.142670000230218875e+03	2.969580772924982348e-01	2.630003241097879640e-01	1.815449234662764866e+00
1.143490000230459827e+03	2.983134633855656914e-01	2.660544456603551877e-01	1.816188290109639558e+00
1.144310000230701007e+03	2.997293638575762587e-01	2.693706376522635448e-01	1.819246052567304872e+00
1.145130000230941960e+03	3.001079588961959033e-01	2.722635935181466071e-01	1.822226263437918492e+00
1.145950000231182912e+03	3.005526399044600727e-01	2.747271625187625577e-01	1.823516659236628978e+00
1.146770000231423865e+03	3.014675250146261476e-01	2.775659577085426988e-01	1.823708510025067842e+00
1.147590000231664817e+03	3.009584280604693518e-01	2.798893760502180195e-01	1.829690383741085391e+00
1.148410000231905769e+03	3.021100877283299235e-01	2.831810155724764355e-01	1.829775791003585228e+00
1.149230000232146494e+03	3.026336471996101674e-01	2.843395094443753601e-01	1.835681360266603557e+00
1.150050000232387447e+03	3.027182055359816659e-01	2.868739129209098571e-01	1.837888800230701225e+00
1.150870000232628627e+03	3.033710300296633688e-01	2.884958440650924882e-01	1.840077325328332902e+00
1.151690000232869579e+03	3.037899404929895741e-01	2.914892426133471881e-01	1.839934672074647448e+00
1.152510000233110532e+03	3.052860801073628005e-01	2.943513749037884875e-01	1.841790979542584417e+00
1.153330000233351484e+03	3.063621135465967038e-01	2.968046227931026015e-01	1.846240012061880709e+00
1.154150000233592209e+03	3.067156183799516489e-01	3.003330968715809401e-01	1.850016897241687275e+00
1.154970000233833161e+03	3.068427187182441451e-01	3.038490986177074804e-01	1.852112697287959353e+00
1.155790000234074341e+03	3.082448680199179614e-01	3.084345175214919244e-01	1.850985425354257030e+00
1.156610000234315066e+03	3.093225507711210298e-01	3.125083183622637817e-01	1.853329677193018332e+00
1.157430000234556019e+03	3.104723755688178488e-01	3.158693051629481996e-01	1.854762704825305253e+00
1.158250000234796971e+03	3.111054855944108133e-01	3.184108146226997116e-01	1.857198642437048353e+00
1.159070000235037924e+03	3.121143713126069974e-01	3.207371180882141459e-01	1.858225226543396280e+00
1.159890000235278876e+03	3.123159897385842099e-01	3.228514617829802980e-01	1.859250563515691734e+00
1.160710000235519828e+03	3.135938683433124874e-01	3.252582879075618383e-01	1.859164676281512829e+00
1.161530000235760781e+03	3.133635106835259698e-01	3.277586215851657214e-01	1.859668188407886058e+00
1.162350000236001733e+03	3.151159537654876774e-01	3.310567341624877646e-01	1.860657774204004689e+00
1.163170000236242686e+03	3.163461104846443384e-01	3.347369070836874183e-01	1.861168145567667631e+00
1.163990000236483638e+03	3.167498627087386165e-01	3.394044368186674432e-01	1.860587039014024002e+00
1.164810000236724818e+03	3.175439252098740672e-01	3.435641072757271708e-01	1.861300528212818772e+00
1.165630000236965543e+03	3.173319316341604024e-01	3.464164310164701277e-01	1.861898012524603852e+00
1.166450000237206723e+03	3.175034655294169395e-01	3.498559407171256130e-01	1.863296743970441760e+00
1.167270000237447675e+03	3.173648252155668037e-01	3.528882745553322264e-01	1.867622288798412855e+00
1.168090000237688400e+03	3.176160106926100291e-01	3.559223169322169866e-01	1.869760928533936717e+00
1.168910000237929353e+03	3.179514503698452899e-01	3.597596055325906206e-01	1.869900607547837934e+00
1.169730000238170305e+03	3.183764735949000668e-01	3.624967232790964333e-01	1.871437376582283152e+00
1.170550000238411258e+03	3.187990743892151202e-01	3.648288862634351259e-01	1.873755854317288749e+00
1.171370000238652437e+03	3.189085940575358546e-01	3.674622452248486049e-01	1.876552091495021335e+00
1.172190000238893163e+03	3.198050325998624266e-01	3.713036343180501908e-01	1.874330245228990055e+00
1.173010000239134115e+03	3.202915391761563257e-01	3.745455359728553368e-01	1.874593849065677054e+00
1.173830000239375067e+03	3.211807104262637269e-01	3.784951260517129823e-01	1.875764519995329671e+00
1.174650000239616020e+03	3.221492910150839939e-01	3.814459121076453907e-01	1.876642673729298050e+00
1.175470000239856972e+03	3.226081818809455326e-01	3.843011403641415358e-01	1.879018333195161317e+00
1.176290000240098152e+03	3.233532648915908858e-01	3.879618359444082509e-01	1.879301683321016103e+00
1.177110000240339104e+03	3.238922918253870353e-01	3.925196270089218453e-01	1.882119745344670747e+00
1.177930000240580057e+03	3.241129082855616073e-01	3.960716090419290625e-01	1.882256722234791235e+00
1.178750000240821009e+03	3.250252884812213638e-01	3.997266664445572881e-01	1.881689749867078154e+00
1.179570000241061734e+03	3.252284634400703922e-01	4.014832615319959275e-01	1.883719243952882483e+00
1.180390000241302687e+03	3.249287314820317185e-01	4.040468616280158409e-01	1.885457052265704592e+00
1.181210000241543639e+03	3.253151916687769818e-01	4.070002104919657193e-01	1.889330196043353061e+00
1.182030000241784819e+03	3.256004406401522555e-01	4.086631271725142955e-01	1.891320176130712571e+00
1.182850000242025772e+03	3.259704282978675982e-01	4.110243353143845368e-01	1.894926368960757390e+00
1.183670000242266497e+03	3.266149804328163930e-01	4.143867394333295984e-01	1.895122792574056358e+00
1.184490000242507449e+03	3.261508118171023152e-01	4.183513646525564567e-01	1.899620047610056872e+00
1.185310000242748629e+03	3.256742888046159079e-01	4.213176984104617384e-01	1.901998387779591626e+00
1.186130000242989581e+03	3.245885605553186504e-01	4.246763437443144551e-01	1.904361138773467799e+00
1.186950000243230534e+03	3.247943537984325779e-01	4.282358433475063064e-01	1.907818277664106610e+00
1.187770000243471486e+03	3.242892461032180207e-01	4.316796243948576861e-01	1.910088511462298744e+00
1.188590000243712439e+03	3.248548269960533363e-01	4.347075160325004628e-01	1.910152093878876522e+00
1.189410000243953391e+03	3.237976370399356929e-01	4.381060208048760951e-01	1.910592812171155064e+00
1.190230000244194116e+03	3.244101666995720668e-01	4.421835105515083963e-01	1.912229373349924710e+00
1.191050000244435068e+03	3.236817572797079379e-01	4.446155531692971286e-01	1.912980900137326357e+00
1.191870000244676021e+03	3.237085328911597504e-01	4.470028320737138294e-01	1.914373166637115986e+00
1.192690000244917201e+03	3.238863754016700347e-01	4.487467140957010492e-01	1.914603678581188406e+00
1.193510000245158153e+03	3.248208564019400280e-01	4.515393399573384148e-01	1.914627123432295353e+00
1.194330000245399106e+03	3.255969568213838983e-01	4.540856644207931780e-01	1.918459298221771192e+00
1.195150000245639831e+03	3.266112852569660330e-01	4.578675769760751080e-01	1.920303528640423085e+00
1.195970000245880783e+03	3.270701400286095129e-01	4.620825148151666562e-01	1.921262724667707200e+00
1.196790000246121963e+03	3.266628624410598536e-01	4.655162970670377320e-01	1.921133560612816149e+00
1.197610000246362915e+03	3.267032603495331755e-01	4.696759287402694771e-01	1.922281740289301544e+00
1.198430000246603868e+03	3.277818862741447292e-01	4.742627766658045196e-01	1.920803522295004839e+00
1.199250000246845048e+03	3.298106101255188771e-01	4.778659061961015864e-01	1.921237567785559541e+00
1.200070000247086000e+03	3.299913698482474511e-01	4.816907846549313144e-01	1.922522330060923990e+00
1.200890000247326952e+03	3.294314327345493898e-01	4.849312613030518082e-01	1.923279841822694847e+00
1.201710000247567905e+03	3.292363703751260973e-01	4.884912657794231450e-01	1.923858970574712890e+00
1.202530000247808630e+03	3.296969775331667352e-01	4.927718232072523241e-01	1.924223341573773727e+00
1.203350000248049810e+03	3.302156766394109266e-01	4.963869436037016136e-01	1.925586257583106420e+00
1.204170000248290989e+03	3.306929521800066052e-01	5.002378229458458447e-01	1.926175155551870244e+00
1.204990000248531715e+03	3.300401895794303209e-01	5.034285617265130686e-01	1.927979226984941619e+00
1.205810000248772667e+03	3.299595690253477320e-01	5.064678734929627391e-01	1.929850872932643346e+00
1.206630000249013847e+03	3.296527862192766278e-01	5.098560999529304638e-01	1.930997368343615683e+00
1.207450000249254572e+03	3.298292886411017810e-01	5.143169897940448321e-01	1.930539498785403874e+00
1.208270000249495752e+03	3.307023996598913995e-01	5.187584022942263173e-01	1.929570197165042078e+00
1.209090000249736931e+03	3.307609760942429311e-01	5.229823876998889176e-01	1.928387800637127336e+00
1.209910000249977656e+03	3.319042912149344771e-01	5.266988555353668833e-01	1.930408937655694990e+00
1.210730000250218836e+03	3.316456683910342651e-01	5.306187404482014536e-01	1.929546079561272220e+00
1.211550000250459789e+03	3.316725109826960116e-01	5.347300826676444352e-01	1.929689872848463494e+00
1.212370000250700514e+03	3.330027449773932391e-01	5.381497967266113402e-01	1.926921402650803472e+00
1.213190000250941466e+03	3.340339479443864001e-01	5.412787368944410593e-01	1.926455634576924592e+00
1.214010000251182646e+03	3.335758096066342437e-01	5.442239081797149991e-01	1.927497349307361718e+00
1.214830000251423371e+03	3.328237273457311796e-01	5.487789889893230910e-01	1.925240726883202358e+00
1.215650000251664551e+03	3.323796391062691091e-01	5.529617481255201250e-01	1.926789924417955602e+00
1.216470000251905503e+03	3.319399112421383968e-01	5.579639846026501759e-01	1.926433509849471593e+00
1.217290000252146228e+03	3.311101153440403344e-01	5.615983416069326717e-01	1.928966702497215246e+00
1.218110000252387408e+03	3.300883134673832653e-01	5.658591809607290690e-01	1.928485760959028461e+00
1.218930000252628588e+03	3.302774125290546814e-01	5.697424021712116371e-01	1.930281123873840654e+00
1.219750000252869313e+03	3.298776547721286589e-01	5.736584273243180432e-01	1.932176071077301938e+00
1.220570000253110493e+03	3.294917048704187335e-01	5.772118694744797773e-01	1.931076422528324787e+00
1.221390000253351445e+03	3.302139912332238136e-01	5.806977738595296978e-01	1.929071993298812293e+00
1.222210000253592398e+03	3.309389422698424954e-01	5.843130651098469297e-01	1.927761120543360907e+00
1.223030000253833350e+03	3.304554147988723045e-01	5.872633814030697730e-01	1.927750039932234261e+00
1.223850000254074303e+03	3.299847262108223656e-01	5.898461599311808357e-01	1.927539375032458313e+00
1.224670000254315255e+03	3.293196092134736963e-01	5.925619132557836677e-01	1.927036608648349469e+00
1.225490000254556207e+03	3.285624862375660094e-01	5.962200383396089043e-01	1.930040909357205736e+00
1.226310000254797160e+03	3.278017296155487648e-01	5.986106256583222374e-01	1.930342092230930451e+00
1.227130000255038112e+03	3.275472713134546798e-01	6.014360671660734514e-01	1.931429972341426327e+00
1.227950000255279065e+03	3.269882103929552253e-01	6.044936292009772671e-01	1.932515358183817034e+00
1.228770000255519790e+03	3.273272115278639816e-01	6.075817740782228915e-01	1.933797002624049410e+00
1.229590000255760970e+03	3.272603988289975452e-01	6.112950344740400999e-01	1.928868669991860463e+00
1.230410000256001922e+03	3.271950395885748764e-01	6.149364857580496002e-01	1.929416226101319687e+00
1.231230000256242647e+03	3.273219285697853143e-01	6.186037359761018539e-01	1.928252558004304396e+00
1.232050000256483600e+03	3.265422769879985365e-01	6.213979811052716684e-01	1.930698451268359594e+00
1.232870000256724552e+03	3.260570538155105891e-01	6.251152915065988358e-01	1.932265961522661613e+00
1.233690000256965504e+03	3.252754642891322323e-01	6.280628430425324593e-01	1.934748229529920316e+00
1.234510000257206684e+03	3.246875764428305833e-01	6.316319221658127647e-01	1.933135070362039132e+00
1.235330000257447637e+03	3.234824893382772792e-01	6.346203077761584099e-01	1.931931472555228568e+00
1.236150000257688362e+03	3.227677125107651923e-01	6.367411556213921076e-01	1.932417689820320694e+00
1.236970000257929314e+03	3.226294381050782700e-01	6.401780637302020294e-01	1.933294553580018116e+00
1.237790000258170494e+03	3.214802627610628405e-01	6.432346200338127096e-01	1.936789292927803663e+00
1.238610000258411446e+03	3.197155838603134570e-01	6.467021109849646621e-01	1.939313132070151990e+00
1.239430000258652399e+03	3.179438799104190583e-01	6.499853204919574523e-01	1.939534269088719620e+00
1.240250000258893351e+03	3.170544922161249168e-01	6.539962083255389524e-01	1.940842103344058378e+00
1.241070000259134304e+03	3.162493587220229219e-01	6.565170056834548351e-01	1.942347651186967505e+00
1.241890000259375256e+03	3.155248457820035157e-01	6.602612100212638113e-01	1.942849873339069333e+00
1.242710000259615981e+03	3.142782887222530519e-01	6.644122485137858858e-01	1.942760409718189418e+00
1.243530000259856934e+03	3.136092030566235977e-01	6.677728548229067140e-01	1.943584248860537933e+00
1.244350000260097886e+03	3.122185577574110305e-01	6.712428580947582546e-01	1.942721598621790502e+00
1.245170000260339066e+03	3.113194339506096808e-01	6.746246502834902792e-01	1.941851881290078019e+00
1.245990000260580018e+03	3.106023841563345655e-01	6.780195982200454274e-01	1.943482371814040821e+00
1.246810000260820971e+03	3.096628057561805480e-01	6.812265059273486800e-01	1.943909120935845447e+00
1.247630000261061696e+03	3.090014254793693738e-01	6.846510115830388710e-01	1.944438156470080337e+00
1.248450000261302648e+03	3.085167898674573417e-01	6.875847433475918979e-01	1.945470933406473035e+00
1.249270000261543828e+03	3.080173774280332566e-01	6.905251384129904579e-01	1.945494772548821638e+00
1.250090000261784780e+03	3.079913182504727120e-01	6.931747595872520540e-01	1.947812999587933191e+00
1.250910000262025733e+03	3.076361899040360171e-01	6.958409535866934004e-01	1.948843697967571398e+00
1.251730000262266685e+03	3.067500544441315591e-01	6.995059516090599283e-01	1.950601625440693265e+00
1.252550000262507638e+03	3.060459929967534465e-01	7.020832511099102113e-01	1.951374726378122926e+00
1.253370000262748590e+03	3.051298193956769045e-01	7.048795153900901944e-01	1.950755933686895371e+00
1.254190000262989315e+03	3.035877257856858247e-01	7.080855183407365194e-01	1.952543168810255692e+00
1.255010000263230268e+03	3.029235880559636440e-01	7.103940840994001915e-01	1.953327493954159833e+00
1.255830000263471447e+03	3.018386174218802842e-01	7.124086297434381043e-01	1.953908909118607484e+00
1.256650000263712400e+03	3.007357208003233473e-01	7.151228336797403884e-01	1.952789700716028864e+00
1.257470000263953352e+03	2.995030282806682709e-01	7.180354999312320574e-01	1.953179637963170068e+00
1.258290000264194305e+03	2.986594348226847551e-01	7.204529500910231699e-01	1.954277058014627144e+00
1.259110000264435030e+03	2.974916170573044250e-01	7.232726213510961566e-01	1.953166995261768069e+00
1.259930000264675982e+03	2.964075690059683188e-01	7.263999810352215203e-01	1.955062960323497245e+00
1.260750000264917162e+03	2.951985699180135203e-01	7.299220442494441796e-01	1.956763913921437004e+00
1.261570000265157887e+03	2.935750362456206464e-01	7.346468411255520081e-01	1.956961957539920638e+00
1.262390000265398839e+03	2.920297006965705822e-01	7.382579696922333401e-01	1.955075382478387302e+00
1.263210000265639792e+03	2.904676503754167749e-01	7.409766158290992388e-01	1.952872386818493400e+00
1.264030000265880744e+03	2.896733817254252830e-01	7.443858650032343371e-01	1.952460453364555537e+00
1.264850000266121697e+03	2.879677276509574058e-01	7.481983604008582978e-01	1.951347896343591071e+00
1.265670000266362649e+03	2.865485079643473321e-01	7.515081221365969011e-01	1.952240535714512948e+00
1.266490000266603602e+03	2.851074864010801346e-01	7.530265974195948786e-01	1.952832759374084182e+00
1.267310000266844554e+03	2.837492655795612606e-01	7.562384094017474689e-01	1.953726438023383194e+00
1.268130000267085506e+03	2.831641557768319606e-01	7.580538093151245604e-01	1.953416998837550711e+00
1.268950000267326459e+03	2.820603932574071160e-01	7.605729680135939752e-01	1.952207975363069004e+00
1.269770000267567639e+03	2.806324064305854016e-01	7.636919558581956036e-01	1.953398951888587254e+00
1.270590000267808364e+03	2.785794685671451054e-01	7.671073557715727409e-01	1.952091591259509151e+00
1.271410000268049544e+03	2.777066667716395210e-01	7.705297606935309629e-01	1.953486517042861248e+00
1.272230000268290496e+03	2.758050380503316856e-01	7.740439646298331589e-01	1.952999734125652420e+00
1.273050000268531221e+03	2.748854833415502186e-01	7.767579977122676116e-01	1.953817524033303554e+00
1.273870000268772174e+03	2.730494561037389856e-01	7.803698096944202689e-01	1.955944667446349872e+00
1.274690000269013126e+03	2.711875088570132042e-01	7.835698327596924972e-01	1.957183450777221223e+00
1.275510000269254078e+03	2.696015795459645870e-01	7.868654136244010999e-01	1.957842188252935989e+00
1.276330000269495258e+03	2.677001466781820938e-01	7.899575774117528759e-01	1.957797392182167640e+00
1.277150000269735983e+03	2.656761852045205763e-01	7.931531582764612676e-01	1.956122249182783879e+00
1.277970000269976936e+03	2.638299373680540461e-01	7.955405381555138433e-01	1.956858122534198996e+00
1.278790000270217888e+03	2.628710928917411538e-01	7.983451742752175617e-01	1.958225174236931432e+00
1.279610000270458841e+03	2.608831792465521882e-01	7.994552777186917369e-01	1.960702410867760870e+00
1.280430000270699793e+03	2.592751594262239223e-01	8.024780243483856657e-01	1.963011241561258391e+00
1.281250000270940973e+03	2.569334678186140919e-01	8.062267407659901020e-01	1.962740234255274441e+00
1.282070000271181925e+03	2.561474457284682038e-01	8.086058691720687808e-01	1.964054261340658192e+00
1.282890000271422878e+03	2.554069189466795509e-01	8.123116507815294485e-01	1.965858727064971223e+00
1.283710000271664057e+03	2.538014710210675373e-01	8.154377640012618889e-01	1.968876495552513095e+00
1.284530000271904782e+03	2.518449098068483716e-01	8.180041987338029230e-01	1.971508813937336235e+00
1.285350000272145735e+03	2.504246386641756916e-01	8.210116383946238772e-01	1.972649238693501728e+00
1.286170000272386915e+03	2.489421110514933033e-01	8.233539322444826114e-01	1.974217308254501813e+00
1.286990000272627867e+03	2.477026563164285156e-01	8.266382561458281986e-01	1.976529858930048178e+00
1.287810000272868820e+03	2.461004606252060745e-01	8.287687105914885999e-01	1.978464026595840863e+00
1.288630000273109772e+03	2.448347972486040747e-01	8.316509337591021511e-01	1.978204014220546592e+00
1.289450000273350497e+03	2.430126912357675473e-01	8.344758703936739908e-01	1.978138805453365734e+00
1.290270000273591677e+03	2.412276020236994445e-01	8.358442039106752652e-01	1.979474220253211181e+00
1.291090000273832857e+03	2.399918840091721239e-01	8.393624267570836128e-01	1.980040397693023202e+00
1.291910000274073582e+03	2.383157114012922351e-01	8.432165289157368404e-01	1.979517383627958482e+00
1.292730000274314762e+03	2.373027178461692144e-01	8.466165907648369737e-01	1.981579819665612474e+00
1.293550000274555941e+03	2.361715560604986386e-01	8.491783308602246505e-01	1.982791517498347478e+00
1.294370000274796666e+03	2.343013931399191840e-01	8.525865432076628059e-01	1.984362038487234470e+00
1.295190000275037619e+03	2.325077326411649214e-01	8.557378107297947123e-01	1.983845654383674884e+00
1.296010000275278571e+03	2.313043824194518649e-01	8.587401635584086534e-01	1.986012433970403501e+00
1.296830000275519296e+03	2.299835906964132481e-01	8.615941142551081233e-01	1.987893555598738482e+00
1.297650000275760704e+03	2.285603765426349465e-01	8.636808688944312973e-01	1.989261582319519883e+00
1.298470000276001656e+03	2.272420072503359978e-01	8.648046988230743137e-01	1.992013604153291872e+00
1.299290000276242381e+03	2.258340544102176162e-01	8.678606492788697446e-01	1.991172277368678412e+00
1.300110000276483333e+03	2.249365180222798744e-01	8.698454740383289030e-01	1.992137809821354688e+00
1.300930000276724286e+03	2.243595722956293614e-01	8.724574645627733993e-01	1.992121010006444148e+00
1.301750000276965238e+03	2.225024905010442311e-01	8.755952540212605939e-01	1.992692362418033047e+00
1.302570000277206418e+03	2.206575208601574412e-01	8.780379982419147522e-01	1.996746670664234946e+00
1.303390000277447371e+03	2.189246633729690639e-01	8.815952650413347857e-01	1.997599939632059840e+00
1.304210000277688323e+03	2.170983464487778458e-01	8.844433057318920044e-01	2.000070668476622071e+00
1.305030000277929503e+03	2.150078814995338428e-01	8.879846831216036129e-01	2.003355739362790544e+00
1.305850000278170455e+03	2.137319511347279266e-01	8.906166635485845973e-01	2.006649332331652325e+00
1.306670000278411180e+03	2.111722510558777799e-01	8.934348048122709995e-01	2.009551239527532118e+00
1.307490000278652133e+03	2.105258743460959037e-01	8.961300516576679032e-01	2.009055225280166113e+00
1.308310000278893312e+03	2.081017839991190499e-01	8.988109467781669748e-01	2.010358379610098112e+00
1.309130000279134265e+03	2.050927127227281932e-01	9.016715102883938737e-01	2.011256129692468697e+00
1.309950000279375217e+03	2.029035053784026821e-01	9.047139632886305183e-01	2.013760115445103249e+00
1.310770000279616170e+03	2.007247144862577548e-01	9.067345469937846403e-01	2.016362646208009757e+00
1.311590000279857122e+03	1.981655452831042885e-01	9.095231810256538818e-01	2.019975154043336829e+00
1.312410000280098075e+03	1.960153390736875667e-01	9.125786694071637006e-01	2.021298678229463075e+00
1.313230000280339027e+03	1.937823321225225770e-01	9.157119467858553241e-01	2.021302456126421898e+00
1.314050000280579980e+03	1.923776676110117989e-01	9.196277970700280635e-01	2.020985448455836053e+00
1.314870000280820932e+03	1.901768789886845168e-01	9.225096474345020336e-01	2.020867817218223728e+00
1.315690000281061884e+03	1.884782705540229142e-01	9.262626234953122983e-01	2.020560163053032543e+00
1.316510000281302837e+03	1.869801466055092676e-01	9.290903131836834028e-01	2.022035464722454989e+00
1.317330000281543789e+03	1.846921968661022206e-01	9.318918622302760912e-01	2.025205362144315124e+00
1.318150000281784514e+03	1.829042471266952019e-01	9.348588987955666063e-01	2.025671102452667238e+00
1.318970000282025694e+03	1.801233224364332253e-01	9.369006489884179611e-01	2.027346819833440339e+00
1.319790000282266647e+03	1.772404598015795696e-01	9.388136957314733300e-01	2.028625655049345333e+00
1.320610000282507599e+03	1.755588083820957546e-01	9.414117073341594644e-01	2.029805321687951913e+00
1.321430000282748551e+03	1.737764302333899558e-01	9.431900707420449725e-01	2.031199538223839252e+00
1.322250000282989504e+03	1.710867847924651686e-01	9.456330673992889846e-01	2.033812877481868675e+00
1.323070000283230456e+03	1.685956858930965641e-01	9.482603455006924920e-01	2.036821643915038837e+00
1.323890000283471636e+03	1.669893256800679959e-01	9.501474729431553801e-01	2.038018562574707371e+00
1.324710000283712361e+03	1.652856301408530959e-01	9.517204195145881895e-01	2.040102594182499285e+00
1.325530000283953314e+03	1.624688534756439096e-01	9.552750847221628261e-01	2.044595771440009813e+00
1.326350000284194266e+03	1.603435983028458356e-01	9.583012173338094630e-01	2.048396015790485691e+00
1.327170000284435218e+03	1.588009016287221242e-01	9.606053097965056020e-01	2.051904158656628230e+00
1.327990000284676171e+03	1.571528756069711097e-01	9.632880455257226693e-01	2.053719576471412456e+00
1.328810000284917123e+03	1.545878925700423512e-01	9.652470325673110363e-01	2.055243100657538680e+00
1.329630000285158076e+03	1.518059525179359104e-01	9.675779995745747986e-01	2.058358102760971864e+00
1.330450000285399028e+03	1.486261926534951372e-01	9.699833385016637388e-01	2.059957515688746188e+00
1.331270000285639981e+03	1.457205127801398103e-01	9.720712503342338051e-01	2.060144041564642592e+00
1.332090000285880933e+03	1.427075656145654348e-01	9.744311421324793887e-01	2.060442830925390822e+00
1.332910000286121885e+03	1.402919537751774193e-01	9.763618179193255253e-01	2.062041828141814026e+00
1.333730000286362610e+03	1.383736772619757749e-01	9.785822424741016379e-01	2.060718792656639931e+00
1.334550000286603790e+03	1.350323876567471881e-01	9.817766972409672777e-01	2.064004694965510200e+00
1.335370000286844743e+03	1.321746255224888200e-01	9.841450113660544785e-01	2.065714084965706299e+00
1.336190000287085468e+03	1.299066891791237910e-01	9.867885516803059920e-01	2.066439271997236204e+00
1.337010000287326420e+03	1.269225225498029075e-01	9.904093684301358280e-01	2.068074020389836232e+00
1.337830000287567373e+03	1.253175230161208964e-01	9.935057530768655054e-01	2.067801285978120518e+00
1.338650000287808325e+03	1.233984733841486520e-01	9.967864191677544561e-01	2.069921692329115270e+00
1.339470000288049505e+03	1.207646469246644871e-01	9.993499998718604616e-01	2.067731290184986470e+00
1.340290000288290457e+03	1.189204040129996365e-01	1.001791540427015903e+00	2.068016984638181732e+00
1.341110000288531182e+03	1.162533902523818358e-01	1.003618729257273579e+00	2.070082517090857444e+00
1.341930000288772135e+03	1.139745065811396119e-01	1.005325928184994666e+00	2.070731421089497815e+00
1.342750000289013315e+03	1.109803615962373924e-01	1.006921509049703234e+00	2.071785313624349367e+00
1.343570000289254267e+03	1.084646569777520664e-01	1.007895562327064676e+00	2.072442323994331925e+00
1.344390000289495219e+03	1.067336910456067461e-01	1.009459193518488673e+00	2.073288525869191545e+00
1.345210000289736172e+03	1.041867370705796131e-01	1.012005055907657880e+00	2.075935559166752764e+00
1.346030000289977124e+03	1.008267019695582162e-01	1.013931440955894159e+00	2.078776980361077165e+00
1.346850000290218077e+03	9.884995209643300529e-02	1.015640398909611442e+00	2.080810503039734360e+00
1.347670000290458802e+03	9.655406502046436079e-02	1.018024070490889832e+00	2.080942362872987506e+00
1.348490000290699754e+03	9.434873046461098034e-02	1.021185018507746012e+00	2.081273599139215058e+00
1.349310000290940707e+03	9.143031478276335278e-02	1.023034348461590026e+00	2.082109408230301995e+00
1.350130000291181886e+03	8.840535853791856025e-02	1.025466080467047236e+00	2.083262885053801750e+00
1.350950000291422839e+03	8.635617798567701842e-02	1.028071671830725897e+00	2.085224883959995612e+00
1.351770000291663791e+03	8.388786023059205399e-02	1.029454710483850510e+00	2.086388961422943389e+00
1.352590000291904516e+03	8.182051144780291829e-02	1.031129548151319186e+00	2.089661976679935584e+00
1.353410000292145469e+03	7.853862808057572586e-02	1.032183370793044563e+00	2.092258479628254619e+00
1.354230000292386649e+03	7.714002994124478929e-02	1.033321304025061504e+00	2.093539185545238546e+00
1.355050000292627601e+03	7.483319553739894991e-02	1.034641297600956023e+00	2.094787465976851948e+00
1.355870000292868554e+03	7.271279552141086955e-02	1.035944205790067407e+00	2.094896461685806788e+00
1.356690000293109506e+03	6.998319026861210546e-02	1.038732762254280795e+00	2.095072616198040194e+00
1.357510000293350458e+03	6.653759697293142039e-02	1.040607992116803215e+00	2.095021957328140783e+00
1.358330000293591411e+03	6.387092852981557378e-02	1.043664428053864279e+00	2.096461113530144527e+00
1.359150000293832136e+03	6.098488064078227966e-02	1.045498482134239016e+00	2.098712117505648234e+00
1.359970000294073088e+03	5.768405592423694883e-02	1.047214083996887979e+00	2.099253767975757246e+00
1.360790000294314268e+03	5.396893886632754544e-02	1.049895173378234681e+00	2.100872346465891383e+00
1.361610000294555221e+03	5.235261059304829878e-02	1.052358835665062387e+00	2.100371178666858185e+00
1.362430000294796173e+03	4.963192194443760696e-02	1.054287985470587996e+00	2.098554213836490323e+00
1.363250000295037125e+03	4.579621422524093877e-02	1.055675959493965976e+00	2.098713345603446356e+00
1.364070000295277850e+03	4.216753155518935398e-02	1.057810968818315933e+00	2.098974140215806194e+00
1.364890000295518803e+03	3.945314122650184913e-02	1.059802239552500414e+00	2.097218306374130314e+00
1.365710000295760210e+03	3.655643464221396827e-02	1.060743962665013918e+00	2.095555197583812923e+00
1.366530000296000935e+03	3.368637479606258200e-02	1.063135113032648515e+00	2.094180656731346790e+00
1.367350000296241888e+03	3.044223495882569103e-02	1.064563560030788780e+00	2.094896970229160438e+00
1.368170000296483067e+03	2.722958672120460999e-02	1.066345022215275273e+00	2.095290835314025824e+00
1.368990000296723792e+03	2.434334297864600496e-02	1.068067027253755574e+00	2.095143960686502993e+00
1.369810000296964745e+03	2.117332952204325353e-02	1.071023424406988278e+00	2.095276508347110767e+00
1.370630000297205925e+03	1.783432317890838725e-02	1.073717972460065839e+00	2.098523190193649413e+00
1.371450000297446650e+03	1.450234188491855009e-02	1.075434440295543581e+00	2.101494399009890657e+00
1.372270000297687602e+03	1.119506938447346195e-02	1.078484958538038274e+00	2.103377455599632739e+00
1.373090000297928782e+03	8.412021191425136588e-03	1.079271748287831345e+00	2.105540973755882117e+00
1.373910000298169507e+03	4.843992068962793031e-03	1.080002668822843237e+00	2.106584537767289156e+00
1.374730000298410687e+03	9.766896757223608640e-04	1.080557901094405304e+00	2.106630180335450131e+00
1.375550000298651639e+03	-2.196668794367281734e-03	1.082333686317425325e+00	2.107509932654493934e+00
1.376370000298892592e+03	-4.870996236752773469e-03	1.084540788285576429e+00	2.108540631034132140e+00
1.377190000299133771e+03	-7.556709103614771272e-03	1.086689458230928773e+00	2.108573407970525171e+00
1.378010000299374724e+03	-1.087052216705695212e-02	1.089370470044619399e+00	2.108146508907955408e+00
1.378830000299615449e+03	-1.379136027964426338e-02	1.091786728242401638e+00	2.108219817701060705e+00
1.379650000299856629e+03	-1.704296326262547123e-02	1.094240283070689213e+00	2.109501648576859623e+00
1.380470000300097581e+03	-1.992460438677868401e-02	1.096646682231454895e+00	2.110512163535869679e+00
1.381290000300338534e+03	-2.363943281206546884e-02	1.098105754870831063e+00	2.114028290598116921e+00
1.382110000300579486e+03	-2.759374685840899899e-02	1.099616988427214226e+00	2.116855641866838944e+00
1.382930000300820438e+03	-3.149239138728862630e-02	1.100888242178524656e+00	2.118377588887998986e+00
1.383750000301061164e+03	-3.474190696170145753e-02	1.101707898061749180e+00	2.119115332940493257e+00
1.384570000301302343e+03	-3.753454180328052309e-02	1.103100046472252904e+00	2.119565964044864970e+00
1.385390000301543296e+03	-4.137441404428329750e-02	1.104070667295409702e+00	2.122034055025975086e+00
1.386210000301784248e+03	-4.504190199571841274e-02	1.105638896164416796e+00	2.123398404604926348e+00
1.387030000302025428e+03	-4.805904977731693256e-02	1.105498069778428905e+00	2.123840305770929859e+00
1.387850000302266380e+03	-5.241762112456389844e-02	1.107746308744899766e+00	2.123492184009354578e+00
1.388670000302507333e+03	-5.541592033594156669e-02	1.108996256250049051e+00	2.122830551628874574e+00
1.389490000302748285e+03	-5.964837582074868083e-02	1.110253208763779309e+00	2.124550420093280767e+00
1.390310000302989238e+03	-6.251571430820712649e-02	1.112212382377791187e+00	2.126866339299852360e+00
1.391130000303230190e+03	-6.452835225049755041e-02	1.114071555991803297e+00	2.127192235578845736e+00
1.391950000303471370e+03	-6.697659992466120649e-02	1.115525091428176685e+00	2.128527693218910333e+00
1.392770000303712322e+03	-7.074882966314768873e-02	1.117485461019263937e+00	2.127772712220045381e+00
1.393590000303953047e+03	-7.405255100124999434e-02	1.119257961234966903e+00	2.127916899798478312e+00
1.394410000304194000e+03	-7.768606823745030643e-02	1.119847205129717471e+00	2.128352357438542786e+00
1.395230000304435180e+03	-8.095592193474582254e-02	1.120344991717859839e+00	2.129095713594274741e+00
1.396050000304676132e+03	-8.486405003772817812e-02	1.120748587337508262e+00	2.128757361049444796e+00
1.396870000304917085e+03	-8.810076282343870524e-02	1.121564313581772998e+00	2.130699677926799041e+00
1.397690000305158037e+03	-9.165830851351047803e-02	1.121394562404803397e+00	2.132728484185248519e+00
1.398510000305398989e+03	-9.593910953868318991e-02	1.121940188075938982e+00	2.133877868155567459e+00
1.399330000305639942e+03	-9.974801076043615655e-02	1.123295210709804870e+00	2.134247414126405840e+00
1.400150000305880667e+03	-1.027750802127366664e-01	1.124862534822155258e+00	2.134707814447523777e+00
1.400970000306121619e+03	-1.060278274308776997e-01	1.126525929295544959e+00	2.134463641943782353e+00
1.401790000306362572e+03	-1.088846927812762572e-01	1.127813243310431313e+00	2.135208245233566338e+00
1.402610000306603752e+03	-1.117672358975154157e-01	1.129104828672013561e+00	2.133739961471472490e+00
1.403430000306844704e+03	-1.149815128564443539e-01	1.131192484394635489e+00	2.135168975585597817e+00
1.404250000307085656e+03	-1.178178339351042964e-01	1.132589366226120831e+00	2.135110045328898920e+00
1.405070000307326382e+03	-1.211723232443118053e-01	1.134386589765341791e+00	2.133675226330552288e+00
1.405890000307567334e+03	-1.251386824641437523e-01	1.136087230381919166e+00	2.135360361477048219e+00
1.406710000307808514e+03	-1.283198185114877155e-01	1.136891288075853268e+00	2.135043418066790544e+00
1.407530000308049466e+03	-1.309125822263821626e-01	1.137199787970351039e+00	2.132803194820882098e+00
1.408350000308290419e+03	-1.338201227687886297e-01	1.137114780311826445e+00	2.131447590254991198e+00
1.409170000308531371e+03	-1.379383220064497040e-01	1.137340023885371920e+00	2.130182632183704516e+00
1.409990000308772323e+03	-1.407754162038802603e-01	1.137970563928819789e+00	2.130599382812978337e+00
1.410810000309013276e+03	-1.435159018043463686e-01	1.139307425565377674e+00	2.130812184184418534e+00
1.411630000309254001e+03	-1.465760090938038607e-01	1.140637282193354585e+00	2.130543276855298540e+00
1.412450000309494953e+03	-1.490574337737704813e-01	1.142675681514722985e+00	2.128862106041327085e+00
1.413270000309736133e+03	-1.519412808844768092e-01	1.145724673775897040e+00	2.128577193825197611e+00
1.414090000309977086e+03	-1.556345754750678712e-01	1.146177937383766610e+00	2.127975237443680889e+00
1.414910000310218038e+03	-1.591368330593956604e-01	1.147925904521733820e+00	2.126959146876234108e+00
1.415730000310458990e+03	-1.625482958805342659e-01	1.148869429459137281e+00	2.130051994102831525e+00
1.416550000310699943e+03	-1.655670259938918920e-01	1.148913979519747608e+00	2.129139229226191699e+00
1.417370000310940895e+03	-1.683930233994685721e-01	1.149955454210737305e+00	2.130408588761463218e+00
1.418190000311181848e+03	-1.718282260418560192e-01	1.149892144993427401e+00	2.129655084172435764e+00
1.419010000311422800e+03	-1.749682735457228078e-01	1.150133961392152626e+00	2.129201371727732717e+00
1.419830000311663753e+03	-1.788102589941813758e-01	1.151175094375406438e+00	2.130854102808968253e+00
1.420650000311904705e+03	-1.830692014578176596e-01	1.151905292711119078e+00	2.131403716055072284e+00
1.421470000312145658e+03	-1.860293551368238651e-01	1.153133099092681579e+00	2.134152913589825395e+00
1.422290000312386610e+03	-1.899156710678185089e-01	1.154064151697733243e+00	2.136117076733210940e+00
1.423110000312627335e+03	-1.927099810202540786e-01	1.155586490755525331e+00	2.136001194021439620e+00
1.423930000312868515e+03	-1.968134962095004215e-01	1.157503533343414714e+00	2.137100484773975850e+00
1.424750000313109467e+03	-2.004346951431464074e-01	1.158812716653383923e+00	2.138807674042179308e+00
1.425570000313350420e+03	-2.032646148274552533e-01	1.160419508009203460e+00	2.139710914052548762e+00
1.426390000313591372e+03	-2.074976836717256079e-01	1.160524078264740577e+00	2.142932029651007042e+00
1.427210000313832325e+03	-2.109365663497713150e-01	1.160931382182163407e+00	2.142066032301343181e+00
1.428030000314073277e+03	-2.145863499661455065e-01	1.161538344391850552e+00	2.140500242807354958e+00
1.428850000314314457e+03	-2.188414629301469461e-01	1.161853849294929519e+00	2.139423229106891977e+00
1.429670000314555182e+03	-2.227004517833318931e-01	1.161774308960175750e+00	2.141338524746438043e+00
1.430490000314796134e+03	-2.257732484917330251e-01	1.162698698264382102e+00	2.141241764756808053e+00
1.431310000315037087e+03	-2.287625177291639500e-01	1.163816082560007015e+00	2.141636482684484033e+00
1.432130000315278039e+03	-2.318614766895536194e-01	1.164531758316953658e+00	2.142410830755966611e+00
1.432950000315518992e+03	-2.359509881700584955e-01	1.165857685305970337e+00	2.143280398146913956e+00
1.433770000315759944e+03	-2.402419531090072002e-01	1.167091813280642931e+00	2.143932505661123589e+00
1.434590000316000896e+03	-2.441537509523170890e-01	1.168010393553342796e+00	2.144868400432648592e+00
1.435410000316242076e+03	-2.465638530941092199e-01	1.169524531625478980e+00	2.142781846791224520e+00
1.436230000316483029e+03	-2.508819492573423071e-01	1.170130981273562742e+00	2.144005685933572991e+00
1.437050000316723754e+03	-2.542056170112765856e-01	1.171134868113628880e+00	2.144338878581316443e+00
1.437870000316964706e+03	-2.567440615927229497e-01	1.172430041406435697e+00	2.142089738961472811e+00
1.438690000317205431e+03	-2.604963140293855561e-01	1.172319405667736403e+00	2.143660969197823452e+00
1.439510000317446611e+03	-2.632509888967877187e-01	1.172509965906111784e+00	2.146332823001201096e+00
1.440330000317687563e+03	-2.673141422717787985e-01	1.172389249789210108e+00	2.147716108866727147e+00
1.441150000317928516e+03	-2.704654257361454595e-01	1.172568362818440679e+00	2.147494821907394158e+00
1.441970000318169468e+03	-2.740244609788791141e-01	1.172444400478050097e+00	2.148662310741586978e+00
1.442790000318410421e+03	-2.767844651939085909e-01	1.173119242160584719e+00	2.148423563905515810e+00
1.443610000318651373e+03	-2.813570660487843544e-01	1.174280415533693001e+00	2.148484401358094154e+00
1.444430000318892326e+03	-2.850231263406630688e-01	1.175234071336616060e+00	2.151148148790128722e+00
1.445250000319133278e+03	-2.884799813957310000e-01	1.175784822623786585e+00	2.152018131892427188e+00
1.446070000319374003e+03	-2.918329605616153954e-01	1.176428398048507962e+00	2.153191440685532587e+00
1.446890000319614956e+03	-2.957723741153576169e-01	1.176260526264084394e+00	2.156584080056454411e+00
1.447710000319856135e+03	-2.991004022446233090e-01	1.176691629356453994e+00	2.157084825798718963e+00
1.448530000320097088e+03	-3.030298838323329247e-01	1.176713164632224862e+00	2.159183908695579746e+00
1.449350000320338040e+03	-3.065504024263057126e-01	1.177527694899414668e+00	2.158480705180010339e+00
1.450170000320579220e+03	-3.102818219586069848e-01	1.178024968925953209e+00	2.157963991045537266e+00
1.450990000320820172e+03	-3.137163906508699251e-01	1.178211308304950800e+00	2.158842288374853258e+00
1.451810000321061125e+03	-3.169458722385794514e-01	1.178286371328671311e+00	2.158335551312801304e+00
1.452630000321302077e+03	-3.203734158816972655e-01	1.177648620312304439e+00	2.159018629322652760e+00
1.453450000321542802e+03	-3.234893318572646947e-01	1.178208989903391402e+00	2.158708358714117814e+00
1.454270000321783755e+03	-3.267079125066457146e-01	1.178460645947218888e+00	2.156805155198548984e+00
1.455090000322025162e+03	-3.301255241837309229e-01	1.178691457819170729e+00	2.159200496693251647e+00
1.455910000322265887e+03	-3.332477384792214559e-01	1.179303475765660858e+00	2.158903320992270114e+00
1.456730000322506839e+03	-3.359718907193037229e-01	1.180100458571781807e+00	2.159011341683175544e+00
1.457550000322747792e+03	-3.396020990362351721e-01	1.180188898684511267e+00	2.160039940085950683e+00
1.458370000322988517e+03	-3.435325495962405773e-01	1.180155811209893768e+00	2.160482464818979764e+00
1.459190000323229697e+03	-3.484499190302516869e-01	1.180506492617832359e+00	2.163010439654728501e+00
1.460010000323470877e+03	-3.523588099566740128e-01	1.179338038392573562e+00	2.164695596221334117e+00
1.460830000323711602e+03	-3.558766638768331436e-01	1.177752669634399174e+00	2.165664747900930109e+00
1.461650000323952781e+03	-3.595763495664446308e-01	1.176861833552454106e+00	2.165744500219974000e+00
1.462470000324193961e+03	-3.638833025482752781e-01	1.176049640737030222e+00	2.164416146167675858e+00
1.463290000324434686e+03	-3.673965538500290617e-01	1.175824292173782926e+00	2.163976775764578697e+00
1.464110000324675639e+03	-3.708115008533005019e-01	1.175780491392810267e+00	2.163314125525831244e+00
1.464930000324916818e+03	-3.745201495366488054e-01	1.176120288640525313e+00	2.164238588235205984e+00
1.465750000325157544e+03	-3.778222576570000046e-01	1.176657523080222756e+00	2.165065129501335228e+00
1.466570000325398723e+03	-3.814207321312417243e-01	1.177079551525683110e+00	2.163306012809071088e+00
1.467390000325639676e+03	-3.848177531470396984e-01	1.177176122744836517e+00	2.163646064694104254e+00
1.468210000325880401e+03	-3.874159853782074281e-01	1.176649457837964707e+00	2.164080088764549714e+00
1.469030000326121353e+03	-3.908134908801532137e-01	1.177805878398177519e+00	2.163426792031197365e+00
1.469850000326362306e+03	-3.946109963820990663e-01	1.177042138201985999e+00	2.163868091050283660e+00
1.470670000326603486e+03	-3.982089863701927523e-01	1.176960458349672223e+00	2.162805648667212033e+00
1.471490000326844438e+03	-4.021215109427245804e-01	1.176650929316901406e+00	2.162135515624147963e+00
1.472310000327085390e+03	-4.059323398137386629e-01	1.176215601350087958e+00	2.160653950518935051e+00
1.473130000327326115e+03	-4.100354169063857301e-01	1.175170705566676244e+00	2.161064486898054859e+00
1.473950000327567068e+03	-4.137428543743643106e-01	1.174915900258929780e+00	2.160259018390165320e+00
1.474770000327808248e+03	-4.176602238083754193e-01	1.174942471879589778e+00	2.160654173449301663e+00
1.475590000328049200e+03	-4.197746863254990246e-01	1.174754350067616082e+00	2.157741429992771298e+00
1.476410000328290153e+03	-4.228068325870221744e-01	1.174640087613863848e+00	2.159240534309741832e+00
1.477230000328531105e+03	-4.263365564178056566e-01	1.175006006111443124e+00	2.157753980668317695e+00
1.478050000328772057e+03	-4.296747587561781101e-01	1.174454668368371646e+00	2.158549759294480896e+00
1.478870000329013010e+03	-4.335197439006215903e-01	1.174579240229935539e+00	2.158941796518485390e+00
1.479690000329254190e+03	-4.368744187680237978e-01	1.174687239266319683e+00	2.160948383639771819e+00
1.480510000329494915e+03	-4.400414480321983568e-01	1.174776444377242379e+00	2.161456010039435327e+00
1.481330000329736094e+03	-4.430111419701865394e-01	1.174442242508272116e+00	2.161653451511002189e+00
1.482150000329977047e+03	-4.467839850681363245e-01	1.173984975367144523e+00	2.163272509972815616e+00
1.482970000330217999e+03	-4.501587661106777882e-01	1.173119165532624963e+00	2.164422538930270701e+00
1.483790000330458952e+03	-4.539587404329120113e-01	1.172521064317084916e+00	2.163286078506629906e+00
1.484610000330699904e+03	-4.580536276505928206e-01	1.171306731984101068e+00	2.162732158206251309e+00
1.485430000330940857e+03	-4.616436700067942378e-01	1.169983173542253896e+00	2.163562233018863079e+00
1.486250000331181809e+03	-4.646356503075874667e-01	1.169440479467209748e+00	2.162685656449860883e+00
1.487070000331422534e+03	-4.674319909837120757e-01	1.169184800498210608e+00	2.161407417035454248e+00
1.487890000331663487e+03	-4.704382636258694350e-01	1.168018016027801975e+00	2.160435413291311946e+00
1.488710000331904439e+03	-4.747467164556924413e-01	1.167934146170609866e+00	2.161772347341213596e+00
1.489530000332145391e+03	-4.780556537716633692e-01	1.167332678365031517e+00	2.162815724917054094e+00
1.490350000332386344e+03	-4.819621686568946739e-01	1.166809170410502805e+00	2.162059518204245467e+00
1.491170000332627524e+03	-4.850725594313094469e-01	1.166164134868626912e+00	2.163894997264419029e+00
1.491990000332868476e+03	-4.899773786150229404e-01	1.165298426008743338e+00	2.163432970592698013e+00
1.492810000333109429e+03	-4.937841357433281897e-01	1.163612898100191195e+00	2.163164916106389057e+00
1.493630000333350154e+03	-4.981724823980119288e-01	1.162417289813436616e+00	2.165674828918482397e+00
1.494450000333591106e+03	-5.020528350312547516e-01	1.161108184071123484e+00	2.167494718802997600e+00
1.495270000333832058e+03	-5.056329454214234520e-01	1.158976525618256481e+00	2.169615440110213900e+00
1.496090000334073011e+03	-5.091171739438496990e-01	1.159121460185496222e+00	2.170531588592570671e+00
1.496910000334314191e+03	-5.123077007861991383e-01	1.159248625950481504e+00	2.168739007136558872e+00
1.497730000334555143e+03	-5.160982276285486225e-01	1.158556143520666382e+00	2.168927926525431982e+00
1.498550000334796096e+03	-5.188814871786789906e-01	1.158646917411803479e+00	2.169214767357551032e+00
1.499370000335037048e+03	-5.227657157011053046e-01	1.158120093354553903e+00	2.168421146623162432e+00
1.500190000335278000e+03	-5.257414657159427129e-01	1.158066786947790305e+00	2.172134385126062828e+00
1.501010000335518953e+03	-5.293169734877061217e-01	1.157794174053961456e+00	2.172545337216533756e+00
1.501830000335759905e+03	-5.332825492934368805e-01	1.157112335051269536e+00	2.172666058523750721e+00
1.502650000336000630e+03	-5.362437647238361693e-01	1.156213410661794505e+00	2.172587611253669060e+00
1.503470000336241810e+03	-5.401095827726408727e-01	1.155793642100443996e+00	2.172710826828991415e+00
1.504290000336482763e+03	-5.433611084800815672e-01	1.153954396198160426e+00	2.170724273187567555e+00
1.505110000336723488e+03	-5.476043979230071912e-01	1.152804386502203293e+00	2.171524001071563958e+00
1.505930000336964440e+03	-5.503399355875658872e-01	1.151634557757577948e+00	2.170326638935016650e+00
1.506750000337205392e+03	-5.526505222155059238e-01	1.150357553150503254e+00	2.169413895478486509e+00
1.507570000337446345e+03	-5.574555372527447705e-01	1.148764146572116784e+00	2.170281197877113044e+00
1.508390000337687297e+03	-5.603547384562083122e-01	1.148565956085430884e+00	2.170523765450361076e+00
1.509210000337928250e+03	-5.636541819027457434e-01	1.147742479226305790e+00	2.172443884610660625e+00
1.510030000338169202e+03	-5.664318234726263279e-01	1.146907213450300667e+00	2.173166082327714577e+00
1.510850000338410155e+03	-5.691019555072136527e-01	1.146346148740252646e+00	2.174205947777182235e+00
1.511670000338651562e+03	-5.722779013755763255e-01	1.145858430826822261e+00	2.173555166732044519e+00
1.512490000338892287e+03	-5.755443997640543596e-01	1.144549356179912936e+00	2.173008542800416443e+00
1.513310000339133239e+03	-5.788932144081326836e-01	1.141731738839611987e+00	2.173855891054199407e+00
1.514130000339373964e+03	-5.821345195169180808e-01	1.140192081350360764e+00	2.174598458627447606e+00
1.514950000339614917e+03	-5.852707375211501084e-01	1.138228504319613199e+00	2.173844559747178717e+00
1.515770000339855869e+03	-5.886011416916068217e-01	1.136846645925007504e+00	2.174305834331216936e+00
1.516590000340096822e+03	-5.913131353884421015e-01	1.135654878006067348e+00	2.174863159657422607e+00
1.517410000340337774e+03	-5.952265825437211832e-01	1.133842436769119777e+00	2.178132956324154268e+00
1.518230000340578954e+03	-5.983196812807869414e-01	1.132512568437652911e+00	2.176416471465465907e+00
1.519050000340819906e+03	-6.024115688024828108e-01	1.132060147395632210e+00	2.177716199349462478e+00
1.519870000341060859e+03	-6.065843191213354801e-01	1.131095937436731313e+00	2.179221747192372050e+00
1.520690000341301811e+03	-6.095376899942704929e-01	1.130408662205673043e+00	2.179203183776928565e+00
1.521510000341542764e+03	-6.134733771228058075e-01	1.129994733771232607e+00	2.179081086815003232e+00
1.522330000341783716e+03	-6.169008279868262168e-01	1.128962865680669836e+00	2.177448389213629376e+00
1.523150000342024668e+03	-6.206311857677342392e-01	1.127702464994178699e+00	2.176707377385238118e+00
1.523970000342265621e+03	-6.235450710196125401e-01	1.126826687459583143e+00	2.176753478504969141e+00
1.524790000342506573e+03	-6.269591985145648305e-01	1.124429211483772617e+00	2.176108725274419786e+00
1.525610000342747526e+03	-6.301706613357034303e-01	1.122912941582500546e+00	2.175777898374125385e+00
1.526430000342988478e+03	-6.342879379906172232e-01	1.120481807394727136e+00	2.174840420092216675e+00
1.527250000343229431e+03	-6.368947981933503755e-01	1.118837859166866178e+00	2.174186936923298230e+00
1.528070000343470383e+03	-6.400048075560451633e-01	1.117276996406089795e+00	2.173527633795467207e+00
1.528890000343711108e+03	-6.434266868293644359e-01	1.115803319605225941e+00	2.174069785657364307e+00
1.529710000343952061e+03	-6.466531687210890222e-01	1.115212899125314294e+00	2.175413184653313792e+00
1.530530000344193013e+03	-6.498813463143314761e-01	1.113706760089562264e+00	2.176855960082237473e+00
1.531350000344433965e+03	-6.533301145688613643e-01	1.112679776881934757e+00	2.178378989221994022e+00
1.532170000344675145e+03	-6.562674973989143234e-01	1.111238612803276959e+00	2.177203681207153352e+00
1.532990000344916098e+03	-6.593990663951923015e-01	1.109494885916601614e+00	2.177132738161497993e+00
1.533810000345157277e+03	-6.630279707176565118e-01	1.107342103774931363e+00	2.177757845858008690e+00
1.534630000345398230e+03	-6.654578440124166994e-01	1.105473090515816992e+00	2.176997295596124982e+00
1.535450000345639182e+03	-6.691886862794728108e-01	1.103297072248121680e+00	2.175138616035320105e+00
1.536270000345880135e+03	-6.723207397618985448e-01	1.100001064077889668e+00	2.174873285092901565e+00
1.537090000346121315e+03	-6.766542467027683028e-01	1.098896513214265847e+00	2.171003589181298654e+00
1.537910000346362040e+03	-6.792896915882297160e-01	1.097480002579894309e+00	2.170730567578888159e+00
1.538730000346602992e+03	-6.826142355353624902e-01	1.096457512060148076e+00	2.170267938760249926e+00
1.539550000346844172e+03	-6.858310277041282932e-01	1.095417252738147385e+00	2.169301568539453662e+00
1.540370000347085124e+03	-6.893374034207134793e-01	1.093072551215583221e+00	2.168413581328410444e+00
1.541190000347326077e+03	-6.906360273589319254e-01	1.091817769314816555e+00	2.166919358447104482e+00
1.542010000347567029e+03	-6.937344090540763508e-01	1.091252223620376993e+00	2.166945089710641259e+00
1.542830000347807754e+03	-6.970356976661082893e-01	1.090660537284158904e+00	2.168779135201196251e+00
1.543650000348048707e+03	-7.004493406749126017e-01	1.090152278122761054e+00	2.168615467104181072e+00
1.544470000348290114e+03	-7.028501448007964392e-01	1.089326079305240613e+00	2.169355540409324323e+00
1.545290000348530839e+03	-7.059540980866421123e-01	1.086982111685465879e+00	2.168903304374458774e+00
1.546110000348772019e+03	-7.087592625878577079e-01	1.085117470747683388e+00	2.169166241803900608e+00
1.546930000349012971e+03	-7.123515882061528526e-01	1.082047875047733365e+00	2.168240403439817054e+00
1.547750000349253696e+03	-7.153417336367824397e-01	1.079857264322039878e+00	2.166109576539522408e+00
1.548570000349494876e+03	-7.183289721505241587e-01	1.077958452610690454e+00	2.165651520545744280e+00
1.549390000349735828e+03	-7.210028872951976808e-01	1.075845118320575500e+00	2.165184942469272844e+00
1.550210000349976553e+03	-7.240719575783920448e-01	1.074221020236787227e+00	2.165425223630091267e+00
1.551030000350217506e+03	-7.268366674862548615e-01	1.071782228720365326e+00	2.167062386955777686e+00
1.551850000350458458e+03	-7.289948368311205407e-01	1.069821909616596400e+00	2.167203707394973033e+00
1.552670000350699411e+03	-7.318406517792139798e-01	1.068751339280757273e+00	2.168849808514703881e+00
1.553490000350940591e+03	-7.347644226075762397e-01	1.066972055397658936e+00	2.170410251676040847e+00
1.554310000351181543e+03	-7.372811683867934729e-01	1.065480128328340825e+00	2.170794598240054274e+00
1.555130000351422495e+03	-7.395894356584219453e-01	1.065072995264785938e+00	2.167483309773252209e+00
1.555950000351663675e+03	-7.428812304010204981e-01	1.062542967782941217e+00	2.165665162069160044e+00
1.556770000351904628e+03	-7.457660000944739132e-01	1.060601663945819784e+00	2.165538492282374605e+00
1.557590000352145353e+03	-7.496461671695220375e-01	1.057933536051448575e+00	2.168520344578282355e+00
1.558410000352386305e+03	-7.525050168540609041e-01	1.054762332787456236e+00	2.167001989018514596e+00
1.559230000352627258e+03	-7.556587794340465791e-01	1.052177461214037102e+00	2.167474279953351513e+00
1.560050000352868437e+03	-7.586929203250407650e-01	1.050776358523174192e+00	2.169052182991425770e+00
1.560870000353109390e+03	-7.614105886870053963e-01	1.049461929230620205e+00	2.168152534442448598e+00
1.561690000353350342e+03	-7.651045172277209927e-01	1.048131097966754410e+00	2.167553717316173412e+00
1.562510000353591067e+03	-7.681761594056315534e-01	1.046680789361955854e+00	2.169231204642897204e+00
1.563330000353832020e+03	-7.713456213958763685e-01	1.044918179278673032e+00	2.168193102793962268e+00
1.564150000354073200e+03	-7.750027289893488547e-01	1.043241559178228250e+00	2.167142113893149258e+00
1.564970000354314152e+03	-7.780484511583448670e-01	1.041546486860057241e+00	2.167559115218317789e+00
1.565790000354555104e+03	-7.806699490199442426e-01	1.040235866839913426e+00	2.169679234378617316e+00
1.566610000354796057e+03	-7.837839373462505144e-01	1.039213799610624989e+00	2.169920970529163995e+00
1.567430000355037009e+03	-7.870916273526336049e-01	1.036971059063328759e+00	2.166963538102411935e+00
1.568250000355277962e+03	-7.899823603438390629e-01	1.033916871306887808e+00	2.166387190809194063e+00
1.569070000355518687e+03	-7.939631613690116829e-01	1.031144231332721040e+00	2.167999203598151681e+00
1.569890000355759867e+03	-7.973243407051929799e-01	1.028769028550536424e+00	2.167390015108213053e+00
1.570710000356000819e+03	-7.996734078876760465e-01	1.026468539395912760e+00	2.166080203051248265e+00
1.571530000356241771e+03	-8.030273199316381172e-01	1.024646351800074573e+00	2.165365818169423751e+00
1.572350000356482724e+03	-8.061686353357541135e-01	1.022529631528007021e+00	2.166043326916256451e+00
1.573170000356723676e+03	-8.091995342876894259e-01	1.021495142453684668e+00	2.166217925683633361e+00
1.573990000356964401e+03	-8.112200167874440426e-01	1.020050060439556594e+00	2.168111231461800514e+00
1.574810000357205354e+03	-8.139378346133850917e-01	1.019086697061570623e+00	2.168121789261030052e+00
1.575630000357446534e+03	-8.157522610362906157e-01	1.017817695505946141e+00	2.164537959163495895e+00
1.576450000357687259e+03	-8.189720168068235218e-01	1.015928362340049906e+00	2.164650595519479470e+00
1.577270000357928211e+03	-8.218949217373179295e-01	1.013425019156991125e+00	2.163278405339771115e+00
1.578090000358168936e+03	-8.244100748894456210e-01	1.010912791572804892e+00	2.163628040005984410e+00
1.578910000358409889e+03	-8.272215943954634998e-01	1.007593729833905494e+00	2.166375596115443170e+00
1.579730000358651068e+03	-8.309285112830759878e-01	1.004858607831429884e+00	2.165927932905437725e+00
1.580550000358892021e+03	-8.342400307890938116e-01	1.001813576304620090e+00	2.163971747612738472e+00
1.581370000359132973e+03	-8.366413760860050841e-01	9.984584643996078368e-01	2.161780434710887988e+00
1.582190000359373926e+03	-8.400567714812063880e-01	9.956961766321468232e-01	2.158771454076625851e+00
1.583010000359614878e+03	-8.429750737932953930e-01	9.930135572544136480e-01	2.156766630555871256e+00
1.583830000359855831e+03	-8.458110598497839971e-01	9.899131690744259471e-01	2.154859520622687263e+00
1.584650000360097010e+03	-8.489419588017195206e-01	9.880006502698220894e-01	2.153861556339223160e+00
1.585470000360337735e+03	-8.508786715874300244e-01	9.852782219408838804e-01	2.151760682076302444e+00
1.586290000360578915e+03	-8.542182912900281311e-01	9.843233313770576309e-01	2.153457313545277252e+00
1.587110000360819868e+03	-8.567729300632124234e-01	9.817421293175849772e-01	2.153648956478040777e+00
1.587930000361060820e+03	-8.595544578176068651e-01	9.794233394071893972e-01	2.152625841657847428e+00
1.588750000361301773e+03	-8.626761979222801191e-01	9.762548310212544322e-01	2.152607923229540088e+00
1.589570000361542725e+03	-8.636408150510456183e-01	9.727463428302466353e-01	2.151621806719576036e+00
1.590390000361783677e+03	-8.665468557454596432e-01	9.691736135849338130e-01	2.150854189364727720e+00
1.591210000362024630e+03	-8.691100658053301231e-01	9.662431357322934788e-01	2.150495094092572224e+00
1.592030000362265355e+03	-8.712294762583610019e-01	9.630443163325201894e-01	2.150259070800391470e+00
1.592850000362506307e+03	-8.737973353261854204e-01	9.604880900331552729e-01	2.151745703776834606e+00
1.593670000362747260e+03	-8.760061334735104177e-01	9.576563463242083740e-01	2.152643353104076507e+00
1.594490000362988212e+03	-8.783745234170313720e-01	9.551415676354947371e-01	2.154350979503740326e+00
1.595310000363229165e+03	-8.806925731907158106e-01	9.543360655429620198e-01	2.151569206542851997e+00
1.596130000363470344e+03	-8.830677923298566601e-01	9.534406943159493553e-01	2.150919027644631498e+00
1.596950000363711297e+03	-8.859854040069418124e-01	9.507528911464391275e-01	2.148550973158322552e+00
1.597770000363952249e+03	-8.871434702773796088e-01	9.491610379714189305e-01	2.145949038196914849e+00
[truncated: 1,657 more rows]
