# Supplementary material for: Real-time single-molecule 3D tracking in E. coli based on cross-entropy minimization
Source: Nat Commun. 2023 Mar 11;14:1336. doi: 10.1038/s41467-023-36879-1 (PMC10008558; doi:10.1038/s41467-023-36879-1)
Supplement: Supplementary file 3 — Source Data [file 41467_2023_36879_MOESM3_ESM.zip › SourceData/Sup_Fig_14_Tracking_VS_Sim_Validation/Fig_data/20220106_EXP-22-BL9417/txyzN_MLE.csv]

time [ms]	x[um]		y[um]	z[um]	PhotonCount
0.000000000000000000e+00	-1.099273270778073908e-01	1.089897487679300170e+00	2.128898364920123853e+00	4.900000000000000000e+01
8.199999999618512447e-01	-1.015503556733943213e-01	1.171213062461612608e+00	2.100498853621076023e+00	3.900000000000000000e+01
1.639999999937913344e+00	-2.290691688761192779e-02	1.113365821196302008e+00	1.900956136107062378e+00	4.800000000000000000e+01
2.459999999913975444e+00	-7.540202054948075272e-02	1.134749737525748259e+00	2.102909979456276446e+00	5.000000000000000000e+01
3.279999999875826688e+00	-6.583805808261899983e-02	1.187056264741487510e+00	1.973824544428248728e+00	4.300000000000000000e+01
4.099999999851888788e+00	1.836408407285716748e-03	1.168935657287644148e+00	1.933949257833518232e+00	3.900000000000000000e+01
4.919999999827950887e+00	-9.024688202883268673e-02	1.220592939805623445e+00	2.104053185671242332e+00	5.100000000000000000e+01
5.739999999789802132e+00	-1.016761161652421919e-01	1.112318563870728028e+00	2.165383461994110803e+00	5.100000000000000000e+01
6.559999999765864231e+00	-1.347283788972344354e-01	1.124044187935838934e+00	2.127233377505598710e+00	3.500000000000000000e+01
7.379999999741926331e+00	-1.263756318002151602e-01	1.246316544378011315e+00	1.937316519775778900e+00	3.400000000000000000e+01
8.199999999703777576e+00	-1.491372028434483354e-01	1.068007997669553788e+00	1.935612103237104975e+00	3.600000000000000000e+01
9.019999999679839675e+00	-5.155963358312298794e-02	1.140246183338160080e+00	1.954344183616868236e+00	3.700000000000000000e+01
9.839999999641690920e+00	-2.235218024822636096e-01	1.082398942072851256e+00	2.102348769132563078e+00	2.500000000000000000e+01
1.065999999961775302e+01	-1.155566443035933588e-01	1.194158736911525409e+00	2.112660552645737155e+00	2.800000000000000000e+01
1.147999999959381512e+01	-1.784635611912044340e-01	1.135969787910552142e+00	2.023886901130882876e+00	2.400000000000000000e+01
1.229999999955566636e+01	-1.810071134678672422e-01	1.138600937475173325e+00	2.153554332050166664e+00	2.300000000000000000e+01
1.311999999953172846e+01	-1.645680866551924026e-01	1.079950683031052350e+00	2.032702123780827819e+00	2.800000000000000000e+01
1.393999999950779056e+01	-1.767240500135027759e-01	1.102547661822107727e+00	2.094364969184415060e+00	4.100000000000000000e+01
1.475999999946964181e+01	-1.291949293679728328e-01	1.134427054368261523e+00	2.207794587829310373e+00	2.600000000000000000e+01
1.557999999944570391e+01	-1.624167622517429521e-01	1.085657202216658845e+00	2.159561361070624130e+00	3.700000000000000000e+01
1.639999999942176601e+01	-2.245485013026620180e-01	1.087177801640368813e+00	2.179124864152180763e+00	2.200000000000000000e+01
1.721999999938361725e+01	-1.877218855716389356e-01	1.148749657224426457e+00	2.167981657937215090e+00	3.900000000000000000e+01
1.803999999935967935e+01	-9.104061568499410839e-02	1.230287342034920073e+00	1.988106371342484024e+00	3.300000000000000000e+01
1.885999999933574145e+01	-1.848196076388948228e-01	1.171825026845413120e+00	2.139727645610982165e+00	3.800000000000000000e+01
1.967999999929759269e+01	-1.779445432930746307e-01	1.153448138589823202e+00	2.152429769391810410e+00	2.400000000000000000e+01
2.049999999927365479e+01	-1.311663761768482317e-01	1.105054164947448569e+00	2.193697689012044094e+00	3.500000000000000000e+01
2.131999999923550604e+01	-7.378260137569547794e-02	1.196660191305078058e+00	1.823510618904142788e+00	2.500000000000000000e+01
2.213999999921156814e+01	-2.272466773334365087e-01	1.107787826832774769e+00	2.183614546741866391e+00	2.500000000000000000e+01
2.295999999918763024e+01	-2.099113511470793725e-01	1.079547621671448354e+00	2.193427476633960538e+00	3.200000000000000000e+01
2.377999999914948148e+01	-1.826729221903100608e-01	1.151170733415856517e+00	2.094404398308569171e+00	2.900000000000000000e+01
2.459999999912554358e+01	-2.063065682998299621e-01	1.282657162066000112e+00	1.925755460198983471e+00	3.000000000000000000e+01
2.541999999910160568e+01	-1.500371116389320747e-01	1.313562687565511311e+00	2.036316670522692718e+00	3.700000000000000000e+01
2.623999999906345693e+01	-2.137434306706378351e-01	1.134997860055305452e+00	2.177064950954306966e+00	2.500000000000000000e+01
2.705999999903951903e+01	-1.670863850913928417e-01	1.186262178677269574e+00	2.097937944791191001e+00	3.500000000000000000e+01
2.787999999901558112e+01	-2.606715825861130043e-01	1.237611924233142702e+00	2.219351363384239662e+00	2.800000000000000000e+01
2.869999999897743237e+01	-2.240145370068660213e-01	1.138534535119442026e+00	2.180369856193937750e+00	2.000000000000000000e+01
2.951999999895349447e+01	-1.769699025092723588e-01	1.290670208467345148e+00	2.270141214950943009e+00	2.900000000000000000e+01
3.033999999892955657e+01	-1.804339784670130342e-01	1.232532515626722613e+00	2.190806353112378702e+00	3.200000000000000000e+01
3.115999999889140781e+01	-2.141645218061114520e-01	1.243660151154418969e+00	2.050931066517645007e+00	3.500000000000000000e+01
3.197999999886746991e+01	-1.970229900789348676e-01	1.095505372927007670e+00	2.201325992300997569e+00	3.200000000000000000e+01
3.279999999882932116e+01	-1.814802626399405483e-01	1.216445069200089435e+00	2.393591619163386142e+00	3.600000000000000000e+01
3.361999999880538326e+01	-2.162524511971053442e-01	1.098273205585897472e+00	2.084090472784462023e+00	3.400000000000000000e+01
3.443999999878144536e+01	-2.692320410069051206e-01	1.170460135094153031e+00	2.153529262460752491e+00	2.000000000000000000e+01
3.525999999874329660e+01	-2.725023225054705733e-01	1.122288271479966681e+00	2.082365270678240066e+00	2.400000000000000000e+01
3.607999999871935870e+01	-1.762570901519726618e-01	1.183672187809406751e+00	2.190556926301839624e+00	2.700000000000000000e+01
3.689999999869542080e+01	-1.998665119540898871e-01	1.236132483506196422e+00	2.021305206733453375e+00	4.300000000000000000e+01
3.771999999865727204e+01	-2.035728309857951501e-01	1.277396802128155429e+00	2.293404549055480857e+00	2.300000000000000000e+01
3.853999999863333414e+01	-2.172791500175019763e-01	1.169088255419698186e+00	2.124568540837991293e+00	2.500000000000000000e+01
3.935999999860939624e+01	-3.714699551971438751e-01	1.200198805560610538e+00	2.247312235753911480e+00	2.100000000000000000e+01
4.017999999857124749e+01	-2.548371339252923917e-01	1.151941515012502748e+00	2.207998159482890799e+00	4.000000000000000000e+01
4.099999999854730959e+01	-2.788825932605547564e-01	1.232881211285581813e+00	2.208704868779415520e+00	4.000000000000000000e+01
4.181999999850916083e+01	-2.518379587629606675e-01	1.064060102973627409e+00	2.179349221373303891e+00	3.400000000000000000e+01
4.263999999848522293e+01	-2.648417728801604198e-01	1.195717385491601448e+00	2.161573277100600876e+00	2.300000000000000000e+01
4.345999999846128503e+01	-3.174337737716150798e-01	1.157665119584894597e+00	2.011697990505870948e+00	4.300000000000000000e+01
4.427999999842313628e+01	-2.310674198811302205e-01	1.129066121301120162e+00	2.050513213155811698e+00	3.500000000000000000e+01
4.509999999839919838e+01	-2.647495146054374970e-01	1.160740489205879911e+00	2.050035145102281575e+00	3.000000000000000000e+01
4.591999999837526047e+01	-2.279471231818153143e-01	1.011987722441057613e+00	2.200554784290902788e+00	3.100000000000000000e+01
4.673999999833711172e+01	-2.510962831433953824e-01	1.153098272581969397e+00	2.182529413207664248e+00	3.300000000000000000e+01
4.755999999831317382e+01	-2.642696674123730105e-01	1.144242993496447980e+00	2.184316972016521419e+00	3.100000000000000000e+01
4.837999999828923592e+01	-2.667163224594446547e-01	1.135558568278757008e+00	2.115460178231485244e+00	3.300000000000000000e+01
4.919999999825108716e+01	-2.703257442615658590e-01	1.126361581457571148e+00	2.165688819474478777e+00	3.400000000000000000e+01
5.001999999822714926e+01	-3.034022313009554495e-01	1.277420875438137315e+00	2.105189965853401901e+00	2.800000000000000000e+01
5.083999999820321136e+01	-2.767694100291056003e-01	1.107762583173800053e+00	2.084961324610409505e+00	3.000000000000000000e+01
5.165999999816506261e+01	-2.202577102942395726e-01	1.208445998645130359e+00	1.883942831800711204e+00	3.600000000000000000e+01
5.247999999814112471e+01	-3.235764404075975875e-01	1.139539463399255936e+00	2.082903553423472331e+00	2.900000000000000000e+01
5.329999999810297595e+01	-2.878641428168275951e-01	1.189300267984291892e+00	2.092363128667305006e+00	4.000000000000000000e+01
5.411999999807903805e+01	-3.508679569340245052e-01	1.220239964257370247e+00	2.194857396772684766e+00	3.400000000000000000e+01
5.493999999805510015e+01	-2.350103134988721365e-01	1.201128404370097158e+00	1.915210751420948654e+00	4.200000000000000000e+01
5.575999999801695139e+01	-2.787893054527721404e-01	1.261025892049401520e+00	1.944441685421786303e+00	1.600000000000000000e+01
5.657999999799301349e+01	-3.121807084883165828e-01	1.121384685171847195e+00	2.044566398827058151e+00	3.600000000000000000e+01
5.739999999796907559e+01	-3.157901302904360108e-01	1.132631918407026816e+00	2.106166887528008402e+00	2.700000000000000000e+01
5.821999999793092684e+01	-2.791815333259854981e-01	1.342016844482831317e+00	1.997829732931597491e+00	3.700000000000000000e+01
5.903999999790698894e+01	-3.526698335911220283e-01	1.142375637605278271e+00	2.188681941200933068e+00	3.200000000000000000e+01
5.985999999788305104e+01	-2.864972741598101891e-01	1.212939455369124175e+00	1.969243151524644020e+00	2.500000000000000000e+01
6.067999999784490228e+01	-3.596948827361838852e-01	1.143059053076607157e+00	2.069742005145721819e+00	3.600000000000000000e+01
6.149999999782096438e+01	-3.423595565498267490e-01	1.233657041614021566e+00	2.179679648443087814e+00	3.400000000000000000e+01
6.231999999779702648e+01	-3.754360435892198922e-01	1.143537443906540219e+00	2.099305508227280015e+00	2.800000000000000000e+01
6.313999999775887773e+01	-3.281249417102589661e-01	1.334887189462419244e+00	2.199097652551831317e+00	3.300000000000000000e+01
6.395999999773493983e+01	-3.120492795085354487e-01	1.245109299490600563e+00	2.288910582443927311e+00	2.700000000000000000e+01
6.477999999769679107e+01	-3.355375797736712684e-01	1.125297238745217143e+00	2.019949860821169452e+00	3.100000000000000000e+01
6.559999999767285317e+01	-3.392923474201712253e-01	1.195468092613049649e+00	2.192049203143199065e+00	3.300000000000000000e+01
6.641999999764891527e+01	-3.128290963000992519e-01	1.195587690320531138e+00	2.203171623790620259e+00	2.600000000000000000e+01
6.723999999761076651e+01	-3.565111910244080917e-01	1.205690202641232389e+00	2.205270966112646391e+00	3.500000000000000000e+01
6.805999999758682861e+01	-3.396361266785952182e-01	1.126151508084376474e+00	2.246933811516232282e+00	4.200000000000000000e+01
6.887999999756289071e+01	-3.733424457102980654e-01	1.186800752782142254e+00	2.157910733190840702e+00	3.300000000000000000e+01
6.969999999752474196e+01	-4.066854001310531430e-01	1.127791705215571483e+00	2.027474236272398755e+00	2.500000000000000000e+01
7.051999999750080406e+01	-3.801737003961864758e-01	1.128099242177670547e+00	2.074522685681031930e+00	2.800000000000000000e+01
7.133999999747686616e+01	-4.339042437352897963e-01	1.158885169969700257e+00	2.244938397031928545e+00	2.200000000000000000e+01
7.215999999743871740e+01	-3.973925440004251186e-01	1.229192706931797829e+00	2.197037739353957519e+00	2.900000000000000000e+01
7.297999999741477950e+01	-4.313168817987040882e-01	1.208953511516829948e+00	2.196767526975875739e+00	2.900000000000000000e+01
7.379999999737663074e+01	-3.850716494451980054e-01	1.129226877705365339e+00	2.096601242435516710e+00	4.100000000000000000e+01
7.461999999735269284e+01	-4.277120989514511251e-01	1.169807780855995460e+00	2.135645106328452059e+00	3.800000000000000000e+01
7.543999999732875494e+01	-3.612003992165853106e-01	1.200457025553758328e+00	2.115125467139831628e+00	2.400000000000000000e+01
7.625999999729060619e+01	-4.250036154778786823e-01	1.150815818676205637e+00	2.124065403195046997e+00	3.200000000000000000e+01
7.707999999726666829e+01	-3.882981212838387819e-01	1.210576623261241380e+00	2.144626613518756386e+00	2.400000000000000000e+01
7.789999999724273039e+01	-4.217621972415752651e-01	1.210679135581941068e+00	2.115395679517915184e+00	3.200000000000000000e+01
7.871999999720458163e+01	-3.957592079620440018e-01	1.121089184864739963e+00	2.136518100165336165e+00	2.200000000000000000e+01
7.953999999718064373e+01	-3.993928540715590003e-01	1.210610794034808535e+00	2.148077017731200300e+00	3.700000000000000000e+01
8.035999999715670583e+01	-4.029296029514881639e-01	1.151174611798653658e+00	2.099823005404966025e+00	3.500000000000000000e+01
8.117999999711855708e+01	-4.859576413760855473e-01	1.211294209506137420e+00	2.170737570376937597e+00	2.900000000000000000e+01
8.199999999709461918e+01	-3.599788764039502098e-01	1.231618831855019636e+00	2.111132496160291083e+00	3.300000000000000000e+01
8.281999999707068127e+01	-4.134914009764809606e-01	1.212336418099917879e+00	2.201922347726995355e+00	3.400000000000000000e+01
8.363999999703253252e+01	-4.164467664788862322e-01	1.142985662797681101e+00	2.153564407563033356e+00	4.200000000000000000e+01
8.445999999700859462e+01	-4.906617959659254069e-01	1.123088175118379439e+00	2.185372751939437919e+00	2.300000000000000000e+01
8.527999999697044586e+01	-4.947072553011881979e-01	1.253515309787964327e+00	2.185954747830690437e+00	2.300000000000000000e+01
8.609999999694650796e+01	-4.786558174068584748e-01	1.183857017523628485e+00	2.224977826156084859e+00	4.200000000000000000e+01
8.691999999692257006e+01	-4.820229961350133152e-01	1.094540432994957513e+00	2.235164896263986734e+00	2.600000000000000000e+01
8.773999999688442131e+01	-4.164318200812253679e-01	1.215138421532371282e+00	2.084936255020991780e+00	3.800000000000000000e+01
8.855999999686048341e+01	-4.697989988093755898e-01	1.125890178550836396e+00	2.235476679777159248e+00	3.200000000000000000e+01
8.937999999683654551e+01	-4.935295421484777734e-01	1.236368569380767113e+00	2.187409737558830614e+00	3.100000000000000000e+01
9.019999999679839675e+01	-4.078172445577070704e-01	1.166676106342865893e+00	2.309051797394870320e+00	2.800000000000000000e+01
9.101999999677445885e+01	-4.417415823559824872e-01	1.187000728691749885e+00	2.110382073717742557e+00	2.600000000000000000e+01
9.183999999675052095e+01	-5.053267798507050657e-01	1.208350474247623652e+00	2.181816277878333210e+00	3.300000000000000000e+01
9.265999999671237219e+01	-4.797113794895189187e-01	1.208709267370071672e+00	2.132128061391506790e+00	4.000000000000000000e+01
9.347999999668843429e+01	-4.242413249727174929e-01	1.217957510351610040e+00	2.091940991283600226e+00	3.300000000000000000e+01
9.429999999665028554e+01	-4.370271203233464519e-01	1.219153487426437366e+00	2.242793199552941985e+00	2.500000000000000000e+01
9.511999999662634764e+01	-5.108545608920351810e-01	1.229409768228187261e+00	2.213832477930184339e+00	3.000000000000000000e+01
9.593999999660240974e+01	-4.745124313089466028e-01	1.089666049029935024e+00	2.072876341823119972e+00	3.000000000000000000e+01
9.675999999656426098e+01	-3.878553857297042384e-01	1.250503232982318025e+00	2.160693857230914006e+00	2.800000000000000000e+01
9.757999999654032308e+01	-4.818281721427695174e-01	1.120076098312733137e+00	2.260839356203726780e+00	2.800000000000000000e+01
9.839999999651638518e+01	-4.657525099410513292e-01	1.200947453038677892e+00	2.190964069608996923e+00	3.800000000000000000e+01
9.921999999647823643e+01	-5.496041748171354158e-01	1.131169563066860562e+00	2.151379780959892685e+00	2.400000000000000000e+01
1.000399999964542985e+02	-5.431651480044621394e-01	1.161511270802526141e+00	2.232335917066953002e+00	2.900000000000000000e+01
1.008599999964303606e+02	-5.262416350438492429e-01	1.221801722377842125e+00	2.262626915012582174e+00	3.800000000000000000e+01
1.016799999963922119e+02	-5.493907950054328637e-01	1.112228857047425024e+00	2.231670778905520791e+00	3.400000000000000000e+01
1.024999999963682740e+02	-4.331697869593256200e-01	1.152160515500291638e+00	1.969613007718580278e+00	5.000000000000000000e+01
1.033199999963443361e+02	-5.962704983061133390e-01	1.163373577961902328e+00	2.128074875720265879e+00	3.600000000000000000e+01
1.041399999963061873e+02	-5.400494902600101454e-01	1.132895187131969905e+00	2.228594514908884605e+00	3.100000000000000000e+01
1.049599999962822494e+02	-6.035377905251451125e-01	1.192929357905537557e+00	2.129592222151035941e+00	2.900000000000000000e+01
1.057799999962441007e+02	-5.776074741678058899e-01	1.182878101745188815e+00	2.168615300476428587e+00	3.600000000000000000e+01
1.065999999962201628e+02	-5.316044848882715002e-01	1.161955490858888496e+00	2.290423644852829455e+00	4.100000000000000000e+01
1.074199999961962249e+02	-5.451896823829933680e-01	1.122638906330223563e+00	2.143936405767908226e+00	4.000000000000000000e+01
1.082399999961580761e+02	-5.290413472590813626e-01	1.202092173953156262e+00	2.245578465603951912e+00	3.900000000000000000e+01
1.090599999961341382e+02	-5.721420586058663105e-01	1.162536394009521246e+00	2.137095812034720765e+00	3.100000000000000000e+01
1.098799999961102003e+02	-6.261148450189342185e-01	1.131852978538191223e+00	2.447864878033881197e+00	3.600000000000000000e+01
1.106999999960720515e+02	-5.198696126654365202e-01	1.001801722377841486e+00	2.038051948141783143e+00	3.400000000000000000e+01
1.115199999960481136e+02	-5.633336886231727902e-01	1.161818807764626982e+00	2.137740164628610273e+00	2.400000000000000000e+01
1.123399999960241757e+02	-6.271611291918635089e-01	1.152348454754907436e+00	1.995703179009218786e+00	2.900000000000000000e+01
1.131599999959860270e+02	-5.220786635934082653e-01	1.241135392293296391e+00	2.094102690308266901e+00	3.000000000000000000e+01
1.139799999959620891e+02	-5.645495429478799565e-01	1.131203733840427716e+00	2.135640822306584141e+00	2.600000000000000000e+01
1.147999999959239403e+02	-6.477471515242534394e-01	1.200947453038679669e+00	2.156908741926818251e+00	2.300000000000000000e+01
1.156199999959000024e+02	-5.714534705559621841e-01	1.150844940717981046e+00	2.017407595547894061e+00	3.200000000000000000e+01
1.164399999958760645e+02	-5.339727985252231690e-01	1.160691172236930413e+00	2.117968805871605298e+00	2.400000000000000000e+01
1.172599999958379158e+02	-6.174853230977550567e-01	1.171015794585814618e+00	2.127345238845260056e+00	2.900000000000000000e+01
1.180799999958139779e+02	-6.312158664368574534e-01	1.149666049029933745e+00	2.165183539820596081e+00	2.000000000000000000e+01
1.188999999957900400e+02	-5.443165777836469488e-01	1.159273085133918357e+00	2.086472245008376802e+00	3.200000000000000000e+01
1.197199999957518912e+02	-5.278533266635729859e-01	1.089341426681054159e+00	2.169319867762018461e+00	3.300000000000000000e+01
1.205399999957279533e+02	-6.208329164733754624e-01	1.138897206624688963e+00	2.201398424516503027e+00	2.600000000000000000e+01
1.213599999957040154e+02	-5.142243195089228891e-01	1.228606755049373334e+00	2.041959634840212701e+00	3.300000000000000000e+01
1.221799999956658667e+02	-5.979064142332326526e-01	1.167906254191260373e+00	2.132167490515662678e+00	2.100000000000000000e+01
1.229999999956419288e+02	-5.809344526578286150e-01	1.107701229549862276e+00	2.180733286355067690e+00	2.900000000000000000e+01
1.238199999956179909e+02	-6.045923230747387578e-01	1.106846960210697617e+00	2.241169783273509353e+00	2.300000000000000000e+01
1.246399999955798421e+02	-6.085166608730201432e-01	1.236436910927899646e+00	2.223830335919249279e+00	1.600000000000000000e+01
1.254599999955559042e+02	-6.523441014417112882e-01	1.245753495456572324e+00	2.154682544188585069e+00	2.200000000000000000e+01
1.262799999955177555e+02	-6.759292989364329429e-01	1.124762543023139827e+00	2.143560123541163875e+00	2.400000000000000000e+01
1.270999999954938176e+02	-6.193449262793748744e-01	1.154249981419638971e+00	2.234287618405232934e+00	3.100000000000000000e+01
1.279199999954698797e+02	-6.434630585368257272e-01	1.023600736721878235e+00	2.145555538025471165e+00	2.600000000000000000e+01
1.287399999954317309e+02	-5.768302372649785070e-01	1.093822846750061473e+00	2.225804964836008537e+00	3.400000000000000000e+01
1.295599999954077930e+02	-6.204396590670970824e-01	1.183908273683979218e+00	2.006927385483429305e+00	2.700000000000000000e+01
1.303799999953838551e+02	-6.838310621026444380e-01	1.153361541306914262e+00	2.138361589644022231e+00	2.300000000000000000e+01
1.311999999953457063e+02	-8.877553999009233365e-01	1.093378626693699118e+00	2.167010527753605587e+00	3.300000000000000000e+01
1.320199999953217684e+02	-6.117281863139911735e-01	1.142985662797681101e+00	1.906262247321992120e+00	3.100000000000000000e+01
1.328399999952978305e+02	-6.859916644158232657e-01	1.121789685722854202e+00	2.154890399864033412e+00	2.900000000000000000e+01
1.336599999952596818e+02	-6.706911800507953103e-01	1.071362551053271162e+00	2.174142119432419307e+00	3.600000000000000000e+01
1.344799999952357439e+02	-7.127986947943156792e-01	1.181174611798656571e+00	2.164828043161401538e+00	3.000000000000000000e+01
1.352999999952118060e+02	-6.469652756665613680e-01	1.090593708648025739e+00	2.275202183377205145e+00	2.300000000000000000e+01
1.361199999951736572e+02	-6.910107350018215300e-01	1.040286171685925964e+00	2.024246047270143123e+00	4.000000000000000000e+01
1.369399999951497193e+02	-6.847655026483234764e-01	1.000183659365228905e+00	2.023373053433260793e+00	2.500000000000000000e+01
1.377599999951115706e+02	-7.289563078279641672e-01	1.039056023837531484e+00	2.222874199812185481e+00	2.500000000000000000e+01
1.385799999950876327e+02	-7.225899539374758263e-01	1.127330399772423775e+00	2.112167490515659551e+00	4.600000000000000000e+01
1.393999999950636948e+02	-6.772652452650564925e-01	1.086390703499345634e+00	2.163456195703441054e+00	3.400000000000000000e+01
1.402199999950255460e+02	-7.109957886041620156e-01	1.056305276565426610e+00	2.243269125595537261e+00	4.000000000000000000e+01
1.410399999950016081e+02	-7.251623694764024464e-01	1.034853018688851378e+00	2.453144412190267687e+00	2.600000000000000000e+01
1.418599999949776702e+02	-6.695954177300134091e-01	1.273434931585839536e+00	2.175493181322833536e+00	2.200000000000000000e+01
1.426799999949395215e+02	-7.229383721507645078e-01	1.102238954511010505e+00	2.277363882401870043e+00	3.000000000000000000e+01
1.434999999949155836e+02	-6.268869342564418190e-01	1.160906294341920386e+00	2.247862736022945285e+00	3.100000000000000000e+01
1.443199999948916457e+02	-7.315864498914148584e-01	1.129795744201008034e+00	2.128340804076477966e+00	2.700000000000000000e+01
1.451399999948534969e+02	-7.161163953746108035e-01	1.128326400937645246e+00	2.127384667969415943e+00	3.300000000000000000e+01
1.459599999948295590e+02	-7.097742657915233622e-01	1.126549520712188723e+00	2.026428531862352500e+00	4.200000000000000000e+01
1.467799999947914102e+02	-7.634563605158319888e-01	1.085849019854075337e+00	2.156116748349178991e+00	3.800000000000000000e+01
1.475999999947674723e+02	-6.974533712362998017e-01	1.174516359684981026e+00	2.436844243213249328e+00	3.000000000000000000e+01
1.484199999947435344e+02	-7.108689985792437938e-01	1.033183699515886289e+00	2.206449317429896695e+00	3.100000000000000000e+01
1.492399999947053857e+02	-7.446479905331386817e-01	1.112175661695671280e+00	2.338112162833484220e+00	2.500000000000000000e+01
1.500599999946814478e+02	-7.281605151056709246e-01	1.081577673158259145e+00	2.279442439156351696e+00	3.100000000000000000e+01
1.508799999946575099e+02	-7.212370021450613677e-01	1.150159586055250927e+00	2.160336218560781063e+00	3.200000000000000000e+01
1.516999999946193611e+02	-6.754035830173066302e-01	1.099595768291402820e+00	2.260107577317787886e+00	2.500000000000000000e+01
1.525199999945954232e+02	-7.189645562046305116e-01	1.058690242791891833e+00	2.159962078344975112e+00	2.700000000000000000e+01
1.533399999945714853e+02	-8.137851933765887225e-01	1.127203814141745752e+00	2.240398575263416348e+00	3.100000000000000000e+01
1.541599999945333366e+02	-7.069343533381697853e-01	9.666229109911164130e-01	1.951354711370475670e+00	3.300000000000000000e+01
1.549799999945093987e+02	-7.301319619145445472e-01	1.126024922453702004e+00	2.281999063964365249e+00	4.500000000000000000e+01
1.557999999944854608e+02	-7.234506920279013542e-01	1.065529446236988420e+00	2.342040635099456480e+00	3.800000000000000000e+01
1.566199999944473120e+02	-7.170843381374165659e-01	1.064675176897825537e+00	2.163391696989872770e+00	3.300000000000000000e+01
1.574399999944233741e+02	-8.101850494842040007e-01	1.053684224464399577e+00	2.163828193908312159e+00	3.400000000000000000e+01
1.582599999943852254e+02	-7.136733497493406020e-01	1.012676186644183574e+00	2.213287769152147533e+00	3.100000000000000000e+01
1.590799999943612875e+02	-7.468467340183160275e-01	9.317194049843191550e-01	2.093557981530230094e+00	3.000000000000000000e+01
1.598999999943373496e+02	-6.796325293689431390e-01	1.030950562579073804e+00	2.235428682609265749e+00	2.000000000000000000e+01
1.607199999942992008e+02	-7.728785865601111027e-01	1.059993780919212369e+00	2.327735880606741858e+00	2.500000000000000000e+01
1.615399999942752629e+02	-8.155190360663588933e-01	1.038883230778301581e+00	2.188546517740990183e+00	2.300000000000000000e+01
1.623599999942513250e+02	-7.796371683238092487e-01	1.036935496685011060e+00	2.318401018768176058e+00	2.000000000000000000e+01
1.631799999942131763e+02	-8.019869261412964079e-01	1.156730472043607350e+00	2.288879086821706821e+00	2.300000000000000000e+01
1.639999999941892384e+02	-7.447242728771339415e-01	1.004987762591719402e+00	2.261103142549004019e+00	2.700000000000000000e+01
1.648199999941653004e+02	-7.273162737685883172e-01	1.024372688667520848e+00	2.290583503360382522e+00	3.600000000000000000e+01
1.656399999941271517e+02	-7.307319011115307461e-01	1.042066161451781880e+00	2.149232441469971278e+00	2.200000000000000000e+01
1.664599999941032138e+02	-7.437599395361278454e-01	9.508018428298203872e-01	2.149772866226136614e+00	2.500000000000000000e+01
1.672799999940792759e+02	-7.868848751903101402e-01	9.795033534342909576e-01	2.050438004387570956e+00	3.200000000000000000e+01
1.680999999940411271e+02	-7.696948948483370856e-01	1.088221949425546953e+00	2.101040785846368664e+00	2.200000000000000000e+01
1.689199999940171892e+02	-5.823837929693791438e-01	1.096684264615053195e+00	1.720853715738465795e+00	2.500000000000000000e+01
1.697399999939790405e+02	-8.255329529309562986e-01	1.075214921351694386e+00	2.110500361090204891e+00	3.300000000000000000e+01
1.705599999939551026e+02	-7.275920190596849579e-01	1.163796834248682188e+00	2.081227855954272954e+00	3.100000000000000000e+01
1.713799999939311647e+02	-6.900144497993618842e-01	1.092720454881337844e+00	1.982391847736785451e+00	2.800000000000000000e+01
1.721999999938930159e+02	-8.217343756245316655e-01	9.714732216461623437e-01	2.102059278656067676e+00	2.300000000000000000e+01
1.730199999938690780e+02	-8.056102648080152306e-01	1.039235035977554844e+00	2.033618196221926411e+00	2.900000000000000000e+01
1.738399999938451401e+02	-7.873059663257890861e-01	1.038295339704474074e+00	2.214075478707915323e+00	3.500000000000000000e+01
1.746599999938069914e+02	-8.294861539914961668e-01	1.057116448016429899e+00	2.275779895246593298e+00	2.000000000000000000e+01
1.754799999937830535e+02	-9.114725471980307248e-01	1.015595848592720785e+00	2.266839959191377929e+00	3.300000000000000000e+01
1.762999999937591156e+02	-8.232166973306007662e-01	1.053955651461526699e+00	2.185946179786951049e+00	2.600000000000000000e+01
1.771199999937209668e+02	-8.155664551480867885e-01	1.033613943725862683e+00	2.176195606597488563e+00	2.800000000000000000e+01
1.779399999936970289e+02	-7.079888858877669833e-01	1.101734551179704980e+00	2.046341105570302688e+00	2.500000000000000000e+01
1.787599999936588802e+02	-8.198057089425248023e-01	1.011051135708376236e+00	2.177505097352813834e+00	2.700000000000000000e+01
1.795799999936349423e+02	-8.225430556783592806e-01	1.029496365511098688e+00	2.159375798431847571e+00	2.600000000000000000e+01
1.803999999936110044e+02	-8.957164399473356298e-01	1.068539583851231711e+00	2.070581361349448812e+00	3.500000000000000000e+01
1.812199999935728556e+02	-8.379208519204421890e-01	1.017497375257459424e+00	2.119729153080108119e+00	2.500000000000000000e+01
1.820399999935489177e+02	-8.811184604968165246e-01	1.025669238871650180e+00	2.131724567564413420e+00	2.600000000000000000e+01
1.828599999935249798e+02	-8.935651155438897320e-01	1.084883311079616774e+00	2.195112615074220841e+00	2.300000000000000000e+01
1.836799999934868310e+02	-8.965689296610879211e-01	1.062884320825974171e+00	1.975715396533020751e+00	2.700000000000000000e+01
1.844999999934628931e+02	-9.001783514632073491e-01	9.721667345810818261e-01	2.134863188263684819e+00	3.400000000000000000e+01
1.853199999934389552e+02	-7.241026892614854660e-01	1.079757695044639476e+00	2.013574483075904809e+00	2.400000000000000000e+01
1.861399999934008065e+02	-7.577363353710033778e-01	1.028664230290511128e+00	1.912389705725850320e+00	3.000000000000000000e+01
1.869599999933768686e+02	-8.310550654843584795e-01	9.873999116685503452e-01	2.070768431457354453e+00	3.600000000000000000e+01
1.877799999933529307e+02	-9.045918143642861509e-01	9.160843368862412461e-01	2.090519004646814949e+00	2.900000000000000000e+01
1.885999999933147819e+02	-8.975229555592978414e-01	9.453325798677774117e-01	1.901329641781064339e+00	2.500000000000000000e+01
1.894199999932908440e+02	-8.608659099800490822e-01	8.943928835946977074e-01	2.001745353131957117e+00	2.900000000000000000e+01
1.902399999932526953e+02	-8.036759296380768802e-01	1.033641126576233304e+00	2.022867773779379874e+00	2.500000000000000000e+01
1.910599999932287574e+02	-8.773095757475903866e-01	8.726160033692398343e-01	2.133948623291711755e+00	2.600000000000000000e+01
1.918799999932048195e+02	-8.304829600165692938e-01	9.811295747190964534e-01	2.093803124318897702e+00	3.100000000000000000e+01
1.926999999931666707e+02	-8.738259144373223819e-01	9.601727930592325322e-01	2.182264992320579466e+00	3.000000000000000000e+01
1.935199999931427328e+02	-8.967812799397272272e-01	1.018600937475174106e+00	2.133595268643450282e+00	2.500000000000000000e+01
1.943399999931187949e+02	-8.487676731462645563e-01	1.007336618853212684e+00	2.136338963559365922e+00	3.400000000000000000e+01
1.951599999930806462e+02	-8.519410574152406213e-01	9.763114956462164429e-01	2.108251235773490606e+00	3.500000000000000000e+01
1.959799999930567083e+02	-8.844119367697107492e-01	9.648934085432063767e-01	2.108999516205107838e+00	2.700000000000000000e+01
1.967999999930327704e+02	-9.766890216650079282e-01	1.032603966714251698e+00	1.949934866744623463e+00	2.200000000000000000e+01
1.976199999929946216e+02	-9.488692093307165010e-01	9.619205512429189753e-01	1.860994930689408022e+00	2.500000000000000000e+01
1.984399999929706837e+02	-8.811462942260153142e-01	8.996140240271817134e-01	2.018812446097202340e+00	3.800000000000000000e+01
1.992599999929325350e+02	-9.738109680396576096e-01	9.580421684431197349e-01	2.099727011069175475e+00	2.600000000000000000e+01
2.000799999929085971e+02	-9.263060717015232370e-01	9.662652882176576696e-01	2.160870217284140082e+00	2.300000000000000000e+01
2.008999999928846592e+02	-8.885347079820302696e-01	9.548984572750001121e-01	2.061556141013120680e+00	3.700000000000000000e+01
2.017199999928465104e+02	-9.607875685699287516e-01	1.042660271606393962e+00	2.203509984362336027e+00	2.200000000000000000e+01
2.025399999928225725e+02	-8.134522423835761629e-01	8.909175621545024626e-01	2.043967266848321529e+00	2.000000000000000000e+01
2.033599999927986346e+02	-7.557293272788712102e-01	9.898411827871580471e-01	2.062699347228086566e+00	2.300000000000000000e+01
2.041799999927604858e+02	-8.790722816996243694e-01	8.875517409582016626e-01	2.192927988471081946e+00	3.400000000000000000e+01
2.049999999927365479e+02	-9.221003201242208291e-01	8.952452137424611323e-01	2.182304421444737130e+00	3.800000000000000000e+01
2.058199999927126100e+02	-8.549345640896426346e-01	9.339808951204986442e-01	2.061597712148209638e+00	2.700000000000000000e+01
2.066399999926744613e+02	-8.377930323624624975e-01	9.322894418289546792e-01	2.070849431716595745e+00	2.500000000000000000e+01
2.074599999926505234e+02	-9.710633138610287318e-01	9.500170853867828669e-01	2.181472998742940206e+00	2.900000000000000000e+01
2.082799999926265855e+02	-9.336795390598791045e-01	1.018223119774544827e+00	2.153198200849161026e+00	3.100000000000000000e+01
2.090999999925884367e+02	-9.058597267255894536e-01	9.363608126151667932e-01	2.233738625605328210e+00	3.700000000000000000e+01
2.099199999925644988e+02	-8.788393165353909353e-01	9.643789077483102545e-01	2.204715547279937127e+00	2.900000000000000000e+01
2.107399999925263501e+02	-9.315524389638305536e-01	9.622603197871857361e-01	2.286399178251068420e+00	3.200000000000000000e+01
2.115599999925024122e+02	-9.050165149215665394e-01	9.504834395617276499e-01	2.197459242195854756e+00	3.500000000000000000e+01
2.123799999924784743e+02	-9.178023102721954984e-01	9.087407301098338053e-01	2.219101302031896594e+00	2.800000000000000000e+01
2.131999999924403255e+02	-9.809999188485711841e-01	1.016331690573393232e+00	2.149600155652970912e+00	2.600000000000000000e+01
2.140199999924163876e+02	-9.626956203663432632e-01	8.647427496025539284e-01	2.018831089653811972e+00	3.200000000000000000e+01
2.148399999923924497e+02	-8.555298643317676976e-01	1.003888480263388061e+00	2.339267586572255198e+00	2.300000000000000000e+01
2.156599999923543010e+02	-9.882429867602056106e-01	9.121286854247117049e-01	2.059205229869618847e+00	3.000000000000000000e+01
2.164799999923303631e+02	-9.806654174998801210e-01	9.201126097842884377e-01	2.117583955601123336e+00	4.500000000000000000e+01
2.172999999923064252e+02	-8.639356989984463553e-01	1.028797035001980831e+00	1.928581662843274813e+00	2.700000000000000000e+01
2.181199999922682764e+02	-9.469879617304393093e-01	8.669176424558191485e-01	2.117833382411662413e+00	3.900000000000000000e+01
2.189399999922443385e+02	-9.907427293769366372e-01	8.647136275607802958e-01	2.046482320521246123e+00	3.400000000000000000e+01
2.197599999922061897e+02	-9.634558518053744081e-01	8.929538327221067107e-01	1.917043530844958710e+00	2.300000000000000000e+01
2.205799999921822518e+02	-9.270410493000991181e-01	8.314503186851780470e-01	2.147916524681839689e+00	2.900000000000000000e+01
2.213999999921583139e+02	-9.294150314249822742e-01	8.290412791487380417e-01	2.057292957655494803e+00	3.800000000000000000e+01
2.222199999921201652e+02	-9.830244532271006364e-01	8.471106304422288957e-01	2.018706376248543322e+00	3.500000000000000000e+01
2.230399999920962273e+02	-8.652288652002084746e-01	9.053508356035546711e-01	2.240847289705659051e+00	2.700000000000000000e+01
2.238599999920722894e+02	-9.388867356171193279e-01	8.338131507930626185e-01	2.192302279433798518e+00	3.700000000000000000e+01
2.246799999920341406e+02	-9.923265872674598143e-01	8.611307450680936171e-01	2.196209966132231628e+00	2.900000000000000000e+01
2.254999999920102027e+02	-9.457664389178024322e-01	8.181920585413688940e-01	2.196563320780491324e+00	2.500000000000000000e+01
2.263199999919862648e+02	-9.893758607199210076e-01	8.454242258824820055e-01	2.063902768134752819e+00	4.200000000000000000e+01
2.271399999919481161e+02	-8.923312262223284108e-01	8.421950877804480484e-01	2.043445485648765825e+00	2.100000000000000000e+01
2.279599999919241782e+02	-9.555046104913049732e-01	8.381629364996001641e-01	2.143071345432957742e+00	2.400000000000000000e+01
2.287799999919002403e+02	-9.694773969043790629e-01	8.732765158795867677e-01	2.254983617647084770e+00	2.700000000000000000e+01
2.295999999918620915e+02	-9.548551931464572817e-01	8.783900952595740108e-01	2.259556442506946539e+00	3.000000000000000000e+01
2.304199999918381536e+02	-1.029603157396223878e+00	9.023589537250842341e-01	2.261427143585981625e+00	2.100000000000000000e+01
2.312399999918000049e+02	-9.248356077939270392e-01	9.850464081818532946e-01	2.070595720884186974e+00	3.700000000000000000e+01
2.320599999917760670e+02	-9.410370304875002034e-01	8.379901434403631555e-01	2.319494085804311823e+00	3.500000000000000000e+01
2.328799999917521291e+02	-9.176018177920290952e-01	8.497208162372693607e-01	2.282507993098313648e+00	3.600000000000000000e+01
2.336999999917139803e+02	-9.641181564817564720e-01	7.317419406094867185e-01	2.256997675687994587e+00	3.000000000000000000e+01
2.345199999916900424e+02	-9.701015604087608324e-01	8.428746248689780174e-01	2.349679013901281976e+00	2.000000000000000000e+01
2.353399999916661045e+02	-1.026254534487540226e+00	8.141610776095138391e-01	2.379180160280206735e+00	4.100000000000000000e+01
2.361599999916279558e+02	-1.062237938414540395e+00	7.945420048505411614e-01	2.311341859304866020e+00	2.300000000000000000e+01
2.369799999916040179e+02	-9.585362583377037282e-01	9.364264461284950158e-01	2.093233345951444946e+00	3.400000000000000000e+01
2.377999999915800799e+02	-9.743258678055326527e-01	8.269440564637875468e-01	2.394210267626052158e+00	2.300000000000000000e+01
2.386199999915419312e+02	-1.029243402207077551e+00	8.477862891479617247e-01	2.095623686219102666e+00	3.300000000000000000e+01
2.394399999915179933e+02	-9.340882636864282773e-01	9.289531441810154888e-01	2.248388166702564916e+00	3.600000000000000000e+01
2.402599999914940554e+02	-9.281821716364824226e-01	8.598808037991059194e-01	2.412628422481709833e+00	2.800000000000000000e+01
2.410799999914559066e+02	-1.042615219890095091e+00	7.805692680022335850e-01	2.236847892693312190e+00	3.000000000000000000e+01
2.418999999914319687e+02	-9.569513709141137525e-01	8.519924038370376707e-01	1.956016469991521234e+00	2.800000000000000000e+01
2.427199999913938200e+02	-1.010536568408836544e+00	8.832276004172268102e-01	2.063584558588772211e+00	3.100000000000000000e+01
2.435399999913698821e+02	-9.846062520514955452e-01	9.054708348176259136e-01	1.983542987453684958e+00	2.600000000000000000e+01
2.443599999913459442e+02	-9.891119732272954934e-01	7.779190938594311433e-01	2.137533816422292787e+00	3.000000000000000000e+01
2.451799999913077954e+02	-9.733754513291277277e-01	7.802819259673121621e-01	2.263145919659395489e+00	2.600000000000000000e+01
2.459999999912838575e+02	-9.669848731312438161e-01	8.630377219712102033e-01	2.063353775334844542e+00	4.200000000000000000e+01
2.468199999912599196e+02	-9.208365380073342266e-01	9.466136165407057490e-01	1.970048870095217453e+00	2.800000000000000000e+01
2.476399999912217709e+02	-1.054421735502053536e+00	9.316588543735626615e-01	2.188157383448636750e+00	2.800000000000000000e+01
2.484599999911978330e+02	-9.874255496192532178e-01	8.169774583949482860e-01	1.975164261722182957e+00	3.800000000000000000e+01
2.492799999911738951e+02	-8.800659991255024295e-01	7.921764647088540556e-01	2.215018762749370040e+00	2.300000000000000000e+01
2.500999999911357463e+02	-9.728033458613367657e-01	7.778367764659037675e-01	2.123148061670333320e+00	2.800000000000000000e+01
2.509199999911118084e+02	-1.025540692597173731e+00	7.748297483920509876e-01	1.929552158485073221e+00	3.100000000000000000e+01
2.517399999910736597e+02	-9.661947488968820608e-01	8.211051340733028781e-01	2.046455108920897104e+00	5.100000000000000000e+01
2.525599999910497218e+02	-9.779146747220561764e-01	8.783543868011989275e-01	2.209406659512261228e+00	4.700000000000000000e+01
2.533799999910257839e+02	-1.039174338706686740e+00	8.056719810762267286e-01	1.959988655403519076e+00	3.200000000000000000e+01
2.541999999909876351e+02	-1.029053217169703771e+00	8.343393209071319205e-01	2.109469016214898573e+00	4.000000000000000000e+01
2.550199999909636972e+02	-1.008641403943958181e+00	8.131433438323032448e-01	2.009926298700882796e+00	4.200000000000000000e+01
2.558399999909397593e+02	-1.048278039333006006e+00	7.814348051539798945e-01	2.021152647186028162e+00	4.500000000000000000e+01
2.566599999909016105e+02	-1.107502861496310942e+00	7.605805358148138851e-01	2.242877849292248982e+00	5.100000000000000000e+01
2.574799999908776726e+02	-1.097091048270566915e+00	7.202900842395010272e-01	2.213459845183505692e+00	5.000000000000000000e+01
2.582999999908537347e+02	-1.057260618422343867e+00	7.701704865320184723e-01	2.154166554480029916e+00	4.700000000000000000e+01
2.591199999908155860e+02	-1.006969926733582099e+00	7.597604372492181568e-01	1.954104197777395413e+00	3.400000000000000000e+01
2.599399999907916481e+02	-1.055976730130311125e+00	7.496920957020858367e-01	2.173854770966855199e+00	3.300000000000000000e+01
2.607599999907677102e+02	-1.025589141211964872e+00	7.696920957020854104e-01	2.073771628696675862e+00	4.500000000000000000e+01
2.615799999907295614e+02	-1.004789739067874166e+00	7.989745094571905071e-01	2.092503709076442675e+00	5.100000000000000000e+01
2.623999999907056235e+02	-1.104886636297459646e+00	7.188378263629253695e-01	2.222399781238719285e+00	3.300000000000000000e+01
2.632199999906674748e+02	-1.083844991079402575e+00	7.596579249285184687e-01	2.254041841074759134e+00	5.100000000000000000e+01
2.640399999906435369e+02	-1.004256804305143191e+00	8.296750103153023304e-01	2.035039548316914804e+00	2.700000000000000000e+01
2.648599999906195990e+02	-1.004256804305143191e+00	7.994358149003346625e-01	2.024561480263379565e+00	5.000000000000000000e+01
2.656799999905814502e+02	-1.094765514760476677e+00	7.692137048721559012e-01	1.953418274048416947e+00	2.900000000000000000e+01
2.664999999905575123e+02	-1.005613365519364422e+00	7.390257656175389656e-01	1.852877849292250190e+00	3.400000000000000000e+01
2.673199999905335744e+02	-1.155952505822916976e+00	6.289915948439723792e-01	2.062462137941354356e+00	3.800000000000000000e+01
2.681399999904954257e+02	-9.763643190486614998e-01	7.989745094571905071e-01	2.041693071942194848e+00	5.100000000000000000e+01
2.689599999904714878e+02	-1.016412767663457117e+00	7.096579249285195345e-01	1.961526787401835392e+00	4.500000000000000000e+01
2.697799999904475499e+02	-1.047042599655771511e+00	6.895041564474695406e-01	2.170778506970220789e+00	3.600000000000000000e+01
2.705999999904094011e+02	-1.087793553185074202e+00	6.496579249285172608e-01	2.039822370863159762e+00	3.800000000000000000e+01
2.714199999903854632e+02	-1.138641403943958963e+00	6.793333025796375324e-01	2.228887020323639945e+00	4.400000000000000000e+01
2.722399999903615253e+02	-1.019489254702845571e+00	9.188207409761375288e-01	1.968450523405198993e+00	3.700000000000000000e+01
2.730599999903233766e+02	-1.060821591609666825e+00	7.181714962783765088e-01	2.178637593513101933e+00	3.400000000000000000e+01
2.738799999902994387e+02	-1.091184956220619284e+00	6.581544108915924340e-01	2.216288824380537648e+00	5.100000000000000000e+01
2.746999999902612899e+02	-9.713787506797935123e-01	7.576589346748772158e-01	2.085124832598026501e+00	4.600000000000000000e+01
2.755199999902373520e+02	-1.012614190357027155e+00	8.471634584581639871e-01	2.026018612002452812e+00	3.200000000000000000e+01
2.763399999902134141e+02	-1.033171349427155050e+00	6.864287868264842274e-01	2.347307317190233888e+00	4.600000000000000000e+01
2.771599999901752653e+02	-1.114212994645217947e+00	6.956770298080208192e-01	2.318845449188550845e+00	4.000000000000000000e+01
2.779799999901513274e+02	-1.185327312785471321e+00	7.448740166292093789e-01	2.238803878053461816e+00	4.800000000000000000e+01
2.787999999901273895e+02	-1.065957144777783583e+00	6.539172349693451736e-01	2.408138739892027758e+00	5.500000000000000000e+01
2.796199999900892408e+02	-1.057144135840225374e+00	6.329433679226994514e-01	2.399676871890344287e+00	3.800000000000000000e+01
2.804399999900653029e+02	-1.087725519217748626e+00	6.019353301024867875e-01	2.210487509024595454e+00	4.400000000000000000e+01
2.812599999900413650e+02	-1.108960958894982696e+00	7.113202561782934197e-01	2.230404366754415335e+00	6.000000000000000000e+01
2.820799999900032162e+02	-1.030511314568375525e+00	6.396458882735327478e-01	2.180986362645670695e+00	4.200000000000000000e+01
2.828999999899792783e+02	-9.794938936577128885e-01	7.194921197924841749e-01	2.082773921454526445e+00	3.300000000000000000e+01
2.837199999899411296e+02	-1.060244847187011175e+00	7.381936303969549584e-01	2.033418274048415242e+00	5.400000000000000000e+01
2.845399999899171917e+02	-1.071552959786435721e+00	6.067072017468113643e-01	2.212857063724705142e+00	4.500000000000000000e+01
2.853599999898932538e+02	-1.162400810545323182e+00	6.257675054737319442e-01	2.172316638968538882e+00	4.800000000000000000e+01
2.861799999898551050e+02	-1.053321334226401618e+00	6.145373576253359005e-01	2.132462137941354641e+00	4.400000000000000000e+01
2.869999999898311671e+02	-1.104653671133222659e+00	5.930680143619770917e-01	2.053522201886138987e+00	4.800000000000000000e+01
2.878199999898072292e+02	-1.145477297584713838e+00	6.220941473153303036e-01	2.103771628696676999e+00	5.100000000000000000e+01
2.886399999897690805e+02	-1.056422045573189195e+00	6.111715364290368768e-01	2.102087997725545776e+00	4.200000000000000000e+01
2.894599999897451426e+02	-1.057148774795091839e+00	6.796167662317600389e-01	1.941027933780761217e+00	5.200000000000000000e+01
2.902799999897212047e+02	-1.097705933865217531e+00	5.779082275534328517e-01	2.221568358536924137e+00	3.500000000000000000e+01
2.910999999896830559e+02	-1.108844476312867755e+00	5.864559696768587571e-01	2.171963284320275633e+00	5.100000000000000000e+01
2.919199999896591180e+02	-1.060564402138037821e+00	5.748841140927947180e-01	2.161755428644827504e+00	5.600000000000000000e+01
2.927399999896351801e+02	-1.132405449500192063e+00	5.827142699713228069e-01	2.120903220375492282e+00	3.900000000000000000e+01
2.935599999895970313e+02	-1.054125375325362768e+00	5.708690481987286347e-01	2.110612222429862683e+00	4.100000000000000000e+01
2.943799999895730934e+02	-1.105215469158215669e+00	5.687846310111730475e-01	2.099843156430704738e+00	4.300000000000000000e+01
2.951999999895349447e+02	-1.036765824831608285e+00	5.675715685495621443e-01	2.196995533677062795e+00	5.000000000000000000e+01
2.960199999895110068e+02	-1.067565226975704107e+00	6.158972006448042436e-01	1.955893898597187430e+00	5.100000000000000000e+01
2.968399999894870689e+02	-1.089648517411824002e+00	5.927876602502486492e-01	2.086475894488440730e+00	5.200000000000000000e+01
2.976599999894489201e+02	-1.131077751548236421e+00	5.707032430626917119e-01	2.056704535731435968e+00	4.900000000000000000e+01
2.984799999894249822e+02	-1.072773453066011129e+00	5.382771181394687687e-01	2.146600607893711654e+00	4.600000000000000000e+01
2.992999999894010443e+02	-1.104977865039115770e+00	5.554751147070184913e-01	2.076371966650714995e+00	4.600000000000000000e+01
3.001199999893628956e+02	-1.035849940105402212e+00	4.932881851987609423e-01	2.205706828489283566e+00	4.300000000000000000e+01
3.009399999893389577e+02	-1.097206501319618610e+00	5.707082917944887868e-01	2.164272624328686945e+00	4.600000000000000000e+01
3.017599999893150198e+02	-1.098296595152474353e+00	5.582479960977018152e-01	2.052609778925100770e+00	4.400000000000000000e+01
3.025799999892768710e+02	-1.089532034829707285e+00	5.057022734669942565e-01	1.982776063465459870e+00	3.800000000000000000e+01
3.033999999892529331e+02	-1.161058166195703123e+00	5.327635869402715940e-01	2.002692921195281528e+00	6.300000000000000000e+01
3.042199999892147844e+02	-1.132342054487734728e+00	5.400128396681687093e-01	2.123067061411088474e+00	4.500000000000000000e+01
3.050399999891908465e+02	-1.093577494164970076e+00	6.169887262075306467e-01	2.193773770707613480e+00	4.300000000000000000e+01
3.058599999891669086e+02	-1.064885606764395476e+00	4.837766734922812617e-01	2.113482772761983597e+00	5.400000000000000000e+01
3.066799999891287598e+02	-1.075806130445473130e+00	5.607183892580760443e-01	2.231695213953129198e+00	5.300000000000000000e+01
3.074999999891048219e+02	-1.136460186745186007e+00	5.380188981463227549e-01	2.141861498493488725e+00	4.800000000000000000e+01
3.083199999890808840e+02	-1.106629756896964523e+00	5.145505646293191404e-01	2.092110925304025315e+00	5.300000000000000000e+01
3.091399999890427353e+02	-1.178470804259118765e+00	5.213214265272849701e-01	2.191134003629420235e+00	4.600000000000000000e+01
3.099599999890187974e+02	-1.109318655018004307e+00	4.485194230948312821e-01	2.090427294332894093e+00	4.900000000000000000e+01
3.107799999889948595e+02	-1.090965907920985245e+00	4.553586265399296451e-01	2.089803727306547287e+00	3.900000000000000000e+01
3.115999999889567107e+02	-1.121983328831646531e+00	4.817023537683109424e-01	2.008515022118768201e+00	4.200000000000000000e+01
3.124199999889327728e+02	-1.003872824808597741e+00	6.279777394495589249e-01	1.883775912718546053e+00	4.700000000000000000e+01
3.132399999889088349e+02	-1.105277834637607981e+00	5.046631744136096387e-01	2.140845147694728112e+00	4.400000000000000000e+01
3.140599999888706861e+02	-1.125786545092941182e+00	5.108018770005937625e-01	2.229016017750780065e+00	6.700000000000000000e+01
3.148799999888467482e+02	-1.137021984770175465e+00	5.173506288703748623e-01	2.247810454833180316e+00	4.700000000000000000e+01
3.156999999888085995e+02	-1.117579143840302436e+00	5.142069177022552395e-01	2.258558735264795558e+00	5.000000000000000000e+01
3.165199999887846616e+02	-1.088838807824936694e+00	5.099697417800097554e-01	2.199889011587664811e+00	5.000000000000000000e+01
3.173399999887607237e+02	-1.109807780120803500e+00	5.050833211599972117e-01	2.209660370344670000e+00	5.200000000000000000e+01
3.181599999887225749e+02	-1.111309687179405259e+00	5.105386082756488975e-01	2.078787376507786888e+00	4.800000000000000000e+01
3.189799999886986370e+02	-1.102060640708707240e+00	4.556180168820720411e-01	2.126979032131387726e+00	6.100000000000000000e+01
3.197999999886746991e+02	-1.123223407463751045e+00	4.688009475555521277e-01	2.024942046511995386e+00	4.700000000000000000e+01
3.206199999886507612e+02	-1.094725314522351667e+00	5.117275974272832428e-01	2.204484764026007682e+00	4.600000000000000000e+01
3.214399999888968296e+02	-1.096033427121774650e+00	4.247055034593643086e-01	2.075233044457620579e+00	5.200000000000000000e+01
3.222599999891428979e+02	-1.097535334180376410e+00	4.162994931620005445e-01	1.973965124837384622e+00	5.100000000000000000e+01
3.230799999893747554e+02	-1.128407409246658943e+00	4.071758966197425167e-01	2.072115209325897212e+00	5.500000000000000000e+01
3.238999999896208237e+02	-1.189860867690468282e+00	4.373176284458040186e-01	2.072863489757509114e+00	5.000000000000000000e+01
3.247199999898526812e+02	-1.131386999056461562e+00	4.878523241678784927e-01	2.072177566028530649e+00	6.400000000000000000e+01
3.255399999900987495e+02	-1.113494513799983210e+00	4.875327505507893733e-01	2.272842704189965701e+00	6.300000000000000000e+01
3.263599999903448179e+02	-1.025577804236107227e+00	5.266322737830719802e-01	1.904962832079537094e+00	5.500000000000000000e+01
3.271799999905766754e+02	-1.077515748827847730e+00	4.753217477325559770e-01	1.956646463050670803e+00	4.600000000000000000e+01
3.279999999908227437e+02	-1.130858703248600605e+00	5.234303185314068685e-01	1.965108331052350721e+00	4.300000000000000000e+01
3.288199999910688121e+02	-1.063450704140054270e+00	5.221710486412423080e-01	1.975544827970793449e+00	3.900000000000000000e+01
3.296399999913006695e+02	-1.086842107175604255e+00	4.803137902136622728e-01	1.927706526995457637e+00	3.800000000000000000e+01
3.304599999915467379e+02	-1.090281958825944031e+00	4.890374349367121454e-01	1.887540242455097328e+00	5.200000000000000000e+01
3.312799999917928062e+02	-1.103552240324511047e+00	3.880002750747273410e-01	1.865004403214628681e+00	6.100000000000000000e+01
3.320999999920246637e+02	-1.026507605826914471e+00	4.665359805431616991e-01	2.034942046511993397e+00	6.500000000000000000e+01
3.329199999922707320e+02	-1.019584092866303138e+00	4.265581146617396513e-01	1.754817333106723609e+00	3.600000000000000000e+01
3.337399999925168004e+02	-1.121425140228458517e+00	4.772124080913009436e-01	2.122676419649607737e+00	3.900000000000000000e+01
3.345599999927486579e+02	-1.113290411898010035e+00	4.987380562468040068e-01	2.112946632027689731e+00	5.000000000000000000e+01
3.353799999929947262e+02	-1.073992916812516185e+00	4.511350591282514699e-01	1.975149902187441242e+00	4.000000000000000000e+01
3.361999999932265837e+02	-1.084307832808672600e+00	4.838225135850180436e-01	2.054900475376904012e+00	4.400000000000000000e+01
3.370199999934726520e+02	-1.084598524497435434e+00	4.171762981263320569e-01	2.025274615592710603e+00	4.100000000000000000e+01
3.378399999937187204e+02	-1.084332057116071724e+00	5.210768150447098179e-01	1.973632555756669404e+00	5.600000000000000000e+01
3.386599999939505778e+02	-1.063048168824041184e+00	5.260537113304302181e-01	2.073362343378585493e+00	4.100000000000000000e+01
3.394799999941966462e+02	-1.101933850683792571e+00	4.810818637765024164e-01	2.083549413486490920e+00	5.000000000000000000e+01
3.402999999944427145e+02	-1.030189700551224163e+00	4.072718225238372014e-01	1.992489349541701316e+00	4.300000000000000000e+01
3.411199999946745720e+02	-1.128082185807704363e+00	4.640255990350183879e-01	2.121761854677634673e+00	4.800000000000000000e+01
3.419399999949206403e+02	-1.096095792601170515e+00	4.914798764043126766e-01	2.071138287651288934e+00	4.000000000000000000e+01
3.427599999951667087e+02	-1.082680165258222971e+00	4.503864116501841153e-01	2.040805718570572580e+00	5.300000000000000000e+01
3.435799999953985662e+02	-1.160354631748134580e+00	4.083703360097583612e-01	2.020036652571411295e+00	4.500000000000000000e+01
3.443999999956446345e+02	-1.128101771160235245e+00	4.368155658124805996e-01	2.010057438138957764e+00	4.900000000000000000e+01
3.452199999958907028e+02	-1.155848910572334631e+00	3.755512471905202432e-01	1.939205229869619629e+00	4.100000000000000000e+01
3.460399999961225603e+02	-1.134589246587701439e+00	4.238768792857641188e-01	2.058456949438005168e+00	4.700000000000000000e+01
3.468599999963686287e+02	-1.082481731844183059e+00	4.637231108047128458e-01	2.038519306140640808e+00	4.400000000000000000e+01
3.476799999966004862e+02	-1.090907151863392599e+00	4.735693423236639887e-01	2.118893446356446830e+00	4.800000000000000000e+01
3.484999999968465545e+02	-1.088872310042066971e+00	4.435864277104482056e-01	2.028581662843274458e+00	5.400000000000000000e+01
3.493199999970926228e+02	-1.067661094672224920e+00	4.328004999184180690e-01	2.088768732951180596e+00	5.300000000000000000e+01
3.501399999973244803e+02	-1.076643673761564557e+00	4.427150729845017452e-01	2.049205229869619060e+00	5.500000000000000000e+01
3.509599999975705487e+02	-1.075941168847053930e+00	3.927663291448499905e-01	2.009350728842434819e+00	5.000000000000000000e+01
3.517799999978166170e+02	-1.075069093780772533e+00	4.329884391730320914e-01	1.959267586572252640e+00	5.400000000000000000e+01
3.525999999980484745e+02	-1.064947972243787788e+00	3.438085377386315145e-01	1.919059730896806926e+00	5.400000000000000000e+01
3.534199999982945428e+02	-1.064415037481056814e+00	4.140989893139490619e-01	1.967417671060763595e+00	6.900000000000000000e+01
3.542399999985406112e+02	-1.093736756873950000e+00	2.447824047852762419e-01	1.987230600952859305e+00	4.600000000000000000e+01
3.550599999987724686e+02	-1.073010027652047782e+00	3.751241125209414662e-01	1.847729454573938668e+00	5.000000000000000000e+01
3.558799999990185370e+02	-1.072065279663572568e+00	3.659100403129684764e-01	1.896461534953701289e+00	5.700000000000000000e+01
3.566999999992503945e+02	-1.112331747044935426e+00	4.166276265578687799e-01	1.965359899873824645e+00	5.200000000000000000e+01
3.575199999994964628e+02	-1.092355971352334976e+00	3.671914443217154655e-01	2.014507691604487505e+00	3.900000000000000000e+01
3.583399999997425311e+02	-1.041895709511793555e+00	4.782336529154918026e-01	2.072491491552639786e+00	5.100000000000000000e+01
3.591599999999743886e+02	-1.090975185830718175e+00	4.085411898775905826e-01	2.042325207012279265e+00	4.500000000000000000e+01
3.599800000002204570e+02	-1.060611821219763939e+00	3.786607875850744875e-01	1.921576926580664590e+00	5.200000000000000000e+01
3.608000000004665253e+02	-1.080611821219765289e+00	3.987974706793409041e-01	1.860184293555162682e+00	3.900000000000000000e+01
3.616200000006983828e+02	-1.250418026760591772e+00	3.895321423110189585e-01	2.008666947124389424e+00	4.000000000000000000e+01
3.624400000009444511e+02	-1.080224232301416620e+00	2.492587761224900333e-01	2.057814738855050507e+00	4.900000000000000000e+01
3.632600000011905195e+02	-1.139812419075671102e+00	2.696004838581540497e-01	2.008438305881396602e+00	3.700000000000000000e+01
3.640800000014223770e+02	-1.189788194768274465e+00	2.591220930282247537e-01	2.058874802799838477e+00	4.300000000000000000e+01
3.649000000016684453e+02	-1.050272680916211954e+00	2.488658122264784112e-01	1.939145015177921039e+00	5.600000000000000000e+01
3.657200000019145136e+02	-1.080926737215921918e+00	3.283874213965454203e-01	1.938313592476127667e+00	5.000000000000000000e+01
3.665400000021463711e+02	-1.281217428904682265e+00	3.182678236890570389e-01	2.208043380098043684e+00	3.900000000000000000e+01
3.673600000023924395e+02	-1.130999410138112893e+00	2.570205904538838126e-01	2.248126522368226077e+00	5.300000000000000000e+01
3.681800000026242969e+02	-1.021265877519477172e+00	3.658416987658377195e-01	1.917669239882238585e+00	4.100000000000000000e+01
3.690000000028703653e+02	-1.151217428904683260e+00	2.948165755588423309e-01	2.086609175937450544e+00	4.900000000000000000e+01
3.698200000031164336e+02	-1.081556569208242280e+00	2.633643176822655363e-01	2.015715396533021675e+00	5.300000000000000000e+01
3.706400000033482911e+02	-1.072452868581921237e+00	2.421854259942222143e-01	2.106567604802361160e+00	5.400000000000000000e+01
3.714600000035943594e+02	-1.133712532566550024e+00	2.103231188348448910e-01	2.108064165665590295e+00	4.300000000000000000e+01
3.722800000038404278e+02	-1.003809429796142183e+00	3.183753847415555782e-01	1.807981023395408116e+00	3.700000000000000000e+01
3.731000000040722853e+02	-1.165190215317757350e+00	2.162055406200806829e-01	2.107211957396250668e+00	4.000000000000000000e+01
3.739200000043183536e+02	-9.853597854695337332e-01	2.947874535170686983e-01	1.715549111992661580e+00	5.800000000000000000e+01
3.747400000045644219e+02	-1.075165991010360145e+00	3.629593171312581745e-01	1.895445184154938900e+00	4.400000000000000000e+01
3.755600000047962794e+02	-1.075941168847053930e+00	2.312336930661551548e-01	2.105174971776856196e+00	4.800000000000000000e+01
3.763800000050423478e+02	-1.126837468220736937e+00	1.493543005199953200e-01	1.904925544966319606e+00	5.200000000000000000e+01
3.772000000052884161e+02	-9.969585897577211142e-01	2.572527979456538105e-01	1.803740767616263341e+00	5.600000000000000000e+01
3.780200000055202736e+02	-1.077806440516608788e+00	2.044678798999814973e-01	2.161641425294234864e+00	3.700000000000000000e+01
3.788400000057663419e+02	-1.098315150971941989e+00	2.022638650049444209e-01	2.099604439674841672e+00	4.900000000000000000e+01
3.796600000059981994e+02	-1.078460496816321168e+00	2.401965332041662293e-01	2.259666796377475251e+00	5.000000000000000000e+01
3.804800000062442678e+02	-1.018823861427270216e+00	1.771211635831821951e-01	1.970560575781904689e+00	4.400000000000000000e+01
3.813000000064903361e+02	-1.039017655886445013e+00	2.249513194617112077e-01	2.020498219079270186e+00	5.500000000000000000e+01
3.821200000067221936e+02	-1.039405244804795458e+00	2.818076082935885296e-01	1.899978579890648334e+00	5.600000000000000000e+01
3.829400000069682619e+02	-1.018218253742354307e+00	2.098940449738631031e-01	1.799812295350291080e+00	4.300000000000000000e+01
3.837600000072143303e+02	-1.087927562053591757e+00	2.176216885316897276e-01	2.188232592216882821e+00	4.600000000000000000e+01
3.845800000074461877e+02	-1.007976010668384603e+00	2.045121481371392491e-01	1.798087093244067347e+00	3.200000000000000000e+01
3.854000000076922561e+02	-1.018145580820162266e+00	2.616076323839848783e-01	1.807151742704551367e+00	4.300000000000000000e+01
3.862200000079383244e+02	-1.016934365450325117e+00	2.488739704986624446e-01	1.995572039571145595e+00	3.500000000000000000e+01
3.870400000081701819e+02	-1.066910141142926705e+00	1.752518685006112520e-01	1.925613610706232492e+00	3.800000000000000000e+01
3.878600000084162502e+02	-1.086595225146769650e+00	2.623986089078069739e-01	2.076756816921196958e+00	3.800000000000000000e+01
3.886800000086481077e+02	-1.095698925773090693e+00	1.492036415793371873e-01	1.976424247840483872e+00	4.300000000000000000e+01
3.895000000088941761e+02	-9.853113368547372630e-01	2.558719911566065264e-01	1.724886115842165779e+00	4.500000000000000000e+01
3.903200000091402444e+02	-1.084463486095852858e+00	1.925403407338706074e-01	1.974054693140372407e+00	6.000000000000000000e+01
3.911400000093721019e+02	-1.023421840877789535e+00	2.898408496221147601e-01	1.882745202385047278e+00	5.600000000000000000e+01
3.919600000096181702e+02	-1.141919933819190547e+00	2.072609562178424625e-01	2.173742909627197406e+00	6.200000000000000000e+01
3.927800000098642386e+02	-9.925982144263052476e-01	2.333484026444772041e-01	1.793514268384205579e+00	4.600000000000000000e+01
3.936000000100960960e+02	-1.031919933819192892e+00	1.004268015045397533e-01	2.042703631249956686e+00	4.500000000000000000e+01
3.944200000103421644e+02	-1.010611821219765005e+00	1.671805780157207266e-01	1.941768280710441275e+00	5.000000000000000000e+01
3.952400000105882327e+02	-1.089327932927737663e+00	1.243785745832681755e-01	2.042682845682410431e+00	4.200000000000000000e+01
3.960600000108200902e+02	-1.058358960631863965e+00	1.316961688582942713e-01	2.042869915790316071e+00	4.400000000000000000e+01
3.968800000110661585e+02	-9.876564557173601600e-01	2.285866284637432244e-01	1.872163206493791421e+00	4.900000000000000000e+01
3.977000000113122269e+02	-9.969539508028528729e-01	1.151695511070904843e-01	1.932724416817501734e+00	3.600000000000000000e+01
3.985200000115440844e+02	-9.961303243513661698e-01	1.524871453821212697e-01	1.973826051897376033e+00	4.300000000000000000e+01
3.993400000117901527e+02	-9.651855763628862661e-01	1.691384095726018444e-01	1.873909194167556080e+00	4.200000000000000000e+01
4.001600000120220102e+02	-1.004507295755781016e+00	1.450037459710529220e-01	1.843181699303489296e+00	5.300000000000000000e+01
4.009800000122680785e+02	-9.734656505377188296e-01	1.322359133121633334e-01	2.012599703412233154e+00	5.200000000000000000e+01
4.018000000125141469e+02	-9.930296130045785929e-01	1.885967259273311214e-01	1.943244056006122378e+00	4.700000000000000000e+01
4.026200000127460044e+02	-9.510674441054369765e-01	2.062218571644578446e-01	1.803098557033310456e+00	4.400000000000000000e+01
4.034400000129920727e+02	-9.403649391909301158e-01	2.819505104686435004e-01	1.741269427089362054e+00	4.400000000000000000e+01
4.042600000132381410e+02	-9.890810508989034133e-01	1.684650915648617797e-01	1.739440297145419478e+00	4.400000000000000000e+01
4.050800000134699985e+02	-1.107579143840302649e+00	9.371535403911401829e-02	1.929772866226135974e+00	4.000000000000000000e+01
4.059000000137160669e+02	-1.006367928470465856e+00	1.505716428709948929e-01	1.869918365198948607e+00	4.100000000000000000e+01
4.067200000139621352e+02	-9.752536103302134052e-01	8.778672482532456911e-02	1.779648152820866969e+00	5.100000000000000000e+01
4.075400000141939927e+02	-9.936063574272342436e-01	1.145575867232899725e-01	1.888650445578715420e+00	4.800000000000000000e+01
4.083600000144400610e+02	-9.819106559094592512e-01	1.219264371586668005e-01	1.697507239363748255e+00	5.100000000000000000e+01
4.091800000146719185e+02	-9.104087488508607606e-01	9.868021366984613962e-02	1.836176963040879073e+00	4.000000000000000000e+01
4.100000000149179868e+02	-1.008737271640482547e+00	1.957415271431273140e-01	1.905969107365432791e+00	5.800000000000000000e+01
4.108200000151640552e+02	-9.771384673522938158e-01	2.425636452014394706e-01	1.866073035203154262e+00	5.500000000000000000e+01
4.116400000153959127e+02	-9.663148409008037731e-01	1.993003363258427640e-01	1.675096113528546482e+00	4.500000000000000000e+01
4.124600000156419810e+02	-9.844495692312538182e-01	1.368400406290515292e-01	1.902851272233704094e+00	5.300000000000000000e+01
4.132800000158880493e+02	-9.740377560055062389e-01	1.433375363384818968e-01	1.933433268124961302e+00	4.400000000000000000e+01
4.141000000161199068e+02	-9.721240357211620164e-01	1.006893013870762132e-01	1.853828193908311661e+00	5.100000000000000000e+01
4.149200000163659752e+02	-9.606221286625640232e-01	1.274943340586087714e-01	1.793641123800410853e+00	4.300000000000000000e+01
4.157400000166120435e+02	-9.488779785299925607e-01	1.343847936640560903e-01	1.922248490774903118e+00	3.800000000000000000e+01
4.165600000168439010e+02	-1.008030127771107232e+00	8.153153407125302010e-02	1.991749637153828800e+00	4.300000000000000000e+01
4.173800000170899693e+02	-1.007036931167842653e+00	1.586611890916653778e-01	1.902040635099456978e+00	4.700000000000000000e+01
4.182000000173360377e+02	-9.661890804089559026e-01	9.570541717816105631e-02	1.812331633045083379e+00	3.600000000000000000e+01
4.190200000175678952e+02	-9.852443324204820385e-01	1.130059260664051379e-01	1.992539488720531438e+00	4.300000000000000000e+01
4.198400000178139635e+02	-9.635486309027072593e-01	1.501697518603872794e-01	1.882830486666161818e+00	5.000000000000000000e+01
4.206600000180458210e+02	-9.226281072216284684e-01	1.673335776543662945e-01	1.911604138181017376e+00	4.700000000000000000e+01
4.214800000182918893e+02	-1.021029302933440519e+00	7.473659886331063262e-02	2.161250783532752351e+00	4.500000000000000000e+01
4.223000000185379577e+02	-8.788248909603364467e-01	1.423617301004380664e-01	2.012560274288075490e+00	4.700000000000000000e+01
4.231200000187698151e+02	-8.968869463685944510e-01	7.983309285651607468e-02	1.933308554719690875e+00	4.200000000000000000e+01
4.239400000190158835e+02	-9.956272823839622532e-01	7.667229630161287446e-02	2.144223119691664792e+00	3.300000000000000000e+01
4.247600000192619518e+02	-1.034076926710570277e+00	7.375069516167620520e-02	2.236260105311059121e+00	5.200000000000000000e+01
4.255800000194938093e+02	-8.924538981149829908e-01	8.164919258733327467e-02	1.927590381633926597e+00	4.600000000000000000e+01
4.264000000197398776e+02	-9.413395799747359405e-01	1.085054814192130124e-01	1.787528024931292592e+00	4.900000000000000000e+01
4.272200000199859460e+02	-9.194500839977859385e-01	1.060451857224293803e-01	1.737029171310217279e+00	5.300000000000000000e+01
4.280400000202178035e+02	-9.872941206394720837e-01	8.409745162913395689e-02	1.826114606338244073e+00	5.300000000000000000e+01
4.288600000204638718e+02	-9.352835031255430920e-01	2.132961897024721054e-02	2.005345540339085630e+00	4.400000000000000000e+01
4.296800000206957293e+02	-9.238058203743371166e-01	7.912560407520707884e-02	1.685345540339085346e+00	5.200000000000000000e+01
4.305000000209417976e+02	-9.614318382494548842e-01	8.603314906743442236e-02	1.734285476394299863e+00	5.200000000000000000e+01
4.313200000211878660e+02	-1.020075277035235928e+00	-4.656382972361683414e-02	1.984888257853100413e+00	3.800000000000000000e+01
4.321400000214197235e+02	-9.481373324434940741e-01	1.511467284474257156e-01	1.804742758880287568e+00	4.700000000000000000e+01
4.329600000216657918e+02	-9.567080983070859190e-01	-1.184321423964185271e-02	1.914410189799568229e+00	4.500000000000000000e+01
4.337800000219118601e+02	-8.644794620265798812e-01	1.853035261675533008e-01	1.603557981530228105e+00	3.600000000000000000e+01
4.346000000221437176e+02	-9.921539285164886479e-01	2.303116972537999629e-02	1.982456346450351958e+00	4.500000000000000000e+01
4.354200000223897860e+02	-9.009184888392542945e-01	2.050253248145494922e-02	1.811728851586284605e+00	5.000000000000000000e+01
4.362400000226358543e+02	-9.487383011735488481e-01	8.809349294501700456e-02	1.822913628936339236e+00	5.100000000000000000e+01
4.370600000228677118e+02	-9.770183753483756561e-01	5.752794955711237890e-03	1.984430975367112993e+00	3.800000000000000000e+01
4.378800000231137801e+02	-9.255649169045732094e-01	-4.742508698597092121e-02	1.705698894987348169e+00	2.800000000000000000e+01
4.387000000233598485e+02	-8.746443932234910790e-01	3.035381273220316700e-02	1.862560274288076911e+00	4.400000000000000000e+01
4.395200000235917059e+02	-9.235058507758431290e-01	7.278443111216503780e-03	1.762165348504725060e+00	4.300000000000000000e+01
4.403400000238377743e+02	-1.002100840946832605e+00	-1.576275573620478099e-02	1.962477132017896864e+00	4.300000000000000000e+01
4.411600000240696318e+02	-9.108654012695982516e-01	6.172569240665559676e-02	1.791978278396824109e+00	4.200000000000000000e+01
4.419800000243157001e+02	-8.693877185183911394e-01	5.907745745525083692e-02	1.650772715479224217e+00	4.700000000000000000e+01
4.428000000245617684e+02	-9.574497739266512042e-01	4.608751476818362391e-02	1.678382375211565858e+00	4.200000000000000000e+01
4.436200000247936259e+02	-9.264081287085890182e-01	7.379807293922624467e-02	1.776823457645702931e+00	3.900000000000000000e+01
4.444400000250396943e+02	-9.367957176269374742e-01	5.983426320551110678e-02	1.875202183377208343e+00	3.800000000000000000e+01
4.452600000252857626e+02	-9.251969133387518696e-01	2.682723513165718998e-02	1.725035898836850379e+00	3.700000000000000000e+01
4.460800000255176201e+02	-9.239856979689129446e-01	-6.709439932478744595e-03	1.824495474080682911e+00	4.700000000000000000e+01
4.469000000257636884e+02	-9.630167256730413072e-01	-3.940893104423359716e-02	2.144578616350862887e+00	4.500000000000000000e+01
4.477200000260097568e+02	-9.021930992215505540e-01	1.725941853303147866e-02	1.775202183377205145e+00	3.800000000000000000e+01
4.485400000262416143e+02	-9.303520518593977329e-01	-6.513253561662324387e-02	1.975222968944752466e+00	5.100000000000000000e+01
4.493600000264876826e+02	-9.800371358632400387e-01	-1.778077056802729317e-02	2.223497766838530509e+00	5.000000000000000000e+01
4.501800000267337509e+02	-8.986079017268320257e-01	-6.054860322691801855e-02	1.832894985379729391e+00	5.200000000000000000e+01
4.510000000269656084e+02	-9.177842752753395672e-01	-2.294055737657352267e-02	1.972271418353386707e+00	4.700000000000000000e+01
4.518200000272116768e+02	-8.963065925241373577e-01	4.206183030625254560e-03	1.801502352354228620e+00	4.200000000000000000e+01
4.526400000274435342e+02	-9.161370223723590556e-01	1.112162403435537072e-01	1.931918063705124311e+00	4.700000000000000000e+01
4.534600000276896026e+02	-9.248046854655367355e-01	-2.144907999463363524e-02	2.092416917326199055e+00	3.700000000000000000e+01
4.542800000279356709e+02	-8.931816568699542103e-01	-1.365309488967447749e-02	2.013352267865714751e+00	4.300000000000000000e+01
4.551000000281675284e+02	-8.221642359592866711e-01	4.316902316864101863e-02	1.803144412190269108e+00	4.200000000000000000e+01
4.559200000284135967e+02	-9.206865532080872327e-01	7.428982454165122817e-04	1.912396131758654860e+00	5.500000000000000000e+01
4.567400000286596651e+02	-8.796449079900234835e-01	-1.785738998504982078e-03	1.912479274028834553e+00	4.400000000000000000e+01
4.575600000288915226e+02	-9.189908516903120272e-01	-5.453648627060836418e-02	1.901730993597221087e+00	3.700000000000000000e+01
4.583800000291375909e+02	-8.687001600015484826e-01	-1.740683125019515387e-02	1.871232139976143571e+00	4.500000000000000000e+01
4.592000000293836592e+02	-8.276100661686953686e-01	-2.049928625796759718e-02	1.840130504896267283e+00	4.800000000000000000e+01
4.600200000296155167e+02	-8.259870375731139802e-01	-3.284204303637849875e-03	1.739735579112915431e+00	4.100000000000000000e+01
4.608400000298615851e+02	-8.354298785029872221e-01	-4.584701232112742275e-02	1.679070440951480947e+00	3.900000000000000000e+01
4.616600000300934425e+02	-8.748242708180669069e-01	-7.965600282251017461e-03	1.877698593493523305e+00	4.000000000000000000e+01
4.624800000303395109e+02	-8.728863262263217848e-01	-1.001354444037243496e-01	1.887968805871606648e+00	3.700000000000000000e+01
4.633000000305855792e+02	-8.114813163973124688e-01	7.079637550605255569e-03	1.878758657438309498e+00	5.100000000000000000e+01
4.641200000308174367e+02	-8.797129419573472831e-01	-5.580779281576475626e-02	1.888197447114595917e+00	5.400000000000000000e+01
4.649400000310635050e+02	-8.486955210466806676e-01	2.217613154381226082e-02	1.747137383169809155e+00	5.300000000000000000e+01
4.657600000313095734e+02	-8.468060250697355684e-01	-2.088215269039395139e-02	1.897594665655796931e+00	4.200000000000000000e+01
4.665800000315414309e+02	-7.647469589410089696e-01	-3.855009990678226472e-03	1.648031162574239872e+00	4.600000000000000000e+01
4.674000000317874992e+02	-8.628574629640581861e-01	-4.629822030068453387e-02	1.967615451223343470e+00	4.300000000000000000e+01
4.682200000320335675e+02	-7.704592565317796016e-01	-8.707259837123615398e-03	1.749028869816390497e+00	4.800000000000000000e+01
4.690400000322654250e+02	-8.180852744068971560e-01	-5.138966556209645375e-02	1.818800228573399735e+00	4.500000000000000000e+01
4.698600000325114934e+02	-8.659050867411881569e-01	-3.446503518308396963e-02	1.817469952250528209e+00	4.200000000000000000e+01
4.706800000327575617e+02	-8.325621323204330793e-01	-1.167373916252554267e-01	1.715329038793409921e+00	5.300000000000000000e+01
4.715000000329894192e+02	-8.306968606508799979e-01	-1.297615050858915708e-01	1.744954898577603331e+00	5.400000000000000000e+01
4.723200000332354875e+02	-7.875961493040968264e-01	-7.208511768841319167e-02	1.855703179009219994e+00	5.100000000000000000e+01
4.731400000334673450e+02	-8.355613074827665798e-01	-8.541676811115017642e-02	1.844747042902154632e+00	4.500000000000000000e+01
4.739600000337134134e+02	-8.518307641436653199e-01	-7.756952684583851010e-02	1.773624622254734717e+00	4.400000000000000000e+01
4.747800000339594817e+02	-8.288753986412569219e-01	-5.979062712766491927e-02	1.823146554201203529e+00	4.800000000000000000e+01
4.756000000341913392e+02	-8.650479580725711770e-01	-4.213132511696926485e-02	1.843292053174018008e+00	4.300000000000000000e+01
4.764200000344374075e+02	-7.519230224183832689e-01	-7.498458470977453771e-02	1.742959484093299594e+00	4.400000000000000000e+01
4.772400000346834759e+02	-7.788707596863897464e-01	-9.761573427439529382e-02	1.960506787123010852e+00	2.800000000000000000e+01
4.780600000349153333e+02	-8.562545344875402975e-01	-1.696147245280368310e-01	1.869218081935230202e+00	2.700000000000000000e+01
4.788800000351614017e+02	-7.731538231407526496e-01	4.754910126594324993e-02	1.639031011827325912e+00	4.300000000000000000e+01
4.797000000354074700e+02	-8.506829437862837295e-01	-1.144840597612635236e-01	1.878428230368525575e+00	4.700000000000000000e+01
4.805200000356393275e+02	-8.180667185874312963e-01	-6.697852623162248165e-02	1.887929376747450760e+00	5.900000000000000000e+01
4.813400000358853958e+02	-7.846753155518797485e-01	-6.969510273015799839e-02	1.877804663342182323e+00	5.800000000000000000e+01
4.821600000361314642e+02	-8.921317632752234772e-01	-1.117111783705855288e-01	2.188407444800981594e+00	5.600000000000000000e+01
4.829800000363633217e+02	-7.678198365585995333e-01	-9.372725401100900910e-02	1.749134939665051292e+00	6.100000000000000000e+01
4.838000000366093900e+02	-7.659061162742535345e-01	-3.618754970779569646e-02	1.840236574744928078e+00	5.700000000000000000e+01
4.846200000368412475e+02	-8.729023021570512242e-01	-9.871618695171946456e-02	1.870922498473907680e+00	5.100000000000000000e+01
4.854400000370873158e+02	-8.094866748141082979e-01	-9.064683565822839739e-02	1.771255067554625029e+00	4.900000000000000000e+01
4.862600000373333842e+02	-7.965797579264943806e-01	-7.297044826075094193e-02	1.911047211879177254e+00	4.400000000000000000e+01
4.870800000375652417e+02	-8.141815514942152276e-01	-6.505486544830496598e-02	1.860589929393190900e+00	4.700000000000000000e+01
4.879000000378113100e+02	-7.511535130696191942e-01	-8.749807575831169970e-02	1.909384366475586958e+00	4.700000000000000000e+01
4.887200000380573783e+02	-8.482223718746073615e-01	-3.929204137055641866e-02	1.958885512854511290e+00	4.100000000000000000e+01
4.895400000382892358e+02	-7.159452869793145879e-01	-8.190610554839317103e-02	1.789405152043133995e+00	3.600000000000000000e+01
4.903600000385353042e+02	-7.729899214769062610e-01	-1.838880104152504913e-01	1.788178803557988417e+00	5.100000000000000000e+01
4.911800000387813725e+02	-9.000587802818973415e-01	-1.856648906407123434e-01	2.214936255020992562e+00	5.500000000000000000e+01
4.920000000390132300e+02	-8.077574710792045920e-01	-7.824478404498158568e-02	1.827139525180747626e+00	3.700000000000000000e+01
4.928200000392592983e+02	-9.158679751022535953e-01	-9.147392214701888236e-02	2.130070290204569616e+00	4.500000000000000000e+01
4.936400000394911558e+02	-7.725250206815008625e-01	-1.431995462121253837e-01	1.837409737558829192e+00	4.600000000000000000e+01
4.944600000397372241e+02	-7.489398231867792077e-01	-8.518145107898433821e-02	1.928573729341339416e+00	4.200000000000000000e+01
4.952800000399832925e+02	-8.456453173808178292e-01	-8.798345451143596563e-02	2.061192710851988963e+00	3.700000000000000000e+01
4.961000000402151500e+02	-7.509942503606374942e-01	-1.306316894628434255e-01	1.801920205716058376e+00	5.100000000000000000e+01
4.969200000404612183e+02	-7.068518937957914972e-01	-1.045442430362104602e-01	1.740361288150197083e+00	2.800000000000000000e+01
4.977400000407072866e+02	-7.529760046123055162e-01	-8.857639431705699451e-02	1.898282731395712020e+00	4.000000000000000000e+01
4.985600000409391441e+02	-7.279131243663812256e-01	-5.347990032385219195e-02	1.768740013881700435e+00	5.600000000000000000e+01
4.993800000411852125e+02	-7.723657579725227151e-01	-1.376999908593177224e-01	1.840361288150196728e+00	5.100000000000000000e+01
5.002000000414312808e+02	-7.564792512751097320e-01	-1.829964607621281658e-01	1.640278145880017746e+00	4.500000000000000000e+01
5.010200000416631383e+02	-6.699871368927716730e-01	-1.578316252217906168e-01	1.705830034425423136e+00	5.000000000000000000e+01
5.018400000419092066e+02	-7.235676954326244470e-01	-1.537260836620149007e-01	1.762816127131422661e+00	4.700000000000000000e+01
5.026600000421552750e+02	-6.855494496842968744e-01	1.058448253916211002e-02	1.569033153838260475e+00	4.700000000000000000e+01
5.034800000423871325e+02	-7.181610359282810663e-01	-1.350024389389599122e-01	1.778035446596108571e+00	4.500000000000000000e+01
5.043000000426332008e+02	-7.409664166314406941e-01	2.732622239535587028e-02	1.618160160001378856e+00	5.800000000000000000e+01
5.051200000428650583e+02	-7.537233487198040649e-01	-9.971295695934578873e-02	1.918160160001377790e+00	4.400000000000000000e+01
5.059400000431111266e+02	-7.051479439013501604e-01	-1.373330394646785635e-01	1.758638228054911323e+00	5.000000000000000000e+01
5.067600000433571950e+02	-6.274203898417773928e-01	-8.375714489518948369e-02	1.539656720864606143e+00	3.900000000000000000e+01
5.075800000435890524e+02	-7.494748170156384504e-01	-5.190687439079866294e-02	1.699303366216344813e+00	4.100000000000000000e+01
5.084000000438351208e+02	-7.109963094267666150e-01	-1.286726875569694784e-01	1.809843790972509581e+00	3.500000000000000000e+01
5.092200000440811891e+02	-7.329780636784359871e-01	-1.247721706385913620e-01	1.969677506432152114e+00	4.500000000000000000e+01
5.100400000443130466e+02	-7.547175748561372188e-01	-1.001028113149686760e-01	1.899906147675142876e+00	3.500000000000000000e+01
5.108600000445591149e+02	-7.380801146294224679e-01	-1.149721465481974292e-01	1.941028568322566983e+00	4.600000000000000000e+01
5.116800000448051833e+02	-8.210792897917542632e-01	-1.095852009796747240e-01	1.861111710592746604e+00	3.500000000000000000e+01
5.125000000450370408e+02	-7.256045963200854487e-01	-4.365152303408947887e-02	2.070675213674302739e+00	4.000000000000000000e+01
5.133200000452831091e+02	-6.903963702297790661e-01	-1.272223688717932788e-01	1.753086339509502878e+00	3.600000000000000000e+01
5.141400000455149666e+02	-7.247763309137269516e-01	-5.973392072892913518e-02	1.833356551887586505e+00	2.900000000000000000e+01
5.149600000457610349e+02	-6.803917312749092616e-01	-1.819550210107543364e-01	1.780405001296221812e+00	5.700000000000000000e+01
5.157800000460071033e+02	-6.967823094727947364e-01	-1.238514989436954039e-01	1.889594364161972351e+00	4.200000000000000000e+01
5.166000000462389607e+02	-6.338996168925792318e-01	-8.597008690482077498e-02	1.528097803298743784e+00	5.200000000000000000e+01
5.174200000464850291e+02	-7.311622701567443983e-01	-7.679018547041494003e-02	1.885395679517916534e+00	4.800000000000000000e+01
5.182400000467310974e+02	-7.190305311058278193e-01	-1.186354072430066964e-01	1.832859840277448527e+00	4.300000000000000000e+01
5.190600000469629549e+02	-6.983280261913193954e-01	-8.913088345972219884e-02	1.911820561900203330e+00	5.400000000000000000e+01
5.198800000472090233e+02	-7.074075025102430914e-01	-8.931882271433622122e-02	1.871571135089666882e+00	5.800000000000000000e+01
5.207000000474550916e+02	-6.565838760587503486e-01	-1.498313843178351590e-01	1.861196994873859367e+00	4.400000000000000000e+01
5.215200000476869491e+02	-6.660024926812297963e-01	-9.025851898741699131e-02	1.870490285577336209e+00	3.900000000000000000e+01
5.223400000479330174e+02	-6.353242120741189325e-01	-1.594384204218215473e-01	1.738515656660574393e+00	5.100000000000000000e+01
5.231600000481790858e+02	-6.446459314670107688e-01	-8.935299348790515239e-02	1.616333172068369350e+00	4.600000000000000000e+01
5.239800000484109432e+02	-6.753726606889127737e-01	-1.590625419125899498e-01	1.785460178231485173e+00	4.100000000000000000e+01
5.248000000486570116e+02	-5.957602496072631482e-01	-1.589087734315395295e-01	1.795169180285856925e+00	3.900000000000000000e+01
5.256200000488888691e+02	-6.156633523776751105e-01	-6.909671268615369399e-02	1.735688819474477285e+00	3.800000000000000000e+01
5.264400000491349374e+02	-6.059298197590408108e-01	-1.986524926297921212e-01	1.785584891636753824e+00	4.800000000000000000e+01
5.272600000493810057e+02	-6.366081003661498983e-01	-2.181399310262932545e-01	1.775813532879746859e+00	3.600000000000000000e+01
5.280800000496128632e+02	-7.369714649771008652e-01	-7.725149091356442455e-02	1.885834318447292546e+00	4.500000000000000000e+01
5.289000000498589316e+02	-5.774075025102423098e-01	-3.585048919733324624e-02	1.545023681313043795e+00	5.200000000000000000e+01
5.297200000501049999e+02	-5.976255212768126768e-01	-1.954062691409710339e-01	1.604109116341071228e+00	4.900000000000000000e+01
5.305400000503368574e+02	-4.973348295880537506e-01	-1.646203413489431000e-01	1.554275400881429903e+00	3.500000000000000000e+01
5.313600000505829257e+02	-6.175528483546237624e-01	-1.939369258776117988e-01	1.682591769910297685e+00	5.300000000000000000e+01
5.321800000508289941e+02	-5.274075025102451519e-01	-1.533218519534145230e-01	1.632051345154133415e+00	4.200000000000000000e+01
5.330000000510608515e+02	-6.081100074247505205e-01	-2.911802670615415423e-03	1.601573277100602155e+00	5.400000000000000000e+01
5.338200000513069199e+02	-5.479646615803712706e-01	-1.219891917843209939e-01	1.569889646129469796e+00	3.800000000000000000e+01
5.346400000515387774e+02	-6.372137080510675844e-01	-1.815791425015227389e-01	1.597104380078461006e+00	3.400000000000000000e+01
5.354600000517848457e+02	-6.265838760587509881e-01	-2.206394462284446689e-01	1.695399963539786725e+00	3.900000000000000000e+01
5.362800000520309140e+02	-6.157602496072627218e-01	-2.202806531059930961e-01	1.724028116081827378e+00	4.100000000000000000e+01
5.371000000522627715e+02	-6.048881745409779853e-01	-1.996655791817953940e-01	1.832344485110695587e+00	4.500000000000000000e+01
5.379200000525088399e+02	-6.537496320933318117e-01	-1.997680915024950821e-01	1.742095058300154875e+00	4.900000000000000000e+01
5.387400000527549082e+02	-5.532409216379985395e-01	-2.093067860593471607e-01	1.611325992300999488e+00	2.900000000000000000e+01
5.395600000529867657e+02	-6.223203979569227329e-01	-9.969974995536290407e-02	1.869725503600045968e+00	4.600000000000000000e+01
5.403800000532328340e+02	-5.813029770462563306e-01	-1.289479929369026223e-01	1.667459876737659386e+00	3.900000000000000000e+01
5.412000000534789024e+02	-5.407458179761306383e-01	-2.392213591254321869e-01	1.716337456090236913e+00	4.500000000000000000e+01
5.420200000537107599e+02	-5.798979672172439592e-01	-2.488113098426349978e-01	1.865797031334071931e+00	4.900000000000000000e+01
5.428400000539568282e+02	-5.175724337071549996e-01	-1.881108089845202613e-01	1.576129600414789778e+00	4.700000000000000000e+01
5.436600000542028965e+02	-5.772090690961988457e-01	-1.988454806161996657e-01	1.875464462253354725e+00	3.300000000000000000e+01
5.444800000544347540e+02	-5.458040592671906666e-01	-2.283670897862695170e-01	1.645672317928804418e+00	4.100000000000000000e+01
5.453000000546808224e+02	-5.946170682047480227e-01	-2.085721144276675432e-01	1.775256606577906737e+00	3.900000000000000000e+01
5.461200000549126798e+02	-6.731636097609428049e-01	-2.386233705880176359e-01	1.915464462253355649e+00	3.000000000000000000e+01
5.469400000551587482e+02	-5.614436839357725972e-01	-1.593067860593482266e-01	1.596108814847244872e+00	3.100000000000000000e+01
5.477600000554048165e+02	-5.691908233478706336e-01	-1.789309075501179791e-01	1.595485247820901620e+00	4.000000000000000000e+01
5.485800000556366740e+02	-5.575677947522876821e-01	-1.894263837668308526e-01	1.714799324091920596e+00	5.400000000000000000e+01
5.494000000558827423e+02	-5.455571772383542850e-01	-2.797680915024951531e-01	1.844258899335756041e+00	4.100000000000000000e+01
5.502200000561288107e+02	-5.036434569540109152e-01	-1.697168353421467657e-01	1.832450554959354605e+00	4.200000000000000000e+01
5.510400000563606682e+02	-5.413905963661118648e-01	-2.200756284645954963e-01	1.851619132257560807e+00	4.400000000000000000e+01
5.518600000566067365e+02	-4.787985954746538653e-01	-2.706394462284436031e-01	1.741847773500555974e+00	5.000000000000000000e+01
5.526800000568528048e+02	-4.974420342604393142e-01	-1.416474840486543485e-01	1.961141064204030116e+00	4.800000000000000000e+01
5.535000000570846623e+02	-5.455283139760922495e-01	-2.124504972274667836e-01	1.861161849771574950e+00	4.800000000000000000e+01
5.543200000573307307e+02	-5.523064810923212775e-01	-1.430484857648828267e-01	2.011141064204030826e+00	3.900000000000000000e+01
5.551400000575767990e+02	-5.105865552671531304e-01	-2.433389373401997346e-01	1.861452847717202985e+00	4.600000000000000000e+01
5.559600000578086565e+02	-5.174131709981750760e-01	-2.140223528115274831e-01	1.862783124040072735e+00	4.700000000000000000e+01
5.567800000580547248e+02	-4.747000485697334682e-01	-2.650133052449561433e-01	1.843739260147135184e+00	4.600000000000000000e+01
5.576000000582865823e+02	-5.220111504486943943e-01	-2.067047585364996110e-01	1.852990979715519515e+00	4.600000000000000000e+01
5.584200000585326507e+02	-5.189588877167015113e-01	-2.475590278756598650e-01	1.879561361070619441e+00	5.000000000000000000e+01
5.592400000587787190e+02	-4.757370548329298288e-01	-2.284474679883921056e-01	1.866963165127517144e+00	5.400000000000000000e+01
5.600600000590105765e+02	-4.826605677935393857e-01	-2.297459573839191194e-01	1.854094756806331290e+00	4.500000000000000000e+01
5.608800000592566448e+02	-5.286393327656764285e-01	-2.114886668358106903e-01	1.801579703133407762e+00	4.200000000000000000e+01
5.617000000595027132e+02	-4.748845651191793138e-01	-1.240173040797323267e-01	2.101143206214965531e+00	4.300000000000000000e+01
5.625200000597345706e+02	-5.090222827291590590e-01	-1.950253418999441379e-01	1.823034692861545736e+00	4.300000000000000000e+01
5.633400000599806390e+02	-5.323848225024452319e-01	-1.675539791438662718e-01	1.836401954803807968e+00	3.700000000000000000e+01
5.641600000602267073e+02	-4.455051192017585038e-01	-1.000655310010074572e-01	1.576381169236263702e+00	5.300000000000000000e+01
5.649800000604585648e+02	-4.160576393170174470e-01	-1.530042175277284144e-01	1.573097049564180949e+00	2.900000000000000000e+01
5.658000000607046331e+02	-4.661498975917393039e-01	-1.952765739699007241e-01	1.497755158705157186e+00	4.900000000000000000e+01
5.666200000609364906e+02	-4.550067161892279444e-01	-2.386765659397678263e-01	1.555115391626964438e+00	4.100000000000000000e+01
5.674400000611825590e+02	-4.330156840278220898e-01	-1.911539470233396543e-01	1.574408682330439291e+00	3.700000000000000000e+01
5.682600000614286273e+02	-4.898134364965827103e-01	-1.233579619183782228e-01	1.902163841035598324e+00	4.600000000000000000e+01
5.690800000616604848e+02	-4.961751514321974810e-01	-1.452544398513229140e-01	1.741727344117155241e+00	3.000000000000000000e+01
5.699000000619065531e+02	-4.327064365195951723e-01	-1.673046862653144728e-01	1.821685772982066354e+00	4.500000000000000000e+01
5.707200000621526215e+02	-3.492134972995941666e-01	-8.911573726433985598e-02	1.481581845144342324e+00	4.800000000000000000e+01
5.715400000623844790e+02	-3.966653060680656040e-01	-2.510805567444140962e-01	1.620895921415364427e+00	3.200000000000000000e+01
5.723600000626305473e+02	-4.153525545137757291e-01	-2.426353269416878788e-01	1.618484795580164004e+00	3.700000000000000000e+01
5.731800000628766156e+02	-4.548634294109756837e-01	-1.638142186297333325e-01	1.836364667690588703e+00	4.200000000000000000e+01
5.740000000631084731e+02	-5.139867153898212138e-01	-2.350443664781263209e-01	1.684618680016820136e+00	4.300000000000000000e+01
5.748200000633545415e+02	-4.547814785790507131e-01	-1.661890873926061829e-01	1.634660251151911936e+00	4.800000000000000000e+01
5.756400000636006098e+02	-4.261576251457999120e-01	-1.872654667599533695e-01	1.744701822287000326e+00	4.500000000000000000e+01
5.764600000638324673e+02	-4.489630058489559872e-01	-2.071116982789007466e-01	1.724972034665084308e+00	4.500000000000000000e+01
5.772800000640785356e+02	-4.322770970074518715e-01	-2.172996375335181085e-01	1.723891185152753636e+00	5.600000000000000000e+01
5.781000000643103931e+02	-4.464390389248276136e-01	-2.570091859582017690e-01	1.634597894449278499e+00	4.700000000000000000e+01
5.789200000645564614e+02	-4.315699531380783327e-01	-1.571800398260361220e-01	1.684452395476460751e+00	4.700000000000000000e+01
5.797400000648025298e+02	-4.783723445617038550e-01	-1.771458690524703172e-01	1.742789550072878058e+00	3.900000000000000000e+01
5.805600000650343873e+02	-4.150778387557441107e-01	-2.565820512886212157e-01	1.721043562399110272e+00	3.700000000000000000e+01
5.813800000652804556e+02	-4.123647163273034266e-01	-1.360353189115581785e-01	1.679900356184143462e+00	4.200000000000000000e+01
5.822000000655265239e+02	-4.107901363465131794e-01	-2.358644650437220491e-01	1.678965005644627695e+00	4.400000000000000000e+01
5.830200000657583814e+02	-3.786341729882032325e-01	-9.533481805344479199e-02	1.626387595269068953e+00	5.800000000000000000e+01
5.838400000660044498e+02	-4.273502846961747537e-01	-2.049418541574290487e-01	1.695223603486558872e+00	5.000000000000000000e+01
5.846600000662505181e+02	-4.566720040890608345e-01	-1.252493911195280418e-01	1.734267467379495997e+00	4.800000000000000000e+01
5.854800000664823756e+02	-3.964782096298886671e-01	-1.254202449873602632e-01	1.552937191056626531e+00	5.400000000000000000e+01
5.863000000667284439e+02	-4.661632936337287703e-01	-2.049418541574290487e-01	1.751440630193396686e+00	5.300000000000000000e+01
5.871200000669745123e+02	-4.358968262523639225e-01	-2.950785372516975258e-01	1.491045704410046469e+00	3.400000000000000000e+01
5.879400000672063697e+02	-4.156303588710024144e-01	-2.048051710631622058e-01	1.770505279653880493e+00	4.500000000000000000e+01
5.887600000674524381e+02	-4.156788074857935555e-01	-2.046855733556789403e-01	1.670546850788969806e+00	4.100000000000000000e+01
5.895800000676842956e+02	-4.361632936337311861e-01	-1.949076833838638834e-01	1.728780077547659388e+00	4.800000000000000000e+01
5.904000000679303639e+02	-4.463328637855070724e-01	-2.141559263653984857e-01	1.566140310469464225e+00	4.600000000000000000e+01
5.912200000681764323e+02	-3.369384714704271033e-01	-2.644634633274982605e-01	1.544144895985162691e+00	3.500000000000000000e+01
5.920400000684082897e+02	-3.679558923810919424e-01	-2.649076833838641676e-01	1.562793834094748036e+00	5.500000000000000000e+01
5.928600000686543581e+02	-3.894335751322959283e-01	-1.756594404023257283e-01	1.732565192851753366e+00	5.400000000000000000e+01
5.936800000689004264e+02	-4.389248646769630113e-01	-9.540315960057732525e-02	1.793251116580734106e+00	5.200000000000000000e+01
5.945000000691322839e+02	-4.700391828172136854e-01	-8.620617277938968925e-02	1.812939333067561165e+00	5.600000000000000000e+01
5.953200000693783522e+02	-4.805236689651479765e-01	-1.568041613168027482e-01	1.961775341285049379e+00	3.700000000000000000e+01
5.961400000696244206e+02	-4.114684169536229064e-01	-1.564795389679201065e-01	1.791712984582414236e+00	4.300000000000000000e+01
5.969600000698562781e+02	-5.424858378642873902e-01	-2.682222484198142354e-01	1.971027060853435486e+00	4.100000000000000000e+01
5.977800000701023464e+02	-4.130672212418105005e-01	-2.085468707686981560e-01	1.679052431936678857e+00	5.500000000000000000e+01
5.986000000703342039e+02	-4.141573150746662435e-01	-1.795890793624757009e-01	1.709551285557752820e+00	3.600000000000000000e+01
5.994200000705802722e+02	-4.247629227595837165e-01	-1.597599332303065722e-01	1.609551285557753175e+00	4.300000000000000000e+01
6.002400000708263406e+02	-4.155138762888839210e-01	-3.099478724849245026e-01	1.649010860801588763e+00	4.300000000000000000e+01
6.010600000710581980e+02	-4.267735402735173267e-01	-1.608533979844377626e-01	1.778262580369974089e+00	4.500000000000000000e+01
6.018800000713042664e+02	-3.682512230247212415e-01	-1.809388249183552233e-01	1.546703662804111090e+00	4.900000000000000000e+01
6.027000000715503347e+02	-3.381785501025262874e-01	-1.504091779280702923e-01	1.444749819454896667e+00	4.300000000000000000e+01
6.035200000717821922e+02	-3.893413168575730054e-01	-1.603408363809375459e-01	1.603294829726760184e+00	4.700000000000000000e+01
6.043400000720282605e+02	-4.612550371419210649e-01	-1.415368134557670743e-01	1.800842132756468317e+00	5.000000000000000000e+01
6.051600000722743289e+02	-3.821997851303926552e-01	-1.918614358046504265e-01	1.729532642001142762e+00	3.600000000000000000e+01
6.059800000725061864e+02	-4.134594491150238582e-01	-8.252776588919452649e-02	1.728971431677431170e+00	4.200000000000000000e+01
6.068000000727522547e+02	-4.533867761928345175e-01	-1.723910827949293179e-01	1.699449499730963709e+00	4.100000000000000000e+01
6.076200000729983230e+02	-4.438712623407692348e-01	-1.424594243420642670e-01	1.869075359515157686e+00	5.800000000000000000e+01
6.084400000732301805e+02	-4.049129075588293603e-01	-2.129890713323447926e-01	1.749407928595873685e+00	4.100000000000000000e+01
6.092600000734762489e+02	-4.054458423215567819e-01	-2.026815343702459415e-01	1.709532642001143188e+00	4.800000000000000000e+01
6.100800000737081064e+02	-3.961241229286702747e-01	-1.331257544266062354e-01	1.839387143028330840e+00	3.700000000000000000e+01
6.109000000739541747e+02	-4.469719736875568117e-01	-2.029890713323432294e-01	1.839823639946770228e+00	4.400000000000000000e+01
6.117200000742002430e+02	-4.172626653763167326e-01	-2.026473635966805631e-01	1.650364064702934286e+00	4.300000000000000000e+01
6.125400000744321005e+02	-3.382316376721909990e-01	-1.732453521340922009e-01	1.649491070866053732e+00	4.500000000000000000e+01
6.133600000746781689e+02	-4.486192265905355470e-01	-1.626986197570268189e-01	1.718493363623903036e+00	4.700000000000000000e+01
6.141800000749242372e+02	-4.480620675204125547e-01	-8.274987591737570369e-02	1.689407928595874964e+00	4.200000000000000000e+01
6.150000000751560947e+02	-4.185950022831406159e-01	-1.020664604460499447e-01	1.518909074974800433e+00	3.900000000000000000e+01
6.158200000754021630e+02	-3.880862918278076279e-01	-1.725961074363286940e-01	1.787017588328216888e+00	4.300000000000000000e+01
6.166400000756482314e+02	-3.388130210497095618e-01	-1.222373143138817397e-01	1.555230029519361068e+00	5.600000000000000000e+01
6.174600000758800888e+02	-4.288856939719032368e-01	-2.020835458328313905e-01	1.643795825358768781e+00	4.300000000000000000e+01
6.182800000761261572e+02	-4.793217315050437577e-01	-1.221006312196148968e-01	1.793213829467513065e+00	5.300000000000000000e+01
6.191000000763580147e+02	-4.491279370458691744e-01	-2.315026426822033301e-01	1.842652619143803960e+00	3.900000000000000000e+01
6.199200000766040830e+02	-4.491521613532682977e-01	-1.909559103051368112e-01	1.781966695414823221e+00	4.600000000000000000e+01
6.207400000768501513e+02	-3.791037127384733196e-01	-2.503750071545027822e-01	1.661114487145486152e+00	4.400000000000000000e+01
6.215600000770820088e+02	-4.398546662677738084e-01	-2.602383240602375025e-01	1.751758839739377294e+00	5.500000000000000000e+01
6.223800000773280772e+02	-3.787403481275219974e-01	-2.592815424003767077e-01	1.642091408820093079e+00	4.800000000000000000e+01
6.232000000775741455e+02	-3.484496564387598028e-01	-1.684785292215629227e-01	1.632964402656973846e+00	4.600000000000000000e+01
6.240200000778060030e+02	-4.392490585828543459e-01	-2.088714931175772449e-01	1.682964402656974556e+00	4.800000000000000000e+01
6.248400000780520713e+02	-4.393944044272348748e-01	-1.586493830893953572e-01	1.871945909847278600e+00	5.400000000000000000e+01
6.256600000782981397e+02	-4.100484607269478943e-01	-1.789398346647157467e-01	1.720241493308602543e+00	5.200000000000000000e+01
6.264800000785299972e+02	-4.001211336491365955e-01	-1.882393338065977417e-01	1.648682575742743239e+00	5.000000000000000000e+01
6.273000000787760655e+02	-4.397819933455835439e-01	-1.787518954100946189e-01	1.687393870554959818e+00	5.100000000000000000e+01
6.281200000790221338e+02	-4.405329468748817590e-01	-1.889398346647119808e-01	1.836396163312810970e+00	5.100000000000000000e+01
6.289400000792539913e+02	-3.998546662677711083e-01	-1.691277739193264296e-01	1.796063594232091276e+00	4.400000000000000000e+01
6.297600000795000597e+02	-4.102422551861213407e-01	-2.291448593061105043e-01	1.795273742665386862e+00	6.000000000000000000e+01
6.305800000797319171e+02	-4.706782927192652011e-01	-3.388031515704454932e-01	1.994234464288146214e+00	4.500000000000000000e+01
6.314000000799779855e+02	-3.906056197970713129e-01	-2.090252615986276652e-01	1.813486183856532818e+00	4.100000000000000000e+01
6.322200000802240538e+02	-3.705813954896761686e-01	-2.993840547210773195e-01	1.813590111694255214e+00	4.700000000000000000e+01
6.330400000804559113e+02	-4.212112274819901359e-01	-2.499478724849240052e-01	1.663673253964436327e+00	4.000000000000000000e+01
6.338600000807019796e+02	-4.107994142562461093e-01	-2.598966163245712835e-01	1.652280620938931577e+00	4.200000000000000000e+01
6.346800000809480480e+02	-4.005571711822817349e-01	-3.097257624567415490e-01	1.550971130183608437e+00	4.800000000000000000e+01
6.355000000811799055e+02	-4.104602739526921340e-01	-1.998111893906582281e-01	1.689578497158104042e+00	4.300000000000000000e+01
6.363200000814259738e+02	-4.097577690381850601e-01	-1.701358117395397329e-01	1.748414505375592398e+00	5.500000000000000000e+01
6.371400000816720421e+02	-4.094913016568195729e-01	-3.106483733430369654e-01	1.560596989967800496e+00	3.600000000000000000e+01
6.379600000819038996e+02	-4.300242364195518974e-01	-1.717076673235986561e-01	1.831469983804684176e+00	4.200000000000000000e+01
6.387800000821499680e+02	-4.190310398162822025e-01	-1.426473635966782894e-01	1.800576204400254454e+00	5.000000000000000000e+01
6.396000000823818255e+02	-4.991521613532654555e-01	-1.835699744829746294e-01	1.728539218780861475e+00	4.700000000000000000e+01
6.404200000826278938e+02	-5.780378432130142130e-01	-1.940654506996892792e-01	1.957105014620266203e+00	4.400000000000000000e+01
6.412400000828739621e+02	-4.375049084502862229e-01	-1.548001223313679731e-01	1.716481447593922738e+00	4.700000000000000000e+01
6.420600000831058196e+02	-4.270688709171430730e-01	-2.053981108687832347e-01	1.646065736243027544e+00	4.000000000000000000e+01
6.428800000833518880e+02	-4.355669638585428771e-01	-2.658081601515789316e-01	1.625546097054407113e+00	3.600000000000000000e+01
6.437000000835979563e+02	-4.058092069325134332e-01	-2.264915756229122223e-01	1.805130385703511919e+00	4.600000000000000000e+01
6.445200000838298138e+02	-3.762694687730494536e-01	-2.877217234713089766e-01	1.635213527973689907e+00	4.000000000000000000e+01
6.453400000840758821e+02	-5.860514500064777366e-01	-3.382001143012356437e-01	1.904195035163992245e+00	4.200000000000000000e+01
6.461600000843219505e+02	-3.461725715434624817e-01	-1.785759928104688754e-01	1.552573760895494814e+00	5.100000000000000000e+01
6.469800000845538079e+02	-3.766812819987936933e-01	-1.798232260456451570e-01	1.822552975327949909e+00	4.500000000000000000e+01
6.478000000847998763e+02	-4.461725715434603501e-01	-1.003528730359253274e-01	1.693259684624472072e+00	4.800000000000000000e+01
6.486200000850459446e+02	-4.266570576914006097e-01	-1.114121670164891498e-01	1.803924822785907267e+00	4.900000000000000000e+01
6.494400000852778021e+02	-4.463663660026355728e-01	-1.319930701671214734e-01	1.773280470192018399e+00	4.800000000000000000e+01
6.502600000855238704e+02	-4.165359361544123118e-01	-2.127619125723683169e-01	1.732407476355136922e+00	4.200000000000000000e+01
6.510800000857557279e+02	-4.067297306135877477e-01	-2.338041211661447960e-01	1.763218113489383398e+00	4.600000000000000000e+01
6.519000000860017963e+02	-3.470446466097474314e-01	-2.038382919397108139e-01	1.574486033109620209e+00	4.100000000000000000e+01
6.527200000862478646e+02	-4.474322355280975216e-01	-1.953247205898556160e-01	1.723945608353453451e+00	3.900000000000000000e+01
6.535400000864797221e+02	-3.573353382985082760e-01	-2.259910506744038372e-01	1.572469833057770217e+00	4.200000000000000000e+01
6.543600000867257904e+02	-4.473353382985081339e-01	-2.956493429387379024e-01	1.723155756786749038e+00	4.700000000000000000e+01
6.551800000869718588e+02	-4.171899924541264681e-01	-2.956835137123050572e-01	1.674091107326267647e+00	5.600000000000000000e+01
6.560000000872037162e+02	-4.170930952245388568e-01	-1.957689406462215231e-01	1.824007965056086533e+00	4.500000000000000000e+01
6.568200000874497846e+02	-4.375533570650809168e-01	-2.057005990990887767e-01	1.833820894948182456e+00	4.300000000000000000e+01
6.576400000876958529e+02	-4.277229272168572294e-01	-1.061448191554514864e-01	1.773425969164831528e+00	3.000000000000000000e+01
6.584600000879277104e+02	-3.677229272168567320e-01	-2.064523561175519717e-01	1.883342826894654820e+00	4.700000000000000000e+01
6.592800000881737787e+02	-4.280378432130174104e-01	-1.671186862020963559e-01	1.822532189760405430e+00	3.800000000000000000e+01
6.601000000884198471e+02	-2.879651702908248012e-01	2.262503299615303831e-02	1.682220406247232347e+00	5.000000000000000000e+01
6.609200000886517046e+02	-4.076502542946656149e-01	-1.675970770320276415e-01	1.761264270140170396e+00	4.600000000000000000e+01
6.617400000888977729e+02	-4.374806841428870996e-01	-1.581267240223080961e-01	1.740599131978733283e+00	3.500000000000000000e+01
6.625600000891296304e+02	-4.372142167615269415e-01	-2.169990884946173537e-01	1.759351997926044575e+00	4.400000000000000000e+01
6.633800000893756987e+02	-3.770446466097467919e-01	-2.975458208716794672e-01	1.517086371063658845e+00	4.400000000000000000e+01
6.642000000896217671e+02	-4.273837869133014777e-01	-2.475116500981116019e-01	1.655610595767974758e+00	3.300000000000000000e+01
6.650200000898536246e+02	-3.871173195319386195e-01	-2.477850162866435113e-01	1.724779173066181670e+00	5.200000000000000000e+01
6.658400000900996929e+02	-4.274564598354917422e-01	-2.280071263148251148e-01	1.702929257554691489e+00	4.500000000000000000e+01
6.666600000903457612e+02	-3.871415438393324138e-01	-1.978533578337806631e-01	1.660414203881765971e+00	4.300000000000000000e+01
6.674800000905776187e+02	-4.365601604618110088e-01	-1.280412970883926249e-01	1.770268704908952273e+00	4.100000000000000000e+01
6.683000000908236871e+02	-4.963179173878433659e-01	-9.766541857915989056e-02	1.809686709017698902e+00	4.800000000000000000e+01
6.691200000910697554e+02	-4.660030013916856007e-01	-1.179216993809131253e-01	1.648335647127284531e+00	3.800000000000000000e+01
6.699400000913016129e+02	-3.654216180141638404e-01	-1.679558701544756616e-01	1.798044649181658627e+00	4.600000000000000000e+01
6.707600000915476812e+02	-4.252278235549891150e-01	-1.775799916452456273e-01	1.868626645072911430e+00	4.400000000000000000e+01
6.715800000917795387e+02	-3.846222158700687288e-01	-1.779558701544754484e-01	1.869582781179973452e+00	4.100000000000000000e+01
6.724000000920256070e+02	-3.944284214108950692e-01	-2.385196879183233420e-01	1.748668216208001169e+00	5.400000000000000000e+01
6.732200000922716754e+02	-3.640892811073399571e-01	-2.690322495218211429e-01	1.717421082155311751e+00	5.700000000000000000e+01
6.740400000925035329e+02	-3.831445331188678693e-01	-1.989639079746883255e-01	1.555695880049089652e+00	5.000000000000000000e+01
6.748600000927496012e+02	-3.727084955857229431e-01	-2.284684317579763757e-01	1.704095391348138477e+00	4.200000000000000000e+01
6.756800000929956695e+02	-2.721997851303950000e-01	-1.988613956539904137e-01	1.383367896484067217e+00	4.500000000000000000e+01
6.765000000932275270e+02	-3.912550371419172279e-01	-2.087247125597251340e-01	1.552162333566467822e+00	5.000000000000000000e+01
6.773200000934735954e+02	-4.905040836126186576e-01	-1.984684317579752388e-01	1.651123055189225752e+00	3.200000000000000000e+01
6.781400000937196637e+02	-3.897289057759216746e-01	-2.285026025315399778e-01	1.922910613998080720e+00	3.200000000000000000e+01
6.789600000939515212e+02	-5.794382140871618958e-01	-2.883830048240589861e-01	2.054136962483227080e+00	3.700000000000000000e+01
6.797800000941975895e+02	-4.993170925501750901e-01	-2.786392856258057549e-01	2.084386389293763742e+00	4.400000000000000000e+01
6.806000000944436579e+02	-3.982027744099241318e-01	-1.484000902108437714e-01	1.853742036699873807e+00	5.000000000000000000e+01
6.814200000946755154e+02	-4.175971667250060193e-01	-1.185880294654602096e-01	1.852432545944550313e+00	4.700000000000000000e+01
6.822400000949215837e+02	-4.263375027403757400e-01	-1.576825039659457417e-01	1.900312418054976860e+00	4.100000000000000000e+01
6.830600000951534412e+02	-4.352474089075215602e-01	-9.788752860734462047e-02	1.809231568542648105e+00	4.000000000000000000e+01
6.838800000953995095e+02	-5.260468110516143270e-01	-2.484342609844087946e-01	2.140208490217254678e+00	4.400000000000000000e+01
6.847000000956455779e+02	-4.852474089075204944e-01	-1.278191870602096714e-01	1.760083776811985246e+00	4.600000000000000000e+01
6.855200000958774353e+02	-3.954896519814887768e-01	-1.372724546831474157e-01	1.848587215948755968e+00	3.700000000000000000e+01
6.863400000961235037e+02	-4.349324929113613791e-01	-1.778021016734268045e-01	1.737111440653073657e+00	4.600000000000000000e+01
6.871600000963695720e+02	-4.250536144483447742e-01	-2.576995893527289638e-01	1.807360867463611243e+00	5.000000000000000000e+01
6.879800000966014295e+02	-3.947144741447914384e-01	-2.374433085509792818e-01	1.596695729302176403e+00	5.000000000000000000e+01
6.888000000968474978e+02	-4.050051658335522831e-01	-2.367598930796521728e-01	2.025989020005653174e+00	3.500000000000000000e+01
6.896200000970935662e+02	-4.344964553782215688e-01	-2.363840145704170226e-01	2.177298510760977024e+00	5.000000000000000000e+01
6.904400000973254237e+02	-4.245691283004084937e-01	-1.059397945140503339e-01	1.920832057243599067e+00	3.700000000000000000e+01
6.912600000975714920e+02	-4.353200818297118246e-01	-1.159397945140536734e-01	1.891892121188385900e+00	4.400000000000000000e+01
6.920800000978175603e+02	-4.650293901409483510e-01	-2.052051228823721374e-01	1.841746622215572060e+00	4.200000000000000000e+01
6.929000000980494178e+02	-4.160710353590104660e-01	-1.061789899290168648e-01	1.740561844865515795e+00	4.900000000000000000e+01
6.937200000982954862e+02	-4.951020630631379760e-01	-1.259739652876188387e-01	1.748254646868039330e+00	4.600000000000000000e+01
6.945400000985273437e+02	-3.645449039930142021e-01	-2.259739652876184834e-01	1.725822735465294855e+00	4.100000000000000000e+01
6.953600000987734120e+02	-3.949567172187578024e-01	-2.957005990990850819e-01	1.654554815845058258e+00	3.500000000000000000e+01
6.961800000990194803e+02	-4.358045679776445525e-01	-2.655297452312517237e-01	1.714097533359073111e+00	4.600000000000000000e+01
6.970000000992513378e+02	-3.756834464406608731e-01	-3.355468306180373617e-01	1.624617172547692334e+00	4.600000000000000000e+01
6.978200000994974062e+02	-3.660710353590097554e-01	-2.261619045422342822e-01	1.654658743682782429e+00	4.800000000000000000e+01
6.986400000997434745e+02	-3.169431104252957709e-01	-1.863840145704163120e-01	1.464617172547692192e+00	4.200000000000000000e+01
6.994600000999753320e+02	-3.873549236510420712e-01	-1.969649177210488489e-01	1.593286896224825000e+00	5.000000000000000000e+01
7.002800001002214003e+02	-4.779605313359560625e-01	-1.771016008153125654e-01	1.792247617847582575e+00	3.900000000000000000e+01
7.011000001004674687e+02	-2.986388119430660737e-01	-6.740913777741397439e-02	1.682143690009857195e+00	4.700000000000000000e+01
7.019200001006993261e+02	-4.491475223984000564e-01	-1.271016008153136312e-01	1.742247617847581864e+00	4.300000000000000000e+01
7.027400001009453945e+02	-3.686872605578628281e-01	-1.069990884946143694e-01	1.671915048766864587e+00	5.400000000000000000e+01
7.035600001011772520e+02	-4.094139897797646199e-01	-2.377679308998619234e-01	1.602351545685309020e+00	2.700000000000000000e+01
7.043800001014233203e+02	-4.105283079200141572e-01	-1.785196879183228447e-01	1.922497044658120657e+00	3.900000000000000000e+01
7.052000001016693886e+02	-3.505040836126180892e-01	-2.091689326160892648e-01	1.841457766280878872e+00	3.600000000000000000e+01
7.060200001019012461e+02	-3.906009808422048479e-01	-2.189297372011242970e-01	1.640418487903637867e+00	6.200000000000000000e+01
7.068400001021473145e+02	-4.011096912975347095e-01	-2.189468225879060981e-01	1.589753349742201394e+00	5.900000000000000000e+01
7.076600001023933828e+02	-3.911096912975402518e-01	-2.281267240223083803e-01	1.689025854878133615e+00	5.500000000000000000e+01
7.084800001026252403e+02	-4.511823642197310136e-01	-2.287759687200736636e-01	1.637986576500892966e+00	4.700000000000000000e+01
7.093000001028713086e+02	-3.905040836126207893e-01	-2.386563710125901849e-01	1.686302945529758901e+00	3.100000000000000000e+01
7.101200001031173770e+02	-4.112065885271238841e-01	-1.778704432205593378e-01	1.584744027963896684e+00	4.600000000000000000e+01
7.109400001033492345e+02	-4.308432239161739119e-01	-1.678533578337777499e-01	1.773891819694560112e+00	5.100000000000000000e+01
7.117600001035953028e+02	-4.306252051496031186e-01	-1.176654185791630169e-01	1.902852541317317403e+00	5.500000000000000000e+01
7.125800001038413711e+02	-5.715941774454726954e-01	-1.583146632769256712e-01	2.053704749586657385e+00	4.400000000000000000e+01
7.134000001040732286e+02	-4.009401211457603864e-01	-1.883317486637086091e-01	1.732935683587497167e+00	4.900000000000000000e+01
7.142200001043192970e+02	-3.408674482235731773e-01	-9.776793089985957863e-02	1.582312116561151782e+00	5.500000000000000000e+01
7.150400001045511544e+02	-4.699469245424943153e-01	-2.072724546831476999e-01	1.701189695913731370e+00	4.200000000000000000e+01
7.158600001047972228e+02	-4.100680460794752236e-01	-2.271870277492311629e-01	1.739942561861040460e+00	3.800000000000000000e+01
7.166800001050432911e+02	-4.204314106904298853e-01	-1.469820031078317157e-01	1.729235852564517728e+00	4.000000000000000000e+01
7.175000001052751486e+02	-3.998984759276993373e-01	-2.171186862020970665e-01	1.679111139159248367e+00	3.600000000000000000e+01
7.183200001055212169e+02	-4.396562328537338971e-01	-3.677337601262919975e-01	1.778757784510986539e+00	5.300000000000000000e+01
7.191400001057672853e+02	-3.906736537643951124e-01	-1.573578816170648764e-01	1.728321287592544664e+00	5.300000000000000000e+01
7.199600001059991428e+02	-4.303345134608438372e-01	-2.071870277492315893e-01	1.797967932944283476e+00	5.500000000000000000e+01
7.207800001062452111e+02	-4.103829620756336283e-01	-6.687949078713195661e-02	1.647967932944283120e+00	4.900000000000000000e+01
7.216000001064912794e+02	-5.506494294569979076e-01	-1.973237108434968690e-01	1.899630778347869864e+00	5.100000000000000000e+01
7.224200001067231369e+02	-4.395593356241445093e-01	-1.866061245985974892e-01	1.760524557752296104e+00	4.300000000000000000e+01
7.232400001069692053e+02	-4.393413168575737160e-01	-1.369136615606976193e-01	1.830379058779479706e+00	6.200000000000000000e+01
7.240600001072010627e+02	-4.196562328537325470e-01	-7.732371084349409784e-02	1.910441415482114991e+00	4.100000000000000000e+01
7.248800001074471311e+02	-3.706252051496043975e-01	-1.877337601262922817e-01	1.879152710294336615e+00	4.700000000000000000e+01
7.257000001076931994e+02	-5.004798593052228739e-01	-2.772553692963626304e-01	2.047718506133744398e+00	4.700000000000000000e+01
7.265200001079250569e+02	-4.209158968383643895e-01	-1.673578816170628869e-01	1.767261223647757618e+00	4.900000000000000000e+01
7.273400001081711252e+02	-4.408189996087745754e-01	-1.971186862020974928e-01	1.746720798891590931e+00	3.600000000000000000e+01
7.281600001084171936e+02	-4.617152989824546694e-01	-3.672041131360117561e-01	1.947094939107397948e+00	5.300000000000000000e+01
7.289800001086490511e+02	-5.517879719046447917e-01	-2.762815022497164819e-01	2.027323580350392618e+00	3.100000000000000000e+01
7.298000001088951194e+02	-5.514972802158855103e-01	-3.069820031078318578e-01	1.957178081377577428e+00	3.600000000000000000e+01
7.306200001091411877e+02	-4.515457288306787831e-01	-2.259739652876202598e-01	1.807427508188114373e+00	4.600000000000000000e+01
7.314400001093730452e+02	-4.720059906712190667e-01	-2.861960753158019344e-01	1.936596085486323560e+00	4.700000000000000000e+01
7.322600001096191136e+02	-4.126600469709309493e-01	-1.662302460893680944e-01	1.624974811217825277e+00	6.200000000000000000e+01
7.330800001098651819e+02	-4.027327198931214269e-01	-2.268965761739138998e-01	1.784351244191480390e+00	5.300000000000000000e+01
7.339000001100970394e+02	-3.727811685079149839e-01	-2.277508455130767828e-01	1.774559099866928946e+00	3.400000000000000000e+01
7.347200001103431077e+02	-4.421997851303949290e-01	-1.777850162866432271e-01	1.955951732892435402e+00	4.600000000000000000e+01
7.355400001105749652e+02	-3.823451309747714078e-01	-1.985880294654585043e-01	1.787178081377577499e+00	3.800000000000000000e+01
7.363600001108210336e+02	-5.122966823599810482e-01	-2.793227010971364166e-01	1.828716213375894739e+00	4.800000000000000000e+01
7.371800001110671019e+02	-3.824904768191554894e-01	-2.402282265966491082e-01	1.737593792728473474e+00	4.600000000000000000e+01
7.380000001112989594e+02	-4.424904768191542104e-01	-2.009116420679823989e-01	1.767240438080213139e+00	4.100000000000000000e+01
7.388200001115450277e+02	-3.916668503676614677e-01	-2.319025945014097090e-01	1.676284301973151258e+00	4.300000000000000000e+01
7.396400001117910961e+02	-3.819333177490289444e-01	-2.830473154158870130e-01	1.714870883380100963e+00	4.700000000000000000e+01
7.404600001120229535e+02	-3.915457288306782857e-01	-2.229448030951868276e-01	1.654870883380100466e+00	3.600000000000000000e+01
7.412800001122690219e+02	-4.115457288306778594e-01	-2.138844993682678108e-01	1.613727677165135432e+00	3.700000000000000000e+01
7.421000001125150902e+02	-4.017152989824559484e-01	-3.842603778774993373e-01	2.002210330734364163e+00	4.100000000000000000e+01
7.429200001127469477e+02	-4.307947753013792180e-01	-2.337136455004351632e-01	1.770983982249216382e+00	4.500000000000000000e+01
7.437400001129930160e+02	-3.412065885271253762e-01	-2.052684156977147012e-01	1.581233409059755957e+00	4.400000000000000000e+01
7.445600001132248735e+02	-3.811339156049342591e-01	-1.161055996500905962e-01	1.711129481222030790e+00	4.400000000000000000e+01
7.453800001134709419e+02	-3.613034857567107849e-01	-1.766694174139384899e-01	1.820110988412332986e+00	4.600000000000000000e+01
7.462000001137170102e+02	-4.412065885271232446e-01	-1.877799675548494918e-01	1.708946996629823190e+00	4.300000000000000000e+01
7.470200001139488677e+02	-4.199469245424936048e-01	-2.388392615354124615e-01	1.797180223388513909e+00	4.300000000000000000e+01
7.478400001141949360e+02	-4.404071863830338884e-01	-1.201890070912874364e-01	1.867055509983243766e+00	4.700000000000000000e+01
7.486600001144410044e+02	-3.897531300833207979e-01	-2.310945325908022596e-01	1.567658291442043605e+00	4.100000000000000000e+01
7.494800001146728619e+02	-4.203829620756351915e-01	-2.123246804391989428e-01	1.637450435766593770e+00	3.400000000000000000e+01
7.503000001149189302e+02	-4.501164946942726175e-01	-2.223417658259805307e-01	1.665974660470913804e+00	6.000000000000000000e+01
7.511200001151649985e+02	-4.203829620756351915e-01	-2.032131205519256412e-01	1.745475806849837497e+00	6.300000000000000000e+01
7.519400001153968560e+02	-3.699953731572875881e-01	-2.036915113818569267e-01	1.735704448092828756e+00	5.200000000000000000e+01
7.527600001156429244e+02	-4.112550371419185780e-01	-2.252121108055682441e-01	1.716099373876179612e+00	6.100000000000000000e+01
7.535800001158889927e+02	-4.307705509939818711e-01	-1.646312076549385495e-01	1.776868439875341821e+00	4.800000000000000000e+01
7.544000001161208502e+02	-4.102376162312548757e-01	-1.852804523527016300e-01	1.787741433712223937e+00	2.900000000000000000e+01
7.552200001163669185e+02	-4.501891676164611056e-01	-1.453829646734003944e-01	1.817616720306952871e+00	3.500000000000000000e+01
7.560400001165987760e+02	-4.498258030055080070e-01	-1.458955262768970584e-01	1.786328015119174495e+00	5.500000000000000000e+01
7.568600001168448443e+02	-4.101407190016654880e-01	-1.955709039280133510e-01	1.704561241877865285e+00	5.800000000000000000e+01
7.576800001170909127e+02	-4.200922703868759100e-01	-2.158613555033284115e-01	1.664332600634873316e+00	4.300000000000000000e+01
7.585000001173227702e+02	-4.706494294569978365e-01	-1.060492947579465550e-01	1.734166316094514215e+00	4.300000000000000000e+01
7.593200001175688385e+02	-4.302376162312562258e-01	-1.964593440407451652e-01	1.764498885175230569e+00	4.000000000000000000e+01
7.601400001178149068e+02	-3.897531300833207979e-01	-2.154171354469660571e-01	1.565309522309476620e+00	5.200000000000000000e+01
7.609600001180467643e+02	-3.598984759277001899e-01	-2.248874884566838261e-01	1.766494299659532530e+00	4.200000000000000000e+01
7.617800001182928327e+02	-4.101407190016654880e-01	-2.455025623808815283e-01	1.677783004847315240e+00	3.600000000000000000e+01
7.626000001185389010e+02	-3.598984759276984136e-01	-2.646653784285035726e-01	1.667824575982404411e+00	3.900000000000000000e+01
7.634200001187707585e+02	-4.001164946942683542e-01	-2.238452798629069207e-01	1.746369586254266082e+00	5.200000000000000000e+01
7.642400001190168268e+02	-4.502376162312557994e-01	-1.442894999192709804e-01	1.674582027445410404e+00	5.100000000000000000e+01
7.650600001192628952e+02	-3.900922703868729968e-01	-2.139990483439540014e-01	1.753168608852361032e+00	6.700000000000000000e+01
7.658800001194947527e+02	-4.007463266865869400e-01	-3.136402552215074024e-01	1.582898396474277547e+00	4.900000000000000000e+01
7.667000001197408210e+02	-4.207221023791909431e-01	-2.231106082312273031e-01	1.743293322257629896e+00	5.000000000000000000e+01
7.675200001199726785e+02	-3.405283079200138729e-01	-9.295683975017610123e-02	1.462877610906730297e+00	4.200000000000000000e+01
7.683400001202187468e+02	-4.294624383945588875e-01	-1.834694013536743995e-01	1.781297907773323530e+00	6.500000000000000000e+01
7.691600001204648152e+02	-3.894866627019553107e-01	-2.026493027880782449e-01	1.730736697449613004e+00	5.400000000000000000e+01
7.699800001206966726e+02	-4.192928682427794485e-01	-1.726663881748642382e-01	1.760237843828539539e+00	4.400000000000000000e+01
7.708000001209427410e+02	-4.293413168575739292e-01	-9.211965579779501923e-02	1.839073852046027469e+00	4.800000000000000000e+01
7.716200001211888093e+02	-3.891475223983995591e-01	-2.120854850242324119e-01	1.797369435507350843e+00	5.200000000000000000e+01
7.724400001214206668e+02	-3.993413168575727923e-01	-2.522221681184984021e-01	1.735997588049395191e+00	5.600000000000000000e+01
7.732600001216667351e+02	-3.994866627019533212e-01	-2.317950334489182751e-01	1.555020666374787197e+00	4.700000000000000000e+01
7.740800001219128035e+02	-4.688568307096367960e-01	-1.719146311564010432e-01	1.774521812753709682e+00	3.700000000000000000e+01
7.749000001221446610e+02	-3.986145876356719242e-01	-2.418804603828323962e-01	1.672900538485212252e+00	5.100000000000000000e+01
7.757200001223907293e+02	-4.778151854915773100e-01	-3.409236787229694698e-01	1.951029837406178302e+00	4.800000000000000000e+01
7.765400001226225868e+02	-4.371611291918657827e-01	-1.310432764304536590e-01	1.800988266271087213e+00	5.100000000000000000e+01
7.773600001228686551e+02	-4.566039701217405877e-01	-1.607528248551375327e-01	1.581528691027251909e+00	4.100000000000000000e+01
7.781800001231147235e+02	-4.962890541255813304e-01	-1.708040810154844991e-01	1.861674190000066176e+00	3.900000000000000000e+01
7.790000001233465809e+02	-4.664828485847554163e-01	-1.409578494965373352e-01	1.701237693081624869e+00	4.300000000000000000e+01
7.798200001235926493e+02	-4.054896519814850109e-01	-1.908724225626201587e-01	1.669761917785940852e+00	4.300000000000000000e+01
7.806400001238387176e+02	-4.150051658335538463e-01	-2.403086047987699203e-01	1.668992851786782694e+00	5.200000000000000000e+01
7.814600001240705751e+02	-4.144964553782202188e-01	-1.901548363177205658e-01	1.598473212598161552e+00	5.000000000000000000e+01
7.822800001243166435e+02	-4.240119692302872778e-01	-1.902744340252038313e-01	1.667496290923557112e+00	3.500000000000000000e+01
7.831000001245627118e+02	-4.937939504637132160e-01	-2.894201646860423693e-01	1.866041301195416224e+00	4.300000000000000000e+01
7.839200001247945693e+02	-4.547386984521875064e-01	-1.298131285820591785e-01	1.695480090871706480e+00	3.800000000000000000e+01
7.847400001250406376e+02	-5.252474089075214181e-01	-2.992834815917753133e-01	1.983941958873391087e+00	4.800000000000000000e+01
7.855600001252867060e+02	-4.051747359853301589e-01	-2.993347377521278219e-01	1.654939666115540220e+00	3.700000000000000000e+01
7.863800001255185634e+02	-3.753443061371086742e-01	-1.690272007900261997e-01	1.796145229033141888e+00	3.700000000000000000e+01
7.872000001257646318e+02	-4.759983624368189226e-01	-1.388050907618456620e-01	1.694711024872548322e+00	5.300000000000000000e+01
7.880200001259964893e+02	-4.260468110516146822e-01	-1.874553452059668501e-01	1.642486969145251052e+00	4.500000000000000000e+01
7.888400001262425576e+02	-4.067250916587230591e-01	-1.779679068094637273e-01	1.650637053633763784e+00	4.800000000000000000e+01
7.896600001264886259e+02	-4.174275965732316962e-01	-1.579679068094659300e-01	1.699140492770531807e+00	5.300000000000000000e+01
7.904800001267204834e+02	-4.274033722658323597e-01	-1.172332351777853887e-01	1.797810216447665255e+00	5.100000000000000000e+01
7.913000001269665518e+02	-4.586388119430662158e-01	-1.376774552341508695e-01	1.656334441151981807e+00	6.100000000000000000e+01
7.921200001272126201e+02	-4.395835599315400799e-01	-2.075407721398825345e-01	1.654630024613304329e+00	4.000000000000000000e+01
7.929400001274444776e+02	-4.205040836126183734e-01	-1.575920283002343325e-01	1.503611531803606738e+00	5.500000000000000000e+01
7.937600001276905459e+02	-4.200680460794767868e-01	-2.174895159795333655e-01	1.804588453478213950e+00	4.600000000000000000e+01
7.945800001279366143e+02	-4.505525322274142042e-01	-3.072503205645702451e-01	2.085004164829111772e+00	4.800000000000000000e+01
7.954000001281684717e+02	-5.110854669901403469e-01	-2.765669050932366702e-01	2.006251298881801759e+00	4.300000000000000000e+01
7.962200001284145401e+02	-4.610612426827458421e-01	-2.558151480747756779e-01	1.656563082394974629e+00	5.100000000000000000e+01
7.970400001286606084e+02	-3.922482337451853596e-01	-1.557809773012088783e-01	1.795586160720366919e+00	4.900000000000000000e+01
7.978600001288924659e+02	-4.024904768191532867e-01	-2.156272088201589554e-01	1.694422168937855133e+00	4.200000000000000000e+01
7.986800001291385342e+02	-4.236290192668015209e-01	-1.655246964994567804e-01	1.703091892614985170e+00	5.400000000000000000e+01
7.995000001293703917e+02	-3.941861783369233763e-01	-1.653025864712773796e-01	1.782863251371994195e+00	4.100000000000000000e+01
8.003200001296164601e+02	-3.651793749401957001e-01	-2.149096225752646916e-01	1.652073399805290776e+00	4.200000000000000000e+01
8.011400001298625284e+02	-4.460514500064789445e-01	-1.347045979338634680e-01	1.842468325588642486e+00	4.700000000000000000e+01
8.019600001300943859e+02	-3.962694687730508036e-01	-2.044995732924661525e-01	1.762842465804448366e+00	4.200000000000000000e+01
8.027800001303404542e+02	-4.266086090766059158e-01	-2.639186701418338998e-01	1.672322826615829428e+00	4.700000000000000000e+01
8.036000001305865226e+02	-3.676744786020638145e-01	-2.736965601136507331e-01	1.792426754453554594e+00	3.600000000000000000e+01
8.044200001308183801e+02	-4.384012078239649668e-01	-2.237307308872171774e-01	1.642281255480741109e+00	4.800000000000000000e+01
8.052400001310644484e+02	-4.487645724349178522e-01	-1.435940477929520398e-01	1.710971764725414346e+00	4.900000000000000000e+01
8.060600001313105167e+02	-4.691521613532643187e-01	-1.539528409153998467e-01	1.831969471967566321e+00	4.200000000000000000e+01
8.068800001315423742e+02	-5.295397502716152616e-01	-1.741749509435841503e-01	1.481782401859664589e+00	4.600000000000000000e+01
8.077000001317884426e+02	-3.697819933455814834e-01	-2.739015847550501093e-01	1.581325119373675037e+00	4.200000000000000000e+01
8.085200001320203000e+02	-3.701695822639319289e-01	-2.237819870475679096e-01	1.530722337914872000e+00	2.400000000000000000e+01
8.093400001322663684e+02	-4.204360496452927975e-01	-7.342319392511953424e-02	1.610597624509605197e+00	3.900000000000000000e+01
8.101600001325124367e+02	-3.706540684118664331e-01	-2.332352546705056540e-01	1.528976350241107340e+00	5.200000000000000000e+01
8.109800001327442942e+02	-4.413565733263720148e-01	-2.137819870475698991e-01	1.728622995592846934e+00	4.100000000000000000e+01
8.118000001329903625e+02	-4.005813954896755291e-01	-2.427568638405723789e-01	1.618061785269135910e+00	4.300000000000000000e+01
8.126200001332364309e+02	-4.417199379373251134e-01	-1.933548523779844430e-01	1.617687645053331735e+00	4.100000000000000000e+01
8.134400001334682884e+02	-4.017199379373259660e-01	-2.330131446423227004e-01	1.727022506891895404e+00	5.200000000000000000e+01
8.142600001337143567e+02	-4.120348539334823812e-01	-2.328252053877069017e-01	1.757500574945426663e+00	4.800000000000000000e+01
8.150800001339604250e+02	-4.220833025482733092e-01	-2.033206816044224041e-01	1.737791572891055125e+00	4.300000000000000000e+01
8.159000001341922825e+02	-4.416472650151348489e-01	-1.527226930670053662e-01	1.777583717215605930e+00	4.900000000000000000e+01
8.167200001344383509e+02	-4.224951157740228780e-01	-3.030814861894555179e-01	1.987251148134889789e+00	4.500000000000000000e+01
8.175400001346844192e+02	-4.826889102331950454e-01	-2.829448030951855486e-01	2.007500574945426663e+00	4.100000000000000000e+01
8.183600001349162767e+02	-4.826404616184003515e-01	-3.337819870475673412e-01	1.979412847159551347e+00	4.700000000000000000e+01
8.191800001351623450e+02	-3.421801997778608495e-01	-2.438674139814835939e-01	2.131636902886850038e+00	4.800000000000000000e+01
8.200000001353942025e+02	-4.925193400814169564e-01	-2.336794747268697847e-01	1.892426754453552462e+00	5.200000000000000000e+01
8.208200001356402709e+02	-4.027615831553852388e-01	-2.342945486510661368e-01	1.631241977103496055e+00	4.200000000000000000e+01
8.216400001358863392e+02	-4.422528727000525350e-01	-1.254734403391104536e-01	1.639163420349010636e+00	4.500000000000000000e+01
8.224600001361181967e+02	-3.814534705559591288e-01	-2.051829887637968142e-01	1.818685352295480229e+00	4.600000000000000000e+01
8.232800001363642650e+02	-3.909689844080226351e-01	-2.054734403391123010e-01	1.729558346132364477e+00	4.600000000000000000e+01
8.241000001366103334e+02	-4.307994142562510120e-01	-2.164131366121910816e-01	1.629870129645539123e+00	4.500000000000000000e+01
8.249200001368421908e+02	-4.107025170266584979e-01	-2.374040890456168285e-01	1.619101063646381178e+00	4.300000000000000000e+01
8.257400001370882592e+02	-3.995639745790136033e-01	-2.180704191301661155e-01	1.728830851268295277e+00	3.900000000000000000e+01
8.265600001373343275e+02	-4.492248342754567858e-01	-1.691297131107258878e-01	1.729495989429731040e+00	4.200000000000000000e+01
8.273800001375661850e+02	-3.588372453571100351e-01	-2.696764454877911277e-01	1.718851636835841745e+00	4.900000000000000000e+01
8.282000001378122533e+02	-4.681105161352014932e-01	-2.402231778648555860e-01	1.929433632727095116e+00	3.900000000000000000e+01
8.290200001380441108e+02	-4.271657681467306844e-01	-2.797960431952741800e-01	1.990930193590322972e+00	4.900000000000000000e+01
8.298400001382901792e+02	-3.764148146174299825e-01	-3.310774472040165506e-01	1.681096478130681859e+00	5.900000000000000000e+01
8.306600001385362475e+02	-3.757849826251167258e-01	-2.014362403264673418e-01	1.749683059537632701e+00	4.800000000000000000e+01
8.314800001387681050e+02	-4.344041971034968697e-01	-1.121025704110127919e-01	1.929994843050806708e+00	5.200000000000000000e+01
8.323000001390141733e+02	-3.246948887922602722e-01	-1.827859858823455141e-01	1.850077985320984553e+00	4.800000000000000000e+01
8.331200001392602417e+02	-4.235563463446112564e-01	-1.629397543633945844e-01	1.819890915213081328e+00	4.600000000000000000e+01
8.339400001394920992e+02	-3.822966823599784902e-01	-2.134864867404591138e-01	1.680348197699068180e+00	3.900000000000000000e+01
8.347600001397381675e+02	-4.612308128345183889e-01	-2.038794506364691728e-01	1.731304333806130913e+00	4.700000000000000000e+01
8.355800001399842358e+02	-4.100680460794769999e-01	-2.042382437589207456e-01	1.822094185372835184e+00	4.700000000000000000e+01
8.364000001402160933e+02	-3.589052793244320583e-01	-1.942382437589209587e-01	1.692177327643014095e+00	3.100000000000000000e+01
8.372200001404621617e+02	-4.378394097989737332e-01	-2.143407560796202205e-01	1.713091892614986733e+00	4.900000000000000000e+01
8.380400001407082300e+02	-3.770642319622794503e-01	-1.949729153906005763e-01	1.653757030776420223e+00	3.800000000000000000e+01
8.388600001409400875e+02	-3.857561193628527008e-01	-2.255709039280162642e-01	1.643507603965883135e+00	3.300000000000000000e+01
8.396800001411861558e+02	-4.150293901409511932e-01	-2.763055755596965923e-01	1.672987964777261638e+00	3.900000000000000000e+01
8.405000001414180133e+02	-3.738908476933016090e-01	-1.961005509182935924e-01	1.581886329697388405e+00	3.900000000000000000e+01
8.413200001416640816e+02	-4.431641184713974724e-01	-2.361859778522124031e-01	1.830992550292959820e+00	5.100000000000000000e+01
8.421400001419101500e+02	-4.119286787941636163e-01	-2.164251732671775841e-01	1.730576838942061713e+00	4.900000000000000000e+01
8.429600001421420075e+02	-2.710566037278763218e-01	-2.163397463332650261e-01	2.092593038993911136e+00	4.000000000000000000e+01
8.437800001423880758e+02	-4.298453883580410917e-01	-1.870402471913781284e-01	1.733050321479897349e+00	4.800000000000000000e+01
8.446000001426341441e+02	-4.102329772763884108e-01	-1.768352225499771890e-01	1.931969471967565966e+00	6.000000000000000000e+01
8.454200001428660016e+02	-4.399907342024214074e-01	-1.675698941816570198e-01	1.511304333806130273e+00	4.000000000000000000e+01
8.462400001431120700e+02	-4.991428834435343020e-01	-1.779628580776702051e-01	1.731283548238586434e+00	4.000000000000000000e+01
8.470600001433581383e+02	-3.890217619065481358e-01	-2.090563228317989797e-01	1.750556053374516807e+00	5.400000000000000000e+01
8.478800001435899958e+02	-4.178347708441076946e-01	-1.692442620864138547e-01	1.810410554401702399e+00	5.100000000000000000e+01
8.487000001438360641e+02	-4.278832194589021753e-01	-2.391246643789326498e-01	1.529392061592005803e+00	5.000000000000000000e+01
8.495200001440679216e+02	-3.877863222293154166e-01	-2.303548122273273435e-01	1.718352783214763591e+00	5.600000000000000000e+01
8.503400001443139899e+02	-3.571807145443948173e-01	-3.298935067841792801e-01	1.818456711052487407e+00	4.400000000000000000e+01
8.511600001445600583e+02	-4.274956305405535062e-01	-2.109015446043915887e-01	1.628061785269135697e+00	7.500000000000000000e+01
8.519800001447919158e+02	-3.574229576183647339e-01	-2.604744099348099695e-01	1.516565224405908907e+00	6.300000000000000000e+01
8.528000001450379841e+02	-3.685857243734051991e-01	-2.414824477550236992e-01	1.566087156352379495e+00	6.000000000000000000e+01
8.536200001452840525e+02	-4.084888271438220642e-01	-2.416020454625069647e-01	1.665900086244475276e+00	5.500000000000000000e+01
8.544400001455159099e+02	-4.291671077509295884e-01	-1.820120947453052196e-01	1.606482082135730849e+00	3.900000000000000000e+01
8.552600001457619783e+02	-4.089006403695663039e-01	-2.020975216792191276e-01	1.636669152243634073e+00	5.500000000000000000e+01
8.560800001460080466e+02	-4.086583972955981636e-01	-1.831909864333489679e-01	1.795068663542680909e+00	5.800000000000000000e+01
8.569000001462399041e+02	-3.586099486808045356e-01	-2.227638517637675619e-01	1.574507453218970454e+00	4.300000000000000000e+01
8.577200001464859724e+02	-3.588279674473753289e-01	-1.537035480368444951e-01	1.743634459382088053e+00	4.500000000000000000e+01
8.585400001467320408e+02	-4.892640049805159208e-01	-2.747799274041913264e-01	1.674050170732984455e+00	5.200000000000000000e+01
8.593600001469638983e+02	-4.594335751322944361e-01	-2.152412328473367609e-01	1.724258026408433508e+00	4.800000000000000000e+01
8.601800001472099666e+02	-4.694820237470871405e-01	-2.448482689513244992e-01	1.623613673814544356e+00	3.700000000000000000e+01
8.610000001474418241e+02	-4.290459862139464065e-01	-3.051728913002058619e-01	1.552699108842569231e+00	4.200000000000000000e+01
8.618200001476878924e+02	-4.096273695914689483e-01	-2.362150998939842594e-01	1.823530531544363953e+00	5.000000000000000000e+01
8.626400001479339608e+02	-4.283192569920419857e-01	-2.263517829882495391e-01	1.743821529489990141e+00	4.500000000000000000e+01
8.634600001481658182e+02	-4.081496868402645362e-01	-6.657389301643057422e-02	1.614840022299686595e+00	3.800000000000000000e+01
8.642800001484118866e+02	-4.078832194589043780e-01	-1.665909784032191254e-01	1.674050170732984455e+00	4.600000000000000000e+01
8.651000001486579549e+02	-3.785615000660111917e-01	-2.069156007520973617e-01	1.633239533598734639e+00	5.800000000000000000e+01
8.659200001488898124e+02	-3.981496868402647493e-01	-2.075135892895101364e-01	1.732782251112748639e+00	6.000000000000000000e+01
8.667400001491358807e+02	-4.478105465367114846e-01	-1.870522838463646309e-01	1.713842315057537036e+00	4.700000000000000000e+01
8.675600001493819491e+02	-4.576652006923289662e-01	-1.776161016102122403e-01	1.705297304785673873e+00	4.500000000000000000e+01
8.683800001496138066e+02	-3.976894249997258157e-01	-2.470522838463633519e-01	1.606856222351536800e+00	5.000000000000000000e+01
8.692000001498598749e+02	-4.268900228556340437e-01	-2.272573084877649308e-01	1.727999428566501905e+00	5.200000000000000000e+01
8.700200001501059432e+02	-4.068900228556326937e-01	-2.675135892895106338e-01	1.679994843050806708e+00	4.600000000000000000e+01
8.708400001503378007e+02	-4.768173499334409371e-01	-2.874110769688122957e-01	2.030410554401703038e+00	5.200000000000000000e+01
8.716600001505838691e+02	-4.461875179411265435e-01	-3.467789176578328636e-01	1.661907115264931178e+00	4.700000000000000000e+01
8.724800001508157266e+02	-3.773260603887749198e-01	-1.674794185159438342e-01	1.582260469913192580e+00	3.000000000000000000e+01
8.733000001510617949e+02	-4.475198548479504268e-01	-1.874110769688126510e-01	1.752031828670201463e+00	4.200000000000000000e+01
8.741200001513078632e+02	-3.672049388517883983e-01	-2.170522838463622151e-01	1.831803187427206936e+00	4.700000000000000000e+01
8.749400001515397207e+02	-3.979801166884886499e-01	-1.671718815538465464e-01	1.681221191535950510e+00	4.500000000000000000e+01
8.757600001517857891e+02	-3.678347708441087605e-01	-1.768643445917490453e-01	1.780202698726254695e+00	5.100000000000000000e+01
8.765800001520318574e+02	-3.981254625328691787e-01	-2.366934907239155450e-01	1.789579131699909453e+00	4.300000000000000000e+01
8.774000001522637149e+02	-4.187068459103926443e-01	-2.072060523274110722e-01	1.828664566727935537e+00	4.900000000000000000e+01
8.782200001525097832e+02	-4.188521917547713969e-01	-1.768814299785308464e-01	1.748934779106019022e+00	3.400000000000000000e+01
8.790400001527558516e+02	-4.692640049805145708e-01	-1.868985153653159870e-01	1.768373568782307004e+00	4.900000000000000000e+01
8.798600001529877090e+02	-3.998938369728310960e-01	-1.568130884313987394e-01	1.697666859485783775e+00	5.000000000000000000e+01
8.806800001532337774e+02	-4.100634071246105350e-01	-2.169839422992296818e-01	1.768311212079673567e+00	4.600000000000000000e+01
8.815000001534656349e+02	-3.997242668210549965e-01	-2.773256500348963982e-01	1.747937071863868042e+00	5.300000000000000000e+01
8.823200001537117032e+02	-5.597242668210533623e-01	-2.173598208084612793e-01	1.890306626563978298e+00	4.400000000000000000e+01
8.831400001539577715e+02	-4.192397806731218424e-01	-1.568985153653148501e-01	1.761117263698226409e+00	4.900000000000000000e+01
8.839600001541896290e+02	-4.893124535953123910e-01	-2.271377107802816653e-01	2.031990257535110089e+00	4.100000000000000000e+01
8.847800001544356974e+02	-4.287552945251853487e-01	-1.772914792613278223e-01	1.732925608074628698e+00	3.500000000000000000e+01
8.856000001546817657e+02	-4.598453883580386758e-01	-1.771547961670627558e-01	1.712135756507924711e+00	4.200000000000000000e+01
8.864200001549136232e+02	-3.597727154358523194e-01	-1.780603216665781474e-01	1.849599917267454430e+00	4.300000000000000000e+01
8.872400001551596915e+02	-4.094335751322937256e-01	-1.773939915820310631e-01	1.730077985320985334e+00	4.900000000000000000e+01
8.880600001554057599e+02	-4.192640049805191893e-01	-1.774452477423800190e-01	1.881678474021940772e+00	3.600000000000000000e+01
8.888800001556376174e+02	-4.192155563657244954e-01	-1.967960030446143094e-01	1.750265055428886996e+00	4.200000000000000000e+01
8.897000001558836857e+02	-3.792640049805164892e-01	-2.073939915820286473e-01	1.768747708998114732e+00	5.800000000000000000e+01
8.905200001561297540e+02	-4.590217619065484200e-01	-1.968814299785321964e-01	1.668955564673565206e+00	4.800000000000000000e+01
8.913400001563616115e+02	-3.688521917547689100e-01	-1.669497715256671455e-01	1.528144927539315745e+00	4.500000000000000000e+01
8.921600001566076799e+02	-3.191186591361354630e-01	-1.868643445917488322e-01	1.657853929593688491e+00	6.100000000000000000e+01
8.929800001568395373e+02	-4.597969397432439820e-01	-1.473598208084627714e-01	1.748352783214762951e+00	4.200000000000000000e+01
8.938000001570856057e+02	-3.995062480544824268e-01	-2.570181130727959840e-01	1.647542146080516190e+00	4.400000000000000000e+01
8.946200001573316740e+02	-3.992155563657231454e-01	-2.365568076296504785e-01	1.564985521272500790e+00	3.200000000000000000e+01
8.954400001575635315e+02	-4.090944348287397503e-01	-1.761467583468494524e-01	1.502304183059216314e+00	2.900000000000000000e+01
8.962600001578095998e+02	-4.393366779027054747e-01	-1.766080637899989370e-01	1.721327261384610452e+00	2.600000000000000000e+01
8.970800001580556682e+02	-2.794820237470894142e-01	-2.162321852807664868e-01	1.643488960409275279e+00	2.400000000000000000e+01
8.979000001582875257e+02	-4.195062480544855532e-01	-1.858221359979701504e-01	1.725422018190943874e+00	2.600000000000000000e+01
8.987200001585335940e+02	-3.695546966692795365e-01	-2.460442460261500486e-01	1.825525946028667690e+00	2.800000000000000000e+01
8.995400001587796623e+02	-5.200876314320055371e-01	-2.665055514693026595e-01	1.847168005864707752e+00	2.900000000000000000e+01
9.003600001590115198e+02	-4.796031452840701093e-01	-1.358050506111840861e-01	1.829267348186736086e+00	2.500000000000000000e+01
9.011800001592575882e+02	-4.390702105213453166e-01	-1.055145990358710151e-01	1.700368983266610456e+00	3.500000000000000000e+01
9.020000001595036565e+02	-3.195789209766761729e-01	-2.257025382904878086e-01	1.790867836887688469e+00	2.400000000000000000e+01
9.028200001597355140e+02	-4.188279674473758263e-01	-1.354633428755196434e-01	1.730015628618351897e+00	3.200000000000000000e+01
9.036400001599815823e+02	-4.696515938988650163e-01	-2.259417337054525632e-01	1.828789280133204187e+00	2.500000000000000000e+01
9.044600001602134398e+02	-3.393609022101049533e-01	-1.051387205266394176e-01	1.429204991484102294e+00	2.500000000000000000e+01
9.052800001604595082e+02	-3.799180612802288692e-01	-1.857537944508358407e-01	1.587375861540156308e+00	2.900000000000000000e+01
9.061000001607055765e+02	-3.696758182062627185e-01	-1.253437451680383674e-01	1.674798451164596358e+00	2.700000000000000000e+01
9.069200001609374340e+02	-4.098938369728326592e-01	-1.648824397248915830e-01	1.634133313003163224e+00	2.500000000000000000e+01
9.077400001611835023e+02	-4.595789209766731886e-01	-3.250191228191567916e-01	1.754278811975979124e+00	2.800000000000000000e+01
9.085600001614295707e+02	-4.197969397432466110e-01	-1.346945004702728710e-01	1.825754587271660512e+00	2.800000000000000000e+01
9.093800001616614281e+02	-4.297484911284517040e-01	-3.440110849989430619e-01	1.736482082135731631e+00	2.400000000000000000e+01
9.102000001619074965e+02	-3.993609022101036743e-01	-1.437206334236300620e-01	1.616045585217291247e+00	2.700000000000000000e+01
9.110200001621535648e+02	-3.991913320583240221e-01	-2.133105841408315939e-01	1.826378154298007317e+00	3.100000000000000000e+01
9.118400001623854223e+02	-3.890702105213428297e-01	-1.123367170941840243e-01	1.836627581108544405e+00	2.800000000000000000e+01
9.126600001626314906e+02	-4.095789209766724781e-01	-1.626100832827184206e-01	1.706128727487469021e+00	2.500000000000000000e+01
9.134800001628633481e+02	-3.984161542216284602e-01	-2.517216431699900170e-01	1.844943950137411193e+00	1.900000000000000000e+01
9.143000001631094165e+02	-3.080770139180781797e-01	-1.603889830008924378e-01	1.834050170732984597e+00	2.200000000000000000e+01
9.151200001633554848e+02	-4.870838173148062111e-01	-3.005427514819434265e-01	2.022678323275023615e+00	3.700000000000000000e+01
9.159400001635873423e+02	-4.071322659296043867e-01	-1.504402391612451595e-01	1.794320383111067230e+00	3.100000000000000000e+01
9.167600001638334106e+02	-3.971564902369948413e-01	-1.694151159542496288e-01	1.814569809921604104e+00	2.200000000000000000e+01
9.175800001640794790e+02	-3.570353687000142884e-01	-1.789879812846670859e-01	1.722553609869754254e+00	3.200000000000000000e+01
9.184000001643113364e+02	-5.963570880929047746e-01	-2.986633589357836627e-01	2.091909257275865741e+00	3.100000000000000000e+01
9.192200001645574048e+02	-5.069142471630314617e-01	-2.681507973322858618e-01	2.004237240840888390e+00	3.000000000000000000e+01
9.200400001648034731e+02	-3.862601908633180869e-01	-1.773990403138245853e-01	1.655276519218128684e+00	2.300000000000000000e+01
9.208600001650353306e+02	-4.167446770112519516e-01	-2.276040649552228956e-01	1.725484374893577311e+00	2.800000000000000000e+01
9.216800001652813989e+02	-3.761148450189342185e-01	-2.082874804265539836e-01	1.724382739813702159e+00	3.300000000000000000e+01
9.225000001655274673e+02	-4.053396671822433461e-01	-1.968693933235439175e-01	1.722927750085563758e+00	3.500000000000000000e+01
9.233200001657593248e+02	-4.257999290227800770e-01	-1.569377348706755271e-01	1.742512038734664870e+00	2.200000000000000000e+01
9.241400001660053931e+02	-4.960179477893511546e-01	-2.471085887385076063e-01	2.052470467599574633e+00	2.900000000000000000e+01
9.249600001662372506e+02	-4.065993311668734123e-01	-1.473648695402580699e-01	2.074299597543522111e+00	2.000000000000000000e+01
9.257800001664833189e+02	-3.866962283964578972e-01	-1.772111010592070102e-01	1.674029385165438200e+00	3.100000000000000000e+01
9.266000001667293873e+02	-4.171564902369997441e-01	-7.854376122830331042e-02	1.942096327383769250e+00	3.200000000000000000e+01
9.274200001669612448e+02	-3.468415742408392788e-01	-2.380311996248050121e-01	1.741368832519698984e+00	2.000000000000000000e+01
9.282400001672073131e+02	-4.670595930074092905e-01	-2.081678827190689418e-01	1.641971613978499889e+00	3.300000000000000000e+01
9.290600001674533814e+02	-4.066720040890636767e-01	-2.786975297093512438e-01	1.682324968626760509e+00	3.600000000000000000e+01
9.298800001676852389e+02	-3.970838173148063532e-01	-2.085266758415187383e-01	1.602304183059215958e+00	3.700000000000000000e+01
9.307000001679313073e+02	-4.670353687000137199e-01	-2.693638597939003176e-01	1.623114820193464425e+00	2.600000000000000000e+01
9.315200001681773756e+02	-3.368657985482368389e-01	-2.187146150961361002e-01	1.532428896464486101e+00	2.700000000000000000e+01
9.323400001684092331e+02	-5.375198548479502847e-01	-3.096201405956477970e-01	1.860828407763534642e+00	2.300000000000000000e+01
9.331600001686553014e+02	-4.479558923810920135e-01	-1.993809451806818345e-01	1.790246411872280063e+00	3.100000000000000000e+01
9.339800001688871589e+02	-4.376652006923311689e-01	-1.299105921709617917e-01	1.832096327383769818e+00	2.900000000000000000e+01
9.348000001691332272e+02	-3.671080416222043397e-01	-1.191417497657152325e-01	1.551680616032873772e+00	2.800000000000000000e+01
9.356200001693792956e+02	-3.968415742408382130e-01	-1.490904936053674135e-01	1.669311061332761525e+00	2.700000000000000000e+01
9.364400001696111531e+02	-6.566962283964610236e-01	-1.588171274168370672e-01	1.795341017931699312e+00	2.600000000000000000e+01
9.372600001698572214e+02	-3.970595930074107827e-01	-2.095688844352974201e-01	1.753782100365835817e+00	3.900000000000000000e+01
9.380800001701032897e+02	-3.272776117739812918e-01	-2.192955182467670738e-01	1.706401081876485648e+00	1.700000000000000000e+01
9.389000001703351472e+02	-3.474229576183613943e-01	-2.496201405956490760e-01	1.707440360253729139e+00	3.000000000000000000e+01
9.397200001705812156e+02	-3.672533874665848685e-01	-2.792613474731986400e-01	1.916733650957201718e+00	2.600000000000000000e+01
9.405400001708272839e+02	-3.268900228556343990e-01	-2.589538105111000021e-01	1.707606644794086748e+00	2.700000000000000000e+01
9.413600001710591414e+02	-3.079558923810914450e-01	-1.987829566432672834e-01	1.396401081876485151e+00	3.500000000000000000e+01
9.421800001713052097e+02	-3.173502846961717694e-01	-1.485608466150871720e-01	1.444135455014098568e+00	2.400000000000000000e+01
9.430000001715512781e+02	-2.677378736145215044e-01	-2.177578334362735291e-01	1.913137747771944674e+00	2.200000000000000000e+01
9.438200001717831356e+02	-2.983677056068358979e-01	-1.884241635208194765e-01	1.985486516904511944e+00	2.200000000000000000e+01
9.446400001720292039e+02	-2.281012382254701265e-01	-2.586975297093516701e-01	1.606962292200195819e+00	2.200000000000000000e+01
9.454600001722610614e+02	-3.577378736145213622e-01	-1.887146150961349633e-01	1.545860657120320170e+00	2.900000000000000000e+01
9.462800001725071297e+02	-4.486826216029946579e-01	-1.300472752652286346e-01	1.827398789118635847e+00	2.500000000000000000e+01
9.471000001727531981e+02	-3.682465840698512238e-01	-1.196884821427808276e-01	1.828916135549409461e+00	2.900000000000000000e+01
9.479200001729850555e+02	-3.070595930074109248e-01	-1.097397383031299967e-01	1.518105498415161847e+00	2.400000000000000000e+01
9.487400001732311239e+02	-3.569626957778240239e-01	-2.304744099348106090e-01	1.465237090093975070e+00	3.200000000000000000e+01
9.495600001734771922e+02	-3.058968262523649173e-01	-1.410553130854381720e-01	1.812576537448235214e+00	2.400000000000000000e+01
9.503800001737090497e+02	-3.647340594973211836e-01	-2.510040569250904241e-01	1.673886028203559917e+00	3.000000000000000000e+01
9.512000001739551180e+02	-3.532079281313258434e-01	-4.011749107929230007e-01	1.815465731336965760e+00	2.900000000000000000e+01
9.520200001742011864e+02	-3.221178342984707399e-01	-2.210553130854435722e-01	1.796089298363312992e+00	3.300000000000000000e+01
9.528400001744330439e+02	-3.015606752283428449e-01	-7.141410620788946062e-02	1.527315646848460773e+00	2.300000000000000000e+01
9.536600001746791122e+02	-3.194289361774274028e-01	-2.417899847171209871e-01	1.768500424198512277e+00	4.000000000000000000e+01
9.544800001749109697e+02	-3.372487485117190431e-01	-2.219779239717372121e-01	1.969373418035397449e+00	3.100000000000000000e+01
9.553000001751570380e+02	-3.354077011495650851e-01	-1.418070701039049197e-01	1.972532824302209775e+00	2.400000000000000000e+01
9.561200001754031064e+02	-2.134213079430278270e-01	-2.317728993303393992e-01	1.875609088298848093e+00	2.000000000000000000e+01
9.569400001756349639e+02	-1.414349147364930559e-01	-5.117491079292335598e-02	1.717084863594530830e+00	2.700000000000000000e+01
9.577600001758810322e+02	-3.302721479814465511e-01	-1.616703870096376505e-01	1.597375861540156095e+00	2.400000000000000000e+01
9.585800001761271005e+02	-3.984311006192946536e-01	-2.814141062078920896e-01	1.808477496620033875e+00	2.300000000000000000e+01
9.594000001763589580e+02	-2.765900532571361481e-01	-2.318754116510390872e-01	1.817646073918242067e+00	5.200000000000000000e+01
9.602200001766050264e+02	-3.342160711322570421e-01	-1.914311915946722564e-01	1.918498282187576010e+00	4.700000000000000000e+01
9.610400001768510947e+02	-2.721327806961308937e-01	-2.320633509056548860e-01	1.870410554401702896e+00	5.200000000000000000e+01
9.618600001770829522e+02	-2.804370791783590278e-01	-2.614824477550232729e-01	1.731429047211401340e+00	5.000000000000000000e+01
9.626800001773290205e+02	-2.876997324425225599e-01	-2.201327021991446031e-01	1.732489111156189310e+00	4.600000000000000000e+01
9.635000001775750889e+02	-2.353257503176422460e-01	-2.910040569250895715e-01	1.682717752399179645e+00	6.700000000000000000e+01
9.643200001778069463e+02	-2.729517681927564610e-01	-1.805769222555113629e-01	1.923528389533428751e+00	4.100000000000000000e+01
9.651400001780530147e+02	-2.497541596163834754e-01	-2.503035560669761850e-01	1.783673888506241312e+00	3.900000000000000000e+01
9.659600001782848722e+02	-3.676950934876561661e-01	-1.103377268405427714e-01	2.054796309153662293e+00	3.500000000000000000e+01
9.667800001785309405e+02	-2.049819710592206690e-01	-2.100643606520122830e-01	1.875523804017731777e+00	4.400000000000000000e+01
9.676000001787770088e+02	-3.021719514011955710e-01	-2.103035560669788140e-01	1.935773230828269575e+00	3.500000000000000000e+01
9.684200001790088663e+02	-2.490712400544055072e-01	-2.701497875859271147e-01	1.654484525640489423e+00	4.300000000000000000e+01
9.692400001792549347e+02	-2.163823419333663622e-01	-1.501839583594950511e-01	1.693175034885166852e+00	4.000000000000000000e+01
9.700600001795010030e+02	-3.134754250457536529e-01	-1.605598368687282118e-01	1.761948686400021558e+00	3.200000000000000000e+01
9.708800001797328605e+02	-2.196237601696662267e-01	-2.195859698220807843e-01	1.841657688454393593e+00	3.500000000000000000e+01
9.717000001799789288e+02	-1.963534786711029767e-01	-2.992100913128474815e-01	1.710888622455234653e+00	4.700000000000000000e+01
9.725200001802249972e+02	-2.637857020870448821e-01	-3.193638597938992518e-01	1.650576838942061642e+00	4.100000000000000000e+01
9.733400001804568547e+02	-2.095948969074026280e-01	-1.883899927472505453e-01	1.890327412131524554e+00	4.700000000000000000e+01
9.741600001807029230e+02	-2.562519424866493978e-01	-2.180995411719379717e-01	1.781969471967565610e+00	4.100000000000000000e+01
9.749800001809489913e+02	-1.923033803809754971e-01	-2.170744179649428673e-01	1.782946393642173888e+00	4.800000000000000000e+01
9.758000001811808488e+02	-2.588150801158377590e-01	-2.173819549270419316e-01	1.864068814289591813e+00	5.200000000000000000e+01
9.766200001814269172e+02	-1.450603124693401469e-01	-1.564764294275295953e-01	1.686417583422160860e+00	3.800000000000000000e+01
9.774400001816587746e+02	-8.171735804858748509e-02	-6.644225865396258257e-02	1.687415290664310064e+00	4.000000000000000000e+01
9.782600001819048430e+02	-1.771147396431995702e-01	-3.070573325781591478e-01	1.706272084449345527e+00	4.000000000000000000e+01
9.790800001821509113e+02	-1.635779907632706198e-01	-6.669853945570913822e-02	1.706604653530062521e+00	4.400000000000000000e+01
9.799000001823827688e+02	-1.397747745019763954e-01	-1.467497956160599415e-01	1.537810216447663691e+00	3.900000000000000000e+01
9.807200001826288371e+02	-1.755839693223375519e-01	-7.610055091829615037e-02	1.707415290664311414e+00	5.500000000000000000e+01
9.815400001828749055e+02	-2.416111829092670860e-01	-2.161347216918638736e-01	1.778994993797718749e+00	5.800000000000000000e+01
9.823600001831067630e+02	-1.760153679006108973e-01	-2.257075870222813307e-01	1.721447690768011185e+00	4.600000000000000000e+01
9.831800001833528313e+02	-1.724059460984914693e-01	-2.754683916073155103e-01	1.692029686659264343e+00	3.900000000000000000e+01
9.840000001835988996e+02	-1.488691972185609558e-01	-2.357417577958482724e-01	1.871759474281180502e+00	5.700000000000000000e+01
9.848200001838307571e+02	-1.043634760427618602e-01	-2.253658792866168881e-01	1.772195971199623798e+00	3.900000000000000000e+01
9.856400001840768255e+02	-1.500757736335369685e-01	-2.352121108055680310e-01	1.773941958873390234e+00	4.300000000000000000e+01
9.864600001843086829e+02	-2.057396226095136171e-01	-1.849729153905990131e-01	1.785812659952423331e+00	3.400000000000000000e+01
9.872800001845547513e+02	-1.512096771263156114e-01	-1.340673898910882400e-01	1.826789581627034309e+00	4.600000000000000000e+01
9.881000001848008196e+02	-1.773337879428336095e-01	-2.143407560796219968e-01	2.097475505356010572e+00	5.100000000000000000e+01
9.889200001850326771e+02	-2.528522910744328556e-01	-1.836231698347212671e-01	2.278992851786782126e+00	3.200000000000000000e+01
9.897400001852787454e+02	-1.491217477353306009e-01	-1.835889990611576650e-01	1.920177629136839315e+00	5.400000000000000000e+01
9.905600001855248138e+02	-1.653427557814328708e-01	-1.934523159668923853e-01	1.970177629136840025e+00	4.100000000000000000e+01
9.913800001857566713e+02	-1.706674644538583863e-01	-1.627005589484280534e-01	1.848701853841154374e+00	5.200000000000000000e+01
9.922000001860027396e+02	-1.977363232588462694e-01	-2.327005589484283377e-01	1.828909709516604920e+00	5.400000000000000000e+01
9.930200001862488079e+02	-6.347284515701545615e-02	-2.421025704110135734e-01	1.950011344596481067e+00	5.100000000000000000e+01
9.938400001864806654e+02	-7.901557259600977545e-02	-1.415216672603829551e-01	1.551154550811444821e+00	4.100000000000000000e+01
9.946600001867267338e+02	-6.511545910512772650e-02	-1.909920202700998715e-01	1.860302342542109244e+00	4.500000000000000000e+01
9.954800001869728021e+02	-1.308035323885015089e-01	-2.802915194119872666e-01	1.780032130164023840e+00	3.200000000000000000e+01
9.963000001872046596e+02	-8.644315705708471853e-02	-5.930056697855867753e-02	1.690780410595639438e+00	5.800000000000000000e+01
9.971200001874507279e+02	-6.244614633661882408e-02	-5.887343230897812418e-02	1.602006759080785159e+00	3.300000000000000000e+01
9.979400001876825854e+02	-1.490305189936727004e-01	-1.882925291583479321e-01	1.742443255999226892e+00	5.900000000000000000e+01
9.987600001879286538e+02	-1.562689479504424384e-01	-1.779337360359001252e-01	1.871757332270247431e+00	4.600000000000000000e+01
9.995800001881747221e+02	-1.729502178370818655e-01	-1.676603698473666526e-01	1.850863552865819273e+00	4.500000000000000000e+01
1.000400000188406580e+03	-6.936502034236013969e-02	-1.469940397628199946e-01	1.690551769352646616e+00	4.100000000000000000e+01
1.001220000188652648e+03	-5.577982284763827181e-02	-1.257638919144241640e-01	1.588743424976245322e+00	6.200000000000000000e+01
1.002040000188898716e+03	-5.246109273428167796e-02	-2.055246964994612568e-01	1.917600218761279507e+00	3.800000000000000000e+01
1.002860000189130574e+03	-5.831873616943461514e-02	-5.523424492414363840e-02	1.547163721842839124e+00	5.300000000000000000e+01
1.003680000189376642e+03	-1.454118192818203426e-01	-1.546875125470812407e-01	1.746935080599845591e+00	5.800000000000000000e+01
1.004500000189622710e+03	-2.262659320239279737e-03	-2.037819870475683359e-01	1.746457012546313692e+00	4.800000000000000000e+01
1.005320000189854568e+03	-1.700097987323392346e-01	-1.837819870475652095e-01	1.715542447574339491e+00	4.200000000000000000e+01
1.006140000190100636e+03	-7.744202214828455055e-02	-2.029448030951890303e-01	1.654565525899736045e+00	5.300000000000000000e+01
1.006960000190346705e+03	-9.463200249025582877e-02	-1.620221922088909139e-01	1.615376163033982237e+00	4.400000000000000000e+01
1.007780000190578562e+03	-1.213859452990941890e-01	-1.408945566811983241e-01	1.855750303249788402e+00	6.300000000000000000e+01
1.008600000190824630e+03	-7.797031795614550731e-02	-1.501598850495167170e-01	1.918036715679722448e+00	5.100000000000000000e+01
1.009420000191056488e+03	-8.506340106853294003e-02	-1.891005910689536051e-01	1.799741132218397155e+00	5.300000000000000000e+01
1.010240000191302556e+03	-8.235027864009403231e-02	-1.279216993809093594e-01	1.609782703353486610e+00	4.600000000000000000e+01
1.011060000191548625e+03	-1.497582777486421435e-01	-1.667940638532137143e-01	1.880219200271929125e+00	4.800000000000000000e+01
1.011880000191780482e+03	-7.697248239801091074e-02	-2.465719538250308318e-01	1.700634911622826095e+00	3.400000000000000000e+01
1.012700000192026550e+03	-3.469539750271444234e-02	-3.529054981628831911e-02	1.770115272434205522e+00	5.200000000000000000e+01
1.013520000192272619e+03	8.962472914197050500e-03	-2.038724627132797451e-01	1.751653404432522265e+00	5.000000000000000000e+01
1.014340000192504476e+03	-1.172100865171135098e-01	-1.026764856384474456e-01	1.701985973513240324e+00	6.100000000000000000e+01
1.015160000192750545e+03	-9.425472101470866448e-02	-1.919076432332040838e-01	1.682069115783418667e+00	4.500000000000000000e+01
1.015980000192996613e+03	8.821766024682986540e-03	-2.200282506870454569e-01	2.030697268325459603e+00	5.800000000000000000e+01
1.016800000193228470e+03	2.140496138041569907e-03	1.406921802749039330e-03	1.560655697190371782e+00	4.400000000000000000e+01
1.017620000193474539e+03	-6.558241896666494597e-02	-1.776021257638227269e-01	1.719845060056121255e+00	3.600000000000000000e+01
1.018440000193706396e+03	-1.512735324006087012e-03	-6.166953274028941223e-03	1.607808074436729129e+00	6.900000000000000000e+01
1.019260000193952465e+03	-5.909030458432695809e-02	-1.652101716141665122e-01	1.736748010491943717e+00	4.600000000000000000e+01
1.020080000194198533e+03	2.391350953287307846e-02	-5.358705986975742519e-02	1.637080579572659289e+00	5.200000000000000000e+01
1.020900000194430390e+03	-2.281620896856217939e-02	-2.194686273856483183e-02	1.698286142490260886e+00	5.100000000000000000e+01
1.021720000194676459e+03	1.982424053768205852e-02	-4.160515500289996282e-02	1.548493998165707097e+00	5.000000000000000000e+01
1.022540000194922527e+03	-1.586383274569058699e-02	-9.742847843524415907e-03	1.497267649680562585e+00	4.600000000000000000e+01
1.023360000195154385e+03	-2.259355124712492113e-02	-3.849561460834571847e-02	1.665937373357692763e+00	4.700000000000000000e+01
1.024180000195400453e+03	-5.944439128554712681e-02	-8.765843065596712336e-02	1.855833445519968095e+00	4.900000000000000000e+01
1.025000000195646408e+03	3.392278744260579515e-02	-8.637702664722013424e-02	1.576394655843680326e+00	5.800000000000000000e+01
1.025820000195878492e+03	7.774452318692226527e-03	-1.352323057327424749e-01	1.816249156870867409e+00	4.500000000000000000e+01
1.026640000196124447e+03	1.104473381725590286e-02	-1.734554255072886519e-01	1.696166014600686722e+00	4.300000000000000000e+01
1.027460000196370402e+03	2.489639869334148159e-02	-1.321398507249735843e-01	1.935625589844519823e+00	5.800000000000000000e+01
1.028280000196602487e+03	-8.151840381193586893e-02	-3.077301978231616886e-02	1.914523954764645097e+00	5.000000000000000000e+01
1.029100000196848441e+03	1.155808322745421890e-02	-1.299187504431529305e-01	1.904108243413750401e+00	4.200000000000000000e+01
1.029920000197080299e+03	-4.514741096658703157e-02	-8.839815101944026310e-02	1.744482383629556210e+00	5.000000000000000000e+01
1.030740000197326481e+03	1.805019760978865406e-02	-4.764639400097792077e-02	1.644212171251473009e+00	5.500000000000000000e+01
1.031560000197572435e+03	9.192608679327207710e-02	-1.160574530301357044e-01	1.594004315576023956e+00	4.600000000000000000e+01
1.032380000197804293e+03	5.490567660307377196e-02	5.496767017685932899e-02	1.724253742386563815e+00	4.100000000000000000e+01
1.033200000198050475e+03	7.853932271259012055e-02	3.655661114770047959e-02	1.694731810440091024e+00	4.600000000000000000e+01
1.034020000198296430e+03	8.171270698156618550e-02	2.725711200581670823e-02	1.686082872330507243e+00	4.500000000000000000e+01
1.034840000198528287e+03	-2.436295522015541337e-02	-8.125645934403991077e-02	1.636041301195417574e+00	4.900000000000000000e+01
1.035660000198774469e+03	-2.177095432870324032e-02	-1.098896284013797242e-01	1.865750303249788189e+00	5.200000000000000000e+01
1.036480000199020424e+03	-5.874291590410329889e-02	1.972678757995893761e-03	1.816228371303321154e+00	4.100000000000000000e+01
1.037300000199252281e+03	4.236673905696264342e-03	-2.678008800682718515e-02	1.616207585735775609e+00	4.100000000000000000e+01
1.038120000199498463e+03	-2.371923058756664204e-03	-8.522531780955056036e-02	1.856207585735777599e+00	4.500000000000000000e+01
1.038940000199730093e+03	-1.985259508949077656e-02	-1.231579860087776979e-01	1.747454719788468225e+00	4.000000000000000000e+01
1.039760000199976275e+03	-2.636429482435431737e-02	-1.417740696793323707e-01	1.797932787841997282e+00	2.600000000000000000e+01
1.040580000200222457e+03	6.445724833669785880e-03	-1.204243241234550510e-01	1.775376163033982380e+00	3.800000000000000000e+01
1.041400000200454087e+03	1.896505280293503404e-02	-9.108749341145028211e-03	1.934191385683927678e+00	5.900000000000000000e+01
1.042220000200700269e+03	7.213843707191358590e-02	6.283898475214755308e-02	1.605771088817332881e+00	4.500000000000000000e+01
1.043040000200946452e+03	-3.519688911444340818e-02	-8.524745192812943628e-02	1.646727224924399380e+00	4.700000000000000000e+01
1.043860000201178082e+03	3.722554162523294963e-02	-6.376102327798527369e-02	1.756976651734936112e+00	6.200000000000000000e+01
1.044680000201424264e+03	1.091392619095792327e-01	1.697364835369441494e-02	1.648327713625349134e+00	4.900000000000000000e+01
1.045500000201670446e+03	4.098030927173290650e-02	-9.104444677944556474e-02	1.858306928057803731e+00	4.900000000000000000e+01
1.046320000201902076e+03	6.335429139661741260e-02	-1.003097751477657340e-01	1.877787288869182447e+00	5.200000000000000000e+01
1.047140000202148258e+03	1.462854325916271847e-01	2.136459275699209570e-02	1.578327713625348849e+00	4.400000000000000000e+01
1.047960000202394440e+03	7.907122794225429629e-02	8.343192455776637928e-02	1.546581725951581276e+00	4.500000000000000000e+01
1.048780000202626070e+03	6.103339684139541532e-02	-1.248766221506887319e-01	1.714835738277816546e+00	4.000000000000000000e+01
1.049600000202872252e+03	5.316513589230886794e-02	-6.335602272698181991e-02	1.944898094980450409e+00	5.700000000000000000e+01
1.050420000203104109e+03	2.566023955417406910e-02	-1.159622788830816376e-02	1.705978944492780869e+00	4.400000000000000000e+01
1.051240000203350064e+03	5.851870782699464257e-02	-4.022939694564442448e-02	1.866955866167391065e+00	4.900000000000000000e+01
1.052060000203596246e+03	9.123183025543646352e-02	-1.191359321915150815e-01	1.657080579572660639e+00	4.500000000000000000e+01
1.052880000203828104e+03	7.457478467618905427e-02	2.333411071843372042e-03	1.666810367194576870e+00	4.100000000000000000e+01
1.053700000204074058e+03	2.076754960229774127e-01	2.378566894842037982e-02	1.466623297086671940e+00	5.000000000000000000e+01
1.054520000204320240e+03	7.087310459934847984e-02	-3.462539008073584057e-02	1.976727224924399451e+00	4.600000000000000000e+01
1.055340000204552098e+03	9.462787224584978674e-02	6.638928541224942137e-03	1.647059794005114597e+00	4.900000000000000000e+01
1.056160000204798052e+03	1.079950509740008613e-01	8.747611249360254249e-02	1.706581725951583195e+00	5.300000000000000000e+01
1.056980000205044234e+03	1.622585290758316034e-01	2.921882194549674239e-02	1.525272235196259984e+00	3.800000000000000000e+01
1.057800000205276092e+03	9.550458626699942499e-02	-6.941434711184335526e-02	1.734898094980451333e+00	4.800000000000000000e+01
1.058620000205522047e+03	9.938047545048434017e-02	5.267007007571500310e-02	1.645085165088357115e+00	5.200000000000000000e+01
1.059440000205754131e+03	1.326992055638402945e-01	-1.062022943965903465e-01	1.675791874384877644e+00	5.400000000000000000e+01
1.060260000206000086e+03	1.663813002881493475e-01	1.054208173478183852e-01	1.516706439356852343e+00	5.300000000000000000e+01
1.061080000206246041e+03	1.202571894716335521e-01	-2.319526632273571920e-02	1.547454719788467159e+00	5.000000000000000000e+01
1.061900000206478126e+03	1.040604057329250764e-01	-2.083748294664644618e-02	1.796748010491940661e+00	5.400000000000000000e+01
1.062720000206724080e+03	7.725801430929735147e-02	-9.916311504188790593e-02	1.736748010491943717e+00	6.400000000000000000e+01
1.063540000206970035e+03	1.807705388818305892e-01	9.251125286287198435e-02	1.697122150707748744e+00	5.500000000000000000e+01
1.064360000207202120e+03	9.370168007683865596e-02	-6.634402622264978788e-02	1.696644082654216845e+00	4.300000000000000000e+01
1.065180000207448074e+03	7.745644772334081551e-02	3.517657320105982421e-02	1.795147521790989131e+00	5.400000000000000000e+01
1.066000000207694029e+03	7.062983199231709364e-02	6.987624200085917892e-03	1.854669453737459506e+00	4.600000000000000000e+01
1.066820000207926114e+03	5.397278641306968439e-02	1.828611359560916583e-02	1.934420026926920499e+00	4.700000000000000000e+01
1.067640000208172069e+03	1.176548811373780978e-01	-3.993700617892947946e-02	1.795750303249787905e+00	5.300000000000000000e+01
1.068460000208418023e+03	1.010462841729289352e-01	-3.839932136843771104e-02	1.936249156870864851e+00	6.300000000000000000e+01
1.069280000208650108e+03	1.738805281383530854e-01	-8.739128354822334188e-02	1.727454719788468651e+00	4.700000000000000000e+01
1.070100000208896063e+03	8.678744502596380528e-02	-4.566565948311662737e-02	1.678992851786784257e+00	4.600000000000000000e+01
1.070920000209127920e+03	6.025152098369979115e-02	-3.888779257653851573e-03	1.849304635299956701e+00	4.500000000000000000e+01
1.071740000209374102e+03	1.633522323304870127e-01	-1.753105909749308466e-03	1.459179921894685705e+00	4.900000000000000000e+01
1.072560000209620057e+03	8.567776584057895661e-02	4.016045740997853386e-02	1.928161429084989109e+00	7.000000000000000000e+01
1.073380000209851914e+03	1.089964959539333478e-01	-4.821643084561522130e-02	1.859450134272769617e+00	4.000000000000000000e+01
1.074200000210098096e+03	1.421941045303078965e-01	6.405592559655914897e-02	1.800801196163183349e+00	4.100000000000000000e+01
1.075020000210344051e+03	2.347618811143643569e-01	1.255936104070531911e-01	1.533357820971199104e+00	3.500000000000000000e+01
1.075840000210575909e+03	1.277899195389640141e-01	4.713129521754488849e-02	1.673669604484372186e+00	5.000000000000000000e+01
1.076660000210822091e+03	2.200912287416549873e-01	9.940365165971698502e-02	1.724584169456342408e+00	4.900000000000000000e+01
1.077480000211068045e+03	1.322956407147621860e-01	3.063379950811295771e-02	1.904812810699340275e+00	4.900000000000000000e+01
1.078300000211299903e+03	1.450087631432008806e-01	1.024277651203533424e-01	1.685457163293229144e+00	5.700000000000000000e+01
1.079120000211546085e+03	1.374796424976718612e-01	-5.846610814538522050e-03	1.737972216966150896e+00	5.100000000000000000e+01
1.079940000211792039e+03	1.693933627820172205e-01	9.591318402413939737e-02	1.768907567505669576e+00	4.800000000000000000e+01
1.080760000212023897e+03	9.116173722198084306e-02	-1.899886467604972040e-03	1.839198565451296119e+00	5.300000000000000000e+01
1.081580000212270079e+03	2.032208033507068023e-01	1.496890545032396602e-01	1.630113130423268331e+00	5.000000000000000000e+01
1.082400000212501709e+03	1.159339257791476285e-01	3.249105793569384559e-02	1.689427206694290362e+00	4.700000000000000000e+01
1.083220000212747891e+03	2.175085057599357441e-01	5.442170664220213894e-02	1.737909860263517459e+00	5.200000000000000000e+01
1.084040000212994073e+03	2.490346371259324343e-01	1.166598923108086439e-01	1.658678926262677322e+00	4.900000000000000000e+01
1.084860000213225703e+03	2.409725817176724405e-01	1.087613948851480217e-01	1.660050773720634254e+00	4.100000000000000000e+01
1.085680000213471885e+03	2.429831992316042744e-01	1.300257135071092307e-01	1.668928353073216186e+00	5.100000000000000000e+01
1.086500000213718067e+03	1.745820035197933606e-01	1.026910338452982074e-01	1.628159287074053552e+00	4.800000000000000000e+01
1.087320000213949697e+03	2.260596862709949306e-01	1.749804756742552314e-01	1.738928353073216471e+00	5.600000000000000000e+01
1.088140000214195879e+03	2.091846219251802808e-01	1.870819782485941829e-01	1.749468777829381594e+00	6.200000000000000000e+01
1.088960000214442061e+03	1.819461929684109691e-01	8.856840689874090344e-02	1.949738990207462663e+00	5.100000000000000000e+01
1.089780000214673692e+03	1.841990535563109432e-01	9.121664185014211057e-02	1.690362557233807905e+00	5.400000000000000000e+01
1.090600000214919874e+03	1.866457086033843638e-01	1.240357306693820050e-01	1.701318693340869714e+00	5.000000000000000000e+01
1.091420000215151731e+03	1.396979713353765362e-01	1.635934327190291526e-02	1.681879903664581732e+00	4.800000000000000000e+01
1.092240000215397686e+03	1.719023833084847297e-01	3.840958968589447409e-02	1.882815254204096789e+00	5.000000000000000000e+01
1.093060000215643868e+03	1.441794682037809139e-01	9.044275071310181602e-02	2.024228672797150352e+00	4.200000000000000000e+01
1.093880000215875725e+03	2.473770767801557469e-01	1.837402303622699407e-01	1.926120159443726720e+00	5.000000000000000000e+01
1.094700000216121680e+03	2.098721804420193848e-01	1.356537936819961487e-01	1.677117866685879477e+00	5.000000000000000000e+01
1.095520000216367862e+03	1.530213404035993818e-01	9.823368708626567525e-02	1.897325722361326683e+00	6.600000000000000000e+01
1.096340000216599719e+03	2.052742009915000665e-01	9.120654438655328988e-02	1.967429650199051139e+00	5.000000000000000000e+01
1.097160000216845674e+03	2.882053421865098386e-01	1.830005099987968009e-01	1.687970074955217115e+00	5.000000000000000000e+01
1.097980000217091856e+03	2.807731187705666542e-01	1.655804034030712302e-01	1.768843068792101292e+00	5.100000000000000000e+01
1.098800000217323714e+03	1.821296799847864634e-01	2.677502475245425728e-01	1.689425064683357292e+00	4.400000000000000000e+01
1.099620000217569668e+03	2.945278864170663979e-01	1.903130555420311509e-01	1.718676784251741196e+00	5.400000000000000000e+01
1.100440000217815850e+03	1.769260928493459062e-01	1.125854119842006895e-01	1.799528992521079118e+00	4.800000000000000000e+01
1.101260000218047708e+03	2.891305048224541707e-01	1.555070131241418352e-01	1.620651413168500810e+00	5.600000000000000000e+01
1.102080000218293662e+03	2.219405244804804056e-01	1.281039919151929496e-01	1.691171052357121951e+00	4.700000000000000000e+01
1.102900000218525747e+03	2.448716656754896803e-01	1.416064962057639320e-01	1.590589056465866236e+00	4.700000000000000000e+01
1.103720000218771702e+03	3.174152179521474437e-01	1.534004618180055957e-01	1.670194130682515876e+00	5.000000000000000000e+01
1.104540000219017656e+03	2.897649757696374451e-01	1.760999529297606614e-01	1.679425064683353952e+00	5.100000000000000000e+01
1.105360000219249741e+03	2.219209391279495236e-01	1.484235655322834191e-01	1.769196423440360988e+00	3.600000000000000000e+01
1.106180000219495696e+03	3.535681920309325932e-01	1.407300927480221731e-01	1.710796912141313797e+00	3.800000000000000000e+01
1.107000000219741651e+03	1.965962304555279871e-01	1.142155116518051017e-01	1.882085617329092742e+00	4.800000000000000000e+01
1.107820000219973736e+03	2.488975396582180366e-01	2.775984182348931739e-01	1.622168759599272647e+00	5.700000000000000000e+01
1.108640000220219690e+03	3.216833350088457166e-01	1.998536892902862405e-01	1.662314258572086700e+00	4.300000000000000000e+01
1.109460000220465645e+03	2.849536165074137983e-01	2.422968996002872188e-01	1.622729969922986015e+00	4.800000000000000000e+01
1.110280000220697730e+03	3.169884583287423396e-01	1.951159884195270422e-01	1.743602963759865787e+00	5.500000000000000000e+01
1.111100000220943684e+03	1.593624404536235772e-01	1.583109557479929208e-01	1.773686106030046616e+00	4.900000000000000000e+01
1.111920000221189639e+03	2.818575441154944627e-01	2.005149706430362500e-01	1.523665320462502137e+00	4.300000000000000000e+01
1.112740000221421724e+03	2.541346290107870942e-01	1.533511448490525453e-01	1.592771541058075613e+00	4.400000000000000000e+01
1.113560000221667678e+03	3.075987049685284802e-01	1.361360628947263507e-01	1.681628334843107808e+00	4.700000000000000000e+01
1.114380000221899536e+03	2.701180329377912415e-01	8.994610414739234727e-02	1.763020967868612843e+00	4.100000000000000000e+01
1.115200000222145718e+03	2.729038282884204136e-01	7.223554597634951335e-02	1.694309673056389798e+00	4.500000000000000000e+01
1.116020000222391673e+03	2.857380722538422901e-01	1.849692078616680391e-01	1.744808526677465110e+00	5.500000000000000000e+01
1.116840000222623530e+03	2.883542974526935865e-01	1.975320158791564751e-01	1.564122602948486929e+00	6.200000000000000000e+01
1.117660000222869712e+03	2.712854386477019375e-01	2.304536170190960576e-01	1.643935532840584912e+00	5.300000000000000000e+01
1.118480000223115667e+03	3.132960561616346951e-01	2.630676811969365758e-01	1.784309673056389656e+00	4.700000000000000000e+01
1.119300000223347524e+03	2.259365056678834804e-01	2.356475746012058892e-01	1.935847805054711657e+00	5.100000000000000000e+01
1.120120000223593706e+03	3.481166933335906322e-01	2.280224433640789528e-01	1.786720798891590078e+00	4.800000000000000000e+01
1.120940000223839661e+03	2.002726566919079687e-01	2.103289705798179199e-01	1.948092646349550705e+00	5.600000000000000000e+01
1.121760000224071518e+03	2.127193117389776233e-01	1.333872548140213610e-01	1.907365151485480581e+00	4.600000000000000000e+01
1.122580000224317700e+03	2.755777800117975573e-01	7.620634363325962113e-02	1.897282009215301102e+00	5.200000000000000000e+01
1.123400000224549331e+03	2.674430516813490755e-01	1.386666393300508560e-01	1.888113431917096463e+00	4.800000000000000000e+01
1.124220000224795513e+03	3.490660802769340876e-01	2.113148742814541237e-01	1.759381351537331994e+00	4.000000000000000000e+01
1.125040000225041695e+03	3.114400624018180963e-01	1.743219023553077562e-01	1.749880205158406810e+00	4.800000000000000000e+01
1.125860000225273325e+03	3.533537826861579134e-01	2.168334542124448205e-01	1.608965640186434953e+00	5.400000000000000000e+01
1.126680000225519507e+03	2.953886245074919259e-01	2.688324444660867840e-01	1.628051075214461463e+00	5.900000000000000000e+01
1.127500000225765689e+03	2.480048497063425117e-01	1.808826908800789113e-01	1.888196574187276155e+00	6.200000000000000000e+01
1.128320000225997319e+03	2.999185699906838920e-01	2.434113281240009030e-01	1.687905576241648831e+00	7.100000000000000000e+01
1.129140000226243501e+03	3.012509068975095516e-01	3.160595630754059471e-01	1.668446000997812817e+00	4.300000000000000000e+01
1.129960000226489683e+03	3.130192813374730321e-01	2.978876994612118523e-01	1.688861712348710853e+00	4.900000000000000000e+01
1.130780000226721313e+03	2.751025717735959830e-01	1.798183481677213535e-01	2.049880205158405744e+00	3.900000000000000000e+01
1.131600000226967495e+03	2.873312080540983970e-01	2.024494977323421097e-01	1.891002625805827009e+00	4.100000000000000000e+01
1.132420000227213677e+03	2.382032831203844125e-01	2.042605487313675638e-01	1.830711627860198476e+00	4.600000000000000000e+01
1.133240000227445307e+03	2.307468353970438812e-01	1.970625521638229571e-01	1.900773984562832197e+00	4.100000000000000000e+01
1.134060000227691489e+03	2.930965932145301878e-01	2.396766163416614859e-01	1.781439122724268742e+00	5.800000000000000000e+01
1.134880000227923347e+03	2.445985002731294600e-01	2.415218381142523185e-01	1.942187403155882564e+00	4.700000000000000000e+01
1.135700000228169301e+03	2.866091177870622175e-01	1.441871584524392347e-01	1.700482986617206649e+00	5.000000000000000000e+01
1.136520000228415483e+03	2.987893054527717140e-01	1.973137842337777670e-01	1.829215066996971117e+00	7.100000000000000000e+01
1.137340000228647341e+03	2.705576798927378235e-01	2.199791045719656779e-01	1.828882497916254124e+00	5.200000000000000000e+01
1.138160000228893296e+03	3.524956244844776876e-01	3.223710587216217505e-01	1.789963347428585649e+00	3.300000000000000000e+01
1.138980000229139478e+03	3.632223537063801189e-01	3.547971836448429173e-01	1.829880205158406881e+00	5.300000000000000000e+01
1.139800000229371335e+03	3.247727093797738718e-01	2.780604925204457345e-01	1.738134217484640587e+00	4.700000000000000000e+01
1.140620000229617290e+03	3.059597004422140998e-01	3.904524466700998175e-01	1.797573007160931269e+00	5.200000000000000000e+01
1.141440000229863472e+03	3.071951401194503717e-01	3.426052054047907802e-01	1.707406722620572026e+00	3.200000000000000000e+01
1.142260000230095329e+03	2.796417951665262080e-01	2.658685142803953738e-01	1.899048782456612017e+00	5.300000000000000000e+01
1.143080000230341284e+03	3.410225806881381772e-01	2.579871022415183290e-01	1.629942561861041028e+00	5.400000000000000000e+01
1.143900000230573369e+03	4.022337960579793759e-01	3.206695079664889647e-01	1.712332902128697043e+00	6.700000000000000000e+01
1.144720000230819323e+03	3.838083760387700494e-01	3.436936214271248957e-01	1.804702456828808366e+00	5.300000000000000000e+01
1.145540000231065278e+03	2.947773483346391998e-01	2.962051732842656548e-01	1.716261374394669303e+00	4.800000000000000000e+01
1.146360000231297363e+03	4.064972741598111838e-01	2.805961176875602092e-01	1.675970376449042121e+00	4.200000000000000000e+01
1.147180000231543318e+03	2.994768639696125945e-01	2.849699767040760889e-01	1.917155153799097178e+00	3.900000000000000000e+01
1.148000000231789272e+03	4.016570516353237252e-01	2.801297635126189789e-01	1.699108997148313094e+00	5.000000000000000000e+01
1.148820000232021357e+03	2.753633706670282066e-01	2.358875388585772725e-01	1.838672500229868945e+00	4.900000000000000000e+01
1.149640000232267312e+03	3.492392598505098533e-01	4.133025967225130159e-01	1.787903434230711852e+00	4.800000000000000000e+01
1.150460000232513266e+03	3.034300650301524627e-01	3.508714230674954138e-01	1.805409166125333087e+00	3.600000000000000000e+01
1.151280000232745351e+03	3.585898425056672778e-01	4.290040671763257762e-01	1.883247467100668260e+00	6.300000000000000000e+01
1.152100000232991306e+03	2.732166852184487738e-01	3.570854551248068276e-01	1.904993454774436046e+00	5.500000000000000000e+01
1.152920000233237261e+03	2.987398273049119979e-01	3.249789038186712276e-01	1.595346809422697021e+00	4.300000000000000000e+01
1.153740000233469345e+03	2.749412499984860148e-01	2.645638058040766794e-01	1.926469230070118499e+00	3.900000000000000000e+01
1.154560000233715300e+03	3.205370650071426297e-01	2.945758424590678715e-01	1.886095089854309848e+00	3.700000000000000000e+01
1.155380000233947158e+03	3.362540015527795134e-01	2.751346114911168428e-01	1.894972669206890004e+00	6.200000000000000000e+01
1.156200000234193340e+03	3.416802464096555525e-01	3.056250389760375441e-01	1.817487722879816303e+00	4.800000000000000000e+01
1.157020000234439294e+03	2.464524349668177905e-01	1.862692349420118632e-01	2.038527001257056881e+00	4.800000000000000000e+01
1.157840000234671152e+03	2.213699693683643943e-01	2.567767478137135129e-01	2.058485430121969273e+00	4.900000000000000000e+01
1.158660000234917334e+03	3.062148308477183889e-01	2.976088830342966673e-01	1.805471522827966524e+00	5.400000000000000000e+01
1.159480000235163288e+03	3.400180471090106238e-01	3.189877506319476197e-01	1.810649271157563689e+00	3.700000000000000000e+01
1.160300000235395146e+03	3.340635064442718516e-01	3.108450090595269444e-01	1.878903283483799314e+00	4.000000000000000000e+01
1.161120000235641328e+03	3.077213768611830602e-01	2.811304119030477722e-01	1.770690842292655276e+00	3.900000000000000000e+01
1.161940000235887283e+03	3.218879577334288200e-01	3.108178262091563226e-01	1.821501479426904879e+00	4.000000000000000000e+01
1.162760000236119140e+03	2.859576413760880342e-01	3.105906674491780706e-01	1.919651563915412140e+00	5.500000000000000000e+01
1.163580000236365322e+03	3.484527450379513169e-01	3.191504462275869258e-01	1.778300502024999119e+00	5.200000000000000000e+01
1.164400000236596952e+03	3.216503536143271447e-01	3.675052003646008814e-01	1.780961054670736843e+00	5.100000000000000000e+01
1.165220000236843134e+03	3.341939058909879634e-01	3.151936244170681078e-01	1.782436829966421499e+00	4.500000000000000000e+01
1.166040000237089316e+03	3.061076261753328254e-01	2.516519006211392906e-01	2.031834048507620949e+00	4.300000000000000000e+01
1.166860000237320946e+03	2.468101310898394019e-01	2.675121882877977697e-01	2.082270545426061048e+00	4.800000000000000000e+01
1.167680000237567128e+03	2.978760006153002848e-01	2.222448404267609590e-01	2.002998040290130177e+00	4.400000000000000000e+01
1.168500000237813310e+03	2.289903187555513142e-01	2.770287487260727488e-01	1.923289038235758142e+00	4.000000000000000000e+01
1.169320000238044940e+03	2.987480756815816818e-01	2.906679361109034687e-01	2.083143539262945154e+00	5.500000000000000000e+01
1.170140000238291123e+03	2.790629916777387365e-01	2.844096358164396321e-01	1.922810970182228019e+00	5.000000000000000000e+01
1.170960000238537305e+03	2.087238513741898061e-01	2.870749561546279693e-01	2.092416044398875741e+00	5.400000000000000000e+01
1.171780000238768935e+03	2.379486735374900519e-01	3.496890203324642954e-01	2.061439122724269879e+00	3.100000000000000000e+01
1.172600000239015117e+03	3.265194394010801915e-01	3.710900220486905710e-01	1.770295916509303069e+00	5.600000000000000000e+01
1.173420000239261299e+03	3.456958129495877330e-01	2.730377561419814469e-01	2.029402137104876047e+00	4.900000000000000000e+01
1.174240000239492929e+03	3.543634760427636365e-01	3.441483062828947226e-01	1.708986425753979077e+00	5.400000000000000000e+01
1.175060000239739111e+03	2.829342419063571867e-01	3.148829779145767560e-01	2.049589207212777708e+00	4.300000000000000000e+01
1.175880000239970968e+03	3.715292320773464496e-01	3.647462948203088473e-01	1.740482986617205796e+00	4.500000000000000000e+01
1.176700000240216923e+03	3.504633625518849271e-01	3.855663933859077019e-01	1.871709335102350380e+00	4.400000000000000000e+01
1.177520000240463105e+03	2.680893804269999237e-01	3.755663933859061387e-01	1.822935683587497024e+00	3.900000000000000000e+01
1.178340000240694962e+03	3.365390247536090840e-01	3.656859910933896174e-01	1.813330609370847668e+00	3.600000000000000000e+01
1.179160000240940917e+03	3.048675475432336412e-01	3.652076002634565555e-01	1.913496893911208474e+00	5.000000000000000000e+01
1.179980000241187099e+03	2.538985752473585933e-01	3.446437824996095856e-01	2.034078889802463763e+00	4.500000000000000000e+01
1.180800000241418957e+03	2.029538272588862213e-01	3.550880025559717268e-01	1.944515386720906847e+00	4.800000000000000000e+01
1.181620000241664911e+03	3.419121820408257406e-01	4.245583555656935459e-01	1.834931098071800548e+00	5.000000000000000000e+01
1.182440000241911093e+03	3.601922562156563146e-01	4.348317217542252422e-01	1.834369887748090733e+00	5.900000000000000000e+01
1.183260000242142951e+03	3.790537137680054514e-01	4.443533309242919671e-01	2.064723242396350855e+00	4.600000000000000000e+01
1.184080000242388905e+03	3.574791337872174068e-01	4.335161469719128746e-01	1.765076597044615170e+00	5.200000000000000000e+01
1.184900000242635087e+03	3.864617128765512888e-01	4.732256953966000879e-01	1.896365302232393191e+00	4.400000000000000000e+01
1.185720000242866945e+03	3.552747218141121266e-01	4.426960484063169332e-01	1.968215217743884082e+00	4.800000000000000000e+01
1.186540000243112900e+03	3.342330765960497274e-01	4.224568529913543813e-01	1.808464644554423018e+00	4.500000000000000000e+01
1.187360000243344984e+03	3.134094501445598979e-01	4.323030845103019715e-01	1.788381502284243751e+00	4.200000000000000000e+01
1.188180000243590939e+03	3.026584966152618961e-01	3.730719269155500228e-01	2.308984283743043875e+00	4.900000000000000000e+01
1.189000000243836894e+03	3.117621972415811626e-01	4.433794638776475949e-01	1.890626343579084434e+00	5.100000000000000000e+01
1.189820000244068979e+03	3.012534867862477483e-01	3.934478054247829704e-01	2.212725685901116179e+00	5.400000000000000000e+01
1.190640000244314933e+03	3.301391686459940189e-01	4.532940369437312711e-01	1.883058254981833102e+00	2.900000000000000000e+01
1.191460000244560888e+03	3.502360658755829803e-01	4.044900140185614390e-01	1.841582479686147522e+00	5.300000000000000000e+01
1.192280000244792973e+03	3.588795046613633133e-01	4.944558432449941421e-01	1.729337638391305276e+00	5.100000000000000000e+01
1.193100000245038927e+03	3.089764018909502141e-01	4.445241847921259648e-01	1.959316852823759447e+00	3.800000000000000000e+01
1.193920000245284882e+03	3.894608880388847894e-01	4.458397595744383324e-01	1.968568572392147331e+00	4.400000000000000000e+01
1.194740000245516967e+03	2.894851123462842679e-01	5.061985526968850735e-01	1.970460059038726897e+00	5.600000000000000000e+01
1.195560000245762922e+03	3.203087387977738842e-01	4.877362375073790446e-01	1.891208339470340505e+00	5.300000000000000000e+01
1.196380000245994779e+03	4.103329631051675364e-01	5.484879945258445133e-01	1.650293774498367227e+00	4.300000000000000000e+01
1.197200000246240961e+03	3.806721034087239275e-01	4.796156300535372452e-01	1.928734856932505792e+00	6.300000000000000000e+01
1.198020000246486916e+03	4.007205520235181950e-01	5.210678879301120503e-01	1.888111289906161616e+00	5.500000000000000000e+01
1.198840000246718773e+03	3.516653000119944750e-01	4.516829618543116709e-01	1.807716364122809338e+00	3.600000000000000000e+01
1.199660000246964955e+03	3.721740104673241234e-01	4.630839635705363833e-01	1.746593943475385657e+00	5.100000000000000000e+01
1.200480000247210910e+03	3.334578987593523891e-01	4.745020506735500021e-01	1.886843370285925303e+00	5.400000000000000000e+01
1.201300000247442767e+03	3.537243661407192263e-01	4.763301870593590337e-01	1.927259081636821136e+00	4.900000000000000000e+01
1.202120000247688949e+03	3.250809273549357670e-01	4.780558111244666009e-01	1.837072011528919191e+00	5.100000000000000000e+01
1.202940000247934904e+03	3.755169648880780642e-01	5.401402283120262382e-01	2.047051225961375565e+00	5.400000000000000000e+01
1.203760000248166762e+03	3.357349836546479338e-01	5.014045469339816208e-01	1.958402287851789936e+00	5.600000000000000000e+01
1.204580000248412944e+03	3.159530024212209298e-01	5.429593171312614430e-01	1.839171353850945323e+00	4.500000000000000000e+01
1.205400000248658898e+03	3.468493017948990342e-01	5.546336850360198412e-01	1.959462351796574353e+00	5.000000000000000000e+01
1.206220000248890756e+03	3.278667227055649391e-01	4.965472483557498151e-01	1.819129782715856791e+00	4.800000000000000000e+01
1.207040000249136938e+03	3.285934519274675836e-01	5.182728724208587323e-01	1.889753349742203881e+00	5.000000000000000000e+01
1.207860000249368568e+03	3.394897513011461143e-01	5.200668380330988327e-01	2.041520122983513374e+00	3.500000000000000000e+01
1.208680000249614750e+03	3.205071722118155719e-01	5.722366821545712412e-01	1.841915048766866292e+00	4.400000000000000000e+01
1.209500000249860932e+03	2.815488174298739210e-01	5.646115509174425284e-01	1.902164475577404090e+00	4.700000000000000000e+01
1.210320000250092562e+03	3.424208924961575917e-01	5.171231027745815112e-01	1.841582479686145746e+00	4.600000000000000000e+01
1.211140000250338744e+03	3.435109863290133347e-01	5.492758615092725449e-01	1.900293774498369004e+00	4.700000000000000000e+01
1.211960000250584926e+03	3.239712481695491419e-01	5.612235956025628525e-01	1.968485430121969415e+00	4.600000000000000000e+01
1.212780000250816556e+03	3.647464260062509567e-01	5.639572574878819466e-01	1.827695578555264433e+00	5.000000000000000000e+01
1.213600000251062738e+03	3.359818656834860917e-01	5.266396632128582667e-01	1.917363009474547297e+00	4.300000000000000000e+01
1.214420000251308920e+03	3.271204081311314127e-01	5.992195566171290011e-01	1.947778720825445120e+00	4.500000000000000000e+01
1.215240000251540550e+03	3.276048942790676932e-01	4.921411577570644624e-01	1.988589357959691384e+00	5.200000000000000000e+01
1.216060000251786732e+03	3.389856798006825045e-01	5.251994419912708878e-01	2.019005069310587430e+00	4.800000000000000000e+01
1.216880000252032914e+03	3.191068013376661128e-01	6.075913961409256103e-01	1.970522415741360334e+00	4.800000000000000000e+01
1.217700000252264545e+03	3.405118111666798342e-01	5.999662649037986739e-01	1.982289188982672812e+00	5.900000000000000000e+01
1.218520000252510727e+03	3.208509514702324594e-01	5.525119875345012588e-01	1.842912756009017272e+00	4.200000000000000000e+01
1.219340000252742584e+03	3.617956994587085973e-01	5.854848448347880208e-01	1.772185261144949564e+00	5.200000000000000000e+01
1.220160000252988539e+03	3.728131203693738627e-01	4.980305674654914583e-01	1.992912756009017627e+00	4.000000000000000000e+01
1.220980000253234721e+03	3.332491579025145256e-01	6.111571932468322643e-01	2.003661036440631094e+00	4.600000000000000000e+01
1.221800000253466578e+03	3.634187280542917620e-01	5.733953789154391245e-01	2.125448595249487482e+00	6.000000000000000000e+01
1.222620000253712533e+03	3.344845975797507975e-01	5.567441147249567734e-01	1.996571015896908108e+00	4.200000000000000000e+01
1.223440000253958715e+03	3.441939058909859739e-01	5.787260195918140226e-01	2.068026005625045016e+00	5.100000000000000000e+01
1.224260000254190572e+03	3.440970086614019152e-01	6.021089261748979737e-01	1.918691143786480424e+00	4.400000000000000000e+01
1.225080000254436527e+03	2.946057191167330558e-01	6.544496241642043799e-01	2.079668065461088844e+00	4.600000000000000000e+01
1.225900000254682709e+03	3.545814948093379826e-01	6.173028837570075922e-01	1.950166919082164441e+00	5.400000000000000000e+01
1.226720000254914567e+03	2.752355511090502915e-01	6.795581548123958981e-01	2.040977556216413191e+00	5.100000000000000000e+01
1.227540000255160521e+03	3.153566726460326208e-01	6.521551336034541180e-01	2.061975263458563745e+00	4.300000000000000000e+01
1.228360000255392606e+03	3.559865046383503540e-01	6.249742224226917386e-01	1.902993756268262615e+00	4.400000000000000000e+01
1.229180000255638561e+03	3.560349532531414951e-01	5.877591404683606413e-01	1.923513395456881270e+00	5.800000000000000000e+01
1.230000000255884515e+03	2.959380560235569391e-01	6.199802407501842083e-01	1.743180826376164561e+00	3.900000000000000000e+01
1.230820000256116600e+03	3.366163366306658133e-01	6.436365135218036215e-01	2.002328618106826497e+00	3.800000000000000000e+01
1.231640000256362555e+03	2.763983178640945226e-01	6.565068585013911218e-01	1.863056112970895128e+00	4.700000000000000000e+01
1.232460000256608510e+03	3.061076261753346017e-01	5.895993135091615045e-01	1.944635816104304027e+00	3.900000000000000000e+01
1.233280000256840594e+03	3.763740935566985968e-01	6.033922693750461974e-01	1.906298661507888070e+00	4.700000000000000000e+01
1.234100000257086549e+03	3.666647852454580914e-01	6.363480412885458293e-01	1.907337939885131561e+00	4.900000000000000000e+01
1.234920000257332504e+03	3.763498692492994735e-01	5.796113501641517729e-01	1.978564288370277424e+00	4.700000000000000000e+01
1.235740000257564589e+03	3.763740935566985968e-01	6.427550613322683404e-01	2.110892271935297160e+00	3.500000000000000000e+01
1.236560000257810543e+03	3.664225421714899511e-01	7.160696263682204687e-01	1.982014692582719562e+00	5.100000000000000000e+01
1.237380000258056498e+03	2.955262427978091466e-01	6.185128366782262077e-01	1.882056263717810651e+00	5.000000000000000000e+01
1.238200000258288583e+03	3.457200372569850799e-01	7.215882062992129420e-01	1.932305690528346886e+00	5.000000000000000000e+01
1.239020000258534537e+03	3.543150274279724954e-01	6.449540274955118946e-01	1.890705201827396209e+00	6.400000000000000000e+01
1.239840000258766395e+03	4.242423545057825152e-01	6.170897008434188535e-01	2.101889979177448353e+00	4.100000000000000000e+01
1.240660000259012577e+03	3.242908031205740116e-01	6.800967289172739072e-01	1.933947750364387375e+00	4.700000000000000000e+01
1.241480000259258532e+03	2.840243357392093770e-01	6.430354154439950065e-01	1.886400447334681374e+00	6.200000000000000000e+01
1.242300000259490389e+03	3.145572705019414883e-01	6.668454566966595110e-01	1.936816158685576994e+00	6.100000000000000000e+01
1.243120000259736571e+03	3.537820926652432973e-01	7.091861546859679066e-01	1.807127942198750503e+00	5.100000000000000000e+01
1.243940000259982526e+03	3.737578683578473004e-01	6.723298658540866057e-01	1.957793080360181293e+00	6.100000000000000000e+01
1.244760000260214383e+03	3.336851954356561123e-01	6.956786016636034020e-01	1.978541360791796322e+00	6.200000000000000000e+01
1.245580000260460565e+03	2.831764849803253270e-01	6.382243242943115291e-01	1.958707645332156133e+00	6.300000000000000000e+01
1.246400000260706520e+03	3.135882982060689272e-01	6.714363770095648221e-01	1.968125649440899849e+00	8.600000000000000000e+01
1.247220000260938377e+03	3.035156252838788760e-01	6.540162704138339222e-01	1.897086371063659627e+00	6.400000000000000000e+01
1.248040000261184559e+03	3.237578683578483663e-01	6.977408847325818897e-01	1.986047092686419546e+00	6.100000000000000000e+01
1.248860000261416189e+03	3.341212329687994753e-01	7.116534383059516244e-01	1.985340383389891272e+00	5.700000000000000000e+01
1.249680000261662371e+03	3.037336440504514457e-01	6.446433809930205427e-01	1.884758387498635557e+00	4.000000000000000000e+01
1.250500000261908554e+03	3.433218308247045769e-01	6.486755322738702034e-01	2.125402740092527054e+00	4.800000000000000000e+01
1.251320000262140184e+03	2.728857932915627060e-01	6.826564273943667160e-01	1.996857729820664673e+00	4.300000000000000000e+01
1.252140000262386366e+03	2.817472508439138323e-01	6.955438577607377937e-01	1.937190298901382945e+00	4.400000000000000000e+01
1.252960000262632548e+03	3.417472508439161061e-01	6.290463620513051524e-01	1.815569024632885942e+00	4.900000000000000000e+01
1.253780000262864178e+03	3.410689702368063791e-01	6.625830371154428633e-01	2.014862315336360510e+00	5.400000000000000000e+01
1.254600000263110360e+03	2.807056056258563359e-01	6.656071505760774443e-01	1.874467389553009511e+00	4.400000000000000000e+01
1.255420000263356542e+03	2.704875868592804267e-01	7.285458371027964120e-01	1.803739894688940026e+00	4.700000000000000000e+01
1.256240000263588172e+03	3.099546520965539287e-01	7.624242199025985656e-01	1.863906179229298132e+00	3.200000000000000000e+01
1.257060000263834354e+03	2.389614554932855128e-01	8.151066256275658617e-01	2.013947750364389222e+00	4.800000000000000000e+01
1.257880000264080536e+03	2.885496422675437600e-01	7.281819952485548697e-01	1.993802251391572966e+00	4.900000000000000000e+01
1.258700000264312166e+03	2.482831748861755727e-01	8.116503287655572052e-01	1.823615181283670950e+00	4.000000000000000000e+01
1.259520000264558348e+03	2.869992865941490834e-01	7.638885144341642786e-01	2.002471975068704779e+00	4.900000000000000000e+01
1.260340000264790206e+03	2.965632490610055072e-01	7.572885064040324465e-01	2.002825329716968028e+00	4.400000000000000000e+01
1.261160000265036160e+03	2.662725573722450889e-01	7.205518152796326348e-01	1.803532039013491683e+00	4.400000000000000000e+01
1.261980000265282342e+03	3.261272115278650574e-01	6.932342210046051889e-01	1.833635966851215215e+00	4.300000000000000000e+01
1.262800000265514200e+03	2.754489309207546199e-01	7.166171275876909164e-01	1.813428111175767299e+00	4.700000000000000000e+01
1.263620000265760154e+03	2.935594349438073181e-01	7.195899848879765415e-01	1.833823036959119079e+00	4.400000000000000000e+01
1.264440000266006336e+03	3.131233974106635287e-01	6.931095745653284013e-01	1.813303397770498648e+00	5.400000000000000000e+01
1.265260000266238194e+03	3.125420140331414132e-01	7.159286633845649561e-01	2.014446603985463824e+00	4.200000000000000000e+01
1.266080000266484149e+03	2.817668361964429380e-01	7.993286553544329820e-01	2.065506667930252505e+00	3.800000000000000000e+01
1.266900000266730331e+03	3.103860506748290504e-01	7.122844272679369482e-01	1.926483589604858437e+00	4.500000000000000000e+01
1.267720000266962188e+03	3.298288916047020791e-01	7.252401991814405591e-01	2.077003228793479650e+00	3.700000000000000000e+01
1.268540000267208143e+03	2.783269845461013858e-01	7.282130564817261842e-01	1.917003228793481284e+00	4.200000000000000000e+01
1.269360000267440228e+03	3.473095636354397442e-01	7.411175722348790629e-01	1.916545946307493864e+00	5.400000000000000000e+01
1.270180000267686182e+03	2.959772267286151504e-01	7.443979664972655286e-01	1.816151020524142012e+00	6.700000000000000000e+01
1.271000000267932137e+03	3.052262731993167222e-01	8.075245922786020714e-01	1.945381954524981083e+00	5.400000000000000000e+01
1.271820000268164222e+03	3.139423849072890960e-01	7.601728272300061207e-01	2.096358876199589716e+00	4.300000000000000000e+01
1.272640000268410176e+03	2.521740104673231286e-01	7.327185498607118319e-01	2.127647581387366316e+00	4.800000000000000000e+01
1.273460000268656131e+03	3.017137486267849056e-01	7.762210541512786222e-01	1.998333505116347553e+00	4.600000000000000000e+01
1.274280000268888216e+03	2.807205520235207530e-01	7.892109968383493879e-01	1.977564439117188044e+00	4.800000000000000000e+01
1.275100000269134171e+03	2.501876172607886417e-01	8.014320971201716048e-01	1.798000936035629493e+00	4.200000000000000000e+01
1.275920000269380125e+03	2.689521775835554962e-01	7.446783206089921947e-01	1.848208791711078547e+00	3.900000000000000000e+01
1.276740000269612210e+03	2.180074295950777952e-01	7.182833372202601652e-01	2.019081785547962582e+00	4.400000000000000000e+01
1.277560000269858165e+03	3.064812982290820997e-01	8.314270483883774432e-01	1.978894715440059571e+00	5.900000000000000000e+01
1.278380000270104119e+03	2.954154287036221405e-01	8.541436248869178627e-01	1.999767709276943251e+00	5.100000000000000000e+01
1.279200000270336204e+03	2.042042133337851340e-01	8.263647251687409323e-01	2.181118771167355419e+00	4.300000000000000000e+01
1.280020000270582159e+03	2.235501570340758803e-01	8.493888386293786397e-01	1.910224991762929037e+00	5.400000000000000000e+01
1.280840000270814016e+03	2.627265305825847719e-01	8.527717452124612407e-01	1.938499789656706440e+00	4.400000000000000000e+01
1.281660000271060198e+03	2.916606610571257363e-01	7.151636993621188765e-01	1.897148727766293064e+00	4.300000000000000000e+01
1.282480000271306153e+03	2.610066047574139958e-01	8.489224844544356330e-01	1.937065585496114295e+00	4.900000000000000000e+01
1.283300000271538011e+03	2.290686601656695132e-01	8.914340363115744736e-01	1.918312719548803003e+00	4.100000000000000000e+01
1.284120000271784193e+03	2.581723607919901298e-01	8.141164420365445409e-01	1.919455925763768889e+00	3.300000000000000000e+01
1.284940000272030147e+03	2.364524349668215564e-01	8.871405554971811824e-01	1.960786202086639562e+00	5.400000000000000000e+01
1.285760000272262005e+03	2.458226029745045338e-01	8.395837658071858556e-01	1.871430554680529212e+00	4.500000000000000000e+01
1.286580000272508187e+03	2.442480229937142866e-01	8.824541107867744927e-01	2.002220406247232631e+00	6.700000000000000000e+01
1.287400000272754141e+03	2.528914617794963959e-01	8.753244557663606429e-01	2.002137263977054715e+00	4.700000000000000000e+01
1.288220000272985999e+03	2.617286950244483990e-01	8.389978139247613598e-01	1.872033336139329762e+00	4.200000000000000000e+01
1.289040000273232181e+03	2.801298907362639312e-01	8.116460488761667591e-01	1.993031043381479961e+00	3.400000000000000000e+01
1.289860000273478136e+03	2.895485073587416025e-01	8.141063445729574966e-01	2.043904037218361225e+00	4.800000000000000000e+01
1.290680000273709993e+03	3.179012544557604514e-01	8.371987995807241845e-01	2.073737752678004753e+00	3.900000000000000000e+01
1.291500000273956175e+03	2.460359827862088622e-01	8.312309508615740583e-01	2.005234313541231828e+00	5.800000000000000000e+01
1.292320000274187805e+03	2.538073465057060218e-01	8.836229050112311967e-01	2.017375226998352034e+00	5.300000000000000000e+01
1.293140000274433987e+03	2.731048415911985217e-01	8.070058115943190558e-01	1.977603868241343932e+00	4.200000000000000000e+01
1.293960000274680169e+03	2.323538880618976066e-01	8.408500236205487255e-01	1.906606160999192667e+00	5.000000000000000000e+01
1.294780000274911799e+03	2.105370650071414218e-01	8.845575525525148919e-01	2.006419090891288448e+00	6.200000000000000000e+01
1.295600000275157981e+03	2.695680927112693581e-01	7.574962390792325806e-01	1.995795523864943632e+00	5.200000000000000000e+01
1.296420000275404163e+03	2.186233447227934334e-01	8.006741210209202819e-01	2.005920237270213846e+00	4.700000000000000000e+01
1.297240000275635794e+03	2.173152321233704498e-01	7.635615513872942017e-01	1.876668517701824968e+00	5.200000000000000000e+01
1.298060000275881976e+03	2.157164278351793030e-01	8.164660671404462278e-01	2.057998794024697986e+00	3.900000000000000000e+01
1.298880000276128158e+03	2.347474555393134210e-01	8.493364121200333017e-01	2.080264420887083077e+00	5.000000000000000000e+01
1.299700000276359788e+03	2.237300346286481556e-01	8.819333909110866898e-01	1.871282913696779460e+00	5.800000000000000000e+01
1.300520000276605970e+03	2.124461463366191794e-01	8.652479559470389603e-01	2.032509262181923404e+00	6.300000000000000000e+01
1.301340000276837827e+03	2.408957906632291923e-01	9.376911662570446282e-01	1.942280620938930724e+00	4.700000000000000000e+01
1.302160000277083782e+03	2.104597531300846924e-01	9.705102550762845226e-01	2.012717117857370397e+00	4.500000000000000000e+01
1.302980000277329964e+03	1.787156029975172089e-01	9.722700499149574682e-01	1.815003530287302880e+00	3.900000000000000000e+01
1.303800000277561821e+03	2.072136959389148103e-01	8.452599926020276655e-01	1.905149029260119420e+00	5.100000000000000000e+01
1.304620000277807776e+03	2.550577325806031581e-01	8.976690321384683813e-01	1.955377670503111176e+00	6.200000000000000000e+01
1.305440000278053958e+03	1.736284984441951451e-01	9.599755593542074195e-01	1.956770303528614363e+00	5.700000000000000000e+01
1.306260000278285816e+03	2.021750400003892167e-01	9.330850997487605269e-01	2.007955080878669918e+00	5.900000000000000000e+01
1.307080000278531770e+03	1.505035627900106476e-01	8.062971524640136778e-01	2.138890431418188243e+00	3.100000000000000000e+01
1.307900000278777952e+03	2.187594126574463615e-01	9.384840819722697347e-01	2.039534784012078106e+00	5.200000000000000000e+01
1.308720000279009810e+03	2.167245708361189571e-01	8.610981461501108214e-01	2.010033637633156900e+00	5.100000000000000000e+01
1.309540000279255764e+03	2.049804207035492709e-01	9.040710034503955939e-01	1.941072916010394778e+00	6.200000000000000000e+01
1.310360000279501946e+03	2.131878219561844645e-01	9.368730068828483581e-01	2.022091408820093861e+00	5.100000000000000000e+01
1.311180000279733804e+03	1.507411669091140993e-01	9.292991318060703776e-01	1.792777332549071900e+00	5.600000000000000000e+01
1.312000000279979758e+03	2.086578764729924984e-01	9.622207329460099601e-01	1.882673404711347587e+00	5.600000000000000000e+01
1.312820000280211843e+03	1.464534644998831681e-01	9.950569071520298792e-01	1.953650326385956149e+00	4.900000000000000000e+01
1.313640000280457798e+03	1.844428469859504816e-01	9.279101667448337309e-01	1.944835103736012982e+00	5.100000000000000000e+01
1.314460000280703753e+03	1.225049023942119675e-01	9.507805117244210180e-01	2.157350157408936653e+00	5.600000000000000000e+01
1.315280000280935838e+03	1.901793688841184604e-01	9.233945759022574862e-01	2.030176994595032980e+00	5.200000000000000000e+01
1.316100000281181792e+03	2.080718541406003652e-01	9.659061277593981032e-01	1.973211687456579710e+00	5.600000000000000000e+01
1.316920000281427747e+03	1.862065824710494866e-01	8.888277288993347014e-01	1.974084681293462040e+00	4.400000000000000000e+01
1.317740000281659832e+03	1.739779461905470725e-01	9.623131478031190511e-01	1.943377971996937958e+00	4.900000000000000000e+01
1.318560000281905786e+03	1.817977585248389261e-01	9.548076142734736038e-01	2.055602027724233949e+00	4.300000000000000000e+01
1.319380000282151741e+03	1.996417951665243606e-01	8.989764486485896100e-01	2.018761433991052456e+00	5.300000000000000000e+01
1.320200000282383826e+03	1.469286727380847424e-01	8.325985506466402342e-01	2.180029353611287135e+00	5.500000000000000000e+01
1.321020000282629780e+03	1.935130453951412477e-01	9.472286904649021011e-01	2.121588271177145657e+00	6.500000000000000000e+01
1.321840000282875735e+03	1.900731937448014719e-01	9.919613426038669246e-01	2.074789248579051559e+00	4.700000000000000000e+01
1.322660000283107820e+03	2.456885941059852030e-01	9.180095695251395682e-01	2.065350458902761588e+00	5.100000000000000000e+01
1.323480000283353775e+03	2.099716575603451929e-01	1.013613576390049786e+00	2.066847019765987170e+00	5.800000000000000000e+01
1.324300000283585632e+03	1.540124779407410216e-01	9.794567786699204248e-01	2.238593007439757088e+00	5.400000000000000000e+01
1.325120000283831814e+03	1.581259712433240594e-01	9.658296279400762074e-01	2.070359780681064521e+00	5.900000000000000000e+01
1.325940000284077769e+03	2.317307540905790830e-01	9.730738319361762478e-01	2.071835555976749177e+00	4.800000000000000000e+01
1.326760000284309626e+03	1.854324341674171706e-01	9.299079866494786017e-01	2.135348316891827025e+00	6.900000000000000000e+01
1.327580000284555808e+03	1.592310114738442195e-01	9.666567144288666924e-01	2.189962712886780238e+00	4.800000000000000000e+01
1.328400000284801763e+03	1.533687290838248174e-01	8.844818215755996249e-01	2.161542416020186153e+00	5.000000000000000000e+01
1.329220000285033620e+03	1.769492876236800072e-01	9.422385871751952635e-01	1.871085133534203138e+00	4.900000000000000000e+01
1.330040000285279802e+03	1.415472670742001782e-01	9.802345481897631885e-01	1.979526215968339997e+00	5.000000000000000000e+01
1.330860000285525757e+03	1.556123117619900853e-01	8.484867900060741874e-01	2.118881863374449281e+00	4.000000000000000000e+01
1.331680000285757615e+03	1.801618425977178362e-01	9.964656656338561902e-01	1.941376131479829681e+00	5.200000000000000000e+01
1.332500000286003797e+03	1.757045700367125818e-01	1.034085748139188965e+00	2.073101333586048867e+00	3.700000000000000000e+01
1.333320000286235427e+03	1.715864377792577500e-01	1.022662612304383600e+00	2.203101333586049648e+00	6.000000000000000000e+01
1.334140000286481609e+03	1.686310722768560311e-01	9.517178672995090238e-01	2.058360082174891303e+00	4.500000000000000000e+01
1.334960000286727791e+03	1.547309587859739821e-01	9.698675967951260191e-01	1.972621123521582476e+00	4.600000000000000000e+01
1.335780000286959421e+03	1.617029203613800092e-01	9.777097893286388341e-01	1.963223904980383239e+00	4.000000000000000000e+01
1.336600000287205603e+03	1.603705834545525732e-01	9.658424334374711151e-01	2.091145348225900591e+00	6.000000000000000000e+01
1.337420000287451785e+03	1.384084145554176359e-01	1.013940906772733186e+00	1.991852057522425667e+00	5.000000000000000000e+01
1.338240000287683415e+03	1.676332367187214345e-01	9.710996838349199578e-01	2.000708851307459568e+00	4.800000000000000000e+01
1.339060000287929597e+03	1.071245262633908624e-01	9.274896184918581810e-01	2.289149933741596143e+00	5.500000000000000000e+01
1.339880000288175779e+03	1.477543582557050428e-01	1.033777040828095295e+00	1.909669572930216219e+00	5.500000000000000000e+01
1.340700000288407409e+03	1.585295360924021679e-01	1.010132804711469490e+00	1.920168426551290608e+00	5.000000000000000000e+01
1.341520000288653591e+03	2.293047139290980141e-01	1.025087566878612577e+00	2.000791993577639261e+00	3.900000000000000000e+01
1.342340000288899773e+03	1.108550696024916959e-01	1.071067452252748353e+00	2.059960570875842834e+00	4.300000000000000000e+01
1.343160000289131403e+03	8.177559328356842627e-02	9.648262373450666729e-01	2.208962863633693985e+00	4.800000000000000000e+01
1.343980000289377585e+03	1.528414628090271066e-01	1.048960900946614316e+00	1.918962863633693061e+00	5.400000000000000000e+01
1.344800000289609443e+03	9.281723850163281497e-02	1.001421196643404343e+00	2.060500995632009946e+00	6.400000000000000000e+01
1.345620000289855398e+03	8.451294001940645728e-02	1.073727723859144945e+00	2.162330125575955719e+00	3.300000000000000000e+01
1.346440000290101580e+03	1.855303609300698042e-01	9.563076172634179528e-01	2.142662694656674915e+00	6.000000000000000000e+01
1.347260000290333437e+03	5.657200614813184814e-02	9.977427897532109569e-01	2.304637323573432539e+00	5.600000000000000000e+01
1.348080000290579392e+03	2.171291652182549825e-01	1.068853339894122456e+00	2.015905243193664376e+00	5.100000000000000000e+01
1.348900000290825574e+03	6.797701597714222999e-02	9.803739393178307893e-01	2.056799022598095661e+00	5.200000000000000000e+01
1.349720000291057431e+03	2.892176396561652041e-02	1.011296550204127342e+00	2.166778237030552390e+00	4.100000000000000000e+01
1.350540000291303386e+03	5.940625011355038509e-02	1.032458356505390640e+00	2.167401804056895642e+00	4.600000000000000000e+01
1.351360000291549568e+03	1.294304744209462399e-01	9.431759427502868220e-01	2.176799022598096656e+00	5.300000000000000000e+01
1.352180000291781425e+03	4.006030641326674413e-02	1.023261369684204780e+00	2.177401804056895429e+00	4.700000000000000000e+01
1.353000000292027380e+03	9.020565225764620720e-02	1.113073430429587063e+00	2.077734373137612778e+00	3.600000000000000000e+01
1.353820000292259465e+03	9.064168979078957022e-02	1.073500565099168469e+00	2.096736665895461371e+00	3.700000000000000000e+01
1.354640000292505420e+03	1.117075593162457636e-01	1.124303578277983107e+00	2.095946814328756957e+00	4.400000000000000000e+01
1.355460000292751374e+03	8.163488639405436231e-02	1.064406090598682297e+00	1.986570381355102555e+00	4.200000000000000000e+01
1.356280000292983459e+03	1.108597085573581609e-01	1.164508602919381630e+00	1.946799022598094453e+00	4.300000000000000000e+01
1.357100000293229414e+03	1.003752224094238699e-01	1.084201065957282495e+00	1.945531102977858140e+00	4.000000000000000000e+01
1.357920000293475368e+03	4.015720364285257915e-02	1.024833225268263703e+00	2.165198533897143562e+00	4.400000000000000000e+01
1.358740000293707453e+03	3.921245565437736502e-02	1.014986993749310784e+00	2.065655816383127785e+00	5.500000000000000000e+01
1.359560000293953408e+03	2.838882920288554601e-02	1.035602067673510263e+00	2.146466453517378525e+00	5.000000000000000000e+01
1.360380000294199363e+03	7.129165218257682568e-03	1.045448299192457853e+00	2.127651230867432020e+00	5.400000000000000000e+01
1.361200000294431447e+03	3.603907138540307642e-02	1.086165885437354817e+00	2.299085435028025870e+00	4.300000000000000000e+01
1.362020000294677402e+03	4.531234216349844246e-02	1.027225179417920131e+00	2.049646645351737462e+00	4.900000000000000000e+01
1.362840000294923357e+03	-6.238013509896944697e-03	1.097071410936869995e+00	2.199833715459639905e+00	3.800000000000000000e+01
1.363660000295155442e+03	4.255077112026306452e-02	9.778915095024682813e-01	2.198025371083238255e+00	3.800000000000000000e+01
1.364480000295401396e+03	1.003705834545574049e-01	1.037635228700718670e+00	2.056757451463006703e+00	4.200000000000000000e+01
1.365300000295633254e+03	5.869910624417862266e-02	1.048728693454846095e+00	2.126715880327918029e+00	4.100000000000000000e+01
1.366120000295879436e+03	-2.350530572892672865e-02	1.169582962794008196e+00	2.368773651514850087e+00	4.400000000000000000e+01
1.366940000296125390e+03	2.392691768701560306e-02	1.189753816661841768e+00	2.340810637134246974e+00	4.700000000000000000e+01
1.367760000296357248e+03	9.155293556213450756e-02	1.069993012076807304e+00	2.222244841294841677e+00	4.300000000000000000e+01
1.368580000296603430e+03	7.944542081861349914e-02	1.150727683708485216e+00	2.183762187725612591e+00	4.600000000000000000e+01
1.369400000296849385e+03	-3.606841913379454923e-03	1.071223159925198232e+00	2.154489682589684207e+00	4.800000000000000000e+01
1.370220000297081242e+03	-1.646531018619867837e-02	1.072094514651146469e+00	2.183533546482621546e+00	4.700000000000000000e+01
1.371040000297327424e+03	-3.784609570781682919e-02	1.052179941585064782e+00	2.152972336158910593e+00	5.900000000000000000e+01
1.371860000297573379e+03	-1.019479976788417730e-03	1.022897527829959685e+00	2.062556624808015826e+00	5.700000000000000000e+01
1.372680000297805236e+03	1.660653789832267080e-02	1.073187979405275883e+00	2.103616688752799391e+00	4.800000000000000000e+01
1.373500000298051418e+03	4.474798847407868152e-03	1.024298529546188163e+00	2.165134035183575278e+00	4.400000000000000000e+01
1.374320000298283048e+03	6.197969518554025115e-02	1.105665360488842452e+00	1.885071678480940705e+00	6.500000000000000000e+01
1.375140000298529230e+03	-6.102411893165893275e-02	1.126451288280877705e+00	2.306194099128360264e+00	5.400000000000000000e+01
1.375960000298775412e+03	-5.342232536393964892e-02	1.077681436129271475e+00	2.077545161018772291e+00	4.500000000000000000e+01
1.376780000299007042e+03	-1.625656932935903853e-02	1.148911583977668016e+00	2.078937794044279030e+00	5.000000000000000000e+01
1.377600000299253225e+03	-2.884857022081455113e-02	1.119577914062213964e+00	2.159270363124996095e+00	5.200000000000000000e+01
1.378420000299499407e+03	5.812339135458799433e-02	1.110312585693892018e+00	1.978646796098651350e+00	4.200000000000000000e+01
1.379240000299731037e+03	2.541026892614794974e-02	1.091628160476201259e+00	2.088709152801285995e+00	6.400000000000000000e+01
1.380060000299977219e+03	-4.766621811323723534e-02	1.072824137551032564e+00	1.838958579611821520e+00	4.800000000000000000e+01
1.380880000300223401e+03	5.032316437282879917e-02	1.093490467635579222e+00	2.108833866206554220e+00	3.300000000000000000e+01
1.381700000300455031e+03	-4.297134143313208199e-02	1.064652273936841809e+00	2.077836158964400326e+00	4.700000000000000000e+01
1.382520000300701213e+03	-1.544222078760526529e-02	1.035967848719151263e+00	2.097399662045958735e+00	6.800000000000000000e+01
1.383340000300947395e+03	-5.851870782699464257e-02	1.097249252727898750e+00	2.047669874424041581e+00	4.700000000000000000e+01
1.384160000301179025e+03	-4.111070871844724195e-02	1.067915582812444697e+00	2.078418154855656397e+00	4.700000000000000000e+01
1.384980000301425207e+03	5.619009782986239543e-03	1.128633169057341235e+00	1.899623717773257781e+00	4.000000000000000000e+01
1.385800000301657064e+03	-4.748170156379849516e-02	1.099846231518951001e+00	2.169852359016251953e+00	5.100000000000000000e+01
1.386620000301903019e+03	-8.094577752153675476e-02	1.090307536962100698e+00	2.239519789935533467e+00	5.200000000000000000e+01
1.387440000302149201e+03	-2.404648886832561061e-02	1.130871354725947242e+00	2.160122571394333946e+00	5.100000000000000000e+01
1.388260000302381059e+03	-2.741366759647512197e-02	1.171452257876579139e+00	2.021141064204030613e+00	5.900000000000000000e+01
1.389080000302627013e+03	-7.002989279532556566e-02	1.122391954149655646e+00	2.172014058040913298e+00	5.400000000000000000e+01
1.389900000302873195e+03	-7.308215552731667231e-02	1.123417077356650751e+00	2.123115693120787739e+00	4.800000000000000000e+01
1.390720000303105053e+03	-8.577105364836157264e-02	1.104271346695817613e+00	2.125381319983175032e+00	5.500000000000000000e+01
1.391540000303351007e+03	6.236547939586500888e-05	1.164630139818267907e+00	2.137272806629754385e+00	4.300000000000000000e+01
1.392360000303597189e+03	-3.364395355231231122e-02	1.075176872195326538e+00	2.138499155114899963e+00	4.300000000000000000e+01
1.393180000303829047e+03	-5.599371136979947039e-02	1.096782898552953966e+00	2.120078858248309217e+00	4.700000000000000000e+01
1.394000000304075002e+03	-1.195304602497273549e-01	1.067602997118550334e+00	2.142323699543149829e+00	4.000000000000000000e+01
1.394820000304321184e+03	6.593650566790287826e-03	1.108850230353725763e+00	2.081720918084350558e+00	4.900000000000000000e+01
1.395640000304553041e+03	-4.624059339863428875e-02	1.059909524334289088e+00	2.069663146897411821e+00	4.300000000000000000e+01
1.396460000304798996e+03	-8.953509920459445937e-02	1.081071330635552386e+00	2.168249728304362023e+00	3.700000000000000000e+01
1.397280000305031081e+03	-8.278115639575744922e-02	1.202250222323595352e+00	2.047792445818377161e+00	5.500000000000000000e+01
1.398100000305277035e+03	-1.364874754274687518e-01	1.153429114011641943e+00	1.968145800466638562e+00	4.400000000000000000e+01
1.398920000305522990e+03	-8.046026184053722830e-02	1.194471322605419772e+00	2.118000301493825788e+00	6.000000000000000000e+01
1.399740000305755075e+03	-1.146268427127825618e-01	1.145718555840600672e+00	2.168478369547356621e+00	4.800000000000000000e+01
1.400560000306001029e+03	-1.482847131296942678e-01	1.126367800538362829e+00	2.109767074735136916e+00	4.900000000000000000e+01
1.401380000306246984e+03	-1.718699106244159225e-01	1.167085386783258016e+00	2.180619283004475051e+00	4.100000000000000000e+01
1.402200000306479069e+03	-1.470415458983964641e-02	1.078964779329417922e+00	2.129912573707949619e+00	4.700000000000000000e+01
1.403020000306725024e+03	-7.855581946592771203e-02	1.140143671017462168e+00	1.939891788140405637e+00	3.700000000000000000e+01
1.403840000306970978e+03	-1.934975781748651258e-01	1.130758744941656957e+00	2.090702425274653109e+00	4.100000000000000000e+01
1.404660000307203063e+03	-1.171796728991729708e-01	1.131510501960121928e+00	2.091429920138722309e+00	3.900000000000000000e+01
1.405480000307449018e+03	-6.146737530840518104e-02	1.212740649808514704e+00	1.891263635598363635e+00	4.700000000000000000e+01
1.406300000307680875e+03	-1.356581804880470088e-01	1.073629089921247726e+00	2.072282128408060586e+00	4.200000000000000000e+01
1.407120000307927057e+03	-1.288800133718144281e-01	1.204944664703559098e+00	1.932905695434408599e+00	5.300000000000000000e+01
1.407940000308173012e+03	-9.268322963310993146e-02	1.115918531750201836e+00	2.143466905758117491e+00	6.300000000000000000e+01
1.408760000308404869e+03	-1.358323895946913495e-01	1.108054205098108369e+00	2.174734825378351388e+00	5.100000000000000000e+01
1.409580000308651051e+03	-1.293933627820162968e-01	1.138857218276921657e+00	2.175275250134516725e+00	4.500000000000000000e+01
1.410400000308897006e+03	-1.636326165764501184e-01	1.180121536898882439e+00	2.174797182080986602e+00	4.900000000000000000e+01
1.411220000309128864e+03	-1.569513466898069254e-01	1.211693392482942500e+00	2.195753318188048198e+00	4.100000000000000000e+01
1.412040000309375046e+03	-1.916508623247832332e-01	1.151881331737559577e+00	2.276647097592475077e+00	4.700000000000000000e+01
1.412860000309621000e+03	-1.751149382825190060e-01	1.153538614255534611e+00	2.307187522348639774e+00	3.900000000000000000e+01
1.413680000309852858e+03	-9.814297670711447097e-02	1.075144640613158842e+00	2.157727947104808308e+00	5.600000000000000000e+01
1.414500000310099040e+03	-1.810983422095215900e-01	1.107177801640370163e+00	2.177457734726724325e+00	5.500000000000000000e+01
1.415320000310344994e+03	-2.151438015447855179e-01	1.078185839460580553e+00	2.207665590402173805e+00	4.400000000000000000e+01
1.416140000310576852e+03	-1.487047747321081914e-01	1.129296389601494255e+00	2.146335314079301781e+00	4.700000000000000000e+01
1.416960000310823034e+03	-1.127017854525753648e-01	1.190577793610238189e+00	2.075690961485413766e+00	4.200000000000000000e+01
1.417780000311054664e+03	-1.068683663248197746e-01	1.192576783863877665e+00	1.966501598619661451e+00	5.200000000000000000e+01
1.418600000311300846e+03	-1.710107228896653453e-01	1.233943614806538136e+00	2.048455441968878077e+00	6.000000000000000000e+01
1.419420000311547028e+03	-1.536753967033135382e-01	1.255566726550949141e+00	1.999182936832946567e+00	3.300000000000000000e+01
1.420240000311778658e+03	-1.575270615793993301e-01	1.216455166663678256e+00	2.128891938887319313e+00	6.400000000000000000e+01
1.421060000312024840e+03	-1.810395861519307203e-01	1.168129534568436156e+00	2.390201429642639042e+00	5.800000000000000000e+01
1.421880000312271022e+03	-2.237284842729732048e-01	1.179684304765714842e+00	2.261282279154974262e+00	5.400000000000000000e+01
1.422700000312502652e+03	-2.369018685419508330e-01	1.161256160349770639e+00	2.202903553423471550e+00	3.900000000000000000e+01
1.423520000312748834e+03	-1.605597389588648838e-01	1.152212942009635199e+00	2.152986695693648755e+00	4.100000000000000000e+01
1.424340000312995016e+03	-2.140964878387912051e-01	1.153033040575230928e+00	2.133734976125264637e+00	4.200000000000000000e+01
1.425160000313226647e+03	-1.974878908743384898e-01	1.104041078395441744e+00	2.254025974070893668e+00	4.800000000000000000e+01
1.425980000313472829e+03	-2.311457612912501958e-01	1.146022983262298567e+00	2.165771961744658469e+00	6.100000000000000000e+01
1.426800000313719011e+03	-2.739315566418785153e-01	1.158244083544124337e+00	2.196935953527169971e+00	4.700000000000000000e+01
1.427620000313950641e+03	-2.172018381404452469e-01	1.059645085260353170e+00	2.206520242176271296e+00	6.500000000000000000e+01
1.428440000314196823e+03	-2.503267737946259786e-01	1.181131513910496977e+00	2.107850518499141401e+00	4.500000000000000000e+01
1.429260000314428680e+03	-2.432579149896358928e-01	1.122737540268120782e+00	2.238474085525485435e+00	5.200000000000000000e+01
1.430080000314674635e+03	-2.061163832624561820e-01	1.194548591267148296e+00	2.187892089634232207e+00	4.900000000000000000e+01
1.430900000314920817e+03	-2.187568327687028358e-01	1.176291300719041644e+00	2.288390943255306453e+00	5.000000000000000000e+01
1.431720000315152674e+03	-1.723420302634259826e-01	1.197213911605336634e+00	2.199367864929914873e+00	4.300000000000000000e+01
1.432540000315398629e+03	-1.854185173028159994e-01	1.177811900142749835e+00	2.300947568063319792e+00	5.600000000000000000e+01
1.433360000315644811e+03	-2.477924994277014292e-01	1.139212901858979166e+00	2.101300922711583752e+00	3.400000000000000000e+01
1.434180000315876669e+03	-2.903118273969642615e-01	1.200511391254504900e+00	2.191820561900204467e+00	4.500000000000000000e+01
1.435000000316122623e+03	-2.731460713623850012e-01	1.171997819904646576e+00	2.121280137144038846e+00	3.500000000000000000e+01
1.435820000316368805e+03	-2.363436799387610421e-01	1.123279223913392855e+00	2.171072281468592990e+00	4.500000000000000000e+01
1.436640000316600663e+03	-2.791052509819902383e-01	1.164663140242833350e+00	2.062111559845833497e+00	4.800000000000000000e+01
1.437460000316846617e+03	-2.420363921770007920e-01	1.145978715025147920e+00	2.180802069090509221e+00	4.400000000000000000e+01
1.438280000317078702e+03	-2.448948604498184523e-01	1.147533485222423266e+00	2.149679648443084901e+00	5.200000000000000000e+01
1.439100000317324657e+03	-3.277048801078468188e-01	1.138763633070817960e+00	2.060469500009789456e+00	5.200000000000000000e+01
1.439920000317570612e+03	-3.407329185324421417e-01	1.160335488654878233e+00	2.202153130980923024e+00	4.100000000000000000e+01
1.440740000317802696e+03	-2.634944895756738958e-01	1.171719404984319368e+00	2.111695848494935746e+00	5.800000000000000000e+01
1.441560000318048651e+03	-2.968858926112183383e-01	1.201941515012503459e+00	2.122049203143198781e+00	5.300000000000000000e+01
1.442380000318294606e+03	-2.785573698215983995e-01	1.174179700681110106e+00	2.202111559845832289e+00	5.100000000000000000e+01
1.443200000318526691e+03	-2.522152402385131609e-01	1.215324421595587623e+00	2.152257058818644708e+00	4.800000000000000000e+01
1.444020000318772645e+03	-2.761153537293949967e-01	1.235990751680136057e+00	2.192548056764275444e+00	5.400000000000000000e+01
1.444840000319018600e+03	-2.898701213758911877e-01	1.236759594085382830e+00	2.193940689789778631e+00	5.500000000000000000e+01
1.445660000319250685e+03	-2.928981598004885001e-01	1.157613863424545642e+00	2.054543471248578612e+00	5.200000000000000000e+01
1.446480000319496639e+03	-2.962653385286380114e-01	1.207699290358458910e+00	2.225270966112645965e+00	4.500000000000000000e+01
1.447300000319742594e+03	-2.594144984902175821e-01	1.129134462848254472e+00	2.095021539302109659e+00	4.400000000000000000e+01
1.448120000319974679e+03	-2.827816772183702199e-01	1.200432952243779994e+00	2.144751326924023260e+00	3.000000000000000000e+01
1.448940000320220634e+03	-2.668271365536334372e-01	1.181253050809377925e+00	2.205250180545100136e+00	4.100000000000000000e+01
1.449760000320452491e+03	-3.202669882039721472e-01	1.092517369431341479e+00	2.095749034166178859e+00	3.700000000000000000e+01
1.450580000320698673e+03	-2.042639989244410259e-01	1.213781688053298780e+00	2.225437250653003574e+00	6.000000000000000000e+01
1.451400000320944628e+03	-2.776554019599899448e-01	1.204909323580993785e+00	2.175769819733723409e+00	5.600000000000000000e+01
1.452220000321176485e+03	-3.224760391319456687e-01	1.205080177448829559e+00	2.156642813570604389e+00	5.400000000000000000e+01
1.453040000321422667e+03	-2.859885637044783380e-01	1.256019873721907487e+00	1.984855254761749066e+00	4.400000000000000000e+01
1.453860000321668622e+03	-2.894041910474225432e-01	1.327796753947366071e+00	2.034065403195047139e+00	4.500000000000000000e+01
1.454680000321900479e+03	-3.527229211607796344e-01	1.118514340192261258e+00	2.043421050601157418e+00	2.900000000000000000e+01
1.455500000322146661e+03	-3.457509595853753837e-01	1.199095243342894079e+00	2.063524978438881163e+00	3.400000000000000000e+01
1.456320000322392616e+03	-2.791665869283193047e-01	1.200017854229185943e+00	2.194356401140675317e+00	4.800000000000000000e+01
1.457140000322624473e+03	-3.628971302674237620e-01	1.130906294341917473e+00	2.214917611464382929e+00	5.300000000000000000e+01
1.457960000322870656e+03	-3.360220659216057726e-01	1.181828905228215376e+00	2.204481114545941978e+00	4.700000000000000000e+01
1.458780000323102286e+03	-3.597768335681053031e-01	1.142580662246675871e+00	2.003587335141517656e+00	6.200000000000000000e+01
1.459600000323348468e+03	-3.428533206074959594e-01	1.143759553934723172e+00	2.113899118654687825e+00	5.200000000000000000e+01
1.460420000323594650e+03	-3.260751534912671445e-01	1.214425884019268764e+00	2.143919904222231665e+00	5.200000000000000000e+01
1.461240000323826280e+03	-4.004839774374815420e-01	1.164647994047451007e+00	2.143670477411694364e+00	5.200000000000000000e+01
1.462060000324072462e+03	-3.436815860138544565e-01	1.195604775707314715e+00	2.113878333087143346e+00	4.300000000000000000e+01
1.462880000324318644e+03	-3.383084287266342471e-01	1.186595728140742878e+00	2.305250180545099781e+00	4.800000000000000000e+01
1.463700000324550274e+03	-3.224023366766903820e-01	1.216886179716059502e+00	2.066247887787254101e+00	6.400000000000000000e+01
1.464520000324796456e+03	-4.257937397122386614e-01	1.227672107508087862e+00	2.207328737299585342e+00	5.600000000000000000e+01
1.465340000325042638e+03	-4.206386011915945744e-01	1.228167583724804501e+00	2.218388801244373099e+00	4.900000000000000000e+01
1.466160000325274268e+03	-3.241026771493284997e-01	1.228594718394385055e+00	2.168742155892633861e+00	5.500000000000000000e+01
1.466980000325520450e+03	-4.176878746440539913e-01	1.139090194611098283e+00	2.221735277619089288e+00	5.400000000000000000e+01
1.467800000325766632e+03	-3.913699693683660996e-01	1.140576623261241096e+00	2.083252624049862334e+00	5.300000000000000000e+01
1.468620000325998262e+03	-4.459241391589561232e-01	1.151003757930821436e+00	2.082940840536689819e+00	5.900000000000000000e+01
1.469440000326244444e+03	-4.495577852684711218e-01	1.162421845033833279e+00	2.052421201348069602e+00	4.300000000000000000e+01
1.470260000326476302e+03	-4.133125529149701549e-01	1.163498224401182668e+00	2.212670628158608821e+00	5.200000000000000000e+01
1.471080000326722256e+03	-3.773095636354391047e-01	1.214830884570273994e+00	2.162338059077891117e+00	5.000000000000000000e+01
1.471900000326968438e+03	-3.720090792704109361e-01	1.235155506919154433e+00	2.162587485888428418e+00	5.500000000000000000e+01
1.472720000327200296e+03	-3.956669496873228553e-01	1.175838922390486374e+00	2.202816127131423940e+00	5.600000000000000000e+01
1.473540000327446251e+03	-4.088887825710934010e-01	1.297222838719930493e+00	2.224229545724471180e+00	5.000000000000000000e+01
1.474360000327692433e+03	-4.627404474471816798e-01	1.198589669662588619e+00	2.203709906535848972e+00	4.000000000000000000e+01
1.475180000327924290e+03	-4.471734957007882372e-01	1.188640925822937788e+00	2.213668335400758025e+00	6.500000000000000000e+01
1.476000000328170245e+03	-3.605406744289414434e-01	1.219016804332170523e+00	1.933668335400758664e+00	5.800000000000000000e+01
1.476820000328416427e+03	-4.252159657565179884e-01	1.169495195162101098e+00	2.204104832319201179e+00	4.900000000000000000e+01
1.477640000328648284e+03	-3.786073687920623598e-01	1.160298208340915238e+00	2.102982411671780127e+00	4.300000000000000000e+01
1.478460000328894239e+03	-3.433795573492304243e-01	1.210588659916233212e+00	1.943335766320041458e+00	3.700000000000000000e+01
1.479280000329126324e+03	-4.580064000620147624e-01	1.191186648453646413e+00	2.204915469453450072e+00	4.200000000000000000e+01
1.480100000329372278e+03	-4.119549621676874551e-01	1.172485137849173853e+00	2.235331180804346118e+00	4.900000000000000000e+01
1.480920000329618233e+03	-4.867755993396443159e-01	1.182399710915257529e+00	2.256328888046498449e+00	3.500000000000000000e+01
1.481740000329850318e+03	-4.297551891494482135e-01	1.163629858763648883e+00	2.146349673614043496e+00	4.800000000000000000e+01
1.482560000330096273e+03	-5.041882374030564051e-01	1.113971566499316168e+00	2.226515958154401176e+00	4.700000000000000000e+01
1.483380000330342227e+03	-4.478703321273638238e-01	1.234569555036728161e+00	2.156744599397397266e+00	5.200000000000000000e+01
1.484200000330574312e+03	-4.719642400774208824e-01	1.195082116640227454e+00	2.135996318965780461e+00	3.700000000000000000e+01
1.485020000330820267e+03	-4.451618486537949337e-01	1.235509251309807155e+00	2.206266531343864301e+00	5.500000000000000000e+01
1.485840000331066221e+03	-5.391830836816602357e-01	1.185833873658690862e+00	2.177700735504455309e+00	4.500000000000000000e+01
1.486660000331298306e+03	-4.524775894876178484e-01	1.195868044432259580e+00	2.208760799449244416e+00	4.500000000000000000e+01
1.487480000331544261e+03	-4.554087306826293258e-01	1.195953471366175691e+00	2.230527572690554905e+00	5.900000000000000000e+01
1.488300000331790216e+03	-4.684609934146219956e-01	1.116739399158204193e+00	2.122356702634499825e+00	4.400000000000000000e+01
1.489120000332022300e+03	-5.218281721427722175e-01	1.207098192280652071e+00	2.142813985120486819e+00	5.400000000000000000e+01
1.489940000332268255e+03	-4.447350890303845006e-01	1.197371558469184194e+00	2.073146554201203529e+00	4.100000000000000000e+01
1.490760000332500113e+03	-5.089743428248194590e-01	1.157781607751982023e+00	2.123063411931026323e+00	4.500000000000000000e+01
1.491580000332746295e+03	-4.728502320083070032e-01	1.157491156176666536e+00	2.263104983066112297e+00	5.300000000000000000e+01
1.492400000332992249e+03	-4.865807753474058472e-01	1.187627839270930963e+00	2.124123475875810740e+00	4.800000000000000000e+01
1.493220000333224107e+03	-4.997057110015887815e-01	1.147918290846247302e+00	2.264061119173176095e+00	5.600000000000000000e+01
1.494040000333470289e+03	-5.032424598815197214e-01	1.207918290846247800e+00	2.245620036739039094e+00	4.500000000000000000e+01
1.494860000333716243e+03	-4.969730032206225445e-01	1.178704218638280565e+00	2.116867170791730146e+00	6.000000000000000000e+01
1.495680000333948101e+03	-4.399041444156299718e-01	1.098225827808347432e+00	2.397262096575081713e+00	6.500000000000000000e+01
1.496500000334194283e+03	-4.933197717585748876e-01	1.168379596289396360e+00	2.147740164628611836e+00	4.500000000000000000e+01
1.497320000334440238e+03	-4.875590255530113382e-01	1.157884120072681711e+00	2.218467659492681321e+00	4.800000000000000000e+01
1.498140000334672095e+03	-5.117256064252551084e-01	1.138140400874430469e+00	2.249195154356751658e+00	5.200000000000000000e+01
1.498960000334918277e+03	-5.057468414531172130e-01	1.187269046148484719e+00	2.119943434788366332e+00	5.500000000000000000e+01
1.499780000335164232e+03	-5.986053097259382838e-01	1.227644924657717240e+00	2.219299082194474693e+00	3.900000000000000000e+01
1.500600000335396089e+03	-5.618998155318983834e-01	1.117098192280650437e+00	2.216971098629453962e+00	4.600000000000000000e+01
1.501420000335642271e+03	-5.054607887192243965e-01	1.097029850733520107e+00	2.096098104792568861e+00	4.200000000000000000e+01
1.502240000335873901e+03	-5.274956305405549273e-01	1.127371558469182133e+00	2.136867170791729720e+00	5.400000000000000000e+01
1.503060000336120083e+03	-6.117348843349894594e-01	1.086910253026035278e+00	2.257366024412805317e+00	4.100000000000000000e+01
1.503880000336366265e+03	-5.750536144483451295e-01	1.157149448441002093e+00	2.217345238845259914e+00	5.000000000000000000e+01
1.504700000336597896e+03	-5.783965688690990703e-01	1.156876082252468407e+00	2.136638529548735121e+00	4.000000000000000000e+01
1.505520000336844078e+03	-5.314246072936956722e-01	1.186192666781140659e+00	2.245432966631133453e+00	4.200000000000000000e+01
1.506340000337090260e+03	-5.443072998739122426e-01	1.206756484544987629e+00	2.216389102738197892e+00	4.900000000000000000e+01
1.507160000337321890e+03	-5.573353382985093418e-01	1.146243922941488691e+00	2.078114304844419280e+00	4.800000000000000000e+01
1.507980000337568072e+03	-5.708478628710409453e-01	1.155680105177639305e+00	2.199777150248007018e+00	4.700000000000000000e+01
1.508800000337814254e+03	-5.337547797586523757e-01	1.105577592856942459e+00	2.240338360571715981e+00	3.200000000000000000e+01
1.509620000338045884e+03	-5.569523883350271376e-01	1.175287141281627257e+00	2.141190568841055963e+00	4.400000000000000000e+01
1.510440000338292066e+03	-6.300773239892105693e-01	1.104757494291346731e+00	2.151980420407760164e+00	4.100000000000000000e+01
1.511260000338523923e+03	-6.030569137990120510e-01	1.114569555036728943e+00	2.132229847218296115e+00	3.400000000000000000e+01
1.512080000338769878e+03	-5.973688405156369896e-01	1.163595687990079952e+00	2.120878785327882099e+00	4.900000000000000000e+01
1.512900000339016060e+03	-5.998397198701077571e-01	1.132758504037703062e+00	2.140234432733992165e+00	3.900000000000000000e+01
1.513720000339247918e+03	-5.826497395281329261e-01	1.092724333264140313e+00	2.240421502841893897e+00	4.400000000000000000e+01
1.514540000339493872e+03	-5.561622641006671586e-01	1.152331369368123859e+00	2.220400717274349844e+00	6.500000000000000000e+01
1.515360000339740054e+03	-6.395294428288167410e-01	1.141870063924974588e+00	2.140816428625246459e+00	4.200000000000000000e+01
1.516180000339971912e+03	-5.017580791093205761e-01	1.181699210057141514e+00	1.900546216247162690e+00	3.600000000000000000e+01
1.517000000340217866e+03	-5.763606975147048672e-01	1.160571574529445371e+00	2.271190568841054969e+00	3.700000000000000000e+01
1.517820000340464048e+03	-5.893160630171134784e-01	1.159871073671332908e+00	2.022416917326198771e+00	4.200000000000000000e+01
1.518640000340695906e+03	-6.129254848192307037e-01	1.109529365935669531e+00	2.141689422462130565e+00	6.000000000000000000e+01
1.519460000340941860e+03	-6.265349066213516949e-01	1.158435901181540828e+00	2.220005791490999414e+00	6.400000000000000000e+01
1.520280000341188043e+03	-5.803623471900412056e-01	1.158333388860841140e+00	2.350338360571715413e+00	4.900000000000000000e+01
1.521100000341419900e+03	-6.444078065253009413e-01	1.147684144163076070e+00	2.111232139976143785e+00	5.000000000000000000e+01
1.521920000341665855e+03	-6.377023123312621777e-01	1.126915301757831500e+00	2.221897278137578979e+00	6.100000000000000000e+01
1.522740000341897940e+03	-6.407787993706488550e-01	1.125992690871536084e+00	2.273601694676253615e+00	5.600000000000000000e+01
1.523560000342143894e+03	-6.343639968653729255e-01	1.115360531560554591e+00	2.237052098888698382e+00	4.300000000000000000e+01
1.524380000342389849e+03	-6.585548020450158191e-01	1.114369579127124865e+00	2.088465517481747469e+00	4.600000000000000000e+01
1.525200000342621934e+03	-6.617039620065945371e-01	1.093891188297194006e+00	2.096865028780792173e+00	5.100000000000000000e+01
1.526020000342867888e+03	-6.351195893495393818e-01	1.103634907495445461e+00	2.275555538025468394e+00	5.400000000000000000e+01
1.526840000343113843e+03	-5.890681514552120746e-01	1.182490186580970715e+00	2.106283032889537665e+00	4.900000000000000000e+01
1.527660000343345928e+03	-5.725322274129496236e-01	1.132045966524602321e+00	1.926719529807979114e+00	5.400000000000000000e+01
1.528480000343591882e+03	-5.968926027443686166e-01	1.091020843317606293e+00	2.128070591698394409e+00	3.600000000000000000e+01
1.529300000343837837e+03	-6.902597814725197622e-01	1.120747477129071967e+00	2.228714944292283562e+00	5.400000000000000000e+01
1.530120000344069922e+03	-6.136754088154692255e-01	1.140286171685925609e+00	2.249089084508090863e+00	6.000000000000000000e+01
1.530940000344315877e+03	-6.574786250767630236e-01	1.128902255356482698e+00	2.129629509264260534e+00	4.500000000000000000e+01
1.531760000344561831e+03	-6.313060656454503317e-01	1.028013815243753015e+00	2.279296940183538567e+00	4.900000000000000000e+01
1.532580000344793916e+03	-6.947459172957906048e-01	1.127210802064940509e+00	2.179234583480903709e+00	5.200000000000000000e+01
1.533400000345039871e+03	-6.583311147905135385e-01	1.036356532725777768e+00	2.148964371102820792e+00	5.100000000000000000e+01
1.534220000345271728e+03	-7.613107046003158018e-01	1.085519348773399173e+00	2.407634094779952605e+00	4.200000000000000000e+01
1.535040000345517910e+03	-6.740238270287548517e-01	1.125109299490599568e+00	2.166844243213249754e+00	5.500000000000000000e+01
1.535860000345763865e+03	-6.474152300643041258e-01	1.114630908660668496e+00	2.246137533916723328e+00	4.600000000000000000e+01
1.536680000345995722e+03	-7.011457734034038936e-01	1.133007796916258414e+00	2.135035898836848745e+00	4.900000000000000000e+01
1.537500000346241904e+03	-6.648036438203188681e-01	1.211811819841431159e+00	1.884266832837688810e+00	3.800000000000000000e+01
1.538320000346487859e+03	-6.582192711632615101e-01	1.130769611247652406e+00	2.213248340027993422e+00	4.300000000000000000e+01
1.539140000346719717e+03	-6.412230852804601255e-01	1.139983683455623620e+00	2.243601694676254255e+00	5.600000000000000000e+01
1.539960000346965899e+03	-7.244449181642327318e-01	1.129146499503242751e+00	2.125119041107028650e+00	4.600000000000000000e+01
1.540780000347211853e+03	-6.573518350518501308e-01	1.137250021570300973e+00	2.374911185431580307e+00	4.700000000000000000e+01
1.541600000347443711e+03	-7.004040977838368320e-01	1.116498264551839981e+00	2.154994327701759360e+00	5.600000000000000000e+01
1.542420000347689893e+03	-7.226327340643390329e-01	1.146241983750091009e+00	2.155992034943910340e+00	3.600000000000000000e+01
1.543240000347921523e+03	-6.966055204774104226e-01	1.074755555099946136e+00	2.135825750403553158e+00	4.800000000000000000e+01
1.544060000348167705e+03	-7.302633908943256813e-01	1.153627919572253191e+00	2.126199890619359323e+00	3.900000000000000000e+01
1.544880000348413887e+03	-6.634609994706988090e-01	1.002671137912386712e+00	2.106594816402708403e+00	5.100000000000000000e+01
1.545700000348645517e+03	-7.467312809692607800e-01	1.101885210120356007e+00	2.146220676186903376e+00	5.700000000000000000e+01
1.546520000348891699e+03	-6.993475061681113658e-01	1.110689233045530244e+00	2.087592523644863363e+00	4.300000000000000000e+01
1.547340000349137881e+03	-6.516972639856000171e-01	1.100467123017347504e+00	2.127114455591332387e+00	4.900000000000000000e+01
1.548160000349369511e+03	-8.046041808732127265e-01	1.069254060555739017e+00	2.255472395755290904e+00	5.300000000000000000e+01
1.548980000349615693e+03	-7.076079949904148236e-01	1.119271145942519752e+00	2.245992034943910198e+00	5.900000000000000000e+01
1.549800000349861875e+03	-7.213143140221180971e-01	1.058228937348742349e+00	2.275264540079840359e+00	5.100000000000000000e+01
1.550620000350093505e+03	-7.236882961470012532e-01	1.067477180330280717e+00	2.155160612242116969e+00	5.000000000000000000e+01
1.551440000350339687e+03	-7.165709887272182499e-01	1.106315374029016141e+00	2.156407746294807026e+00	4.000000000000000000e+01
1.552260000350585869e+03	-7.309071397512401091e-01	1.114726433058173427e+00	2.147592523644863860e+00	5.200000000000000000e+01
1.553080000350817500e+03	-7.039594024832336316e-01	1.083923419879361916e+00	2.107675665915040852e+00	4.700000000000000000e+01
1.553900000351063682e+03	-7.068905436782433327e-01	9.533937728890791163e-01	2.247322311266779948e+00	3.400000000000000000e+01
1.554720000351295539e+03	-7.197974605658554736e-01	1.021873173465369433e+00	2.277072884456240232e+00	5.400000000000000000e+01
1.555540000351541494e+03	-7.225105829942926050e-01	1.100865135645159754e+00	2.148839657697552141e+00	4.400000000000000000e+01
1.556360000351787676e+03	-7.957808644928583419e-01	1.060403830202011122e+00	2.249837364939704543e+00	5.800000000000000000e+01
1.557180000352019533e+03	-7.183728653843122203e-01	1.069464133928930138e+00	2.269400868021262951e+00	5.800000000000000000e+01
1.558000000352265488e+03	-7.518853899568433974e-01	1.037772680637390366e+00	2.260648002073953222e+00	4.300000000000000000e+01
1.558820000352511670e+03	-7.345258394630924670e-01	1.036508362015426954e+00	2.032456346450350892e+00	5.400000000000000000e+01
1.559640000352743527e+03	-7.877961209616550775e-01	1.115056104138849591e+00	2.232955200071430113e+00	4.600000000000000000e+01
1.560460000352989482e+03	-7.606545892344751536e-01	1.114167664026121329e+00	2.093890550610948864e+00	4.900000000000000000e+01
1.561280000353235664e+03	-7.533434873555133748e-01	1.122459125347797126e+00	2.203059127909151371e+00	4.500000000000000000e+01
1.562100000353467522e+03	-8.055236750212237951e-01	1.131092294405135590e+00	2.223121484611789711e+00	4.000000000000000000e+01
1.562920000353713476e+03	-8.295206857416950186e-01	1.079212901858976892e+00	2.093059127909151940e+00	4.600000000000000000e+01
1.563740000353945561e+03	-8.027909672402575580e-01	1.037589790114566313e+00	2.072248490774903473e+00	4.600000000000000000e+01
1.564560000354191516e+03	-7.955767625908851670e-01	1.026393813039739200e+00	2.231126070127485761e+00	3.900000000000000000e+01
1.565380000354437470e+03	-7.892830816225906432e-01	9.948219574556791400e-01	2.092269276342449302e+00	4.500000000000000000e+01
1.566200000354669555e+03	-7.931105221912826408e-01	1.043455126513020303e+00	2.102913628936338597e+00	4.500000000000000000e+01
1.567020000354915510e+03	-8.568895141451768893e-01	9.923958325324555574e-01	2.112518703152984401e+00	3.800000000000000000e+01
1.567840000355161465e+03	-7.998691039549790105e-01	1.021439050872595899e+00	2.112352418612626792e+00	5.200000000000000000e+01
1.568660000355393549e+03	-7.634785257571028438e-01	1.039781768354616887e+00	2.142830486666159828e+00	4.400000000000000000e+01
1.569480000355639504e+03	-7.975966580145517071e-01	1.048585791279789348e+00	2.284742758880286218e+00	4.300000000000000000e+01
1.570300000355885459e+03	-7.911091825870801841e-01	1.057697351167059097e+00	2.256696602229499860e+00	3.500000000000000000e+01
1.571120000356117544e+03	-8.446459314670100582e-01	1.056484288705449970e+00	2.287091528012849651e+00	4.900000000000000000e+01
1.571940000356363498e+03	-7.896119144833519954e-01	1.094673237706425439e+00	2.225449468176810441e+00	4.600000000000000000e+01
1.572760000356609453e+03	-8.027126258301375827e-01	1.013665199886213841e+00	2.005532610446987718e+00	5.200000000000000000e+01
1.573580000356841538e+03	-7.860071316360972560e-01	9.831184675091471092e-01	2.256010678500521394e+00	4.700000000000000000e+01
1.574400000357087492e+03	-8.494712075938330997e-01	9.723496251039023264e-01	2.186634245526864362e+00	4.400000000000000000e+01
1.575220000357319350e+03	-7.426930404776044270e-01	9.610169649348101473e-01	2.188006092984823070e+00	4.200000000000000000e+01
1.576040000357565532e+03	-8.763266865871219835e-01	9.903164640766934923e-01	2.059752080658592277e+00	4.200000000000000000e+01
1.576860000357811487e+03	-8.101783514632074912e-01	8.491034016150820207e-01	2.090334076549844156e+00	4.200000000000000000e+01
1.577680000358043344e+03	-8.732548385025964421e-01	9.877707414459884205e-01	2.010292505414756903e+00	5.800000000000000000e+01
1.578500000358289526e+03	-7.568642603047166517e-01	1.026728532852210662e+00	2.120438004387569464e+00	3.500000000000000000e+01
1.579320000358535481e+03	-8.200134202662994198e-01	1.055635068098080609e+00	2.172204777628881089e+00	5.000000000000000000e+01
1.580140000358767338e+03	-8.334048233018442886e-01	1.034114468674372844e+00	2.152558132277142988e+00	3.500000000000000000e+01
1.580960000359013520e+03	-8.563844131116447045e-01	9.527988938920604056e-01	2.031144713684092551e+00	6.100000000000000000e+01
1.581780000359259475e+03	-7.284677035477695739e-01	1.102166734581080831e+00	2.069876794063860714e+00	4.200000000000000000e+01
1.582600000359491332e+03	-8.717379850463355950e-01	1.060543622836668476e+00	2.219544224983144076e+00	4.400000000000000000e+01
1.583420000359737514e+03	-8.355896499224222396e-01	1.037861217111696988e+00	2.279502653848052063e+00	2.700000000000000000e+01
1.584240000359969144e+03	-8.688599314209852764e-01	1.076545642329387320e+00	2.120500361090204677e+00	4.200000000000000000e+01
1.585060000360215327e+03	-8.518152969233909744e-01	1.004290371273997451e+00	2.331373354927086083e+00	4.400000000000000000e+01
1.585880000360461509e+03	-8.854489430329071098e-01	9.227526864635056114e-01	2.172121635358701397e+00	4.900000000000000000e+01
1.586700000360693139e+03	-8.589130189906448720e-01	9.704119884742006263e-01	2.162932272492948726e+00	4.700000000000000000e+01
1.587520000360939321e+03	-8.906571691232123555e-01	8.792330967861516910e-01	2.152849130222771024e+00	4.400000000000000000e+01
1.588340000361185503e+03	-8.433218429368576352e-01	9.876954119756629069e-01	2.003306412708758089e+00	4.600000000000000000e+01
1.589160000361417133e+03	-8.560591896726919003e-01	9.563627518065640487e-01	2.032308705466604692e+00	4.500000000000000000e+01
1.589980000361663315e+03	-8.382393773384020363e-01	9.443466761661429842e-01	2.153119342600852804e+00	4.400000000000000000e+01
1.590800000361909497e+03	-8.406618080780781099e-01	9.431677844780974596e-01	2.264366476653544069e+00	4.100000000000000000e+01
1.591620000362141127e+03	-8.334233791213119247e-01	9.314079896394229507e-01	2.304906901409710329e+00	4.100000000000000000e+01
1.592440000362387309e+03	-8.458942584757807026e-01	9.087255839144532388e-01	2.166112464327309084e+00	3.600000000000000000e+01
1.593260000362633491e+03	-8.876384086083497493e-01	1.007512521452838428e+00	2.296839959191377289e+00	4.800000000000000000e+01
1.594080000362865121e+03	-8.897459233518674182e-01	9.856672996802480213e-01	2.276923101461557408e+00	5.400000000000000000e+01
1.594900000363111303e+03	-8.515142977918319644e-01	9.835657971059088567e-01	2.178669089135324199e+00	4.600000000000000000e+01
1.595720000363343161e+03	-8.134764666909717334e-01	1.052011026908628466e+00	1.909292656161669655e+00	4.800000000000000000e+01
1.596540000363589115e+03	-8.853417383605233226e-01	8.993286211836597488e-01	2.038585946865143939e+00	4.200000000000000000e+01
1.597360000363835297e+03	-9.280064121741649075e-01	9.477396802128161823e-01	2.128149449946702632e+00	4.300000000000000000e+01
1.598180000364067155e+03	-8.897747866141312301e-01	9.148864206200126858e-01	2.198731445837958987e+00	4.500000000000000000e+01
1.599000000364313109e+03	-8.622456659685990843e-01	8.434512481302185449e-01	2.119355012864302168e+00	3.800000000000000000e+01
1.599820000364559291e+03	-9.046923210156769812e-01	9.013839163294452561e-01	2.069646010809931269e+00	4.600000000000000000e+01
1.600640000364791149e+03	-9.163395739186555033e-01	9.694190968493696658e-01	2.299479726269570534e+00	5.500000000000000000e+01
1.601460000365037104e+03	-8.983017428177948460e-01	1.026992971926148357e+00	2.130040936593282197e+00	4.700000000000000000e+01
1.602280000365283286e+03	-9.497552012616008454e-01	1.025250262474257212e+00	2.290456647944179025e+00	4.400000000000000000e+01
1.603100000365515143e+03	-9.515720243163610093e-01	1.002653283683200058e+00	2.278980872648496359e+00	4.400000000000000000e+01
1.603920000365761098e+03	-9.546485113557459101e-01	9.506542934295598712e-01	2.118087093244069408e+00	4.700000000000000000e+01
1.604740000366007280e+03	-1.006489558717902355e+00	9.583306808270375399e-01	2.168502804594966804e+00	2.900000000000000000e+01
1.605560000366239137e+03	-9.389362137649772677e-01	9.458532997434634382e-01	2.278752231405505313e+00	5.100000000000000000e+01
1.606380000366485092e+03	-9.207045882049413876e-01	9.833075771127610665e-01	2.300477433511725067e+00	4.700000000000000000e+01
1.607200000366717177e+03	-9.731027946372226012e-01	9.916844653683476452e-01	2.121038643835436943e+00	5.400000000000000000e+01
1.608020000366963131e+03	-9.658885899878502102e-01	8.793608527658260954e-01	1.979812295350290796e+00	4.500000000000000000e+01
1.608840000367209086e+03	-8.781414505757485500e-01	8.770714109368729083e-01	2.048648303567778939e+00	3.700000000000000000e+01
1.609660000367441171e+03	-9.706123299302191754e-01	8.547819691079148186e-01	2.087920808703708886e+00	4.600000000000000000e+01
1.610480000367687126e+03	-9.330105363625023074e-01	8.535005650991696058e-01	2.067151742704551154e+00	4.400000000000000000e+01
1.611300000367933080e+03	-9.251664997208148833e-01	8.906985616667135730e-01	2.097733738595806585e+00	5.600000000000000000e+01
1.612120000368165165e+03	-9.490666132116931664e-01	9.580674121020926748e-01	2.177650596325625187e+00	4.800000000000000000e+01
1.612940000368411120e+03	-9.716101654883555483e-01	9.172302281497142218e-01	2.197380383947544757e+00	3.500000000000000000e+01
1.613760000368657074e+03	-9.343959608389837967e-01	9.245649078115256714e-01	2.296756816921199373e+00	5.300000000000000000e+01
1.614580000368889159e+03	-8.967941672712633761e-01	9.827026006521517587e-01	2.368565161297597754e+00	4.200000000000000000e+01
1.615400000369135114e+03	-9.301128973846211068e-01	9.400201949271789204e-01	2.150020151025737292e+00	3.300000000000000000e+01
1.616220000369366971e+03	-9.427533468908695369e-01	9.586191932109500158e-01	2.049251085026577712e+00	4.200000000000000000e+01
1.617040000369613153e+03	-9.959994040820348005e-01	9.361759829009468348e-01	2.178107878811612608e+00	5.200000000000000000e+01
1.617860000369859108e+03	-9.397057231137431188e-01	8.642965903547867867e-01	2.108918515945862993e+00	4.500000000000000000e+01
1.618680000370090966e+03	-9.526610886161535063e-01	8.817850384976466671e-01	2.169999365458194163e+00	3.800000000000000000e+01
1.619500000370337148e+03	-9.459555944221094137e-01	8.799056459514922324e-01	2.159022443783586098e+00	5.000000000000000000e+01
1.620320000370583102e+03	-1.028910959924516533e+00	8.572574110000861225e-01	2.168482019027420549e+00	3.400000000000000000e+01
1.621140000370814960e+03	-9.723750358822531581e-01	8.354805307746282494e-01	2.047983165406343176e+00	5.500000000000000000e+01
1.621960000371061142e+03	-9.645794478553622042e-01	7.936353090020364931e-01	1.905987750922042423e+00	4.100000000000000000e+01
1.622780000371307096e+03	-9.988913745719845139e-01	8.610212448241956196e-01	2.074013122005283094e+00	5.400000000000000000e+01
1.623600000371538954e+03	-9.922343289927404442e-01	8.482363267785277827e-01	1.954511975626356701e+00	4.700000000000000000e+01
1.624420000371785136e+03	-1.006231339713206552e+00	8.362031657513178118e-01	1.965281041625516423e+00	3.400000000000000000e+01
1.625240000372031091e+03	-1.009695415670947227e+00	8.835036746395612539e-01	2.036029322057130386e+00	4.500000000000000000e+01
1.626060000372262948e+03	-9.239346694653800540e-01	8.813850866784402882e-01	1.916112464327310860e+00	6.100000000000000000e+01
1.626880000372509130e+03	-9.974229697305148079e-01	9.071820815297577667e-01	2.276257963300123421e+00	3.900000000000000000e+01
1.627700000372740760e+03	-1.002195158287678467e+00	8.437650041731057371e-01	2.165384969463239884e+00	5.700000000000000000e+01
1.628520000372986942e+03	-9.775002816075737400e-01	8.788102420059651365e-01	1.985281041625517773e+00	4.500000000000000000e+01
1.629340000373233124e+03	-9.638712744529218668e-01	7.836162844238518943e-01	2.125322612760605523e+00	5.000000000000000000e+01
1.630160000373464754e+03	-9.010658937497648679e-01	7.184052414549597643e-01	2.156860744758922976e+00	3.700000000000000000e+01
1.630980000373710936e+03	-9.982120644318133174e-01	7.619982214112361874e-01	2.169230299459036004e+00	4.000000000000000000e+01
1.631800000373957118e+03	-9.776353200091563167e-01	7.651811520847164871e-01	2.239355012864304939e+00	5.600000000000000000e+01
1.632620000374188749e+03	-9.356293414500900241e-01	7.475952403529504409e-01	2.131558283024055811e+00	5.300000000000000000e+01
1.633440000374434931e+03	-9.733568955096600916e-01	8.506927440925142747e-01	2.305071043939131314e+00	4.200000000000000000e+01
1.634260000374681113e+03	-9.517869544837367357e-01	8.315520621634746590e-01	2.237357456369066355e+00	4.000000000000000000e+01
1.635080000374912743e+03	-9.407983968353335058e-01	8.324455510079964426e-01	2.278438305881396175e+00	4.700000000000000000e+01
1.635900000375158925e+03	-9.386955210466823019e-01	8.728435636358042871e-01	1.969145015177918623e+00	4.100000000000000000e+01
1.636720000375405107e+03	-9.573193744799350924e-01	9.323360507640998662e-01	2.212054994634197413e+00	3.900000000000000000e+01
1.637540000375636737e+03	-1.014271750702807395e+00	8.320848186941489644e-01	1.912034209066652224e+00	5.200000000000000000e+01
1.638360000375882919e+03	-9.115874915366308784e-01	9.012185126999945339e-01	1.989643868798996351e+00	4.000000000000000000e+01
[truncated: 1,657 more rows]
