# Supplementary material for: Real-time single-molecule 3D tracking in E. coli based on cross-entropy minimization
Source: Nat Commun. 2023 Mar 11;14:1336. doi: 10.1038/s41467-023-36879-1 (PMC10008558; doi:10.1038/s41467-023-36879-1)
Supplement: Supplementary file 3 — Source Data [file 41467_2023_36879_MOESM3_ESM.zip › SourceData/Sup_Fig_14_Tracking_VS_Sim_Validation/Fig_data/20220106_EXP-22-BL9417/xyzF.csv]

x[nm]		y[nm]	z[nm]	photon rate [kHz]
4.455157681428865146e+01	5.365028088865885536e+01	1.134299444239852335e+02	5.464822275365183657e+01
3.604707408992612017e+01	4.609362556908045860e+01	9.587863146540682635e+01	6.830675419260951742e+01
2.961243667952397374e+01	3.897918299387132635e+01	8.201185407808733885e+01	9.106680287275064245e+01
2.708217534582593444e+01	3.582386512915803678e+01	7.565071474900732085e+01	1.092708231345652194e+02
2.427120677271806315e+01	3.227657278420212350e+01	6.914931915976512755e+01	1.365655976196264305e+02
2.020686596897247966e+01	2.514124755401201483e+01	5.894327766295107551e+01	2.698229482939741501e+02
1.941480572344646305e+01	2.381393595689289100e+01	5.310462868139156001e+01	4.792345992462294930e+02
