# Supplementary material for: Real-time single-molecule 3D tracking in E. coli based on cross-entropy minimization
Source: Nat Commun. 2023 Mar 11;14:1336. doi: 10.1038/s41467-023-36879-1 (PMC10008558; doi:10.1038/s41467-023-36879-1)
Supplement: Supplementary file 3 — Source Data [file 41467_2023_36879_MOESM3_ESM.zip › SourceData/Sup_Fig_14_Tracking_VS_Sim_Validation/Fig_data/20220106_EXP-22-BL9417/xyzN_Bins_hist.csv]

x Distance [MLE-mean]	y Distance [MLE-mean]	z Distance [MLE-mean]	Photon counts bins
-2.865467875934016306e-01	-1.893493812078675953e-01	-3.958774871488000557e-01	1.775000000000000000e+01
-2.614710394741162069e-01	-1.672873704756819291e-01	-3.493043922009395064e-01	2.125000000000000000e+01
-2.363952913548308388e-01	-1.452253597434962629e-01	-3.027312972530789015e-01	2.475000000000000000e+01
-2.113195432355454706e-01	-1.231633490113106244e-01	-2.561582023052183521e-01	2.825000000000000000e+01
-1.862437951162600469e-01	-1.011013382791249859e-01	-2.095851073573578027e-01	3.175000000000000000e+01
-1.611680469969746787e-01	-7.903932754693933360e-02	-1.630120124094972256e-01	3.525000000000000000e+01
-1.360922988776893106e-01	-5.697731681475368126e-02	-1.164389174616366485e-01	3.875000000000000000e+01
-1.110165507584039007e-01	-3.491530608256802892e-02	-6.986582251377609909e-02	4.225000000000000000e+01
-8.594080263911850481e-02	-1.285329535038239046e-02	-2.329272756591554971e-02	4.575000000000000000e+01
-6.086505451983310888e-02	9.208715381803261879e-03	2.328036738194499966e-02	4.925000000000000000e+01
-3.578930640054772683e-02	3.127072611398891422e-02	6.985346232980554904e-02	5.275000000000000000e+01
-1.071355828126235865e-02	5.333273684617455268e-02	1.164265572776661539e-01	5.625000000000000000e+01
1.436218983802303728e-02	7.539474757836020502e-02	1.629996522255267588e-01	5.975000000000000000e+01
3.943793795730843321e-02	9.745675831054587124e-02	2.095727471733873082e-01	6.325000000000000000e+01
6.451368607659382914e-02	1.195187690427315097e-01	2.561458421212478576e-01	6.675000000000000000e+01
8.958943419587922508e-02	1.415807797749171482e-01	3.027189370691084069e-01	7.025000000000000000e+01
1.146651823151645933e-01	1.636427905071028144e-01	3.492920320169689563e-01	7.375000000000000000e+01
1.397409304344499892e-01	1.857048012392884528e-01	3.958651269648295057e-01	7.725000000000000000e+01
1.648166785537353851e-01	2.077668119714740913e-01	4.424382219126900551e-01	8.075000000000000000e+01
1.898924266730208088e-01	2.298288227036597575e-01	4.890113168605506044e-01	8.425000000000000000e+01
