# Supplementary material for: Real-time single-molecule 3D tracking in E. coli based on cross-entropy minimization
Source: Nat Commun. 2023 Mar 11;14:1336. doi: 10.1038/s41467-023-36879-1 (PMC10008558; doi:10.1038/s41467-023-36879-1)
Supplement: Supplementary file 3 — Source Data [file 41467_2023_36879_MOESM3_ESM.zip › SourceData/Sup_Fig_14_Tracking_VS_Sim_Validation/Fig_data/20220106_EXP-22-BL9417/xyzN_Occurrences_hist.csv]

x[Occurancis]	y[Occurancis]	z[Occurancis]	Photon count [Occurancis]
1.000000000000000000e+00	4.000000000000000000e+00	2.000000000000000000e+00	4.000000000000000000e+00
1.000000000000000000e+00	5.000000000000000000e+00	4.000000000000000000e+00	3.100000000000000000e+01
0.000000000000000000e+00	1.700000000000000000e+01	1.500000000000000000e+01	1.000000000000000000e+02
4.000000000000000000e+00	3.800000000000000000e+01	4.600000000000000000e+01	9.900000000000000000e+01
0.000000000000000000e+00	9.800000000000000000e+01	1.080000000000000000e+02	1.780000000000000000e+02
1.000000000000000000e+01	1.770000000000000000e+02	2.350000000000000000e+02	2.130000000000000000e+02
1.500000000000000000e+01	3.130000000000000000e+02	2.890000000000000000e+02	4.140000000000000000e+02
3.200000000000000000e+01	5.180000000000000000e+02	4.910000000000000000e+02	4.750000000000000000e+02
9.900000000000000000e+01	6.110000000000000000e+02	6.260000000000000000e+02	7.080000000000000000e+02
2.750000000000000000e+02	5.740000000000000000e+02	5.800000000000000000e+02	4.870000000000000000e+02
5.460000000000000000e+02	4.870000000000000000e+02	5.480000000000000000e+02	4.850000000000000000e+02
8.650000000000000000e+02	3.620000000000000000e+02	3.180000000000000000e+02	2.020000000000000000e+02
8.400000000000000000e+02	2.000000000000000000e+02	1.680000000000000000e+02	1.360000000000000000e+02
5.310000000000000000e+02	1.080000000000000000e+02	8.100000000000000000e+01	7.000000000000000000e+01
2.490000000000000000e+02	5.800000000000000000e+01	5.000000000000000000e+01	3.900000000000000000e+01
8.700000000000000000e+01	2.400000000000000000e+01	2.600000000000000000e+01	9.000000000000000000e+00
3.500000000000000000e+01	9.000000000000000000e+00	1.300000000000000000e+01	4.000000000000000000e+00
1.300000000000000000e+01	0.000000000000000000e+00	6.000000000000000000e+00	1.000000000000000000e+00
3.000000000000000000e+00	2.000000000000000000e+00	0.000000000000000000e+00	0.000000000000000000e+00
1.000000000000000000e+00	2.000000000000000000e+00	1.000000000000000000e+00	1.000000000000000000e+00
