# Supplementary material for: Real-time single-molecule 3D tracking in E. coli based on cross-entropy minimization
Source: Nat Commun. 2023 Mar 11;14:1336. doi: 10.1038/s41467-023-36879-1 (PMC10008558; doi:10.1038/s41467-023-36879-1)
Supplement: Supplementary file 3 — Source Data [file 41467_2023_36879_MOESM3_ESM.zip › SourceData/Sup_Fig_14_Tracking_VS_Sim_Validation/Fig_data/20220429_EXP-22-BL9416/txyz_Mean.csv]

time [ms]	x [um]	y [um]	z [um]
0.000000000000000000e+00	-3.580161872649360669e-06	1.000009528720611218e+00	1.999996701707472013e+00
8.200000000000021716e-01	-4.402480276789592905e-06	1.000009988909009939e+00	1.999995298885434813e+00
1.640000000000004343e+00	-2.066166800032947958e-06	1.000011565230730870e+00	1.999993557432203417e+00
2.460000000000006182e+00	-5.192010454912913927e-06	1.000008602640310329e+00	1.999992494948208410e+00
3.280000000000008242e+00	-1.787954803941310810e-06	1.000006903643169132e+00	1.999991961924009187e+00
4.100000000000010303e+00	-7.496228908714263657e-06	1.000011186275548969e+00	1.999997818890204115e+00
4.920000000000013252e+00	-3.359296311236699152e-06	1.000007119191337779e+00	1.999992867085204296e+00
5.740000000000014424e+00	-4.418822484121277095e-06	1.000012914876758474e+00	1.999993633418154948e+00
6.559999999999991616e+00	-5.293447532985101915e-06	1.000009945680301993e+00	1.999995211231910597e+00
7.379999999999958149e+00	-3.895099281247249364e-06	1.000008646639214849e+00	1.999994816984919321e+00
8.199999999999924682e+00	-6.038084981326842370e-06	1.000009846890663745e+00	1.999994695404943013e+00
9.019999999999891216e+00	-5.105648542557720361e-06	1.000007593783572180e+00	1.999994504632753189e+00
9.839999999999857749e+00	-4.948074704429034721e-06	1.000010344531561124e+00	1.999996448771545365e+00
1.065999999999982428e+01	-4.539344027487998165e-06	1.000006970541333473e+00	1.999994382924599856e+00
1.147999999999979082e+01	-4.678931373414567134e-06	1.000007935184512586e+00	1.999997103381383923e+00
1.229999999999975735e+01	-4.223216310489813473e-06	1.000009447494173642e+00	1.999995180230472958e+00
1.311999999999972388e+01	-4.179507439016728003e-06	1.000008894117525582e+00	1.999991413163809906e+00
1.393999999999969042e+01	-5.186246210968422210e-06	1.000009889584540179e+00	1.999993823571707630e+00
1.475999999999965695e+01	-6.281766732886033479e-06	1.000008147505709877e+00	1.999992601030626371e+00
1.557999999999962348e+01	-7.121892539954274612e-06	1.000011031620827051e+00	1.999993271527904293e+00
1.639999999999959357e+01	-4.744647741841986884e-06	1.000008665134259456e+00	1.999994836531495235e+00
1.721999999999955833e+01	-4.266993673971589352e-06	1.000006754438882428e+00	1.999996108041551812e+00
1.803999999999952664e+01	-2.574580387292200946e-06	1.000009070801794131e+00	1.999993073050753356e+00
1.885999999999949139e+01	-7.723735992720594183e-06	1.000008693208841004e+00	1.999998650009509937e+00
1.967999999999945970e+01	-7.444365064473807087e-06	1.000007132340033689e+00	1.999997268603562528e+00
2.049999999999942446e+01	-7.609046034389082286e-06	1.000010701986493444e+00	1.999993796949403935e+00
2.131999999999939277e+01	-3.811553283739743630e-06	1.000009263344040278e+00	1.999993374007136282e+00
2.213999999999935753e+01	-1.948417893906389052e-06	1.000007027585904318e+00	1.999998335608076605e+00
2.295999999999932584e+01	-5.854494666084136995e-06	1.000007179290730575e+00	1.999996429970714251e+00
2.377999999999929059e+01	-6.093430474545568180e-06	1.000008975314121695e+00	1.999997801671554054e+00
2.459999999999925890e+01	-4.531861545157457836e-06	1.000010356266984868e+00	1.999993675875198829e+00
2.541999999999922366e+01	-4.009465185692640572e-06	1.000009081097758656e+00	1.999995054478658663e+00
2.623999999999919197e+01	-7.214365446286737731e-06	1.000006782758591006e+00	1.999995529915195025e+00
2.705999999999915673e+01	-2.905518180099729079e-06	1.000009708696106170e+00	1.999994768384678601e+00
2.787999999999912504e+01	-1.627759803138862885e-06	1.000008863877731802e+00	1.999994570436780084e+00
2.869999999999908979e+01	-2.758622129128264779e-06	1.000008869649588794e+00	1.999994124025112452e+00
2.951999999999906166e+01	-4.715702757271709703e-06	1.000010277805099435e+00	1.999996353980756592e+00
3.033999999999902641e+01	-3.560199127643215783e-06	1.000007446203734496e+00	1.999992482512207737e+00
3.115999999999899472e+01	-8.004693657852013459e-06	1.000009529980095291e+00	1.999994644800511701e+00
3.197999999999895948e+01	-6.165304642271244277e-06	1.000006981333849909e+00	1.999996047426030099e+00
3.279999999999892424e+01	-4.894435443155085828e-06	1.000008157088932981e+00	1.999994029418660224e+00
3.361999999999889610e+01	-3.784342015888813239e-06	1.000009270100027381e+00	1.999995787843521056e+00
3.443999999999886086e+01	-8.066711532241030108e-06	1.000009980787492037e+00	1.999996530555696150e+00
3.525999999999882561e+01	-3.823884933496168409e-06	1.000008241540802256e+00	1.999997099387913257e+00
3.607999999999879037e+01	-6.922875823819258205e-06	1.000009266525995644e+00	1.999996569961358661e+00
3.689999999999876223e+01	-4.036123959911650948e-06	1.000010944707513616e+00	1.999995077416962141e+00
3.771999999999872699e+01	-7.901408036715434725e-06	1.000006121042249951e+00	1.999995268103502477e+00
3.853999999999869175e+01	-6.411509467962844456e-06	1.000006086642465597e+00	1.999991610642023465e+00
3.935999999999865651e+01	-2.186495031386809056e-07	1.000009287850105011e+00	1.999994004012110915e+00
4.017999999999862837e+01	-5.546249171790472435e-06	1.000006791819067820e+00	1.999995238279289822e+00
4.099999999999859313e+01	-4.234535029153630368e-06	1.000008293726307285e+00	1.999993143723736599e+00
4.181999999999855788e+01	-1.680198436532765369e-06	1.000009292194605326e+00	1.999995606680499804e+00
4.263999999999852974e+01	-7.861820038759195528e-07	1.000008582488293607e+00	1.999995143544160081e+00
4.345999999999849450e+01	-5.833189637605503094e-06	1.000006589626879272e+00	1.999992699793627260e+00
4.427999999999845926e+01	-3.804736307961992959e-06	1.000010590143426636e+00	1.999992932893839948e+00
4.509999999999842402e+01	-3.532369535541438256e-06	1.000005373389197594e+00	1.999994419287465686e+00
4.591999999999839588e+01	-2.732426578991756088e-06	1.000009456186251811e+00	1.999993495130462540e+00
4.673999999999836064e+01	-6.039944797616520715e-06	1.000007433996921824e+00	1.999993893121920774e+00
4.755999999999832539e+01	-3.424649387222042809e-06	1.000009896989451086e+00	1.999992356068110766e+00
4.837999999999829015e+01	-1.430256643020530857e-06	1.000007996932813725e+00	1.999995915665941482e+00
4.919999999999826201e+01	-4.219993123113894568e-06	1.000008442477128945e+00	1.999993319306466288e+00
5.001999999999822677e+01	-2.934432836087384488e-06	1.000006380330635380e+00	1.999992991788063890e+00
5.083999999999819153e+01	-6.452837129308449355e-06	1.000007269148211808e+00	1.999995716343097918e+00
5.165999999999815628e+01	-2.754773659805475528e-06	1.000008902136619415e+00	1.999994596593466234e+00
5.247999999999812815e+01	-9.423627591191387625e-07	1.000008820629706197e+00	1.999994206286457965e+00
5.329999999999809290e+01	-3.889920355849536834e-06	1.000007058506509283e+00	1.999992020896417699e+00
5.411999999999805766e+01	-4.588197845864204934e-06	1.000008812863185215e+00	1.999992984654501704e+00
5.493999999999802242e+01	-4.796405096259253279e-06	1.000006964359404060e+00	1.999992065266215535e+00
5.575999999999799428e+01	-4.805872194777592920e-06	1.000009620905073060e+00	1.999994392290145750e+00
5.657999999999795904e+01	-6.129743055384003187e-06	1.000008705926414221e+00	1.999991383714984750e+00
5.739999999999792379e+01	-4.432732089017324123e-06	1.000005717673955186e+00	1.999997072958295652e+00
5.821999999999788855e+01	-4.626277809985535901e-06	1.000007059470300108e+00	1.999996423627784958e+00
5.903999999999786041e+01	-2.749518231240155713e-06	1.000007779721131751e+00	1.999992966081507673e+00
5.985999999999782517e+01	-4.251997540987725207e-06	1.000006763411121158e+00	1.999994641866810419e+00
6.067999999999778993e+01	-7.378253151621575791e-06	1.000009080758166302e+00	1.999996202936104694e+00
6.149999999999803890e+01	-5.368126688433396838e-06	1.000006138629485619e+00	1.999996117066085821e+00
6.231999999999829498e+01	-3.769061258859956036e-06	1.000009287506154809e+00	1.999992109571059107e+00
6.313999999999854396e+01	-5.210407276455120802e-06	1.000008443140381953e+00	1.999992399753756533e+00
6.395999999999879293e+01	-5.042712771105184414e-06	1.000010292591226424e+00	1.999996416568214475e+00
6.477999999999904901e+01	-3.319875170598503000e-06	1.000008637105997522e+00	1.999995502049920271e+00
6.559999999999929798e+01	-5.255510361225674685e-06	1.000006740215610979e+00	1.999993823729540487e+00
6.641999999999954696e+01	-5.448737864847340579e-06	1.000008726127606717e+00	1.999994012531973953e+00
6.723999999999979593e+01	-4.577220349399286252e-06	1.000007422673645507e+00	1.999994110873607234e+00
6.806000000000004491e+01	-3.416910768660676324e-06	1.000008788527815273e+00	1.999996584266501287e+00
6.888000000000030809e+01	-5.612511903509630637e-06	1.000008729354470383e+00	1.999992516612301818e+00
6.970000000000055707e+01	-5.725193803335709982e-06	1.000009719874602743e+00	1.999996944352216754e+00
7.052000000000080604e+01	-6.030375568603646707e-06	1.000011269497004474e+00	1.999993585215950054e+00
7.134000000000105501e+01	-5.867559924632944783e-06	1.000006674261320061e+00	1.999998900566901217e+00
7.216000000000130399e+01	-3.975472492502790336e-06	1.000008523581393582e+00	1.999991004435978326e+00
7.298000000000155296e+01	-4.343472151503076045e-06	1.000009173208755042e+00	1.999991355729087372e+00
7.380000000000180194e+01	-4.005803888777019280e-06	1.000007716532906432e+00	1.999994834575549163e+00
7.462000000000206512e+01	-4.640396267323671386e-06	1.000010325119035093e+00	1.999994611597121219e+00
7.544000000000231410e+01	-3.004267651906174320e-06	1.000008090466015798e+00	1.999991178975781825e+00
7.626000000000256307e+01	-4.994491128013356227e-06	1.000012205483062910e+00	1.999993890162696353e+00
7.708000000000281204e+01	-5.750054322083700742e-06	1.000007696635841548e+00	1.999996564124735698e+00
7.790000000000306102e+01	-5.608944704908470101e-06	1.000007832072517422e+00	1.999992834819022347e+00
7.872000000000330999e+01	-6.753269637970255986e-06	1.000009965304400117e+00	1.999996107362869369e+00
7.954000000000357318e+01	-3.215400531328109303e-06	1.000005880317624385e+00	1.999992167255304487e+00
8.036000000000382215e+01	-3.238783276307507814e-06	1.000009475577888995e+00	1.999994213043831071e+00
8.118000000000407113e+01	-5.667947774375995655e-06	1.000008793481311775e+00	1.999994045072213567e+00
8.200000000000432010e+01	-2.795591629463076288e-06	1.000006573762334927e+00	1.999994902027036225e+00
8.282000000000456907e+01	-3.810667068431308086e-06	1.000010519619625393e+00	1.999995198133009744e+00
8.364000000000481805e+01	-5.686255461384332931e-06	1.000008849378991149e+00	1.999994917419178453e+00
8.446000000000506702e+01	-2.810759614475976275e-06	1.000008368010192772e+00	1.999994685668059713e+00
8.528000000000533021e+01	-3.402390947971415192e-06	1.000008021998152197e+00	1.999994779658868627e+00
8.610000000000557918e+01	-5.854811477986138904e-06	1.000008800360009165e+00	1.999992745607901856e+00
8.692000000000582816e+01	-3.088021853164553393e-06	1.000007588518703638e+00	1.999991948073002179e+00
8.774000000000607713e+01	-7.794902691831731535e-06	1.000007301099905987e+00	1.999993874803672522e+00
8.856000000000632610e+01	-6.651351893536370323e-06	1.000005727972637981e+00	1.999992397531499932e+00
8.938000000000657508e+01	-3.219963643735480848e-06	1.000011295748366891e+00	1.999995014068907562e+00
9.020000000000682405e+01	-4.165440976549208065e-06	1.000012167531686869e+00	1.999994197446458788e+00
9.102000000000708724e+01	-5.792560745576458899e-06	1.000007142094585300e+00	1.999997418269324756e+00
9.184000000000733621e+01	-2.444015472730553664e-06	1.000009767065237920e+00	1.999996812369141619e+00
9.266000000000758519e+01	-4.094655138702638021e-06	1.000008327261419305e+00	1.999996751476344370e+00
9.348000000000783416e+01	-6.106915981730764314e-06	1.000005466542916999e+00	1.999995642769322624e+00
9.430000000000808313e+01	-2.216028961730191914e-06	1.000007259746258370e+00	1.999994534491703391e+00
9.512000000000833211e+01	-3.581635454522075330e-06	1.000009455647320911e+00	1.999993469010551195e+00
9.594000000000858108e+01	-3.937371532885142922e-06	1.000009041438516322e+00	1.999994677140103150e+00
9.676000000000884427e+01	-4.357561449426578312e-06	1.000007273931853291e+00	1.999993340680263465e+00
9.758000000000909324e+01	-4.804482968348528182e-06	1.000009083276410582e+00	1.999996245456913346e+00
9.840000000000934222e+01	-5.817559302684671096e-06	1.000008146674262299e+00	1.999993382263447250e+00
9.922000000000959119e+01	-4.836748138746386505e-06	1.000006182215642303e+00	1.999994009180624754e+00
1.000400000000098402e+02	-2.434626668047818524e-06	1.000008611849693585e+00	1.999993881270864859e+00
1.008600000000100891e+02	-3.323014236576627594e-06	1.000009537483586008e+00	1.999991925104335877e+00
1.016800000000103523e+02	-6.867301229259113726e-06	1.000008300544995343e+00	1.999992143822397317e+00
1.025000000000106013e+02	-3.795144117732649764e-06	1.000008040824782451e+00	1.999993397534627348e+00
1.033200000000108503e+02	-6.379545309805215358e-06	1.000007408775356543e+00	1.999994695758306351e+00
1.041400000000110992e+02	-6.684382838260727444e-06	1.000003662332884957e+00	1.999995495706578641e+00
1.049600000000113482e+02	-4.279215236154928509e-06	1.000007472989217883e+00	1.999994136658455934e+00
1.057800000000115972e+02	-3.038066909526126789e-06	1.000009401203737269e+00	1.999993986526034773e+00
1.066000000000118462e+02	-5.095069395397392897e-06	1.000006692168813771e+00	1.999994485357975860e+00
1.074200000000121094e+02	-1.915875892764177827e-06	1.000008182516926469e+00	1.999992465919014029e+00
1.082400000000123583e+02	-3.862225384419719880e-06	1.000008295008411485e+00	1.999997500717567656e+00
1.090600000000126073e+02	-5.402563204809769943e-06	1.000007819280374743e+00	1.999994115142216700e+00
1.098800000000128563e+02	-3.436287483341288682e-06	1.000008041692039384e+00	1.999992205055055594e+00
1.107000000000131053e+02	-3.477472540557884776e-06	1.000009867142056308e+00	1.999994771936007609e+00
1.115200000000133542e+02	-4.421019205571287088e-06	1.000010542127906632e+00	1.999994203682596616e+00
1.123400000000136032e+02	-3.951744814400677858e-06	1.000007755945837795e+00	1.999996157108408168e+00
1.131600000000138664e+02	-5.496782228225054060e-06	1.000006561736047406e+00	1.999995862351017006e+00
1.139800000000141154e+02	-3.529809075260598640e-06	1.000009181831790883e+00	1.999993909827957550e+00
1.148000000000143643e+02	-5.474982046803308661e-06	1.000009024807479996e+00	1.999995326960709585e+00
1.156200000000146133e+02	-2.961552228191080126e-06	1.000011512870489394e+00	1.999993788896108127e+00
1.164400000000148623e+02	-6.282204073072214241e-06	1.000006093805183571e+00	1.999994030397465039e+00
1.172600000000151113e+02	-4.984419171193336393e-06	1.000006991527769618e+00	1.999995116529829975e+00
1.180800000000153602e+02	-5.301987899483564817e-06	1.000008719842439886e+00	1.999994175509971051e+00
1.189000000000156234e+02	-5.203173446793776628e-06	1.000009004978341443e+00	1.999995424907210495e+00
1.197200000000158724e+02	-5.751662887653286943e-06	1.000007996922316789e+00	1.999991170503612636e+00
1.205400000000161214e+02	-3.653915253680424561e-06	1.000009633857614322e+00	1.999995029152416670e+00
1.213600000000163703e+02	-6.122214893009472517e-06	1.000008842513966822e+00	1.999993645948116683e+00
1.221800000000166193e+02	-7.439676377531747238e-06	1.000007249337802495e+00	1.999992503075405770e+00
1.230000000000168683e+02	-2.169336414452843173e-06	1.000009418195865418e+00	1.999992606383360183e+00
1.238200000000166767e+02	-5.653609129739278435e-06	1.000008482947809973e+00	1.999994098426455924e+00
1.246400000000163573e+02	-4.017782367581082369e-06	1.000008973113811095e+00	1.999996528049272193e+00
1.254600000000160378e+02	-4.671136102633236682e-06	1.000009338010563020e+00	1.999995114778042149e+00
1.262800000000157183e+02	-3.945200563200886113e-06	1.000009068463921125e+00	1.999993041030948326e+00
1.271000000000153989e+02	-4.082947195590630679e-06	1.000007225498758867e+00	1.999995755763207539e+00
1.279200000000150794e+02	-3.272431911163299514e-06	1.000008366868525567e+00	1.999993620103326819e+00
1.287400000000147600e+02	-3.512213711219119261e-06	1.000009307641149148e+00	1.999994245664136860e+00
1.295600000000144405e+02	-3.863697761510922425e-06	1.000010662734449829e+00	1.999993985071876423e+00
1.303800000000141210e+02	-5.851466424909803989e-06	1.000009022173264039e+00	1.999995125571094601e+00
1.312000000000138016e+02	-2.888721101805158357e-06	1.000007579145734349e+00	1.999994680264304492e+00
1.320200000000134821e+02	-3.469421785589689002e-06	1.000008805615209662e+00	1.999992989150850997e+00
1.328400000000131627e+02	-3.547012906174514306e-06	1.000006133076850379e+00	1.999996631742556374e+00
1.336600000000128432e+02	-2.350996660534737170e-06	1.000009999261787463e+00	1.999994263305396425e+00
1.344800000000125237e+02	-4.195072858460073021e-06	1.000008002442650090e+00	1.999995581912978215e+00
1.353000000000122043e+02	-2.703070523688107453e-06	1.000009432458254466e+00	1.999994934932465052e+00
1.361200000000118848e+02	-6.884602024278626244e-06	1.000006447852314295e+00	1.999994801521757903e+00
1.369400000000115938e+02	-4.051760146664790380e-06	1.000010225586182022e+00	1.999994660585447503e+00
1.377600000000112743e+02	-3.279008199607575102e-06	1.000008483578302076e+00	1.999995259805497749e+00
1.385800000000109549e+02	-5.316421267917671048e-06	1.000006615685541611e+00	1.999997306745247228e+00
1.394000000000106354e+02	-3.219074589614155912e-06	1.000010200173186092e+00	1.999995006990483049e+00
1.402200000000103159e+02	-2.903484774006724445e-06	1.000007659997697917e+00	1.999995199701617876e+00
1.410400000000099965e+02	-5.485600023524533858e-06	1.000008642028841210e+00	1.999995705720618133e+00
1.418600000000096770e+02	-4.172966531005767805e-06	1.000009845181005552e+00	1.999994850217720277e+00
1.426800000000093576e+02	-5.350007449414757986e-06	1.000008925985926389e+00	1.999994453109701809e+00
1.435000000000090381e+02	-3.149101071498695964e-06	1.000010385377289257e+00	1.999994899233099810e+00
1.443200000000087186e+02	-3.082065229013156613e-06	1.000006617459099134e+00	1.999992943019737179e+00
1.451400000000083992e+02	-4.830752105302520134e-06	1.000009001115770957e+00	1.999995042930490241e+00
1.459600000000080797e+02	-2.884821145811501865e-06	1.000007872300197498e+00	1.999995263650567345e+00
1.467800000000077603e+02	-1.659135086554873424e-06	1.000009656859376150e+00	1.999996693645937684e+00
1.476000000000074408e+02	-4.001965899177222203e-06	1.000009312292903463e+00	1.999993861908143655e+00
1.484200000000071213e+02	-5.031506142324374300e-06	1.000009540831400479e+00	1.999995978443143807e+00
1.492400000000068019e+02	-4.177816698225089957e-06	1.000009779942748533e+00	1.999994909345901517e+00
1.500600000000064824e+02	-6.268348707990523246e-06	1.000009092448530090e+00	1.999996871111596297e+00
1.508800000000061630e+02	-9.250134960236474168e-06	1.000007334251302948e+00	1.999992801911408824e+00
1.517000000000058719e+02	-5.075053783446720594e-06	1.000007602364147985e+00	1.999993584026734217e+00
1.525200000000055525e+02	-3.972204649935168509e-06	1.000007070159480094e+00	1.999995985524596342e+00
1.533400000000052330e+02	-5.427223668819712945e-06	1.000006921382646574e+00	1.999995806311692714e+00
1.541600000000049135e+02	-4.338417849855077741e-06	1.000008983639387061e+00	1.999993311288744247e+00
1.549800000000045941e+02	-4.805964130751631126e-06	1.000006953373876240e+00	1.999994008316057226e+00
1.558000000000042746e+02	-3.043150333485273301e-06	1.000008442279740839e+00	1.999996285659539685e+00
1.566200000000039552e+02	-7.264579302063962384e-06	1.000009645929185176e+00	1.999994799534586143e+00
1.574400000000036357e+02	-8.296555246285456005e-06	1.000007830981142432e+00	1.999997049185073594e+00
1.582600000000033162e+02	-1.699024815015837477e-06	1.000008102297474055e+00	1.999995243704329573e+00
1.590800000000029968e+02	-3.017843194284602139e-06	1.000008170045746603e+00	1.999994286249324293e+00
1.599000000000026773e+02	-6.452288406974121470e-06	1.000007567599497715e+00	1.999994824435179730e+00
1.607200000000023579e+02	-2.588097032698332159e-06	1.000009944331490486e+00	1.999996654475309388e+00
1.615400000000020384e+02	-4.029303960980268345e-06	1.000006320445354202e+00	1.999994901583482587e+00
1.623600000000017189e+02	-1.364431755959368266e-06	1.000009139582644924e+00	1.999995265541609557e+00
1.631800000000013995e+02	-5.247395517877122609e-06	1.000010170201622861e+00	1.999995935128661140e+00
1.640000000000010800e+02	-1.895103417032120207e-06	1.000009375374256937e+00	1.999996682730702524e+00
1.648200000000007606e+02	-4.125189535130785020e-06	1.000008818383420373e+00	1.999995491650823576e+00
1.656400000000004411e+02	-4.853792330401473219e-06	1.000011119357033351e+00	1.999995876141194007e+00
1.664600000000001216e+02	-4.086273649710546899e-06	1.000008107594646756e+00	1.999993316753943873e+00
1.672799999999998306e+02	-4.778080767094342791e-06	1.000008119885024360e+00	1.999995624739536959e+00
1.680999999999995111e+02	-3.560883528473335180e-06	1.000006983283022510e+00	1.999994497834654439e+00
1.689199999999991917e+02	-5.703052239350308839e-06	1.000011714702810472e+00	1.999993149104850820e+00
1.697399999999988722e+02	-1.996670000926175786e-06	1.000008348593189211e+00	1.999995298365650820e+00
1.705599999999985528e+02	-3.577813170112870944e-06	1.000005480038928640e+00	1.999993674160400081e+00
1.713799999999982333e+02	-2.746635006725813876e-06	1.000006979241764515e+00	1.999993824915471619e+00
1.721999999999979138e+02	-8.978497756604802278e-07	1.000009389064134169e+00	1.999994330539216714e+00
1.730199999999975944e+02	-2.127527873307185981e-06	1.000007572715419402e+00	1.999993295125211512e+00
1.738399999999972749e+02	-3.262076245052246457e-06	1.000011851569855947e+00	1.999993874608801958e+00
1.746599999999969555e+02	-4.668188011496960443e-06	1.000007693965745403e+00	1.999997193138522533e+00
1.754799999999966360e+02	-3.834898192169247897e-06	1.000008317681463144e+00	1.999995492862286062e+00
1.762999999999963165e+02	-4.669481888987021534e-06	1.000009412998302594e+00	1.999996759975697813e+00
1.771199999999959971e+02	-6.337833371093966176e-06	1.000011209098805809e+00	1.999995524534758484e+00
1.779399999999956776e+02	-6.822871582412464358e-06	1.000009145879033223e+00	1.999996207709771268e+00
1.787599999999953582e+02	-3.022915501585367216e-06	1.000009962749191850e+00	1.999994048708260586e+00
1.795799999999950387e+02	-3.256923914006183586e-06	1.000009972823727278e+00	1.999995081847474543e+00
1.803999999999947192e+02	-4.119308616879118993e-06	1.000009585343553553e+00	1.999995567238721961e+00
1.812199999999943998e+02	-5.501893387745414874e-06	1.000010443825087858e+00	1.999996551022649616e+00
1.820399999999941087e+02	-4.341004119733012823e-06	1.000011614433742313e+00	1.999993332206262631e+00
1.828599999999937893e+02	-4.265716177283156556e-06	1.000009280512693000e+00	1.999993930470878700e+00
1.836799999999934698e+02	1.495137897594911924e-08	1.000010186765408760e+00	1.999995037340116966e+00
1.844999999999931504e+02	-2.126185807927543792e-06	1.000010660728804401e+00	1.999995710840914320e+00
1.853199999999928309e+02	-3.181505303627865098e-06	1.000006424317738452e+00	1.999995643677553669e+00
1.861399999999925114e+02	-5.678648094020097880e-06	1.000009688628889615e+00	1.999995332599594722e+00
1.869599999999921920e+02	-4.084708710557666672e-06	1.000006084587444111e+00	1.999991549611937591e+00
1.877799999999918725e+02	-4.701105486762364775e-06	1.000009994158461257e+00	1.999992326117494112e+00
1.885999999999915531e+02	-4.792078943778038505e-06	1.000011705938127271e+00	1.999992996743748863e+00
1.894199999999912336e+02	-3.109153837606605147e-06	1.000009013425336324e+00	1.999994275912933217e+00
1.902399999999909141e+02	-5.694541798164785674e-06	1.000008166827793588e+00	1.999995464655139887e+00
1.910599999999905947e+02	-3.223958782078423975e-06	1.000009413007253656e+00	1.999993918702496432e+00
1.918799999999902752e+02	-9.084069344210362912e-06	1.000005596267255825e+00	1.999994910500086265e+00
1.926999999999899558e+02	-6.552249748339955155e-06	1.000008424632837123e+00	1.999994504893950920e+00
1.935199999999896363e+02	-5.141484128692050321e-06	1.000010047982364370e+00	1.999997936275264898e+00
1.943399999999893168e+02	-5.815190282280279746e-06	1.000009717086482564e+00	1.999995340428265544e+00
1.951599999999889974e+02	-5.607106661730416400e-06	1.000005463223145430e+00	1.999993910216508297e+00
1.959799999999886779e+02	-4.428504051350427285e-06	1.000008689549053864e+00	1.999996954456051190e+00
1.967999999999883869e+02	-6.780165597298971647e-06	1.000008137962650867e+00	1.999996372270203215e+00
1.976199999999880674e+02	-3.710543007440138788e-06	1.000009863723173575e+00	1.999995481265840480e+00
1.984399999999877480e+02	-3.893582885261234217e-06	1.000008046126260153e+00	1.999997187134712195e+00
1.992599999999874285e+02	-3.977394436859484292e-06	1.000011088524331626e+00	1.999995154371108086e+00
2.000799999999871090e+02	-7.764238823421322697e-06	1.000009147814694188e+00	1.999995662341878644e+00
2.008999999999867896e+02	-5.097340493799058401e-06	1.000009711954735092e+00	1.999993879622633308e+00
2.017199999999864701e+02	-4.658074480170637426e-06	1.000007849394333626e+00	1.999997718557335658e+00
2.025399999999861507e+02	-3.722774586468540181e-06	1.000008167600230369e+00	1.999995077488213369e+00
2.033599999999858312e+02	-7.192419336567245047e-06	1.000008422508486650e+00	1.999993515015586532e+00
2.041799999999855117e+02	-4.362979266316179982e-06	1.000009783561965016e+00	1.999995220175790012e+00
2.049999999999851923e+02	-4.179471240369014384e-06	1.000009774030997001e+00	1.999993873087473339e+00
2.058199999999848728e+02	-4.618552764289628823e-06	1.000010375384512429e+00	1.999993461790019467e+00
2.066399999999845534e+02	-6.016142354155538959e-06	1.000005863183939026e+00	1.999993200634958557e+00
2.074599999999842339e+02	-3.858714801562638048e-06	1.000010459433310572e+00	1.999994702514193090e+00
2.082799999999839144e+02	-4.985309711440058724e-06	1.000005643678516964e+00	1.999996250648322427e+00
2.090999999999835950e+02	-2.092961974078445451e-06	1.000006494053348183e+00	1.999994676975845875e+00
2.099199999999832755e+02	-5.963753624717625675e-06	1.000009350100038219e+00	1.999993408170961384e+00
2.107399999999829561e+02	-5.380756698359376228e-06	1.000009533489927271e+00	1.999990654612149754e+00
2.115599999999826650e+02	-4.325239313507020680e-06	1.000006831712973776e+00	1.999993651267454986e+00
2.123799999999823456e+02	-5.506679161625763636e-06	1.000009851171304920e+00	1.999994692897682169e+00
2.131999999999820261e+02	-5.902161399975383272e-06	1.000008186077591787e+00	1.999995754993328489e+00
2.140199999999817067e+02	-3.275926034118062463e-06	1.000006149147264711e+00	1.999995630321363960e+00
2.148399999999813872e+02	-4.880551231517174736e-06	1.000005661740503760e+00	1.999995821411161501e+00
2.156599999999810677e+02	-3.126909171441234705e-06	1.000009891793653072e+00	1.999993491193785777e+00
2.164799999999807483e+02	-4.829421225948943821e-06	1.000007616368979724e+00	1.999992615257123463e+00
2.172999999999804288e+02	-6.325110486277087281e-06	1.000011033111844583e+00	1.999995611721171906e+00
2.181199999999801094e+02	-5.815862660613868654e-06	1.000007971980457322e+00	1.999994225936880810e+00
2.189399999999797899e+02	-6.350227578505638517e-06	1.000008381111365141e+00	1.999994056779694107e+00
2.197599999999794704e+02	-5.308085666686356238e-06	1.000008059645686842e+00	1.999994410692980118e+00
2.205799999999791510e+02	-2.540444369115153887e-06	1.000009072414826283e+00	1.999992651912868347e+00
2.213999999999788315e+02	-2.990125224120307042e-06	1.000010872472038681e+00	1.999993264587737185e+00
2.222199999999785121e+02	-4.781403165433761357e-06	1.000007682856431046e+00	1.999993561426700150e+00
2.230399999999781926e+02	-4.543640498703870986e-06	1.000008118418694192e+00	1.999997238007268141e+00
2.238599999999778731e+02	-5.269847855878620908e-06	1.000008441303113838e+00	1.999993978943583439e+00
2.246799999999775537e+02	-4.356136842697264097e-06	1.000006570626785996e+00	1.999994281986962941e+00
2.254999999999772342e+02	-1.388481516821599721e-06	1.000009542104594917e+00	1.999995416862391462e+00
2.263199999999769148e+02	-4.115056564363609413e-06	1.000008026969205988e+00	1.999994498685245814e+00
2.271399999999766237e+02	-4.270969889707654307e-06	1.000008596734558441e+00	1.999997606984081910e+00
2.279599999999763043e+02	-3.032845198357393112e-06	1.000006760352488921e+00	1.999993991373709701e+00
2.287799999999759848e+02	-5.992274769051821956e-06	1.000012374764332801e+00	1.999994939650942882e+00
2.295999999999756653e+02	-1.360125518667523304e-06	1.000010357179000886e+00	1.999994696301525154e+00
2.304199999999753459e+02	-5.613139247755105577e-06	1.000006388930299472e+00	1.999994147949802459e+00
2.312399999999750264e+02	-5.767238016122172930e-06	1.000008172196457323e+00	1.999992810491076689e+00
2.320599999999747070e+02	-3.678801385540839942e-06	1.000005573533772063e+00	1.999994372297621448e+00
2.328799999999743875e+02	-7.034401083400926690e-06	1.000005361653988345e+00	1.999991672019425071e+00
2.336999999999740680e+02	-5.367874504183702537e-06	1.000009960554103294e+00	1.999994631272747903e+00
2.345199999999737486e+02	-5.620938232651566150e-06	1.000011307352479673e+00	1.999996355558641747e+00
2.353399999999734291e+02	-4.628771775765131051e-06	1.000010620053859878e+00	1.999993835457106517e+00
2.361599999999731097e+02	-2.480287811928547729e-06	1.000012735297410416e+00	1.999991612490521931e+00
2.369799999999727902e+02	-3.418801297432104257e-06	1.000010360908790918e+00	1.999992485965484068e+00
2.377999999999724707e+02	-4.126097106526131616e-06	1.000008908427779453e+00	1.999990924531175995e+00
2.386199999999721513e+02	-3.226839739328904178e-06	1.000007105492680459e+00	1.999997020346936161e+00
2.394399999999718318e+02	-4.336948306240013175e-06	1.000008735759879031e+00	1.999994800389910621e+00
2.402599999999715124e+02	-5.188540921744058368e-06	1.000006214178108532e+00	1.999993965819955477e+00
2.410799999999711929e+02	-3.646358201985699686e-06	1.000009565056612093e+00	1.999994999332833867e+00
2.418999999999709019e+02	-3.462287982200518640e-06	1.000009338929568781e+00	1.999994589934701583e+00
2.427199999999705824e+02	-2.306932465820528671e-06	1.000007066220030438e+00	1.999993675686477346e+00
2.435399999999702629e+02	-1.248987715175297107e-06	1.000009394006341923e+00	1.999991334690134792e+00
2.443599999999699435e+02	-3.763191113691694812e-06	1.000008492991152353e+00	1.999996578406144199e+00
2.451799999999696240e+02	-4.242115227890173052e-06	1.000008501330980515e+00	1.999995308245837933e+00
2.459999999999693046e+02	-4.144392974153127255e-06	1.000009015718745120e+00	1.999997135699560280e+00
2.468199999999689851e+02	-5.451910050854179453e-06	1.000010814136933046e+00	1.999993444873585435e+00
2.476399999999686656e+02	-6.180226455067160043e-06	1.000007780322772710e+00	1.999993964702122984e+00
2.484599999999687441e+02	-6.970925047911773739e-06	1.000007394533427352e+00	1.999997279058431499e+00
2.492799999999695615e+02	-2.699391843162513537e-05	1.000006921688774586e+00	1.999993806207919889e+00
2.500999999999704073e+02	-2.363068277393793552e-03	1.000016010048375925e+00	1.999997959132621350e+00
2.509199999999712247e+02	-6.224603436025301362e-03	1.000035140225836505e+00	2.000002999717322094e+00
2.517399999999720421e+02	-1.009003848808671250e-02	1.000076677367099265e+00	2.000016488686300775e+00
2.525599999999728595e+02	-1.395055130863349056e-02	1.000139143951459753e+00	2.000037412417203786e+00
2.533799999999736769e+02	-1.781552498214499999e-02	1.000219454031735289e+00	2.000065433532150827e+00
2.541999999999744944e+02	-2.167836979239200212e-02	1.000321525245396082e+00	2.000100308669762406e+00
2.550199999999753118e+02	-2.554069665586366014e-02	1.000444213814731587e+00	2.000138657963840938e+00
2.558399999999761292e+02	-2.940197270731010129e-02	1.000582184805064445e+00	2.000186961637822503e+00
2.566599999999769466e+02	-3.326438458577465895e-02	1.000746660237582741e+00	2.000238081566886539e+00
2.574799999999777924e+02	-3.712384553918677416e-02	1.000927595949661963e+00	2.000302180398379814e+00
2.582999999999785814e+02	-4.098072326658221826e-02	1.001127779132485074e+00	2.000365312901942527e+00
2.591199999999794272e+02	-4.483953231246051024e-02	1.001351792037182609e+00	2.000443434316765856e+00
2.599399999999802162e+02	-4.869780583158914850e-02	1.001590295549471321e+00	2.000523511762171580e+00
2.607599999999810620e+02	-5.255113135438572308e-02	1.001853493559697661e+00	2.000608746077550570e+00
2.615799999999819079e+02	-5.640532450985995261e-02	1.002134388685671951e+00	2.000701178236930833e+00
2.623999999999826969e+02	-6.025847951649169337e-02	1.002435682905969294e+00	2.000801196086851252e+00
2.632199999999835427e+02	-6.411231919949768321e-02	1.002753931908238139e+00	2.000911314145377595e+00
2.640399999999843317e+02	-6.795893319485862838e-02	1.003096066234963946e+00	2.001021510711181506e+00
2.648599999999851775e+02	-7.180427925412334600e-02	1.003454868085162044e+00	2.001142054321972008e+00
2.656799999999859665e+02	-7.565207708172004553e-02	1.003832527296490529e+00	2.001270882263583850e+00
2.664999999999868123e+02	-7.949289703264150742e-02	1.004234879565110372e+00	2.001404817951532245e+00
2.673199999999876013e+02	-8.333455336020016702e-02	1.004651641719908284e+00	2.001541567668693844e+00
2.681399999999884471e+02	-8.717367434122452741e-02	1.005092439466565235e+00	2.001687113508512805e+00
2.689599999999892361e+02	-9.101041002103471556e-02	1.005551417852434071e+00	2.001839907706324251e+00
2.697799999999900820e+02	-9.484541849812903880e-02	1.006029207383510204e+00	2.001998089013356186e+00
2.705999999999909278e+02	-9.867851829072028791e-02	1.006529082290344546e+00	2.002170620430235193e+00
2.714199999999917168e+02	-1.025083075005690930e-01	1.007048692915450516e+00	2.002343545575651973e+00
2.722399999999925626e+02	-1.063335345954152522e-01	1.007585052155011818e+00	2.002522139859903128e+00
2.730599999999933516e+02	-1.101568823561102084e-01	1.008144323502970341e+00	2.002707608567902309e+00
2.738799999999941974e+02	-1.139785695551318867e-01	1.008720222936561051e+00	2.002899018732485992e+00
2.746999999999949864e+02	-1.177951318498025313e-01	1.009312679025859083e+00	2.003096731270614939e+00
2.755199999999958322e+02	-1.216120555591871932e-01	1.009933918378967288e+00	2.003303786090701699e+00
2.763399999999966212e+02	-1.254250902600524409e-01	1.010569926497240978e+00	2.003513438222818799e+00
2.771599999999974671e+02	-1.292292786546363481e-01	1.011226081847504954e+00	2.003733027476244821e+00
2.779799999999982560e+02	-1.330343960967412253e-01	1.011902994446446158e+00	2.003957965892795734e+00
2.787999999999991019e+02	-1.368376977645363035e-01	1.012597775355787988e+00	2.004193368252330743e+00
2.796199999999999477e+02	-1.406350670712758488e-01	1.013312177240168754e+00	2.004425454632743797e+00
2.804400000000007367e+02	-1.444253943045223643e-01	1.014044295489602066e+00	2.004673391354967471e+00
2.812600000000015825e+02	-1.482180817741414469e-01	1.014800206917242154e+00	2.004923518062193821e+00
2.820800000000023715e+02	-1.519994330987414766e-01	1.015571579611467268e+00	2.005185386533800962e+00
2.829000000000032173e+02	-1.557830898250648910e-01	1.016363032872006134e+00	2.005446333500569445e+00
2.837200000000040063e+02	-1.595627972685403906e-01	1.017175684538088376e+00	2.005719334226765849e+00
2.845400000000048522e+02	-1.633345626010245244e-01	1.018011850239120886e+00	2.005995177074785030e+00
2.853600000000056411e+02	-1.671045066118557743e-01	1.018863210247010098e+00	2.006279403243202974e+00
2.861800000000064870e+02	-1.708709845564941876e-01	1.019732893280034469e+00	2.006567461970218513e+00
2.870000000000073328e+02	-1.746291409047853460e-01	1.020622539292175279e+00	2.006867807970066142e+00
2.878200000000081218e+02	-1.783835649530148282e-01	1.021531555861691309e+00	2.007167060448725060e+00
2.886400000000089676e+02	-1.821377063613717207e-01	1.022456904178897563e+00	2.007477740808184308e+00
2.894600000000097566e+02	-1.858817297669346225e-01	1.023408072777545419e+00	2.007794914196209035e+00
2.902800000000106024e+02	-1.896214851993200112e-01	1.024375456098130854e+00	2.008115761250813591e+00
2.911000000000113914e+02	-1.933610380641877513e-01	1.025365012852654134e+00	2.008444500911793718e+00
2.919200000000122373e+02	-1.970886869270365438e-01	1.026371903473574321e+00	2.008779982779925088e+00
2.927400000000130262e+02	-2.008181327292185292e-01	1.027393423274807205e+00	2.009123095570848339e+00
2.935600000000138721e+02	-2.045351980652226342e-01	1.028436588364932458e+00	2.009470106081034491e+00
2.943800000000146611e+02	-2.082516500430947604e-01	1.029498109520304183e+00	2.009826136706357680e+00
2.952000000000155069e+02	-2.119612694815403431e-01	1.030584210824064151e+00	2.010187498316401200e+00
2.960200000000163527e+02	-2.156668810921374690e-01	1.031684192785067289e+00	2.010554966399813015e+00
2.968400000000171417e+02	-2.193623683438535865e-01	1.032802524136780642e+00	2.010927605007083674e+00
2.976600000000179875e+02	-2.230531915050430747e-01	1.033946212511462459e+00	2.011307675497124858e+00
2.984800000000187765e+02	-2.267400757962481361e-01	1.035103499436524910e+00	2.011692991829739707e+00
2.993000000000196223e+02	-2.304219317251925137e-01	1.036282164619734658e+00	2.012088677137315873e+00
3.001200000000204113e+02	-2.340985377636493059e-01	1.037478101422490084e+00	2.012485467266733163e+00
3.009400000000212572e+02	-2.377657282005312123e-01	1.038690849746148226e+00	2.012889858226773576e+00
3.017600000000220462e+02	-2.414262591745314213e-01	1.039929106894519339e+00	2.013301541083460933e+00
3.025800000000228920e+02	-2.450809524484177659e-01	1.041181528698263525e+00	2.013720230924945565e+00
3.034000000000236810e+02	-2.487286861044518405e-01	1.042452839077734339e+00	2.014142006966248122e+00
3.042200000000245268e+02	-2.523733820151122798e-01	1.043744428110049860e+00	2.014572953759483642e+00
3.050400000000253726e+02	-2.560051561213489979e-01	1.045055573448435027e+00	2.015007799619015216e+00
3.058600000000261616e+02	-2.596369033821162575e-01	1.046383511661757915e+00	2.015452140749736998e+00
3.066800000000270074e+02	-2.632547903841835901e-01	1.047729304472482914e+00	2.015902997530690577e+00
3.075000000000277964e+02	-2.668735946899249423e-01	1.049095050723146461e+00	2.016358909545608480e+00
3.083200000000286423e+02	-2.704777436703162952e-01	1.050479739304139404e+00	2.016818199632306019e+00
3.091400000000294312e+02	-2.740819076339887639e-01	1.051882770978602277e+00	2.017290095160251262e+00
3.099600000000302771e+02	-2.776773199741225384e-01	1.053303437747735494e+00	2.017760103443104747e+00
3.107800000000310661e+02	-2.812606390477126461e-01	1.054739615160762201e+00	2.018240565661882702e+00
3.116000000000319119e+02	-2.848389237037534105e-01	1.056203482551712369e+00	2.018727468664832436e+00
3.124200000000327009e+02	-2.884115735644759426e-01	1.057676427665459995e+00	2.019220347504293134e+00
3.132400000000335467e+02	-2.919718804011236513e-01	1.059170901834662670e+00	2.019717898558537783e+00
3.140600000000343925e+02	-2.955304878990188677e-01	1.060687736438781448e+00	2.020221075375876918e+00
3.148800000000351815e+02	-2.990756372589709611e-01	1.062219465714523192e+00	2.020734154914917813e+00
3.157000000000360274e+02	-3.026148705290831464e-01	1.063769827974638815e+00	2.021244887019575831e+00
3.165200000000368163e+02	-3.061451507316905740e-01	1.065337491168053763e+00	2.021769103694760705e+00
3.173400000000376622e+02	-3.096707891975720162e-01	1.066923934591957224e+00	2.022300032579312568e+00
3.181600000000384512e+02	-3.131889963888513928e-01	1.068528648565404637e+00	2.022832450116236025e+00
3.189800000000392970e+02	-3.166937145979804025e-01	1.070150168978463823e+00	2.023375444950730184e+00
3.198000000000400860e+02	-3.201911165408992122e-01	1.071793202122906408e+00	2.023921285582682472e+00
3.206200000000409318e+02	-3.236822856844120411e-01	1.073450908969255213e+00	2.024477937681297579e+00
3.214400000000417208e+02	-3.271617303126982401e-01	1.075128334287249077e+00	2.025034242188899825e+00
3.222600000000425666e+02	-3.306357436910630776e-01	1.076822217329829190e+00	2.025600419550230402e+00
3.230800000000434125e+02	-3.340982482518802810e-01	1.078534502548821994e+00	2.026171982593534260e+00
3.239000000000442014e+02	-3.375534027226879674e-01	1.080262548096168507e+00	2.026746065494253290e+00
3.247200000000450473e+02	-3.409985930823909439e-01	1.082010377768724219e+00	2.027329136309575564e+00
3.255400000000458363e+02	-3.444396352667216665e-01	1.083775946399903267e+00	2.027915171447140619e+00
3.263600000000466821e+02	-3.478652319521987613e-01	1.085561865894722811e+00	2.028513442913646436e+00
3.271800000000474711e+02	-3.512878070311700740e-01	1.087361461687452735e+00	2.029111958965984730e+00
3.280000000000483169e+02	-3.546899381542114593e-01	1.089182664435231152e+00	2.029716332788625621e+00
3.288200000000491059e+02	-3.580958651242017732e-01	1.091012153374313121e+00	2.030329730007172984e+00
3.296400000000499517e+02	-3.614850407829590662e-01	1.092869707978953997e+00	2.030947713333535187e+00
3.304600000000507407e+02	-3.648640979322071431e-01	1.094743740674107180e+00	2.031570788526757543e+00
3.312800000000515865e+02	-3.682341338952227483e-01	1.096627072467049269e+00	2.032203534172175363e+00
3.321000000000524324e+02	-3.715986811845914395e-01	1.098534173990764806e+00	2.032836296572520851e+00
3.329200000000532214e+02	-3.749485516458109791e-01	1.100459573268317337e+00	2.033478928835436683e+00
3.337400000000540672e+02	-3.782919841943699901e-01	1.102399743834463486e+00	2.034124492272272100e+00
3.345600000000548562e+02	-3.816242227669315867e-01	1.104355988838418456e+00	2.034780159305826785e+00
3.353800000000557020e+02	-3.849432468037063404e-01	1.106332930417514238e+00	2.035437962803942291e+00
3.362000000000564910e+02	-3.882558166767985930e-01	1.108325093240182913e+00	2.036100623004331922e+00
3.370200000000573368e+02	-3.915545866777080941e-01	1.110334997304034399e+00	2.036767119222472555e+00
3.378400000000581258e+02	-3.948469759322918993e-01	1.112360377548538892e+00	2.037445233590897686e+00
3.386600000000589716e+02	-3.981277561006248411e-01	1.114401113379363650e+00	2.038122859487260019e+00
3.394800000000598175e+02	-4.013976553174505857e-01	1.116459503114484830e+00	2.038813153357271091e+00
3.403000000000606065e+02	-4.046550696664575342e-01	1.118536055900487991e+00	2.039503582340538745e+00
3.411200000000614523e+02	-4.079022726928927534e-01	1.120628122706999630e+00	2.040203535678338564e+00
3.419400000000622413e+02	-4.111408222030898396e-01	1.122740415474814402e+00	2.040904059808598348e+00
3.427600000000630871e+02	-4.143657442269358948e-01	1.124867772336261229e+00	2.041612984919474627e+00
3.435800000000638761e+02	-4.175801753856284160e-01	1.127009103039974924e+00	2.042329583958412353e+00
3.444000000000647219e+02	-4.207883281579345991e-01	1.129171836791332151e+00	2.043047056007369466e+00
3.452200000000655109e+02	-4.239796091350053753e-01	1.131346999034939849e+00	2.043775714934962906e+00
3.460400000000663567e+02	-4.271616935572560836e-01	1.133536495712943903e+00	2.044504929718178765e+00
3.468600000000671457e+02	-4.303315438815447647e-01	1.135749416442923820e+00	2.045239985782432601e+00
3.476800000000679916e+02	-4.334919988905575616e-01	1.137973550614053586e+00	2.045985129513025580e+00
3.485000000000688374e+02	-4.366390095558138063e-01	1.140214659569511291e+00	2.046731249897415061e+00
3.493200000000696264e+02	-4.397771871440491198e-01	1.142471557883663502e+00	2.047482571816257924e+00
3.501400000000704722e+02	-4.428978337031726498e-01	1.144745381039201204e+00	2.048239925297498321e+00
3.509600000000712612e+02	-4.460107143800824958e-01	1.147034400354034478e+00	2.049003404116118698e+00
3.517800000000721070e+02	-4.491133617629524122e-01	1.149340447044062241e+00	2.049771882452842142e+00
3.526000000000728960e+02	-4.522006778347019695e-01	1.151660906925257688e+00	2.050546330190570643e+00
3.534200000000737418e+02	-4.552773428395006095e-01	1.154000769918571034e+00	2.051323118834770920e+00
3.542400000000745308e+02	-4.583418653775918061e-01	1.156356439266334579e+00	2.052111962486138808e+00
3.550600000000753766e+02	-4.613920627939763763e-01	1.158723044262601309e+00	2.052898517608696238e+00
3.558800000000761656e+02	-4.644342524259796323e-01	1.161108653797337409e+00	2.053695188537067562e+00
3.567000000000770115e+02	-4.674631253217593208e-01	1.163507805579323318e+00	2.054496094066060596e+00
3.575200000000778573e+02	-4.704788594739711116e-01	1.165928365282681511e+00	2.055299842060114290e+00
3.583400000000786463e+02	-4.734831978611144243e-01	1.168358840298492574e+00	2.056110012167447820e+00
3.591600000000794921e+02	-4.764702965140381052e-01	1.170805626516937981e+00	2.056925797219954166e+00
3.599800000000802811e+02	-4.794523193765121705e-01	1.173267503662559275e+00	2.057749291219157950e+00
3.608000000000811269e+02	-4.824148620971218104e-01	1.175742514523518079e+00	2.058574827147183761e+00
3.616200000000819159e+02	-4.853660461560831418e-01	1.178235207331196133e+00	2.059401466393041780e+00
3.624400000000827617e+02	-4.883101334552181760e-01	1.180747179443206729e+00	2.060243082264822334e+00
3.632600000000835507e+02	-4.912309951781988482e-01	1.183267524223539535e+00	2.061082240256620679e+00
3.640800000000843966e+02	-4.941469688454297460e-01	1.185811057151782144e+00	2.061929457185068149e+00
3.649000000000851855e+02	-4.970487285400207456e-01	1.188360026948042547e+00	2.062780627759734031e+00
3.657200000000860314e+02	-4.999369305254550144e-01	1.190931210761459802e+00	2.063636162919080697e+00
3.665400000000868772e+02	-5.028074861224037795e-01	1.193513082068371478e+00	2.064496856665683833e+00
3.673600000000876662e+02	-5.056691543154174795e-01	1.196112947124651438e+00	2.065364721881503662e+00
3.681800000000885120e+02	-5.085165026628534202e-01	1.198720193368997933e+00	2.066232999895395217e+00
3.690000000000893010e+02	-5.113502878100499860e-01	1.201351508541422586e+00	2.067110343559923180e+00
3.698200000000901468e+02	-5.141674629934472884e-01	1.203994589056615272e+00	2.067988211505071394e+00
3.706400000000909358e+02	-5.169743925147900487e-01	1.206651085815965363e+00	2.068873851597433422e+00
3.714600000000917817e+02	-5.197674556629608977e-01	1.209321796590631992e+00	2.069767592726527106e+00
3.722800000000925706e+02	-5.225491656513020500e-01	1.212005343830383275e+00	2.070660492831027710e+00
3.731000000000934165e+02	-5.253104126630769866e-01	1.214706708905628263e+00	2.071562984501241100e+00
3.739200000000942055e+02	-5.280646245596639643e-01	1.217417472270742484e+00	2.072465272312677076e+00
3.747400000000950513e+02	-5.308006665442360772e-01	1.220143760022135870e+00	2.073372883097303720e+00
3.755600000000958971e+02	-5.335239639875468676e-01	1.222888688704930615e+00	2.074288851029491898e+00
3.763800000000966861e+02	-5.362319303764910838e-01	1.225643892066382801e+00	2.075206241267714802e+00
3.772000000000975319e+02	-5.389294858013381484e-01	1.228408777706295751e+00	2.076129524718718145e+00
3.780200000000983209e+02	-5.416056355091680707e-01	1.231194313943947183e+00	2.077055810014145187e+00
3.788400000000991668e+02	-5.442723651034406807e-01	1.233995770785891066e+00	2.077989728544241466e+00
3.796600000000999557e+02	-5.469227082169364484e-01	1.236804023980705658e+00	2.078928684387768566e+00
3.804800000001008016e+02	-5.495599317276667062e-01	1.239628615044876536e+00	2.079865607685023932e+00
3.813000000001015906e+02	-5.521832877553213281e-01	1.242469253132603590e+00	2.080818098927590842e+00
3.821200000001024364e+02	-5.547929909293689565e-01	1.245321557354350794e+00	2.081768339400813961e+00
3.829400000001032254e+02	-5.573838718155978977e-01	1.248183826304362087e+00	2.082718352906856030e+00
3.837600000001040712e+02	-5.599616466694840033e-01	1.251064149977667572e+00	2.083677355982885615e+00
3.845800000001049170e+02	-5.625246450119539832e-01	1.253951605765995181e+00	2.084646903463802214e+00
3.854000000001057060e+02	-5.650737134132146622e-01	1.256860486208978944e+00	2.085614942072625766e+00
3.862200000001065519e+02	-5.676083011134073208e-01	1.259780335469202095e+00	2.086584019399425394e+00
3.870400000001073408e+02	-5.701244052284848429e-01	1.262709495560306650e+00	2.087563897073553498e+00
3.878600000001081867e+02	-5.726283788857392532e-01	1.265653146753655811e+00	2.088543488901842604e+00
3.886800000001089757e+02	-5.751147361265339653e-01	1.268609412831213978e+00	2.089528333904104418e+00
3.895000000001098215e+02	-5.775868634800958024e-01	1.271577801024917687e+00	2.090520740159507174e+00
3.903200000001106105e+02	-5.800478118475044242e-01	1.274559738077279292e+00	2.091512213474419735e+00
3.911400000001114563e+02	-5.824862017537411063e-01	1.277555923108142366e+00	2.092509087306515525e+00
3.919600000001123021e+02	-5.849124435479557960e-01	1.280561476282544131e+00	2.093511987251114093e+00
3.927800000001130911e+02	-5.873253490378796959e-01	1.283581521143752013e+00	2.094519750071511588e+00
3.936000000001139369e+02	-5.897213983124541814e-01	1.286616485205046567e+00	2.095527701233236062e+00
3.944200000001147259e+02	-5.920993044333636712e-01	1.289658823335115834e+00	2.096545277124236328e+00
3.952400000001155718e+02	-5.944634600571927496e-01	1.292717343511969430e+00	2.097564211886113306e+00
3.960600000001163608e+02	-5.968115919370501343e-01	1.295785558700947915e+00	2.098587651657463748e+00
3.968800000001172066e+02	-5.991447602412950380e-01	1.298865664372960138e+00	2.099613843369880772e+00
3.977000000001179956e+02	-6.014614169622700679e-01	1.301959223493738271e+00	2.100644646029050655e+00
3.985200000001188414e+02	-6.037613866681375008e-01	1.305062136496756953e+00	2.101678672495377764e+00
3.993400000001196304e+02	-6.060458048668141418e-01	1.308179913402926609e+00	2.102718482103592468e+00
4.001600000001204762e+02	-6.083144724277778082e-01	1.311307526812337754e+00	2.103760335221223077e+00
4.009800000001213220e+02	-6.105646119742087485e-01	1.314448803110745301e+00	2.104806297534530302e+00
4.018000000001221110e+02	-6.128001235703225413e-01	1.317598808688096534e+00	2.105857030509534322e+00
4.026200000001229569e+02	-6.150217141456590930e-01	1.320761116355521736e+00	2.106913971433916899e+00
4.034400000001237458e+02	-6.172229973160879846e-01	1.323933757277105494e+00	2.107972268919628966e+00
4.042600000001245917e+02	-6.194128466552024648e-01	1.327124093999743293e+00	2.109031730480967592e+00
4.050800000001253807e+02	-6.215816404142695539e-01	1.330318720360971207e+00	2.110097787096282929e+00
4.059000000001262265e+02	-6.237386949739606168e-01	1.333528934778794195e+00	2.111167449829975062e+00
4.067200000001270155e+02	-6.258732038767810257e-01	1.336745133742120117e+00	2.112242681889069829e+00
4.075400000001278613e+02	-6.279941205442406416e-01	1.339977960440398519e+00	2.113317805824391549e+00
4.083600000001286503e+02	-6.301009467592326718e-01	1.343218698983465353e+00	2.114399057012501082e+00
4.091800000001294961e+02	-6.321861312008231204e-01	1.346469736466055389e+00	2.115480456467154546e+00
4.100000000001303420e+02	-6.342569915056025520e-01	1.349731057849890448e+00	2.116570868465741828e+00
4.108200000001311309e+02	-6.363114284065700677e-01	1.353006274572675194e+00	2.117659681258419191e+00
4.116400000001319768e+02	-6.383476010063999784e-01	1.356289407931877466e+00	2.118757796088573730e+00
4.124600000001327658e+02	-6.403688280418046164e-01	1.359583769292492139e+00	2.119855006121611485e+00
4.132800000001336116e+02	-6.423716218933308575e-01	1.362887696275044025e+00	2.120955180526781447e+00
4.141000000001344006e+02	-6.443590443348135022e-01	1.366204053219132852e+00	2.122060586476779420e+00
4.149200000001352464e+02	-6.463254824009856403e-01	1.369531383484432929e+00	2.123168293784091887e+00
4.157400000001360354e+02	-6.482779486229209853e-01	1.372861756992350468e+00	2.124281970515915052e+00
4.165600000001368812e+02	-6.502150387868397274e-01	1.376205819902405647e+00	2.125392631872499827e+00
4.173800000001376702e+02	-6.521283309357267521e-01	1.379560540191692386e+00	2.126511692674111664e+00
4.182000000001385160e+02	-6.540311208007791866e-01	1.382927795697715290e+00	2.127633336979375844e+00
4.190200000001393619e+02	-6.559119603275963550e-01	1.386302349069880702e+00	2.128757789947224754e+00
4.198400000001401509e+02	-6.577785176926140842e-01	1.389687167618466779e+00	2.129885360299741404e+00
4.206600000001409967e+02	-6.596269032644804797e-01	1.393077408633337733e+00	2.131020248998921396e+00
4.214800000001417857e+02	-6.614593311804189968e-01	1.396482111689694605e+00	2.132153202010105719e+00
4.223000000001426315e+02	-6.632667459862228165e-01	1.399896154042544083e+00	2.133289582831576325e+00
4.231200000001434205e+02	-6.650634689458986282e-01	1.403315753494436269e+00	2.134429667360985494e+00
4.239400000001442663e+02	-6.668419276023058728e-01	1.406748734551572566e+00	2.135571681606058814e+00
4.247600000001450553e+02	-6.685973344343194569e-01	1.410190639189911277e+00	2.136723352001886234e+00
4.255800000001459011e+02	-6.703404228754292760e-01	1.413636710476566583e+00	2.137870012440649781e+00
4.264000000001466901e+02	-6.720666948816864661e-01	1.417094318599842362e+00	2.139026070201760721e+00
4.272200000001475360e+02	-6.737718380046393563e-01	1.420563349727715696e+00	2.140181002114110775e+00
4.280400000001483818e+02	-6.754631219152501531e-01	1.424038765591777667e+00	2.141338625249769478e+00
4.288600000001491708e+02	-6.771341183229646621e-01	1.427522781241953309e+00	2.142499598552531470e+00
4.296800000001500166e+02	-6.787839518617621026e-01	1.431015683368256131e+00	2.143663201243907412e+00
4.305000000001508056e+02	-6.804192092459852015e-01	1.434516202029693321e+00	2.144832284354620811e+00
4.313200000001516514e+02	-6.820353887905983292e-01	1.438023450225724975e+00	2.145999565520018137e+00
4.321400000001524404e+02	-6.836349210540181298e-01	1.441545635754120314e+00	2.147173250987278070e+00
4.329600000001532862e+02	-6.852148793779317959e-01	1.445072191880201640e+00	2.148347104571174171e+00
4.337800000001540752e+02	-6.867738300067106616e-01	1.448604837608963303e+00	2.149526983872061869e+00
4.346000000001549211e+02	-6.883197835167966794e-01	1.452146679182023448e+00	2.150706632419316922e+00
4.354200000001557100e+02	-6.898418984326665226e-01	1.455696863087389659e+00	2.151892377120259603e+00
4.362400000001565559e+02	-6.913527990006048674e-01	1.459258273740069001e+00	2.153077026578515518e+00
4.370600000001574017e+02	-6.928401156490318069e-01	1.462823705446755218e+00	2.154262198260886940e+00
4.378800000001581907e+02	-6.943103255853092515e-01	1.466399482249769459e+00	2.155457140254979365e+00
4.387000000001590365e+02	-6.957658206305125104e-01	1.469973731272416373e+00	2.156650944077720844e+00
4.395200000001598255e+02	-6.971970895592364270e-01	1.473564786224836665e+00	2.157846866557929566e+00
4.403400000001606713e+02	-6.986117785153793669e-01	1.477159720254474617e+00	2.159045270815336259e+00
4.411600000001614603e+02	-7.000085093000136816e-01	1.480764518289604759e+00	2.160245397136507872e+00
4.419800000001623062e+02	-7.013883784109060660e-01	1.484373461826651308e+00	2.161449159863544800e+00
4.428000000001630951e+02	-7.027458838153846088e-01	1.487993156835285768e+00	2.162655219760238445e+00
4.436200000001639410e+02	-7.040867328343111131e-01	1.491615770699156851e+00	2.163862094264196401e+00
4.444400000001647868e+02	-7.054096978230524062e-01	1.495244706116305888e+00	2.165072896071505770e+00
4.452600000001655758e+02	-7.067113669379240237e-01	1.498881977236799390e+00	2.166282868457035438e+00
4.460800000001664216e+02	-7.079957599243591471e-01	1.502528547297213635e+00	2.167500715195513461e+00
4.469000000001672106e+02	-7.092597483539679892e-01	1.506176475722403874e+00	2.168719394942461243e+00
4.477200000001680564e+02	-7.105100019765336894e-01	1.509838385879914258e+00	2.169935501150516366e+00
4.485400000001688454e+02	-7.117369607960482014e-01	1.513498022091974260e+00	2.171156623759054494e+00
4.493600000001696912e+02	-7.129456723683477160e-01	1.517168948827114949e+00	2.172385422654032894e+00
4.501800000001704802e+02	-7.141351182278918852e-01	1.520849137208122759e+00	2.173606841561263714e+00
4.510000000001713261e+02	-7.153059388300333499e-01	1.524527700495468707e+00	2.174834306732512434e+00
4.518200000001721151e+02	-7.164592561614423483e-01	1.528218278165988320e+00	2.176068204386682581e+00
4.526400000001729609e+02	-7.175902947509729124e-01	1.531913678662153444e+00	2.177293338455474903e+00
4.534600000001738067e+02	-7.187060621122572934e-01	1.535616066192270202e+00	2.178531584732177784e+00
4.542800000001745957e+02	-7.198004143910176067e-01	1.539318594241214644e+00	2.179762384080898840e+00
4.551000000001754415e+02	-7.208800682245936065e-01	1.543027970129885462e+00	2.181003939909175404e+00
4.559200000001762305e+02	-7.219327658557428418e-01	1.546745576493887553e+00	2.182238022339511030e+00
4.567400000001770763e+02	-7.229702369929704719e-01	1.550469591728251828e+00	2.183479631221801220e+00
4.575600000001778653e+02	-7.239914447541440090e-01	1.554195255299815726e+00	2.184723664360970652e+00
4.583800000001787112e+02	-7.249892402096315136e-01	1.557927762272830252e+00	2.185966751561626786e+00
4.592000000001795001e+02	-7.259719633814565309e-01	1.561666829456950456e+00	2.187211818704205335e+00
4.600200000001803460e+02	-7.269323609914561946e-01	1.565409191257058019e+00	2.188462547104512268e+00
4.608400000001811350e+02	-7.278711777743908096e-01	1.569156578287161485e+00	2.189711391854844980e+00
4.616600000001819808e+02	-7.287926786547040958e-01	1.572909289170634217e+00	2.190961995798639261e+00
4.624800000001828266e+02	-7.296978801436568851e-01	1.576667374485953399e+00	2.192214155144499355e+00
4.633000000001836156e+02	-7.305812543681284854e-01	1.580427933740346180e+00	2.193469610273294901e+00
4.641200000001844614e+02	-7.314420095332717642e-01	1.584195333639057957e+00	2.194723137223799636e+00
4.649400000001852504e+02	-7.322902239944383274e-01	1.587966389375432108e+00	2.195982338697743952e+00
4.657600000001860963e+02	-7.331152387446150387e-01	1.591739944194446421e+00	2.197240292233459513e+00
4.665800000001868852e+02	-7.339205848196879156e-01	1.595521327248060173e+00	2.198498853509073925e+00
4.674000000001877311e+02	-7.347049821260476232e-01	1.599304110562544068e+00	2.199760646853609281e+00
4.682200000001885201e+02	-7.354744805734919622e-01	1.603088722906991670e+00	2.201022622432422526e+00
4.690400000001893659e+02	-7.362220894025494067e-01	1.606879379009636288e+00	2.202288301799226744e+00
4.698600000001901549e+02	-7.369472965352754645e-01	1.610679882756458348e+00	2.203547570841565051e+00
4.706800000001910007e+02	-7.376541503156116564e-01	1.614475747960619767e+00	2.204817027557773645e+00
4.715000000001918465e+02	-7.383434765403774636e-01	1.618275782011749708e+00	2.206087017104856773e+00
4.723200000001926355e+02	-7.390134967137477195e-01	1.622084624951931398e+00	2.207354647916249135e+00
4.731400000001934814e+02	-7.396612212860306235e-01	1.625893683642720466e+00	2.208623003894079506e+00
4.739600000001942703e+02	-7.402931821103393428e-01	1.629704008818584127e+00	2.209892520800291305e+00
4.747800000001951162e+02	-7.409034640751900325e-01	1.633519623789263964e+00	2.211166816277286618e+00
4.756000000001959052e+02	-7.414929368142662014e-01	1.637342321144744428e+00	2.212437257376388189e+00
4.764200000001967510e+02	-7.420646237579451299e-01	1.641159174580601121e+00	2.213712458157527596e+00
4.772400000001975400e+02	-7.426160496895137797e-01	1.644984002819116276e+00	2.214989621236515216e+00
4.780600000001983858e+02	-7.431478304977509053e-01	1.648815408397118709e+00	2.216260255670214896e+00
4.788800000001991748e+02	-7.436532413616760984e-01	1.652642865713597864e+00	2.217540885930670669e+00
4.797000000002000206e+02	-7.441460635319643302e-01	1.656473933499490014e+00	2.218819805275165535e+00
4.805200000002008665e+02	-7.446213446532174984e-01	1.660310152185430654e+00	2.220094155838472361e+00
4.813400000002016554e+02	-7.450735449578484992e-01	1.664147771471929715e+00	2.221377088164433466e+00
4.821600000002025013e+02	-7.455072307222941896e-01	1.667990223985789777e+00	2.222655397770779473e+00
4.829800000002032903e+02	-7.459142952488495570e-01	1.671830846455877317e+00	2.223934882731104512e+00
4.838000000002041361e+02	-7.463107445633714310e-01	1.675675026274680679e+00	2.225218675630420861e+00
4.846200000002049251e+02	-7.466865802014158726e-01	1.679522065649210028e+00	2.226498213402860582e+00
4.854400000002057709e+02	-7.470332518624285267e-01	1.683369723004709329e+00	2.227781168165253067e+00
4.862600000002065599e+02	-7.473681672617322747e-01	1.687222743333003150e+00	2.229065701317749504e+00
4.870800000002074057e+02	-7.476803446914056517e-01	1.691071230620394328e+00	2.230348645990333445e+00
4.879000000002081947e+02	-7.479776720824515834e-01	1.694924370051776652e+00	2.231630467702537590e+00
4.887200000002090405e+02	-7.482528218596362635e-01	1.698778987585030098e+00	2.232916140443407471e+00
4.895400000002098864e+02	-7.485038171735448609e-01	1.702634120728921729e+00	2.234203222810347444e+00
4.903600000002106754e+02	-7.487396230884035830e-01	1.706493887936599396e+00	2.235490320461356539e+00
4.911800000002115212e+02	-7.489528941670399176e-01	1.710348160223978731e+00	2.236775284583406354e+00
4.920000000002123102e+02	-7.491496767319018035e-01	1.714208402647459328e+00	2.238058825201842961e+00
4.928200000002131560e+02	-7.493233380020717371e-01	1.718069249092155637e+00	2.239349308759408963e+00
4.936400000002139450e+02	-7.494791490177917792e-01	1.721926578971907151e+00	2.240634911141599517e+00
4.944600000002147908e+02	-7.496104079042316126e-01	1.725792924762767244e+00	2.241923572974719558e+00
4.952800000002155798e+02	-7.497292485081008540e-01	1.729650691920653127e+00	2.243210752255952567e+00
4.961000000002164256e+02	-7.498180743503263246e-01	1.733516592569247283e+00	2.244496425884686008e+00
4.969200000002172715e+02	-7.498968718653302723e-01	1.737380689544826495e+00	2.245784613754414405e+00
4.977400000002180604e+02	-7.499495800086234398e-01	1.741243814476951091e+00	2.247072663338014031e+00
4.985600000002189063e+02	-7.499876317804997639e-01	1.745110340186514897e+00	2.248362666512826458e+00
4.993800000002196953e+02	-7.500043245605966247e-01	1.748972248632658655e+00	2.249648539888116971e+00
5.002000000002204843e+02	-7.499967203073002464e-01	1.752837774090871381e+00	2.250935309839909415e+00
5.010200000002212732e+02	-7.499738977275095531e-01	1.756698209574799163e+00	2.252222408854319013e+00
5.018400000002221191e+02	-7.499285527104667670e-01	1.760564688710395620e+00	2.253513586368554478e+00
5.026600000002229081e+02	-7.498674640005495995e-01	1.764426049176059941e+00	2.254800237064270796e+00
5.034800000002237539e+02	-7.497801994794062175e-01	1.768290927479293728e+00	2.256090466100427072e+00
5.043000000002245429e+02	-7.496777308496024306e-01	1.772152154426130499e+00	2.257375996525385897e+00
5.051200000002253887e+02	-7.495524139889722104e-01	1.776017454809172058e+00	2.258665697717757492e+00
5.059400000002262345e+02	-7.494085732314246240e-01	1.779875449634301887e+00	2.259951833040980240e+00
5.067600000002270235e+02	-7.492466545838203373e-01	1.783738327042778682e+00	2.261235623906417302e+00
5.075800000002278694e+02	-7.490625295232525849e-01	1.787596131759350060e+00	2.262524123172422019e+00
5.084000000002286583e+02	-7.488558510842918681e-01	1.791455471889146001e+00	2.263806971242797061e+00
5.092200000002295042e+02	-7.486348616349799423e-01	1.795315708434708224e+00	2.265096561935927788e+00
5.100400000002302932e+02	-7.483918565518326016e-01	1.799172199290286489e+00	2.266381814035835607e+00
5.108600000002311390e+02	-7.481266152431930161e-01	1.803025734285961246e+00	2.267667816242948664e+00
5.116800000002319280e+02	-7.478440235450223295e-01	1.806881274590399711e+00	2.268954991346037176e+00
5.125000000002327170e+02	-7.475430566647051078e-01	1.810730825367123709e+00	2.270235504943945326e+00
5.133200000002335628e+02	-7.472182111013709882e-01	1.814582043459888494e+00	2.271518748524750109e+00
5.141400000002344086e+02	-7.468765992527987008e-01	1.818431203619412573e+00	2.272804285080153530e+00
5.149600000002352544e+02	-7.465133986188055015e-01	1.822281965049071806e+00	2.274086624476521656e+00
5.157800000002361003e+02	-7.461294765722900069e-01	1.826124280686082457e+00	2.275369212255206719e+00
5.166000000002368324e+02	-7.457298277069921433e-01	1.829967471617163888e+00	2.276647326940834049e+00
5.174200000002376783e+02	-7.453079233119042080e-01	1.833809595850670604e+00	2.277929393814546621e+00
5.182400000002385241e+02	-7.448667416594636492e-01	1.837647396803551825e+00	2.279209122064806525e+00
5.190600000002393699e+02	-7.444046104097764571e-01	1.841483318582556095e+00	2.280485093009896325e+00
5.198800000002401021e+02	-7.439239414244843696e-01	1.845319770102316737e+00	2.281764109807012719e+00
5.207000000002409479e+02	-7.434197420644448329e-01	1.849150716459314170e+00	2.283040200842507694e+00
5.215200000002417937e+02	-7.429020789178271134e-01	1.852977177677080034e+00	2.284313623792076253e+00
5.223400000002426395e+02	-7.423587378155790395e-01	1.856805680363014188e+00	2.285592933368765234e+00
5.231600000002434854e+02	-7.417999718981793666e-01	1.860627711329991163e+00	2.286870876418050980e+00
5.239800000002442175e+02	-7.412222386835575216e-01	1.864446915825186846e+00	2.288139415239417218e+00
5.248000000002450633e+02	-7.406235733269815880e-01	1.868265692365353114e+00	2.289412471160936047e+00
5.256200000002459092e+02	-7.400049721114677626e-01	1.872077840592121234e+00	2.290685414865034186e+00
5.264400000002467550e+02	-7.393628417477304815e-01	1.875890842917329771e+00	2.291955347002917254e+00
5.272600000002474872e+02	-7.387068159845209259e-01	1.879696563536864540e+00	2.293226877142992226e+00
5.280800000002483330e+02	-7.380262158181062349e-01	1.883499977407992354e+00	2.294493537476213874e+00
5.289000000002491788e+02	-7.373307157168969006e-01	1.887301051999117130e+00	2.295759758603999501e+00
5.297200000002500246e+02	-7.366128839368831782e-01	1.891102476316366854e+00	2.297027715861513109e+00
5.305400000002507568e+02	-7.358755511561804186e-01	1.894895845392735367e+00	2.298291746493463350e+00
5.313600000002516026e+02	-7.351189609527579716e-01	1.898685792017680285e+00	2.299554309716290934e+00
5.321800000002524484e+02	-7.343440866682956480e-01	1.902466467445794063e+00	2.300814420631787094e+00
5.330000000002532943e+02	-7.335480969979472077e-01	1.906252151485059887e+00	2.302071428705935840e+00
5.338200000002541401e+02	-7.327327787539406057e-01	1.910027567195372367e+00	2.303335100340860642e+00
5.346400000002548722e+02	-7.319004497280666710e-01	1.913800454438136400e+00	2.304590097516798775e+00
5.354600000002557181e+02	-7.310440407035300181e-01	1.917568325039224364e+00	2.305848257725020112e+00
5.362800000002565639e+02	-7.301707517633625466e-01	1.921332547730872031e+00	2.307101065307137322e+00
5.371000000002574097e+02	-7.292791821228576943e-01	1.925092710028047938e+00	2.308357937861770459e+00
5.379200000002581419e+02	-7.283686134272112644e-01	1.928847472233397919e+00	2.309607923941570107e+00
5.387400000002589877e+02	-7.274375300982333092e-01	1.932597868403532537e+00	2.310860036560629105e+00
5.395600000002598335e+02	-7.264891530115161755e-01	1.936344402762963046e+00	2.312106211247762388e+00
5.403800000002606794e+02	-7.255176348309229084e-01	1.940080301903930771e+00	2.313349316087821350e+00
5.412000000002615252e+02	-7.245295779268231540e-01	1.943817893368613658e+00	2.314597492894253872e+00
5.420200000002622573e+02	-7.235199874072664183e-01	1.947549571374345589e+00	2.315842890855396519e+00
5.428400000002631032e+02	-7.224938866746187793e-01	1.951276489559478078e+00	2.317081465013838937e+00
5.436600000002639490e+02	-7.214478206508917468e-01	1.954994322230588111e+00	2.318325036768930758e+00
5.444800000002647948e+02	-7.203817268389559603e-01	1.958708990531266458e+00	2.319563103081318189e+00
5.453000000002655270e+02	-7.192954563787306022e-01	1.962415490373325522e+00	2.320798452306284343e+00
5.461200000002663728e+02	-7.181924440544675825e-01	1.966117767898767577e+00	2.322032072221222876e+00
5.469400000002672186e+02	-7.170703555644868388e-01	1.969819027048033799e+00	2.323265568428200201e+00
5.477600000002680645e+02	-7.159319640045750388e-01	1.973507922056396247e+00	2.324498468169934107e+00
5.485800000002687966e+02	-7.147677625779303989e-01	1.977192986455925006e+00	2.325721044431275253e+00
5.494000000002696424e+02	-7.135856796701736116e-01	1.980874402121241662e+00	2.326951144007918693e+00
5.502200000002704883e+02	-7.123865621439444684e-01	1.984546296005977428e+00	2.328177354287101153e+00
5.510400000002713341e+02	-7.111717961156334145e-01	1.988215505914098014e+00	2.329396384886184279e+00
5.518600000002721799e+02	-7.099355998159976311e-01	1.991875952470246736e+00	2.330615300212372620e+00
5.526800000002729121e+02	-7.086760614132923131e-01	1.995529666536234092e+00	2.331836122908068631e+00
5.535000000002737579e+02	-7.074050210964921703e-01	1.999177887505950935e+00	2.333053076016443850e+00
5.543200000002746037e+02	-7.061070408122072095e-01	2.002817576735814065e+00	2.334265488020348389e+00
5.551400000002754496e+02	-7.047963318588483794e-01	2.006452170373911326e+00	2.335476349736413937e+00
5.559600000002761817e+02	-7.034678289328634149e-01	2.010084165137410395e+00	2.336685773614384676e+00
5.567800000002770275e+02	-7.021204917105305920e-01	2.013703015300812638e+00	2.337892699361612259e+00
5.576000000002778734e+02	-7.007493485762865681e-01	2.017314606586039449e+00	2.339097762008435222e+00
5.584200000002787192e+02	-6.993637650051666155e-01	2.020923907618549009e+00	2.340298243379178800e+00
5.592400000002795650e+02	-6.979605604509097061e-01	2.024524587088946781e+00	2.341498758584880324e+00
5.600600000002802972e+02	-6.965331943152588412e-01	2.028114467650009800e+00	2.342696949662927963e+00
5.608800000002811430e+02	-6.950956648081360045e-01	2.031702041963940886e+00	2.343892633327497865e+00
5.617000000002819888e+02	-6.936301965124214153e-01	2.035277347031607675e+00	2.345084425550063578e+00
5.625200000002828347e+02	-6.921551654149490362e-01	2.038847732687139036e+00	2.346271984585615034e+00
5.633400000002835668e+02	-6.906572190877395823e-01	2.042411745134729451e+00	2.347462179311805563e+00
5.641600000002844126e+02	-6.891395080699038722e-01	2.045963195552448877e+00	2.348644610051076054e+00
5.649800000002852585e+02	-6.876037722974205346e-01	2.049508637263948607e+00	2.349830515884652637e+00
5.658000000002861043e+02	-6.860535889364116624e-01	2.053050760781944373e+00	2.351007270018142137e+00
5.666200000002869501e+02	-6.844841617740956563e-01	2.056583147651412702e+00	2.352184772565661941e+00
5.674400000002876823e+02	-6.828925387464511720e-01	2.060103147533127732e+00	2.353360093565059152e+00
5.682600000002885281e+02	-6.812900262537630036e-01	2.063619006330044137e+00	2.354530963380289332e+00
5.690800000002893739e+02	-6.796644561501183901e-01	2.067125184882699251e+00	2.355700617310579226e+00
5.699000000002902198e+02	-6.780206732180585893e-01	2.070618894169736990e+00	2.356864998421114077e+00
5.707200000002909519e+02	-6.763589571452852667e-01	2.074110389079177441e+00	2.358029424540072583e+00
5.715400000002917977e+02	-6.746803482289286391e-01	2.077593317358091163e+00	2.359187693277163600e+00
5.723600000002926436e+02	-6.729851104456703315e-01	2.081062371924490950e+00	2.360345621537599747e+00
5.731800000002934894e+02	-6.712682494787205467e-01	2.084524962522150027e+00	2.361499337981995073e+00
5.740000000002942215e+02	-6.695364159139010063e-01	2.087979889910785758e+00	2.362649865284037975e+00
5.748200000002950674e+02	-6.677876163518079444e-01	2.091422427269886697e+00	2.363799970287043362e+00
5.756400000002959132e+02	-6.660208811770556014e-01	2.094860429926638901e+00	2.364947296188705916e+00
5.764600000002967590e+02	-6.642351604249379093e-01	2.098286312745210047e+00	2.366085652173672838e+00
5.772800000002976049e+02	-6.624342027070385663e-01	2.101703891881604669e+00	2.367225572554500168e+00
5.781000000002983370e+02	-6.606091785013061823e-01	2.105113440892678156e+00	2.368363002360439395e+00
5.789200000002991828e+02	-6.587728365014886567e-01	2.108514356450747584e+00	2.369497629565589847e+00
5.797400000003000287e+02	-6.569155201321971171e-01	2.111901692173953293e+00	2.370626340911506258e+00
5.805600000003008745e+02	-6.550419570440242367e-01	2.115280077559716254e+00	2.371752021476186911e+00
5.813800000003016066e+02	-6.531492821057220954e-01	2.118651028899949829e+00	2.372877811207720899e+00
5.822000000003024525e+02	-6.512431540195130486e-01	2.122012506652936281e+00	2.373993551665454227e+00
5.830200000003032983e+02	-6.493181799482991012e-01	2.125364653909914026e+00	2.375111637695234368e+00
5.838400000003041441e+02	-6.473748643087728905e-01	2.128705557551859862e+00	2.376224229719236636e+00
5.846600000003049900e+02	-6.454168049037435351e-01	2.132033847906674939e+00	2.377335897977213897e+00
5.854800000003057221e+02	-6.434412820412166445e-01	2.135353625648813036e+00	2.378444817819168833e+00
5.863000000003065679e+02	-6.414468911733466339e-01	2.138667026871287291e+00	2.379548091238643970e+00
5.871200000003074138e+02	-6.394346937409123299e-01	2.141964664780696026e+00	2.380643780179265701e+00
5.879400000003082596e+02	-6.374058901822816647e-01	2.145249966287971155e+00	2.381742374094408810e+00
5.887600000003089917e+02	-6.353633977514591136e-01	2.148533269130236345e+00	2.382833457125831167e+00
5.895800000003098376e+02	-6.333028829121719605e-01	2.151799123161441507e+00	2.383923117989042773e+00
5.904000000003106834e+02	-6.312214289157239699e-01	2.155057725667418378e+00	2.385008784238172197e+00
5.912200000003115292e+02	-6.291255644013966641e-01	2.158303971220137729e+00	2.386091951240400633e+00
5.920400000003122614e+02	-6.270152043812984299e-01	2.161540911622053862e+00	2.387169953549522994e+00
5.928600000003131072e+02	-6.248826343343546474e-01	2.164764045153215744e+00	2.388246316227319976e+00
5.936800000003139530e+02	-6.227396919346840365e-01	2.167977839732644796e+00	2.389318982872231878e+00
5.945000000003147989e+02	-6.205820176530000287e-01	2.171179728508343842e+00	2.390387187029889393e+00
5.953200000003156447e+02	-6.184012110789159911e-01	2.174371681073428597e+00	2.391447950658640131e+00
5.961400000003163768e+02	-6.162064827618575213e-01	2.177555083333463593e+00	2.392510489687034614e+00
5.969600000003172227e+02	-6.139957633186111652e-01	2.180721721401086555e+00	2.393565431756867756e+00
5.977800000003180685e+02	-6.117665126299314249e-01	2.183878902339492889e+00	2.394615207854799976e+00
5.986000000003189143e+02	-6.095247317617025207e-01	2.187024508397229283e+00	2.395667421848406864e+00
5.994200000003196465e+02	-6.072653592598115102e-01	2.190162646114393485e+00	2.396712229721255305e+00
6.002400000003204923e+02	-6.049895249774240868e-01	2.193284036438342355e+00	2.397750940425527943e+00
6.010600000003213381e+02	-6.026970919317882203e-01	2.196394019400527586e+00	2.398788517800616749e+00
6.018800000003221840e+02	-6.003861517958281047e-01	2.199494884507426473e+00	2.399822666542855476e+00
6.027000000003230298e+02	-5.980636949592975649e-01	2.202583691235848740e+00	2.400850716211548441e+00
6.035200000003237619e+02	-5.957259659905039806e-01	2.205653834856470930e+00	2.401876950411596656e+00
6.043400000003246078e+02	-5.933712067456775596e-01	2.208718819892998120e+00	2.402896968904574049e+00
6.051600000003254536e+02	-5.909988632912422934e-01	2.211770957503810475e+00	2.403915186812273230e+00
6.059800000003262994e+02	-5.886136397684007537e-01	2.214808552718215306e+00	2.404926663694309408e+00
6.068000000003270316e+02	-5.862104827579118771e-01	2.217833595833135441e+00	2.405938226081067555e+00
6.076200000003278774e+02	-5.837926371743573650e-01	2.220848485185095811e+00	2.406944365424252386e+00
6.084400000003287232e+02	-5.813575067420170273e-01	2.223850672340357271e+00	2.407940986521166060e+00
6.092600000003295690e+02	-5.789078207610497406e-01	2.226838224434552593e+00	2.408942383256549746e+00
6.100800000003303012e+02	-5.764466310398568272e-01	2.229817590718044862e+00	2.409934428466589118e+00
6.109000000003311470e+02	-5.739644917527284562e-01	2.232779849506083991e+00	2.410919040425933524e+00
6.117200000003319929e+02	-5.714691320549664111e-01	2.235728901650861022e+00	2.411902085707471777e+00
6.125400000003328387e+02	-5.689582330625028161e-01	2.238667287120875926e+00	2.412879011665967077e+00
6.133600000003336845e+02	-5.664332853371337739e-01	2.241593551066540346e+00	2.413858097437600936e+00
6.141800000003344167e+02	-5.638935816664544243e-01	2.244505236484716892e+00	2.414827964018141149e+00
6.150000000003352625e+02	-5.613378393859764781e-01	2.247403766563169647e+00	2.415795795742292640e+00
6.158200000003361083e+02	-5.587689410937894952e-01	2.250287298526668422e+00	2.416754082147039462e+00
6.166400000003369541e+02	-5.561872531422386023e-01	2.253162296903454376e+00	2.417712811443878174e+00
6.174600000003376863e+02	-5.535856240542746942e-01	2.256021787810175816e+00	2.418666754297606580e+00
6.182800000003385321e+02	-5.509691944448729117e-01	2.258866285739216995e+00	2.419614621749398786e+00
6.191000000003393779e+02	-5.483416614891554186e-01	2.261699212568554884e+00	2.420557236689451663e+00
6.199200000003402238e+02	-5.456938536277733398e-01	2.264517456103217974e+00	2.421496757491786500e+00
6.207400000003410696e+02	-5.430385589823338854e-01	2.267321848726481459e+00	2.422434248892390229e+00
6.215600000003418018e+02	-5.403645015801932239e-01	2.270112079476563238e+00	2.423362826009194393e+00
6.223800000003426476e+02	-5.376779569159210181e-01	2.272889626645379746e+00	2.424288474205126498e+00
6.232000000003434934e+02	-5.349808635168064042e-01	2.275651945351176764e+00	2.425209185102652043e+00
6.240200000003443392e+02	-5.322627782009341502e-01	2.278403214009588229e+00	2.426125620627344937e+00
6.248400000003450714e+02	-5.295342498285811050e-01	2.281139562951932209e+00	2.427036210908646741e+00
6.256600000003459172e+02	-5.267926992905781480e-01	2.283858281052558947e+00	2.427946675190389758e+00
6.264800000003467630e+02	-5.240332149198648759e-01	2.286565883835839585e+00	2.428847351933229870e+00
6.273000000003476089e+02	-5.212613921805387962e-01	2.289259054275118555e+00	2.429744869522131534e+00
6.281200000003484547e+02	-5.184749248013753586e-01	2.291938613321207185e+00	2.430638950574203427e+00
6.289400000003491868e+02	-5.156758893709599834e-01	2.294602218274180316e+00	2.431525108387349032e+00
6.297600000003500327e+02	-5.128633460671642164e-01	2.297249169569809624e+00	2.432408455556339888e+00
6.305800000003508785e+02	-5.100372780259435634e-01	2.299886756176062530e+00	2.433285451432544821e+00
6.314000000003517243e+02	-5.071967724840406033e-01	2.302505573177988651e+00	2.434161241132767550e+00
6.322200000003524565e+02	-5.043463478540630707e-01	2.305111860519286182e+00	2.435031668002020311e+00
6.330400000003533023e+02	-5.014765741675782929e-01	2.307703284434973856e+00	2.435895085059162302e+00
6.338600000003541481e+02	-4.985977524566062580e-01	2.310279830578032101e+00	2.436750365825628428e+00
6.346800000003549940e+02	-4.957063845392647439e-01	2.312843172805272296e+00	2.437604061338055406e+00
6.355000000003557261e+02	-4.927992055451077547e-01	2.315391331996289548e+00	2.438455631747506125e+00
6.363200000003565719e+02	-4.898795039851246980e-01	2.317919550523048322e+00	2.439297265549498661e+00
6.371400000003574178e+02	-4.869486388554438161e-01	2.320433941556381718e+00	2.440135843780598446e+00
6.379600000003582636e+02	-4.839997162065406977e-01	2.322932784740737056e+00	2.440970772338953765e+00
6.387800000003591094e+02	-4.810435209705541393e-01	2.325419659293471941e+00	2.441798291973953372e+00
6.396000000003598416e+02	-4.780705352305697486e-01	2.327892936004396951e+00	2.442622466826244398e+00
6.404200000003606874e+02	-4.750880627990077265e-01	2.330344993777867302e+00	2.443440158071561008e+00
6.412400000003615332e+02	-4.720898085179824899e-01	2.332786760186539965e+00	2.444252606558931618e+00
6.420600000003623791e+02	-4.690824882594459844e-01	2.335213039538972080e+00	2.445061707609704982e+00
6.428800000003631112e+02	-4.660603788599964603e-01	2.337620769478299110e+00	2.445864331514135959e+00
6.437000000003639570e+02	-4.630275536564329997e-01	2.340014705940623330e+00	2.446662607104352904e+00
6.445200000003648029e+02	-4.599827189301712305e-01	2.342391846442848813e+00	2.447455142277831897e+00
6.453400000003656487e+02	-4.569238502727807627e-01	2.344753744374941551e+00	2.448243198183242875e+00
6.461600000003664945e+02	-4.538535013257964934e-01	2.347100012153471749e+00	2.449025773906703396e+00
6.469800000003672267e+02	-4.507686541949220138e-01	2.349428939386814186e+00	2.449801540486805429e+00
6.478000000003680725e+02	-4.476784583974249276e-01	2.351747631183608522e+00	2.450571873239918208e+00
6.486200000003689183e+02	-4.445719681560766356e-01	2.354043445407843826e+00	2.451341229118935150e+00
6.494400000003697642e+02	-4.414528846791510031e-01	2.356323507649039417e+00	2.452100095923291700e+00
6.502600000003704963e+02	-4.383213318528881852e-01	2.358595413856612311e+00	2.452855547424609206e+00
6.510800000003713421e+02	-4.351805056775751024e-01	2.360841642132298190e+00	2.453605677564366427e+00
6.519000000003721880e+02	-4.320294418355224986e-01	2.363077546765657733e+00	2.454349010613026572e+00
6.527200000003730338e+02	-4.288643172874083143e-01	2.365294325320001168e+00	2.455092956816655736e+00
6.535400000003737659e+02	-4.256837301988728450e-01	2.367498324681495347e+00	2.455823691856614310e+00
6.543600000003746118e+02	-4.225036440383450054e-01	2.369682737199223510e+00	2.456554231048067471e+00
6.551800000003754576e+02	-4.193039950947741179e-01	2.371849621602510894e+00	2.457275858072165864e+00
6.560000000003763034e+02	-4.160940000386335047e-01	2.374001533449741075e+00	2.457991007886130674e+00
6.568200000003771493e+02	-4.128726416812072975e-01	2.376139015503274443e+00	2.458704869891745748e+00
6.576400000003778814e+02	-4.096415840298657240e-01	2.378257682281796459e+00	2.459409246583841746e+00
6.584600000003787272e+02	-4.064002725235574820e-01	2.380360149508200074e+00	2.460111689785584588e+00
6.592800000003795731e+02	-4.031474134257140851e-01	2.382445306515545980e+00	2.460807544514078238e+00
6.601000000003804189e+02	-3.998838620116906828e-01	2.384511490159270330e+00	2.461496408093068133e+00
6.609200000003811510e+02	-3.966056753495631471e-01	2.386564784543161899e+00	2.462178319201310028e+00
6.617400000003819969e+02	-3.933231786121470508e-01	2.388601367341913306e+00	2.462859246289919479e+00
6.625600000003828427e+02	-3.900291126699281796e-01	2.390621672225033301e+00	2.463530538389542279e+00
6.633800000003836885e+02	-3.867246277425677725e-01	2.392621738625177574e+00	2.464198452449838594e+00
6.642000000003845344e+02	-3.834055791909730115e-01	2.394601823224856929e+00	2.464857358236678841e+00
6.650200000003852665e+02	-3.800787383744056447e-01	2.396572224209515767e+00	2.465515558491270909e+00
6.658400000003861123e+02	-3.767431779960688787e-01	2.398518403881308991e+00	2.466162980118713044e+00
6.666600000003869582e+02	-3.733948544693477811e-01	2.400453539148213800e+00	2.466809697193363515e+00
6.674800000003878040e+02	-3.700412169261400042e-01	2.402368831408937311e+00	2.467449202568996469e+00
6.683000000003885361e+02	-3.666731689668512040e-01	2.404264982613168566e+00	2.468076914406680977e+00
6.691200000003893820e+02	-3.633015023564285517e-01	2.406143772441174278e+00	2.468706365492274291e+00
6.699400000003902278e+02	-3.599126881744497686e-01	2.408006297095449000e+00	2.469326674050537740e+00
6.707600000003910736e+02	-3.565189847992023542e-01	2.409851760892630423e+00	2.469943240193804179e+00
6.715800000003919195e+02	-3.531163767540401177e-01	2.411682125453530112e+00	2.470555241934219826e+00
6.724000000003926516e+02	-3.497036986634385336e-01	2.413492552278019510e+00	2.471155934177587277e+00
6.732200000003934974e+02	-3.462790754232696333e-01	2.415285479331864771e+00	2.471752964276157982e+00
6.740400000003943433e+02	-3.428461962714689504e-01	2.417060719099423771e+00	2.472346354878748542e+00
6.748600000003951891e+02	-3.394066025654601804e-01	2.418815588271375994e+00	2.472929410273415840e+00
6.756800000003959212e+02	-3.359579500662365215e-01	2.420560694604924290e+00	2.473509888779103161e+00
6.765000000003967671e+02	-3.324952508833628473e-01	2.422280482222363140e+00	2.474084729449290698e+00
6.773200000003976129e+02	-3.290264292234947874e-01	2.423985037684196264e+00	2.474654625180877421e+00
6.781400000003984587e+02	-3.255484494849760213e-01	2.425669527081831589e+00	2.475213575992349035e+00
6.789600000003991909e+02	-3.220648836604225185e-01	2.427334839195024685e+00	2.475770464434653206e+00
6.797800000004000367e+02	-3.185697105254968187e-01	2.428988932303499215e+00	2.476320134867467271e+00
6.806000000004008825e+02	-3.150667204267009747e-01	2.430621539043198887e+00	2.476865758563683517e+00
6.814200000004017284e+02	-3.115559377365625937e-01	2.432239001062170836e+00	2.477401289249673511e+00
6.822400000004025742e+02	-3.080384736758572939e-01	2.433829771532693531e+00	2.477935739068819476e+00
6.830600000004033063e+02	-3.045121734034727523e-01	2.435411152768817367e+00	2.478462003660099278e+00
6.838800000004041522e+02	-3.009788879745221024e-01	2.436968630518450585e+00	2.478980146009090557e+00
6.847000000004049980e+02	-2.974323324612094255e-01	2.438512049704784079e+00	2.479496739642867098e+00
6.855200000004058438e+02	-2.938832509830366368e-01	2.440035490015421971e+00	2.480002102318147106e+00
6.863400000004065760e+02	-2.903221574197517030e-01	2.441538747394170095e+00	2.480503641822120908e+00
6.871600000004074218e+02	-2.867544519545107695e-01	2.443027311029317694e+00	2.481000716787164162e+00
6.879800000004082676e+02	-2.831794196296447685e-01	2.444493967941534951e+00	2.481489889679658667e+00
6.888000000004091135e+02	-2.796001861893331886e-01	2.445946788809538752e+00	2.481973851776695827e+00
6.896200000004099593e+02	-2.760113313658867362e-01	2.447375826139888577e+00	2.482448747688248858e+00
6.904400000004106914e+02	-2.724143726400319321e-01	2.448784331390305269e+00	2.482921916266493945e+00
6.912600000004115373e+02	-2.688112620761422544e-01	2.450181101837786812e+00	2.483386865099855179e+00
6.920800000004123831e+02	-2.651981412005468552e-01	2.451559637250372958e+00	2.483846452929492798e+00
6.929000000004132289e+02	-2.615811030852433494e-01	2.452915297908740744e+00	2.484298453018522590e+00
6.937200000004139611e+02	-2.579542556366982708e-01	2.454254417933191323e+00	2.484742355876966347e+00
6.945400000004148069e+02	-2.543221834801941417e-01	2.455573358075515689e+00	2.485182160727215095e+00
6.953600000004156527e+02	-2.506864603153841631e-01	2.456874062804485170e+00	2.485615384097911829e+00
6.961800000004164986e+02	-2.470401381286955189e-01	2.458155253393253581e+00	2.486042865882659658e+00
6.970000000004172307e+02	-2.433868724474061163e-01	2.459418795554384474e+00	2.486465823239968120e+00
6.978200000004180765e+02	-2.397291908604815558e-01	2.460663692747475206e+00	2.486880431909481715e+00
6.986400000004189224e+02	-2.360643980609723191e-01	2.461886562413603485e+00	2.487288180901869428e+00
6.994600000004197682e+02	-2.323965682599972438e-01	2.463095012112094473e+00	2.487688224587898844e+00
7.002800000004206140e+02	-2.287174837781151271e-01	2.464283183180358439e+00	2.488086329231708138e+00
7.011000000004213462e+02	-2.250356447483609634e-01	2.465450774398358913e+00	2.488475905225922435e+00
7.019200000004221920e+02	-2.213448909793346853e-01	2.466604873279810484e+00	2.488856985514205977e+00
7.027400000004230378e+02	-2.176500726994886892e-01	2.467734207265195767e+00	2.489236519425755745e+00
7.035600000004238836e+02	-2.139484269900014390e-01	2.468846741220609431e+00	2.489605297596578559e+00
7.043800000004246158e+02	-2.102410341612211131e-01	2.469939602524965139e+00	2.489971692552436444e+00
7.052000000004254616e+02	-2.065307201200048126e-01	2.471010156353734999e+00	2.490329319965221444e+00
7.060200000004263075e+02	-2.028144313173333435e-01	2.472066260982815677e+00	2.490683701242386139e+00
7.068400000004271533e+02	-1.990899303889651917e-01	2.473100925539188033e+00	2.491025288419892902e+00
7.076600000004279991e+02	-1.953614871219170879e-01	2.474116325702849117e+00	2.491361792637140304e+00
7.084800000004287313e+02	-1.916318167746642598e-01	2.475115808268349316e+00	2.491696704331445300e+00
7.093000000004295771e+02	-1.878882677296280501e-01	2.476093392916348002e+00	2.492022626768708893e+00
7.101200000004304229e+02	-1.841477758807528731e-01	2.477049023712694975e+00	2.492341711857462894e+00
7.109400000004312687e+02	-1.803990123055059513e-01	2.477988179128944868e+00	2.492656335248766286e+00
7.117600000004320009e+02	-1.766443325222051552e-01	2.478910118522923423e+00	2.492962170471838323e+00
7.125800000004328467e+02	-1.728898488974641157e-01	2.479809619764317574e+00	2.493259804422619741e+00
7.134000000004336925e+02	-1.691241681323179535e-01	2.480691036102007807e+00	2.493553454586303175e+00
7.142200000004345384e+02	-1.653593552686480894e-01	2.481552853974138717e+00	2.493842096435249900e+00
7.150400000004353842e+02	-1.615887848982096309e-01	2.482392226840442362e+00	2.494125083986069136e+00
7.158600000004361164e+02	-1.578135602880998689e-01	2.483220406719517381e+00	2.494397075976011902e+00
7.166800000004369622e+02	-1.540295356279990646e-01	2.484018009034040908e+00	2.494665677254480407e+00
7.175000000004378080e+02	-1.502491265455626612e-01	2.484802557691253355e+00	2.494925608174275666e+00
7.183200000004386538e+02	-1.464611291063329657e-01	2.485573012139431270e+00	2.495183645040574216e+00
7.191400000004393860e+02	-1.426729370942031172e-01	2.486313915343220771e+00	2.495432576895711740e+00
7.199600000004402318e+02	-1.388734575974942820e-01	2.487038446901978173e+00	2.495671435162747365e+00
7.207800000004410776e+02	-1.350721360492720680e-01	2.487744403700116180e+00	2.495907618902299951e+00
7.216000000004419235e+02	-1.312728851250969386e-01	2.488430533879103734e+00	2.496134906557989197e+00
7.224200000004426556e+02	-1.274658702658389431e-01	2.489097182555143561e+00	2.496359942793980657e+00
7.232400000004435014e+02	-1.236571875823026523e-01	2.489744895634486976e+00	2.496573163931978812e+00
7.240600000004443473e+02	-1.198434057959237853e-01	2.490369977328120044e+00	2.496783052745364273e+00
7.248800000004451931e+02	-1.160280912102551049e-01	2.490980820914617144e+00	2.496984130804452029e+00
7.257000000004460389e+02	-1.122052066107808582e-01	2.491568152390942537e+00	2.497179819570486181e+00
7.265200000004467711e+02	-1.083879589382895914e-01	2.492137622157394983e+00	2.497370469428072504e+00
7.273400000004476169e+02	-1.045613181741751052e-01	2.492685203647634573e+00	2.497553197701616767e+00
7.281600000004484627e+02	-1.007299171094568901e-01	2.493212083496445519e+00	2.497727304053444453e+00
7.289800000004493086e+02	-9.690152534335880197e-02	2.493723146606590557e+00	2.497898531453522253e+00
7.298000000004500407e+02	-9.306977939012459067e-02	2.494210844712982933e+00	2.498064564359101514e+00
7.306200000004508865e+02	-8.923193942174938165e-02	2.494678593310226677e+00	2.498220465998367779e+00
7.314400000004517324e+02	-8.539393246457101239e-02	2.495131925471202550e+00	2.498372299064630653e+00
7.322600000004525782e+02	-8.155565087910542077e-02	2.495560348323273558e+00	2.498513084465228129e+00
7.330800000004534240e+02	-7.771447198014010127e-02	2.495969497091542699e+00	2.498650165351028463e+00
7.339000000004541562e+02	-7.386949374706257287e-02	2.496362057367074616e+00	2.498781439907249435e+00
7.347200000004550020e+02	-7.002245906383314233e-02	2.496732099516811854e+00	2.498901956474804731e+00
7.355400000004558478e+02	-6.617456794267123632e-02	2.497083436106699583e+00	2.499017227526707519e+00
7.363600000004566937e+02	-6.232143163575735306e-02	2.497412511167874438e+00	2.499129157960643610e+00
7.371800000004574258e+02	-5.847483223788008111e-02	2.497725231984806893e+00	2.499234775115554363e+00
7.380000000004582716e+02	-5.462253343738436573e-02	2.498015796863015225e+00	2.499330770007863300e+00
7.388200000004591175e+02	-5.076704547785632765e-02	2.498286262373062172e+00	2.499420812959103788e+00
7.396400000004599633e+02	-4.690674840754958941e-02	2.498541091140047410e+00	2.499504928639106893e+00
7.404600000004606954e+02	-4.305218579267588996e-02	2.498773195768364097e+00	2.499585388777452621e+00
7.412800000004615413e+02	-3.919326233425993178e-02	2.498983757394109606e+00	2.499653821705531076e+00
7.421000000004623871e+02	-3.533657697360399058e-02	2.499174252172835065e+00	2.499717439942570341e+00
7.429200000004632329e+02	-3.147306816225692999e-02	2.499345227629108823e+00	2.499775523081106954e+00
7.437400000004640788e+02	-2.761511467058609323e-02	2.499498532367592230e+00	2.499826996031411674e+00
7.445600000004648109e+02	-2.375394293060960685e-02	2.499628542725364611e+00	2.499869092593724584e+00
7.453800000004656567e+02	-1.988945836932307781e-02	2.499744876325426191e+00	2.499907680738865601e+00
7.462000000004665026e+02	-1.602511246988159999e-02	2.499840126496196024e+00	2.499934702584433399e+00
7.470200000004673484e+02	-1.216194018967011077e-02	2.499908721196086425e+00	2.499958870242689812e+00
7.478400000004680805e+02	-8.298265430633664994e-03	2.499964884175391866e+00	2.499976482355696916e+00
7.486600000004689264e+02	-4.434507445439029270e-03	2.499993445438077444e+00	2.499989553530177488e+00
7.494800000004697722e+02	-5.702838777287099056e-04	2.500006323274020836e+00	2.499992641878427069e+00
7.503000000004706180e+02	3.294431824712300630e-03	2.499999957695234976e+00	2.499992267778049282e+00
7.511200000004714639e+02	7.156831587058865712e-03	2.499971931837480454e+00	2.499983370269724059e+00
7.519400000004721960e+02	1.102120702080234063e-02	2.499927060137853374e+00	2.499967497218126944e+00
7.527600000004730418e+02	1.488410811181237886e-02	2.499861787795036427e+00	2.499947600503211298e+00
7.535800000004738877e+02	1.874756687233719923e-02	2.499773968880431685e+00	2.499917383588847741e+00
7.544000000004747335e+02	2.261355232577674443e-02	2.499666131081384801e+00	2.499880114321947566e+00
7.552200000004754656e+02	2.647231255843489339e-02	2.499539124506676924e+00	2.499839757817914787e+00
7.560400000004763115e+02	3.033573876205875389e-02	2.499391819391838521e+00	2.499788783974004502e+00
7.568600000004771573e+02	3.419746623819933801e-02	2.499228818672809993e+00	2.499736096420008380e+00
7.576800000004780031e+02	3.805517270871426605e-02	2.499041494410760844e+00	2.499672974109588885e+00
7.585000000004787353e+02	4.191589115926737386e-02	2.498835750627897756e+00	2.499602140776251868e+00
7.593200000004795811e+02	4.576919260007485807e-02	2.498611953735907942e+00	2.499528740172194841e+00
7.601400000004804269e+02	4.962754299443381673e-02	2.498364775854198250e+00	2.499444926087642571e+00
7.609600000004812728e+02	5.348353981053328987e-02	2.498098343334193672e+00	2.499359283074881866e+00
7.617800000004821186e+02	5.733644155963789346e-02	2.497814411164414938e+00	2.499263433433465131e+00
7.626000000004828507e+02	6.118740100389605946e-02	2.497508253953353741e+00	2.499160216375707400e+00
7.634200000004836966e+02	6.503736839776301515e-02	2.497180301034598315e+00	2.499049368548371675e+00
7.642400000004845424e+02	6.888864971840359674e-02	2.496838801240973460e+00	2.498937912790887950e+00
7.650600000004853882e+02	7.273257739874162964e-02	2.496472222195182056e+00	2.498813272016499276e+00
7.658800000004861204e+02	7.658169290092779746e-02	2.496088567293854865e+00	2.498687089174323361e+00
7.667000000004869662e+02	8.042237846361552367e-02	2.495684598031671086e+00	2.498551957626300002e+00
7.675200000004878120e+02	8.426085970331290143e-02	2.495258824289408484e+00	2.498411500789330386e+00
7.683400000004886579e+02	8.810114346222250314e-02	2.494817146952679643e+00	2.498263853957943148e+00
7.691600000004895037e+02	9.193753960175465867e-02	2.494351201796202844e+00	2.498108664434369075e+00
7.699800000004902358e+02	9.577308590499547525e-02	2.493866721946587539e+00	2.497948878278219986e+00
7.708000000004910817e+02	9.960305789483073213e-02	2.493362248225063915e+00	2.497780403443263353e+00
7.716200000004919275e+02	1.034333616905832171e-01	2.492840141195580728e+00	2.497605216681395568e+00
7.724400000004927733e+02	1.072589060848563730e-01	2.492300011404855020e+00	2.497422193454599260e+00
7.732600000004935055e+02	1.110810443029951605e-01	2.491735630767080600e+00	2.497235664916588327e+00
7.740800000004943513e+02	1.148971309436752353e-01	2.491147917836261882e+00	2.497041889644855406e+00
7.749000000004951971e+02	1.187157555644158813e-01	2.490551686881989468e+00	2.496842239910400885e+00
7.757200000004960430e+02	1.225312760798880907e-01	2.489930119262851349e+00	2.496636098883896260e+00
7.765400000004968888e+02	1.263425977095705144e-01	2.489290937267230941e+00	2.496421584031268015e+00
7.773600000004976209e+02	1.301488615691131223e-01	2.488625917399800880e+00	2.496201372533557894e+00
7.781800000004984668e+02	1.339550653187998042e-01	2.487948028992581939e+00	2.495972976096600515e+00
7.790000000004993126e+02	1.377540087208263542e-01	2.487249481794877148e+00	2.495737949081484164e+00
7.798200000005001584e+02	1.415502956666199741e-01	2.486526392052478496e+00	2.495498658865342279e+00
7.806400000005008906e+02	1.453431542853399761e-01	2.485790371077226446e+00	2.495253508854342162e+00
7.814600000005017364e+02	1.491322036730369227e-01	2.485032349656995709e+00	2.494999062636630072e+00
7.822800000005025822e+02	1.529175913465364300e-01	2.484253586822152471e+00	2.494743475047805692e+00
7.831000000005034281e+02	1.566940015086815130e-01	2.483457967285937151e+00	2.494477369748927753e+00
7.839200000005041602e+02	1.604739102544236740e-01	2.482638344221679283e+00	2.494207242122684853e+00
7.847400000005050060e+02	1.642476177180668684e-01	2.481801676884323182e+00	2.493923697509152326e+00
7.855600000005058519e+02	1.680174320352549322e-01	2.480944464102474711e+00	2.493639948922929506e+00
7.863800000005066977e+02	1.717788045502798011e-01	2.480071606446875077e+00	2.493346779653618839e+00
7.872000000005075435e+02	1.755381336634125877e-01	2.479178697997649117e+00	2.493048529001131719e+00
7.880200000005082757e+02	1.792939459587475914e-01	2.478260344644693358e+00	2.492743937453774983e+00
7.888400000005091215e+02	1.830409836871009777e-01	2.477328715760384714e+00	2.492433694972604030e+00
7.896600000005099673e+02	1.867868496746200313e-01	2.476378605780039877e+00	2.492116907596044317e+00
7.904800000005108132e+02	1.905265607938954331e-01	2.475404204112603423e+00	2.491792436615527961e+00
7.913000000005115453e+02	1.942620776198288324e-01	2.474413369387296502e+00	2.491461075900557542e+00
7.921200000005123911e+02	1.979890400386586091e-01	2.473398105423774140e+00	2.491127836433652654e+00
7.929400000005132370e+02	2.017140987867363511e-01	2.472370175342392784e+00	2.490781499076761385e+00
7.937600000005140828e+02	2.054364255065503631e-01	2.471321672845848028e+00	2.490431871616613613e+00
7.945800000005149286e+02	2.091487988556397781e-01	2.470255019223599469e+00	2.490077227057794218e+00
7.954000000005156608e+02	2.128526750318205651e-01	2.469169991429597921e+00	2.489714754552689424e+00
7.962200000005165066e+02	2.165580413465924836e-01	2.468063247273641458e+00	2.489344382067368855e+00
7.970400000005173524e+02	2.202568470267053935e-01	2.466934138707159718e+00	2.488970023672977039e+00
7.978600000005181982e+02	2.239460697097226671e-01	2.465791315860717869e+00	2.488586651082502765e+00
7.986800000005189304e+02	2.276315735948432617e-01	2.464627563596760940e+00	2.488200335229143523e+00
7.995000000005197762e+02	2.313101544234585638e-01	2.463443984296252776e+00	2.487807917743730890e+00
8.003200000005206221e+02	2.349825759163201300e-01	2.462243973815366971e+00	2.487405888639709239e+00
8.011400000005214679e+02	2.386503350573058735e-01	2.461023596879630126e+00	2.487001454258291222e+00
8.019600000005222000e+02	2.423067436428720800e-01	2.459785511039401129e+00	2.486585423875917744e+00
8.027800000005230459e+02	2.459634471988250415e-01	2.458528327019831483e+00	2.486166929370837941e+00
8.036000000005238917e+02	2.496096549517445862e-01	2.457250376802548875e+00	2.485744442743567983e+00
8.044200000005247375e+02	2.532498523678310964e-01	2.455953188128022546e+00	2.485309452879537861e+00
8.052400000005255833e+02	2.568846272095994254e-01	2.454639942111756845e+00	2.484870236820500455e+00
8.060600000005263155e+02	2.605117707291575990e-01	2.453306417095705072e+00	2.484426820059971952e+00
8.068800000005271613e+02	2.641332148178950345e-01	2.451955790807508251e+00	2.483976271253929724e+00
8.077000000005280071e+02	2.677465595553476518e-01	2.450586551158226101e+00	2.483519519824556987e+00
8.085200000005288530e+02	2.713493081996139478e-01	2.449198711384893201e+00	2.483056024311340426e+00
8.093400000005295851e+02	2.749483566781177335e-01	2.447788957047476011e+00	2.482587376567301884e+00
8.101600000005304310e+02	2.785394014879706837e-01	2.446365512987072943e+00	2.482112423758364272e+00
8.109800000005312768e+02	2.821219659520940448e-01	2.444918733986015003e+00	2.481631514172476294e+00
8.118000000005321226e+02	2.856992363792806855e-01	2.443459550737319574e+00	2.481144563325776708e+00
8.126200000005329684e+02	2.892699759778724067e-01	2.441976341318774057e+00	2.480650170948592415e+00
8.134400000005337006e+02	2.928299316154658882e-01	2.440478275187840662e+00	2.480148680024807373e+00
8.142600000005345464e+02	2.963852465194896646e-01	2.438957955755543416e+00	2.479646178805596790e+00
8.150800000005353922e+02	2.999302286991111788e-01	2.437424443850123801e+00	2.479132253688007381e+00
8.159000000005362381e+02	3.034664048343753140e-01	2.435871245342171587e+00	2.478617444318240270e+00
8.167200000005369702e+02	3.069995747751128601e-01	2.434297484123963962e+00	2.478088609632750572e+00
8.175400000005378160e+02	3.105190004558255334e-01	2.432704594217693472e+00	2.477562824773742456e+00
8.183600000005386619e+02	3.140333951810968527e-01	2.431097662508409307e+00	2.477025402063540049e+00
8.191800000005395077e+02	3.175384646205237638e-01	2.429466835556309157e+00	2.476484400772084093e+00
8.200000000005402399e+02	3.210341497082607742e-01	2.427822501647107778e+00	2.475932549395592375e+00
8.208200000005410857e+02	3.245211981509175114e-01	2.426163349710153128e+00	2.475375498730119528e+00
8.216400000005419315e+02	3.279994209968495333e-01	2.424477276275299520e+00	2.474817777638087968e+00
8.224600000005427773e+02	3.314714174700386096e-01	2.422782382090182374e+00	2.474249680301307652e+00
8.232800000005436232e+02	3.349338816589350620e-01	2.421064040127942185e+00	2.473678664708142350e+00
8.241000000005443553e+02	3.383854769518691574e-01	2.419327646455359027e+00	2.473104599580569385e+00
8.249200000005452011e+02	3.418312712516690666e-01	2.417577678903775062e+00	2.472519017515286244e+00
8.257400000005460470e+02	3.452677285145541175e-01	2.415807104455782728e+00	2.471927050410984705e+00
8.265600000005468928e+02	3.486901044149097739e-01	2.414018884973417656e+00	2.471332548484625136e+00
8.273800000005476249e+02	3.521069099426512583e-01	2.412213789566796329e+00	2.470729817225125746e+00
8.282000000005484708e+02	3.555149600475219773e-01	2.410392900339031197e+00	2.470123568794915681e+00
8.290200000005493166e+02	3.589155287254211513e-01	2.408553189915627613e+00	2.469507949138831648e+00
8.298400000005501624e+02	3.623038695927645048e-01	2.406690486595252754e+00	2.468889088152290689e+00
8.306600000005510083e+02	3.656781919230348010e-01	2.404817002323924591e+00	2.468262535226353194e+00
8.314800000005517404e+02	3.690491628064596630e-01	2.402924262675770528e+00	2.467633554470369361e+00
8.323000000005525862e+02	3.724137890920259375e-01	2.401013696267683351e+00	2.466996211333525313e+00
8.331200000005534321e+02	3.757550608812324500e-01	2.399086517619069436e+00	2.466356689168177851e+00
8.339400000005542779e+02	3.790936374351885352e-01	2.397142065433432112e+00	2.465703537117484245e+00
8.347600000005550100e+02	3.824233490155975468e-01	2.395181324120518429e+00	2.465051538023597999e+00
8.355800000005558559e+02	3.857436794819575354e-01	2.393201175460559327e+00	2.464394080121687480e+00
8.364000000005567017e+02	3.890540411174404078e-01	2.391206009912909103e+00	2.463726927441833858e+00
8.372200000005575475e+02	3.923506033316507824e-01	2.389190907960333732e+00	2.463054287650996432e+00
8.380400000005583934e+02	3.956401446484854589e-01	2.387163525310835865e+00	2.462380033884845609e+00
8.388600000005591255e+02	3.989136183887994624e-01	2.385113972388413828e+00	2.461699142876919488e+00
8.396800000005599713e+02	4.021807389483407214e-01	2.383051874646154200e+00	2.461010488813146324e+00
8.405000000005608172e+02	4.054399537803944908e-01	2.380968757754217791e+00	2.460315990045307544e+00
8.413200000005616630e+02	4.086850949699961100e-01	2.378875547346414709e+00	2.459616800715977547e+00
8.421400000005623951e+02	4.119159852873823802e-01	2.376761237309472641e+00	2.458915559840823217e+00
8.429600000005632410e+02	4.151429872035218849e-01	2.374630063569998395e+00	2.458205420315179968e+00
8.437800000005640868e+02	4.183563268598381457e-01	2.372480175376511902e+00	2.457488348242018006e+00
8.446000000005649326e+02	4.215585002778948764e-01	2.370316876174925369e+00	2.456763915147414323e+00
8.454200000005656648e+02	4.247513609737140206e-01	2.368139033742112876e+00	2.456038908328967985e+00
8.462400000005665106e+02	4.279282473974448386e-01	2.365941327274864836e+00	2.455307917300574072e+00
8.470600000005673564e+02	4.310958229432145794e-01	2.363728258314180763e+00	2.454570274540633257e+00
8.478800000005682023e+02	4.342515990935194026e-01	2.361498047618932894e+00	2.453826462448711609e+00
8.487000000005690481e+02	4.373955341428377164e-01	2.359253498960063311e+00	2.453077146407624198e+00
8.495200000005697802e+02	4.405297098010352852e-01	2.356991867465679125e+00	2.452322755334072291e+00
8.503400000005706261e+02	4.436495404488350891e-01	2.354713222337486922e+00	2.451561711891526496e+00
8.511600000005714719e+02	4.467605710769789185e-01	2.352421396603057158e+00	2.450800287333161354e+00
8.519800000005723177e+02	4.498562044986057495e-01	2.350113784058135202e+00	2.450027971896239887e+00
8.528000000005730499e+02	4.529437504762340305e-01	2.347787676580392002e+00	2.449250304066577844e+00
8.536200000005738957e+02	4.560174592371559199e-01	2.345442997582704692e+00	2.448473834653089654e+00
8.544400000005747415e+02	4.590782804842126197e-01	2.343085735437508088e+00	2.447684272290004515e+00
8.552600000005755874e+02	4.621273725227290075e-01	2.340714240911405675e+00	2.446895836932683199e+00
8.560800000005764332e+02	4.651672820660522900e-01	2.338322120888447930e+00	2.446097293270031781e+00
8.569000000005771653e+02	4.681925999318919396e-01	2.335917447534215263e+00	2.445298304591890570e+00
8.577200000005780112e+02	4.712029009751790287e-01	2.333498648493495864e+00	2.444491560349212556e+00
8.585400000005788570e+02	4.742034652728139288e-01	2.331064491170918629e+00	2.443679505152807518e+00
8.593600000005797028e+02	4.771898035335676025e-01	2.328615870474501026e+00	2.442862488681204258e+00
8.601800000005804350e+02	4.801663798329162680e-01	2.326147648837929349e+00	2.442039483380111342e+00
8.610000000005812808e+02	4.831312715802405511e-01	2.323667255834754641e+00	2.441211193783344946e+00
8.618200000005821266e+02	4.860767466404093962e-01	2.321168195600981310e+00	2.440380786364941379e+00
8.626400000005829725e+02	4.890144696361057308e-01	2.318658793871033019e+00	2.439544084641522836e+00
8.634600000005837046e+02	4.919394872412185538e-01	2.316130130374829399e+00	2.438702069866157895e+00
8.642800000005845504e+02	4.948468204166278639e-01	2.313587684840294756e+00	2.437854465695148853e+00
8.651000000005853963e+02	4.977430210017581569e-01	2.311030320024580753e+00	2.437000817562475774e+00
8.659200000005862421e+02	5.006278032240271125e-01	2.308457465700346045e+00	2.436144537259313569e+00
8.667400000005870879e+02	5.034984814089360494e-01	2.305870885206600107e+00	2.435283495467454262e+00
8.675600000005878201e+02	5.063570161102239897e-01	2.303271571203172385e+00	2.434414262293085773e+00
8.683800000005886659e+02	5.091989102063751993e-01	2.300654428775122273e+00	2.433546574395651696e+00
8.692000000005895117e+02	5.120307055312686151e-01	2.298021402871039065e+00	2.432666636305950814e+00
8.700200000005903576e+02	5.148460007313429010e-01	2.295378444817980146e+00	2.431785038398751819e+00
8.708400000005910897e+02	5.176489303356798244e-01	2.292717939787941361e+00	2.430899486637037477e+00
8.716600000005919355e+02	5.204400247426487214e-01	2.290043780849883248e+00	2.430005462468338262e+00
8.724800000005927814e+02	5.232145877383642674e-01	2.287356886053558913e+00	2.429109666211423324e+00
8.733000000005936272e+02	5.259730076280143551e-01	2.284656114182503917e+00	2.428208926351415720e+00
8.741200000005944730e+02	5.287230552942734363e-01	2.281934599756055615e+00	2.427303573769612921e+00
8.749400000005952052e+02	5.314556303875060950e-01	2.279204518468770146e+00	2.426391278924086237e+00
8.757600000005960510e+02	5.341744091644002879e-01	2.276458636843504912e+00	2.425481902102343490e+00
8.765800000005968968e+02	5.368813373594061300e-01	2.273701054929134546e+00	2.424557443825409830e+00
8.774000000005977427e+02	5.395740940213069603e-01	2.270927989137543790e+00	2.423633811738056032e+00
8.782200000005984748e+02	5.422495250569506764e-01	2.268139270710701982e+00	2.422704996718502368e+00
8.790400000005993206e+02	5.449131896444099343e-01	2.265340092776256142e+00	2.421775171284607175e+00
8.798600000006001665e+02	5.475550465004419554e-01	2.262525449689275270e+00	2.420832612713579302e+00
8.806800000006010123e+02	5.501947897045919023e-01	2.259697002524409193e+00	2.419894161131749044e+00
8.815000000006018581e+02	5.528125036140223436e-01	2.256856245171135811e+00	2.418945720071223882e+00
8.823200000006025903e+02	5.554162998027049047e-01	2.253999779742239529e+00	2.417989458317144624e+00
8.831400000006034361e+02	5.580063574731561893e-01	2.251131262309366221e+00	2.417034354740046354e+00
8.839600000006042819e+02	5.605784039195949031e-01	2.248250637470222024e+00	2.416074484890765817e+00
8.847800000006051278e+02	5.631378782759554058e-01	2.245357433706255623e+00	2.415110931989866483e+00
8.856000000006058599e+02	5.656825938632557005e-01	2.242449540704950284e+00	2.414139622230873972e+00
8.864200000006067057e+02	5.682136123557908203e-01	2.239525925577534160e+00	2.413169709545884167e+00
8.872400000006075516e+02	5.707255851492480936e-01	2.236593887281244974e+00	2.412188193536174197e+00
8.880600000006083974e+02	5.732267241452947415e-01	2.233645203877866248e+00	2.411207026455377544e+00
8.888800000006091295e+02	5.757110006640326905e-01	2.230689390199271926e+00	2.410218250167255771e+00
8.897000000006099754e+02	5.781783619687071996e-01	2.227710110913512231e+00	2.409231052055890832e+00
8.905200000006108212e+02	5.806348356798644028e-01	2.224728848046675367e+00	2.408231438027726323e+00
8.913400000006116670e+02	5.830711526366003650e-01	2.221728431727973518e+00	2.407233254990838400e+00
8.921600000006125128e+02	5.854927696327905107e-01	2.218717658867101594e+00	2.406235396498573209e+00
8.929800000006132450e+02	5.879016166373574048e-01	2.215698470494457339e+00	2.405222022870377341e+00
8.938000000006140908e+02	5.902924641599666122e-01	2.212661029100180698e+00	2.404210247442029935e+00
8.946200000006149367e+02	5.926674611534760162e-01	2.209614961265602417e+00	2.403196643333438853e+00
8.954400000006157825e+02	5.950283248933706526e-01	2.206552004550916823e+00	2.402176841660472739e+00
8.962600000006165146e+02	5.973726440086639666e-01	2.203483444965779192e+00	2.401153479740667063e+00
8.970800000006173605e+02	5.996997634059634263e-01	2.200398686413809646e+00	2.400124051042076267e+00
8.979000000006182063e+02	6.020138429175078132e-01	2.197300714603284355e+00	2.399092455204912877e+00
8.987200000006190521e+02	6.043098879208660401e-01	2.194192251994933507e+00	2.398056709659797114e+00
8.995400000006198979e+02	6.065904800412043052e-01	2.191076528516423316e+00	2.397018011480044120e+00
9.003600000006206301e+02	6.088573950322481165e-01	2.187946366085447014e+00	2.395973864442245915e+00
9.011800000006214759e+02	6.111065833654441004e-01	2.184801276568568706e+00	2.394927530247179526e+00
9.020000000006223217e+02	6.133351014882473251e-01	2.181647719372128869e+00	2.393877775378022932e+00
9.028200000006231676e+02	6.155532799454919157e-01	2.178481270228102229e+00	2.392817138867131099e+00
9.036400000006238997e+02	6.177526963905279889e-01	2.175301555405536824e+00	2.391760993506712119e+00
9.044600000006247456e+02	6.199324033366711006e-01	2.172114485928289707e+00	2.390697402286196649e+00
9.052800000006255914e+02	6.220997925428306541e-01	2.168917745189091306e+00	2.389631282593761785e+00
9.061000000006264372e+02	6.242495625772792600e-01	2.165705496319833223e+00	2.388562409244780138e+00
9.069200000006271694e+02	6.263865428808942371e-01	2.162485346839496891e+00	2.387487665527622482e+00
9.077400000006280152e+02	6.285010689310778220e-01	2.159251812029765460e+00	2.386409746608900928e+00
9.085600000006288610e+02	6.306023472594302071e-01	2.156007919278949636e+00	2.385329121622306925e+00
9.093800000006297068e+02	6.326842120028133287e-01	2.152753742148261651e+00	2.384242560408602163e+00
9.102000000006305527e+02	6.347512908868475634e-01	2.149489338081459255e+00	2.383155197519081891e+00
9.110200000006312848e+02	6.368005912063066098e-01	2.146211326989852175e+00	2.382063674701572431e+00
9.118400000006321307e+02	6.388316398979873023e-01	2.142926017219981105e+00	2.380968162207572458e+00
9.126600000006329765e+02	6.408517911579110216e-01	2.139627632773126287e+00	2.379867568427399771e+00
9.134800000006338223e+02	6.428497724628420285e-01	2.136320499867890188e+00	2.378764928162075076e+00
9.143000000006345545e+02	6.448304632952542859e-01	2.133004352274202375e+00	2.377656728602059122e+00
9.151200000006354003e+02	6.467950825505547341e-01	2.129678201790269121e+00	2.376550691121663395e+00
9.159400000006362461e+02	6.487454796906465537e-01	2.126339360347896168e+00	2.375439351376647856e+00
9.167600000006370919e+02	6.506736744359221669e-01	2.122995016994201567e+00	2.374325156516972513e+00
9.175800000006379378e+02	6.525866639581994200e-01	2.119634195205925664e+00	2.373204191890700088e+00
9.184000000006386699e+02	6.544820825929777985e-01	2.116268271992211680e+00	2.372079977120750804e+00
9.192200000006395157e+02	6.563639649242397622e-01	2.112893172018798893e+00	2.370954596934689462e+00
9.200400000006403616e+02	6.582222694499029192e-01	2.109502943281221121e+00	2.369827799120543865e+00
9.208600000006412074e+02	6.600646938775015515e-01	2.106108018302580653e+00	2.368693318782178814e+00
9.216800000006419396e+02	6.618916717776636149e-01	2.102702248595221146e+00	2.367558928220548697e+00
9.225000000006427854e+02	6.636982631441631364e-01	2.099287951606092051e+00	2.366420306711143784e+00
9.233200000006436312e+02	6.654873539095139678e-01	2.095862665065272523e+00	2.365280040118982630e+00
9.241400000006444770e+02	6.672618393039300155e-01	2.092431931270056111e+00	2.364137240327365497e+00
9.249600000006453229e+02	6.690201860683542279e-01	2.088990077744709684e+00	2.362986259454170845e+00
9.257800000006460550e+02	6.707534121910455616e-01	2.085536742281470346e+00	2.361839898260324588e+00
9.266000000006469008e+02	6.724754182964839400e-01	2.082076858504964711e+00	2.360682153608907985e+00
9.274200000006477467e+02	6.741791357630892989e-01	2.078606955743288687e+00	2.359528011732573649e+00
9.282400000006485925e+02	6.758619982250699820e-01	2.075129910026900060e+00	2.358369195777765270e+00
9.290600000006493246e+02	6.775274104289455979e-01	2.071640600305885815e+00	2.357206299974333508e+00
9.298800000006501705e+02	6.791765723686711276e-01	2.068149399359279439e+00	2.356040815048694892e+00
9.307000000006510163e+02	6.808044849911935037e-01	2.064646531816027419e+00	2.354873701299237787e+00
9.315200000006518621e+02	6.824175889839314557e-01	2.061131053778789024e+00	2.353701152598527635e+00
9.323400000006525943e+02	6.840130251262184213e-01	2.057613443823704813e+00	2.352529409058364607e+00
9.331600000006534401e+02	6.855887899603655411e-01	2.054086261961353355e+00	2.351355793085926127e+00
9.339800000006542859e+02	6.871499629844202151e-01	2.050547067382657573e+00	2.350174087898264652e+00
9.348000000006551318e+02	6.886834578222443826e-01	2.047003254342320666e+00	2.348991306819393277e+00
9.356200000006559776e+02	6.902085082169473473e-01	2.043451546848704226e+00	2.347809091411911186e+00
9.364400000006567097e+02	6.917086235251656001e-01	2.039891105405663652e+00	2.346620948711904742e+00
9.372600000006575556e+02	6.931926755574081556e-01	2.036323494056072381e+00	2.345432133437421296e+00
9.380800000006584014e+02	6.946577850934696485e-01	2.032747972192987973e+00	2.344242534401042910e+00
9.389000000006592472e+02	6.961105997869405648e-01	2.029168188926238514e+00	2.343047048070567850e+00
9.397200000006599794e+02	6.975346317403394725e-01	2.025577441667312240e+00	2.341849883569871782e+00
9.405400000006608252e+02	6.989481947115863125e-01	2.021979809695417352e+00	2.340652037808979014e+00
9.413600000006616710e+02	7.003358626133743270e-01	2.018372217485845610e+00	2.339449689380526998e+00
9.421800000006625169e+02	7.017063898252158261e-01	2.014761631825210397e+00	2.338246258406399214e+00
9.430000000006633627e+02	7.030666866705134188e-01	2.011142375239179270e+00	2.337038738876131561e+00
9.438200000006640948e+02	7.044009435386913154e-01	2.007516951272800831e+00	2.335830666539543632e+00
9.446400000006649407e+02	7.057200941854624432e-01	2.003883574299601733e+00	2.334620387177274825e+00
9.454600000006657865e+02	7.070188319889388895e-01	2.000246874183036372e+00	2.333408239611321378e+00
9.462800000006666323e+02	7.082990365830501567e-01	1.996598000968821118e+00	2.332189327813108726e+00
9.471000000006673645e+02	7.095567685204808850e-01	1.992947046863924099e+00	2.330972384243361617e+00
9.479200000006682103e+02	7.108028423802345008e-01	1.989286309081507609e+00	2.329755068409927965e+00
9.487400000006690561e+02	7.120264050226134955e-01	1.985622753173604593e+00	2.328533493948160338e+00
9.495600000006699020e+02	7.132294245173338432e-01	1.981949064642591463e+00	2.327308760485776062e+00
9.503800000006706341e+02	7.144135769633448430e-01	1.978273322998254091e+00	2.326081272321376403e+00
9.512000000006714799e+02	7.155793790735759385e-01	1.974588625981077206e+00	2.324852577095390505e+00
9.520200000006723258e+02	7.167319335141490999e-01	1.970900431699841748e+00	2.323625291777986934e+00
9.528400000006731716e+02	7.178574400914846665e-01	1.967202541501196666e+00	2.322393791337380442e+00
9.536600000006740174e+02	7.189664256249370666e-01	1.963501595436917491e+00	2.321155378634265354e+00
9.544800000006747496e+02	7.200597249548627010e-01	1.959792617772531775e+00	2.319921896748404322e+00
9.553000000006755954e+02	7.211281076995837980e-01	1.956081534795605981e+00	2.318689304083375813e+00
9.561200000006764412e+02	7.221807810982986409e-01	1.952364362946143572e+00	2.317443488215029657e+00
9.569400000006772871e+02	7.232120073854910736e-01	1.948638416444716137e+00	2.316204912592180420e+00
9.577600000006780192e+02	7.242266846001160774e-01	1.944911082770555133e+00	2.314961487468982781e+00
9.585800000006788650e+02	7.252206876207634156e-01	1.941174860807083347e+00	2.313718182800457601e+00
9.594000000006797109e+02	7.261961345358353137e-01	1.937437636576734290e+00	2.312471094042537700e+00
9.602200000006805567e+02	7.271540835397741764e-01	1.933694293155845845e+00	2.311224301161648675e+00
9.610400000006814025e+02	7.280904062714284031e-01	1.929945858359181976e+00	2.309974809680189978e+00
9.618600000006821347e+02	7.290081045558211015e-01	1.926192704375643272e+00	2.308723216131596256e+00
9.626800000006829805e+02	7.299058595212251088e-01	1.922436582187730947e+00	2.307469806879639762e+00
9.635000000006838263e+02	7.307848509639635060e-01	1.918673893949527365e+00	2.306215038233244918e+00
9.643200000006846722e+02	7.316429456394279995e-01	1.914903138764437296e+00	2.304960787487264184e+00
9.651400000006854043e+02	7.324833941122897984e-01	1.911131798513846958e+00	2.303702432966786340e+00
9.659600000006862501e+02	7.333027748918392597e-01	1.907355223072400019e+00	2.302444836867741706e+00
9.667800000006870960e+02	7.341035326873253108e-01	1.903577817898721491e+00	2.301184567565830452e+00
9.676000000006879418e+02	7.348854836097449272e-01	1.899791007953328670e+00	2.299924289094335439e+00
9.684200000006886739e+02	7.356474493425957384e-01	1.896001061635964824e+00	2.298658185179360824e+00
9.692400000006895198e+02	7.363903406541846275e-01	1.892209781320435269e+00	2.297395338904311579e+00
9.700600000006903656e+02	7.371141146698165780e-01	1.888415441550204799e+00	2.296131351488795325e+00
9.708800000006912114e+02	7.378185056085674320e-01	1.884616008020958411e+00	2.294865175013702352e+00
9.717000000006920573e+02	7.384996253797718735e-01	1.880810532323143658e+00	2.293594140041244067e+00
9.725200000006927894e+02	7.391684725555348612e-01	1.877004060013915510e+00	2.292326348398801450e+00
9.733400000006936352e+02	7.398094576053620974e-01	1.873196604304606883e+00	2.291057995293813931e+00
9.741600000006944811e+02	7.404346925649812894e-01	1.869382114323733912e+00	2.289783651627274708e+00
9.749800000006953269e+02	7.410371798679821209e-01	1.865568439276492629e+00	2.288513914596603804e+00
9.758000000006960590e+02	7.416243249014096151e-01	1.861746738260556810e+00	2.287240312057167380e+00
9.766200000006969049e+02	7.421881469941996601e-01	1.857924435350180037e+00	2.285967138461189929e+00
9.774400000006977507e+02	7.427367488696259290e-01	1.854099042625949378e+00	2.284688801072568332e+00
9.782600000006985965e+02	7.432644015037189744e-01	1.850269258164013220e+00	2.283415901964308325e+00
9.790800000006994424e+02	7.437709422480247579e-01	1.846440695312544511e+00	2.282138778244306998e+00
9.799000000007001745e+02	7.442560081742010114e-01	1.842606562876724974e+00	2.280857678963101431e+00
9.807200000007010203e+02	7.447233610541035276e-01	1.838769477164988952e+00	2.279581646147774698e+00
9.815400000007018662e+02	7.451707800443461149e-01	1.834933094081121929e+00	2.278303998688729681e+00
9.823600000007027120e+02	7.455979541574184744e-01	1.831092570503703554e+00	2.277023440927138154e+00
9.831800000007034441e+02	7.460088124741344195e-01	1.827248110381010093e+00	2.275741003587432587e+00
9.840000000007042900e+02	7.463947076522151614e-01	1.823402334154848425e+00	2.274460333204676665e+00
9.848200000007051358e+02	7.467654625786406264e-01	1.819557635673716867e+00	2.273177856415081965e+00
9.856400000007059816e+02	7.471098679319750913e-01	1.815708840151078807e+00	2.271894778185476138e+00
9.864600000007068274e+02	7.474378010818722995e-01	1.811859706192569863e+00	2.270609805811707904e+00
9.872800000007075596e+02	7.477501589612739474e-01	1.808007375512778125e+00	2.269328753458985215e+00
9.881000000007084054e+02	7.480390590707869380e-01	1.804153813468562184e+00	2.268041855598405654e+00
9.889200000007092513e+02	7.483049285371539128e-01	1.800298316973607760e+00	2.266757449095126553e+00
9.897400000007100971e+02	7.485561754753481400e-01	1.796442603522413695e+00	2.265473045951733599e+00
9.905600000007108292e+02	7.487808316384648721e-01	1.792585989795798307e+00	2.264188911602503573e+00
9.913800000007116751e+02	7.489953342557981175e-01	1.788725863220107293e+00	2.262900552533781084e+00
9.922000000007125209e+02	7.491824379996644412e-01	1.784868241270684663e+00	2.261614533488319090e+00
9.930200000007133667e+02	7.493576019103322938e-01	1.781007627756318490e+00	2.260329080587226702e+00
9.938400000007140989e+02	7.495034460555460853e-01	1.777145433169724065e+00	2.259039890714062970e+00
9.946600000007149447e+02	7.496303416604858105e-01	1.773284514249795274e+00	2.257754391065103672e+00
9.954800000007157905e+02	7.497439553187508210e-01	1.769421662769826487e+00	2.256463793039133137e+00
9.963000000007166364e+02	7.498340363119366803e-01	1.765559884276112435e+00	2.255178356983360555e+00
9.971200000007174822e+02	7.499063270133987658e-01	1.761695102299395854e+00	2.253890043972535118e+00
9.979400000007182143e+02	7.499514842979685403e-01	1.757830059612236928e+00	2.252601542528921641e+00
9.987600000007158769e+02	7.499823481646320511e-01	1.753969742687097488e+00	2.251312596012686296e+00
9.995800000007121753e+02	7.499932884045418247e-01	1.750102701881805167e+00	2.250025581102365280e+00
1.000400000000708474e+03	7.499850127638719721e-01	1.746237848645377122e+00	2.248739014515827694e+00
1.001220000000704772e+03	7.499565841225018792e-01	1.742373858017586485e+00	2.247451209333900746e+00
1.002040000000701070e+03	7.499069170243505278e-01	1.738510314952936398e+00	2.246163945249285643e+00
1.002860000000697255e+03	7.498386788310327233e-01	1.734648712267673254e+00	2.244873266305095427e+00
1.003680000000693553e+03	7.497481184567600376e-01	1.730783677078910898e+00	2.243586735289207823e+00
1.004500000000689852e+03	7.496402213185101582e-01	1.726922234193762229e+00	2.242299129775308764e+00
1.005320000000686150e+03	7.495111900894176893e-01	1.723058635633214264e+00	2.241012690323231915e+00
1.006140000000682335e+03	7.493608427546543105e-01	1.719199277515698121e+00	2.239728515587575686e+00
1.006960000000678633e+03	7.491919800256422457e-01	1.715339837013018176e+00	2.238439261779197054e+00
1.007780000000674931e+03	7.490047047529967417e-01	1.711478113711060178e+00	2.237150469630417415e+00
1.008600000000671230e+03	7.487965250375241411e-01	1.707619323304631065e+00	2.235865170848131189e+00
1.009420000000667414e+03	7.485679997381448070e-01	1.703763571657161968e+00	2.234579534226343700e+00
1.010240000000663713e+03	7.483176225899216272e-01	1.699907218543879051e+00	2.233294378628881471e+00
1.011060000000660011e+03	7.480503312176317587e-01	1.696052303664341121e+00	2.232011051887596409e+00
1.011880000000656310e+03	7.477627298939188982e-01	1.692196229566028221e+00	2.230724670581479607e+00
1.012700000000652494e+03	7.474579720511644876e-01	1.688348041083866935e+00	2.229440124576365090e+00
1.013520000000648793e+03	7.471317202588664275e-01	1.684498064684500251e+00	2.228156670675898177e+00
1.014340000000645091e+03	7.467798936432090695e-01	1.680649323530369887e+00	2.226875285590675269e+00
1.015160000000641276e+03	7.464104681462268021e-01	1.676801390515796353e+00	2.225591102414692379e+00
1.015980000000637574e+03	7.460256062895630480e-01	1.672955195160285236e+00	2.224309510855097649e+00
1.016800000000633872e+03	7.456196534837449263e-01	1.669114382702403532e+00	2.223027941896230431e+00
1.017620000000630171e+03	7.451895305113384049e-01	1.665273101479926243e+00	2.221747720991233077e+00
1.018440000000626355e+03	7.447451431815315104e-01	1.661433087741220671e+00	2.220471775064810860e+00
1.019260000000622654e+03	7.442773896640533238e-01	1.657597806706800903e+00	2.219192408572193020e+00
1.020080000000618952e+03	7.437932182806856751e-01	1.653764604584567088e+00	2.217914919871059709e+00
1.020900000000615250e+03	7.432843451170307869e-01	1.649935049984971425e+00	2.216635879153759259e+00
1.021720000000611435e+03	7.427608883273153495e-01	1.646105914987093577e+00	2.215359352164105289e+00
1.022540000000607733e+03	7.422192086591650195e-01	1.642280327709955579e+00	2.214084992066687185e+00
1.023360000000604032e+03	7.416505667376331878e-01	1.638455556954292014e+00	2.212810133922332501e+00
1.024180000000600330e+03	7.410676680217744838e-01	1.634637977528321739e+00	2.211539479481005710e+00
1.025000000000596629e+03	7.404654180009044850e-01	1.630821626143591274e+00	2.210265628351589129e+00
1.025820000000592700e+03	7.398379886427248753e-01	1.627006955694584978e+00	2.208995949574990902e+00
1.026640000000588998e+03	7.391944376808246009e-01	1.623196100429380895e+00	2.207725409833121599e+00
1.027460000000585296e+03	7.385327831621607553e-01	1.619392271151255835e+00	2.206452480840382702e+00
1.028280000000581595e+03	7.378509427546017241e-01	1.615587629397548408e+00	2.205187730098365773e+00
1.029100000000577893e+03	7.371467904459909626e-01	1.611789018197530510e+00	2.203921878771734288e+00
1.029920000000574191e+03	7.364267273230380439e-01	1.607988048602138509e+00	2.202657309509018724e+00
1.030740000000570490e+03	7.356839920920800191e-01	1.604199058379392806e+00	2.201391574311123200e+00
1.031560000000566788e+03	7.349242750164940441e-01	1.600410229718398636e+00	2.200129877461658445e+00
1.032380000000562859e+03	7.341396002239770624e-01	1.596628790714633261e+00	2.198866850366644421e+00
1.033200000000559157e+03	7.333437211914823894e-01	1.592848147094532596e+00	2.197607337375109715e+00
1.034020000000555456e+03	7.325197275818300380e-01	1.589070108935018988e+00	2.196348652429007231e+00
1.034840000000551754e+03	7.316872924131596623e-01	1.585298994825164565e+00	2.195089455916310772e+00
1.035660000000548052e+03	7.308282387342472930e-01	1.581530625324370165e+00	2.193837390211792471e+00
1.036480000000544351e+03	7.299490925267393404e-01	1.577766068406977418e+00	2.192582081861170540e+00
1.037300000000540649e+03	7.290497209989775795e-01	1.574009511141437390e+00	2.191329697702473212e+00
1.038120000000536947e+03	7.281336278031145248e-01	1.570252707762955779e+00	2.190071978597404545e+00
1.038940000000533018e+03	7.271975066749571948e-01	1.566505911899934489e+00	2.188830219175412317e+00
1.039760000000529317e+03	7.262405164893140919e-01	1.562762778634866567e+00	2.187577132811429514e+00
1.040580000000525615e+03	7.252718126714714497e-01	1.559022667974863552e+00	2.186331192587730232e+00
1.041400000000521914e+03	7.242767616949448151e-01	1.555286161804661837e+00	2.185087078689343709e+00
1.042220000000518212e+03	7.232617714902920270e-01	1.551558407141669704e+00	2.183847503005290847e+00
1.043040000000514510e+03	7.222309045620612933e-01	1.547837701257362752e+00	2.182600980379356681e+00
1.043860000000510809e+03	7.211804632815859151e-01	1.544114942780093536e+00	2.181365278954108256e+00
1.044680000000506880e+03	7.201079046957356011e-01	1.540405582156219699e+00	2.180125581299244608e+00
1.045500000000503178e+03	7.190214513336057323e-01	1.536699449815567498e+00	2.178889759049569275e+00
1.046320000000499476e+03	7.179122701803943851e-01	1.532993571861778648e+00	2.177657165656354810e+00
1.047140000000495775e+03	7.167842664114931761e-01	1.529297361051504156e+00	2.176427277174734165e+00
1.047960000000492073e+03	7.156382503526342864e-01	1.525608454437391570e+00	2.175195529135395045e+00
1.048780000000488371e+03	7.144738939855485027e-01	1.521924759590338017e+00	2.173968052514441140e+00
1.049600000000484670e+03	7.132856854971443283e-01	1.518246144856147062e+00	2.172740027722449785e+00
1.050420000000480968e+03	7.120844842183948753e-01	1.514576373882794647e+00	2.171519092347156121e+00
1.051240000000477039e+03	7.108614667678271326e-01	1.510909049053343445e+00	2.170293226196953196e+00
1.052060000000473337e+03	7.096182827966810436e-01	1.507248269944290398e+00	2.169074852695512146e+00
1.052880000000469636e+03	7.083622952283856744e-01	1.503594834346869025e+00	2.167854902004248796e+00
1.053700000000465934e+03	7.070809855643374053e-01	1.499948880555967756e+00	2.166641766478734077e+00
1.054520000000462232e+03	7.057801265696292958e-01	1.496308469059895341e+00	2.165429144494883218e+00
1.055340000000458531e+03	7.044658739127007685e-01	1.492677334609343154e+00	2.164218107035066563e+00
1.056160000000454829e+03	7.031310551714674562e-01	1.489052490437623888e+00	2.163007227653842790e+00
1.056980000000450900e+03	7.017765334417079837e-01	1.485431618829729850e+00	2.161803893373434704e+00
1.057800000000447199e+03	7.004052269000512476e-01	1.481821293865426048e+00	2.160600056786617262e+00
1.058620000000443497e+03	6.990142821862610489e-01	1.478216876954722370e+00	2.159397538756449908e+00
1.059440000000439795e+03	6.976042232491204143e-01	1.474614647666786738e+00	2.158195536579647467e+00
1.060260000000436094e+03	6.961755194101648669e-01	1.471025197225778403e+00	2.156999261901405340e+00
1.061080000000432392e+03	6.947276397277089011e-01	1.467442666318099498e+00	2.155806248505905298e+00
1.061900000000428690e+03	6.932645884537470549e-01	1.463866218297677158e+00	2.154614770380335109e+00
1.062720000000424989e+03	6.917820023551574105e-01	1.460299952236812526e+00	2.153425712182628349e+00
1.063540000000421060e+03	6.902771072108025985e-01	1.456739009566860865e+00	2.152237117108856346e+00
1.064360000000417358e+03	6.887606321145298693e-01	1.453183574249097942e+00	2.151054894000283824e+00
1.065180000000413656e+03	6.872219235686882755e-01	1.449643630752484480e+00	2.149876712503402398e+00
1.066000000000409955e+03	6.856656846611524081e-01	1.446106054819099374e+00	2.148692751196841666e+00
1.066820000000406253e+03	6.840881065544464068e-01	1.442578399009251111e+00	2.147520127313431004e+00
1.067640000000402551e+03	6.824965670741284240e-01	1.439054326401620232e+00	2.146342848627629252e+00
1.068460000000398850e+03	6.808840680222240094e-01	1.435542603021326080e+00	2.145172607024330436e+00
1.069280000000394921e+03	6.792538338473615989e-01	1.432039733530153569e+00	2.144001312249053992e+00
1.070100000000391219e+03	6.776089602926144151e-01	1.428547713564670696e+00	2.142840486200489725e+00
1.070920000000387518e+03	6.759417516766469403e-01	1.425056985882197536e+00	2.141677226212160612e+00
1.071740000000383816e+03	6.742608704134013253e-01	1.421580617620025633e+00	2.140515521347353900e+00
1.072560000000380114e+03	6.725580853784348667e-01	1.418109060737599014e+00	2.139360500261882070e+00
1.073380000000376413e+03	6.708386213563896083e-01	1.414649311660984399e+00	2.138207894843142221e+00
1.074200000000372711e+03	6.691063533486498738e-01	1.411195494197268197e+00	2.137057830666330815e+00
1.075020000000369009e+03	6.673481581646818483e-01	1.407752197324799948e+00	2.135907934650491669e+00
1.075840000000365080e+03	6.655782839168726817e-01	1.404321809868852355e+00	2.134763393375074259e+00
1.076660000000361379e+03	6.637868629585653713e-01	1.400896076226141318e+00	2.133622292106313267e+00
1.077480000000357677e+03	6.619790642658556212e-01	1.397478507853892049e+00	2.132486661616379564e+00
1.078300000000353975e+03	6.601523250217052885e-01	1.394076133180870869e+00	2.131352678949680168e+00
1.079120000000350274e+03	6.583118351219552356e-01	1.390673995380978356e+00	2.130217482108264893e+00
1.079940000000346572e+03	6.564463455736314623e-01	1.387289622276980827e+00	2.129089265471450609e+00
1.080760000000342870e+03	6.545732544818499976e-01	1.383914646306542373e+00	2.127960829481564620e+00
1.081580000000338941e+03	6.526810380310984483e-01	1.380544768355583152e+00	2.126840544771827712e+00
1.082400000000335240e+03	6.507669718423940708e-01	1.377188554483535388e+00	2.125720528185278013e+00
1.083220000000331538e+03	6.488347099020602693e-01	1.373837528066563118e+00	2.124604585391386635e+00
1.084040000000327836e+03	6.468936230853864489e-01	1.370502693577168030e+00	2.123491519840623454e+00
1.084860000000324135e+03	6.449251687246410070e-01	1.367173885491573149e+00	2.122384949163334866e+00
1.085680000000320433e+03	6.429450515500858554e-01	1.363855845316636728e+00	2.121276540554750234e+00
1.086500000000316732e+03	6.409477555800534576e-01	1.360548273531815067e+00	2.120172392021258290e+00
1.087320000000313030e+03	6.389320865397858373e-01	1.357250969910245963e+00	2.119076921691045889e+00
1.088140000000309101e+03	6.369008707735307473e-01	1.353959836926441618e+00	2.117979256271947275e+00
1.088960000000305399e+03	6.348539191415589755e-01	1.350690634808135782e+00	2.116888940587353218e+00
1.089780000000301698e+03	6.327810371987850901e-01	1.347422647786882699e+00	2.115797523698793814e+00
1.090600000000297996e+03	6.307032440172668508e-01	1.344167270297455419e+00	2.114717313327886927e+00
1.091420000000294294e+03	6.286036384601212390e-01	1.340927150061109296e+00	2.113633528471606127e+00
1.092240000000290593e+03	6.264879491168232617e-01	1.337690502814453675e+00	2.112553300751158769e+00
1.093060000000286891e+03	6.243572393734181381e-01	1.334470668845083363e+00	2.111483329653453200e+00
1.093880000000282962e+03	6.222055355688698164e-01	1.331257347112470013e+00	2.110410343675207745e+00
1.094700000000279260e+03	6.200391631424659877e-01	1.328056842918422964e+00	2.109343970341643448e+00
1.095520000000275559e+03	6.178610859370796682e-01	1.324868530930547017e+00	2.108281642600992267e+00
1.096340000000271857e+03	6.156598637951831154e-01	1.321690094155520301e+00	2.107223104603315633e+00
1.097160000000268155e+03	6.134433106616425935e-01	1.318523650224759480e+00	2.106167759837075160e+00
1.097980000000264454e+03	6.112126906039070384e-01	1.315370785291375633e+00	2.105112973844867508e+00
1.098800000000260752e+03	6.089629635706540478e-01	1.312225767471849602e+00	2.104067863332517163e+00
1.099620000000257050e+03	6.067008273934846319e-01	1.309091281002494611e+00	2.103023700069796664e+00
1.100440000000253121e+03	6.044198950191752573e-01	1.305973020084183034e+00	2.101981141117272855e+00
1.101260000000249420e+03	6.021273262973815266e-01	1.302864381761757562e+00	2.100948680801866253e+00
1.102080000000245718e+03	5.998152665584580712e-01	1.299768792534654160e+00	2.099914032342101056e+00
1.102900000000242017e+03	5.974879759029443349e-01	1.296681389125418526e+00	2.098888714044296666e+00
1.103720000000238315e+03	5.951425912555632358e-01	1.293610742674059289e+00	2.097863154757729998e+00
1.104540000000234613e+03	5.927845851250450604e-01	1.290550908195645219e+00	2.096842416675114951e+00
1.105360000000230912e+03	5.904087942062351546e-01	1.287503608985419268e+00	2.095826372891931744e+00
1.106180000000226983e+03	5.880161535413108709e-01	1.284467589954094713e+00	2.094815449505864624e+00
1.107000000000223281e+03	5.856124633205131991e-01	1.281444805984458313e+00	2.093807012854261629e+00
1.107820000000219579e+03	5.831887247836823329e-01	1.278434212075666432e+00	2.092803442976398642e+00
1.108640000000215878e+03	5.807544996604830922e-01	1.275437679699455096e+00	2.091803620699561606e+00
1.109460000000212176e+03	5.782999256023991785e-01	1.272449842820770005e+00	2.090810819564830503e+00
1.110280000000208474e+03	5.758300464349688230e-01	1.269474885061138814e+00	2.089817166968356066e+00
1.111100000000204773e+03	5.733480274197718662e-01	1.266517811305437169e+00	2.088828718140761431e+00
1.111920000000201071e+03	5.708484483644497010e-01	1.263570655308174473e+00	2.087849056182827123e+00
1.112740000000197142e+03	5.683365269231019923e-01	1.260634157699006330e+00	2.086869059860641862e+00
1.113560000000193440e+03	5.658059450276655689e-01	1.257711526856359008e+00	2.085898097939025142e+00
1.114380000000189739e+03	5.632633265785802479e-01	1.254804770430581806e+00	2.084926579917731448e+00
1.115200000000186037e+03	5.607052072301986767e-01	1.251909134486960617e+00	2.083962558283704247e+00
1.116020000000182335e+03	5.581311241347559626e-01	1.249029295477191992e+00	2.083001524563075968e+00
1.116840000000178634e+03	5.555450720460811675e-01	1.246154520902278851e+00	2.082045674818664871e+00
1.117660000000174932e+03	5.529415963892424513e-01	1.243303020336278486e+00	2.081090510771572255e+00
1.118480000000171003e+03	5.503194465052037021e-01	1.240459258813384036e+00	2.080146340581793929e+00
1.119300000000167302e+03	5.476898910195081571e-01	1.237630508570064958e+00	2.079201776477351160e+00
1.120120000000163600e+03	5.450388137276319656e-01	1.234816180761823423e+00	2.078263086577070595e+00
1.120940000000159898e+03	5.423784150745578625e-01	1.232012500179903824e+00	2.077329784056880069e+00
1.121760000000156197e+03	5.397046590762635265e-01	1.229226994773595649e+00	2.076400546436791394e+00
1.122580000000152495e+03	5.370134195720542847e-01	1.226451715428308775e+00	2.075475688492175230e+00
1.123400000000148793e+03	5.343099233274669624e-01	1.223690655152452456e+00	2.074554957925678789e+00
1.124220000000145092e+03	5.315883503626210871e-01	1.220948020103480802e+00	2.073639524490353825e+00
1.125040000000141163e+03	5.288580616798366218e-01	1.218216162556604587e+00	2.072729612234777363e+00
1.125860000000137461e+03	5.261113500730354442e-01	1.215495216246954335e+00	2.071823162533860341e+00
1.126680000000133759e+03	5.233492523290835807e-01	1.212794071179091659e+00	2.070923372222224224e+00
1.127500000000130058e+03	5.205740571781093395e-01	1.210104919230200249e+00	2.070026233550970041e+00
1.128320000000126356e+03	5.177860793771592585e-01	1.207431251163379127e+00	2.069135559336277463e+00
1.129140000000122654e+03	5.149852974409233619e-01	1.204768301310329637e+00	2.068249230024919783e+00
1.129960000000118953e+03	5.121674430480959161e-01	1.202122449824722494e+00	2.067365055171294319e+00
1.130780000000115251e+03	5.093383835693894301e-01	1.199492027667057092e+00	2.066488620615708260e+00
1.131600000000111322e+03	5.064940960619939148e-01	1.196876056391504406e+00	2.065617740950785652e+00
1.132420000000107621e+03	5.036396276060938204e-01	1.194270657617516163e+00	2.064749062045183603e+00
1.133240000000103919e+03	5.007668888945780994e-01	1.191684512341825375e+00	2.063887796964853916e+00
1.134060000000100217e+03	4.978856686037943513e-01	1.189112588698824968e+00	2.063027628292013027e+00
1.134880000000096516e+03	4.949882227879209284e-01	1.186552699351968165e+00	2.062175745086741063e+00
1.135700000000092814e+03	4.920801641236389745e-01	1.184011433300861560e+00	2.061329186180465012e+00
1.136520000000089112e+03	4.891533995636650478e-01	1.181482904362320951e+00	2.060486248234711049e+00
1.137340000000085183e+03	4.862206656371038105e-01	1.178969134138472485e+00	2.059649977433216872e+00
1.138160000000081482e+03	4.832716901011390731e-01	1.176471911638447665e+00	2.058815086351767576e+00
1.138980000000077780e+03	4.803090357028798607e-01	1.173989903426869486e+00	2.057989815405262934e+00
1.139800000000074078e+03	4.773381775738206323e-01	1.171524530534112207e+00	2.057165287128345899e+00
1.140620000000070377e+03	4.743528937836329895e-01	1.169070969513502423e+00	2.056348442304321011e+00
1.141440000000066675e+03	4.713485863650500596e-01	1.166636576712536399e+00	2.055535338651425903e+00
1.142260000000062973e+03	4.683412671171836017e-01	1.164215302996225887e+00	2.054729582062182924e+00
1.143080000000059272e+03	4.653121954985869335e-01	1.161811274198840227e+00	2.053928958114787928e+00
1.143900000000055343e+03	4.622799838308883080e-01	1.159421843448459333e+00	2.053132235393421823e+00
1.144720000000051641e+03	4.592284805956672322e-01	1.157044377687395320e+00	2.052340083936627035e+00
1.145540000000047939e+03	4.561667282899318221e-01	1.154690520299122003e+00	2.051556931989003907e+00
1.146360000000044238e+03	4.530955412012417360e-01	1.152345724812942507e+00	2.050773678285695123e+00
1.147180000000040536e+03	4.500063301232613000e-01	1.150019083908249584e+00	2.049997505282895816e+00
1.148000000000036835e+03	4.469135475658033707e-01	1.147710579688875798e+00	2.049228584694881228e+00
1.148820000000033133e+03	4.438046193074944301e-01	1.145414160619668165e+00	2.048464211582532002e+00
1.149640000000029204e+03	4.406817717445203897e-01	1.143135706957123965e+00	2.047703145586405427e+00
1.150460000000025502e+03	4.375448072077600115e-01	1.140872979298156675e+00	2.046949305411210229e+00
1.151280000000021801e+03	4.344052150500646303e-01	1.138625086906082107e+00	2.046200816855078930e+00
1.152100000000018099e+03	4.312487301505044668e-01	1.136397571519964789e+00	2.045454778073568569e+00
1.152920000000014397e+03	4.280821453858469350e-01	1.134184585469302675e+00	2.044721330171608731e+00
1.153740000000010696e+03	4.249025697146440184e-01	1.131984911140603511e+00	2.043985771447441202e+00
1.154560000000006994e+03	4.217132692961244600e-01	1.129805126570755824e+00	2.043259168874288267e+00
1.155380000000003292e+03	4.185144729491823701e-01	1.127641840890270863e+00	2.042537940489522530e+00
1.156199999999999363e+03	4.153024779616264484e-01	1.125494120943820509e+00	2.041822557521923986e+00
1.157019999999995662e+03	4.120773433232702843e-01	1.123361920955328941e+00	2.041112974534274205e+00
1.157839999999991960e+03	4.088427245409053667e-01	1.121246628129464407e+00	2.040407288717504652e+00
1.158659999999988258e+03	4.055964583312379745e-01	1.119148162890075682e+00	2.039708620199508271e+00
1.159479999999984557e+03	4.023410268627173880e-01	1.117066366604271277e+00	2.039009778874451229e+00
1.160299999999980855e+03	3.990776249577271395e-01	1.115000543725274351e+00	2.038325336723282533e+00
1.161119999999977153e+03	3.957990525104775337e-01	1.112954532155169041e+00	2.037642425960607628e+00
1.161939999999973224e+03	3.925097665141813463e-01	1.110923244896136808e+00	2.036966913864774575e+00
1.162759999999969523e+03	3.892159571717686006e-01	1.108911316237644273e+00	2.036296205621101141e+00
1.163579999999965821e+03	3.859055359491022075e-01	1.106910532473805109e+00	2.035631185984293712e+00
1.164399999999962120e+03	3.825847314565715140e-01	1.104930606463920828e+00	2.034969114456716799e+00
1.165219999999958418e+03	3.792560043736351583e-01	1.102969979274919243e+00	2.034312933650243238e+00
1.166039999999954716e+03	3.759172728128204466e-01	1.101026010612338180e+00	2.033664723208601810e+00
1.166859999999951015e+03	3.725703538173856244e-01	1.099096494293843485e+00	2.033023368542920206e+00
1.167679999999947313e+03	3.692117855251964009e-01	1.097189069418906149e+00	2.032386628563415343e+00
1.168499999999943384e+03	3.658453076107178181e-01	1.095288917692895048e+00	2.031756275863249250e+00
1.169319999999939682e+03	3.624656837062277259e-01	1.093417946054901391e+00	2.031132890290349380e+00
1.170139999999935981e+03	3.590788797255629050e-01	1.091555608867448957e+00	2.030510646519684048e+00
1.170959999999932279e+03	3.556796989305743839e-01	1.089716138096048947e+00	2.029895331137116177e+00
1.171779999999928577e+03	3.522755590512470780e-01	1.087891221815390441e+00	2.029289187540097572e+00
1.172599999999924876e+03	3.488582070024094373e-01	1.086087252268134407e+00	2.028686561082158057e+00
1.173419999999921174e+03	3.454341226689235933e-01	1.084295606401907808e+00	2.028092524725943147e+00
1.174239999999917245e+03	3.419980351177976940e-01	1.082528442420592540e+00	2.027503400733436489e+00
1.175059999999913543e+03	3.385566721672845225e-01	1.080773886355646862e+00	2.026918712652466592e+00
1.175879999999909842e+03	3.351012718673584412e-01	1.079034676856126307e+00	2.026337874837397912e+00
1.176699999999906140e+03	3.316431119428975283e-01	1.077321216331057929e+00	2.025767794503397834e+00
1.177519999999902439e+03	3.281730361629670578e-01	1.075618457350269397e+00	2.025199065178320268e+00
1.178339999999898737e+03	3.246946499196542435e-01	1.073939255988929808e+00	2.024636539294472293e+00
1.179159999999895035e+03	3.212060443408190635e-01	1.072274550056451670e+00	2.024084832897890873e+00
1.179979999999891334e+03	3.177105019324537594e-01	1.070628445272835849e+00	2.023534841640185711e+00
1.180799999999887405e+03	3.142015889228896852e-01	1.068997347675515464e+00	2.022994842833658602e+00
1.181619999999883703e+03	3.106918990812980730e-01	1.067390913207956427e+00	2.022456727297275769e+00
1.182439999999880001e+03	3.071708457440198159e-01	1.065799801368517929e+00	2.021923686513394713e+00
1.183259999999876300e+03	3.036406427819163811e-01	1.064226225193042996e+00	2.021400251815124172e+00
1.184079999999872598e+03	3.001033103127166424e-01	1.062670875869345277e+00	2.020884391991906170e+00
1.184899999999868896e+03	2.965581831821782477e-01	1.061130947724890472e+00	2.020368907481853604e+00
1.185719999999865195e+03	2.930069298873707595e-01	1.059612404026966548e+00	2.019864353017114755e+00
1.186539999999861266e+03	2.894419012502461586e-01	1.058113213007911391e+00	2.019362121037385993e+00
1.187359999999857564e+03	2.858774792591026737e-01	1.056629320492203039e+00	2.018870237240428800e+00
1.188179999999853862e+03	2.822999622009436105e-01	1.055167746378430138e+00	2.018381187930999854e+00
1.188999999999850161e+03	2.787154398517929232e-01	1.053725355374155459e+00	2.017901090197664171e+00
1.189819999999846459e+03	2.751242700068561864e-01	1.052294119050499521e+00	2.017426287977472921e+00
1.190639999999842757e+03	2.715250101740229738e-01	1.050888628142264247e+00	2.016955291231962821e+00
1.191459999999839056e+03	2.679199335203293342e-01	1.049500176029793952e+00	2.016490850597086659e+00
1.192279999999835354e+03	2.643057242516859695e-01	1.048124787786464118e+00	2.016032011322663298e+00
1.193099999999831425e+03	2.606885839516680514e-01	1.046775864919570198e+00	2.015583197039079177e+00
1.193919999999827724e+03	2.570592860708368899e-01	1.045439693251055679e+00	2.015140193004798519e+00
1.194739999999824022e+03	2.534260368382570960e-01	1.044125282560003587e+00	2.014700239847507568e+00
1.195559999999820320e+03	2.497866026312795251e-01	1.042829352845158208e+00	2.014269235029710892e+00
1.196379999999816619e+03	2.461420086083916658e-01	1.041553401381537514e+00	2.013842047503804800e+00
1.197199999999812917e+03	2.424847844415514431e-01	1.040295143053043603e+00	2.013421455193064258e+00
1.198019999999809215e+03	2.388289065749208129e-01	1.039054360259713761e+00	2.013009730659747198e+00
1.198839999999805286e+03	2.351578847101560843e-01	1.037832138901814805e+00	2.012600697848880404e+00
1.199659999999801585e+03	2.314881342979977774e-01	1.036626858321960221e+00	2.012205224059987252e+00
1.200479999999797883e+03	2.278120853777789445e-01	1.035451215801451053e+00	2.011805217988341443e+00
1.201299999999794181e+03	2.241261850905333364e-01	1.034283334830619072e+00	2.011416719758995608e+00
1.202119999999790480e+03	2.204353166562294519e-01	1.033135764837990855e+00	2.011039341104259304e+00
1.202939999999786778e+03	2.167354270722941512e-01	1.032008730922101325e+00	2.010661201136224374e+00
1.203759999999783076e+03	2.130358374664530208e-01	1.030902997329339321e+00	2.010293100340092121e+00
1.204579999999779375e+03	2.093268326609314667e-01	1.029817001302401946e+00	2.009929482407293744e+00
1.205399999999775446e+03	2.056151363411191924e-01	1.028743590335181146e+00	2.009573612166521972e+00
1.206219999999771744e+03	2.018971078157858201e-01	1.027696109518605461e+00	2.009223107001811393e+00
1.207039999999768042e+03	1.981700573928817100e-01	1.026663983043907269e+00	2.008884202042247935e+00
1.207859999999764341e+03	1.944414701533363210e-01	1.025654641248546106e+00	2.008546121721709543e+00
1.208679999999760639e+03	1.907075990258522702e-01	1.024657705774429495e+00	2.008213685308908314e+00
1.209499999999756938e+03	1.869703793082650722e-01	1.023687220609217796e+00	2.007886506074763933e+00
1.210319999999753236e+03	1.832255467883651401e-01	1.022737117957385422e+00	2.007568668769323494e+00
1.211139999999749307e+03	1.794754388573346071e-01	1.021802939128514165e+00	2.007259509228951799e+00
1.211959999999745605e+03	1.757204715311834753e-01	1.020886142967772914e+00	2.006954528073118471e+00
1.212779999999741904e+03	1.719595723759718975e-01	1.019992991665922055e+00	2.006651395720509434e+00
1.213599999999738202e+03	1.681980022036415889e-01	1.019112391361600700e+00	2.006366988000841900e+00
1.214419999999734500e+03	1.644315674338527600e-01	1.018254861491523444e+00	2.006078565522747326e+00
1.215239999999730799e+03	1.606588857509003432e-01	1.017418927390686179e+00	2.005799042297867985e+00
1.216059999999727097e+03	1.568799442304479597e-01	1.016600126225566392e+00	2.005524736328064606e+00
1.216879999999723395e+03	1.530976525941721289e-01	1.015804557778577255e+00	2.005260770277781823e+00
1.217699999999719466e+03	1.493149521913407773e-01	1.015025001246591785e+00	2.005001432187992094e+00
1.218519999999715765e+03	1.455269597936139359e-01	1.014266686266708462e+00	2.004748402787139838e+00
1.219339999999712063e+03	1.417326478383846289e-01	1.013524712424001883e+00	2.004498436537196948e+00
1.220159999999708361e+03	1.379387651528105330e-01	1.012804760928013081e+00	2.004259471974179529e+00
1.220979999999704660e+03	1.341371048445272052e-01	1.012104435856690632e+00	2.004029692344917457e+00
1.221799999999700958e+03	1.303348992294910413e-01	1.011420430495526546e+00	2.003799124466877135e+00
1.222619999999697256e+03	1.265286749800701993e-01	1.010763007511311873e+00	2.003576521666854848e+00
1.223439999999693327e+03	1.227178695646287954e-01	1.010119367063038620e+00	2.003363924843809762e+00
1.224259999999689626e+03	1.189037604609342880e-01	1.009493442436252497e+00	2.003157614468238368e+00
1.225079999999685924e+03	1.150874511377534826e-01	1.008892742299670964e+00	2.002954893636503364e+00
1.225899999999682223e+03	1.112664315626424039e-01	1.008311595107190151e+00	2.002758961220186595e+00
1.226719999999678521e+03	1.074454650073270040e-01	1.007747566528836458e+00	2.002576654690283675e+00
1.227539999999674819e+03	1.036175657024350216e-01	1.007204089145810944e+00	2.002391023145543070e+00
1.228359999999671118e+03	9.978743761214727004e-02	1.006678090307048024e+00	2.002216600036540228e+00
1.229179999999667416e+03	9.595668424575766464e-02	1.006173638249921787e+00	2.002049464471379103e+00
1.229999999999663487e+03	9.212430503869885323e-02	1.005688761934627751e+00	2.001886201252048636e+00
1.230819999999659785e+03	8.828873222339118920e-02	1.005228140650046065e+00	2.001732392019501372e+00
1.231639999999656084e+03	8.445172944607312604e-02	1.004782488556942521e+00	2.001585289693352809e+00
1.232459999999652382e+03	8.060661531423127246e-02	1.004355096788577928e+00	2.001443896936822231e+00
1.233279999999648680e+03	7.676601206018883461e-02	1.003948083446634776e+00	2.001310697973903707e+00
1.234099999999644979e+03	7.292258756791997198e-02	1.003561669191075811e+00	2.001180830105036890e+00
1.234919999999641277e+03	6.907818871155654850e-02	1.003198094307010457e+00	2.001058630157060758e+00
1.235739999999637348e+03	6.522559575693624712e-02	1.002848810862419615e+00	2.000942815026837796e+00
1.236559999999633646e+03	6.137866559638927022e-02	1.002526603523516080e+00	2.000832052416978257e+00
1.237379999999629945e+03	5.752476207461892227e-02	1.002220676101306385e+00	2.000731873682671136e+00
1.238199999999626243e+03	5.367232469116988564e-02	1.001932872313373579e+00	2.000636818743308787e+00
1.239019999999622542e+03	4.981429531540599448e-02	1.001664615672058112e+00	2.000548918333433956e+00
1.239839999999618840e+03	4.596079915743033623e-02	1.001416726815478331e+00	2.000465698926304103e+00
1.240659999999615138e+03	4.210519003036328894e-02	1.001192289039057659e+00	2.000390390622275305e+00
1.241479999999611437e+03	3.824263230992689527e-02	1.000985616797861910e+00	2.000317542071332610e+00
1.242299999999607508e+03	3.438119349208013098e-02	1.000799257611003190e+00	2.000257227552931116e+00
1.243119999999603806e+03	3.052346754402167697e-02	1.000631033406828463e+00	2.000204829103600090e+00
1.243939999999600104e+03	2.666073702888057534e-02	1.000485230907317558e+00	2.000151832314984279e+00
1.244759999999596403e+03	2.279753893256645028e-02	1.000355972069818300e+00	2.000111832265324185e+00
1.245579999999592701e+03	1.893363630825253829e-02	1.000248885419368294e+00	2.000072697892062212e+00
1.246399999999588999e+03	1.507428574492879723e-02	1.000159359147836602e+00	2.000046323480287658e+00
1.247219999999585298e+03	1.121162263446197349e-02	1.000089638217837251e+00	2.000023170740991674e+00
1.248039999999581596e+03	7.347594552130305712e-03	1.000047467782172461e+00	2.000005693292535192e+00
1.248859999999577667e+03	3.481360549860866658e-03	1.000015455723355817e+00	1.999997518796487128e+00
1.249679999999573965e+03	3.626841997333555591e-04	1.000007983592325900e+00	1.999992527764599792e+00
1.250499999999570264e+03	9.209952780979627630e-05	1.000008235047996408e+00	1.999994333575536798e+00
1.251319999999566562e+03	8.893129864158706558e-05	1.000010460262807932e+00	1.999995751591854498e+00
1.252139999999562860e+03	9.212515912119162214e-05	1.000008800137520915e+00	1.999995117459544502e+00
1.252959999999559159e+03	9.046624295746769973e-05	1.000006724227868293e+00	1.999996000265372942e+00
1.253779999999555457e+03	8.847525262072751431e-05	1.000008255953610536e+00	1.999995630070340535e+00
1.254599999999551528e+03	8.846634919456690122e-05	1.000007087618459467e+00	1.999994688188513337e+00
1.255419999999547827e+03	8.956267484034909608e-05	1.000007929809947349e+00	1.999996902189260739e+00
1.256239999999544125e+03	8.840723674831185491e-05	1.000006754152140243e+00	1.999994190944844430e+00
1.257059999999540423e+03	9.330680055028711672e-05	1.000008611766584732e+00	1.999995704485826309e+00
1.257879999999536722e+03	9.115638172251903785e-05	1.000008134730181464e+00	1.999993786880463364e+00
1.258699999999533020e+03	8.996816284926180234e-05	1.000008705274704868e+00	1.999997081426291068e+00
1.259519999999529318e+03	8.760274067629855244e-05	1.000009642713255431e+00	1.999994003716272006e+00
1.260339999999525617e+03	9.095065434502808729e-05	1.000008168053701407e+00	1.999993669145307740e+00
1.261159999999521688e+03	9.061642042251849603e-05	1.000011547324311856e+00	1.999993682637265291e+00
1.261979999999517986e+03	9.024018945456327402e-05	1.000007096966005538e+00	1.999995211411109919e+00
1.262799999999514284e+03	8.891341885983317778e-05	1.000008431473866422e+00	1.999995880512611679e+00
1.263619999999510583e+03	8.750914622032182589e-05	1.000010281608519014e+00	1.999995344645749684e+00
1.264439999999506881e+03	9.014826607486447086e-05	1.000009078317796174e+00	1.999995072964351417e+00
1.265259999999503179e+03	9.122928613681782946e-05	1.000008898168671223e+00	1.999995894584321254e+00
1.266079999999499478e+03	9.140863704364709835e-05	1.000006583289612561e+00	1.999996825862248029e+00
1.266899999999495549e+03	9.176608034674175367e-05	1.000006676761630686e+00	1.999994585408893633e+00
1.267719999999491847e+03	8.879971769910976565e-05	1.000006291618981802e+00	1.999993053381746710e+00
1.268539999999488145e+03	8.924625286847602849e-05	1.000006930151285722e+00	1.999994629832012594e+00
1.269359999999484444e+03	9.102197742036408198e-05	1.000007601644695931e+00	1.999994914512306821e+00
1.270179999999480742e+03	9.099849334177179767e-05	1.000010986588268036e+00	1.999995572724381665e+00
1.270999999999477041e+03	8.834625824751864977e-05	1.000009042147402827e+00	1.999996675017248648e+00
1.271819999999473339e+03	8.854802846537890510e-05	1.000007147862287837e+00	1.999995026738601078e+00
1.272639999999469637e+03	9.088315111083454252e-05	1.000006634793499494e+00	1.999994810452567773e+00
1.273459999999465708e+03	8.951755769841781890e-05	1.000009639990039334e+00	1.999995361615597211e+00
1.274279999999462007e+03	8.655417268836268561e-05	1.000009337816523569e+00	1.999995634400977274e+00
1.275099999999458305e+03	8.988690494550904432e-05	1.000007829259546011e+00	1.999996290225695361e+00
1.275919999999454603e+03	8.920482490844209981e-05	1.000007337623571413e+00	1.999993991147198891e+00
1.276739999999450902e+03	9.111363614584732317e-05	1.000008214436799436e+00	1.999993465755883104e+00
1.277559999999447200e+03	9.033193257737948242e-05	1.000007962747881951e+00	1.999992516509868867e+00
1.278379999999443498e+03	9.269189935139662915e-05	1.000007252702114879e+00	1.999992808612887751e+00
1.279199999999439569e+03	9.112159048764614897e-05	1.000010112117773797e+00	1.999995742327684844e+00
1.280019999999435868e+03	9.448132846567367893e-05	1.000010751588007230e+00	1.999994946463632850e+00
1.280839999999432166e+03	8.931640849851150304e-05	1.000010468486425275e+00	1.999992898272722863e+00
1.281659999999428464e+03	9.016650368013445587e-05	1.000009122832346220e+00	1.999995672332712360e+00
1.282479999999424763e+03	8.806233133939356955e-05	1.000008393937069862e+00	1.999993531677206171e+00
1.283299999999421061e+03	9.144795300872105872e-05	1.000009029881469447e+00	1.999994403079747851e+00
1.284119999999417360e+03	8.899123914323218314e-05	1.000008300956778839e+00	1.999995135396854362e+00
1.284939999999413658e+03	9.199951553992535001e-05	1.000009838359946279e+00	1.999994569921801135e+00
1.285759999999409729e+03	8.727462014202660274e-05	1.000009153484420654e+00	1.999994990374965420e+00
1.286579999999406027e+03	9.264772186600988841e-05	1.000008160155493542e+00	1.999994995331209502e+00
1.287399999999402326e+03	9.008822956844194253e-05	1.000011319563926637e+00	1.999993678276663189e+00
1.288219999999398624e+03	9.208680905193975398e-05	1.000008865172493877e+00	1.999992732333194523e+00
1.289039999999394922e+03	9.161979276582215030e-05	1.000005180753965606e+00	1.999996352558299328e+00
1.289859999999391221e+03	9.207317146987223410e-05	1.000010451516305743e+00	1.999993113887368335e+00
1.290679999999387519e+03	8.936830572183904144e-05	1.000006767008103203e+00	1.999994728076556871e+00
1.291499999999383590e+03	8.971801557991907947e-05	1.000008098732604545e+00	1.999992033627391974e+00
1.292319999999379888e+03	8.977794748480917532e-05	1.000011421153791602e+00	1.999996534637471735e+00
1.293139999999376187e+03	9.151104743754012770e-05	1.000007482890506783e+00	1.999993439368423775e+00
1.293959999999372485e+03	9.214493775470515037e-05	1.000006547780592836e+00	1.999993943131111562e+00
1.294779999999368783e+03	8.816093953484601005e-05	1.000007726069322755e+00	1.999992977642721215e+00
1.295599999999365082e+03	9.015526582522881980e-05	1.000009408226047558e+00	1.999995532064937409e+00
1.296419999999361380e+03	9.112972755375244776e-05	1.000007879633529662e+00	1.999992901144812096e+00
1.297239999999357678e+03	9.099446259088384177e-05	1.000009474418502187e+00	1.999992955978221021e+00
1.298059999999353749e+03	8.834082812893501255e-05	1.000010104869982319e+00	1.999994731617027455e+00
1.298879999999350048e+03	9.042752378560811426e-05	1.000004360016082838e+00	1.999998477534366437e+00
1.299699999999346346e+03	9.016204686903027182e-05	1.000009371814179593e+00	1.999995799109397288e+00
1.300519999999342645e+03	9.035047180700684819e-05	1.000005775221180393e+00	1.999994955499043714e+00
1.301339999999338943e+03	8.657095362592591274e-05	1.000006962037931046e+00	1.999996667902271152e+00
1.302159999999335241e+03	9.047879411311078287e-05	1.000009260451434789e+00	1.999995155191005791e+00
1.302979999999331540e+03	9.078544701594507178e-05	1.000008034229042497e+00	1.999995706487844416e+00
1.303799999999327611e+03	8.810621417809978869e-05	1.000010811446536252e+00	1.999997647114325483e+00
1.304619999999323909e+03	8.894988078190630397e-05	1.000005266014626581e+00	1.999994150546925864e+00
1.305439999999320207e+03	8.947138696361926714e-05	1.000010236035799416e+00	1.999993294913276820e+00
1.306259999999316506e+03	9.120275040410328845e-05	1.000010367161237257e+00	1.999995021327921396e+00
1.307079999999312804e+03	9.130809573387536329e-05	1.000005981084959084e+00	1.999998567179256614e+00
1.307899999999309102e+03	8.951008056559377614e-05	1.000006971011402790e+00	1.999993463339127420e+00
1.308719999999305401e+03	9.106791399018343796e-05	1.000010758481276518e+00	1.999998863105981961e+00
1.309539999999301699e+03	8.693167408628474119e-05	1.000006132422430971e+00	1.999994369062353616e+00
1.310359999999297770e+03	8.731715690761591942e-05	1.000009870983477267e+00	1.999995051770207644e+00
1.311179999999294068e+03	8.948213979819672230e-05	1.000008795481919899e+00	1.999993774460538276e+00
1.311999999999290367e+03	9.083576787437482351e-05	1.000008981897407390e+00	1.999992865874450798e+00
1.312819999999286665e+03	8.841792954078122452e-05	1.000007373173930958e+00	1.999995910930247867e+00
1.313639999999282963e+03	8.918949189274129048e-05	1.000004975765364623e+00	1.999995335821851183e+00
1.314459999999279262e+03	8.902557304184912951e-05	1.000005600403889527e+00	1.999998417474271539e+00
1.315279999999275560e+03	8.850535206077715850e-05	1.000007956172234369e+00	1.999996715951631199e+00
1.316099999999271631e+03	9.144494076613883288e-05	1.000005673164779729e+00	1.999997350327714196e+00
1.316919999999267930e+03	9.248982550174552123e-05	1.000009111721137378e+00	1.999992413660296453e+00
1.317739999999264228e+03	9.209790088668142578e-05	1.000006661593779489e+00	1.999995064713157245e+00
1.318559999999260526e+03	9.005176389763497617e-05	1.000010474900447255e+00	1.999993691545992824e+00
1.319379999999256825e+03	9.140344835565658934e-05	1.000009843784630981e+00	1.999994140683002852e+00
1.320199999999253123e+03	9.127786983692496854e-05	1.000010389702391311e+00	1.999991594945932594e+00
1.321019999999249421e+03	9.059010099455119423e-05	1.000006264562278258e+00	1.999995519588570803e+00
1.321839999999245720e+03	9.196887082813566007e-05	1.000011754714728252e+00	1.999993665757510808e+00
1.322659999999241791e+03	9.122607963619365967e-05	1.000010092609944445e+00	1.999995256748295036e+00
1.323479999999238089e+03	9.133086189580039821e-05	1.000007820453537200e+00	1.999990699554925477e+00
1.324299999999234387e+03	9.057485217567716874e-05	1.000009997957812313e+00	1.999994528070161870e+00
1.325119999999230686e+03	9.050412084123690519e-05	1.000008432957300020e+00	1.999992526148198779e+00
1.325939999999226984e+03	9.033982537196291816e-05	1.000011124710599608e+00	1.999993910464265667e+00
1.326759999999223282e+03	8.988365463591407346e-05	1.000011913202373703e+00	1.999995707011921198e+00
1.327579999999219581e+03	8.842151145230483698e-05	1.000009927410913324e+00	1.999993903200008472e+00
1.328399999999215652e+03	8.873482997264640416e-05	1.000009585117063615e+00	1.999996167099740818e+00
1.329219999999211950e+03	8.940397219205811047e-05	1.000007320142334732e+00	1.999994911270180697e+00
1.330039999999208248e+03	8.853972432261278034e-05	1.000008087615109620e+00	1.999994439470986096e+00
1.330859999999204547e+03	9.061767653267619718e-05	1.000009465254003027e+00	1.999996330254887766e+00
1.331679999999200845e+03	8.766695850958665371e-05	1.000006123806752356e+00	1.999992761151381027e+00
1.332499999999197144e+03	9.034835267692628764e-05	1.000009112952905843e+00	1.999992414998521983e+00
1.333319999999193442e+03	9.067263127771715457e-05	1.000009076035374811e+00	1.999994063914521503e+00
1.334139999999189740e+03	8.590188472116796570e-05	1.000006915249016970e+00	1.999994921982795493e+00
1.334959999999185811e+03	9.122735196536669515e-05	1.000008779862739949e+00	1.999995015823569755e+00
1.335779999999182110e+03	8.994317139047493508e-05	1.000009125280295397e+00	1.999993024311696344e+00
1.336599999999178408e+03	8.942078624624743752e-05	1.000007005226995815e+00	1.999995895332374651e+00
1.337419999999174706e+03	8.695025352557215787e-05	1.000008210988968527e+00	1.999995273967357656e+00
1.338239999999171005e+03	8.987416703628702420e-05	1.000008534485582912e+00	1.999992391781627132e+00
1.339059999999167303e+03	9.099744463310649337e-05	1.000008448575480102e+00	1.999992885600452741e+00
1.339879999999163601e+03	9.092959901074711495e-05	1.000007347675721636e+00	1.999994895410116102e+00
1.340699999999159900e+03	9.032606273398291409e-05	1.000006490245632262e+00	1.999994710619373395e+00
1.341519999999155971e+03	9.147278754703089309e-05	1.000010441232565217e+00	1.999996183889287238e+00
1.342339999999152269e+03	8.803104164755314769e-05	1.000010052659011439e+00	1.999992526538822535e+00
1.343159999999148567e+03	8.970665579697691496e-05	1.000006270574401501e+00	1.999995998103501371e+00
1.343979999999144866e+03	8.782051369947404065e-05	1.000005245175577206e+00	1.999993800060068105e+00
1.344799999999141164e+03	8.723171519423313330e-05	1.000006537695559139e+00	1.999995764568656798e+00
1.345619999999137463e+03	9.013223039898413569e-05	1.000006898707789915e+00	1.999994679128860087e+00
1.346439999999133761e+03	9.014166990243958118e-05	1.000008244020645476e+00	1.999995959563223291e+00
1.347259999999129832e+03	8.880151255965593854e-05	1.000008237029693436e+00	1.999996814885406149e+00
1.348079999999126130e+03	8.978572631317840546e-05	1.000008292886590988e+00	1.999993273004172956e+00
1.348899999999122429e+03	9.029710745334260330e-05	1.000008606900447905e+00	1.999992850075877016e+00
1.349719999999118727e+03	8.976809232837949153e-05	1.000007568380274936e+00	1.999993118626240740e+00
1.350539999999115025e+03	8.774809810659614420e-05	1.000007946080509358e+00	1.999996814755548025e+00
1.351359999999111324e+03	8.570563790765723256e-05	1.000010017186639733e+00	1.999993551968618721e+00
1.352179999999107622e+03	9.260353787842927700e-05	1.000008008830187034e+00	1.999994848697461691e+00
1.352999999999103920e+03	9.055885059966662558e-05	1.000007887458237210e+00	1.999993919396707343e+00
1.353819999999099991e+03	8.857767398068600170e-05	1.000011936433444992e+00	1.999992955745850676e+00
1.354639999999096290e+03	8.920795690056796724e-05	1.000007299279061623e+00	1.999997835012853997e+00
1.355459999999092588e+03	8.815135254388478149e-05	1.000010509840750128e+00	1.999993699204676956e+00
1.356279999999088886e+03	8.936228186512854368e-05	1.000008476715446681e+00	1.999997683051002673e+00
1.357099999999085185e+03	9.075842507914206605e-05	1.000012184780439961e+00	1.999993592434670120e+00
1.357919999999081483e+03	9.310632589122635767e-05	1.000010073161375246e+00	1.999994995285529154e+00
1.358739999999077781e+03	8.703213271375672159e-05	1.000009838212114754e+00	1.999994280096283772e+00
1.359559999999073852e+03	8.990723683548924058e-05	1.000008736860254599e+00	1.999995721024734774e+00
1.360379999999070151e+03	9.117938819019262586e-05	1.000008153797391941e+00	1.999994956007086877e+00
1.361199999999066449e+03	9.080348135669623344e-05	1.000010754307878003e+00	1.999995489166099372e+00
1.362019999999062748e+03	8.975527473130324215e-05	1.000007912010500988e+00	1.999993432035078511e+00
1.362839999999059046e+03	8.879545166650574335e-05	1.000008276632331938e+00	1.999992358425596528e+00
1.363659999999055344e+03	8.942529964794509317e-05	1.000007436284914286e+00	1.999997236197138317e+00
1.364479999999051643e+03	9.131738240542872705e-05	1.000007312140850146e+00	1.999996103300595074e+00
1.365299999999047941e+03	8.820446739694170460e-05	1.000011076451479131e+00	1.999992606564708675e+00
1.366119999999044012e+03	9.009972984423863975e-05	1.000005668560852490e+00	1.999994304171787807e+00
1.366939999999040310e+03	9.222330975010771222e-05	1.000010039607443613e+00	1.999994188065815859e+00
1.367759999999036609e+03	8.953618584310511048e-05	1.000009781684935817e+00	1.999992702626256724e+00
1.368579999999032907e+03	8.667214855455599874e-05	1.000009289563906334e+00	1.999995550401539646e+00
1.369399999999029205e+03	8.763648792880949720e-05	1.000008381592416118e+00	1.999992585465737882e+00
1.370219999999025504e+03	9.195146049894136202e-05	1.000008531294351410e+00	1.999995209504769278e+00
1.371039999999021802e+03	8.993512697190762318e-05	1.000006310929546061e+00	1.999993383413678272e+00
1.371859999999017873e+03	8.799356496340230999e-05	1.000009683318863640e+00	1.999993167115056369e+00
1.372679999999014171e+03	9.336375251616734719e-05	1.000007495967390359e+00	1.999995311734581893e+00
1.373499999999010470e+03	8.884850689899078638e-05	1.000008542241067833e+00	1.999993987957492614e+00
1.374319999999006768e+03	9.007234925304872359e-05	1.000006886338860035e+00	1.999995026477347837e+00
1.375139999999003066e+03	8.903985154739520516e-05	1.000008616426177444e+00	1.999995821162785736e+00
1.375959999998999365e+03	9.092176191319538273e-05	1.000008423131296231e+00	1.999995395307338386e+00
1.376779999998995663e+03	9.024433431583484769e-05	1.000010400826616408e+00	1.999997971536867203e+00
1.377599999998991962e+03	9.156085330540785720e-05	1.000007290983666808e+00	1.999992978951386835e+00
1.378419999998988033e+03	8.865516494716235794e-05	1.000009634197743802e+00	1.999996055511422233e+00
1.379239999998984331e+03	8.713941030155975703e-05	1.000009634613376441e+00	1.999994857636705259e+00
1.380059999998980629e+03	9.035346347848723168e-05	1.000009625991419071e+00	1.999994285334209421e+00
1.380879999998976928e+03	9.033643433286876702e-05	1.000009017631881436e+00	1.999993349032598955e+00
1.381699999998973226e+03	8.929493907691094857e-05	1.000010607139016461e+00	1.999992729829106253e+00
1.382519999998969524e+03	8.867208573191796448e-05	1.000008104966099598e+00	1.999995394722110520e+00
1.383339999998965823e+03	9.099411023930783853e-05	1.000008826215604607e+00	1.999994122323061285e+00
1.384159999998961894e+03	8.956339382421333543e-05	1.000010767204015938e+00	1.999995005375929669e+00
1.384979999998958192e+03	8.833673949570622276e-05	1.000007375935890952e+00	1.999996746726434793e+00
1.385799999998954490e+03	9.164549959106886654e-05	1.000011585507023293e+00	1.999992749846982942e+00
1.386619999998950789e+03	9.021817983014544014e-05	1.000011655871535510e+00	1.999994527259078447e+00
1.387439999998947087e+03	9.119270105040939176e-05	1.000009458307979937e+00	1.999993925416201801e+00
1.388259999998943385e+03	9.122925617004199676e-05	1.000007865574338961e+00	1.999994582112280206e+00
1.389079999998939684e+03	8.830617392184984056e-05	1.000009104366752055e+00	1.999995794964674722e+00
1.389899999998935982e+03	8.862393283868945371e-05	1.000008879603283551e+00	1.999999831147790230e+00
1.390719999998932053e+03	8.955995275219640604e-05	1.000012710154358997e+00	1.999993124747631912e+00
1.391539999998928351e+03	8.846450524603942215e-05	1.000006435632045942e+00	1.999994852403484291e+00
1.392359999998924650e+03	9.255329395263780438e-05	1.000008339427375326e+00	1.999994000347411482e+00
1.393179999998920948e+03	8.746870722851668618e-05	1.000008634042558686e+00	1.999994942292119271e+00
1.393999999998917247e+03	8.699799233063128885e-05	1.000008920209046970e+00	1.999996765603731852e+00
1.394819999998913545e+03	8.993328962405167798e-05	1.000009078860654599e+00	1.999994613960591971e+00
1.395639999998909843e+03	8.991426087212868825e-05	1.000009371167086769e+00	1.999994733242779876e+00
1.396459999998905914e+03	8.831954754921798130e-05	1.000010718246122199e+00	1.999995182939300342e+00
1.397279999998902213e+03	8.792557404469934432e-05	1.000008375252382953e+00	1.999993445626036870e+00
1.398099999998898511e+03	8.806824325216313395e-05	1.000009528481368370e+00	1.999994738549498940e+00
1.398919999998894809e+03	8.843997560386314264e-05	1.000005669505392714e+00	1.999994264311360626e+00
1.399739999998891108e+03	8.987106135810350130e-05	1.000007205037619640e+00	1.999997085285415199e+00
1.400559999998887406e+03	8.659436017325815272e-05	1.000007088157894852e+00	1.999992235076311964e+00
1.401379999998883704e+03	9.155064887840604667e-05	1.000010116035379149e+00	1.999994745096599358e+00
1.402199999998880003e+03	9.226035316716169456e-05	1.000011735577974292e+00	1.999995529654140514e+00
1.403019999998876074e+03	9.101413967858662882e-05	1.000010084473116567e+00	1.999992804433417204e+00
1.403839999998872372e+03	9.104239598963879824e-05	1.000008435688106934e+00	1.999996859307452191e+00
1.404659999998868670e+03	8.684568518300991142e-05	1.000005345728445239e+00	1.999994356703520104e+00
1.405479999998864969e+03	9.220464950507610601e-05	1.000009646679457909e+00	1.999993792434388240e+00
1.406299999998861267e+03	9.175015427197259136e-05	1.000007900000224659e+00	1.999999928689272455e+00
1.407119999998857566e+03	9.041493172148676609e-05	1.000006098483285033e+00	1.999994143033243743e+00
1.407939999998853864e+03	9.302622087220766283e-05	1.000007419290922073e+00	1.999995498897394919e+00
1.408759999998849935e+03	9.179698100756172418e-05	1.000010201048180836e+00	1.999993566708115011e+00
1.409579999998846233e+03	9.353990588972183810e-05	1.000008150537522678e+00	1.999996541038767006e+00
1.410399999998842532e+03	8.699333901463309664e-05	1.000008116354119014e+00	1.999992321108982507e+00
1.411219999998838830e+03	8.982649998086121395e-05	1.000008803008821223e+00	1.999994445446887203e+00
1.412039999998835128e+03	8.965797277816288488e-05	1.000008842783880247e+00	1.999994579594253086e+00
1.412859999998831427e+03	9.091068326814919474e-05	1.000006763712670166e+00	1.999995067085793998e+00
1.413679999998827725e+03	8.927118214746439489e-05	1.000005987303454802e+00	1.999995113814448278e+00
1.414499999998824023e+03	9.108275521072082984e-05	1.000008277468303897e+00	1.999996594177270381e+00
1.415319999998820094e+03	9.046082423061977535e-05	1.000008553358804786e+00	1.999995360408032052e+00
1.416139999998816393e+03	8.903631394280157093e-05	1.000009041907833129e+00	1.999994828052467755e+00
1.416959999998812691e+03	8.932417849962507499e-05	1.000008804024575815e+00	1.999995581452390425e+00
1.417779999998808989e+03	9.086367305988241885e-05	1.000009226174249921e+00	1.999994992455591980e+00
1.418599999998805288e+03	8.906804648317221892e-05	1.000009496345080073e+00	1.999996480717600722e+00
1.419419999998801586e+03	9.158633427676845661e-05	1.000010075690857647e+00	1.999994946995264034e+00
1.420239999998797884e+03	9.076972242004548120e-05	1.000008992241515404e+00	1.999993695337795252e+00
1.421059999998793955e+03	9.323004778718017827e-05	1.000007726948890063e+00	1.999993366112750026e+00
1.421879999998790254e+03	9.112785972474345987e-05	1.000007955457631326e+00	1.999997156912553198e+00
1.422699999998786552e+03	8.948537029768742544e-05	1.000008566854901026e+00	1.999995815368043495e+00
1.423519999998782851e+03	9.045019115363910382e-05	1.000011013472048571e+00	1.999993539588145630e+00
1.424339999998779149e+03	8.809470354951633479e-05	1.000008911543458723e+00	1.999996832456215401e+00
1.425159999998775447e+03	8.984002187691410583e-05	1.000007668472205236e+00	1.999994035973967632e+00
1.425979999998771746e+03	8.925949324480820439e-05	1.000007060835377271e+00	1.999994033323100329e+00
1.426799999998768044e+03	9.014653728523782609e-05	1.000012760474161322e+00	1.999994418240414351e+00
1.427619999998764115e+03	9.317461719049180142e-05	1.000008416717075965e+00	1.999994621596576927e+00
1.428439999998760413e+03	8.828535506162606876e-05	1.000007132101677243e+00	1.999994332585866452e+00
1.429259999998756712e+03	8.868172518302483627e-05	1.000005875196587901e+00	1.999994007999207124e+00
1.430079999998753010e+03	8.901389232362090075e-05	1.000005524812730195e+00	1.999994729548409289e+00
1.430899999998749308e+03	8.894860701875820523e-05	1.000007533574619467e+00	1.999994197374873606e+00
1.431719999998745607e+03	9.330825545980387260e-05	1.000010171686751992e+00	1.999994343710746580e+00
1.432539999998741905e+03	8.959468092565391170e-05	1.000008746081872735e+00	1.999992516992174174e+00
1.433359999998737976e+03	8.964581427697610079e-05	1.000010451639863129e+00	1.999998195979723947e+00
1.434179999998734274e+03	9.098575770516182130e-05	1.000008726831855377e+00	1.999993926643534259e+00
1.434999999998730573e+03	8.871952243177995434e-05	1.000008649709202224e+00	1.999995881809169873e+00
1.435819999998726871e+03	8.932580281797304590e-05	1.000009611712544100e+00	1.999993382796418251e+00
1.436639999998723169e+03	8.755378653780108305e-05	1.000011777753283759e+00	1.999993415588020351e+00
1.437459999998719468e+03	8.850443781243885494e-05	1.000008211292688465e+00	1.999996358078353298e+00
1.438279999998715766e+03	9.169652751959752744e-05	1.000009515696818063e+00	1.999995219780910993e+00
1.439099999998712065e+03	9.202345925130036935e-05	1.000010305014798373e+00	1.999996245214854973e+00
1.439919999998708136e+03	9.061100432995752526e-05	1.000010204977796580e+00	1.999992416616164892e+00
1.440739999998704434e+03	8.995411058647176936e-05	1.000010151326862218e+00	1.999994412916918707e+00
1.441559999998700732e+03	8.869788560897792437e-05	1.000011300682901449e+00	1.999993442021428480e+00
1.442379999998697031e+03	8.629909112913292113e-05	1.000009547881627103e+00	1.999992995402535279e+00
1.443199999998693329e+03	8.924863366182933045e-05	1.000008550343767899e+00	1.999994220867983952e+00
1.444019999998689627e+03	8.828605394866682432e-05	1.000012921295257762e+00	1.999993719084213417e+00
1.444839999998685926e+03	8.758996508037504873e-05	1.000010130262241059e+00	1.999995951304493591e+00
1.445659999998681997e+03	8.973656802285907787e-05	1.000007006127270781e+00	1.999997107760678183e+00
1.446479999998678295e+03	8.717071722700182315e-05	1.000011151653076746e+00	1.999994821850081816e+00
1.447299999998674593e+03	9.042419229979558075e-05	1.000010902063894092e+00	1.999992508977815220e+00
1.448119999998670892e+03	9.072084605771017719e-05	1.000007863655045570e+00	1.999996471930340691e+00
1.448939999998667190e+03	9.109635882898163420e-05	1.000008872230009782e+00	1.999993110619641135e+00
1.449759999998663488e+03	8.966565611877248864e-05	1.000007795236929731e+00	1.999995616733908577e+00
1.450579999998659787e+03	9.116452916833439179e-05	1.000007188961197890e+00	1.999996538484365871e+00
1.451399999998656085e+03	9.182680146905278446e-05	1.000008910944163887e+00	1.999996828637942148e+00
1.452219999998652156e+03	8.907347618394884537e-05	1.000006098021490430e+00	1.999995792894595947e+00
1.453039999998648454e+03	9.028496042868194241e-05	1.000011934038016248e+00	1.999991453420780330e+00
1.453859999998644753e+03	9.136875941057263071e-05	1.000007774494922064e+00	1.999997201395093738e+00
1.454679999998641051e+03	8.696959029873773360e-05	1.000006931437091851e+00	1.999992421855380842e+00
1.455499999998637350e+03	9.159052872219601170e-05	1.000011079207614895e+00	1.999995582611026501e+00
1.456319999998633648e+03	8.702168182053115185e-05	1.000008882236662844e+00	1.999994022905623225e+00
1.457139999998629946e+03	8.885238653955288414e-05	1.000008599090346229e+00	1.999994949343079087e+00
1.457959999998626245e+03	9.102872362371246099e-05	1.000009339496723992e+00	1.999993929743323351e+00
1.458779999998622316e+03	9.102935030329868270e-05	1.000008758253380758e+00	1.999996660384163460e+00
1.459599999998618614e+03	8.987090388780812598e-05	1.000011032706630054e+00	1.999997224647836802e+00
1.460419999998614912e+03	9.030207127458511466e-05	1.000009560241630124e+00	1.999994240127686229e+00
1.461239999998611211e+03	8.919087513258711596e-05	1.000008810040371010e+00	1.999993897079202387e+00
1.462059999998607509e+03	9.014711961882698559e-05	1.000008719828254566e+00	1.999995574242694474e+00
1.462879999998603807e+03	9.079659174609493058e-05	1.000008946280742883e+00	1.999995718114975674e+00
1.463699999998600106e+03	8.907473990294264730e-05	1.000010343946212021e+00	1.999994748214781959e+00
1.464519999998596177e+03	9.190705016452910563e-05	1.000009624788672724e+00	1.999994509768786788e+00
1.465339999998592475e+03	8.887030316433266227e-05	1.000007894658432317e+00	1.999997673062036352e+00
1.466159999998588773e+03	9.018564141710705472e-05	1.000011126551811902e+00	1.999994846406057958e+00
1.466979999998585072e+03	8.800428787525708604e-05	1.000011042141537132e+00	1.999994706253568566e+00
1.467799999998581370e+03	8.808890219109143419e-05	1.000008378673219678e+00	1.999996509748817264e+00
1.468619999998577669e+03	9.267268519262203820e-05	1.000006709800261850e+00	1.999996826079787571e+00
1.469439999998573967e+03	8.704582446876695738e-05	1.000008755101531754e+00	1.999995577811547243e+00
1.470259999998570265e+03	8.805891750669051269e-05	1.000008111686180312e+00	1.999991514359858558e+00
1.471079999998566336e+03	9.105087915737566061e-05	1.000005725299530024e+00	1.999993092094325853e+00
1.471899999998562635e+03	8.870665145279414872e-05	1.000007731446332260e+00	1.999995430407678798e+00
1.472719999998558933e+03	8.772143395714179618e-05	1.000009462097191104e+00	1.999994674300061170e+00
1.473539999998555231e+03	8.960886562634223925e-05	1.000006460858315016e+00	1.999995575334293285e+00
1.474359999998551530e+03	8.790836862570489759e-05	1.000009329138920489e+00	1.999994030632255004e+00
1.475179999998547828e+03	9.016965970534178356e-05	1.000007569958556886e+00	1.999993394413292602e+00
1.475999999998544126e+03	9.149350607607801633e-05	1.000009499340861696e+00	1.999994033198237320e+00
1.476819999998540197e+03	8.981599960770619959e-05	1.000010342653163242e+00	1.999992300378020005e+00
1.477639999998536496e+03	8.810495016053093860e-05	1.000008671826771112e+00	1.999997630643276958e+00
1.478459999998532794e+03	9.020297107128588373e-05	1.000011156345922858e+00	1.999995477423116119e+00
1.479279999998529092e+03	8.822634794092881392e-05	1.000006860588997348e+00	1.999996060973897816e+00
1.480099999998525391e+03	8.974459930713625262e-05	1.000009863429923929e+00	1.999993273434720109e+00
1.480919999998521689e+03	8.951417921072915291e-05	1.000010848594389268e+00	1.999992994820042336e+00
1.481739999998517987e+03	8.810843623391395910e-05	1.000009647048488493e+00	1.999994382280821048e+00
1.482559999998514286e+03	9.030987150080535162e-05	1.000009748837328294e+00	1.999994682015886260e+00
1.483379999998510357e+03	8.881244332915202403e-05	1.000008862725933811e+00	1.999997305476444609e+00
1.484199999998506655e+03	8.871392280091080183e-05	1.000008204178070015e+00	1.999994930792058589e+00
1.485019999998502954e+03	8.698865704635834885e-05	1.000009387514587456e+00	1.999993669272824182e+00
1.485839999998499252e+03	9.215353604210726449e-05	1.000008303631152895e+00	1.999995339412781625e+00
1.486659999998495550e+03	9.245550682277250650e-05	1.000005580011159356e+00	1.999992291273816614e+00
1.487479999998491849e+03	8.948351760732177397e-05	1.000007741030148889e+00	1.999995407678848647e+00
1.488299999998488147e+03	8.895182313187770435e-05	1.000008965064508981e+00	1.999996048351868394e+00
1.489119999998484218e+03	8.862615028367122410e-05	1.000006978954852244e+00	1.999993805217778364e+00
1.489939999998480516e+03	8.900649864207855024e-05	1.000007168711543493e+00	1.999994525102135379e+00
1.490759999998476815e+03	9.169383552682657695e-05	1.000009944302094222e+00	1.999993047217637931e+00
1.491579999998473113e+03	8.704197746852946618e-05	1.000008032836553262e+00	1.999998464609198612e+00
1.492399999998469411e+03	9.177800490118544284e-05	1.000009302917387544e+00	1.999995375697281919e+00
1.493219999998465710e+03	8.930527130475109836e-05	1.000006809458408474e+00	1.999994829843468880e+00
1.494039999998462008e+03	9.196704944391105130e-05	1.000009438538344231e+00	1.999991679096214670e+00
1.494859999998458306e+03	9.083337068134669052e-05	1.000007701695420970e+00	1.999996889113723419e+00
1.495679999998454377e+03	9.131808720396653674e-05	1.000009214462195706e+00	1.999994493629012382e+00
1.496499999998450676e+03	8.976890603241334554e-05	1.000008268821614754e+00	1.999996071658311614e+00
1.497319999998446974e+03	8.888450990019705535e-05	1.000009062852688757e+00	1.999993268887086950e+00
1.498139999998443272e+03	9.062452822899113843e-05	1.000009353549171420e+00	1.999995979434101567e+00
1.498959999998439571e+03	9.040809990079605614e-05	1.000009249142089107e+00	1.999995229688732890e+00
1.499779999998435869e+03	2.065002003894336486e-05	1.000007454459346690e+00	1.999998621466635429e+00
1.500599999998432168e+03	-5.988169465286759819e-06	1.000007797748528215e+00	1.999994726234240794e+00
1.501419999998428239e+03	-4.715299005750790603e-06	1.000011660243714129e+00	1.999995945840275180e+00
1.502239999998424537e+03	-6.600936750103101157e-06	1.000006707621370561e+00	1.999994416225638894e+00
1.503059999998420835e+03	-3.669379193614008449e-06	1.000005837250001139e+00	1.999996360461279377e+00
1.503879999998417134e+03	-4.325557577013882328e-06	1.000012371710423675e+00	1.999994693080216157e+00
1.504699999998413432e+03	-5.160296321425539248e-06	1.000009664357872197e+00	1.999994623531785143e+00
1.505519999998409730e+03	-2.711117125959602296e-06	1.000009250772498692e+00	1.999992715168880331e+00
1.506339999998406029e+03	-5.465684286142060124e-06	1.000007624564056563e+00	1.999993745072162987e+00
1.507159999998402327e+03	-7.039230495422950296e-06	1.000006982376012710e+00	1.999996283346650694e+00
1.507979999998398398e+03	-5.879373791765642708e-06	1.000007176955105326e+00	1.999994446051660546e+00
1.508799999998394696e+03	-3.916765742876740039e-06	1.000008661131107646e+00	1.999993164381932198e+00
1.509619999998390995e+03	-2.897748782166361870e-06	1.000009819942244249e+00	1.999996152416416262e+00
1.510439999998387293e+03	-5.565971387466990670e-06	1.000009988415591966e+00	1.999992832152579059e+00
1.511259999998383591e+03	-7.153569058895241605e-07	1.000006599708145094e+00	1.999994225948251048e+00
1.512079999998379890e+03	-2.677912273752161196e-06	1.000007652848494244e+00	1.999992362584093186e+00
1.512899999998376188e+03	-3.484336607004789288e-06	1.000008143283469542e+00	1.999996459377892943e+00
1.513719999998372259e+03	-7.394648177887835433e-06	1.000008575897515684e+00	1.999993900045861528e+00
1.514539999998368557e+03	-7.354830979166274381e-06	1.000007735947648246e+00	1.999994487446444147e+00
1.515359999998364856e+03	-1.827146900134731314e-06	1.000006600986682592e+00	1.999991971155514303e+00
1.516179999998361154e+03	-5.559596507638204837e-06	1.000008320478188217e+00	1.999995269991688751e+00
1.516999999998357453e+03	-2.357837769120782030e-06	1.000008670347476203e+00	1.999993876902401491e+00
1.517819999998353751e+03	-4.696703586948247827e-06	1.000004547421947887e+00	1.999993453590948489e+00
1.518639999998350049e+03	-2.289913479887394665e-06	1.000008655694959447e+00	1.999994594313634799e+00
1.519459999998346348e+03	-4.103478488727456958e-06	1.000009218955547841e+00	1.999993094412560124e+00
1.520279999998342419e+03	-4.327431137310328348e-06	1.000004725665239347e+00	1.999993718953147814e+00
1.521099999998338717e+03	-4.393904453487907426e-06	1.000009470805226508e+00	1.999996617919114428e+00
1.521919999998335015e+03	-5.837070086717816056e-06	1.000007221752418740e+00	1.999994653032702407e+00
1.522739999998331314e+03	-3.609568486699928267e-06	1.000006793934406613e+00	1.999994565027239268e+00
1.523559999998327612e+03	-5.099797977999452754e-06	1.000011256386313718e+00	1.999995690934257775e+00
1.524379999998323910e+03	-5.582286315213314574e-06	1.000009005928658601e+00	1.999994250575403587e+00
1.525199999998320209e+03	-6.623110650848971429e-06	1.000011999486217551e+00	1.999993867255087876e+00
1.526019999998316280e+03	-2.857671900701672672e-06	1.000008299450015681e+00	1.999992736859998566e+00
1.526839999998312578e+03	-4.120626169080100881e-06	1.000008530556122155e+00	1.999993064704283396e+00
1.527659999998308876e+03	-4.458661827237025117e-06	1.000005906078662132e+00	1.999995550109175957e+00
1.528479999998305175e+03	-5.255170140367158069e-06	1.000006557836827348e+00	1.999993764754728121e+00
1.529299999998301473e+03	-4.184413878360942614e-06	1.000009720703223692e+00	1.999995951278180639e+00
1.530119999998297772e+03	-4.499103291405812658e-06	1.000010129782476831e+00	1.999996347318508727e+00
1.530939999998294070e+03	-3.034582445411219548e-06	1.000007684038869193e+00	1.999993109190221885e+00
1.531759999998290368e+03	-4.515516919985518888e-06	1.000006160087294038e+00	1.999994495262602978e+00
1.532579999998286439e+03	-6.663830104487852420e-06	1.000008013630998782e+00	1.999995317282739160e+00
1.533399999998282738e+03	-4.147573778253236873e-06	1.000008062462319547e+00	1.999998529912436762e+00
1.534219999998279036e+03	-3.175173351067115611e-06	1.000008583983686083e+00	1.999996232146397102e+00
1.535039999998275334e+03	-4.923918038291768954e-06	1.000007726912027994e+00	1.999994030035861403e+00
1.535859999998271633e+03	-6.246109426716292036e-06	1.000008035469421852e+00	1.999994274594527610e+00
1.536679999998267931e+03	-4.511562094665593474e-06	1.000009176216610118e+00	1.999994621534408878e+00
1.537499999998264229e+03	-4.695433659874047571e-06	1.000007652898469157e+00	1.999995621691695202e+00
1.538319999998260300e+03	-2.423825575336761779e-06	1.000005777168120336e+00	1.999993470246955729e+00
1.539139999998256599e+03	-4.223899146531497494e-06	1.000010399882752754e+00	1.999993708539783199e+00
1.539959999998252897e+03	-3.593717761920906449e-06	1.000010409270411849e+00	1.999997083999764280e+00
1.540779999998249195e+03	-2.178144804642907593e-06	1.000007503771552342e+00	1.999996109754050844e+00
1.541599999998245494e+03	-7.697564745362778403e-06	1.000006076677157019e+00	1.999998134850993869e+00
1.542419999998241792e+03	-5.332798751227216823e-06	1.000006762507335445e+00	1.999995912355672978e+00
1.543239999998238090e+03	-5.931074974273786368e-06	1.000006211639086651e+00	1.999994650501489168e+00
1.544059999998234389e+03	-3.231339075378360573e-06	1.000009789015903650e+00	1.999996552192522703e+00
1.544879999998230460e+03	-4.549513288516485270e-06	1.000008345029603785e+00	1.999995573934453486e+00
1.545699999998226758e+03	-3.973822383793503383e-06	1.000006885499767240e+00	1.999994283709471521e+00
1.546519999998223057e+03	-5.859965414003659940e-06	1.000008933579171089e+00	1.999995125004913943e+00
1.547339999998219355e+03	-2.725702952500166732e-06	1.000010072956303731e+00	1.999993469413816838e+00
1.548159999998215653e+03	-5.722633531021013024e-06	1.000006731740546329e+00	1.999996262356727117e+00
1.548979999998211952e+03	-7.275516045990968113e-06	1.000006793310629805e+00	1.999993225368718486e+00
1.549799999998208250e+03	-5.285143455952745408e-06	1.000010926718534865e+00	1.999994882903523896e+00
1.550619999998204548e+03	-2.211147934798805346e-06	1.000004684444233849e+00	1.999990469989207043e+00
1.551439999998200619e+03	-1.894360523569849537e-06	1.000006601245253091e+00	1.999995887892062063e+00
1.552259999998196918e+03	-3.207938272847376998e-06	1.000009367139105043e+00	1.999994859549025339e+00
1.553079999998193216e+03	-5.015754495671176312e-06	1.000007791028637349e+00	1.999991534789759440e+00
1.553899999998189514e+03	-2.606529849159988975e-06	1.000008721779946042e+00	1.999996983027285236e+00
1.554719999998185813e+03	-3.316932248766445854e-06	1.000008838969639768e+00	1.999993648492361498e+00
1.555539999998182111e+03	-4.487059364770357164e-06	1.000006586251601881e+00	1.999995320774552443e+00
1.556359999998178409e+03	-4.605666741838704242e-06	1.000007939509733212e+00	1.999994028565758253e+00
1.557179999998174480e+03	-4.015759948267856942e-06	1.000010568759289731e+00	1.999997977522184334e+00
1.557999999998170779e+03	-5.877456102734237226e-06	1.000010796293438364e+00	1.999994482261542306e+00
1.558819999998167077e+03	-5.444073035412009335e-06	1.000008944662519550e+00	1.999994678087208655e+00
1.559639999998163375e+03	-7.179310015272518912e-06	1.000007134861079283e+00	1.999994291041502725e+00
1.560459999998159674e+03	-6.061826189449206299e-06	1.000010164026169601e+00	1.999992551604073965e+00
1.561279999998155972e+03	-5.301184826356207817e-06	1.000009128560535698e+00	1.999994574835164851e+00
1.562099999998152271e+03	-2.555746165066509885e-06	1.000007153629007384e+00	1.999993865303284046e+00
1.562919999998148569e+03	-3.948351546796595058e-06	1.000011041315553406e+00	1.999994585598999564e+00
1.563739999998144640e+03	-3.681460020506619358e-06	1.000007323092182876e+00	1.999995496595167399e+00
1.564559999998140938e+03	-4.545428476807682433e-06	1.000007983622257735e+00	1.999992399254730602e+00
1.565379999998137237e+03	-2.277720132793538151e-06	1.000008861239350511e+00	1.999996434761639907e+00
1.566199999998133535e+03	-5.199525854179634427e-06	1.000007321337265331e+00	1.999992874106587548e+00
1.567019999998129833e+03	-7.293025134183604770e-06	1.000007169686786934e+00	1.999993240750278733e+00
1.567839999998126132e+03	-4.370588734911707436e-06	1.000008722110410808e+00	1.999995940441162690e+00
1.568659999998122430e+03	-2.834500402859744059e-06	1.000008917500471606e+00	1.999995230052994177e+00
1.569479999998118501e+03	-7.871232450271221532e-06	1.000010158759003120e+00	1.999995085733507150e+00
1.570299999998114799e+03	-5.425440358288767763e-06	1.000007278346800588e+00	1.999995370151155916e+00
1.571119999998111098e+03	-5.819199391275832180e-06	1.000009660573027759e+00	1.999995248233011225e+00
1.571939999998107396e+03	-2.798369223815401373e-06	1.000006965081975174e+00	1.999993895441643410e+00
1.572759999998103694e+03	-4.972058399681464877e-06	1.000010618715926558e+00	1.999994422742100486e+00
1.573579999998099993e+03	-3.579536273561788636e-06	1.000009236543438540e+00	1.999995800950491454e+00
1.574399999998096291e+03	-4.867261985341225982e-06	1.000006248602874459e+00	1.999996398128396358e+00
1.575219999998092590e+03	-4.745356297968406512e-06	1.000008244879306396e+00	1.999994857840489360e+00
1.576039999998088661e+03	-2.889340437293040849e-06	1.000007908103007104e+00	1.999995162303128016e+00
1.576859999998084959e+03	-3.889119217243841620e-06	1.000008799593715469e+00	1.999993486347259930e+00
1.577679999998081257e+03	-5.608127100353176509e-06	1.000009780013406901e+00	1.999991950930805507e+00
1.578499999998077556e+03	-5.153687763261514718e-06	1.000008513146299460e+00	1.999993548364758844e+00
1.579319999998073854e+03	-3.258291354139985300e-06	1.000010985292838717e+00	1.999993715698116681e+00
1.580139999998070152e+03	-1.604072278616333831e-06	1.000008204949811130e+00	1.999995813526968202e+00
1.580959999998066451e+03	-4.814040321228532910e-06	1.000008646647501998e+00	1.999995959062488948e+00
1.581779999998062522e+03	-5.148282944152377282e-06	1.000006819448221673e+00	1.999994253429440816e+00
1.582599999998058820e+03	-3.484511464557288733e-06	1.000008149046011097e+00	1.999994867249293096e+00
1.583419999998055118e+03	-5.247615586539558245e-06	1.000006324968635285e+00	1.999995126344147334e+00
1.584239999998051417e+03	-4.935406840521977740e-06	1.000009456926778340e+00	1.999994159334210320e+00
1.585059999998047715e+03	-3.249825825848503158e-06	1.000011019852934613e+00	1.999993068299736443e+00
1.585879999998044013e+03	-6.072879887324444438e-06	1.000009982452869206e+00	1.999993501360151082e+00
1.586699999998040312e+03	-4.755722073433425886e-06	1.000011886493948232e+00	1.999996263148650311e+00
1.587519999998036610e+03	-3.535070507374729171e-06	1.000007123688953836e+00	1.999993243430335355e+00
1.588339999998032681e+03	-4.396709138310062853e-06	1.000011650837252741e+00	1.999996261146865129e+00
1.589159999998028979e+03	-4.066126802771910807e-06	1.000008189999761932e+00	1.999991833238423000e+00
1.589979999998025278e+03	-5.286936122803549347e-06	1.000006624055580495e+00	1.999994673785983501e+00
1.590799999998021576e+03	-4.429706512517715886e-06	1.000007447255901294e+00	1.999996081504784140e+00
1.591619999998017875e+03	-6.649483817733872401e-06	1.000008055318088118e+00	1.999993779631660473e+00
1.592439999998014173e+03	-2.138758318500075078e-06	1.000008542244568144e+00	1.999995013508596209e+00
1.593259999998010471e+03	-5.761322114610075237e-06	1.000009118457571011e+00	1.999995646098774005e+00
1.594079999998006542e+03	-4.693147569224358788e-06	1.000009215822226682e+00	1.999995002437453318e+00
1.594899999998002841e+03	-3.270994750791405238e-06	1.000012000186346395e+00	1.999993209991629772e+00
1.595719999997999139e+03	-6.655161364327066807e-06	1.000010927897418966e+00	1.999994805916039287e+00
1.596539999997995437e+03	-3.868951160564580922e-06	1.000010413460165726e+00	1.999994929901253160e+00
1.597359999997991736e+03	-5.725405925924091408e-06	1.000008734627052753e+00	1.999993672534728484e+00
1.598179999997988034e+03	-4.568737371842417590e-06	1.000008612250331108e+00	1.999996648524189791e+00
1.598999999997984332e+03	-4.838661220067129349e-06	1.000009379433361767e+00	1.999992931598321366e+00
1.599819999997980631e+03	-6.477672545330959995e-06	1.000007006569393342e+00	1.999995947902091009e+00
1.600639999997976702e+03	-4.257237978898036183e-06	1.000006427708073353e+00	1.999995129592140319e+00
1.601459999997973000e+03	-4.862256746430987753e-06	1.000007172131399225e+00	1.999992912533589351e+00
1.602279999997969298e+03	-5.318986636788707567e-06	1.000007447343313816e+00	1.999993181121709096e+00
1.603099999997965597e+03	-3.899086314349606687e-06	1.000005827421197591e+00	1.999995262579457700e+00
1.603919999997961895e+03	-5.574330404695017536e-06	1.000006945262740032e+00	1.999995108360819618e+00
1.604739999997958193e+03	-3.794230440817382893e-06	1.000008778075851534e+00	1.999994470032457228e+00
1.605559999997954492e+03	-3.005738102422136039e-06	1.000008380938840924e+00	1.999992875554252203e+00
1.606379999997950563e+03	-5.664990135026487858e-06	1.000005850183235179e+00	1.999993783312844498e+00
1.607199999997946861e+03	-5.692674938572449508e-06	1.000007614607649753e+00	1.999995078886278144e+00
1.608019999997943160e+03	-2.371565508695698346e-06	1.000008563630777836e+00	1.999998170306567902e+00
1.608839999997939458e+03	-3.785743925550526537e-06	1.000007014216084844e+00	1.999997679200182565e+00
1.609659999997935756e+03	-6.018216681034165164e-06	1.000009806715234983e+00	1.999996983822343033e+00
1.610479999997932055e+03	-3.184678682017321973e-06	1.000010752329248520e+00	1.999996769335621760e+00
1.611299999997928353e+03	-4.575295836906134443e-06	1.000007420754158272e+00	1.999993937747270634e+00
1.612119999997924651e+03	-5.677874692477930274e-06	1.000006683596101231e+00	1.999994937792507477e+00
1.612939999997920722e+03	-6.104710100480309160e-06	1.000009083301728108e+00	1.999997483609505577e+00
1.613759999997917021e+03	-4.068087201708000653e-06	1.000009705256104997e+00	1.999996123181438490e+00
1.614579999997913319e+03	-3.280255002863172096e-06	1.000009832874773297e+00	1.999996391022499154e+00
1.615399999997909617e+03	-9.289581754722852467e-06	1.000008322173815634e+00	1.999994483947968860e+00
1.616219999997905916e+03	-6.412395287073795373e-06	1.000008126197804215e+00	1.999995452039795341e+00
1.617039999997902214e+03	-5.873996436221810181e-06	1.000010026348217451e+00	1.999998811467553761e+00
1.617859999997898512e+03	-4.658415523166354550e-06	1.000006950320819987e+00	1.999994636920862101e+00
1.618679999997894583e+03	-4.949792088899474999e-06	1.000008275817064085e+00	1.999992959411244442e+00
1.619499999997890882e+03	-4.237910304677820129e-06	1.000009203287676174e+00	1.999994524370012350e+00
1.620319999997887180e+03	-7.267706950577088531e-06	1.000005981034878255e+00	1.999992305514314950e+00
1.621139999997883478e+03	-2.222100337021069234e-06	1.000006981788766680e+00	1.999994368697546321e+00
1.621959999997879777e+03	-3.287457971205961543e-06	1.000007720401837830e+00	1.999992628541572559e+00
1.622779999997876075e+03	-3.410820822389076070e-06	1.000010096671239523e+00	1.999994592034036067e+00
1.623599999997872374e+03	-4.115698592215123726e-06	1.000008402617615477e+00	1.999992620017931433e+00
1.624419999997868672e+03	-2.240403965038757323e-06	1.000009539715773776e+00	1.999995097478623585e+00
1.625239999997864743e+03	-3.941473344576954113e-06	1.000008974919236238e+00	1.999994799214551922e+00
1.626059999997861041e+03	-4.935182791399778088e-06	1.000008880473759021e+00	1.999994677848864866e+00
1.626879999997857340e+03	-4.703895162641546143e-06	1.000009884883178657e+00	1.999993747563730828e+00
1.627699999997853638e+03	-3.779172019154625438e-06	1.000008718653273565e+00	1.999993092499483094e+00
1.628519999997849936e+03	-4.915506345578893052e-06	1.000008428798243809e+00	1.999991605962569530e+00
1.629339999997846235e+03	-2.632388470716728242e-06	1.000010421325781440e+00	1.999994920764406547e+00
1.630159999997842533e+03	-6.152232220029164754e-06	1.000008197994410430e+00	1.999992910891979614e+00
1.630979999997838604e+03	-8.115387258562832632e-06	1.000010551901141742e+00	1.999995996461051195e+00
1.631799999997834902e+03	-5.471457509330862044e-06	1.000006607136902703e+00	1.999995562664065307e+00
1.632619999997831201e+03	-5.210290932593972157e-06	1.000009810504800978e+00	1.999995252969583692e+00
1.633439999997827499e+03	-3.099239833617355603e-06	1.000010043347807631e+00	1.999994015825721227e+00
1.634259999997823797e+03	-3.395684201803491347e-06	1.000010580711125474e+00	1.999995345500210409e+00
1.635079999997820096e+03	-1.952988852816709153e-06	1.000008824379355232e+00	1.999996132643477198e+00
1.635899999997816394e+03	-1.640770323627288938e-06	1.000007783690062046e+00	1.999996262990956009e+00
1.636719999997812693e+03	-7.542761270283777557e-06	1.000011290199216196e+00	1.999993709218713445e+00
1.637539999997808764e+03	-4.341945152419873579e-06	1.000006305398400741e+00	1.999993729716102342e+00
1.638359999997805062e+03	-6.546290226724318436e-06	1.000005928342235784e+00	1.999994588637248771e+00
[truncated: 1,658 more rows]
