# Supplementary material for: Real-time single-molecule 3D tracking in E. coli based on cross-entropy minimization
Source: Nat Commun. 2023 Mar 11;14:1336. doi: 10.1038/s41467-023-36879-1 (PMC10008558; doi:10.1038/s41467-023-36879-1)
Supplement: Supplementary file 3 — Source Data [file 41467_2023_36879_MOESM3_ESM.zip › SourceData/Sup_Fig_14_Tracking_VS_Sim_Validation/Fig_data/20220429_EXP-22-BL9416/txyzN_MLE.csv]

time [ms]	x[um]		y[um]	z[um]	PhotonCount
0.000000000000000000e+00	-3.999996706134031910e-02	9.799998929882822729e-01	2.150000049027382065e+00	3.900000000000000000e+01
8.200000000000021716e-01	-4.500000556061966583e-01	8.100000965200757630e-01	2.209999939394267976e+00	3.000000000000000000e+01
1.640000000000004343e+00	-3.000012041488274092e-02	9.300003245741339519e-01	1.889999849147865119e+00	4.400000000000000000e+01
2.460000000000006182e+00	4.999980383683374358e-02	9.800005552192432301e-01	1.879999699950218428e+00	4.000000000000000000e+01
3.280000000000008242e+00	5.999972675219632234e-02	1.070000715839994010e+00	2.169999526607270468e+00	4.300000000000000000e+01
4.100000000000010303e+00	8.999965531062388557e-02	1.020000894825728865e+00	2.099999414335470771e+00	3.600000000000000000e+01
4.920000000000013252e+00	4.999951234634286701e-02	1.040001089929493583e+00	1.999999340946263082e+00	3.700000000000000000e+01
5.740000000000014424e+00	1.999944795417533255e-02	9.800013068082626955e-01	1.939999177746707604e+00	4.900000000000000000e+01
6.559999999999991616e+00	-2.000066127765827081e-02	9.700015220529036863e-01	2.139999075784858373e+00	4.500000000000000000e+01
7.379999999999958149e+00	-7.618547415516826190e-07	1.010001740753459609e+00	2.019998951634719653e+00	3.800000000000000000e+01
8.199999999999924682e+00	4.999914847155065983e-02	1.060001914655086530e+00	2.139998852188076395e+00	5.900000000000000000e+01
9.019999999999891216e+00	-2.000097332548633755e-02	9.600021100930492546e-01	1.949998753854826461e+00	5.400000000000000000e+01
9.839999999999857749e+00	-3.000106309417874609e-02	9.900022999275454039e-01	2.069998644540005817e+00	3.600000000000000000e+01
1.065999999999982428e+01	-6.000118922525053688e-02	1.030002490864460274e+00	2.079998551105961546e+00	4.800000000000000000e+01
1.147999999999979082e+01	-3.000125994091755802e-02	9.800026267645702838e-01	2.059998474066077723e+00	5.400000000000000000e+01
1.229999999999975735e+01	-6.000136433785551587e-02	1.000002827956988138e+00	2.149998377226300494e+00	4.300000000000000000e+01
1.311999999999972388e+01	9.999855824531228565e-02	1.020002996297368458e+00	2.329998244032154275e+00	4.200000000000000000e+01
1.393999999999969042e+01	-2.000154178000143612e-02	1.010003207628185073e+00	2.119998094820670698e+00	4.000000000000000000e+01
1.475999999999965695e+01	8.999831700570039283e-02	9.800034004404685195e-01	2.149997963990416761e+00	4.000000000000000000e+01
1.557999999999962348e+01	5.999818473637919675e-02	1.070003610471361499e+00	2.079997798481093341e+00	3.800000000000000000e+01
1.639999999999959357e+01	-1.934664326832939441e-06	9.900037970215540550e-01	2.029997705072577929e+00	4.200000000000000000e+01
1.721999999999955833e+01	-7.000203255514776679e-02	1.100003956636958380e+00	2.069997601947177746e+00	3.200000000000000000e+01
1.803999999999952664e+01	-4.000210739462300297e-02	9.300041269781965658e-01	2.059997474815230767e+00	3.300000000000000000e+01
1.885999999999949139e+01	-1.000219767773683800e-02	8.800043213164046030e-01	2.039997396379851224e+00	4.100000000000000000e+01
1.967999999999945970e+01	9.997631693095003144e-03	1.020004482182784722e+00	2.089997351898183808e+00	3.100000000000000000e+01
2.049999999999942446e+01	-2.520504813790113855e-06	1.050004674502528434e+00	2.169997246293391413e+00	4.600000000000000000e+01
2.131999999999939277e+01	-2.000263255700154147e-02	9.800048871926926308e-01	1.899997105056650204e+00	4.000000000000000000e+01
2.213999999999935753e+01	-2.000269882855985892e-02	1.010005053007532627e+00	2.009997040408150415e+00	4.000000000000000000e+01
2.295999999999932584e+01	-3.000276661900504876e-02	9.700052036294192215e-01	2.039996980573726137e+00	4.800000000000000000e+01
2.377999999999929059e+01	-2.300028988079932390e-01	8.200053482907941893e-01	2.179996937617823427e+00	4.000000000000000000e+01
2.459999999999925890e+01	-1.000302271272028587e-02	1.030005576355747854e+00	2.039996841971997821e+00	4.400000000000000000e+01
2.541999999999922366e+01	-5.000309156022932078e-02	1.070005767055372647e+00	2.019996718769586419e+00	5.400000000000000000e+01
2.623999999999919197e+01	-1.000032086949775023e-01	1.020005924237437078e+00	2.079996618603862757e+00	4.600000000000000000e+01
2.705999999999915673e+01	-3.306574836816158187e-06	1.030006090600815050e+00	2.089996514748537315e+00	3.500000000000000000e+01
2.787999999999912504e+01	-3.000339417341307477e-02	1.030006292058203154e+00	2.079996388407626906e+00	3.900000000000000000e+01
2.869999999999908979e+01	-3.395107484709739439e-06	1.040006502457032411e+00	1.949996299461060012e+00	2.900000000000000000e+01
2.951999999999906166e+01	2.999649391868963386e-02	9.300067020776816573e-01	1.819996189213874738e+00	3.600000000000000000e+01
3.033999999999902641e+01	-4.000358008146224359e-02	1.040006882785765363e+00	2.249996072579981909e+00	4.000000000000000000e+01
3.115999999999899472e+01	-3.000369119784326855e-02	9.800070518157179000e-01	2.159995926302374247e+00	4.700000000000000000e+01
3.197999999999895948e+01	9.996154607370535961e-03	1.020007222069272412e+00	1.839995839811001677e+00	3.400000000000000000e+01
3.279999999999892424e+01	2.999602907424176595e-02	9.700073896777878790e-01	1.989995739843620992e+00	3.300000000000000000e+01
3.361999999999889610e+01	-1.100040655884039209e-01	1.010007567157611197e+00	2.009995648206600372e+00	4.000000000000000000e+01
3.443999999999886086e+01	-3.000415766454166827e-02	1.060007774222809118e+00	1.949995549649280457e+00	2.400000000000000000e+01
3.525999999999882561e+01	-1.000430205335954212e-02	1.060007958042735066e+00	1.969995493525994013e+00	3.700000000000000000e+01
3.607999999999879037e+01	9.995587934128118829e-03	9.900081495555397293e-01	1.929995422536104677e+00	4.300000000000000000e+01
3.689999999999876223e+01	-9.000451471377077239e-02	9.700083638885467208e-01	1.879995339715901492e+00	3.600000000000000000e+01
3.771999999999872699e+01	9.995353396538274662e-03	1.000008523587663900e+00	2.099995234820716483e+00	4.500000000000000000e+01
3.853999999999869175e+01	-1.000479517199477468e-02	9.900086518787697409e-01	1.999995115697533077e+00	4.300000000000000000e+01
3.935999999999865651e+01	2.999513643447649161e-02	9.700088178778050185e-01	1.939994953090255159e+00	4.500000000000000000e+01
4.017999999999862837e+01	9.999513077723694299e-02	1.070008844860154573e+00	2.099994866307234975e+00	4.300000000000000000e+01
4.099999999999859313e+01	3.999512629594643293e-02	1.040008816146363202e+00	1.989994871873885129e+00	4.400000000000000000e+01
4.181999999999855788e+01	1.999513064947647592e-02	9.700087677324767954e-01	2.009994838524074456e+00	3.900000000000000000e+01
4.263999999999852974e+01	-5.000482717312314945e-02	1.030008717137773866e+00	1.969994913680386261e+00	3.900000000000000000e+01
4.345999999999849450e+01	-2.000483520452963140e-02	1.010008744354991439e+00	2.279994952699836208e+00	3.900000000000000000e+01
4.427999999999845926e+01	2.999516305924427445e-02	1.110008715094813248e+00	2.129994908128697073e+00	3.800000000000000000e+01
4.509999999999842402e+01	6.999520238207571077e-02	1.080008708218286984e+00	2.069994868420536260e+00	4.500000000000000000e+01
4.591999999999839588e+01	-6.000477536717286481e-02	9.400086350014762449e-01	2.149994896800717203e+00	4.200000000000000000e+01
4.673999999999836064e+01	-6.000473916369079147e-02	9.800086024572846055e-01	2.069994862464314522e+00	4.000000000000000000e+01
4.755999999999832539e+01	5.999522573144246140e-02	1.040008562648383261e+00	2.119994827762559098e+00	4.400000000000000000e+01
4.837999999999829015e+01	1.999529953046251529e-02	1.060008585625881405e+00	2.259994817176811832e+00	4.100000000000000000e+01
4.919999999999826201e+01	9.999534491405946690e-02	1.000008582219972686e+00	1.959994822239431889e+00	3.000000000000000000e+01
5.001999999999822677e+01	-6.000463928468496161e-02	1.030008501536802124e+00	1.899994761220241690e+00	4.000000000000000000e+01
5.083999999999819153e+01	-1.000462021731433199e-02	1.030008487116813809e+00	1.819994739604050116e+00	3.900000000000000000e+01
5.165999999999815628e+01	2.999534979189507830e-02	1.060008527914288567e+00	1.979994729425696764e+00	3.700000000000000000e+01
5.247999999999812815e+01	-4.579200430313051731e-06	1.060008477650448810e+00	2.069994705954847358e+00	3.800000000000000000e+01
5.329999999999809290e+01	9.995450386923392105e-03	9.500084920430652557e-01	1.869994711224994388e+00	4.800000000000000000e+01
5.411999999999805766e+01	3.999547178797322605e-02	1.020008460218536417e+00	2.079994687440454015e+00	4.200000000000000000e+01
5.493999999999802242e+01	-4.490905202753747181e-06	1.000008431040265489e+00	2.149994679107376516e+00	5.000000000000000000e+01
5.575999999999799428e+01	4.999555702016118819e-02	1.090008394317709906e+00	2.139994688841795778e+00	4.900000000000000000e+01
5.657999999999795904e+01	3.999553305123318414e-02	1.050008405520621579e+00	2.089994632720677092e+00	3.700000000000000000e+01
5.739999999999792379e+01	-1.300044825971297668e-01	1.040008382559799216e+00	2.089994610864565949e+00	4.300000000000000000e+01
5.821999999999788855e+01	-1.000450464574485082e-02	1.040008334966938897e+00	2.029994683026828284e+00	5.200000000000000000e+01
5.903999999999786041e+01	-5.000447049035203206e-02	9.600083192541101207e-01	2.239994647283874318e+00	3.500000000000000000e+01
5.985999999999782517e+01	-3.000436944988606885e-02	9.800083013195540760e-01	1.999994559776845815e+00	4.800000000000000000e+01
6.067999999999778993e+01	-4.000433487687368728e-02	9.600082747101880143e-01	1.999994580677630474e+00	3.300000000000000000e+01
6.149999999999803890e+01	-5.000437919729702752e-02	9.200082216529505974e-01	1.919994644255173855e+00	3.800000000000000000e+01
6.231999999999829498e+01	-1.600044153371263378e-01	6.000082247198867957e-01	2.119994553321143727e+00	4.200000000000000000e+01
6.313999999999854396e+01	-3.000441350792124040e-02	1.000008263421269472e+00	2.049994463347704965e+00	3.500000000000000000e+01
6.395999999999879293e+01	-4.382025237546582418e-06	9.200082895313035358e-01	1.939994398849198554e+00	4.000000000000000000e+01
6.477999999999904901e+01	-1.000437303905311187e-02	9.500082661651014782e-01	2.069994426968014611e+00	4.400000000000000000e+01
6.559999999999929798e+01	3.999562318343248546e-02	9.700082531109335271e-01	1.949994417844008954e+00	3.600000000000000000e+01
6.641999999999954696e+01	-6.000435919850081318e-02	1.060008270903948890e+00	2.099994405697224842e+00	3.300000000000000000e+01
6.723999999999979593e+01	-4.377185398747147399e-06	1.100008259432920577e+00	1.989994380748750569e+00	4.000000000000000000e+01
6.806000000000004491e+01	-5.000438095127587163e-02	9.700082227190311990e-01	2.089994408014482996e+00	4.300000000000000000e+01
6.888000000000030809e+01	4.999552942484151996e-02	9.900081932605202528e-01	1.849994391923087234e+00	4.600000000000000000e+01
6.970000000000055707e+01	-4.000447919412895154e-02	9.800081954856203481e-01	2.119994375177147283e+00	4.600000000000000000e+01
7.052000000000080604e+01	-9.000451351638523445e-02	9.700082248162185117e-01	2.269994431653243439e+00	4.000000000000000000e+01
7.134000000000105501e+01	-1.100045281498832767e-01	1.050008261559379097e+00	2.019994478831626861e+00	4.000000000000000000e+01
7.216000000000130399e+01	2.999552156332228534e-02	1.060008244629897511e+00	2.079994449304768178e+00	5.100000000000000000e+01
7.298000000000155296e+01	-6.000443413155433225e-02	1.040008283089381091e+00	1.999994372643262741e+00	4.700000000000000000e+01
7.380000000000180194e+01	1.999555950044421340e-02	9.800082530864063779e-01	2.029994322053612965e+00	4.300000000000000000e+01
7.462000000000206512e+01	3.999558588368422318e-02	1.080008240092543925e+00	2.199994307046933439e+00	4.800000000000000000e+01
7.544000000000231410e+01	1.299956156611694058e-01	1.010008254220155610e+00	2.199994220074215967e+00	4.200000000000000000e+01
7.626000000000256307e+01	-5.000436299131447160e-02	1.020008288695793297e+00	2.189994134446297203e+00	4.500000000000000000e+01
7.708000000000281204e+01	-1.000435060351514104e-02	1.010008264220392249e+00	1.939994116779377498e+00	5.100000000000000000e+01
7.790000000000306102e+01	-2.000432060611060173e-02	9.500082722769198629e-01	1.909994124166927820e+00	4.000000000000000000e+01
7.872000000000330999e+01	4.999568358429452158e-02	1.010008347336444734e+00	1.999994129885108274e+00	4.400000000000000000e+01
7.954000000000357318e+01	-2.000437450082290236e-02	1.000008311316498588e+00	1.929994180732887976e+00	4.000000000000000000e+01
8.036000000000382215e+01	5.999565631759099654e-02	1.000008337546447468e+00	1.779994147456313680e+00	2.600000000000000000e+01
8.118000000000407113e+01	1.999564070984900799e-02	1.020008343816478202e+00	2.009994146279463489e+00	5.700000000000000000e+01
8.200000000000432010e+01	-4.000439807530414144e-02	1.030008309541691425e+00	2.019994139631740016e+00	4.800000000000000000e+01
8.282000000000456907e+01	-4.000442302685791596e-02	1.050008329720983458e+00	2.009994127305229306e+00	4.600000000000000000e+01
8.364000000000481805e+01	-3.000445031720956265e-02	1.030008372592686072e+00	1.909994174428872649e+00	4.300000000000000000e+01
8.446000000000506702e+01	2.999556577738650420e-02	1.010008359968804115e+00	2.149994192952044081e+00	4.700000000000000000e+01
8.528000000000533021e+01	-4.433072468934700470e-06	1.010008380865813127e+00	2.109994213907190552e+00	3.400000000000000000e+01
8.610000000000557918e+01	-1.000044869537133618e-01	1.000008389557730304e+00	1.859994210908643142e+00	3.800000000000000000e+01
8.692000000000582816e+01	-2.000447244878219080e-02	1.110008387351736125e+00	2.019994184283968153e+00	4.000000000000000000e+01
8.774000000000607713e+01	-1.000448043810807375e-02	1.000008342499777214e+00	2.219994194998906600e+00	2.900000000000000000e+01
8.856000000000632610e+01	-2.000459413418167673e-02	8.800082904639536796e-01	2.059994161774405086e+00	2.900000000000000000e+01
8.938000000000657508e+01	-1.000462238136332407e-02	1.030008288440922293e+00	2.149994146763229974e+00	5.600000000000000000e+01
9.020000000000682405e+01	-9.000462056807710665e-02	9.800084111972520162e-01	2.169994177497740484e+00	4.200000000000000000e+01
9.102000000000708724e+01	-1.600046063940558094e-01	9.400084564008844845e-01	2.499994219896422898e+00	4.900000000000000000e+01
9.184000000000733621e+01	-4.615886111208900609e-06	9.400084580715257765e-01	2.119994249927999341e+00	4.600000000000000000e+01
9.266000000000758519e+01	5.999535897752948654e-02	9.700084810535578583e-01	2.039994310234912067e+00	4.200000000000000000e+01
9.348000000000783416e+01	-2.000469939108754161e-02	1.010008454877223238e+00	2.129994367694902024e+00	4.300000000000000000e+01
9.430000000000808313e+01	-3.000467650008280598e-02	1.040008417250851913e+00	2.029994418919741417e+00	4.100000000000000000e+01
9.512000000000833211e+01	-2.000465783445331755e-02	1.010008424713037201e+00	2.099994443572975378e+00	5.100000000000000000e+01
9.594000000000858108e+01	-2.000464608287924259e-02	1.010008441593720718e+00	2.199994461892801123e+00	3.600000000000000000e+01
9.676000000000884427e+01	-3.000460044050965933e-02	9.900084327769783643e-01	2.299994502915319039e+00	4.700000000000000000e+01
9.758000000000909324e+01	-4.582805558415083864e-06	1.010008462386365213e+00	2.149994480424928689e+00	3.800000000000000000e+01
9.840000000000934222e+01	-1.000459865463067081e-02	1.120008487225188087e+00	1.999994446456344832e+00	4.600000000000000000e+01
9.922000000000959119e+01	-9.000466430591916311e-02	1.030008478544466310e+00	2.019994414863200749e+00	4.200000000000000000e+01
1.000400000000098402e+02	1.999535551527300073e-02	9.600084888789788273e-01	1.949994428249276268e+00	4.600000000000000000e+01
1.008600000000100891e+02	-4.000458205578161230e-02	9.600085090078762651e-01	2.029994361201957531e+00	4.000000000000000000e+01
1.016800000000103523e+02	3.999544621933101562e-02	1.010008548330228795e+00	2.039994291070207577e+00	3.500000000000000000e+01
1.025000000000106013e+02	2.999542862502993512e-02	1.020008550563828109e+00	1.999994281149659603e+00	4.300000000000000000e+01
1.033200000000108503e+02	2.999540308268600769e-02	1.030008533844021468e+00	2.109994331131175294e+00	3.600000000000000000e+01
1.041400000000110992e+02	2.999539096925413900e-02	9.600084505881693042e-01	2.029994301508334154e+00	4.500000000000000000e+01
1.049600000000113482e+02	-4.000464386503978231e-02	9.500083753908565853e-01	2.039994283646786588e+00	4.800000000000000000e+01
1.057800000000115972e+02	-2.000463755091932624e-02	1.210008379988948946e+00	1.869994289377985064e+00	4.200000000000000000e+01
1.066000000000118462e+02	-5.000461918819532059e-02	9.900083758375889387e-01	1.949994287948259686e+00	3.400000000000000000e+01
1.074200000000121094e+02	-4.000458362507028354e-02	1.000008370536586533e+00	2.099994289665033431e+00	2.800000000000000000e+01
1.082400000000123583e+02	1.999543439611702750e-02	9.100083809848035221e-01	1.919994254343933227e+00	2.800000000000000000e+01
1.090600000000126073e+02	-1.000454444423308671e-02	9.700083612878439565e-01	1.929994302184462329e+00	5.200000000000000000e+01
1.098800000000128563e+02	9.995470851874386359e-03	1.000008326721171237e+00	2.099994248093759897e+00	4.100000000000000000e+01
1.107000000000131053e+02	2.999550810027547254e-02	1.000008308699226856e+00	2.009994213360599247e+00	4.400000000000000000e+01
1.115200000000133542e+02	-1.000442314400194072e-02	1.050008344013710460e+00	2.259994166836108320e+00	4.700000000000000000e+01
1.123400000000136032e+02	-1.200044243059668891e-01	1.010008347598930545e+00	1.949994214960858230e+00	4.400000000000000000e+01
1.131600000000138664e+02	9.995544154709322046e-03	1.200008303058262005e+00	2.279994317264792958e+00	3.500000000000000000e+01
1.139800000000141154e+02	-3.000444985738678905e-02	1.140008318419195810e+00	1.969994324230819105e+00	4.400000000000000000e+01
1.148000000000143643e+02	-4.456194329888727160e-06	1.020008290103345372e+00	2.029994336357121121e+00	3.600000000000000000e+01
1.156200000000146133e+02	-5.000445222882270863e-02	1.010008329201778743e+00	1.949994356431209219e+00	3.500000000000000000e+01
1.164400000000148623e+02	-1.000445153854888358e-02	1.110008273084039931e+00	1.929994381619220212e+00	2.600000000000000000e+01
1.172600000000151113e+02	-4.488053075446859426e-06	1.020008245883238462e+00	1.929994371074435833e+00	3.900000000000000000e+01
1.180800000000153602e+02	-1.600044561681144284e-01	7.800082425415144627e-01	1.729994383794882129e+00	4.100000000000000000e+01
1.189000000000156234e+02	-5.000442133228017588e-02	1.030008230691766391e+00	1.789994386482387734e+00	2.900000000000000000e+01
1.197200000000158724e+02	9.995534530960517236e-03	9.700082631994078053e-01	1.659994381029064936e+00	5.000000000000000000e+01
1.205400000000161214e+02	1.999550589826575714e-02	1.140008253047532172e+00	2.109994359773945227e+00	5.000000000000000000e+01
1.213600000000163703e+02	-3.000448948162001694e-02	1.030008283028406968e+00	1.999994364740995678e+00	3.600000000000000000e+01
1.221800000000166193e+02	-3.000455531141896226e-02	9.500083036392494851e-01	2.029994343496624776e+00	4.100000000000000000e+01
1.230000000000168683e+02	-4.000455990605990275e-02	1.100008265805643592e+00	2.009994277614902902e+00	4.700000000000000000e+01
1.238200000000166767e+02	4.999544901135652419e-02	1.060008254172300379e+00	1.989994245996012712e+00	3.800000000000000000e+01
1.246400000000163573e+02	-5.000458785817886442e-02	9.800082658012690962e-01	2.059994265902936661e+00	3.800000000000000000e+01
1.254600000000160378e+02	9.995433906083725159e-03	9.500082757150346557e-01	2.149994281052272527e+00	3.500000000000000000e+01
1.262800000000157183e+02	-5.000456100226595424e-02	9.700082830495123654e-01	2.199994317038416192e+00	3.600000000000000000e+01
1.271000000000153989e+02	-6.000459591035366136e-02	1.010008271749854414e+00	2.109994352442942755e+00	3.400000000000000000e+01
1.279200000000150794e+02	1.999546045032294869e-02	1.000008327653940432e+00	2.019994388917856210e+00	5.800000000000000000e+01
1.287400000000147600e+02	-3.000446863150021265e-02	9.500083837700082912e-01	2.239994388326743913e+00	3.100000000000000000e+01
1.295600000000144405e+02	-3.000444833511263162e-02	1.010008364582553275e+00	2.069994386452550739e+00	3.500000000000000000e+01
1.303800000000141210e+02	2.999551091403291139e-02	1.060008356517510242e+00	2.079994411838974155e+00	3.100000000000000000e+01
1.312000000000138016e+02	3.999554417325735384e-02	8.900083205148016097e-01	2.049994348436696701e+00	4.700000000000000000e+01
1.320200000000134821e+02	1.999556310364370565e-02	9.900083009722601135e-01	2.219994294334528551e+00	3.600000000000000000e+01
1.328400000000131627e+02	2.999554598855523266e-02	9.400082674188775522e-01	2.169994240666138996e+00	4.200000000000000000e+01
1.336600000000128432e+02	1.999559921681135291e-02	9.800083194009905352e-01	2.049994247625389399e+00	4.100000000000000000e+01
1.344800000000125237e+02	2.999559233387960253e-02	1.070008360240010115e+00	2.079994248812570667e+00	3.900000000000000000e+01
1.353000000000122043e+02	7.999562528447518028e-02	1.100008356806425613e+00	2.069994286517250259e+00	4.500000000000000000e+01
1.361200000000118848e+02	2.999558255050274735e-02	9.500083218636193871e-01	2.029994283348923734e+00	4.400000000000000000e+01
1.369400000000115938e+02	1.999557961756609145e-02	1.030008331371777608e+00	2.119994310022264461e+00	4.300000000000000000e+01
1.377600000000112743e+02	-1.000044213022990569e-01	1.010008363489870664e+00	2.069994300675632282e+00	4.100000000000000000e+01
1.385800000000109549e+02	-3.000440422706598942e-02	1.110008354770495753e+00	2.129994352893886500e+00	2.900000000000000000e+01
1.394000000000106354e+02	-4.353120380819338048e-06	1.040008382550591914e+00	2.029994402144974508e+00	3.900000000000000000e+01
1.402200000000103159e+02	-4.362291919146099367e-06	1.030008404089216567e+00	2.139994431558970511e+00	4.000000000000000000e+01
1.410400000000099965e+02	-6.000440447908922392e-02	1.030008372732871713e+00	2.019994485050081945e+00	3.100000000000000000e+01
1.418600000000096770e+02	-7.000436913593281740e-02	9.800083880359389266e-01	1.949994542412545551e+00	4.400000000000000000e+01
1.426800000000093576e+02	-1.000436971324171129e-02	9.700084245343284506e-01	2.079994586716626515e+00	4.200000000000000000e+01
1.435000000000090381e+02	-3.000434573643455394e-02	1.120008455818236826e+00	2.019994577372262956e+00	4.200000000000000000e+01
1.443200000000087186e+02	-3.000429517384500464e-02	9.500085193347259649e-01	1.709994570272741488e+00	3.300000000000000000e+01
1.451400000000083992e+02	-4.259991087827370180e-06	9.900085666474500723e-01	1.899994543914349299e+00	3.700000000000000000e+01
1.459600000000080797e+02	-1.000427026527011404e-02	9.900085666621963876e-01	2.149994567929543798e+00	5.000000000000000000e+01
1.467800000000077603e+02	-4.213930146960002038e-06	9.300086027031737590e-01	1.779994616765833149e+00	4.200000000000000000e+01
1.476000000000074408e+02	-2.000421469893819137e-02	1.010008615712691071e+00	2.029994657422729443e+00	5.000000000000000000e+01
1.484200000000071213e+02	-4.000425674587021474e-02	9.800086261512982455e-01	2.049994630085672842e+00	4.200000000000000000e+01
1.492400000000068019e+02	9.995759774961377950e-03	1.040008667932847963e+00	2.019994638366213735e+00	4.100000000000000000e+01
1.500600000000064824e+02	5.999573925312663009e-02	1.100008713555680639e+00	2.119994717603917778e+00	4.700000000000000000e+01
1.508800000000061630e+02	3.999565747146662659e-02	9.100086775602017619e-01	1.949994728421693635e+00	3.200000000000000000e+01
1.517000000000058719e+02	7.999558486062392781e-02	8.500086134836943863e-01	2.199994697954556155e+00	3.500000000000000000e+01
1.525200000000055525e+02	-3.000443863391524801e-02	8.900085949986381584e-01	1.939994677943448487e+00	4.300000000000000000e+01
1.533400000000052330e+02	-3.000441016662444560e-02	1.080008609691265553e+00	1.999994688055289904e+00	4.200000000000000000e+01
1.541600000000049135e+02	-6.000444739249564952e-02	1.010008584586564062e+00	1.999994691180972284e+00	3.700000000000000000e+01
1.549800000000045941e+02	9.995600628426691212e-03	1.020008576382444243e+00	2.039994661659149777e+00	4.900000000000000000e+01
1.558000000000042746e+02	-4.426935469692064606e-06	1.150008516291683325e+00	2.069994679731644638e+00	3.000000000000000000e+01
1.566200000000039552e+02	-4.400979548333744336e-06	1.000008539524620765e+00	2.039994699543296708e+00	2.500000000000000000e+01
1.574400000000036357e+02	-1.000044589295962100e-01	1.070008555812384410e+00	2.149994709127438064e+00	3.900000000000000000e+01
1.582600000000033162e+02	3.999551916140468844e-02	1.060008581769505964e+00	2.119994758037941018e+00	4.900000000000000000e+01
1.590800000000029968e+02	9.995584310947795356e-03	9.700085385260852622e-01	2.259994757461601722e+00	3.400000000000000000e+01
1.599000000000026773e+02	2.999562546299724269e-02	8.700085472376927198e-01	2.249994796638771444e+00	4.200000000000000000e+01
1.607200000000023579e+02	-5.000439591591091665e-02	9.800085493780544832e-01	2.119994845667649841e+00	4.400000000000000000e+01
1.615400000000020384e+02	-6.000436303283156192e-02	1.100008496837790339e+00	2.049994856535647614e+00	3.900000000000000000e+01
1.623600000000017189e+02	5.999573571603540600e-02	1.060008480728689140e+00	2.159994898153971832e+00	3.000000000000000000e+01
1.631800000000013995e+02	-4.268690703550292046e-06	9.500085386767669338e-01	2.119994982611792089e+00	3.800000000000000000e+01
1.640000000000010800e+02	-4.238336938238420812e-06	9.500085642931771490e-01	2.019995027042924551e+00	4.000000000000000000e+01
1.648200000000007606e+02	-1.000420631291047517e-02	1.060008546571088894e+00	2.109995046839019839e+00	4.000000000000000000e+01
1.656400000000004411e+02	-4.227143717177644642e-06	9.500085984352458768e-01	2.059995053971337420e+00	3.500000000000000000e+01
1.664600000000001216e+02	-4.242437028565046668e-06	1.030008584431396645e+00	1.999995052764925063e+00	4.600000000000000000e+01
1.672799999999998306e+02	-4.207962125952062413e-06	1.000008624168382987e+00	1.999995067195989407e+00	4.500000000000000000e+01
1.680999999999995111e+02	-2.100042261448588909e-01	8.800085829856851838e-01	1.879995059246935218e+00	4.700000000000000000e+01
1.689199999999991917e+02	-8.000424912654444110e-02	1.030008581073605489e+00	2.029995067417031063e+00	3.500000000000000000e+01
1.697399999999988722e+02	-4.245220453638314713e-06	9.200085964513904369e-01	2.189995079175164783e+00	4.300000000000000000e+01
1.705599999999985528e+02	1.999579610662697779e-02	1.040008520086753485e+00	2.069995046315403098e+00	5.600000000000000000e+01
1.713799999999982333e+02	4.999580671188132153e-02	1.070008495803985493e+00	2.019995035305972131e+00	4.500000000000000000e+01
1.721999999999979138e+02	-1.000041737756492133e-01	1.140008491070509944e+00	2.149995051808194724e+00	4.800000000000000000e+01
1.730199999999975944e+02	-4.121926355490249406e-06	1.080008525962416810e+00	1.999995014508586300e+00	3.700000000000000000e+01
1.738399999999972749e+02	-3.000410839479968755e-02	1.090008539005011379e+00	2.029994995054897888e+00	3.800000000000000000e+01
1.746599999999969555e+02	-3.000411106387123814e-02	1.020008555621258362e+00	2.169994987706264755e+00	4.100000000000000000e+01
1.754799999999966360e+02	2.999583990283211793e-02	1.090008542615644949e+00	2.139995002475536090e+00	3.000000000000000000e+01
1.762999999999963165e+02	2.999584666299076260e-02	1.180008573031872343e+00	2.199995043222480184e+00	4.100000000000000000e+01
1.771199999999959971e+02	1.999585474436458774e-02	1.040008613400628779e+00	2.209995061057706156e+00	4.000000000000000000e+01
1.779399999999956776e+02	7.999579231205082575e-02	1.050008631547755478e+00	2.199995095376467091e+00	2.900000000000000000e+01
1.787599999999953582e+02	7.999581833348484716e-02	1.030008669651096165e+00	1.909995052046940867e+00	4.500000000000000000e+01
1.795799999999950387e+02	-2.000418098107071760e-02	9.900086909311336392e-01	2.019995023211981433e+00	4.300000000000000000e+01
1.803999999999947192e+02	1.999579206569790032e-02	1.050008717388860591e+00	2.259995017832948427e+00	3.500000000000000000e+01
1.812199999999943998e+02	-1.000420174085716457e-02	9.600087408117414789e-01	2.049995038744635956e+00	4.000000000000000000e+01
1.820399999999941087e+02	-4.000421754909275207e-02	1.030008790317338718e+00	1.939995043484677328e+00	4.200000000000000000e+01
1.828599999999937893e+02	1.999579270382711993e-02	9.300088113907498677e-01	2.019995035164870778e+00	3.200000000000000000e+01
1.836799999999934698e+02	-4.178026087511129258e-06	1.070008802866189157e+00	1.959995022037083201e+00	3.800000000000000000e+01
1.844999999999931504e+02	7.999588033025491207e-02	8.500088669417452669e-01	2.099995051447114847e+00	3.700000000000000000e+01
1.853199999999928309e+02	-4.086184513238865817e-06	1.010008870457072216e+00	1.969995116532972546e+00	6.000000000000000000e+01
1.861399999999925114e+02	-5.000409410546587108e-02	9.700088434189698683e-01	2.079995100116810658e+00	3.200000000000000000e+01
1.869599999999921920e+02	-7.000417280790575958e-02	1.010008831851305633e+00	2.009995038767209419e+00	4.900000000000000000e+01
1.877799999999918725e+02	1.999582044081413615e-02	9.500088133298758564e-01	2.069994965849228485e+00	5.100000000000000000e+01
1.885999999999915531e+02	5.999580379703255140e-02	1.000008846195824752e+00	2.049994932639775502e+00	3.600000000000000000e+01
1.894199999999912336e+02	-5.000417706405115015e-02	9.600088639511006328e-01	2.039994892769062318e+00	4.000000000000000000e+01
1.902399999999909141e+02	1.399958632229811317e-01	1.090008829611523122e+00	2.029994843490681600e+00	3.300000000000000000e+01
1.910599999999905947e+02	9.995924847024049639e-03	1.120008843252002118e+00	2.039994863265629732e+00	4.500000000000000000e+01
1.918799999999902752e+02	-3.000408210324528868e-02	9.400088500525166646e-01	2.039994901932232541e+00	5.300000000000000000e+01
1.926999999999899558e+02	-6.000412795474122790e-02	1.010008889812309629e+00	2.019994871000034831e+00	4.300000000000000000e+01
1.935199999999896363e+02	9.995825858030006270e-03	1.030008901200035520e+00	2.029994884659378052e+00	4.700000000000000000e+01
1.943399999999893168e+02	3.999582056563890514e-02	1.100008943697196262e+00	2.039994935607232218e+00	2.900000000000000000e+01
1.951599999999889974e+02	-1.000420947222382777e-02	1.020008939237082579e+00	2.049994950644153047e+00	4.400000000000000000e+01
1.959799999999886779e+02	9.995775849496200960e-03	9.800089126475106660e-01	1.899994944762468441e+00	5.000000000000000000e+01
1.967999999999883869e+02	-4.227710952833034995e-06	1.040008913759667974e+00	2.129994974879962033e+00	4.000000000000000000e+01
1.976199999999880674e+02	6.999580416314075959e-02	1.030008946444588958e+00	1.929994996423901821e+00	3.700000000000000000e+01
1.984399999999877480e+02	2.999583331531802469e-02	9.900089327873633493e-01	1.999994982906920793e+00	5.400000000000000000e+01
1.992599999999874285e+02	-3.000418283343831913e-02	1.040008973522588143e+00	2.149995008865354773e+00	4.800000000000000000e+01
2.000799999999871090e+02	7.999577864404854022e-02	1.040009012303367175e+00	2.179995028354577258e+00	3.900000000000000000e+01
2.008999999999867896e+02	-4.000427144279312258e-02	1.020009009948871448e+00	2.129995002065675269e+00	5.400000000000000000e+01
2.017199999999864701e+02	-9.000428683442576738e-02	1.120009047853788964e+00	1.989995026333817085e+00	3.600000000000000000e+01
2.025399999999861507e+02	-5.000433020823678854e-02	1.050009057328296969e+00	1.949995071129371427e+00	3.800000000000000000e+01
2.033599999999858312e+02	9.995645825700406537e-03	9.700089966282339216e-01	1.929995021759949525e+00	5.700000000000000000e+01
2.041799999999855117e+02	5.999558342396591609e-02	9.600089528608886091e-01	1.949994971167760882e+00	3.700000000000000000e+01
2.049999999999851923e+02	-4.000440632347804226e-02	9.700090053283160207e-01	1.939994931030502689e+00	4.800000000000000000e+01
2.058199999999848728e+02	2.999557885530992202e-02	9.500089943038015905e-01	2.019994873058669427e+00	3.200000000000000000e+01
2.066399999999845534e+02	-6.000441876477577430e-02	9.900089853769435955e-01	1.929994874235783975e+00	4.000000000000000000e+01
2.074599999999842339e+02	5.999555510382778567e-02	9.700089716753621527e-01	2.029994838036415672e+00	3.700000000000000000e+01
2.082799999999839144e+02	3.999554021535282888e-02	1.010008980986295990e+00	1.969994879527476650e+00	3.700000000000000000e+01
2.090999999999835950e+02	1.799955638032731953e-01	1.020008906636896251e+00	2.159994910225096820e+00	3.300000000000000000e+01
2.099199999999832755e+02	4.999554578177706904e-02	1.010008878098900720e+00	1.949994886718841247e+00	4.100000000000000000e+01
2.107399999999829561e+02	1.999549286792523875e-02	1.010008925077126030e+00	2.019994860558306460e+00	3.900000000000000000e+01
2.115599999999826650e+02	-5.000452394310217485e-02	1.010008988134442287e+00	2.019994810187029977e+00	5.600000000000000000e+01
2.123799999999823456e+02	5.999537578322038101e-02	1.100008978675799165e+00	1.979994811742733063e+00	3.500000000000000000e+01
2.131999999999820261e+02	-4.000470391254779684e-02	1.000009002463242869e+00	1.979994886005097765e+00	4.700000000000000000e+01
2.140199999999817067e+02	-1.000047362609754187e-01	1.020008916079232719e+00	2.149994909678848209e+00	3.800000000000000000e+01
2.148399999999813872e+02	9.995229811126354891e-03	1.040008862484063989e+00	1.969994902570024964e+00	4.200000000000000000e+01
2.156599999999810677e+02	3.999528118380432651e-02	1.020008838764686177e+00	1.829994872335712230e+00	3.300000000000000000e+01
2.164799999999807483e+02	-2.000466805977686030e-02	1.010008844410929196e+00	2.099994806322998286e+00	4.400000000000000000e+01
2.172999999999804288e+02	-4.000470165660509336e-02	1.040008818728240580e+00	2.079994755451506805e+00	5.000000000000000000e+01
2.181199999999801094e+02	9.995312697318315190e-03	1.000008810118848013e+00	2.119994735531306684e+00	3.700000000000000000e+01
2.189399999999797899e+02	-4.000473123234933592e-02	9.600087874694231971e-01	2.029994728166690354e+00	4.200000000000000000e+01
2.197599999999794704e+02	-8.000479256130045569e-02	1.030008751735890460e+00	2.039994740441626320e+00	4.000000000000000000e+01
2.205799999999791510e+02	1.999520780390926303e-02	1.030008712682146221e+00	2.069994684904555182e+00	5.100000000000000000e+01
2.213999999999788315e+02	-4.729018245864857025e-06	9.800087272691624385e-01	2.139994621853787748e+00	4.300000000000000000e+01
2.222199999999785121e+02	-5.000473014710181408e-02	1.070008664918378205e+00	2.089994579578793754e+00	4.200000000000000000e+01
2.230399999999781926e+02	-5.000473528369315385e-02	1.130008636356208074e+00	2.299994607604449293e+00	4.900000000000000000e+01
2.238599999999778731e+02	-4.811292742773457262e-06	9.900085969509256900e-01	2.179994630417126267e+00	4.100000000000000000e+01
2.246799999999775537e+02	-4.866937473318514698e-06	1.000008545735559196e+00	2.039994616103443459e+00	3.900000000000000000e+01
2.254999999999772342e+02	1.999513400930088766e-02	9.200085269611284478e-01	2.169994575377092616e+00	3.200000000000000000e+01
2.263199999999769148e+02	-4.825452212519822086e-06	9.500085502385194891e-01	1.999994587621414244e+00	4.300000000000000000e+01
2.271399999999766237e+02	-4.813383704624561982e-06	9.700085593246045024e-01	2.249994636220945310e+00	3.600000000000000000e+01
2.279599999999763043e+02	-1.000481991756328043e-02	9.600085421790945928e-01	2.129994732424301596e+00	4.700000000000000000e+01
2.287799999999759848e+02	9.995191313826366428e-03	1.040008497656810471e+00	2.089994778036999179e+00	3.000000000000000000e+01
2.295999999999756653e+02	4.999519297006102536e-02	1.010008532298497297e+00	2.179994769522858089e+00	3.600000000000000000e+01
2.304199999999753459e+02	4.999521879778068278e-02	1.010008541477636745e+00	2.119994777010941522e+00	5.200000000000000000e+01
2.312399999999750264e+02	5.999518726536551272e-02	1.080008506557490700e+00	2.059994759510349382e+00	4.400000000000000000e+01
2.320599999999747070e+02	-2.000474422901056190e-02	9.800085092697194966e-01	2.029994727392586906e+00	3.900000000000000000e+01
2.328799999999743875e+02	1.999529359668903231e-02	1.050008439247697600e+00	1.949994701345893588e+00	3.300000000000000000e+01
2.336999999999740680e+02	-1.100047084241102813e-01	9.700084151741771299e-01	1.969994601754196717e+00	3.700000000000000000e+01
2.345199999999737486e+02	-4.727424949683618714e-06	9.800084253053505945e-01	2.199994594945919424e+00	4.500000000000000000e+01
2.353399999999734291e+02	7.999529593203102973e-02	1.050008529977910943e+00	2.139994607061173504e+00	3.700000000000000000e+01
2.361599999999731097e+02	4.999529869481639938e-02	1.120008594564019244e+00	2.249994567782453991e+00	4.500000000000000000e+01
2.369799999999727902e+02	2.999537741230984614e-02	1.090008644302853380e+00	2.039994480675603850e+00	3.700000000000000000e+01
2.377999999999724707e+02	5.999543134817440088e-02	9.900086553681560764e-01	1.989994371835754894e+00	4.000000000000000000e+01
2.386199999999721513e+02	9.995393448824144503e-03	1.010008659058505120e+00	2.099994298260984049e+00	5.500000000000000000e+01
2.394399999999718318e+02	-1.000461720850117676e-02	9.300086225770662907e-01	2.119994349364946462e+00	4.100000000000000000e+01
2.402599999999715124e+02	-5.000456603245292952e-02	9.700085938700361288e-01	1.999994307466054444e+00	5.300000000000000000e+01
2.410799999999711929e+02	2.999548808920998039e-02	9.100085356292292316e-01	2.019994294951064528e+00	4.200000000000000000e+01
2.418999999999709019e+02	-4.504988738649569745e-06	9.900085600464356705e-01	1.979994280856715250e+00	4.200000000000000000e+01
2.427199999999705824e+02	-4.000447743681281171e-02	9.600085630030849027e-01	2.069994224599969623e+00	3.500000000000000000e+01
2.435399999999702629e+02	1.999559507070599457e-02	1.050008574758166002e+00	2.079994156324578736e+00	4.100000000000000000e+01
2.443599999999699435e+02	-3.000433255011904915e-02	9.400086069747628503e-01	1.929994189261553528e+00	3.600000000000000000e+01
2.451799999999696240e+02	3.999565694982336328e-02	1.000008522732315663e+00	2.099994242311640669e+00	3.600000000000000000e+01
2.459999999999693046e+02	4.999566512415532654e-02	1.050008491632862029e+00	1.829994301188457184e+00	3.800000000000000000e+01
2.468199999999689851e+02	-7.000431850849878068e-02	1.020008536366676655e+00	1.919994325013193670e+00	3.400000000000000000e+01
2.476399999999686656e+02	9.999565840737902056e-02	1.030008565088891270e+00	2.149994330710567780e+00	4.100000000000000000e+01
2.484599999999687441e+02	-1.000439351514526877e-02	1.010008577948053432e+00	1.969994304362417292e+00	3.600000000000000000e+01
2.492799999999695615e+02	9.999556534896308913e-02	1.030008589527680041e+00	1.959994296551349269e+00	4.600000000000000000e+01
2.500999999999704073e+02	9.976944751078010293e-03	1.000008636914486271e+00	2.099994368417353652e+00	4.000000000000000000e+01
2.509199999999712247e+02	-4.011193050317938408e-02	9.500089410779009036e-01	2.099994538099603236e+00	4.100000000000000000e+01
2.517399999999720421e+02	-3.028005288082879012e-02	1.040009915078971670e+00	2.019994870148520860e+00	4.600000000000000000e+01
2.525599999999728595e+02	2.947272259575450457e-02	1.010011903822550572e+00	1.879995531135865594e+00	4.600000000000000000e+01
2.533799999999736769e+02	-2.085374335088189743e-02	1.000015366948326268e+00	2.049996637400582244e+00	4.600000000000000000e+01
2.541999999999744944e+02	-1.125943299078931321e-02	1.050020800641182639e+00	1.999998430026130869e+00	4.700000000000000000e+01
2.550199999999753118e+02	-1.174428150485307999e-02	9.900285215568742636e-01	2.210000997941969914e+00	5.600000000000000000e+01
2.558399999999761292e+02	1.769161528781695164e-02	1.100038854281271128e+00	2.020004440482298325e+00	4.600000000000000000e+01
2.566599999999769466e+02	1.704840547222386676e-02	1.130052311156826139e+00	2.160008959835878706e+00	4.200000000000000000e+01
2.574799999999777924e+02	-8.367391491830099282e-02	1.010069277551056910e+00	2.180014604449904247e+00	4.300000000000000000e+01
2.582999999999785814e+02	2.552465339063641689e-02	1.150090194156879742e+00	2.360021532095301744e+00	4.900000000000000000e+01
2.591199999999794272e+02	1.146441729579797397e-01	1.440115456481652290e+00	2.200029955896835254e+00	3.900000000000000000e+01
2.599399999999802162e+02	-6.631542582155117160e-02	1.030145477647584240e+00	2.280039991264468213e+00	3.400000000000000000e+01
2.607599999999810620e+02	-3.735412448930907486e-02	9.901806231257127555e-01	2.030051777646125544e+00	4.700000000000000000e+01
2.615799999999819079e+02	-6.847186795047327523e-02	9.902213203177711032e-01	2.100065351939338854e+00	4.800000000000000000e+01
2.623999999999826969e+02	-1.196685070763388314e-01	1.030268016123698338e+00	1.880080904765677463e+00	3.000000000000000000e+01
2.632199999999835427e+02	-9.441886596295843460e-04	9.803210995304458830e-01	2.070098541060273245e+00	4.900000000000000000e+01
2.640399999999843317e+02	-7.229879689685025923e-02	9.403809681204423621e-01	1.900118463619533182e+00	4.000000000000000000e+01
2.648599999999851775e+02	-7.373223329421442485e-02	1.050447976416305718e+00	2.020140789897166833e+00	3.500000000000000000e+01
2.656799999999859665e+02	-8.524457972963356278e-02	1.030522585002235036e+00	2.040165640225700017e+00	5.200000000000000000e+01
2.664999999999868123e+02	-1.468357249017346045e-01	1.100605169410652229e+00	2.230193194467530393e+00	4.200000000000000000e+01
2.673199999999876013e+02	-6.850556894007536757e-02	9.806961418350679249e-01	2.110223488380500889e+00	4.700000000000000000e+01
2.681399999999884471e+02	-9.025416165396248080e-02	1.020795975195848637e+00	2.150256686028543029e+00	4.100000000000000000e+01
2.689599999999892361e+02	-1.220813998654542987e-01	1.020904938190402955e+00	2.150292990070854060e+00	4.600000000000000000e+01
2.697799999999900820e+02	-6.398735535899904847e-02	1.051023470598931642e+00	2.000332483825303598e+00	3.600000000000000000e+01
2.705999999999909278e+02	-1.759718430796632649e-01	1.011152154240063661e+00	2.120375364484011538e+00	5.200000000000000000e+01
2.714199999999917168e+02	-8.803484407233221065e-02	9.812912435991250071e-01	2.170421770667966932e+00	5.100000000000000000e+01
2.722399999999925626e+02	-1.401763454930572694e-01	1.041441220298807702e+00	2.070471830059402940e+00	3.200000000000000000e+01
2.730599999999933516e+02	-1.023962193151263800e-01	1.001602417275467172e+00	2.150525620023458817e+00	5.300000000000000000e+01
2.738799999999941974e+02	-7.469444023281605893e-02	9.717752398498463728e-01	2.150583263051944360e+00	4.200000000000000000e+01
2.746999999999949864e+02	-8.707095773175338449e-02	9.419599700210190552e-01	1.940644829499521995e+00	5.800000000000000000e+01
2.755199999999958322e+02	-1.195257694213495148e-01	1.072157127157564060e+00	2.090710599722156449e+00	3.900000000000000000e+01
2.763399999999966212e+02	-1.320587743217089272e-01	1.012367201183273613e+00	2.090780655131474042e+00	3.800000000000000000e+01
2.771599999999974671e+02	-1.746698963720708930e-01	1.022590509107032863e+00	1.970855150488818097e+00	4.500000000000000000e+01
2.779799999999982560e+02	-2.173589748572784808e-01	1.112827498227844769e+00	2.090934206589380118e+00	3.100000000000000000e+01
2.787999999999991019e+02	-1.901260171468455162e-01	1.023078610636187769e+00	2.041017907760207084e+00	3.900000000000000000e+01
2.796199999999999477e+02	-1.729709977263644283e-01	9.833441708474851550e-01	2.031106355012829656e+00	4.200000000000000000e+01
2.804400000000007367e+02	-9.589371520383960235e-02	9.736245713251585610e-01	1.831199798708469828e+00	4.700000000000000000e+01
2.812600000000015825e+02	-1.788942088537551767e-01	1.043920245372467637e+00	2.021298345136417929e+00	3.300000000000000000e+01
2.820800000000023715e+02	-1.519722986585370639e-01	1.084231508046981762e+00	2.101402109726692835e+00	2.800000000000000000e+01
2.829000000000032173e+02	-5.512799159998945514e-02	1.134558824528277832e+00	2.171511284067593195e+00	4.600000000000000000e+01
2.837200000000040063e+02	-1.083611788060689085e-01	1.014902604785747453e+00	2.081625964924897154e+00	4.100000000000000000e+01
2.845400000000048522e+02	-2.016717809267263017e-01	9.652632482767740107e-01	2.121746176138226136e+00	4.100000000000000000e+01
2.853600000000056411e+02	-1.450596306392047397e-01	9.756412567370732480e-01	2.071872118428410570e+00	4.000000000000000000e+01
2.861800000000064870e+02	-2.185247564811735876e-01	1.046036867147737137e+00	2.112003948660711838e+00	5.800000000000000000e+01
2.870000000000073328e+02	-2.020669502893553682e-01	1.036450515011468898e+00	2.072141846668445364e+00	3.700000000000000000e+01
2.878200000000081218e+02	-8.568616468528228447e-02	1.026882587843458206e+00	1.802285867206117054e+00	3.500000000000000000e+01
2.886400000000089676e+02	-1.593823086471887196e-01	1.027333493346704651e+00	2.002436144832115072e+00	3.700000000000000000e+01
2.894600000000097566e+02	-2.131548451053313642e-01	1.017803681174705321e+00	1.912592878348651437e+00	4.000000000000000000e+01
2.902800000000106024e+02	-1.669737502673750706e-01	1.028293398861785946e+00	2.042756085366448371e+00	5.300000000000000000e+01
2.911000000000113914e+02	-2.407938968678794145e-01	1.118802858476123596e+00	2.122925870690763439e+00	4.500000000000000000e+01
2.919200000000122373e+02	-1.946113880535097485e-01	9.793320524283124495e-01	2.073102221120894484e+00	4.500000000000000000e+01
2.927400000000130262e+02	-1.884261101517516190e-01	9.698809070410199240e-01	2.023285164928619650e+00	5.100000000000000000e+01
2.935600000000138721e+02	-1.922379471720011834e-01	1.000449372501226453e+00	2.033474668379481987e+00	3.900000000000000000e+01
2.943800000000146611e+02	-1.960468188648498977e-01	1.061037388679579418e+00	2.003670670059145120e+00	4.900000000000000000e+01
2.952000000000155069e+02	-1.798525773608765921e-01	1.041645074730199294e+00	2.083873240519726444e+00	4.500000000000000000e+01
2.960200000000163527e+02	-2.536551950283764123e-01	1.072272422909537504e+00	2.204082398098131446e+00	4.200000000000000000e+01
2.968400000000171417e+02	-1.974545145875687135e-01	1.012919290005011241e+00	2.114298059323307388e+00	3.200000000000000000e+01
2.976600000000179875e+02	-1.912503645185778256e-01	1.053585718231380142e+00	2.074520235607698382e+00	5.000000000000000000e+01
2.984800000000187765e+02	-1.350427830933511597e-01	1.164271733387164609e+00	2.274748950254380286e+00	3.900000000000000000e+01
2.993000000000196223e+02	-2.188316475341194334e-01	9.949772212794208981e-01	1.994984147539379471e+00	4.100000000000000000e+01
3.001200000000204113e+02	-2.626168417182575543e-01	9.757022654629636804e-01	2.275225838271573320e+00	4.100000000000000000e+01
3.009400000000212572e+02	-2.663982665768588332e-01	1.006446749726759293e+00	1.965474001255923309e+00	4.400000000000000000e+01
3.017600000000220462e+02	-3.601757628620733676e-01	9.772106995565367216e-01	2.535728697935809350e+00	5.200000000000000000e+01
3.025800000000228920e+02	-2.539493240940429164e-01	1.057994124948365311e+00	2.095989892756710216e+00	5.400000000000000000e+01
3.034000000000236810e+02	-3.177186698218564254e-01	9.987969549264322788e-01	2.476257529246438160e+00	4.400000000000000000e+01
3.042200000000245268e+02	-2.114838564932881304e-01	1.039619220048701553e+00	2.006531630051036519e+00	4.100000000000000000e+01
3.050400000000253726e+02	-2.852448439715138395e-01	1.010460897273796288e+00	2.106812157520719708e+00	4.500000000000000000e+01
3.058600000000261616e+02	-3.190014029350465297e-01	1.061321970347444799e+00	2.127099164479161253e+00	3.500000000000000000e+01
3.066800000000270074e+02	-2.527534483650236141e-01	1.002202358298860840e+00	2.207392604376548384e+00	3.800000000000000000e+01
3.075000000000277964e+02	-2.465009711395719505e-01	1.033102066134708785e+00	2.037692559214294707e+00	3.600000000000000000e+01
3.083200000000286423e+02	-2.202438015748981182e-01	1.124021041182868386e+00	1.947998940433983694e+00	3.100000000000000000e+01
3.091400000000294312e+02	-2.839818191416698112e-01	1.104959345795873071e+00	2.038311769867492629e+00	3.100000000000000000e+01
3.099600000000302771e+02	-3.077150228139607924e-01	1.025916907615607609e+00	1.808631058928394708e+00	3.300000000000000000e+01
3.107800000000310661e+02	-2.614431964475112391e-01	9.468935837220298080e-01	1.958956628981579406e+00	4.700000000000000000e+01
3.116000000000319119e+02	-2.751662957434708456e-01	1.037889473086084813e+00	1.959288613959933922e+00	4.200000000000000000e+01
3.124200000000327009e+02	-2.788841977325941524e-01	1.058904544410994575e+00	2.039626951826033707e+00	4.800000000000000000e+01
3.132400000000335467e+02	-2.525968453251743462e-01	1.009938746343733484e+00	1.959971692218303696e+00	4.500000000000000000e+01
3.140600000000343925e+02	-2.863040913834672407e-01	1.080992056461811623e+00	2.220322836086184637e+00	4.000000000000000000e+01
3.148800000000351815e+02	-3.400059159367498363e-01	1.082064565986918137e+00	2.110680361718437315e+00	3.800000000000000000e+01
3.157000000000360274e+02	-3.537020484323444292e-01	1.073156106304807178e+00	2.341044176104623009e+00	3.600000000000000000e+01
3.165200000000368163e+02	-2.773924995360048107e-01	9.942666559978907692e-01	1.961414306687035314e+00	4.900000000000000000e+01
3.173400000000376622e+02	-3.210772174096149234e-01	1.055396197642684664e+00	2.181790833572048172e+00	3.500000000000000000e+01
3.181600000000384512e+02	-3.547561456579019223e-01	1.086544702105559645e+00	1.972173658957621534e+00	4.600000000000000000e+01
3.189800000000392970e+02	-3.484291152775158551e-01	1.077712121612112384e+00	2.222562784517809309e+00	5.300000000000000000e+01
3.198000000000400860e+02	-3.420959134615854658e-01	1.058898478164638668e+00	2.172958253647424343e+00	3.300000000000000000e+01
3.206200000000409318e+02	-2.957566232561457675e-01	1.050103727599385861e+00	2.133360033922800270e+00	3.300000000000000000e+01
3.214400000000417208e+02	-3.894110272279802665e-01	1.071327826575364739e+00	2.453768127436212421e+00	3.900000000000000000e+01
3.222600000000425666e+02	-1.930591621791009349e-01	1.152570783781180719e+00	1.984182393549769552e+00	3.300000000000000000e+01
3.230800000000434125e+02	-3.167007928165792574e-01	1.083832536262133939e+00	2.044602982258310941e+00	4.100000000000000000e+01
3.239000000000442014e+02	-3.703358572916709002e-01	1.075112982006794393e+00	1.965029789541099747e+00	4.300000000000000000e+01
3.247200000000450473e+02	-3.939642846956674660e-01	1.096412069428469138e+00	2.135462833640881186e+00	5.800000000000000000e+01
3.255400000000458363e+02	-3.875859749856619407e-01	1.077729793650536116e+00	2.245902044850310642e+00	5.200000000000000000e+01
3.263600000000466821e+02	-3.412008321126400734e-01	1.109066185303881902e+00	2.046347522892603799e+00	4.500000000000000000e+01
3.271800000000474711e+02	-3.148087982878946534e-01	1.050421218496784714e+00	2.076799211799422284e+00	3.700000000000000000e+01
3.280000000000483169e+02	-5.084097295991477639e-01	9.217948567652032299e-01	1.997257065968127687e+00	5.400000000000000000e+01
3.288200000000491059e+02	-3.620034723201048243e-01	9.831870383019825077e-01	1.827721128099501380e+00	4.200000000000000000e+01
3.296400000000499517e+02	-2.855900636820650762e-01	1.134597644497387758e+00	1.868191298668063105e+00	3.700000000000000000e+01
3.304600000000507407e+02	-3.891693093204945386e-01	1.066026782699645903e+00	2.018667660189874091e+00	4.500000000000000000e+01
3.312800000000515865e+02	-3.027410782874112583e-01	1.087474263943351005e+00	1.829150207254918614e+00	4.300000000000000000e+01
3.321000000000524324e+02	-3.863053892367869224e-01	1.038940031354469884e+00	1.819638895926430910e+00	4.900000000000000000e+01
3.329200000000532214e+02	-3.998620924958830591e-01	1.100424253305903211e+00	2.010133633197338732e+00	4.600000000000000000e+01
3.337400000000540672e+02	-3.434111508120633593e-01	1.051926831472025370e+00	2.170634493814348698e+00	3.800000000000000000e+01
3.345600000000548562e+02	-3.469524089427214464e-01	1.073447670813634236e+00	1.971141444274382870e+00	4.100000000000000000e+01
3.353800000000557020e+02	-4.704857460915505829e-01	1.104986746313818990e+00	1.751654499979708790e+00	3.400000000000000000e+01
3.362000000000564910e+02	-2.640110836364686353e-01	1.236543995254783423e+00	2.012173564536744230e+00	4.900000000000000000e+01
3.370200000000573368e+02	-4.275283478042680163e-01	1.178119434206688299e+00	1.842698674020864402e+00	4.200000000000000000e+01
3.378400000000581258e+02	-3.510375512694695610e-01	1.099712942051982445e+00	2.033229795709429855e+00	3.800000000000000000e+01
3.386600000000589716e+02	-4.345384682085934314e-01	1.161324499769090801e+00	2.043766944758103499e+00	4.100000000000000000e+01
3.394800000000598175e+02	-4.380310406891853026e-01	1.112954054579776475e+00	2.154310061730803305e+00	4.600000000000000000e+01
3.403000000000606065e+02	-3.715150941798168183e-01	1.154601550802159204e+00	2.224859211756210708e+00	3.200000000000000000e+01
3.411200000000614523e+02	-4.049906007631994265e-01	1.116267002999202784e+00	2.025414354138628248e+00	3.600000000000000000e+01
3.419400000000622413e+02	-4.284575234013270340e-01	1.097950320506910327e+00	2.085975484648243228e+00	5.100000000000000000e+01
3.427600000000630871e+02	-3.419157184208055922e-01	1.219651489708232450e+00	2.126542507581699937e+00	4.100000000000000000e+01
3.435800000000638761e+02	-4.653651003738316083e-01	1.201370455408203641e+00	2.127115494162095111e+00	3.000000000000000000e+01
3.444000000000647219e+02	-3.988055880682318532e-01	1.143107181129775052e+00	2.057694411086800734e+00	5.000000000000000000e+01
3.452200000000655109e+02	-3.622371258138705197e-01	1.224861612171633585e+00	2.278279269901492654e+00	4.900000000000000000e+01
3.460400000000663567e+02	-3.556595386522425906e-01	1.196633676882962183e+00	2.078869959269342704e+00	4.600000000000000000e+01
3.468600000000671457e+02	-4.990728322650385129e-01	1.138423329873756051e+00	2.199466523578368804e+00	4.400000000000000000e+01
3.476800000000679916e+02	-4.024768319849622022e-01	1.150230616398994155e+00	2.000068905727657054e+00	3.800000000000000000e+01
3.485000000000688374e+02	-4.258714759224320190e-01	1.212055374198311775e+00	2.140677206724162840e+00	4.000000000000000000e+01
3.493200000000696264e+02	-4.492567125925898130e-01	1.133897579158259283e+00	2.061291220867497387e+00	3.500000000000000000e+01
3.501400000000704722e+02	-3.526322835054034877e-01	1.365757202905204304e+00	1.911911069892787474e+00	4.000000000000000000e+01
3.509600000000712612e+02	-4.359982569641027705e-01	1.187634243250537569e+00	1.962536714943321048e+00	3.300000000000000000e+01
3.517800000000721070e+02	-4.893545360666882726e-01	1.139528545221852651e+00	2.123168103610325819e+00	4.000000000000000000e+01
3.526000000000728960e+02	-6.027010252836734194e-01	1.321440137328492082e+00	2.083805242438451444e+00	3.800000000000000000e+01
3.534200000000737418e+02	-5.060376102825340228e-01	1.153368943314853290e+00	1.994448142153819603e+00	3.900000000000000000e+01
3.542400000000745308e+02	-4.293641941450196953e-01	1.105314928177901113e+00	2.035096774407256337e+00	4.800000000000000000e+01
3.550600000000753766e+02	-4.526806800828597210e-01	1.177278023342633428e+00	2.065751094509290287e+00	4.700000000000000000e+01
3.558800000000761656e+02	-4.859870548785181765e-01	1.149258120977192377e+00	2.186411153029341747e+00	3.300000000000000000e+01
3.567000000000770115e+02	-5.292832013172461547e-01	1.151255220187701767e+00	1.977076956641673711e+00	3.400000000000000000e+01
3.575200000000778573e+02	-3.725690076441002252e-01	1.103269338562406388e+00	2.057748335374476323e+00	2.900000000000000000e+01
3.583400000000786463e+02	-4.958443471533982572e-01	1.135300401727586284e+00	2.008425317450899694e+00	3.900000000000000000e+01
3.591600000000794921e+02	-5.091091844511257403e-01	1.137348263913043445e+00	2.149107935402090330e+00	3.100000000000000000e+01
3.599800000000802811e+02	-4.323634642759905944e-01	1.179412902784182648e+00	2.039796179531582876e+00	4.300000000000000000e+01
3.608000000000811269e+02	-4.756070714664230592e-01	1.151494250978302603e+00	2.090489954918485882e+00	3.900000000000000000e+01
3.616200000000819159e+02	-4.088399064392318483e-01	1.163592249886773899e+00	2.211189299733630875e+00	4.400000000000000000e+01
3.624400000000827617e+02	-5.020619050597279198e-01	1.175706873789203577e+00	2.071894172315066562e+00	4.600000000000000000e+01
3.632600000000835507e+02	-4.852729694129159221e-01	1.147838117477549602e+00	2.122604583576527038e+00	4.000000000000000000e+01
3.640800000000843966e+02	-4.984729882270041990e-01	1.189985918109333740e+00	2.073320534208876520e+00	4.400000000000000000e+01
3.649000000000851855e+02	-4.716619693533160573e-01	1.212150200285806445e+00	2.124041956163109646e+00	3.600000000000000000e+01
3.657200000000860314e+02	-4.948397325785129364e-01	1.154330878436858443e+00	2.064768933321341482e+00	3.400000000000000000e+01
3.665400000000868772e+02	-5.480061898172459145e-01	1.176527897336511419e+00	1.935501270160012721e+00	4.500000000000000000e+01
3.673600000000876662e+02	-4.911612427736282704e-01	1.188741199224947920e+00	2.086239050441189402e+00	4.400000000000000000e+01
3.681800000000885120e+02	-4.443048890425333464e-01	1.260970647970044656e+00	2.246982291361464767e+00	4.200000000000000000e+01
3.690000000000893010e+02	-6.974370130080231878e-01	1.013216365832516619e+00	1.997730869543152821e+00	3.100000000000000000e+01
3.698200000000901468e+02	-4.705574843791588413e-01	1.285478180007658677e+00	2.118484832416986929e+00	4.200000000000000000e+01
3.706400000000909358e+02	-5.036662842147657804e-01	1.177756025177056909e+00	2.069244095057751309e+00	6.300000000000000000e+01
3.714600000000917817e+02	-5.167633522762026255e-01	1.200049899743597770e+00	2.150008705093576999e+00	4.500000000000000000e+01
3.722800000000925706e+02	-6.098485056698390583e-01	1.212359714033835356e+00	2.050778654636661535e+00	4.100000000000000000e+01
3.731000000000934165e+02	-4.929217691896623510e-01	1.194685351648163030e+00	2.001553878959287935e+00	4.400000000000000000e+01
3.739200000000942055e+02	-5.859829465351723554e-01	1.277026748594232375e+00	2.022334417212370283e+00	4.300000000000000000e+01
3.747400000000950513e+02	-5.790320608799127688e-01	1.289383950717509553e+00	2.043120062210995957e+00	4.500000000000000000e+01
3.755600000000958971e+02	-4.820690062474994320e-01	1.171756716875924198e+00	1.863910981040156400e+00	3.800000000000000000e+01
3.763800000000966861e+02	-5.550936729577479190e-01	1.244145166605031161e+00	2.064707135857910103e+00	3.300000000000000000e+01
3.772000000000975319e+02	-4.581060478555332716e-01	1.096549102296660694e+00	1.705508457560606539e+00	3.400000000000000000e+01
3.780200000000983209e+02	-4.911059387907641960e-01	1.208968465582416441e+00	2.006314977659080512e+00	4.900000000000000000e+01
3.788400000000991668e+02	-5.540932926529952285e-01	1.201403370609448684e+00	2.217126613189575934e+00	4.700000000000000000e+01
3.796600000000999557e+02	-5.770680543550821273e-01	1.303853656702418373e+00	2.147943404018321178e+00	3.700000000000000000e+01
3.804800000001008016e+02	-5.300301705637702199e-01	1.246319198645135184e+00	2.078765223322326161e+00	4.200000000000000000e+01
3.813000000001015906e+02	-5.529795519717636276e-01	1.208800057120835048e+00	1.789592183870084119e+00	4.100000000000000000e+01
3.821200000001024364e+02	-6.359161580079649712e-01	1.241296063379691006e+00	1.920424241324165227e+00	3.600000000000000000e+01
3.829400000001032254e+02	-5.788398549449874642e-01	1.273807129167574992e+00	2.161261279971303573e+00	3.900000000000000000e+01
3.837600000001040712e+02	-4.717506022582107494e-01	1.306333218829443865e+00	2.072103276030954788e+00	3.400000000000000000e+01
3.845800000001049170e+02	-5.646482141528842424e-01	1.218874229848967428e+00	2.212950305369866477e+00	4.100000000000000000e+01
3.854000000001057060e+02	-6.075327486949249067e-01	1.311430133499774442e+00	2.123802334850136475e+00	4.100000000000000000e+01
3.862200000001065519e+02	-5.604040731785376872e-01	1.234000955924227316e+00	2.184659280804845505e+00	4.800000000000000000e+01
3.870400000001073408e+02	-6.132620980023799628e-01	1.266586517867448469e+00	2.095521141947339405e+00	4.100000000000000000e+01
3.878600000001081867e+02	-4.861067413806777759e-01	1.359186750919338493e+00	2.236387901787844967e+00	3.600000000000000000e+01
3.886800000001089757e+02	-5.889379447190445926e-01	1.311801600036372584e+00	2.167259500831618002e+00	4.000000000000000000e+01
3.895000000001098215e+02	-5.717556057336933284e-01	1.234430987894060916e+00	2.188135984597606498e+00	4.200000000000000000e+01
3.903200000001106105e+02	-5.645597520523822910e-01	1.247074872227438291e+00	2.219017314150817821e+00	3.300000000000000000e+01
3.911400000001114563e+02	-6.473502407231537248e-01	1.309733195377381865e+00	2.159903427723105285e+00	4.000000000000000000e+01
3.919600000001123021e+02	-5.901269491573849502e-01	1.242405852088537266e+00	2.120794281523196823e+00	5.100000000000000000e+01
3.927800000001130911e+02	-5.228898496265305118e-01	1.135092765093201006e+00	1.981689942896379009e+00	3.600000000000000000e+01
3.936000000001139369e+02	-5.256389470975416645e-01	1.277793925469802305e+00	2.072590318664216280e+00	4.500000000000000000e+01
3.944200000001147259e+02	-5.883740448971702675e-01	1.260509164665046145e+00	2.093495353747983234e+00	3.300000000000000000e+01
3.952400000001155718e+02	-5.210951547850039001e-01	1.373238447711413013e+00	2.074405142144561065e+00	4.100000000000000000e+01
3.960600000001163608e+02	-5.638021524690935982e-01	1.295981776442919564e+00	2.095319600542723038e+00	4.700000000000000000e+01
3.968800000001172066e+02	-6.364949685363181509e-01	1.258738998623363692e+00	2.226238634531416238e+00	4.200000000000000000e+01
3.977000000001179956e+02	-6.391735423544079309e-01	1.341510009352035571e+00	2.097162316091718992e+00	5.400000000000000000e+01
3.985200000001188414e+02	-5.118377998862443379e-01	1.344294752785615721e+00	2.278090602319185365e+00	3.800000000000000000e+01
3.993400000001196304e+02	-5.844876788669796097e-01	1.287093218753874391e+00	2.189023440141574017e+00	4.700000000000000000e+01
4.001600000001204762e+02	-6.771230706910348340e-01	1.279905299195128077e+00	2.159960769539359671e+00	3.800000000000000000e+01
4.009800000001213220e+02	-6.597439678849186251e-01	1.352730970687326506e+00	2.300902606247978710e+00	4.200000000000000000e+01
4.018000000001221110e+02	-6.423502554350261073e-01	1.335570115472258124e+00	2.141848960567700022e+00	4.300000000000000000e+01
4.026200000001229569e+02	-6.949418281602827152e-01	1.328422619662252169e+00	2.022799781583859868e+00	4.500000000000000000e+01
4.034400000001237458e+02	-5.575187263370414703e-01	1.301288365163883576e+00	2.143755068778266715e+00	4.000000000000000000e+01
4.042600000001245917e+02	-3.700808301274124967e-01	1.304167390071058197e+00	2.054714718136210649e+00	3.500000000000000000e+01
4.050800000001253807e+02	-6.226280319252862627e-01	1.397059628424075273e+00	2.185678737598029553e+00	3.600000000000000000e+01
4.059000000001262265e+02	-5.351603005827406667e-01	1.249964920005697921e+00	2.336647139312624244e+00	3.400000000000000000e+01
4.067200000001270155e+02	-5.676775993681859589e-01	1.322883202695902094e+00	2.147619917780305254e+00	3.900000000000000000e+01
4.075400000001278613e+02	-5.701798179618957629e-01	1.285814411173106464e+00	2.208596990701789498e+00	4.300000000000000000e+01
4.083600000001286503e+02	-6.226668815144689173e-01	1.368758560948240000e+00	2.039578342009247258e+00	4.000000000000000000e+01
4.091800000001294961e+02	-5.551388016686953364e-01	1.271715428081387822e+00	2.210563935090124055e+00	4.200000000000000000e+01
4.100000000001303420e+02	-6.175954083197113809e-01	1.324684980130355072e+00	2.201553819961067582e+00	4.000000000000000000e+01
4.108200000001311309e+02	-7.100367538908989307e-01	1.357667087344133439e+00	2.322547891933554265e+00	4.800000000000000000e+01
4.116400000001319768e+02	-6.224626174406140411e-01	1.400661801531658091e+00	2.123546136835475551e+00	4.300000000000000000e+01
4.124600000001327658e+02	-6.348730578102178557e-01	1.403668971743786242e+00	2.224548565919192367e+00	4.500000000000000000e+01
4.132800000001336116e+02	-5.572679794178622137e-01	1.346688510159615548e+00	2.265555066588305078e+00	3.200000000000000000e+01
4.141000000001344006e+02	-5.596472933999597776e-01	1.449720372706759353e+00	2.166565651823288086e+00	4.100000000000000000e+01
4.149200000001352464e+02	-5.620109381473240573e-01	1.452764525566115017e+00	2.267580398627398797e+00	4.900000000000000000e+01
4.157400000001360354e+02	-5.943588753765949306e-01	1.425820769845356661e+00	2.248599160463636171e+00	5.000000000000000000e+01
4.165600000001368812e+02	-5.266910547463082848e-01	1.408889008458465542e+00	2.139621907684356117e+00	4.900000000000000000e+01
4.173800000001376702e+02	-6.790073536081387973e-01	1.401969262930131688e+00	2.120648636045780133e+00	4.100000000000000000e+01
4.182000000001385160e+02	-5.613077712088618831e-01	1.355061463505848218e+00	2.171679335277898026e+00	4.000000000000000000e+01
4.190200000001393619e+02	-6.635922637906412902e-01	1.318165407710976123e+00	2.312713991911325095e+00	3.600000000000000000e+01
4.198400000001401509e+02	-6.858607294923541042e-01	1.431281093728283604e+00	2.263752493666637999e+00	3.500000000000000000e+01
4.206600000001409967e+02	-6.281131340966518151e-01	1.444408460089289692e+00	2.064794967704569828e+00	3.300000000000000000e+01
4.214800000001417857e+02	-6.403494085171683725e-01	1.407547258193737827e+00	2.075841239272075089e+00	5.800000000000000000e+01
4.223000000001426315e+02	-7.025694137328091227e-01	1.360697595636984669e+00	2.126891271785992465e+00	5.000000000000000000e+01
4.231200000001434205e+02	-6.647731475652524091e-01	1.403859348584028499e+00	1.937945188883884118e+00	3.600000000000000000e+01
4.239400000001442663e+02	-6.469605856727388415e-01	1.467032400146892179e+00	2.039002882149957507e+00	3.400000000000000000e+01
4.247600000001450553e+02	-6.991316568508060270e-01	1.370216759505469062e+00	1.970064271395651101e+00	5.100000000000000000e+01
4.255800000001459011e+02	-7.212861975305763229e-01	1.403412214879824482e+00	2.211129350503132862e+00	4.800000000000000000e+01
4.264000000001466901e+02	-6.834242888762142032e-01	1.416618609790169181e+00	2.132198178462902050e+00	3.600000000000000000e+01
4.272200000001475360e+02	-6.855458694237109851e-01	1.389836060602319012e+00	2.143270673694838369e+00	3.800000000000000000e+01
4.280400000001483818e+02	-6.676508387032671354e-01	1.393064391938001911e+00	2.284346792073402632e+00	4.200000000000000000e+01
4.288600000001491708e+02	-7.997392255522131066e-01	1.586303551305982662e+00	2.265426501373648538e+00	4.200000000000000000e+01
4.296800000001500166e+02	-6.918108443814138253e-01	1.459553439128659980e+00	2.156509754146866076e+00	4.300000000000000000e+01
4.305000000001508056e+02	-6.938656831388604340e-01	1.382813933363816750e+00	2.107596583039523797e+00	4.200000000000000000e+01
4.313200000001516514e+02	-6.459037200460535644e-01	1.446084929698577604e+00	2.248686922181304837e+00	3.600000000000000000e+01
4.321400000001524404e+02	-6.679248764489058576e-01	1.559366396094344909e+00	2.339780779320820514e+00	4.800000000000000000e+01
4.329600000001532862e+02	-7.099291072369678934e-01	1.482658304956908424e+00	2.210878039528271888e+00	4.200000000000000000e+01
4.337800000001540752e+02	-7.519162634255015520e-01	1.425960424993027331e+00	2.091978749474146859e+00	4.000000000000000000e+01
4.346000000001549211e+02	-6.438864344495885961e-01	1.519272739224181379e+00	2.363082897160461826e+00	4.200000000000000000e+01
4.354200000001557100e+02	-5.858394629586999303e-01	1.502595163735093164e+00	2.344190347375606276e+00	1.900000000000000000e+01
4.362400000001565559e+02	-6.677753752632393791e-01	1.575927625079764693e+00	2.345301157192705155e+00	3.100000000000000000e+01
4.370600000001574017e+02	-6.796941397937552587e-01	1.489270039280340407e+00	2.176415253686251550e+00	4.600000000000000000e+01
4.378800000001581907e+02	-6.915955889829421555e-01	1.472622317288643679e+00	2.307532616051645391e+00	5.000000000000000000e+01
4.387000000001590365e+02	-6.534797602261379623e-01	1.465984314325385229e+00	2.078653313939522906e+00	4.400000000000000000e+01
4.395200000001598255e+02	-6.353466363671461670e-01	1.479355947674477534e+00	2.309777184963693220e+00	2.900000000000000000e+01
4.403400000001606713e+02	-7.771961061720991104e-01	1.502737165141737830e+00	2.160904308524453032e+00	3.700000000000000000e+01
4.411600000001614603e+02	-7.490280969380713749e-01	1.496127874430066340e+00	2.242034557215221824e+00	4.500000000000000000e+01
4.419800000001623062e+02	-7.008426680675458043e-01	1.529527990073626054e+00	2.403167909049626516e+00	4.000000000000000000e+01
4.428000000001630951e+02	-7.126396805861496819e-01	1.462937448743905744e+00	2.004304369099706662e+00	4.200000000000000000e+01
4.436200000001639410e+02	-7.244190939862208412e-01	1.606356177312162625e+00	2.245443848092293138e+00	4.200000000000000000e+01
4.444400000001647868e+02	-6.361808660995758036e-01	1.499783864865060101e+00	2.166586431277637725e+00	4.500000000000000000e+01
4.452600000001655758e+02	-7.779249520951714292e-01	1.533220628094524862e+00	2.147731995759934787e+00	3.600000000000000000e+01
4.460800000001664216e+02	-9.396512333232974745e-01	1.576666310656449799e+00	1.888880521156460546e+00	4.400000000000000000e+01
4.469000000001672106e+02	-7.813597605639485133e-01	1.540120888046629943e+00	2.210032019664433189e+00	3.200000000000000000e+01
4.477200000001680564e+02	-8.030505279909111449e-01	1.583584155203218824e+00	1.941186415291745737e+00	4.100000000000000000e+01
4.485400000001688454e+02	-6.847234255349761156e-01	1.507056117565264142e+00	2.232343688513258151e+00	4.000000000000000000e+01
4.493600000001696912e+02	-7.163783535839769456e-01	1.530536637939779343e+00	2.143503926963579609e+00	3.900000000000000000e+01
4.501800000001704802e+02	-7.280153742909786230e-01	1.564025676709002832e+00	2.264666919436121528e+00	3.700000000000000000e+01
4.510000000001713261e+02	-6.996343568008891456e-01	1.407523115394568425e+00	2.405832739860691127e+00	3.800000000000000000e+01
4.518200000001721151e+02	-7.212353252787734315e-01	1.511028817229593812e+00	2.177001300002110451e+00	3.900000000000000000e+01
4.526400000001729609e+02	-6.928181769509538235e-01	1.534542726054040518e+00	2.268172566102760968e+00	5.000000000000000000e+01
4.534600000001738067e+02	-6.643829209544979131e-01	1.498064798178333934e+00	2.079346549287416135e+00	5.600000000000000000e+01
4.542800000001745957e+02	-7.359294635813864449e-01	1.541594881434823927e+00	2.320523219181532149e+00	4.200000000000000000e+01
4.551000000001754415e+02	-7.474578542876217924e-01	1.555132769098221734e+00	2.121702525609916901e+00	4.200000000000000000e+01
4.559200000001762305e+02	-7.589680111507742799e-01	1.568678535716477640e+00	2.292884387550120806e+00	4.200000000000000000e+01
4.567400000001770763e+02	-7.804597755797832992e-01	1.562232095623772299e+00	2.224068878890486545e+00	4.800000000000000000e+01
4.575600000001778653e+02	-7.119332946122851613e-01	1.555793301581568144e+00	2.185255937903730405e+00	3.600000000000000000e+01
4.583800000001787112e+02	-6.733884607203298733e-01	1.469362009387645829e+00	2.286445526996189415e+00	3.700000000000000000e+01
4.592000000001795001e+02	-6.948252132548244919e-01	1.552938134327150443e+00	2.247637545764542999e+00	4.100000000000000000e+01
4.600200000001803460e+02	-7.362435196210924682e-01	1.586521647709583149e+00	2.228832090583792169e+00	4.100000000000000000e+01
4.608400000001811350e+02	-6.576433431268619012e-01	1.580112434186942139e+00	2.230029010330852213e+00	4.800000000000000000e+01
4.616600000001819808e+02	-7.090245466951278219e-01	1.693710404056179009e+00	2.351228320766076685e+00	4.500000000000000000e+01
4.624800000001828266e+02	-7.203872833382123364e-01	1.587315415274896724e+00	2.282430007056786447e+00	4.800000000000000000e+01
4.633000000001836156e+02	-6.617314566970226020e-01	1.630927407721739719e+00	2.223634027091534016e+00	3.600000000000000000e+01
4.641200000001844614e+02	-6.730569664871418611e-01	1.454546278694588191e+00	2.314840375527542182e+00	2.800000000000000000e+01
4.649400000001852504e+02	-7.043638505822562568e-01	1.548171915309833668e+00	2.246048936927787398e+00	4.500000000000000000e+01
4.657600000001860963e+02	-7.856520497865501218e-01	1.541804239563756784e+00	2.417259749550237036e+00	4.300000000000000000e+01
4.665800000001868852e+02	-7.069215319460387947e-01	1.635443196001814314e+00	2.208472717836462706e+00	5.000000000000000000e+01
4.674000000001877311e+02	-7.581722123161245275e-01	1.609088645073517565e+00	2.159687841265821806e+00	4.700000000000000000e+01
4.682200000001885201e+02	-7.794040543850419001e-01	1.572740438736494051e+00	2.330905104945283135e+00	4.900000000000000000e+01
4.690400000001893659e+02	-8.406170948545009791e-01	1.606398503186504456e+00	2.112124502257995307e+00	4.100000000000000000e+01
4.698600000001901549e+02	-7.018112766744249997e-01	1.660062822261935356e+00	2.173345943867132313e+00	4.600000000000000000e+01
4.706800000001910007e+02	-7.429865354733530269e-01	1.663733312872037073e+00	2.134569383406215159e+00	3.700000000000000000e+01
4.715000000001918465e+02	-6.841428618647319437e-01	1.667409760624752879e+00	2.285794873414011441e+00	3.500000000000000000e+01
4.723200000001926355e+02	-7.652802221141691286e-01	1.671092091549352343e+00	2.297022376269933552e+00	3.900000000000000000e+01
4.731400000001934814e+02	-8.263985989275505206e-01	1.554780261850327250e+00	2.048251798637060972e+00	4.500000000000000000e+01
4.739600000001942703e+02	-7.474980027191819865e-01	1.628474110610362402e+00	2.259483098199405848e+00	3.000000000000000000e+01
4.747800000001951162e+02	-7.085783940882098841e-01	1.702173567334307913e+00	2.300716250951272634e+00	4.900000000000000000e+01
4.756000000001959052e+02	-7.496397219100071618e-01	1.625878600332854695e+00	2.181951268545680112e+00	4.000000000000000000e+01
4.764200000001967510e+02	-7.606819260141550743e-01	1.669588997231007177e+00	2.403188063764694071e+00	5.000000000000000000e+01
4.772400000001975400e+02	-7.117050022356901096e-01	1.703304647001741889e+00	2.184426704529040197e+00	3.600000000000000000e+01
4.780600000001983858e+02	-6.927089442400985453e-01	1.677025541722585000e+00	2.335667045165166655e+00	4.400000000000000000e+01
4.788800000001991748e+02	-6.736936133271593796e-01	1.680751644292618696e+00	2.286909041820071486e+00	4.700000000000000000e+01
4.797000000002000206e+02	-7.246590325489227213e-01	1.654482727500547812e+00	2.448152808225281252e+00	3.800000000000000000e+01
4.805200000002008665e+02	-7.356052460278705851e-01	1.688218737273887493e+00	2.369398117323246122e+00	3.400000000000000000e+01
4.813400000002016554e+02	-7.765322727359346144e-01	1.691959548342599762e+00	2.240645093167708435e+00	4.000000000000000000e+01
4.821600000002025013e+02	-7.674399563865570428e-01	1.735705123447279341e+00	2.361893689624846360e+00	5.200000000000000000e+01
4.829800000002032903e+02	-6.783282973731147303e-01	1.679455303185325876e+00	2.243143740829985244e+00	4.200000000000000000e+01
4.838000000002041361e+02	-7.891973401756494644e-01	1.583209995554026861e+00	2.144395371350574564e+00	3.700000000000000000e+01
4.846200000002049251e+02	-5.900470494499443497e-01	1.656969196532557920e+00	2.545648442703602576e+00	3.900000000000000000e+01
4.854400000002057709e+02	-8.708773451280794609e-01	1.690732701516036274e+00	2.106902983759372461e+00	4.500000000000000000e+01
4.862600000002065599e+02	-7.516882178049094643e-01	1.624500486253140474e+00	2.008158925896339930e+00	3.700000000000000000e+01
4.870800000002074057e+02	-7.724796851268318498e-01	1.628272378378962548e+00	2.199416183372522759e+00	3.800000000000000000e+01
4.879000000002081947e+02	-7.932516468934189824e-01	1.702048295976202663e+00	2.310674840874407554e+00	4.500000000000000000e+01
4.887200000002090405e+02	-7.340042542872117215e-01	1.665828123023583629e+00	2.351934756560135842e+00	3.800000000000000000e+01
4.895400000002098864e+02	-7.047373565955309394e-01	1.649611798667972140e+00	2.013195903717597712e+00	4.200000000000000000e+01
4.903600000002106754e+02	-7.354509318196933432e-01	1.533399178901511339e+00	2.094458370241365941e+00	4.800000000000000000e+01
4.911800000002115212e+02	-6.661450219789615268e-01	1.737190179532792200e+00	2.325722056943664295e+00	3.000000000000000000e+01
4.920000000002123102e+02	-7.868195836843061564e-01	1.740984686525198555e+00	2.156986799877093741e+00	5.200000000000000000e+01
4.928200000002131560e+02	-6.874745776575669209e-01	1.744782621951183499e+00	2.078252796827276150e+00	3.500000000000000000e+01
4.936400000002139450e+02	-7.581100116960024504e-01	1.708583764006527783e+00	2.099519883605425630e+00	4.300000000000000000e+01
4.944600000002147908e+02	-6.987258665232745081e-01	1.762388173413426795e+00	2.310788058102872355e+00	4.500000000000000000e+01
4.952800000002155798e+02	-7.193220248837549624e-01	1.716195773308633488e+00	2.212057259835236156e+00	4.400000000000000000e+01
4.961000000002164256e+02	-7.798985742559060297e-01	1.740006369346325243e+00	2.243327508347799260e+00	5.100000000000000000e+01
4.969200000002172715e+02	-7.604555160166607264e-01	1.763819896132349907e+00	2.204598686584945177e+00	4.000000000000000000e+01
4.977400000002180604e+02	-7.309927459546785578e-01	1.757636269124964290e+00	2.225870825086515570e+00	4.900000000000000000e+01
4.985600000002189063e+02	-7.415103277111491087e-01	1.741455350482984388e+00	2.327143865683726442e+00	3.800000000000000000e+01
4.993800000002196953e+02	-7.320082590031022907e-01	1.845277067230567614e+00	2.418417804679776850e+00	4.600000000000000000e+01
5.002000000002204843e+02	-7.124864466000810914e-01	1.749101320389394587e+00	2.289692502739821389e+00	4.500000000000000000e+01
5.010200000002212732e+02	-7.429449465217985438e-01	1.672927924550705381e+00	2.370968003844041050e+00	4.300000000000000000e+01
5.018400000002221191e+02	-7.133837586189365476e-01	1.766756821508580266e+00	2.412244278819559717e+00	5.100000000000000000e+01
5.026600000002229081e+02	-7.838028412735209560e-01	1.790587967486938048e+00	2.303521301388794296e+00	3.800000000000000000e+01
5.034800000002237539e+02	-7.642021667868752477e-01	1.764421187710568883e+00	2.424799052667830246e+00	5.500000000000000000e+01
5.043000000002245429e+02	-8.045817583102826687e-01	1.738256401009949492e+00	2.346077471758973854e+00	4.300000000000000000e+01
5.051200000002253887e+02	-7.549415753864380241e-01	1.752093549854907284e+00	2.377356500228195557e+00	4.700000000000000000e+01
5.059400000002262345e+02	-8.952815676467785755e-01	1.775932511249308732e+00	2.448636151631803592e+00	3.900000000000000000e+01
5.067600000002270235e+02	-7.156018046376314556e-01	1.799773150964695478e+00	2.399916339838881196e+00	3.600000000000000000e+01
5.075800000002278694e+02	-7.359023257278191066e-01	1.813615364792060758e+00	2.141197037839912554e+00	4.700000000000000000e+01
5.084000000002286583e+02	-7.761829562143217620e-01	1.777459086398515797e+00	2.402478250791741932e+00	4.500000000000000000e+01
5.092200000002295042e+02	-7.064437168535513401e-01	1.781304291717174193e+00	2.413759865943469141e+00	5.200000000000000000e+01
5.100400000002302932e+02	-9.366847925965174904e-01	1.775150737719780603e+00	2.625042045941338387e+00	4.500000000000000000e+01
5.108600000002311390e+02	-6.869060158245625658e-01	1.748998343338122430e+00	2.286324593249459802e+00	4.200000000000000000e+01
5.116800000002319280e+02	-7.071073935490462814e-01	1.842847123905083428e+00	2.227607534213157159e+00	3.900000000000000000e+01
5.125000000002327170e+02	-7.472889913474024537e-01	1.736696821083443698e+00	2.458890751742820679e+00	4.800000000000000000e+01
5.133200000002335628e+02	-7.574506982448485637e-01	1.700547380006564246e+00	2.100174286387686440e+00	3.100000000000000000e+01
5.141400000002344086e+02	-7.275925710580135597e-01	1.784398762113480919e+00	2.271458068911028416e+00	3.600000000000000000e+01
5.149600000002352544e+02	-7.577145650001814170e-01	1.748250885413234812e+00	2.342742140138833751e+00	4.700000000000000000e+01
5.157800000002361003e+02	-7.378167449643380227e-01	1.902103530985690849e+00	2.214026397762107301e+00	3.900000000000000000e+01
5.166000000002368324e+02	-7.378990102275297946e-01	1.785956659359634990e+00	2.125310783862944142e+00	3.700000000000000000e+01
5.174200000002376783e+02	-7.479614450332211506e-01	1.779810207614169304e+00	2.246595270742137274e+00	5.000000000000000000e+01
5.182400000002385241e+02	-7.780040376922395806e-01	1.833663970604648918e+00	2.297879929548584776e+00	4.500000000000000000e+01
5.190600000002393699e+02	-7.680268380586862120e-01	1.817517899997716402e+00	2.329164558099518612e+00	4.600000000000000000e+01
5.198800000002401021e+02	-6.980298141340540719e-01	1.801371953376929014e+00	2.250449163913994521e+00	6.000000000000000000e+01
5.207000000002409479e+02	-7.780128745484112818e-01	1.855225958387472840e+00	2.241733793662964658e+00	4.100000000000000000e+01
5.215200000002417937e+02	-6.979760168416128119e-01	1.839079807443229964e+00	2.293018351052534598e+00	3.200000000000000000e+01
5.223400000002426395e+02	-8.079193164708109443e-01	1.842933373608152348e+00	2.304302788682790037e+00	3.500000000000000000e+01
5.231600000002434854e+02	-7.378428200918097923e-01	1.876786613778102408e+00	2.245587236619629667e+00	3.100000000000000000e+01
5.239800000002442175e+02	-6.777464421277060724e-01	1.830639418655486406e+00	2.336871482680905387e+00	4.300000000000000000e+01
5.248000000002450633e+02	-8.076302107746841097e-01	1.884491664892058882e+00	2.268155534951574737e+00	4.400000000000000000e+01
5.256200000002459092e+02	-7.274942375882734735e-01	1.868343213417930748e+00	2.249439412675057426e+00	3.800000000000000000e+01
5.264400000002467550e+02	-7.473384196473081831e-01	1.892193964212435908e+00	2.200722994594083382e+00	4.400000000000000000e+01
5.272600000002474872e+02	-7.671627405884891004e-01	1.766043919877981594e+00	2.522006364164274927e+00	4.800000000000000000e+01
5.280800000002483330e+02	-7.469672168791881006e-01	1.819892875614617322e+00	2.293289435734178650e+00	3.600000000000000000e+01
5.289000000002491788e+02	-7.367517846657155589e-01	1.853740796065794338e+00	2.254572139056143065e+00	5.300000000000000000e+01
5.297200000002500246e+02	-7.665165682962479243e-01	1.897587560518824823e+00	2.325854470358384773e+00	5.100000000000000000e+01
5.305400000002507568e+02	-7.862615409807871547e-01	1.961433125079832251e+00	2.427136309615284482e+00	4.800000000000000000e+01
5.313600000002516026e+02	-8.059866914264565141e-01	1.855277345989803095e+00	2.258417737243089807e+00	4.700000000000000000e+01
5.321800000002524484e+02	-7.256920113783492665e-01	1.879120051247045176e+00	2.339698702817243792e+00	4.700000000000000000e+01
5.330000000002532943e+02	-7.553775676063534394e-01	1.942961169968857815e+00	2.370979010931439035e+00	4.000000000000000000e+01
5.338200000002541401e+02	-7.250432678187427316e-01	1.876800747988992990e+00	2.202258809857892796e+00	3.800000000000000000e+01
5.346400000002548722e+02	-8.046892455296252855e-01	1.920638435811979017e+00	2.093538017103236282e+00	4.500000000000000000e+01
5.354600000002557181e+02	-7.843154383159908205e-01	1.834474283919071524e+00	2.114816584924216425e+00	4.300000000000000000e+01
5.362800000002565639e+02	-7.439219038356983393e-01	1.938308162034166671e+00	2.296094517893610742e+00	4.100000000000000000e+01
5.371000000002574097e+02	-7.235085947003411233e-01	1.982139912133793924e+00	2.247371804964534370e+00	4.400000000000000000e+01
5.379200000002581419e+02	-7.130756088203817900e-01	1.845969478433967748e+00	2.288648352822633125e+00	3.900000000000000000e+01
5.387400000002589877e+02	-7.926228538145232427e-01	1.929796778130051127e+00	2.379924127137488021e+00	5.200000000000000000e+01
5.395600000002598335e+02	-7.621504045231551894e-01	1.873621674887447019e+00	2.121199133526154412e+00	4.500000000000000000e+01
5.403800000002606794e+02	-7.916582499118512972e-01	1.957444059816621618e+00	2.392473251500050413e+00	4.100000000000000000e+01
5.412000000002615252e+02	-7.011464177384066909e-01	1.891263860546430475e+00	2.353746536670323852e+00	3.500000000000000000e+01
5.420200000002622573e+02	-7.006148768423229312e-01	1.875081035488704195e+00	2.205018920195145338e+00	4.100000000000000000e+01
5.428400000002631032e+02	-7.500636658139524515e-01	1.898895421377311710e+00	2.226290399452511171e+00	3.800000000000000000e+01
5.436600000002639490e+02	-7.394928371181040960e-01	1.952706939185933077e+00	2.307560841185575029e+00	4.500000000000000000e+01
5.444800000002647948e+02	-8.089023589467138065e-01	1.996515451220734816e+00	2.308830401327473858e+00	3.400000000000000000e+01
5.453000000002655270e+02	-7.682922839678090199e-01	1.960320810597193431e+00	2.210098883753611076e+00	3.600000000000000000e+01
5.461200000002663728e+02	-6.876626162598921121e-01	2.004122980360568462e+00	2.291366262789309438e+00	3.500000000000000000e+01
5.469400000002672186e+02	-6.770133294865910978e-01	2.027921891079234484e+00	2.362632604658177371e+00	4.300000000000000000e+01
5.477600000002680645e+02	-6.863445061619446452e-01	2.321717403917519906e+00	2.173897844669851143e+00	2.100000000000000000e+01
5.485800000002687966e+02	-6.856562564241408531e-01	2.075509440987381993e+00	2.085161898860751428e+00	4.000000000000000000e+01
5.494000000002696424e+02	-7.649483663032292657e-01	2.049297800595577979e+00	2.166424739913624720e+00	3.300000000000000000e+01
5.502200000002704883e+02	-7.642209010897768051e-01	1.963082468327971952e+00	2.127686355590699296e+00	3.800000000000000000e+01
5.510400000002713341e+02	-6.934740165438785242e-01	2.006863365243577668e+00	2.248946678881829087e+00	4.000000000000000000e+01
5.518600000002721799e+02	-7.327077119416125495e-01	1.950640374449138292e+00	2.150205581771139407e+00	3.900000000000000000e+01
5.526800000002729121e+02	-7.119218818112086344e-01	1.914413402584912216e+00	2.301463239723808396e+00	5.300000000000000000e+01
5.535000000002737579e+02	-7.111166632059957582e-01	1.938182302610310881e+00	2.282719587234554481e+00	3.700000000000000000e+01
5.543200000002746037e+02	-7.602919990361896030e-01	2.041947016232817269e+00	2.353974496964760910e+00	3.300000000000000000e+01
5.551400000002754496e+02	-6.794479319889499269e-01	2.015707347492084800e+00	2.505227928203542120e+00	3.700000000000000000e+01
5.559600000002761817e+02	-7.885845307390916270e-01	1.929463342406736004e+00	2.436479864441815746e+00	4.400000000000000000e+01
5.567800000002770275e+02	-7.077018169754589749e-01	2.023214863697350374e+00	2.417730381032820119e+00	3.600000000000000000e+01
5.576000000002778734e+02	-7.067997738622866510e-01	2.056961765535923803e+00	2.268979328268654783e+00	4.900000000000000000e+01
5.584200000002787192e+02	-7.058784145771351826e-01	2.020703950943140370e+00	2.320226677071269172e+00	5.100000000000000000e+01
5.592400000002795650e+02	-7.949378140070103571e-01	2.004441397530665192e+00	2.431472474607532686e+00	5.000000000000000000e+01
5.600600000002802972e+02	-8.439779419836264118e-01	2.028173892792429100e+00	2.162716651126517675e+00	3.700000000000000000e+01
5.608800000002811430e+02	-6.829988752533102669e-01	1.961901426721009312e+00	2.233959220974782944e+00	3.100000000000000000e+01
5.617000000002819888e+02	-6.820006317454406775e-01	2.055623874259008055e+00	2.255200072523503074e+00	4.300000000000000000e+01
5.625200000002828347e+02	-7.009832314379247364e-01	1.979341136013312852e+00	2.456439181259400861e+00	3.300000000000000000e+01
5.633400000002835668e+02	-6.799467343200856773e-01	2.123053077825620694e+00	2.347676437794960158e+00	4.100000000000000000e+01
5.641600000002844126e+02	-7.088910340673225674e-01	2.086759639817464596e+00	2.278911946769364150e+00	4.000000000000000000e+01
5.649800000002852585e+02	-6.578162209549597295e-01	2.060460676962206250e+00	2.350145655838937753e+00	5.700000000000000000e+01
5.658000000002861043e+02	-6.767223116849951925e-01	1.874156167502559089e+00	2.271377500299452734e+00	5.100000000000000000e+01
5.666200000002869501e+02	-7.156094622515447590e-01	2.027846041962155788e+00	2.332607423709419425e+00	4.400000000000000000e+01
5.674400000002876823e+02	-6.544775975853113215e-01	2.161530101920013713e+00	2.433835389468851140e+00	5.500000000000000000e+01
5.682600000002885281e+02	-6.833267788292693989e-01	2.035208292412129083e+00	2.405061414729298797e+00	5.000000000000000000e+01
5.690800000002893739e+02	-7.921570628991725371e-01	2.078880564511061291e+00	2.396285471435191550e+00	4.600000000000000000e+01
5.699000000002902198e+02	-6.309684068570923232e-01	2.102546639418563235e+00	2.427507438937441808e+00	4.600000000000000000e+01
5.707200000002909519e+02	-6.797608973593318726e-01	2.126206463703482097e+00	2.368727404591432606e+00	5.200000000000000000e+01
5.715400000002917977e+02	-8.285345409217069745e-01	2.029860121987232091e+00	1.999945248416575394e+00	3.800000000000000000e+01
5.723600000002926436e+02	-6.672893903781879077e-01	2.073507455899126217e+00	2.321160988456254515e+00	5.000000000000000000e+01
5.731800000002934894e+02	-6.960254403454461114e-01	2.087148272855597675e+00	2.372374661981600408e+00	3.700000000000000000e+01
5.740000000002942215e+02	-6.347427679369294085e-01	2.010782486167207672e+00	2.383586071305450638e+00	3.800000000000000000e+01
5.748200000002950674e+02	-3.334413782903632439e-01	2.004410092258872567e+00	2.034795255339625353e+00	3.900000000000000000e+01
5.756400000002959132e+02	-7.121213717065055793e-01	2.068030948659670187e+00	2.336002263597811268e+00	4.600000000000000000e+01
5.764600000002967590e+02	-6.607827520541824651e-01	1.951644917576180749e+00	2.337206918469219907e+00	3.400000000000000000e+01
5.772800000002976049e+02	-6.394255336001531953e-01	2.125251975723932762e+00	2.418409244803275016e+00	5.100000000000000000e+01
5.781000000002983370e+02	-6.580497257413315815e-01	2.118852012564794940e+00	2.409609217729397290e+00	4.600000000000000000e+01
5.789200000002991828e+02	-6.466553383984799952e-01	2.122444910824586195e+00	2.410806834845752533e+00	4.900000000000000000e+01
5.797400000003000287e+02	-8.452424190532835668e-01	2.116030600462877054e+00	2.262002066341177731e+00	3.200000000000000000e+01
5.805600000003008745e+02	-6.538110968955476165e-01	2.019608943990100158e+00	2.303194918274236169e+00	3.400000000000000000e+01
5.813800000003016066e+02	-6.023612901938583120e-01	2.103179887480367771e+00	2.314385263162276107e+00	4.400000000000000000e+01
5.822000000003024525e+02	-7.408931457772437446e-01	2.006743293100044845e+00	2.175573093926987056e+00	3.300000000000000000e+01
5.830200000003032983e+02	-6.594066505375272280e-01	2.140299087855606075e+00	2.416758311327013242e+00	5.000000000000000000e+01
5.838400000003041441e+02	-6.379018326685769180e-01	2.163847218566232300e+00	2.577940963420258136e+00	4.800000000000000000e+01
5.846600000003049900e+02	-6.763787891321479950e-01	2.027387547513943566e+00	2.269120969733955384e+00	5.000000000000000000e+01
5.854800000003057221e+02	-6.548375540888383695e-01	2.070919978405177275e+00	2.300298458133722246e+00	4.500000000000000000e+01
5.863000000003065679e+02	-5.932781674076531564e-01	2.124444471612664032e+00	2.421473300800045525e+00	4.000000000000000000e+01
5.871200000003074138e+02	-6.417005925312170289e-01	2.187960854471437067e+00	2.432645374898126267e+00	3.800000000000000000e+01
5.879400000003082596e+02	-5.801048480478232516e-01	2.061469014091656948e+00	2.273814687083064001e+00	3.700000000000000000e+01
5.887600000003089917e+02	-5.884910590935272801e-01	2.194968941688511421e+00	2.454981284035168354e+00	4.300000000000000000e+01
5.895800000003098376e+02	-6.368593883332952510e-01	2.108460485486157943e+00	2.426145095096100324e+00	3.800000000000000000e+01
5.904000000003106834e+02	-6.852097318033100182e-01	2.151943584769341111e+00	2.217306023649624258e+00	3.600000000000000000e+01
5.912200000003115292e+02	-6.535420728762439957e-01	2.135418145956754721e+00	2.338464151176598005e+00	3.300000000000000000e+01
5.920400000003122614e+02	-6.218564936835455637e-01	2.178884046071495106e+00	2.359619469251968749e+00	4.700000000000000000e+01
5.928600000003131072e+02	-5.401531508943014925e-01	2.142341211256004296e+00	2.450771822042935089e+00	5.300000000000000000e+01
5.936800000003139530e+02	-5.184319645885911987e-01	2.135789561802351688e+00	2.311921237750394376e+00	4.300000000000000000e+01
5.945000000003147989e+02	-6.266931476414731028e-01	2.159229012095886802e+00	2.343067734912661404e+00	4.000000000000000000e+01
5.953200000003156447e+02	-6.349366117752994754e-01	2.172659428787681701e+00	2.634211184723649346e+00	4.800000000000000000e+01
5.961400000003163768e+02	-7.231624188457914659e-01	2.186080730533051852e+00	2.435351652509333498e+00	3.700000000000000000e+01
5.969600000003172227e+02	-6.113705899047633396e-01	2.159492867857972787e+00	2.386489021201537941e+00	4.400000000000000000e+01
5.977800000003180685e+02	-4.095611976194550863e-01	2.502895754069204504e+00	2.487623283078264524e+00	4.000000000000000000e+01
5.986000000003189143e+02	-5.477342910237927853e-01	2.186289210534075877e+00	2.318754443468773019e+00	3.800000000000000000e+01
5.994200000003196465e+02	-6.058899114398151875e-01	2.169673207609088994e+00	2.589882473613206226e+00	4.300000000000000000e+01
6.002400000003204923e+02	-6.240281792394769544e-01	2.193047754829836382e+00	2.491007264115087771e+00	4.200000000000000000e+01
6.010600000003213381e+02	-6.021490622956077177e-01	2.116412570782611802e+00	2.502128820175225421e+00	4.900000000000000000e+01
6.018800000003221840e+02	-6.002526007828145049e-01	2.259767682417144652e+00	2.363247178637543300e+00	3.400000000000000000e+01
6.027000000003230298e+02	-5.983388565056139141e-01	2.183113017721893367e+00	2.434362296077205112e+00	5.300000000000000000e+01
6.035200000003237619e+02	-5.364078789487933818e-01	2.176448411466294530e+00	2.445474080299673503e+00	4.900000000000000000e+01
6.043400000003246078e+02	-5.844598648345019631e-01	2.189773801729896885e+00	2.326582587708507788e+00	3.100000000000000000e+01
6.051600000003254536e+02	-5.824947128469938340e-01	2.143089162911206991e+00	2.427687676269583150e+00	3.900000000000000000e+01
6.059800000003262994e+02	-6.205125443842581801e-01	2.296394316278491221e+00	2.428789357878180954e+00	4.500000000000000000e+01
6.068000000003270316e+02	-5.985133429175591990e-01	2.249689126324216915e+00	2.469887685342639472e+00	4.700000000000000000e+01
6.076200000003278774e+02	-7.164972333107343383e-01	2.202973649378671350e+00	2.700982545850216798e+00	2.600000000000000000e+01
6.084400000003287232e+02	-5.144641203633772975e-01	2.196247734860265144e+00	2.552073934544742073e+00	4.300000000000000000e+01
6.092600000003295690e+02	-5.224141878062421585e-01	2.229511256855876145e+00	2.433161829553638800e+00	4.300000000000000000e+01
6.100800000003303012e+02	-5.803475297000991739e-01	2.212764274451319846e+00	2.664246238046931392e+00	4.500000000000000000e+01
6.109000000003311470e+02	-5.482641061775610503e-01	2.206006592584721648e+00	2.235327040075857141e+00	5.500000000000000000e+01
6.117200000003319929e+02	-5.561640075974104702e-01	2.169238043905485469e+00	2.456404233104670265e+00	4.100000000000000000e+01
6.125400000003328387e+02	-6.240472449791772958e-01	2.102458639935792295e+00	2.507477765233237399e+00	4.000000000000000000e+01
6.133600000003336845e+02	-5.819139618979974893e-01	2.305668359671542156e+00	2.508547674206818456e+00	3.400000000000000000e+01
6.141800000003344167e+02	-5.697641269459869928e-01	2.238867022935028039e+00	2.459613958379751608e+00	4.300000000000000000e+01
6.150000000003352625e+02	-5.175978748748265579e-01	2.182054593959680489e+00	2.260676499361530478e+00	4.700000000000000000e+01
6.158200000003361083e+02	-5.754151662217468211e-01	2.315230917991741855e+00	2.461735297091608210e+00	4.900000000000000000e+01
6.166400000003369541e+02	-5.332161875100475124e-01	2.278396008365506376e+00	2.362790324459546731e+00	5.200000000000000000e+01
6.174600000003376863e+02	-2.310009106245545507e-01	2.441549719652577277e+00	2.243841607215946610e+00	3.900000000000000000e+01
6.182800000003385321e+02	-5.887694234732954168e-01	2.234691938869289629e+00	2.324889059910352884e+00	3.700000000000000000e+01
6.191000000003393779e+02	-5.065217501490228980e-01	2.287822632316854676e+00	2.275932585191299040e+00	3.600000000000000000e+01
6.199200000003402238e+02	-5.742579915181990069e-01	2.260941749524980615e+00	2.416972249801669026e+00	4.700000000000000000e+01
6.207400000003410696e+02	-5.519781434439480217e-01	2.244049150573558471e+00	2.248008056840999913e+00	3.500000000000000000e+01
6.215600000003418018e+02	-5.896824117114480845e-01	2.367144739420050659e+00	2.349039900450283103e+00	3.400000000000000000e+01
6.223800000003426476e+02	-5.773706993657313769e-01	2.200228438685030596e+00	2.330067829900666077e+00	3.500000000000000000e+01
6.232000000003434934e+02	-4.850431863467790095e-01	2.263300163989594882e+00	2.551091780484309179e+00	3.800000000000000000e+01
6.240200000003443392e+02	-5.526998903209499048e-01	2.226359843371503722e+00	2.352111736776914874e+00	4.900000000000000000e+01
6.248400000003450714e+02	-5.603408027136138614e-01	2.169407459845031916e+00	2.603127583380071997e+00	4.200000000000000000e+01
6.256600000003459172e+02	-5.579660516101816459e-01	2.322442873496085802e+00	2.344139362172856789e+00	5.100000000000000000e+01
6.264800000003467630e+02	-5.455757066766461216e-01	2.285465980760073901e+00	2.425147066213507063e+00	3.700000000000000000e+01
6.273000000003476089e+02	-4.431698281344221280e-01	2.288476744275758978e+00	2.436150682995799510e+00	4.300000000000000000e+01
6.281200000003484547e+02	-5.607484546624843524e-01	2.301475115635391866e+00	2.657150182707684216e+00	3.200000000000000000e+01
6.289400000003491868e+02	-5.183116111169067119e-01	2.264460963188174247e+00	2.378145518647691414e+00	4.200000000000000000e+01
6.297600000003500327e+02	-4.558594091601763099e-01	2.317434219762178671e+00	2.479136602998058159e+00	4.000000000000000000e+01
6.305800000003508785e+02	-5.933919528058599901e-01	2.380394782821706023e+00	2.410123502731777556e+00	3.900000000000000000e+01
6.314000000003517243e+02	-5.709092821706961418e-01	2.183342573824827326e+00	2.561106136307852665e+00	4.500000000000000000e+01
6.322200000003524565e+02	-4.984114949325534893e-01	2.296277525228755501e+00	2.442084512577011868e+00	5.500000000000000000e+01
6.330400000003533023e+02	-5.258986057448572504e-01	2.319199635948396843e+00	2.503058598103203636e+00	3.400000000000000000e+01
6.338600000003541481e+02	-4.933707158977612139e-01	2.292108736062377972e+00	2.654028280580571497e+00	3.400000000000000000e+01
6.346800000003549940e+02	-4.608278040539846021e-01	2.345004819075864777e+00	2.474993580007981642e+00	4.500000000000000000e+01
6.355000000003557261e+02	-4.282700621707026256e-01	2.257887798745138674e+00	2.435954598059607790e+00	4.400000000000000000e+01
6.363200000003565719e+02	-4.856974858988408195e-01	2.320757522817061158e+00	2.436911129348205307e+00	4.000000000000000000e+01
6.371400000003574178e+02	-4.431101742414149669e-01	2.313613917056211999e+00	2.417863252644030680e+00	3.900000000000000000e+01
6.379600000003582636e+02	-4.605081833392230539e-01	2.286456894866653933e+00	2.508810951120445054e+00	5.100000000000000000e+01
6.387800000003591094e+02	-4.578915438553801120e-01	2.269286435169895810e+00	2.299754166709908176e+00	5.200000000000000000e+01
6.396000000003598416e+02	-4.952603871129259150e-01	2.342102469480779270e+00	2.460692836707546682e+00	4.700000000000000000e+01
6.404200000003606874e+02	-5.026146964767316261e-01	2.194904854072319722e+00	2.571626993569330999e+00	3.700000000000000000e+01
6.412400000003615332e+02	-4.599545988607652292e-01	2.337693598153870234e+00	2.472556606683522951e+00	5.700000000000000000e+01
6.420600000003623791e+02	-3.872802468263533693e-01	2.400468652401074543e+00	2.443481614254543910e+00	3.400000000000000000e+01
6.428800000003631112e+02	-4.645916220547522957e-01	2.373229835972417323e+00	2.374402014432841490e+00	3.700000000000000000e+01
6.437000000003639570e+02	-5.318887887527480318e-01	2.455977191992212205e+00	2.565317807877008249e+00	4.100000000000000000e+01
6.445200000003648029e+02	-5.191718515981217363e-01	2.438710597574364591e+00	2.506228905025711828e+00	3.500000000000000000e+01
6.453400000003656487e+02	-5.464408296331085824e-01	2.411429911212563670e+00	2.567135355470216318e+00	4.400000000000000000e+01
6.461600000003664945e+02	-4.936958473531448677e-01	2.364135146732178505e+00	2.468037132128539035e+00	5.100000000000000000e+01
6.469800000003672267e+02	-4.409369058897911198e-01	2.356826204181540874e+00	2.508934130596420786e+00	4.600000000000000000e+01
6.478000000003680725e+02	-4.581641735040273833e-01	2.419503033513463297e+00	2.659826352312050446e+00	5.400000000000000000e+01
6.486200000003689183e+02	-4.753777810591672259e-01	2.442165564166625114e+00	2.380713825182819487e+00	3.100000000000000000e+01
6.494400000003697642e+02	-4.725776417917535999e-01	2.424813648049871873e+00	2.581596515171678874e+00	4.400000000000000000e+01
6.502600000003704963e+02	-4.497638490989423476e-01	2.417447283176261230e+00	2.292474296482128970e+00	3.800000000000000000e+01
6.510800000003713421e+02	-4.269365655210343724e-01	2.390066393753074614e+00	2.513347291225264346e+00	5.400000000000000000e+01
6.519000000003721880e+02	-4.640958201355464552e-01	2.382670901037637012e+00	2.504215411457778373e+00	4.200000000000000000e+01
6.527200000003730338e+02	-4.212417378972427850e-01	2.425260776254654083e+00	2.395078745488691485e+00	3.900000000000000000e+01
6.535400000003737659e+02	-4.183742906231888159e-01	2.347835876955416623e+00	2.575937120429545146e+00	4.800000000000000000e+01
6.543600000003746118e+02	-4.954936374256021514e-01	2.310396211829997881e+00	2.606790527636762445e+00	4.500000000000000000e+01
6.551800000003754576e+02	-5.025998875217441153e-01	2.362941626971059694e+00	2.527639017959873335e+00	4.700000000000000000e+01
6.560000000003763034e+02	-4.696930273645298914e-01	2.345472153247776248e+00	2.358482446986099657e+00	4.100000000000000000e+01
6.568200000003771493e+02	-4.067730740656345101e-01	2.377987602052055838e+00	2.709320937619065006e+00	4.000000000000000000e+01
6.576400000003778814e+02	-2.438402541201982743e-01	2.310488008698619034e+00	2.530154381850709733e+00	3.700000000000000000e+01
6.584600000003787272e+02	-3.708945924505136493e-01	2.362973275962812369e+00	2.540982741409924195e+00	3.600000000000000000e+01
6.592800000003795731e+02	-4.179362028700008835e-01	2.365443305902128923e+00	2.441806122071198626e+00	3.900000000000000000e+01
6.601000000003804189e+02	-6.149651570954762780e-01	2.387897970849270024e+00	2.542624418403495845e+00	5.000000000000000000e+01
6.609200000003811510e+02	-3.719814951504732958e-01	2.430337394188216482e+00	2.523437499389026950e+00	4.200000000000000000e+01
6.617400000003819969e+02	-4.189852348896286882e-01	2.382761438555373701e+00	2.584245479754708974e+00	4.100000000000000000e+01
6.625600000003828427e+02	-4.159766042074013459e-01	2.405170035988116961e+00	2.515048299280683519e+00	3.800000000000000000e+01
6.633800000003836885e+02	-4.329555610025341839e-01	2.417563109451827064e+00	2.495845972916072686e+00	3.600000000000000000e+01
6.642000000003845344e+02	-4.199222325462974581e-01	2.399940534112091406e+00	2.576638446586566822e+00	4.700000000000000000e+01
6.650200000003852665e+02	-4.268766736097262537e-01	2.322302258074137704e+00	2.377425720937058617e+00	5.400000000000000000e+01
6.658400000003861123e+02	-3.738189285366835257e-01	2.394648275066446175e+00	2.478207680527736656e+00	4.900000000000000000e+01
6.666600000003869582e+02	-1.707491468934508039e-01	2.626978538933914198e+00	2.488984406283529349e+00	4.600000000000000000e+01
6.674800000003878040e+02	-3.776674384664426842e-01	2.389292931550200727e+00	2.449755886133705651e+00	3.700000000000000000e+01
6.683000000003885361e+02	-3.845738599100178012e-01	2.491591440201090801e+00	2.570521992665943500e+00	5.100000000000000000e+01
6.691200000003893820e+02	-3.814684847844934668e-01	2.423873927828365638e+00	2.521282786730155934e+00	4.100000000000000000e+01
6.699400000003902278e+02	-3.783514254292035806e-01	2.436140374290672206e+00	2.462038291806332602e+00	4.300000000000000000e+01
6.707600000003910736e+02	-3.852226727481237734e-01	2.258390689310485477e+00	2.512788431151269819e+00	3.500000000000000000e+01
6.715800000003919195e+02	-4.220824568038396007e-01	2.320624955297644121e+00	2.283533206171646235e+00	4.300000000000000000e+01
6.724000000003926516e+02	-3.389307240666082355e-01	2.332843019404013063e+00	2.454272551740059427e+00	3.800000000000000000e+01
6.732200000003934974e+02	-2.757676496055724291e-01	2.405044779353196382e+00	2.675006427213140636e+00	4.600000000000000000e+01
6.740400000003943433e+02	-3.425932266700811302e-01	2.417230219844402228e+00	2.465734910540948732e+00	4.400000000000000000e+01
6.748600000003951891e+02	-3.194075853898911133e-01	2.459399196398820209e+00	2.656457952470186346e+00	5.200000000000000000e+01
6.756800000003959212e+02	-3.662108180811904368e-01	2.391551780504145075e+00	2.637175425418243790e+00	3.700000000000000000e+01
6.765000000003967671e+02	-3.230030227009182964e-01	2.443687903128228367e+00	2.487887477189568042e+00	4.700000000000000000e+01
6.773200000003976129e+02	-2.797841748712045495e-01	2.465807478143620113e+00	2.508594001875783963e+00	4.900000000000000000e+01
6.781400000003984587e+02	-3.265544692908222690e-01	2.397910499769399184e+00	2.329295014343756520e+00	4.400000000000000000e+01
6.789600000003991909e+02	-2.333140192517123013e-01	2.429996802002265088e+00	2.609990399814186013e+00	4.000000000000000000e+01
6.797800000004000367e+02	-3.300628211223822772e-01	2.552066339950115559e+00	2.570680259427791547e+00	3.500000000000000000e+01
6.806000000004008825e+02	-3.968010104979189379e-01	2.504119197749888226e+00	2.611364529612755447e+00	3.800000000000000000e+01
6.814200000004017284e+02	-3.235286906590569833e-01	2.396155194624045137e+00	2.612043218806348932e+00	5.000000000000000000e+01
6.822400000004025742e+02	-3.302459368217801061e-01	2.498174301519290541e+00	2.592716212459181158e+00	4.100000000000000000e+01
6.830600000004033063e+02	-3.369528218383646689e-01	2.430176437061024597e+00	2.543383648526317042e+00	4.400000000000000000e+01
6.838800000004041522e+02	-3.736494934422366354e-01	2.372161595522752631e+00	2.614045344400861559e+00	3.100000000000000000e+01
6.847000000004049980e+02	-3.003358920356575257e-01	2.434129730251414880e+00	2.484701419763917229e+00	4.700000000000000000e+01
6.855200000004058438e+02	-3.170122725929737095e-01	2.446080771404379739e+00	2.565351757602548410e+00	4.000000000000000000e+01
6.863400000004065760e+02	-3.536785748542499164e-01	2.468014672734119674e+00	2.595996341688751929e+00	3.700000000000000000e+01
6.871600000004074218e+02	-2.903350044132038121e-01	2.439931369902482938e+00	2.486635238494810274e+00	5.700000000000000000e+01
6.879800000004082676e+02	-3.169815295877105310e-01	2.401830782880348902e+00	2.397268393666752040e+00	4.900000000000000000e+01
6.888000000004091135e+02	-2.636183124272539757e-01	2.413712890889218698e+00	2.437895769856344597e+00	4.100000000000000000e+01
6.896200000004099593e+02	-2.702455090356370437e-01	2.445577722480074545e+00	2.678517330011805253e+00	3.600000000000000000e+01
6.904400000004106914e+02	-2.368631534850201559e-01	2.437425027313067982e+00	2.619133107009734562e+00	4.100000000000000000e+01
6.912600000004115373e+02	-2.834713249261024415e-01	2.519254893799525608e+00	2.459743099513544529e+00	4.400000000000000000e+01
6.920800000004123831e+02	-2.300700842960407833e-01	2.401067305837019106e+00	2.490347305118993937e+00	4.700000000000000000e+01
6.929000000004132289e+02	-2.766595440581647858e-01	2.412862159116063498e+00	2.340945596274840224e+00	3.900000000000000000e+01
6.937200000004139611e+02	-2.732398586746144775e-01	2.404639409621043278e+00	2.541538024953480690e+00	4.900000000000000000e+01
6.945400000004148069e+02	-5.398109733307906444e-01	2.556398995757541481e+00	2.452124520722537504e+00	4.000000000000000000e+01
6.953600000004156527e+02	-3.163730407650262588e-01	2.548140943003261327e+00	2.672705103597895704e+00	4.900000000000000000e+01
6.961800000004164986e+02	-2.429262815998741720e-01	2.499865118506964912e+00	2.453279847403210923e+00	3.100000000000000000e+01
6.970000000004172307e+02	-2.294706397532715048e-01	2.431571482274450524e+00	2.603848654526151662e+00	3.400000000000000000e+01
6.978200000004180765e+02	-2.860062160804904829e-01	2.503260014169341741e+00	2.574411530013936300e+00	4.100000000000000000e+01
6.986400000004189224e+02	-3.025331614187865559e-01	2.554930662719546497e+00	2.524968460457709618e+00	3.600000000000000000e+01
6.994600000004197682e+02	-2.390515501776565299e-01	2.466583380728988306e+00	2.585519316264219825e+00	5.300000000000000000e+01
7.002800000004206140e+02	-1.955614893608049187e-01	2.548218221025852159e+00	2.676064224871136599e+00	4.900000000000000000e+01
7.011000000004213462e+02	-2.620630719761052330e-01	2.539834985545662782e+00	2.576603180384976710e+00	4.400000000000000000e+01
7.019200000004221920e+02	-2.085563792080508683e-01	2.511433731303198247e+00	2.427136075145139849e+00	5.000000000000000000e+01
7.027400000004230378e+02	-2.050414264551762011e-01	2.413014355643721576e+00	2.457662945370786112e+00	5.000000000000000000e+01
7.035600000004238836e+02	-2.315183589428847222e-01	2.454576890109885667e+00	2.428183810448882873e+00	3.900000000000000000e+01
7.043800000004246158e+02	-1.879873185295092564e-01	2.456121252776083175e+00	2.478698600033317767e+00	4.400000000000000000e+01
7.052000000004254616e+02	-2.844483871413341358e-01	2.477647407087919085e+00	2.439207320803569612e+00	3.700000000000000000e+01
7.060200000004263075e+02	-2.409016559604368612e-01	2.469155298254075870e+00	2.319709998456397138e+00	4.400000000000000000e+01
7.068400000004271533e+02	-2.373472460767405423e-01	2.480644865127570764e+00	2.400206577126240859e+00	4.700000000000000000e+01
7.076600000004279991e+02	-2.537851192727489380e-01	2.402116079861677633e+00	2.470696956764011798e+00	3.300000000000000000e+01
7.084800000004287313e+02	-1.802155427893703532e-01	2.423568994149442268e+00	2.411181260483981958e+00	3.500000000000000000e+01
7.093000000004295771e+02	-2.566384826845706235e-01	2.425003497372628214e+00	2.521659457301662410e+00	4.800000000000000000e+01
7.101200000004304229e+02	-1.930540500740987597e-01	2.546419597020648684e+00	2.382131467300718786e+00	4.400000000000000000e+01
7.109400000004312687e+02	-1.494624125135043669e-01	2.457817164472988036e+00	2.582597345629569219e+00	3.700000000000000000e+01
7.117600000004320009e+02	-2.458635679700764687e-01	2.429196173973730222e+00	2.783057003860364809e+00	4.000000000000000000e+01
7.125800000004328467e+02	-1.522576518407230683e-01	2.520556641677928589e+00	2.853510468037924408e+00	3.700000000000000000e+01
7.134000000004336925e+02	-1.786447932152410434e-01	2.451898517170062242e+00	2.593957711922008968e+00	5.100000000000000000e+01
7.142200000004345384e+02	-1.650250809904171279e-01	2.503221783052123950e+00	2.554398783102703518e+00	3.700000000000000000e+01
7.150400000004353842e+02	-1.813985848382883848e-01	2.534526370630933112e+00	2.564833662545182413e+00	3.900000000000000000e+01
7.158600000004361164e+02	-1.377654438087764499e-01	2.475812217119095049e+00	2.655262333336275482e+00	4.800000000000000000e+01
7.166800000004369622e+02	-1.641256558793085796e-01	2.417079336676730250e+00	2.445684691726168758e+00	4.800000000000000000e+01
7.175000000004378080e+02	-1.504794540114342827e-01	2.478327635629975489e+00	2.316100815929321044e+00	2.400000000000000000e+01
7.183200000004386538e+02	-1.468269264252732020e-01	2.549557213830788704e+00	2.586510683218992135e+00	4.100000000000000000e+01
7.191400000004393860e+02	-1.931680796233231079e-01	2.470768061894694778e+00	2.616914343547595223e+00	4.300000000000000000e+01
7.199600000004402318e+02	-9.950309946120870774e-02	2.521959934147925519e+00	2.577311686389105461e+00	4.100000000000000000e+01
7.207800000004410776e+02	-1.458319496107989000e-01	2.513132883527054773e+00	2.607702713585704046e+00	4.400000000000000000e+01
7.216000000004419235e+02	-1.621548206193874075e-01	2.514286884807980016e+00	2.578087375937743175e+00	4.900000000000000000e+01
7.224200000004426556e+02	-9.847180211848188813e-02	2.505421971892987987e+00	2.478465793110595783e+00	3.700000000000000000e+01
7.232400000004435014e+02	-1.347829804661453690e-01	2.506538045355454880e+00	2.568837831990557596e+00	3.800000000000000000e+01
7.240600000004443473e+02	-1.410883795439125676e-01	2.547635071699819509e+00	2.539203530680076426e+00	4.400000000000000000e+01
7.248800000004451931e+02	-2.173882395422940816e-01	2.478713080869495045e+00	2.329562876045364384e+00	4.000000000000000000e+01
7.257000000004460389e+02	-2.036825457530605510e-01	2.419772030341932556e+00	2.459915833150059239e+00	3.000000000000000000e+01
7.265200000004467711e+02	-3.997150118291667442e-02	2.490811883751117950e+00	2.470262483428526945e+00	4.400000000000000000e+01
7.273400000004476169e+02	-1.062551631225237270e-01	2.501832574753833249e+00	2.440602715184739591e+00	4.300000000000000000e+01
7.281600000004484627e+02	-1.425335852043002893e-01	2.512834099773963992e+00	2.550936543597070560e+00	3.900000000000000000e+01
7.289800000004493086e+02	-5.880686701717804943e-02	2.503816440056175097e+00	2.741263947882468521e+00	4.300000000000000000e+01
7.298000000004500407e+02	-8.507514026012105712e-02	2.514779553875643003e+00	2.571585007200658080e+00	5.000000000000000000e+01
7.306200000004508865e+02	-9.133848879706638058e-02	2.505723436000889315e+00	2.611899686482947569e+00	5.200000000000000000e+01
7.314400000004517324e+02	-1.075969971332245145e-01	2.586648119866485906e+00	2.722207956947206853e+00	3.800000000000000000e+01
7.322600000004525782e+02	3.614917966312489184e-02	2.237553422985989915e+00	2.662509743306637588e+00	3.400000000000000000e+01
7.330800000004534240e+02	-1.301000662345569714e-01	2.498439420982569992e+00	2.542805046224234200e+00	5.000000000000000000e+01
7.339000000004541562e+02	-1.563448423038506507e-01	2.549306087299109791e+00	2.643093966072973533e+00	3.900000000000000000e+01
7.347200000004550020e+02	-1.325851797710780045e-01	2.420153414326496222e+00	2.693376445933723495e+00	4.600000000000000000e+01
7.355400000004558478e+02	4.117879526860913214e-02	2.460981333244681046e+00	2.503652445567237095e+00	5.500000000000000000e+01
7.363600000004566937e+02	-1.550528919219034962e-01	2.471789855124467916e+00	2.633921949081925451e+00	2.800000000000000000e+01
7.371800000004574258e+02	-7.128056202405970432e-02	2.522579007393293438e+00	2.454184979888247575e+00	3.500000000000000000e+01
7.380000000004582716e+02	-1.175043130512705286e-01	2.483348694299717607e+00	2.564441544032715292e+00	4.600000000000000000e+01
7.388200000004591175e+02	-7.372408994210674638e-02	2.504098889864216027e+00	2.314691568143240730e+00	5.100000000000000000e+01
7.396400000004599633e+02	-4.993997412597883656e-02	2.444829651912308055e+00	2.504935203586489134e+00	2.100000000000000000e+01
7.404600000004606954e+02	-7.615215784435996893e-02	2.435540936274327883e+00	2.415172317255242174e+00	4.400000000000000000e+01
7.412800000004615413e+02	-1.236071520569545328e-02	2.426232676756189033e+00	2.345402949222934019e+00	3.000000000000000000e+01
7.421000000004623871e+02	-2.856580246537257506e-02	2.426904811157622799e+00	2.455627030918863252e+00	4.400000000000000000e+01
7.429200000004632329e+02	-4.767499761299780724e-03	2.467557350350245926e+00	2.395844592202608148e+00	5.100000000000000000e+01
7.437400000004640788e+02	-1.009658638462418295e-01	2.458190301585048143e+00	2.516055647884319235e+00	3.800000000000000000e+01
7.445600000004648109e+02	-4.716108627223236649e-02	2.488803674792737120e+00	2.536260143108163057e+00	4.400000000000000000e+01
7.453800000004656567e+02	-3.335316467044563415e-02	2.519397443311320206e+00	2.426458089530149742e+00	6.500000000000000000e+01
7.462000000004665026e+02	4.578119308576446256e-04	2.499971669029161347e+00	2.496649435972866815e+00	3.100000000000000000e+01
7.470200000004673484e+02	-2.572828646477659520e-02	2.460526237474632172e+00	2.576834207898889950e+00	3.800000000000000000e+01
7.478400000004680805e+02	-2.191162107956264038e-02	2.531061206985265155e+00	2.647012477226575733e+00	4.800000000000000000e+01
7.486600000004689264e+02	1.119077775569189553e-01	2.491576388542642739e+00	2.497184208769206659e+00	4.600000000000000000e+01
7.494800000004697722e+02	-4.427023977673850974e-02	2.522071858980064807e+00	2.507349362671174031e+00	4.600000000000000000e+01
7.503000000004706180e+02	-2.044575188748517722e-02	2.552547694157170977e+00	2.747507955007926661e+00	4.400000000000000000e+01
7.511200000004714639e+02	-3.661887080738590594e-02	2.523003852759191812e+00	2.637659978153220397e+00	3.400000000000000000e+01
7.519400000004721960e+02	7.210323796790125452e-03	2.473440198973550608e+00	2.447805428969151542e+00	4.700000000000000000e+01
7.527600000004730418e+02	-1.895829979520606556e-02	2.493856887934772448e+00	2.467944368746154193e+00	6.000000000000000000e+01
7.535800000004738877e+02	4.875170920554895183e-03	2.484253826959184508e+00	2.598076757467865150e+00	5.200000000000000000e+01
7.544000000004747335e+02	8.710623950416983632e-03	2.514630974267705987e+00	2.468202503705461570e+00	4.000000000000000000e+01
7.552200000004754656e+02	-2.745193869095658573e-02	2.544988389894494496e+00	2.468321616705269061e+00	4.000000000000000000e+01
7.560400000004763115e+02	5.638726954756276971e-02	2.485325922985451186e+00	2.448434137419841061e+00	3.600000000000000000e+01
7.568600000004771573e+02	-1.977187808292588111e-02	2.465643783124247257e+00	2.688540126871107994e+00	5.000000000000000000e+01
7.576800000004780031e+02	1.407056044246319387e-02	2.465941893771579352e+00	2.498639485978424890e+00	4.000000000000000000e+01
7.585000000004787353e+02	1.079145536961107071e-01	2.496220083875813511e+00	2.628732202441120158e+00	5.800000000000000000e+01
7.593200000004795811e+02	9.175988872809688612e-02	2.496478514974814100e+00	2.578818272279909340e+00	4.500000000000000000e+01
7.601400000004804269e+02	-4.393499138334747665e-03	2.446717180167739869e+00	2.508897817336420033e+00	2.800000000000000000e+01
7.609600000004812728e+02	9.945423713957905754e-02	2.486935990579959288e+00	2.468970705210358663e+00	4.500000000000000000e+01
7.617800000004821186e+02	-6.696899675182519350e-03	2.507134986712794777e+00	2.749037064181594658e+00	3.700000000000000000e+01
7.626000000004828507e+02	-2.847078690441226176e-03	2.447314144275892556e+00	2.699096759643063947e+00	4.000000000000000000e+01
7.634200000004836966e+02	1.100363475594556655e-02	2.527473415157083902e+00	2.549149776820704538e+00	4.900000000000000000e+01
7.642400000004845424e+02	4.485509383739525596e-02	2.537612898428010411e+00	2.479196233597658949e+00	3.400000000000000000e+01
7.650600000004853882e+02	9.870723712529809457e-02	2.457732503530658974e+00	2.569236086982591871e+00	5.200000000000000000e+01
7.658800000004861204e+02	2.125599279668362873e-01	2.337832251400910888e+00	2.579269336264730761e+00	4.000000000000000000e+01
7.667000000004869662e+02	6.641313746117261108e-02	2.417912154211796505e+00	2.589295945021743428e+00	4.200000000000000000e+01
7.675200000004878120e+02	1.102666477970114245e-01	2.537972204780060359e+00	2.579315944928470827e+00	3.600000000000000000e+01
7.683400000004886579e+02	7.412035856946695700e-02	2.528012427413363739e+00	2.449329389127994361e+00	7.000000000000000000e+01
7.691600000004895037e+02	1.779742649477928651e-01	2.508032779454968164e+00	2.579336193409383249e+00	4.900000000000000000e+01
7.699800000004902358e+02	1.118282595182734512e-01	2.548033257225806647e+00	2.599336337146280762e+00	4.200000000000000000e+01
7.708000000004910817e+02	1.056822138292410340e-01	2.578013925348034086e+00	2.509329879457010026e+00	4.200000000000000000e+01
7.716200000004919275e+02	5.953599012343110952e-02	2.497974621417341279e+00	2.549316729607308929e+00	4.600000000000000000e+01
7.724400000004927733e+02	6.338952747472441362e-02	2.467915578900182538e+00	2.489296961300669686e+00	4.600000000000000000e+01
7.732600000004935055e+02	1.272427646353098130e-01	2.427836706431227398e+00	2.749270611636914996e+00	4.600000000000000000e+01
7.740800000004943513e+02	6.109547341069411497e-02	2.497737851648510254e+00	2.829237606582964304e+00	4.400000000000000000e+01
7.749000000004951971e+02	1.349475733496706131e-01	2.497619128219758622e+00	2.539198063299616059e+00	2.900000000000000000e+01
7.757200000004960430e+02	5.879906492717599381e-02	2.447480687352557638e+00	2.449151922483506993e+00	3.900000000000000000e+01
7.765400000004968888e+02	1.126497486769658524e-01	2.397322410949492166e+00	2.319099198728870714e+00	4.400000000000000000e+01
7.773600000004976209e+02	1.764996511878954011e-01	2.457144214673790295e+00	2.619039778459260948e+00	4.200000000000000000e+01
7.781800000004984668e+02	2.103486401041551324e-01	2.546946231690035756e+00	2.468973778725467749e+00	4.000000000000000000e+01
7.790000000004993126e+02	1.041965205481566181e-01	2.486728459766356814e+00	2.538901141628620461e+00	3.700000000000000000e+01
7.798200000005001584e+02	1.080431972120178552e-01	2.556490816798323351e+00	2.488821847359539596e+00	4.900000000000000000e+01
7.806400000005008906e+02	1.418885798000678877e-01	2.506233306299851193e+00	2.548735937441166222e+00	3.200000000000000000e+01
7.814600000005017364e+02	4.573259288081062829e-02	2.495956074259244595e+00	2.698643432024770306e+00	4.600000000000000000e+01
7.822800000005025822e+02	1.495751414298635285e-01	2.495659022300777519e+00	2.668544388841855408e+00	2.600000000000000000e+01
7.831000000005034281e+02	1.934160857014297352e-01	2.535342235043739567e+00	2.648438775703124914e+00	2.800000000000000000e+01
7.839200000005041602e+02	2.172553171843930875e-01	2.525005649469076907e+00	2.728326535266378361e+00	4.400000000000000000e+01
7.847400000005050060e+02	1.110928494760789476e-01	2.534649275484458730e+00	2.528207731187787743e+00	3.500000000000000000e+01
7.855600000005058519e+02	1.149285046251880549e-01	2.504273120644225692e+00	2.598082308229415993e+00	4.700000000000000000e+01
7.863800000005066977e+02	1.487621244317225977e-01	2.423877127678840893e+00	2.357950331572340907e+00	3.400000000000000000e+01
7.872000000005075435e+02	1.725936447148191388e-01	2.393461483875509721e+00	2.407811776823742811e+00	4.000000000000000000e+01
7.880200000005082757e+02	1.364229952821167380e-01	2.443026013448637013e+00	2.427666656529857026e+00	5.000000000000000000e+01
7.888400000005091215e+02	1.702500556847373059e-01	2.392570881999001475e+00	2.357514932500455185e+00	4.000000000000000000e+01
7.896600000005099673e+02	1.340746554255110023e-01	2.512096104548760866e+00	2.377356664021589516e+00	4.000000000000000000e+01
7.904800000005108132e+02	1.778967793274880416e-01	2.491601615565000927e+00	2.507191827843335385e+00	4.400000000000000000e+01
7.913000000005115453e+02	1.617163450507098088e-01	2.501087427842445976e+00	2.597020409779585037e+00	4.300000000000000000e+01
7.921200000005123911e+02	1.855331743505592990e-01	2.430553528165768196e+00	2.446842416414727328e+00	5.200000000000000000e+01
7.929400000005132370e+02	1.793471774212126724e-01	2.489999861083469490e+00	2.596657881169908144e+00	4.300000000000000000e+01
7.937600000005140828e+02	2.131583294970918196e-01	2.569426598235289294e+00	2.466466752079206515e+00	4.000000000000000000e+01
7.945800000005149286e+02	2.469665034034624063e-01	2.488833733290969796e+00	2.576269144004598388e+00	4.400000000000000000e+01
7.954000000005156608e+02	2.307714572933252939e-01	2.468221330263505209e+00	2.546064987753761777e+00	3.900000000000000000e+01
7.962200000005165066e+02	2.245732113569217370e-01	2.417589377568341469e+00	2.375854311147187925e+00	5.100000000000000000e+01
7.970400000005173524e+02	2.583716792132542128e-01	2.516937733887121720e+00	2.565637058085741273e+00	4.900000000000000000e+01
7.978600000005181982e+02	2.821667896187385338e-01	2.536266507299237638e+00	2.455413276924476751e+00	5.800000000000000000e+01
7.986800000005189304e+02	3.359583508516219008e-01	2.515575748516151844e+00	2.555183026341850017e+00	4.800000000000000000e+01
7.995000000005197762e+02	1.997463849976165717e-01	2.494865429226492015e+00	2.584946274401912270e+00	4.700000000000000000e+01
8.003200000005206221e+02	2.235306515301514196e-01	2.434135604902317063e+00	2.504702998287136051e+00	3.400000000000000000e+01
8.011400000005214679e+02	2.173110958353708100e-01	2.423386293406257330e+00	2.434453260045477574e+00	4.300000000000000000e+01
8.019600000005222000e+02	3.310876253186374463e-01	2.342617546343093160e+00	2.374197005584886444e+00	4.000000000000000000e+01
8.027800000005230459e+02	1.948601580561034330e-01	2.481829345469723780e+00	2.443934256030873886e+00	4.700000000000000000e+01
8.036000000005238917e+02	3.286286038953979416e-01	2.431021798816637602e+00	2.543665137917703767e+00	4.900000000000000000e+01
8.044200000005247375e+02	2.023928230487888058e-01	2.440194700122513716e+00	2.403389482815627698e+00	4.800000000000000000e+01
8.052400000005255833e+02	2.561527414898114863e-01	2.469348277496194566e+00	2.463107364501466723e+00	4.800000000000000000e+01
8.060600000005263155e+02	2.499082064231680500e-01	2.488482472154952774e+00	2.422818771888044065e+00	4.200000000000000000e+01
8.068800000005271613e+02	3.436591769795543372e-01	2.417597330145085710e+00	2.592523710631398526e+00	5.400000000000000000e+01
8.077000000005280071e+02	2.374056276070660443e-01	2.476692926976248099e+00	2.612222249348981507e+00	4.100000000000000000e+01
8.085200000005288530e+02	2.511473362191706804e-01	2.455769201047218075e+00	2.661914318181921590e+00	4.700000000000000000e+01
8.093400000005295851e+02	2.648841790122172246e-01	2.444826211918018632e+00	2.291599969043058849e+00	4.000000000000000000e+01
8.101600000005304310e+02	2.586160959073908194e-01	2.483864031379339643e+00	2.421279200404431453e+00	3.900000000000000000e+01
8.109800000005312768e+02	3.323429472435038834e-01	2.502882623011030816e+00	2.470952021547408783e+00	4.300000000000000000e+01
8.118000000005321226e+02	2.960647145257535584e-01	2.481882061429764530e+00	2.400618477410068508e+00	4.900000000000000000e+01
8.126200000005329684e+02	3.497812987901474102e-01	2.420862288139725038e+00	2.410278614368720262e+00	4.200000000000000000e+01
8.134400000005337006e+02	2.834925568902599835e-01	2.459823399503914931e+00	2.559932300722600029e+00	3.400000000000000000e+01
8.142600000005345464e+02	3.271985270439115578e-01	2.418765471539724654e+00	2.469579658303593828e+00	3.600000000000000000e+01
8.150800000005353922e+02	3.208989945576279368e-01	2.417688457700164051e+00	2.479220624018453556e+00	4.800000000000000000e+01
8.159000000005362381e+02	3.045937916235795795e-01	2.436592344446037561e+00	2.458855270453220054e+00	5.100000000000000000e+01
8.167200000005369702e+02	2.982828967622231930e-01	2.385477225836675430e+00	2.518483562394375763e+00	4.000000000000000000e+01
8.175400000005378160e+02	2.919662166762365674e-01	2.374343138190382341e+00	2.588105559198649708e+00	3.200000000000000000e+01
8.183600000005386619e+02	2.556436378287227917e-01	2.433190019969677209e+00	2.557721208129348778e+00	3.200000000000000000e+01
8.191800000005395077e+02	2.993150808436789712e-01	2.462017957972658433e+00	2.507330627684492885e+00	4.000000000000000000e+01
8.200000000005402399e+02	3.229804181122198914e-01	2.360827004051441413e+00	2.556933752195843290e+00	3.900000000000000000e+01
8.208200000005410857e+02	3.666395907485975880e-01	2.469617207795999025e+00	2.686530486589686184e+00	4.300000000000000000e+01
8.216400000005419315e+02	2.902924103472439010e-01	2.448388510194977385e+00	2.576120932348255455e+00	4.500000000000000000e+01
8.224600000005427773e+02	3.339389046378600789e-01	2.447141042457267268e+00	2.555705104864068211e+00	4.200000000000000000e+01
8.232800000005436232e+02	2.875789523685085558e-01	2.425874779729065178e+00	2.405282947812656946e+00	4.500000000000000000e+01
8.241000000005443553e+02	3.512124322522123254e-01	2.394589762742485917e+00	2.664854636267937504e+00	4.300000000000000000e+01
8.249200000005452011e+02	3.748392261098586475e-01	2.463286096966076588e+00	2.484420121230359157e+00	4.500000000000000000e+01
8.257400000005460470e+02	3.984592368092157999e-01	2.441963755441315609e+00	2.483979356938717409e+00	3.200000000000000000e+01
8.265600000005468928e+02	3.820723929545866149e-01	2.480622778091313041e+00	2.403532419768074746e+00	3.600000000000000000e+01
8.273800000005476249e+02	3.656785604637131648e-01	2.339263135794158899e+00	2.433079275182817192e+00	3.500000000000000000e+01
8.282000000005484708e+02	3.892776621957270700e-01	2.467885049151931742e+00	2.322619958754505998e+00	4.600000000000000000e+01
8.290200000005493166e+02	3.528696904131869982e-01	2.446488416170541136e+00	2.452154434448284626e+00	2.800000000000000000e+01
8.298400000005501624e+02	3.764545286616131081e-01	2.455073217852485445e+00	2.551682714603373370e+00	5.300000000000000000e+01
8.306600000005510083e+02	4.600319907886559756e-01	2.453639543958345381e+00	2.571204816869467003e+00	4.100000000000000000e+01
8.314800000005517404e+02	3.336019683250526224e-01	2.572187491691936945e+00	2.180720801742450199e+00	3.500000000000000000e+01
8.323000000005525862e+02	3.271645423095855265e-01	2.380717146201255741e+00	2.440230683355273822e+00	4.400000000000000000e+01
8.331200000005534321e+02	3.807194657529742177e-01	2.449228463764819619e+00	2.599734452507401095e+00	4.800000000000000000e+01
8.339400000005542779e+02	3.442665564182714188e-01	2.357721468314091240e+00	2.729232137275100278e+00	4.800000000000000000e+01
8.347600000005550100e+02	3.778057763187800400e-01	2.446196222627451178e+00	2.488723666352487651e+00	4.900000000000000000e+01
8.355800000005558559e+02	3.413372335741177155e-01	2.374652691405555238e+00	2.698209178901700422e+00	4.600000000000000000e+01
8.364000000005567017e+02	3.948607026140595888e-01	2.453091011718869119e+00	2.557688661857985934e+00	4.800000000000000000e+01
8.372200000005575475e+02	5.083760075468501949e-01	2.401511198512483514e+00	2.537162068254803060e+00	5.100000000000000000e+01
8.380400000005583934e+02	4.118831451638400587e-01	2.369913325968748374e+00	2.596629456976717876e+00	3.900000000000000000e+01
8.388600000005591255e+02	3.953819691806970682e-01	2.348297423570474329e+00	2.596090844252128882e+00	3.600000000000000000e+01
8.396800000005599713e+02	4.988723475444685196e-01	2.416663468709772111e+00	2.845546267478871183e+00	5.800000000000000000e+01
8.405000000005608172e+02	3.923543665218984233e-01	2.415011584661678423e+00	2.594995649379074898e+00	3.300000000000000000e+01
8.413200000005616630e+02	4.858278209872035625e-01	2.433341777423919883e+00	2.464439047918049575e+00	5.100000000000000000e+01
8.421400000005623951e+02	4.392926266535811530e-01	2.371654129665402344e+00	2.503876533705358121e+00	3.700000000000000000e+01
8.429600000005632410e+02	3.927486573867019493e-01	2.469948629421415021e+00	2.593308116103928640e+00	3.800000000000000000e+01
8.437800000005640868e+02	4.961959073868142944e-01	2.398225275647027921e+00	2.442733716831153590e+00	3.600000000000000000e+01
8.446000000005649326e+02	4.196342306264417288e-01	2.326484285262095497e+00	2.542153409904130079e+00	3.900000000000000000e+01
8.454200000005656648e+02	4.330635694894150456e-01	2.344725555940411876e+00	2.551567174815797756e+00	4.900000000000000000e+01
8.462400000005665106e+02	4.664838034455304761e-01	2.322949234703637345e+00	2.550975116075620441e+00	5.200000000000000000e+01
8.470600000005673564e+02	4.198948006126171362e-01	2.451155260386564283e+00	2.370377217402102055e+00	5.300000000000000000e+01
8.478800000005682023e+02	4.732964933245910055e-01	2.379343726258171809e+00	2.419773423272459034e+00	4.300000000000000000e+01
8.487000000005690481e+02	4.266888031965168082e-01	2.357514654858834824e+00	2.419163781502333688e+00	4.300000000000000000e+01
8.495200000005697802e+02	4.100716832556444147e-01	2.295668180282443682e+00	2.398548344082028994e+00	6.400000000000000000e+01
8.503400000005706261e+02	4.434450037564096059e-01	2.303804272702941525e+00	2.387927041523663529e+00	3.500000000000000000e+01
8.511600000005714719e+02	4.768087166701616142e-01	2.371923051777875990e+00	2.557299975799075753e+00	3.600000000000000000e+01
8.519800000005723177e+02	4.501626598881046104e-01	2.270024504725077108e+00	2.416667125635663993e+00	3.700000000000000000e+01
8.528000000005730499e+02	4.435067170086431920e-01	2.388108763972361714e+00	2.536028492982970839e+00	4.400000000000000000e+01
8.536200000005738957e+02	4.868409429976328640e-01	2.356175742312693444e+00	2.795384176995927561e+00	4.700000000000000000e+01
8.544400000005747415e+02	4.401651034700330700e-01	2.284225566245193129e+00	2.364734095224275912e+00	3.400000000000000000e+01
8.552600000005755874e+02	5.234791640757271436e-01	2.332258317920993917e+00	2.484078311887099488e+00	4.800000000000000000e+01
8.560800000005764332e+02	5.367831051489390104e-01	2.250273954530674914e+00	2.353416808828985296e+00	4.700000000000000000e+01
8.569000000005771653e+02	4.500767764885621469e-01	2.388272545532958091e+00	2.462749647365507499e+00	4.000000000000000000e+01
8.577200000005780112e+02	4.833600444863441759e-01	2.346254242053234407e+00	2.512076867335820030e+00	4.400000000000000000e+01
8.585400000005788570e+02	4.266328615725797913e-01	2.404219102451935264e+00	2.361398458081236384e+00	4.700000000000000000e+01
8.593600000005797028e+02	4.998951447390708180e-01	2.362167172979631413e+00	2.530714435384728844e+00	3.700000000000000000e+01
8.601800000005804350e+02	5.131468250515408558e-01	2.430098479203619100e+00	2.660024796620366061e+00	3.500000000000000000e+01
8.610000000005812808e+02	5.463878729548737878e-01	2.308012990816830978e+00	2.349329653428171572e+00	3.900000000000000000e+01
8.618200000005821266e+02	4.496181416279326770e-01	2.335910850037167918e+00	2.188628969105121946e+00	6.300000000000000000e+01
8.626400000005829725e+02	5.728374933944575531e-01	2.343792119859492651e+00	2.567922708412532007e+00	4.000000000000000000e+01
8.634600000005837046e+02	3.660459178580644513e-01	2.381656840509407846e+00	2.217210998268730471e+00	4.500000000000000000e+01
8.642800000005845504e+02	4.992433090202551549e-01	2.259505027334445248e+00	2.336493654502701744e+00	4.600000000000000000e+01
8.651000000005853963e+02	5.224294935311615262e-01	2.307336741092993471e+00	2.485770876583890399e+00	4.400000000000000000e+01
8.659200000005862421e+02	4.356044338108059355e-01	2.305152090840620893e+00	2.425042642568726592e+00	3.900000000000000000e+01
8.667400000005870879e+02	5.487681245592707091e-01	2.412951093097388977e+00	2.494308987411547385e+00	4.300000000000000000e+01
8.675600000005878201e+02	5.819204723198786455e-01	2.270733840133563497e+00	2.503569878917590863e+00	4.100000000000000000e+01
8.683800000005886659e+02	4.550613438198762295e-01	2.248500348013044992e+00	2.282825380523298531e+00	4.100000000000000000e+01
8.692000000005895117e+02	5.281906042031377924e-01	2.246250674594386432e+00	2.322075565804321062e+00	3.500000000000000000e+01
8.700200000005903576e+02	4.713082204118562712e-01	2.283984976196028693e+00	2.461320352363381314e+00	4.600000000000000000e+01
8.708400000005910897e+02	4.844141675174544193e-01	2.301703244194173159e+00	2.420559830519427358e+00	4.300000000000000000e+01
8.716600000005919355e+02	4.875082923993028783e-01	2.299405544434882209e+00	2.399793916553289996e+00	3.600000000000000000e+01
8.724800000005927814e+02	6.805904659336119433e-01	2.267091914193785307e+00	2.569022702257345081e+00	4.000000000000000000e+01
8.733000000005936272e+02	5.336607871225675925e-01	2.294762527347242731e+00	2.568246157244003847e+00	3.600000000000000000e+01
8.741200000005944730e+02	5.167190372453379643e-01	2.272417298944978015e+00	2.537464423506115452e+00	3.200000000000000000e+01
8.749400000005952052e+02	4.997652078335133585e-01	2.250056266398565263e+00	2.426677413516986626e+00	3.000000000000000000e+01
8.757600000005960510e+02	7.827991116515655712e-01	2.567679652662115508e+00	2.465885211447388592e+00	3.600000000000000000e+01
8.765800000005968968e+02	5.558207226708989923e-01	2.225287388484708639e+00	2.495087820201237871e+00	4.300000000000000000e+01
8.774000000005977427e+02	5.588300599272587599e-01	2.232879656482599007e+00	2.464285208699186214e+00	3.300000000000000000e+01
8.782200000005984748e+02	5.918268789205983760e-01	2.250456404537650279e+00	2.443477494915405224e+00	4.100000000000000000e+01
8.790400000005993206e+02	5.748112527643859382e-01	2.318017764127848324e+00	2.702664608076079666e+00	4.900000000000000000e+01
8.798600000006001665e+02	5.077829869702347176e-01	2.235563784622769390e+00	2.261846566754841081e+00	5.100000000000000000e+01
8.806800000006010123e+02	5.407419941033836386e-01	2.263094522333896741e+00	2.641023480540931168e+00	3.300000000000000000e+01
8.815000000006018581e+02	5.536883004864907587e-01	2.320610014801851584e+00	2.530195363091852112e+00	4.500000000000000000e+01
8.823200000006025903e+02	6.066217811221610301e-01	2.328110355042225965e+00	2.569362097817557977e+00	3.800000000000000000e+01
8.831400000006034361e+02	5.895423450079113614e-01	2.355595579458428457e+00	2.798523737978619419e+00	3.700000000000000000e+01
8.839600000006042819e+02	5.624498704484147682e-01	2.203065898480171647e+00	2.737680407995215504e+00	5.200000000000000000e+01
8.847800000006051278e+02	5.853442627397562603e-01	2.270521246586197694e+00	2.776832164804695413e+00	4.500000000000000000e+01
8.856000000006058599e+02	5.882254708479600636e-01	2.277961740990808615e+00	2.635978975260529378e+00	4.200000000000000000e+01
8.864200000006067057e+02	5.710935299234879414e-01	2.195387356659450173e+00	2.485120818575717649e+00	4.400000000000000000e+01
8.872400000006075516e+02	6.339482492904595645e-01	2.162798254912221552e+00	2.454257732888418087e+00	4.100000000000000000e+01
8.880600000006083974e+02	5.167895756213939373e-01	2.260194471686093998e+00	2.413389768453753081e+00	4.000000000000000000e+01
8.888800000006091295e+02	5.496175117626267426e-01	2.247576158622448084e+00	2.362516937719834509e+00	3.400000000000000000e+01
8.897000000006099754e+02	6.224318973771678642e-01	2.184943256419929813e+00	2.201639247756751239e+00	5.300000000000000000e+01
8.905200000006108212e+02	4.852326993135638311e-01	2.322295822810080956e+00	2.280756822514949267e+00	4.400000000000000000e+01
8.913400000006116670e+02	5.880198280632710217e-01	2.209634032253951830e+00	2.379869497397173461e+00	4.600000000000000000e+01
8.921600000006125128e+02	6.407931925764276393e-01	2.126957822830578770e+00	2.018977477445796698e+00	4.000000000000000000e+01
8.929800000006132450e+02	5.335527550955322384e-01	2.274267407028604193e+00	2.328080735722248829e+00	4.700000000000000000e+01
8.938000000006140908e+02	6.062983917615354379e-01	2.211562844150305907e+00	2.277179181810449204e+00	3.400000000000000000e+01
8.946200000006149367e+02	5.690300654110321821e-01	2.278844208621317868e+00	2.566272970767618844e+00	3.300000000000000000e+01
8.954400000006157825e+02	5.917477077545733044e-01	2.126111461389911916e+00	2.355362106491922347e+00	4.000000000000000000e+01
8.962600000006165146e+02	6.044512133602303328e-01	2.173364810222977006e+00	2.224446612836451731e+00	3.600000000000000000e+01
8.970800000006173605e+02	6.071404616124661535e-01	2.180604296196759329e+00	2.543526451975502312e+00	4.300000000000000000e+01
8.979000000006182063e+02	6.198155373204580210e-01	2.177829900098310567e+00	2.462601646861943383e+00	3.700000000000000000e+01
8.987200000006190521e+02	5.824762548945754403e-01	2.205041739118595245e+00	2.261672262468696015e+00	4.100000000000000000e+01
8.995400000006198979e+02	5.751225972477098658e-01	2.242239863251461962e+00	2.430738328032541418e+00	3.600000000000000000e+01
9.003600000006206301e+02	5.477545006139358241e-01	2.189424447260288176e+00	2.359799910504768228e+00	3.700000000000000000e+01
9.011800000006214759e+02	6.403717937698977236e-01	2.206595527900296450e+00	2.418856986902712780e+00	3.000000000000000000e+01
9.020000000006223217e+02	6.029745413869903592e-01	2.103753159477657508e+00	2.267909603799592055e+00	3.700000000000000000e+01
9.028200000006231676e+02	6.255625700282304580e-01	2.180897367229791772e+00	2.416957721702756245e+00	4.700000000000000000e+01
9.036400000006238997e+02	6.081358466961628295e-01	2.178028261964704893e+00	2.286001330184381786e+00	5.200000000000000000e+01
9.044600000006247456e+02	6.406943118095838052e-01	2.195145987947802357e+00	2.265040630803077271e+00	4.600000000000000000e+01
9.052800000006255914e+02	6.532378857035583408e-01	2.242250576351050739e+00	2.514075489156447407e+00	4.400000000000000000e+01
9.061000000006264372e+02	6.957665201632085017e-01	2.289342116252313986e+00	2.543106046913785612e+00	4.400000000000000000e+01
9.069200000006271694e+02	5.082801747251922686e-01	2.216420723214842070e+00	2.512132246241680633e+00	2.200000000000000000e+01
9.077400000006280152e+02	6.407787185234105065e-01	2.183486327933035653e+00	2.511154163980125364e+00	4.300000000000000000e+01
9.085600000006288610e+02	6.632621113694541215e-01	2.190539130983005123e+00	2.360171737230231770e+00	4.100000000000000000e+01
9.093800000006297068e+02	6.157302763073329022e-01	2.137579176883453780e+00	2.559185070473916745e+00	4.500000000000000000e+01
9.102000000006305527e+02	6.381831540264918390e-01	2.054606580474291455e+00	2.608194159919935196e+00	5.100000000000000000e+01
9.110200000006312848e+02	6.006207045063598482e-01	2.211621343110298898e+00	2.327199079423640349e+00	4.800000000000000000e+01
9.118400000006321307e+02	5.830427909579132262e-01	2.158623566317334763e+00	2.526199871901307681e+00	5.200000000000000000e+01
9.126600000006329765e+02	7.854494394885113140e-01	2.235613319035332669e+00	2.505196482744739495e+00	4.700000000000000000e+01
9.134800000006338223e+02	6.578405757210842308e-01	2.132590670719314296e+00	2.424188969962889129e+00	4.100000000000000000e+01
9.143000000006345545e+02	6.402161272966327976e-01	2.119555780683500146e+00	2.383177284885667824e+00	4.400000000000000000e+01
9.151200000006354003e+02	6.025759804792982788e-01	2.086508762964619734e+00	2.272161613478712372e+00	3.400000000000000000e+01
9.159400000006362461e+02	7.049201582446841252e-01	2.073449571499246691e+00	2.411141851527911051e+00	4.700000000000000000e+01
9.167600000006370919e+02	6.772485159475171157e-01	2.170378394947269474e+00	2.300118127762203812e+00	2.700000000000000000e+01
9.175800000006379378e+02	6.395609512037873090e-01	2.077295222457322232e+00	2.529090464402052429e+00	4.200000000000000000e+01
9.184000000006386699e+02	7.018574949531787288e-01	2.214200180522723826e+00	2.248058772915274339e+00	4.700000000000000000e+01
9.192200000006395157e+02	6.241380927373879617e-01	2.151093369206133143e+00	2.347023101168057568e+00	4.300000000000000000e+01
9.200400000006403616e+02	6.164027296557988977e-01	2.177974854973935503e+00	2.345983569723624651e+00	4.900000000000000000e+01
9.208600000006412074e+02	5.786511746332719808e-01	2.184844679928832356e+00	2.444940155671827764e+00	3.200000000000000000e+01
9.216800000006419396e+02	7.608834381878220032e-01	2.111702974230551089e+00	2.303892864991204270e+00	2.700000000000000000e+01
9.225000000006427854e+02	6.630995148674085904e-01	2.038549791598839978e+00	2.412841807014307616e+00	3.500000000000000000e+01
9.233200000006436312e+02	6.552992253312022175e-01	2.055385266916345710e+00	2.491786996337785887e+00	4.800000000000000000e+01
9.241400000006444770e+02	8.174826288296664911e-01	2.122209437949951205e+00	2.240728434900744581e+00	3.500000000000000000e+01
9.249600000006453229e+02	7.296497499151924915e-01	2.129022416689014374e+00	2.439666084262636314e+00	3.800000000000000000e+01
9.257800000006460550e+02	6.418003763301262099e-01	2.115824236335399178e+00	2.448600052240005098e+00	3.900000000000000000e+01
9.266000000006469008e+02	5.739344333331619641e-01	2.102615068088112604e+00	2.327530308470731946e+00	4.400000000000000000e+01
9.274200000006477467e+02	7.560520304839105643e-01	2.089394894142913905e+00	2.176456916600416402e+00	3.700000000000000000e+01
9.282400000006485925e+02	6.381530157764455646e-01	2.066163915118805594e+00	2.285379936122946098e+00	3.300000000000000000e+01
9.290600000006493246e+02	7.402372668943189016e-01	2.122922005667586376e+00	2.214299376560843857e+00	3.900000000000000000e+01
9.298800000006501705e+02	8.323048016610695710e-01	1.929669530903569630e+00	2.093215204802150176e+00	4.100000000000000000e+01
9.307000000006510163e+02	8.043555253155066920e-01	1.966406506614857275e+00	2.232127533938062403e+00	3.700000000000000000e+01
9.315200000006518621e+02	7.163894145283316028e-01	2.083132907392899469e+00	2.171036372621066857e+00	4.100000000000000000e+01
9.323400000006525943e+02	6.984064407971656285e-01	2.039848908094406443e+00	2.149941632147633008e+00	5.200000000000000000e+01
9.331600000006534401e+02	8.104065415298477015e-01	1.956554523194626416e+00	2.168843523479710544e+00	4.800000000000000000e+01
9.339800000006542859e+02	6.723896845629254715e-01	2.043249869876100355e+00	2.387742074875574882e+00	3.000000000000000000e+01
9.348000000006551318e+02	6.943557444224695008e-01	1.999935010973157512e+00	2.226637114602034728e+00	4.500000000000000000e+01
9.356200000006559776e+02	6.863046681601061572e-01	2.096610095771393567e+00	2.325528757986774497e+00	5.300000000000000000e+01
9.364400000006567097e+02	6.682364541536992553e-01	1.983275172817527299e+00	2.264417092601505921e+00	2.800000000000000000e+01
9.372600000006575556e+02	7.001510477458829929e-01	1.999930336364436290e+00	2.193302123723899211e+00	4.700000000000000000e+01
9.380800000006584014e+02	7.220483367171234290e-01	2.006575734289335777e+00	2.482183941319695109e+00	5.500000000000000000e+01
9.389000000006592472e+02	8.839283905337819158e-01	1.893211430997520761e+00	2.401062520489133156e+00	5.200000000000000000e+01
9.397200000006599794e+02	7.857910512391506064e-01	1.869837497593592968e+00	2.239937801452101418e+00	3.700000000000000000e+01
9.405400000006608252e+02	6.676362407425924239e-01	2.056453916692412953e+00	2.098809966311653952e+00	3.800000000000000000e+01
9.413600000006616710e+02	8.594639726356568810e-01	1.643060914316528232e+00	2.267678929973934832e+00	3.900000000000000000e+01
9.421800000006625169e+02	7.112741335579202406e-01	2.079658506315272604e+00	2.216544731383935929e+00	3.900000000000000000e+01
9.430000000006633627e+02	7.030667898362936707e-01	2.026246845585257805e+00	2.565407521820185721e+00	4.200000000000000000e+01
9.438200000006640948e+02	7.248418374574406853e-01	2.002826021866979556e+00	2.454267242815831640e+00	4.500000000000000000e+01
9.446400000006649407e+02	6.965992874124617984e-01	2.059396056445624623e+00	2.623123886001173855e+00	5.200000000000000000e+01
9.454600000006657865e+02	6.683390906749149263e-01	1.925957112617805222e+00	2.491977585749923563e+00	2.500000000000000000e+01
9.462800000006666323e+02	6.800611219711572009e-01	2.022509234719129356e+00	2.470828243902976951e+00	4.500000000000000000e+01
9.471000000006673645e+02	7.717652932091392248e-01	1.969052468934660238e+00	2.789675918385001729e+00	5.000000000000000000e+01
9.479200000006682103e+02	6.334516582340105062e-01	1.895587041262308592e+00	2.858520748970790670e+00	4.800000000000000000e+01
9.487400000006690561e+02	7.951201943969248287e-01	1.982112912223760404e+00	2.437362730300000724e+00	3.100000000000000000e+01
9.495600000006699020e+02	7.067708060475477172e-01	1.968630282496120376e+00	2.316201849683861003e+00	3.700000000000000000e+01
9.503800000006706341e+02	7.684034276663369578e-01	1.895139122111183960e+00	2.275038127523443254e+00	3.600000000000000000e+01
9.512000000006714799e+02	7.100180109017451002e-01	1.981639668015266809e+00	2.283871585684704719e+00	3.200000000000000000e+01
9.520200000006723258e+02	7.116146458933035879e-01	1.998131969166817790e+00	2.362702280470200478e+00	3.500000000000000000e+01
9.528400000006731716e+02	8.231930899041107752e-01	2.084616108838935666e+00	2.511530343928549236e+00	4.300000000000000000e+01
9.536600000006740174e+02	7.147533967164876323e-01	1.961092094982410661e+00	2.300355662561897052e+00	4.000000000000000000e+01
9.544800000006747496e+02	7.062955788321677586e-01	1.957560142026501193e+00	2.299178360278282263e+00	3.800000000000000000e+01
9.553000000006755954e+02	7.078195458133764717e-01	1.954020216346060712e+00	2.307998431679225249e+00	4.300000000000000000e+01
9.561200000006764412e+02	8.993251747737516233e-01	2.060472540577235723e+00	2.176815853037178616e+00	4.400000000000000000e+01
9.569400000006772871e+02	7.408125220224506258e-01	1.956917090216492294e+00	2.255630656945770696e+00	4.600000000000000000e+01
9.577600000006780192e+02	7.222815191318142647e-01	1.973354055446213007e+00	2.294442978463308691e+00	4.300000000000000000e+01
9.585800000006788650e+02	7.037321733214938480e-01	1.959783494124201386e+00	2.493252767371620049e+00	3.700000000000000000e+01
9.594000000006797109e+02	7.451643441242448151e-01	1.936205451074572981e+00	2.292060146799534071e+00	4.600000000000000000e+01
9.602200000006805567e+02	7.565781113080236597e-01	1.912620168550714483e+00	2.290865058069042171e+00	4.100000000000000000e+01
9.610400000006814025e+02	7.579733842443919789e-01	1.889027641612568864e+00	2.349667571301969016e+00	5.500000000000000000e+01
9.618600000006821347e+02	7.193501604622770662e-01	1.985427981661350483e+00	2.238467719042236848e+00	4.100000000000000000e+01
9.626800000006829805e+02	7.107083698364700108e-01	1.861821316853783381e+00	2.587265502363605751e+00	5.800000000000000000e+01
9.635000000006838263e+02	7.420480545466248135e-01	1.868207731650898928e+00	2.266060942818792334e+00	4.300000000000000000e+01
9.643200000006846722e+02	7.133690827957350766e-01	1.924587220883767991e+00	2.334854082978909062e+00	4.300000000000000000e+01
9.651400000006854043e+02	7.546713263160724772e-01	1.880959897873165199e+00	2.353645025979070660e+00	4.400000000000000000e+01
9.659600000006862501e+02	7.259549323349699934e-01	1.897325958370185361e+00	2.182433682807866315e+00	5.200000000000000000e+01
9.667800000006870960e+02	7.572198184807602539e-01	1.923685446081294881e+00	2.151220233893107459e+00	4.500000000000000000e+01
9.676000000006879418e+02	7.084658522208138187e-01	1.900038533400284280e+00	2.320004613037217389e+00	4.500000000000000000e+01
9.684200000006886739e+02	6.996931065924777426e-01	1.856385158448616624e+00	2.388786816258542167e+00	4.900000000000000000e+01
9.692400000006895198e+02	7.309015202028081859e-01	1.902725553373997069e+00	2.347566920280818703e+00	4.300000000000000000e+01
9.700600000006903656e+02	6.420911200089138848e-01	1.889059720210795712e+00	2.196345024231098897e+00	4.600000000000000000e+01
9.708800000006912114e+02	7.032618126520839841e-01	1.855387855877232095e+00	1.955121066121617845e+00	3.800000000000000000e+01
9.717000000006920573e+02	7.144135545332122028e-01	1.751709964171130007e+00	2.013895125128668528e+00	3.900000000000000000e+01
9.725200000006927894e+02	8.455463663671858310e-01	1.998026172813647694e+00	2.012667195886641558e+00	4.100000000000000000e+01
9.733400000006936352e+02	7.666601580818424022e-01	1.874336601519567269e+00	2.221437322176844642e+00	4.300000000000000000e+01
9.741600000006944811e+02	6.077548359730355898e-01	1.920641431629267704e+00	2.120205565451759089e+00	3.300000000000000000e+01
9.749800000006953269e+02	7.188305143930657781e-01	1.886940645994193977e+00	2.308971958978064620e+00	3.300000000000000000e+01
9.758000000006960590e+02	7.698870784093888586e-01	1.793234384731833497e+00	2.267736557041289736e+00	3.900000000000000000e+01
9.766200000006969049e+02	7.509245449453928467e-01	1.899522718078154426e+00	2.016499342019096197e+00	4.400000000000000000e+01
9.774400000006977507e+02	8.819428590522877531e-01	2.015805744459449045e+00	2.235260351838920023e+00	4.800000000000000000e+01
9.782600000006985965e+02	8.429420908520702804e-01	1.892083560851492319e+00	2.064019552459241069e+00	4.000000000000000000e+01
9.790800000006994424e+02	7.639220560795416670e-01	1.898356248673012114e+00	1.952777135162007793e+00	3.900000000000000000e+01
9.799000000007001745e+02	6.948828477266384418e-01	1.844623910263963218e+00	2.211533032132944054e+00	4.400000000000000000e+01
9.807200000007010203e+02	6.958243432818195240e-01	1.800886683180621617e+00	2.210287244660876116e+00	4.400000000000000000e+01
9.815400000007018662e+02	6.267466319201840941e-01	1.877144692459618902e+00	2.319039921561419693e+00	4.100000000000000000e+01
9.823600000007027120e+02	6.276496643774808204e-01	1.933398026789565849e+00	2.367791070726215974e+00	5.400000000000000000e+01
9.831800000007034441e+02	6.885333610062467358e-01	1.829646714884502812e+00	2.106540642677603437e+00	2.800000000000000000e+01
9.840000000007042900e+02	7.293977459912974748e-01	1.865890877523735281e+00	2.325288704596377265e+00	3.400000000000000000e+01
9.848200000007051358e+02	7.602427268092603052e-01	1.872130667361562306e+00	2.354035277382939384e+00	5.800000000000000000e+01
9.856400000007059816e+02	7.410683111621509944e-01	1.818366130877689724e+00	2.432780442380297004e+00	3.900000000000000000e+01
9.864600000007068274e+02	6.718744191910707153e-01	1.764597382672873582e+00	2.111524183893723094e+00	3.800000000000000000e+01
9.872800000007075596e+02	7.826612030842358125e-01	1.770824575471542595e+00	2.320266620684410697e+00	4.600000000000000000e+01
9.881000000007084054e+02	6.434285201434153389e-01	1.857047747689560158e+00	2.379007670640036043e+00	4.700000000000000000e+01
9.889200000007092513e+02	7.341763148673078332e-01	1.833267004962773061e+00	2.157747369725900644e+00	4.200000000000000000e+01
9.897400000007100971e+02	6.549046340266353461e-01	1.899482460578470810e+00	2.546485837031336796e+00	4.000000000000000000e+01
9.905600000007108292e+02	7.656134168897037462e-01	1.745694226249184355e+00	2.525223161709067021e+00	4.100000000000000000e+01
9.913800000007116751e+02	8.763027262206900536e-01	1.691902371485785483e+00	2.733959278302357188e+00	4.100000000000000000e+01
9.922000000007125209e+02	8.169724314954958100e-01	1.738106994768281899e+00	2.492694141891538262e+00	3.300000000000000000e+01
9.930200000007133667e+02	7.276226638729801355e-01	1.774308267888984325e+00	2.391427895906942158e+00	4.500000000000000000e+01
9.938400000007140989e+02	7.082533527629857328e-01	1.700506245505438052e+00	2.240160599030722288e+00	3.500000000000000000e+01
9.946600000007149447e+02	6.188642779663671156e-01	1.596701010624072437e+00	2.318892240025883567e+00	3.600000000000000000e+01
9.954800000007157905e+02	7.394556573889881079e-01	1.762892675070850013e+00	2.407622756291559085e+00	3.200000000000000000e+01
9.963000000007166364e+02	7.500274611655279866e-01	1.759081358651386040e+00	2.166352322279403886e+00	4.200000000000000000e+01
9.971200000007174822e+02	8.105796443307288213e-01	1.735267177002843386e+00	2.335080924763365040e+00	3.500000000000000000e+01
9.979400000007182143e+02	7.811121510523055811e-01	1.761450162932008290e+00	2.193808584352711311e+00	4.000000000000000000e+01
9.987600000007158769e+02	6.916249172499414621e-01	1.767630503573836442e+00	2.162535331780738534e+00	5.800000000000000000e+01
9.995800000007121753e+02	7.821180223578061419e-01	1.763808250616249129e+00	2.261261196913201488e+00	4.400000000000000000e+01
1.000400000000708474e+03	7.125914351902600252e-01	1.779983427492749737e+00	2.169986273886209016e+00	3.600000000000000000e+01
1.001220000000704772e+03	8.130451601398219763e-01	1.776156245518292209e+00	1.978710527321586365e+00	3.900000000000000000e+01
1.002040000000701070e+03	7.534791255100851126e-01	1.742326737883803656e+00	2.127434029898271906e+00	4.300000000000000000e+01
1.002860000000697255e+03	7.438933750263109212e-01	1.708495032507720612e+00	2.256156830109859346e+00	3.800000000000000000e+01
1.003680000000693553e+03	8.042878767675178953e-01	1.764661232654725076e+00	2.074878926082050601e+00	3.800000000000000000e+01
1.004500000000689852e+03	7.146626156911385364e-01	1.680825504344622967e+00	2.083600329338765711e+00	4.700000000000000000e+01
1.005320000000686150e+03	7.650176367373135999e-01	1.736987907104946105e+00	2.262321139608662879e+00	4.100000000000000000e+01
1.006140000000682335e+03	7.153528379560331052e-01	1.613148510544986758e+00	2.191041379837858294e+00	5.100000000000000000e+01
1.006960000000678633e+03	7.556682358040249792e-01	1.739307440328166088e+00	2.309761057767281578e+00	4.100000000000000000e+01
1.007780000000674931e+03	7.159638731117308197e-01	1.765464805356353750e+00	2.128480142139449693e+00	4.700000000000000000e+01
1.008600000000671230e+03	7.662396988206858772e-01	1.661620714486300443e+00	2.387198765863637551e+00	5.200000000000000000e+01
1.009420000000667414e+03	7.164957497220308946e-01	1.737775265845518557e+00	2.115916945746057376e+00	5.300000000000000000e+01
1.010240000000663713e+03	7.167319062691367426e-01	1.753928554824176977e+00	2.364634698042459515e+00	3.700000000000000000e+01
1.011060000000660011e+03	7.069482231318237053e-01	1.710080623673853717e+00	2.033352063194517889e+00	4.400000000000000000e+01
1.011880000000656310e+03	7.271447448277217340e-01	1.656231667733767399e+00	2.292069110123070796e+00	3.300000000000000000e+01
1.012700000000652494e+03	7.573214273679034214e-01	1.742381788449475444e+00	2.040785810077275109e+00	3.700000000000000000e+01
1.013520000000648793e+03	7.374783069170058880e-01	1.718530995140520767e+00	2.209502178855417220e+00	3.800000000000000000e+01
1.014340000000645091e+03	7.476153554367938048e-01	1.704679456700166185e+00	2.158218351477982022e+00	5.300000000000000000e+01
1.015160000000641276e+03	8.177325109229927058e-01	1.660827255248119805e+00	2.246934295728046482e+00	4.100000000000000000e+01
1.015980000000637574e+03	7.178298312506091738e-01	1.636974453401389251e+00	2.105650002704734458e+00	3.000000000000000000e+01
1.016800000000633872e+03	7.479073410449232906e-01	1.563121212922640835e+00	2.054365578193724673e+00	4.100000000000000000e+01
1.017620000000630171e+03	7.679649881318491023e-01	1.709267670784849091e+00	2.163081065417887139e+00	5.500000000000000000e+01
1.018440000000626355e+03	6.980026798673922839e-01	1.635413825604139726e+00	2.191796489975220918e+00	3.700000000000000000e+01
1.019260000000622654e+03	7.780205436270566377e-01	1.621559841811427205e+00	2.330511855012725064e+00	3.500000000000000000e+01
1.020080000000618952e+03	6.280185691494044598e-01	1.377705824363651299e+00	2.209227218463526210e+00	3.700000000000000000e+01
1.020900000000615250e+03	7.579967603848783986e-01	1.713851934284561729e+00	2.397942620852948181e+00	4.300000000000000000e+01
1.021720000000611435e+03	7.279550431587964443e-01	1.649998127143079252e+00	2.356657986404550709e+00	4.500000000000000000e+01
1.022540000000607733e+03	7.778935877325651171e-01	1.706144591932512000e+00	2.495373430351979227e+00	4.600000000000000000e+01
1.023360000000604032e+03	7.078121966219890204e-01	1.682291476688527077e+00	2.404089052434700502e+00	4.100000000000000000e+01
1.024180000000600330e+03	7.677109395188626007e-01	1.618438794969666361e+00	2.292804831154892753e+00	6.000000000000000000e+01
1.025000000000596629e+03	6.375898647317780332e-01	1.654586737980792588e+00	2.141520828132664978e+00	4.600000000000000000e+01
1.025820000000592700e+03	7.574489615226763783e-01	1.590735285533875887e+00	2.210237050283054838e+00	4.500000000000000000e+01
1.026640000000588998e+03	7.772882202916621130e-01	1.666884632666273180e+00	2.258953540423857653e+00	4.900000000000000000e+01
1.027460000000585296e+03	7.771076198263630053e-01	1.603034851253279269e+00	2.237670240735739391e+00	4.000000000000000000e+01
1.028280000000581595e+03	7.069071765341090607e-01	1.589186094710124397e+00	2.076387317723799253e+00	4.000000000000000000e+01
1.029100000000577893e+03	7.566869483989281386e-01	1.605338425677445668e+00	2.205104782241869898e+00	4.500000000000000000e+01
1.029920000000574191e+03	7.064468910328373097e-01	1.671491921428903904e+00	2.023822618959166153e+00	3.700000000000000000e+01
1.030740000000570490e+03	7.861871041973925722e-01	1.707646666293174631e+00	2.232540867311391342e+00	4.600000000000000000e+01
1.031560000000566788e+03	7.859073933870251993e-01	1.563802830469458449e+00	2.061259583531403372e+00	4.500000000000000000e+01
1.032380000000562859e+03	7.556079172297005542e-01	1.589960513156702948e+00	2.129978844407625527e+00	4.500000000000000000e+01
1.033200000000559157e+03	7.152885847632538541e-01	1.536119795508291253e+00	2.348698563983757648e+00	3.400000000000000000e+01
1.034020000000555456e+03	6.749494401635592888e-01	1.662280790079555537e+00	2.277418887047015339e+00	3.800000000000000000e+01
1.034840000000551754e+03	7.345906347641660838e-01	1.548443547406353815e+00	2.066139759175741997e+00	3.700000000000000000e+01
1.035660000000548052e+03	7.042120965606657457e-01	1.604608254167469328e+00	2.204861336436903851e+00	3.900000000000000000e+01
1.036480000000544351e+03	7.138137511210733699e-01	1.570774846585408113e+00	2.323583595898853993e+00	3.700000000000000000e+01
1.037300000000540649e+03	7.333956031225847827e-01	1.516943589018525884e+00	2.192306546457916117e+00	4.200000000000000000e+01
1.038120000000536947e+03	6.829577380317056745e-01	1.553114550301192942e+00	2.301030177643509145e+00	4.700000000000000000e+01
1.038940000000533018e+03	7.425002176555152156e-01	1.559287756861184482e+00	2.439754625403831145e+00	3.400000000000000000e+01
1.039760000000529317e+03	5.920229038494999596e-01	1.435463467308031316e+00	2.478479865088249134e+00	4.200000000000000000e+01
1.040580000000525615e+03	5.815259352136127324e-01	1.641641694770288540e+00	2.157205897164371500e+00	4.500000000000000000e+01
1.041400000000521914e+03	7.910092982383222227e-01	1.507822489534939470e+00	2.315932782254758848e+00	4.400000000000000000e+01
1.042220000000518212e+03	7.304729604760817896e-01	1.534005997695188306e+00	2.214660629892647670e+00	4.500000000000000000e+01
1.043040000000514510e+03	6.899169428309068763e-01	1.590192353257925628e+00	2.413389409379718575e+00	3.800000000000000000e+01
1.043860000000510809e+03	6.793413283945018977e-01	1.566381572840409575e+00	2.222119132292115218e+00	4.500000000000000000e+01
1.044680000000506880e+03	6.987460599051011911e-01	1.522573836906089273e+00	2.280849888653348145e+00	3.900000000000000000e+01
1.045500000000503178e+03	7.281311970307771109e-01	1.498769290367508944e+00	2.039581624069735977e+00	3.800000000000000000e+01
1.046320000000499476e+03	6.774967556616550146e-01	1.574967876504225206e+00	2.198314447994396126e+00	4.500000000000000000e+01
1.047140000000495775e+03	7.568427726397678468e-01	1.521169766644649091e+00	2.277048395576168449e+00	3.300000000000000000e+01
1.047960000000492073e+03	6.461692003472226942e-01	1.537375048512858777e+00	2.055783549395909571e+00	5.100000000000000000e+01
1.048780000000488371e+03	7.654760893264030974e-01	1.523583918940132564e+00	2.264519852339978101e+00	4.400000000000000000e+01
1.049600000000484670e+03	7.047634356324172789e-01	1.519796368613079762e+00	2.223257354996293955e+00	4.500000000000000000e+01
1.050420000000480968e+03	6.940312938196593340e-01	1.526012579049288886e+00	2.251996082265445231e+00	3.800000000000000000e+01
1.051240000000477039e+03	8.432797033567182021e-01	1.552232623217843610e+00	2.390736077123974290e+00	3.500000000000000000e+01
1.052060000000473337e+03	6.925085912340209759e-01	1.488456557442745742e+00	2.359477344699389523e+00	4.400000000000000000e+01
1.052880000000469636e+03	7.217180150218100998e-01	1.544684462780387735e+00	2.138220005104754851e+00	3.000000000000000000e+01
1.053700000000465934e+03	7.109080375664483809e-01	1.500916501705264139e+00	2.206964029616354850e+00	3.700000000000000000e+01
1.054520000000462232e+03	7.100786156985763320e-01	1.487152721118603971e+00	2.365709465187181060e+00	5.100000000000000000e+01
1.055340000000458531e+03	7.392298689259910738e-01	1.483393323032029976e+00	2.344456352825655010e+00	3.400000000000000000e+01
1.056160000000454829e+03	6.783617830608078547e-01	1.489638408905545219e+00	2.363204720022520799e+00	4.300000000000000000e+01
1.056980000000450900e+03	7.274743118146580478e-01	1.465888002573768167e+00	2.411954588930804277e+00	4.800000000000000000e+01
1.057800000000447199e+03	7.965675632468554035e-01	1.622142173724356207e+00	2.540706058290236768e+00	3.300000000000000000e+01
1.058620000000443497e+03	6.856415741876387138e-01	1.478401185762364456e+00	2.259459043527770383e+00	4.300000000000000000e+01
1.059440000000439795e+03	6.946962862318579734e-01	1.484664938896001596e+00	2.318213576773335394e+00	4.000000000000000000e+01
1.060260000000436094e+03	6.837317914246482387e-01	1.450933604488397810e+00	2.246969785115229268e+00	5.700000000000000000e+01
1.061080000000432392e+03	7.227480536326953420e-01	1.417207210249391558e+00	2.215727628991735365e+00	4.100000000000000000e+01
1.061900000000428690e+03	5.117451530267556059e-01	1.393486012734265644e+00	2.384487296032949732e+00	4.200000000000000000e+01
1.062720000000424989e+03	5.307230117807045788e-01	1.329770052410644166e+00	2.253248624866602157e+00	4.300000000000000000e+01
1.063540000000421060e+03	6.696818078141552055e-01	1.406059390017615485e+00	2.172011748788379215e+00	4.500000000000000000e+01
1.064360000000417358e+03	6.286214762601528561e-01	1.492354164210250245e+00	2.080776650432767827e+00	4.000000000000000000e+01
1.065180000000413656e+03	5.675420739269557702e-01	1.298654386800395910e+00	2.259543446284236090e+00	4.400000000000000000e+01
1.066000000000409955e+03	6.064436575777327754e-01	1.274960333519466360e+00	2.278312081865474514e+00	5.000000000000000000e+01
1.066820000000406253e+03	7.253262262665237659e-01	1.431271959649578651e+00	2.017082616720878185e+00	2.800000000000000000e+01
1.067640000000402551e+03	6.841897721717938863e-01	1.467589346563938024e+00	2.195855148825569092e+00	5.100000000000000000e+01
1.068460000000398850e+03	6.830343184493459230e-01	1.443912617396269527e+00	2.224629551901974978e+00	4.200000000000000000e+01
1.069280000000394921e+03	6.918599730684518168e-01	1.440241862931002759e+00	2.133405923121851178e+00	3.700000000000000000e+01
1.070100000000391219e+03	6.606666704187087458e-01	1.426577347410265872e+00	2.122184355968314229e+00	3.900000000000000000e+01
1.070920000000387518e+03	6.394545530532974587e-01	1.462918980974378114e+00	2.110964867787637811e+00	5.300000000000000000e+01
1.071740000000383816e+03	7.382236298328772595e-01	1.399266898546399851e+00	2.139747462392656896e+00	4.400000000000000000e+01
1.072560000000380114e+03	6.269739168077820279e-01	1.485621158081521731e+00	2.038532181423436729e+00	3.400000000000000000e+01
1.073380000000376413e+03	7.157053705982736602e-01	1.441981893363020628e+00	2.137319075388158574e+00	4.200000000000000000e+01
1.074200000000372711e+03	6.644181894647877007e-01	1.498349177839423341e+00	2.186108215903226792e+00	3.600000000000000000e+01
1.075020000000369009e+03	5.731122649869894170e-01	1.424723155420316800e+00	2.034899549138176944e+00	5.000000000000000000e+01
1.075840000000365080e+03	6.817876289199868989e-01	1.391103954871675707e+00	2.023693084784343732e+00	4.100000000000000000e+01
1.076660000000361379e+03	6.604443954526872940e-01	1.387491652005947484e+00	2.102488917239899280e+00	4.100000000000000000e+01
1.077480000000357677e+03	7.190825589365481552e-01	1.423886262767105393e+00	2.171287089660059788e+00	4.600000000000000000e+01
1.078300000000353975e+03	6.577022085421858622e-01	1.400288009279651691e+00	2.140087773713271524e+00	5.200000000000000000e+01
1.079120000000350274e+03	7.063032856222124511e-01	1.476696855586979051e+00	1.988890704072580506e+00	5.600000000000000000e+01
1.079940000000346572e+03	6.048859009578032575e-01	1.393112890863307918e+00	2.017696139597862093e+00	2.700000000000000000e+01
1.080760000000342870e+03	6.834500308797193391e-01	1.369536332559255998e+00	2.056503936189615800e+00	4.500000000000000000e+01
1.081580000000338941e+03	6.919957534955241130e-01	1.405967287276831401e+00	2.125314262918310604e+00	4.500000000000000000e+01
1.082400000000335240e+03	9.005231830542440585e-01	1.482405742760467104e+00	2.164127024656128828e+00	3.700000000000000000e+01
1.083220000000331538e+03	6.490322305480259457e-01	1.348851792255307602e+00	2.302942377404481267e+00	4.300000000000000000e+01
1.084040000000327836e+03	7.075229641154782145e-01	1.385305602483233089e+00	1.971760321901923518e+00	3.200000000000000000e+01
1.084860000000324135e+03	6.459955123178230396e-01	1.441767219633348862e+00	2.300580872958282175e+00	5.600000000000000000e+01
1.085680000000320433e+03	6.444497839428257047e-01	1.398236683876898923e+00	2.169404093837304703e+00	5.300000000000000000e+01
1.086500000000316732e+03	6.428859122976862128e-01	1.354714256348933388e+00	2.238229918523218842e+00	3.800000000000000000e+01
1.087320000000313030e+03	6.213038772165552226e-01	1.321199912094494833e+00	1.987058409954455263e+00	4.200000000000000000e+01
1.088140000000309101e+03	5.697037863881017072e-01	1.137693778753663620e+00	2.215889665649751095e+00	4.200000000000000000e+01
1.088960000000305399e+03	6.480856605665084036e-01	1.314195894030627532e+00	2.034723721376682892e+00	4.800000000000000000e+01
1.089780000000301698e+03	7.164494939140941820e-01	1.270706449054253895e+00	2.113560544362654170e+00	4.600000000000000000e+01
1.090600000000297996e+03	5.947953618091479377e-01	1.347225428435551375e+00	2.022400196205197176e+00	4.200000000000000000e+01
1.091420000000294294e+03	6.331233506076965334e-01	1.443753001589623608e+00	2.201242762293656341e+00	3.500000000000000000e+01
1.092240000000290593e+03	6.114335024191129841e-01	1.370289298075545226e+00	2.170088175505350492e+00	4.200000000000000000e+01
1.093060000000286891e+03	1.997258134922477446e-01	1.356834339876832773e+00	2.248936526738349873e+00	4.700000000000000000e+01
1.093880000000282962e+03	6.180003187460263447e-01	1.323388232657642050e+00	2.157787846878453930e+00	4.300000000000000000e+01
1.094700000000279260e+03	5.862571730111427737e-01	1.319951059193799736e+00	1.976642037164188404e+00	4.000000000000000000e+01
1.095520000000275559e+03	4.744963327567446876e-01	1.406522872821697412e+00	2.265499328745988361e+00	4.200000000000000000e+01
1.096340000000271857e+03	6.127178342928157884e-01	1.333103785352903969e+00	2.074359694722752057e+00	4.100000000000000000e+01
1.097160000000268155e+03	5.809217374416963953e-01	1.269693877250729352e+00	1.983223103011405142e+00	4.700000000000000000e+01
1.097980000000264454e+03	5.991080456607419391e-01	1.366293341035638820e+00	2.232089504421733483e+00	4.700000000000000000e+01
1.098800000000260752e+03	6.072768698926102049e-01	1.302902139024978201e+00	2.020959085364371077e+00	3.900000000000000000e+01
1.099620000000257050e+03	5.054282282022418693e-01	1.219520417978727567e+00	2.029831896405712488e+00	3.000000000000000000e+01
1.100440000000253121e+03	6.235621566220943546e-01	1.246148237038828155e+00	2.028707847245815543e+00	4.100000000000000000e+01
1.101260000000249420e+03	5.216788427752759860e-01	1.382785798338516114e+00	2.177587043468821815e+00	3.800000000000000000e+01
1.102080000000245718e+03	6.097782169728629409e-01	1.289433069779745811e+00	2.066469461103010996e+00	4.500000000000000000e+01
1.102900000000242017e+03	5.978603058643428003e-01	1.246090143690861796e+00	2.095355159687442903e+00	4.300000000000000000e+01
1.103720000000238315e+03	5.159252224732165937e-01	1.142757111414914206e+00	2.044244229195061990e+00	3.900000000000000000e+01
1.104540000000234613e+03	6.139729522767111147e-01	1.229434153303011534e+00	2.043136566238403784e+00	3.600000000000000000e+01
1.105360000000230912e+03	5.920035941630475973e-01	1.286121294518514979e+00	2.072032212488166270e+00	3.600000000000000000e+01
1.106180000000226983e+03	5.800171481756709602e-01	1.252818601522137421e+00	2.000931291284538727e+00	5.700000000000000000e+01
1.107000000000223281e+03	5.780137680091618213e-01	1.269526194222837967e+00	2.139833821380380474e+00	3.700000000000000000e+01
1.107820000000219579e+03	5.659934375292413611e-01	1.236244186046671523e+00	2.088739826039874181e+00	4.800000000000000000e+01
1.108640000000215878e+03	7.139562722893262325e-01	1.232972648054838860e+00	2.127649330312499920e+00	3.600000000000000000e+01
1.109460000000212176e+03	5.619022928923821381e-01	1.239711661330161530e+00	2.066562394680759862e+00	5.200000000000000000e+01
1.110280000000208474e+03	6.898315032963717730e-01	1.256461208237534155e+00	1.915478985633625619e+00	4.700000000000000000e+01
1.111100000000204773e+03	5.177439762489766117e-01	1.233221534567368050e+00	1.984399062364806676e+00	3.400000000000000000e+01
1.111920000000201071e+03	5.856397766683808515e-01	1.259992648313585928e+00	1.983322798871874237e+00	5.300000000000000000e+01
1.112740000000197142e+03	5.235189925088366003e-01	1.246774661968008679e+00	2.172250145025362400e+00	4.100000000000000000e+01
1.113560000000193440e+03	5.113816629683604065e-01	1.223567627237888811e+00	2.081181180849885681e+00	5.200000000000000000e+01
1.114380000000189739e+03	4.892278076424261268e-01	1.370371708787312626e+00	2.310115879274796669e+00	4.000000000000000000e+01
1.115200000000186037e+03	5.770575433504491203e-01	1.237186916557767358e+00	2.159054325857957757e+00	4.200000000000000000e+01
1.116020000000182335e+03	6.148708706728598372e-01	1.264013326288895289e+00	2.127996508543604115e+00	5.400000000000000000e+01
1.116840000000178634e+03	4.926679044129892437e-01	1.170851019769323820e+00	2.056942442198971932e+00	3.300000000000000000e+01
1.117660000000174932e+03	5.304487559937440810e-01	1.187700114233648074e+00	1.935892136121074802e+00	4.200000000000000000e+01
1.118480000000171003e+03	5.582133526368472376e-01	1.204560700065176793e+00	2.104845605155627464e+00	4.600000000000000000e+01
1.119300000000167302e+03	6.459618123794863553e-01	1.181432895821920237e+00	1.923803009557002452e+00	4.300000000000000000e+01
1.120120000000163600e+03	5.436942080937473554e-01	1.238316685354374780e+00	2.032764215403521035e+00	3.500000000000000000e+01
1.120940000000159898e+03	5.514104878623187211e-01	1.165212136053535463e+00	2.031729417922675029e+00	3.200000000000000000e+01
1.121760000000156197e+03	4.991108370682113549e-01	1.282119443193823649e+00	2.190698495185510630e+00	5.200000000000000000e+01
1.122580000000152495e+03	4.967952787874735376e-01	1.269038632396406019e+00	2.299671591616962552e+00	4.200000000000000000e+01
1.123400000000148793e+03	5.444639107971709358e-01	1.265969771781644049e+00	2.188648638796863111e+00	4.100000000000000000e+01
1.124220000000145092e+03	5.021167235146064556e-01	1.252912967190443982e+00	2.197629682025937115e+00	4.100000000000000000e+01
1.125040000000141163e+03	5.497538070076575245e-01	1.219868349487521098e+00	1.996614780091029662e+00	4.600000000000000000e+01
1.125860000000137461e+03	4.573752711923222414e-01	1.226835913411295165e+00	1.975603956209762924e+00	4.500000000000000000e+01
1.126680000000133759e+03	4.749811618034984750e-01	1.203815744807489097e+00	2.164597227848818140e+00	4.500000000000000000e+01
1.127500000000130058e+03	5.125715014418229520e-01	1.210808015906425172e+00	2.063594660227080269e+00	3.800000000000000000e+01
1.128320000000126356e+03	3.801463598728032633e-01	1.257812773079366675e+00	2.052596247166270427e+00	2.800000000000000000e+01
1.129140000000122654e+03	4.477058105562409240e-01	1.294830023992308510e+00	2.091601979703968439e+00	4.000000000000000000e+01
1.129960000000118953e+03	5.452500054487643411e-01	1.151859834773276470e+00	2.110611949618722338e+00	4.300000000000000000e+01
1.130780000000115251e+03	4.727788709438879300e-01	1.178902365658895501e+00	2.169626076603536013e+00	5.300000000000000000e+01
1.131600000000111322e+03	5.002925485941366324e-01	1.195957657741166358e+00	2.138644497630134644e+00	4.900000000000000000e+01
1.132420000000107621e+03	4.877910835553727620e-01	1.143025786664134236e+00	2.267667252071659423e+00	4.500000000000000000e+01
1.133240000000103919e+03	5.152744828180614300e-01	1.200106802228463998e+00	2.466694256133863838e+00	3.600000000000000000e+01
1.134060000000100217e+03	4.227429017575949910e-01	1.197200858825853587e+00	2.235725619700489997e+00	4.400000000000000000e+01
1.134880000000096516e+03	4.701964215568055216e-01	1.204308011118553345e+00	2.264761353808938171e+00	4.100000000000000000e+01
1.135700000000092814e+03	5.476350096439825954e-01	1.071428308814195596e+00	2.193801426167824253e+00	3.900000000000000000e+01
1.136520000000089112e+03	4.350588019321001143e-01	1.158561856237148247e+00	2.132845902882289923e+00	4.800000000000000000e+01
1.137340000000085183e+03	5.124678728926213012e-01	1.115708682675348618e+00	1.951894829248538077e+00	5.500000000000000000e+01
1.138160000000081482e+03	4.798622987777972360e-01	1.102868871105168846e+00	2.090948289751072053e+00	3.700000000000000000e+01
1.138980000000077780e+03	4.872421473091437805e-01	1.180042553221853252e+00	2.030006196268793861e+00	4.400000000000000000e+01
1.139800000000074078e+03	4.546075118553740690e-01	1.167229849696660438e+00	2.089068589156566791e+00	3.700000000000000000e+01
1.140620000000070377e+03	5.019584256812964496e-01	1.144430738836647699e+00	2.048135556499286913e+00	4.300000000000000000e+01
1.141440000000066675e+03	4.492948943520063132e-01	1.201645303488861227e+00	2.147207012629737122e+00	5.100000000000000000e+01
1.142260000000062973e+03	4.966170415189141152e-01	1.128873627509751731e+00	2.146283099724004106e+00	4.200000000000000000e+01
1.143080000000059272e+03	4.039249508932001298e-01	1.266115835961550751e+00	2.095363828281069374e+00	4.600000000000000000e+01
1.143900000000055343e+03	4.512186818543787448e-01	1.123371972688615994e+00	1.934449137397573848e+00	3.800000000000000000e+01
1.144720000000051641e+03	5.584983176819132700e-01	1.120642009376852766e+00	2.083539136377558165e+00	3.000000000000000000e+01
1.145540000000047939e+03	4.157639071888371562e-01	1.087926100062993617e+00	1.962633849788782747e+00	4.000000000000000000e+01
1.146360000000044238e+03	3.830155957118034915e-01	1.275224300068645400e+00	1.991733282321349385e+00	3.600000000000000000e+01
1.147180000000040536e+03	4.602533457537473782e-01	1.052536722404687541e+00	1.870837385727439850e+00	3.300000000000000000e+01
1.148000000000036835e+03	4.074773002489686102e-01	1.129863402514977189e+00	1.739946234239201139e+00	3.700000000000000000e+01
1.148820000000033133e+03	4.646875577086401754e-01	1.087204409233386571e+00	1.889059953909565159e+00	5.100000000000000000e+01
1.149640000000029204e+03	4.618841016726011328e-01	1.134559819090850796e+00	1.938178383424336904e+00	4.400000000000000000e+01
1.150460000000025502e+03	4.290670200623253883e-01	1.151929707379644618e+00	1.897301671887276830e+00	4.500000000000000000e+01
1.151280000000021801e+03	3.062364512037150654e-01	1.099314120389341287e+00	1.756429833343706282e+00	4.000000000000000000e+01
1.152100000000018099e+03	4.633924674149650369e-01	1.136713126869844492e+00	1.765562825181159479e+00	4.600000000000000000e+01
1.152920000000014397e+03	3.005351156262676127e-01	1.034126876693223673e+00	1.714700731699836611e+00	4.400000000000000000e+01
1.153740000000010696e+03	3.976645116331822827e-01	1.151555382831862762e+00	1.913843551585422853e+00	3.500000000000000000e+01
1.154560000000006994e+03	2.647806049816365803e-01	1.108998686057774741e+00	1.792991245455013205e+00	5.000000000000000000e+01
1.155380000000003292e+03	3.518836231609501208e-01	1.066456893513165749e+00	2.192143952894112235e+00	3.900000000000000000e+01
1.156199999999999363e+03	3.289736098722421120e-01	1.133930063517030185e+00	2.081301653009963282e+00	4.500000000000000000e+01
1.157019999999995662e+03	3.560505719197282759e-01	1.221418309287247927e+00	1.880464393355968156e+00	3.800000000000000000e+01
1.157839999999991960e+03	4.031145571147110584e-01	1.088921630974828414e+00	1.929632177548937566e+00	3.300000000000000000e+01
1.158659999999988258e+03	3.601657701999800842e-01	1.146440066814155889e+00	2.028804990709439870e+00	5.600000000000000000e+01
1.159479999999984557e+03	4.572041943677799813e-01	1.193973718462931100e+00	1.907982818762135047e+00	2.600000000000000000e+01
1.160299999999980855e+03	3.642300578827568636e-01	1.051522718001890677e+00	2.057165807274551561e+00	4.900000000000000000e+01
1.161119999999977153e+03	4.312433283735012668e-01	1.069087063702358176e+00	2.006353894813495575e+00	4.000000000000000000e+01
1.161939999999973224e+03	3.382440342993666138e-01	1.106666770489409757e+00	1.945547162135878416e+00	4.600000000000000000e+01
1.162759999999969523e+03	4.152323064134917363e-01	1.164262044763746839e+00	2.064745576860973930e+00	4.100000000000000000e+01
1.163579999999965821e+03	3.822082728957871822e-01	1.101872862015515819e+00	2.253949236490133679e+00	3.800000000000000000e+01
1.164399999999962120e+03	3.991719092655222068e-01	1.149499217884846658e+00	2.053158075355077994e+00	3.600000000000000000e+01
1.165219999999958418e+03	4.061233636188350538e-01	1.137141233394619144e+00	2.182372077496307572e+00	4.200000000000000000e+01
1.166039999999954716e+03	4.030626793387720452e-01	1.094799080427846238e+00	2.251591309017827225e+00	3.200000000000000000e+01
1.166859999999951015e+03	3.799899821838427783e-01	1.152472713894646450e+00	2.020815849611941939e+00	3.600000000000000000e+01
1.167679999999947313e+03	3.169053683424429280e-01	1.080162196121151164e+00	1.900045652837884846e+00	3.900000000000000000e+01
1.168499999999943384e+03	3.238089072810822477e-01	1.137867554452254959e+00	1.869280749068465530e+00	3.700000000000000000e+01
1.169319999999939682e+03	3.507006531352374612e-01	1.135588938967484474e+00	2.058521241110922162e+00	4.500000000000000000e+01
1.170139999999935981e+03	3.775807094494856853e-01	1.003326369951257346e+00	2.017767099595731306e+00	5.300000000000000000e+01
1.170959999999932279e+03	4.044491597341434708e-01	1.171079855684702631e+00	2.177018255458647022e+00	4.000000000000000000e+01
1.171779999999928577e+03	3.113060344060095685e-01	1.158849516835137150e+00	2.176274777884395384e+00	5.200000000000000000e+01
1.172599999999924876e+03	4.081515057438923622e-01	1.096635450848677085e+00	2.065536751586370734e+00	4.100000000000000000e+01
1.173419999999921174e+03	3.549856254577964387e-01	1.004437681932017323e+00	1.994804141558746302e+00	4.200000000000000000e+01
1.174239999999917245e+03	3.818084516540191098e-01	1.092256219000794726e+00	1.884077057294727631e+00	4.900000000000000000e+01
1.175059999999913543e+03	4.186200870018528253e-01	1.290091204623439181e+00	1.723355436740918956e+00	4.500000000000000000e+01
1.175879999999909842e+03	3.354205761344222214e-01	1.087942577035559744e+00	2.142639273136310862e+00	4.700000000000000000e+01
1.176699999999906140e+03	3.422100935395819277e-01	1.005810478944914710e+00	2.041928594875970226e+00	3.800000000000000000e+01
1.177519999999902439e+03	3.289886944775745059e-01	1.103694989056835940e+00	1.981223462167241545e+00	5.700000000000000000e+01
1.178339999999898737e+03	3.457564490965464588e-01	1.031596131096359503e+00	1.880523803617039746e+00	3.400000000000000000e+01
1.179159999999895035e+03	3.625134049270740677e-01	9.795139454931509615e-01	1.889829702626024899e+00	3.600000000000000000e+01
1.179979999999891334e+03	3.392596491685831994e-01	1.087448458186214051e+00	1.899141273167508137e+00	3.500000000000000000e+01
1.180799999999887405e+03	3.459952614129115367e-01	9.853997636804889826e-01	1.948458417640763773e+00	3.600000000000000000e+01
1.181619999999883703e+03	3.827203359570920393e-01	1.023367841195544692e+00	1.947781239641840800e+00	4.000000000000000000e+01
1.182439999999880001e+03	3.194350140619074963e-01	9.913529361083699420e-01	2.037109578487294126e+00	3.700000000000000000e+01
1.183259999999876300e+03	3.461393716994023984e-01	1.039354913641735934e+00	2.186443570980675766e+00	4.700000000000000000e+01
1.184079999999872598e+03	3.428334680474107721e-01	1.117373928115944715e+00	2.165783254419209491e+00	3.900000000000000000e+01
1.184899999999868896e+03	2.595173931276805734e-01	1.145410003877853633e+00	2.105128641151548408e+00	4.100000000000000000e+01
1.185719999999865195e+03	1.061913212429239917e-01	1.003463151875187087e+00	1.984479681487400171e+00	4.400000000000000000e+01
1.186539999999861266e+03	3.128551473832300589e-01	1.031533494909382398e+00	2.133836444637565499e+00	5.200000000000000000e+01
1.187359999999857564e+03	1.495091574565315939e-01	9.596210343065997295e-01	2.133199006637402473e+00	3.300000000000000000e+01
1.188179999999853862e+03	2.461533300087734577e-01	1.087725801366647094e+00	1.952567308262638468e+00	4.000000000000000000e+01
1.188999999999850161e+03	3.727877278955412099e-01	1.035847953347158068e+00	1.981941308412110025e+00	4.100000000000000000e+01
1.189819999999846459e+03	2.694125550524094637e-01	1.033987461431859600e+00	2.031321234424226407e+00	4.800000000000000000e+01
1.190639999999842757e+03	2.860279076062023917e-01	1.052144377875573023e+00	2.050706881584059893e+00	4.600000000000000000e+01
1.191459999999839056e+03	6.263372853559370790e-02	9.403188179886441400e-01	1.840098360114619691e+00	4.600000000000000000e+01
1.192279999999835354e+03	2.292301889080437804e-01	1.128510712407623018e+00	1.989495664893679461e+00	5.800000000000000000e+01
1.193099999999831425e+03	4.581736372658909429e-02	9.567201502480473518e-01	2.008898790385082123e+00	3.300000000000000000e+01
1.193919999999827724e+03	2.323953485246857686e-01	1.034947219242695393e+00	2.018307837669243820e+00	5.100000000000000000e+01
1.194739999999824022e+03	2.689642855022565948e-01	9.931919198273386762e-01	2.177722800220180055e+00	4.200000000000000000e+01
1.195559999999820320e+03	2.455241507345072571e-01	1.021454319410362022e+00	1.997143602160208475e+00	4.600000000000000000e+01
1.196379999999816619e+03	2.120751396045495729e-01	1.059734446690257847e+00	2.066570349554880615e+00	4.400000000000000000e+01
1.197199999999812917e+03	7.861732997923351340e-02	9.280324717674438562e-01	1.836002952605572336e+00	4.600000000000000000e+01
1.198019999999809215e+03	2.151508133598689088e-01	1.086348266613333502e+00	2.015441546382138682e+00	4.400000000000000000e+01
1.198839999999805286e+03	1.916756690658213691e-01	1.024681948170882873e+00	1.914886084082816797e+00	3.800000000000000000e+01
1.199659999999801585e+03	1.981919750689720983e-01	1.033033550169669024e+00	2.014336713249947675e+00	3.800000000000000000e+01
1.200479999999797883e+03	2.646998473317226930e-01	1.021403152202702280e+00	2.033793254748937684e+00	3.300000000000000000e+01
1.201299999999794181e+03	1.811993945746243895e-01	1.029790783836098678e+00	2.173255778196797827e+00	4.600000000000000000e+01
1.202119999999790480e+03	2.476906506009701192e-01	9.781964636718745165e-01	1.872724296534449051e+00	4.300000000000000000e+01
1.202939999999786778e+03	2.841736989816473491e-01	9.766201536697126651e-01	2.122198884094708138e+00	3.800000000000000000e+01
1.203759999999783076e+03	2.506486551143625174e-01	9.550620323923685318e-01	2.021679455460670294e+00	5.200000000000000000e+01
1.204579999999779375e+03	9.711570624389317952e-02	9.435221561424640413e-01	1.841166149916515504e+00	4.700000000000000000e+01
1.205399999999775446e+03	2.235748528278715119e-01	1.022000473371922791e+00	2.120658910821152432e+00	4.700000000000000000e+01
1.206219999999771744e+03	1.800262650784016649e-01	1.030496965880735249e+00	2.060157811402095085e+00	4.900000000000000000e+01
1.207039999999768042e+03	1.564699209664720814e-01	1.009011777801409604e+00	1.819662822122110946e+00	3.200000000000000000e+01
1.207859999999764341e+03	6.290592239013576004e-02	1.017544934002402535e+00	1.899173961786813525e+00	3.900000000000000000e+01
1.208679999999760639e+03	2.793344477941720472e-01	1.026096507344670616e+00	1.908691203573553263e+00	3.200000000000000000e+01
1.209499999999756938e+03	2.157555670957307936e-01	1.034666419315500629e+00	1.918214493922913544e+00	3.700000000000000000e+01
1.210319999999753236e+03	1.721694029066009879e-01	1.083254857223360457e+00	1.987743910949576476e+00	3.700000000000000000e+01
1.211139999999749307e+03	1.585759924861350478e-01	1.101861871728242459e+00	2.057279592741301677e+00	3.700000000000000000e+01
1.211959999999745605e+03	1.649754862870935757e-01	1.120487400999185423e+00	1.896821423927544714e+00	4.200000000000000000e+01
1.212779999999741904e+03	1.313678450291119459e-01	1.079131474970508098e+00	2.066369420509480026e+00	4.500000000000000000e+01
1.213599999999738202e+03	1.877532874175319166e-01	1.017794155271679823e+00	2.195923649470028938e+00	4.100000000000000000e+01
1.214419999999734500e+03	1.841319141755664024e-01	1.026475390501802476e+00	1.985484061432294389e+00	3.000000000000000000e+01
1.215239999999730799e+03	2.505038226999198314e-01	9.851752935905965236e-01	2.015050681426262091e+00	4.600000000000000000e+01
1.216059999999727097e+03	1.868690769902291715e-01	1.033893998610025289e+00	2.084623543432420512e+00	4.600000000000000000e+01
1.216879999999723395e+03	1.932276963839537343e-01	1.012631432859932179e+00	1.954202672078640290e+00	5.000000000000000000e+01
1.217699999999719466e+03	1.795798246381682950e-01	1.061387657397121043e+00	2.083788068816674777e+00	4.300000000000000000e+01
1.218519999999715765e+03	1.759256277150023362e-01	9.901627037323735836e-01	1.913379807249101283e+00	6.100000000000000000e+01
1.219339999999712063e+03	1.022651776411464680e-01	9.789565768079088182e-01	1.912977753923762014e+00	4.400000000000000000e+01
1.220159999999708361e+03	2.485985735184525203e-01	1.017769325960114379e+00	1.792581954652096465e+00	4.200000000000000000e+01
1.220979999999704660e+03	1.749259362954425912e-01	9.866010455966459647e-01	2.022192488756235029e+00	4.000000000000000000e+01
1.221799999999700958e+03	2.412473421603546220e-01	1.125451659778236690e+00	1.911809359939923514e+00	3.900000000000000000e+01
1.222619999999697256e+03	9.756292133137473011e-02	1.014321198436129556e+00	2.041432529595347489e+00	3.600000000000000000e+01
1.223439999999693327e+03	1.038726655784564384e-01	1.023209809718821361e+00	2.091061998950664691e+00	5.300000000000000000e+01
1.224259999999689626e+03	1.701767534331085074e-01	9.921173717313395146e-01	2.060697851192999419e+00	4.200000000000000000e+01
1.225079999999685924e+03	1.264752679973022709e-01	1.011044001689482830e+00	2.040340053801431797e+00	3.800000000000000000e+01
1.225899999999682223e+03	1.827682539330060252e-01	9.099897597476211963e-01	2.009988574256744709e+00	4.700000000000000000e+01
1.226719999999678521e+03	1.290559140100650815e-01	9.989546213764144422e-01	2.089643541037904395e+00	4.200000000000000000e+01
1.227539999999674819e+03	1.153382837599817717e-01	9.179386718543460777e-01	1.969304841658507055e+00	4.000000000000000000e+01
1.228359999999671118e+03	9.161539421800819760e-02	1.026941854568882651e+00	1.968972516006142204e+00	3.800000000000000000e+01
1.229179999999667416e+03	-1.211256230615156797e-02	8.259641591120239212e-01	2.008646603572702638e+00	3.700000000000000000e+01
1.229999999999663487e+03	1.341544949449841873e-01	9.950057055099649217e-01	2.038327031298674097e+00	3.300000000000000000e+01
1.230819999999659785e+03	1.704167190384624775e-01	9.740665488116146964e-01	1.938013897271213981e+00	4.100000000000000000e+01
1.231639999999656084e+03	1.066741373473185234e-01	9.431466339525448328e-01	1.917707261142045816e+00	5.100000000000000000e+01
1.232459999999652382e+03	4.292684654222436724e-02	1.022246061570975417e+00	2.197407090950525443e+00	5.000000000000000000e+01
1.233279999999648680e+03	1.391749787821559836e-01	9.413647145584439491e-01	2.007113369892912669e+00	4.200000000000000000e+01
1.234099999999644979e+03	-1.458134849851633157e-02	9.305027213891720050e-01	1.946826053842700688e+00	4.100000000000000000e+01
1.234919999999641277e+03	6.165795744278176893e-02	9.596601153492190228e-01	1.986545192735273302e+00	5.100000000000000000e+01
1.235739999999637348e+03	3.789297008092409880e-02	1.038836846810665016e+00	2.076270814655069241e+00	4.800000000000000000e+01
1.236559999999633646e+03	1.041237342725365861e-01	9.580330198901350069e-01	2.026002848057595784e+00	4.700000000000000000e+01
1.237379999999629945e+03	1.003504799372669509e-01	1.017248579234482087e+00	2.075741383350347302e+00	4.100000000000000000e+01
1.238199999999626243e+03	1.065731743951072452e-01	9.664836456003319531e-01	2.185486431579279465e+00	4.200000000000000000e+01
1.239019999999622542e+03	4.279202704327583762e-02	1.015738173207078265e+00	2.105237981869902519e+00	4.400000000000000000e+01
1.239839999999618840e+03	9.007065770774426786e-03	1.055012202017552081e+00	1.964995963284368985e+00	4.300000000000000000e+01
1.240659999999615138e+03	6.521838854913414307e-02	1.004305663361822587e+00	2.084760526164633809e+00	4.700000000000000000e+01
1.241479999999611437e+03	2.142611884512062373e-02	9.536186811542387565e-01	2.174531564061267463e+00	4.300000000000000000e+01
1.242299999999607508e+03	3.763033883569624760e-02	9.829513476839428776e-01	1.964309074214783513e+00	4.400000000000000000e+01
1.243119999999603806e+03	7.383121272537077062e-02	9.023035575413970166e-01	1.854093137308273409e+00	4.600000000000000000e+01
1.243939999999600104e+03	5.002879732102054333e-02	1.011675348854693901e+00	1.983883765994674642e+00	4.500000000000000000e+01
1.244759999999596403e+03	6.223173103003396857e-03	9.810667139525380831e-01	1.973680879041539882e+00	4.100000000000000000e+01
1.245579999999592701e+03	3.024144433193777792e-01	5.904777147936159931e-01	1.803484569789710834e+00	4.400000000000000000e+01
1.246399999999588999e+03	4.860269237993815328e-02	9.699083330876244746e-01	1.863294749380397741e+00	5.000000000000000000e+01
1.247219999999585298e+03	2.478816517652447649e-02	1.019358591114700285e+00	2.003111463445954143e+00	4.300000000000000000e+01
1.248039999999581596e+03	1.097086940648194127e-02	9.188284702471043452e-01	1.822934723979793503e+00	4.500000000000000000e+01
1.248859999999577667e+03	2.715082833689924646e-02	9.083181180015439393e-01	1.792764519451005123e+00	4.400000000000000000e+01
1.249679999999573965e+03	-2.666845364798585763e-02	1.037827441926884919e+00	2.162600945142071573e+00	4.900000000000000000e+01
1.250499999999570264e+03	-6.044270544924016525e-02	1.027356323335353316e+00	2.192443896756169242e+00	3.800000000000000000e+01
1.251319999999566562e+03	-9.414071901433246348e-02	1.056904434950113769e+00	2.142293297193515134e+00	4.400000000000000000e+01
1.252139999999562860e+03	3.223817723056228435e-02	9.164714343157270848e-01	2.162148989216887696e+00	4.100000000000000000e+01
1.252959999999559159e+03	-6.130580651720777402e-02	1.016056836548455244e+00	2.232010860337368729e+00	4.400000000000000000e+01
1.253779999999555457e+03	1.522727971600747535e-02	9.956603486286998983e-01	2.051878677663460770e+00	3.700000000000000000e+01
1.254599999999551528e+03	1.837539642779996343e-03	9.152816080212283767e-01	1.931752418455650711e+00	4.700000000000000000e+01
1.255419999999547827e+03	-1.914749302952063748e-01	1.004920112435318869e+00	1.831631925846986864e+00	4.500000000000000000e+01
1.256239999999544125e+03	-2.547099121453663129e-01	9.345754566880482006e-01	1.701517055659352851e+00	4.500000000000000000e+01
1.257059999999540423e+03	-1.786738322974431442e-02	1.034247286062575544e+00	2.001407664774446538e+00	4.300000000000000000e+01
1.257879999999536722e+03	-1.209472221110401841e-01	9.539351999824093875e-01	1.851303611908159175e+00	3.800000000000000000e+01
1.258699999999533020e+03	-5.394951095116456291e-02	9.736387325620492472e-01	2.021204800555885139e+00	4.700000000000000000e+01
1.259519999999529318e+03	-3.687409924453697446e-02	1.013357615765788644e+00	2.071111111525410386e+00	4.000000000000000000e+01
1.260339999999525617e+03	1.027914045010812523e-02	9.830913642056100521e-01	2.121022353681994321e+00	3.600000000000000000e+01
1.261159999999521688e+03	-8.248972928363774992e-02	9.928395986927208705e-01	2.180938378589268201e+00	3.400000000000000000e+01
1.261979999999517986e+03	-1.518066260595315152e-02	1.022601933135490970e+00	2.120859118384240904e+00	4.600000000000000000e+01
1.262799999999514284e+03	1.220637283990520967e-02	9.623778620616256774e-01	2.030784480795634561e+00	5.000000000000000000e+01
1.263619999999510583e+03	1.496715162950192080e-01	1.102167065605232477e+00	1.980714275858620477e+00	3.700000000000000000e+01
1.264439999999506881e+03	-1.278514811283385476e-02	9.419692306176759011e-01	2.120648306172212116e+00	5.100000000000000000e+01
1.265259999999503179e+03	4.836397912282048607e-03	1.001783835643193399e+00	1.940586559890947305e+00	4.300000000000000000e+01
1.266079999999499478e+03	2.253627746077214306e-02	1.001610465929342331e+00	2.200528847970132595e+00	4.000000000000000000e+01
1.266899999999495549e+03	6.031452920547868135e-02	1.011448685279592308e+00	2.130474939883180596e+00	4.800000000000000000e+01
1.267719999999491847e+03	-1.828826691034220273e-03	9.712981678953593878e-01	2.000424781357417636e+00	4.300000000000000000e+01
1.268539999999488145e+03	-1.389373271145468748e-02	1.041158538867759553e+00	2.110378249722306254e+00	4.200000000000000000e+01
1.269359999999484444e+03	-1.588006194557348844e-02	9.710293485774820210e-01	2.120335226605216228e+00	4.000000000000000000e+01
1.270179999999480742e+03	-2.778783361516638795e-02	9.609102636719772939e-01	2.080295566415418573e+00	3.400000000000000000e+01
1.270999999999477041e+03	2.038298530526052449e-02	1.020800799509889778e+00	2.030259158242228246e+00	3.800000000000000000e+01
1.271819999999473339e+03	2.863246325889363952e-02	1.100700500003936044e+00	2.300225768908705781e+00	4.200000000000000000e+01
1.272639999999469637e+03	2.696071594941241295e-02	1.010609021402669505e+00	2.070195280542201921e+00	4.000000000000000000e+01
1.273459999999465708e+03	-4.632283837840876599e-03	1.030526050222092982e+00	2.110167599946493056e+00	3.500000000000000000e+01
1.274279999999462007e+03	4.385347211216187452e-02	9.304511287187400281e-01	2.020142584543962005e+00	3.500000000000000000e+01
1.275099999999458305e+03	5.241802525332191209e-02	1.120383762842953157e+00	2.100120128824530585e+00	3.400000000000000000e+01
1.275919999999454603e+03	-1.893844624801390569e-02	1.010323622838855906e+00	2.030100056285879528e+00	4.100000000000000000e+01
1.276739999999450902e+03	5.978396138892275863e-02	9.502702472011576029e-01	2.070082290748656462e+00	3.900000000000000000e+01
1.277559999999447200e+03	-1.141462196902903736e-02	1.020223200175828460e+00	2.130066616523452527e+00	4.600000000000000000e+01
1.278379999999443498e+03	-3.253421857039356935e-02	1.100182192099955936e+00	1.850052876121369039e+00	4.900000000000000000e+01
1.279199999999439569e+03	-7.357474588116416636e-02	9.801468056933632100e-01	2.010041025040746554e+00	4.500000000000000000e+01
1.280019999999435868e+03	-4.453622857322622752e-02	9.601166096198797684e-01	1.920030935588804999e+00	4.900000000000000000e+01
1.280839999999432166e+03	6.458127652881689995e-02	1.010091186519120887e+00	2.080022404087160215e+00	3.200000000000000000e+01
1.281659999999428464e+03	3.377789297917086625e-02	1.020070086255539188e+00	2.040015394208372079e+00	3.600000000000000000e+01
1.282479999999424763e+03	5.305366112614103014e-02	1.040052841248598758e+00	2.030009682879364341e+00	3.200000000000000000e+01
1.283299999999421061e+03	-3.759144670005373084e-02	1.130039194488715371e+00	2.070005097724395338e+00	3.700000000000000000e+01
1.284119999999417360e+03	-1.081573896545249547e-01	1.030028659815366510e+00	2.080001572314027047e+00	4.700000000000000000e+01
1.284939999999413658e+03	1.135586586189654863e-02	9.200208699215883801e-01	1.909998969235029431e+00	3.100000000000000000e+01
1.285759999999409729e+03	-1.905169807356206502e-02	9.800153635959210074e-01	1.949997139539876523e+00	4.000000000000000000e+01
1.286579999999406027e+03	6.199164074582146078e-04	9.700118351591435761e-01	1.849995978456182799e+00	3.600000000000000000e+01
1.287399999999402326e+03	2.037071386215712904e-02	1.070009813190310188e+00	1.849995266684212769e+00	3.300000000000000000e+01
1.288219999999398624e+03	3.020070113647714202e-02	9.500088532111300443e-01	2.119994904590190909e+00	4.900000000000000000e+01
1.289039999999394922e+03	-2.989003263151809170e-02	1.010008538880450946e+00	2.029994818755481489e+00	4.100000000000000000e+01
1.289859999999391221e+03	6.009023073235018192e-02	8.500084890473729171e-01	2.199994829910322913e+00	2.600000000000000000e+01
1.290679999999387519e+03	-3.990979357879417128e-02	9.500085205514110509e-01	2.169994828598655445e+00	4.200000000000000000e+01
1.291499999999383590e+03	-9.909808398566919904e-03	9.700084469395654496e-01	2.029994806619290770e+00	5.500000000000000000e+01
1.292319999999379888e+03	-3.990980963745940219e-02	1.000008442392845476e+00	2.029994776341498497e+00	3.600000000000000000e+01
1.293139999999376187e+03	8.009017204829749215e-02	1.060008533802289099e+00	1.939994751021720809e+00	4.500000000000000000e+01
1.293959999999372485e+03	-1.990976984326776889e-02	1.090008518761157674e+00	1.999994730288069844e+00	4.400000000000000000e+01
1.294779999999368783e+03	-2.990975529499736996e-02	1.090008481202554780e+00	2.149994704768994236e+00	3.700000000000000000e+01
1.295599999999365082e+03	-1.990972636929271705e-02	9.200085252777403522e-01	1.729994645701321998e+00	4.500000000000000000e+01
1.296419999999361380e+03	-4.990968504967246283e-02	9.900085495883614861e-01	2.009994622949686782e+00	5.500000000000000000e+01
1.297239999999357678e+03	5.009027862598171982e-02	1.000008555987035530e+00	2.149994591666443799e+00	4.100000000000000000e+01
1.298059999999353749e+03	7.009023183262029499e-02	1.020008590995710840e+00	2.149994576997638518e+00	2.900000000000000000e+01
1.298879999999350048e+03	2.009022718649600830e-02	9.400085567263225528e-01	2.099994591933933119e+00	4.100000000000000000e+01
1.299699999999346346e+03	-3.990973767396525235e-02	1.010008498334836968e+00	1.989994642027267169e+00	4.600000000000000000e+01
1.300519999999342645e+03	-2.990976757397852126e-02	1.010008460274765429e+00	2.249994664212276785e+00	3.300000000000000000e+01
1.301339999999338943e+03	-2.990978237689978503e-02	9.700083964447372420e-01	2.069994708029100128e+00	5.300000000000000000e+01
1.302159999999335241e+03	-2.990981251488234599e-02	9.600083987702136001e-01	2.049994731263172998e+00	3.600000000000000000e+01
1.302979999999331540e+03	-1.199097787987603303e-01	1.040008400230215235e+00	2.249994731817520854e+00	4.700000000000000000e+01
1.303799999999327611e+03	-2.990977222620572196e-02	9.700083996931306851e-01	1.849994755616325870e+00	4.000000000000000000e+01
1.304619999999323909e+03	-1.990980006025635726e-02	1.000008370112400513e+00	2.139994768314259055e+00	3.600000000000000000e+01
1.305439999999320207e+03	1.100901928894526538e-01	1.050008356098506734e+00	2.149994713323991835e+00	4.200000000000000000e+01
1.306259999999316506e+03	-2.990982885301916513e-02	9.900083906148113844e-01	2.139994688091386266e+00	4.100000000000000000e+01
1.307079999999312804e+03	1.009015193291118960e-02	1.050008429888067418e+00	2.029994702345449653e+00	4.000000000000000000e+01
1.307899999999309102e+03	9.015781397228944346e-05	1.020008424761787769e+00	2.039994745037291501e+00	5.700000000000000000e+01
1.308719999999305401e+03	-5.990980343063161823e-02	9.100084741182823400e-01	1.949994819834950155e+00	3.300000000000000000e+01
1.309539999999301699e+03	2.009015409114246059e-02	1.060008502484622861e+00	2.089994839602459908e+00	3.700000000000000000e+01
1.310359999999297770e+03	3.009008696581269918e-02	9.800084821869914364e-01	2.049994821441150972e+00	4.200000000000000000e+01
1.311179999999294068e+03	-6.990993094244256356e-02	9.800084471825253329e-01	2.019994778545173730e+00	4.200000000000000000e+01
1.311999999999290367e+03	-5.990992292375434125e-02	1.060008482483993486e+00	2.139994727255006612e+00	3.000000000000000000e+01
1.312819999999286665e+03	-1.990991375735921484e-02	1.060008525879488239e+00	2.099994733551335813e+00	4.000000000000000000e+01
1.313639999999282963e+03	4.009006207323921600e-02	1.050008453578312739e+00	1.999994728803362598e+00	3.600000000000000000e+01
1.314459999999279262e+03	5.009009263712026899e-02	1.020008380234469048e+00	2.049994754017955056e+00	3.800000000000000000e+01
1.315279999999275560e+03	-5.990989485157917349e-02	9.800083460727315732e-01	2.039994809050084346e+00	4.500000000000000000e+01
1.316099999999271631e+03	9.010765241195790940e-05	1.070008334538725681e+00	2.119994858555676043e+00	4.600000000000000000e+01
1.316919999999267930e+03	-4.990985057824463139e-02	1.040008299272008774e+00	2.279994841871354705e+00	4.800000000000000000e+01
1.317739999999264228e+03	1.009016307903114716e-02	1.030008333961065503e+00	2.259994866030975214e+00	4.200000000000000000e+01
1.318559999999260526e+03	6.009014611398126593e-02	1.040008329078550897e+00	2.129994916424842177e+00	4.100000000000000000e+01
1.319379999999256825e+03	-5.990987188884761699e-02	1.160008333154508797e+00	2.549994916952594615e+00	4.400000000000000000e+01
1.320199999999253123e+03	9.009009578074032853e-02	1.110008345112935668e+00	2.469994864154327896e+00	3.100000000000000000e+01
1.321019999999249421e+03	6.009010620292884464e-02	1.030008285590635841e+00	2.299994870887141829e+00	4.600000000000000000e+01
1.321839999999245720e+03	1.000901284117587664e-01	1.020008275535357445e+00	2.359994833587514496e+00	4.000000000000000000e+01
1.322659999999241791e+03	-1.990979999796077884e-02	1.050008350554282988e+00	2.149994851483157721e+00	3.900000000000000000e+01
1.323479999999238089e+03	2.009020702822765167e-02	9.800083367601321038e-01	2.059994833490577992e+00	4.500000000000000000e+01
1.324299999999234387e+03	-3.990975874226779935e-02	1.030008323709105333e+00	2.079994782983010992e+00	3.200000000000000000e+01
1.325119999999230686e+03	-9.909769071384421507e-03	9.800083296572787983e-01	2.109994779996510861e+00	3.600000000000000000e+01
1.325939999999226984e+03	-3.990974026158625176e-02	1.030008351402654565e+00	2.019994731074830074e+00	4.800000000000000000e+01
1.326759999999223282e+03	7.009021959053306217e-02	1.010008413967818042e+00	2.119994730449266562e+00	4.100000000000000000e+01
1.327579999999219581e+03	8.009019332934093349e-02	1.040008433798232934e+00	2.129994739053257202e+00	4.100000000000000000e+01
1.328399999999215652e+03	-3.990985869669463892e-02	9.700084428290242089e-01	2.109994781318637269e+00	4.700000000000000000e+01
1.329219999999211950e+03	-4.990992913117411195e-02	9.800084735687327742e-01	2.199994787389254913e+00	4.400000000000000000e+01
1.330039999999208248e+03	-1.990998436948412248e-02	9.700084625928618864e-01	2.239994809993499647e+00	5.000000000000000000e+01
1.330859999999204547e+03	4.009000693559655604e-02	1.020008461804642774e+00	2.099994831307697929e+00	4.400000000000000000e+01
1.331679999999200845e+03	2.009000347207337209e-02	1.010008486084555956e+00	2.099994856021361933e+00	4.000000000000000000e+01
1.332499999999197144e+03	4.008997800505512132e-02	9.500084187135465763e-01	1.899994816453271174e+00	4.500000000000000000e+01
1.333319999999193442e+03	7.008996692889303548e-02	9.700084018745359637e-01	2.269994792326395672e+00	4.600000000000000000e+01
1.334139999999189740e+03	1.008989966771065699e-02	9.800084401507354048e-01	2.119994806164862577e+00	4.900000000000000000e+01
1.334959999999185811e+03	3.008989953833382178e-02	9.900084541501217306e-01	2.149994812443171366e+00	4.300000000000000000e+01
1.335779999999182110e+03	1.008990203562008803e-02	1.050008435776141003e+00	2.069994827944779292e+00	3.200000000000000000e+01
1.336599999999178408e+03	5.008986060351452302e-02	9.300084621326498713e-01	2.149994825289032185e+00	4.200000000000000000e+01
1.337419999999174706e+03	1.300898399682337003e-01	1.050008438023530832e+00	2.359994887832146837e+00	3.300000000000000000e+01
1.338239999999171005e+03	1.200898052327639964e-01	1.020008374507767712e+00	2.329994881649728011e+00	3.900000000000000000e+01
1.339059999999167303e+03	-4.991019102541677938e-02	1.020008441264097510e+00	2.299994777501739307e+00	4.100000000000000000e+01
1.339879999999163601e+03	-5.991015803329097916e-02	1.030008435917139087e+00	2.149994741389515518e+00	3.600000000000000000e+01
1.340699999999159900e+03	2.008985956903791559e-02	9.800084575637989515e-01	2.139994728530596912e+00	4.300000000000000000e+01
1.341519999999155971e+03	1.008988859061621737e-02	9.000084743991174641e-01	2.299994724140368874e+00	4.500000000000000000e+01
1.342339999999152269e+03	8.991454482767312307e-05	1.030008498436508324e+00	2.299994674715926557e+00	3.500000000000000000e+01
1.343159999999148567e+03	1.008987406658555519e-02	1.010008505871168971e+00	2.149994641858892219e+00	3.000000000000000000e+01
1.343979999999144866e+03	1.008989643382401762e-02	1.020008423437132272e+00	2.049994597007015251e+00	3.300000000000000000e+01
1.344799999999141164e+03	4.008983839427048695e-02	1.020008398298393626e+00	2.049994620711209414e+00	4.800000000000000000e+01
1.345619999999137463e+03	-9.910166610659359651e-03	1.070008345187868137e+00	1.989994632840901723e+00	5.100000000000000000e+01
1.346439999999133761e+03	-9.910167324714919124e-03	9.100083192751817762e-01	2.129994641297094482e+00	4.800000000000000000e+01
1.347259999999129832e+03	-5.991022446954478303e-02	1.030008318644615617e+00	2.129994627592392664e+00	5.100000000000000000e+01
1.348079999999126130e+03	2.008976658237189225e-02	1.030008341310524322e+00	1.999994631449365512e+00	4.300000000000000000e+01
1.348899999999122429e+03	-9.910239757877524133e-03	9.700083238937745600e-01	2.089994529145357660e+00	4.900000000000000000e+01
1.349719999999118727e+03	-1.991018430872282599e-02	1.020008324607520667e+00	1.999994506988056697e+00	4.000000000000000000e+01
1.350539999999115025e+03	1.008983294786140912e-02	9.500083147948306106e-01	2.199994492261944323e+00	3.700000000000000000e+01
1.351359999999111324e+03	-5.991019015862497632e-02	1.040008332023142579e+00	1.999994499421299032e+00	5.200000000000000000e+01
1.352179999999107622e+03	-7.991021874507510392e-02	1.030008324985512314e+00	2.049994555127609974e+00	4.500000000000000000e+01
1.352999999999103920e+03	5.008981745859782120e-02	9.600083132260875951e-01	2.109994502659237714e+00	4.300000000000000000e+01
1.353819999999099991e+03	4.008981688233535096e-02	9.100084032421875690e-01	1.829994468850475453e+00	3.400000000000000000e+01
1.354639999999096290e+03	3.008983579461061222e-02	1.050008496728281449e+00	2.079994433436004542e+00	4.500000000000000000e+01
1.355459999999092588e+03	4.008983565085773304e-02	1.030008516663317497e+00	2.109994386664950650e+00	3.700000000000000000e+01
1.356279999999088886e+03	-1.991022153629948971e-02	9.400086055385288297e-01	2.059994372229179582e+00	4.000000000000000000e+01
1.357099999999085185e+03	9.008974118891162342e-02	1.070008636921671918e+00	2.039994439922097502e+00	4.200000000000000000e+01
1.357919999999081483e+03	-9.910242994085632917e-03	1.030008718187310768e+00	2.029994437707618893e+00	4.600000000000000000e+01
1.358739999999077781e+03	-9.910275508706253844e-03	1.020008747763663681e+00	2.089994419351909105e+00	4.200000000000000000e+01
1.359559999999073852e+03	-3.991032935500997414e-02	1.040008726186341770e+00	2.229994437529984719e+00	3.800000000000000000e+01
1.360379999999070151e+03	-9.910352274092587913e-03	8.900086723816258427e-01	2.199994503965062354e+00	4.600000000000000000e+01
1.361199999999066449e+03	-7.991032532619639361e-02	1.090008711267520747e+00	2.089994511028642865e+00	4.200000000000000000e+01
1.362019999999062748e+03	3.008962588106365785e-02	9.100086901540491713e-01	1.949994539272850602e+00	4.300000000000000000e+01
1.362839999999059046e+03	1.008957617676159955e-02	1.060008651040373007e+00	2.129994477807043207e+00	3.300000000000000000e+01
1.363659999999055344e+03	-3.991044792053465018e-02	1.070008617584071953e+00	2.179994529301418904e+00	3.900000000000000000e+01
1.364479999999051643e+03	-3.991048370364898290e-02	1.000008604146082725e+00	2.069994634689476420e+00	4.800000000000000000e+01
1.365299999999047941e+03	5.008951599676587929e-02	1.080008617158027651e+00	2.119994600352049563e+00	4.700000000000000000e+01
1.366119999999044012e+03	-4.991050603108396905e-02	1.010008577268996177e+00	2.099994648173678424e+00	3.700000000000000000e+01
1.366939999999040310e+03	-6.991046073208170841e-02	1.030008478378499071e+00	1.969994599359438991e+00	4.000000000000000000e+01
1.367759999999036609e+03	3.008958105054781659e-02	1.030008468412380473e+00	1.879994572702394562e+00	4.200000000000000000e+01
1.368579999999032907e+03	2.008954533778213244e-02	1.010008476242431286e+00	1.989994552595814703e+00	4.700000000000000000e+01
1.369399999999029205e+03	4.008949927431345456e-02	1.120008472783466935e+00	1.919994548000661938e+00	3.600000000000000000e+01
1.370219999999025504e+03	-5.991047523069212288e-02	9.800084741867465254e-01	2.139994512330396503e+00	3.100000000000000000e+01
1.371039999999021802e+03	1.008954705132736850e-02	1.010008475941637673e+00	2.129994512260394934e+00	4.600000000000000000e+01
1.371859999999017873e+03	6.008954522066123349e-02	9.800084592091417024e-01	2.049994474692857338e+00	5.400000000000000000e+01
1.372679999999014171e+03	-1.399104247265553769e-01	9.800085167257196472e-01	2.229994513635057185e+00	4.100000000000000000e+01
1.373499999999010470e+03	4.008960298276403877e-02	1.030008457466566441e+00	2.089994539053867229e+00	3.600000000000000000e+01
1.374319999999006768e+03	4.008961616732380218e-02	1.000008480715393056e+00	2.169994518829549524e+00	4.400000000000000000e+01
1.375139999999003066e+03	1.008963300040688349e-02	9.500084592050781485e-01	2.139994529549643421e+00	5.500000000000000000e+01
1.375959999998999365e+03	-1.399103669063119781e-01	1.030008453759292397e+00	2.139994607408581828e+00	3.600000000000000000e+01
1.376779999998995663e+03	-9.910372973591773799e-03	1.040008479717095202e+00	2.239994637908141240e+00	4.100000000000000000e+01
1.377599999998991962e+03	2.008970399552023264e-02	9.800084866163185637e-01	2.299994634072338506e+00	3.500000000000000000e+01
1.378419999998988033e+03	1.008972610281908162e-02	9.600085177981015905e-01	2.129994649896773673e+00	3.900000000000000000e+01
1.379239999998984331e+03	3.008967582500206989e-02	1.050008537697961319e+00	2.219994703108461920e+00	3.700000000000000000e+01
1.380059999998980629e+03	-1.099103786028026719e-01	1.030008580320655565e+00	2.239994694629911187e+00	3.800000000000000000e+01
1.380879999998976928e+03	3.008963257084215984e-02	8.400086102333337301e-01	2.449994661078819469e+00	3.800000000000000000e+01
1.381699999998973226e+03	-9.910386774850604014e-03	1.020008629212605822e+00	2.069994625229875762e+00	4.300000000000000000e+01
1.382519999998969524e+03	8.959595322746061370e-05	1.070008641243390013e+00	2.119994628333539133e+00	4.200000000000000000e+01
1.383339999998965823e+03	-8.991039657970247012e-02	1.030008645661932842e+00	1.999994658804587822e+00	4.500000000000000000e+01
1.384159999998961894e+03	2.008962630354642689e-02	9.400087303720776610e-01	1.839994656357001990e+00	4.600000000000000000e+01
1.384979999998958192e+03	3.008970454169914224e-02	9.200087788512757436e-01	2.069994626499278123e+00	6.000000000000000000e+01
1.385799999998954490e+03	-1.991031949844808066e-02	1.040008862815456014e+00	2.019994661157257454e+00	4.400000000000000000e+01
1.386619999998950789e+03	-3.991027746328101866e-02	1.000008917798212327e+00	1.909994598779055419e+00	3.100000000000000000e+01
1.387439999998947087e+03	6.008975966110336603e-02	1.010008987165056160e+00	1.999994564562042498e+00	4.400000000000000000e+01
1.388259999998943385e+03	-2.991020912644028196e-02	1.050009002344381548e+00	2.079994566255806365e+00	4.200000000000000000e+01
1.389079999998939684e+03	-3.899102301526200520e-01	9.200089985190261777e-01	2.079994599381668863e+00	4.000000000000000000e+01
1.389899999998935982e+03	-3.991025755911705580e-02	9.700090096185268740e-01	2.029994679479834030e+00	4.800000000000000000e+01
1.390719999998932053e+03	4.008976044329403549e-02	1.150009048162314418e+00	2.119994735186261803e+00	2.600000000000000000e+01
1.391539999998928351e+03	1.008981957273863937e-02	9.600090593512901060e-01	2.149994693375934407e+00	4.400000000000000000e+01
1.392359999998924650e+03	-1.991017922632759563e-02	9.800090414910614944e-01	2.029994670098539622e+00	4.900000000000000000e+01
1.393179999998920948e+03	-1.991021229523441335e-02	1.060009055268663403e+00	2.079994721884559361e+00	4.100000000000000000e+01
1.393999999998917247e+03	8.975415661641559129e-05	9.300090013247748200e-01	2.119994777852239221e+00	2.900000000000000000e+01
1.394819999998913545e+03	3.008973882178580389e-02	1.150008993179046701e+00	2.079994779683500994e+00	4.200000000000000000e+01
1.395639999998909843e+03	-5.991022663007725124e-02	1.110009020604325380e+00	2.059994748614321303e+00	4.400000000000000000e+01
1.396459999998905914e+03	-4.991023919997872316e-02	1.000009034821649490e+00	2.009994694838632689e+00	4.500000000000000000e+01
1.397279999998902213e+03	-7.991028260825440432e-02	1.010008998597331731e+00	2.029994698307411749e+00	3.900000000000000000e+01
1.398099999998898511e+03	-6.991037214828274560e-02	9.500089533464204372e-01	2.049994691830781868e+00	4.400000000000000000e+01
1.398919999998894809e+03	-9.910371585023149132e-03	1.000008905871605069e+00	2.069994698566143487e+00	4.100000000000000000e+01
1.399739999998891108e+03	-1.991037149662966410e-02	9.900088421623891577e-01	2.019994726364391369e+00	4.600000000000000000e+01
1.400559999998887406e+03	7.008956309653699424e-02	9.900088454220004053e-01	1.909994687485878417e+00	3.900000000000000000e+01
1.401379999998883704e+03	-9.910482033012549263e-03	9.200088076528178949e-01	1.819994668811157457e+00	3.300000000000000000e+01
1.402199999998880003e+03	-6.991040764673321639e-02	9.600088709607574877e-01	1.959994670424513252e+00	3.600000000000000000e+01
1.403019999998876074e+03	8.964582588398836780e-05	9.900088997324696383e-01	1.989994711476488654e+00	5.300000000000000000e+01
1.403839999998872372e+03	-2.991033775703815997e-02	9.300089643577275078e-01	1.699994695754159846e+00	4.900000000000000000e+01
1.404659999998868670e+03	2.008965737213179795e-02	1.000008949063014185e+00	2.019994656613788298e+00	5.300000000000000000e+01
1.405479999998864969e+03	4.008964351683604044e-02	9.600088887273783289e-01	2.049994701263953445e+00	3.400000000000000000e+01
1.406299999998861267e+03	-3.991030470789126705e-02	9.300089109880241844e-01	2.009994745812334394e+00	4.400000000000000000e+01
1.407119999998857566e+03	-4.991034989361626401e-02	1.010008884058938072e+00	2.149994806428578986e+00	3.700000000000000000e+01
1.407939999998853864e+03	2.008967539609289241e-02	1.010008828234721712e+00	1.929994855286665700e+00	4.600000000000000000e+01
1.408759999998849935e+03	-3.991019390342433887e-02	9.700087731485693698e-01	2.049994829702933341e+00	3.500000000000000000e+01
1.409579999998846233e+03	8.991460636161516804e-05	1.070008810874707006e+00	2.049994850792014489e+00	4.500000000000000000e+01
1.410399999998842532e+03	-5.991009912819463684e-02	1.030008806633462726e+00	2.099994876603408667e+00	4.900000000000000000e+01
1.411219999998838830e+03	-4.991014171088647977e-02	9.700088436654521473e-01	2.019994844430557546e+00	3.100000000000000000e+01
1.412039999998835128e+03	1.008988676593856361e-02	1.000008835861873058e+00	2.019994883135018515e+00	4.600000000000000000e+01
1.412859999998831427e+03	8.982842514238069929e-05	1.020008832985846103e+00	2.129994880468941254e+00	4.400000000000000000e+01
1.413679999998827725e+03	3.008982752918274925e-02	9.000087996700835147e-01	1.779994916053911025e+00	3.700000000000000000e+01
1.414499999998824023e+03	4.008986103110727395e-02	1.070008792794578278e+00	2.009994931215880243e+00	5.300000000000000000e+01
1.415319999998820094e+03	-5.991012587198438211e-02	1.030008801260027251e+00	2.019994932357873640e+00	4.300000000000000000e+01
1.416139999998816393e+03	-1.099101113771604188e-01	9.900088042421761880e-01	1.719994890651665331e+00	3.300000000000000000e+01
1.416959999998812691e+03	-4.991013516894698271e-02	9.200087874975599878e-01	1.909994883378670405e+00	3.600000000000000000e+01
1.417779999998808989e+03	8.980862605770652219e-05	9.900088138069259580e-01	1.999994877672169213e+00	4.200000000000000000e+01
1.418599999998805288e+03	-1.991016242393364721e-02	9.900088097972570278e-01	2.099994901922323187e+00	4.300000000000000000e+01
1.419419999998801586e+03	-1.991010098981338752e-02	9.600088120565108962e-01	1.999994943003879033e+00	4.800000000000000000e+01
1.420239999998797884e+03	-4.991006446137047359e-02	1.020008799941262811e+00	2.139994904373780038e+00	4.300000000000000000e+01
1.421059999998793955e+03	9.008995485477006016e-02	1.090008818691465375e+00	2.069994928169671233e+00	4.300000000000000000e+01
1.421879999998790254e+03	5.009000924406710464e-02	1.000008740334243917e+00	2.009994959950425653e+00	5.300000000000000000e+01
1.422699999998786552e+03	3.009003918418972842e-02	9.600087227053933914e-01	2.009994988291473828e+00	4.000000000000000000e+01
1.423519999998782851e+03	4.009004032257308670e-02	9.200087487679916576e-01	1.849994993933741894e+00	4.300000000000000000e+01
1.424339999998779149e+03	-9.909964597758143603e-03	1.030008750016004004e+00	2.109995012234522349e+00	3.600000000000000000e+01
1.425159999998775447e+03	2.009001844720512478e-02	1.000008761489093789e+00	2.039995006740018546e+00	4.100000000000000000e+01
1.425979999998771746e+03	4.009002065829753159e-02	1.070008675877157422e+00	2.149994996390084179e+00	4.500000000000000000e+01
1.426799999998768044e+03	-2.991001737313550568e-02	1.010008633560380398e+00	1.989995002104724575e+00	5.000000000000000000e+01
1.427619999998764115e+03	-4.991000768478905808e-02	1.050008643415876630e+00	2.179995002886633060e+00	4.700000000000000000e+01
1.428439999998760413e+03	-5.991000918221024707e-02	1.060008643319672483e+00	1.999995021124790995e+00	4.700000000000000000e+01
1.429259999998756712e+03	-9.910001389002774316e-03	1.010008580911323950e+00	2.129994993379729529e+00	3.900000000000000000e+01
1.430079999998753010e+03	-5.991002419232346193e-02	9.900085317123519246e-01	1.939994923218611333e+00	4.400000000000000000e+01
1.430899999998749308e+03	2.008998725944330724e-02	9.600084383320286463e-01	2.049994887145374811e+00	3.800000000000000000e+01
1.431719999998745607e+03	1.009000034121001858e-02	1.030008430150710641e+00	1.819994904925163581e+00	4.300000000000000000e+01
1.432539999998741905e+03	-1.990997863692049383e-02	9.300084668781395392e-01	1.929994890440886124e+00	4.000000000000000000e+01
1.433359999998737976e+03	9.002821375988204102e-05	9.000085085902060911e-01	2.159994891962630614e+00	3.900000000000000000e+01
1.434179999998734274e+03	4.009011248664681032e-02	9.600085271165161860e-01	2.019994870171959001e+00	4.200000000000000000e+01
1.434999999998730573e+03	-3.990987608111781770e-02	1.010008529763795071e+00	1.969994878130901128e+00	3.500000000000000000e+01
1.435819999998726871e+03	-7.990991252502423203e-02	9.800085039280637123e-01	1.919994895083444675e+00	4.100000000000000000e+01
1.436639999998723169e+03	4.009011721703479442e-02	9.400084969677493518e-01	2.109994877005542335e+00	4.300000000000000000e+01
1.437459999998719468e+03	-9.909912350735740685e-03	1.210008542560864875e+00	2.069994850876556658e+00	3.400000000000000000e+01
1.438279999998715766e+03	-9.909855396996595719e-03	1.090008528418536349e+00	1.969994891993641417e+00	3.000000000000000000e+01
1.439099999998712065e+03	-9.909784848403716678e-03	1.010008584647665408e+00	1.959994913868214450e+00	3.700000000000000000e+01
1.439919999998708136e+03	2.009026149904156663e-02	1.040008688651646862e+00	2.089994861704100870e+00	3.900000000000000000e+01
1.440739999998704434e+03	-9.909692758055196199e-03	9.700087193581885536e-01	2.019994859343670068e+00	3.100000000000000000e+01
1.441559999998700732e+03	4.009028576372243580e-02	1.010008766247041390e+00	1.989994854254836909e+00	4.600000000000000000e+01
1.442379999998697031e+03	-9.909796558162911953e-03	1.000008734174304914e+00	1.989994837214915435e+00	4.600000000000000000e+01
1.443199999998693329e+03	1.009012724952060465e-02	1.030008697987956801e+00	2.009994823303128175e+00	3.900000000000000000e+01
1.444019999998689627e+03	3.009006473545990795e-02	9.900087304992221116e-01	2.019994797897132432e+00	4.300000000000000000e+01
1.444839999998685926e+03	-3.990996997811370461e-02	9.500088420264969358e-01	2.159994782674522273e+00	3.000000000000000000e+01
1.445659999998681997e+03	-4.990997715094653425e-02	9.900088624886443922e-01	2.089994847305743253e+00	3.400000000000000000e+01
1.446479999998678295e+03	1.008996557602984991e-02	9.600088763304355233e-01	2.039994787867563719e+00	3.500000000000000000e+01
1.447299999998674593e+03	7.008993239783996299e-02	9.400089428838800387e-01	2.009994768754899575e+00	5.300000000000000000e+01
1.448119999998670892e+03	-3.991009043229708925e-02	9.800089944921873686e-01	1.849994732866591551e+00	3.700000000000000000e+01
1.448939999998667190e+03	1.008985704946539774e-02	1.040009003514438479e+00	1.829994769215489203e+00	4.000000000000000000e+01
1.449759999998663488e+03	-1.099101991488096453e-01	1.070008988199517841e+00	2.029994732056753293e+00	5.200000000000000000e+01
1.450579999998659787e+03	-3.991015655730661277e-02	9.600089604998620629e-01	1.959994786555012025e+00	3.900000000000000000e+01
1.451399999998656085e+03	-2.991011574218575830e-02	9.600089284077689689e-01	1.969994831054372897e+00	3.100000000000000000e+01
1.452219999998652156e+03	-2.991007837658668164e-02	9.800089318842076791e-01	1.959994880741086742e+00	4.400000000000000000e+01
1.453039999998648454e+03	3.008987857466732460e-02	9.400089319459286052e-01	2.199994856462399895e+00	3.300000000000000000e+01
1.453859999998644753e+03	1.008992511263201441e-02	1.000009045911148142e+00	1.949994813683546990e+00	4.300000000000000000e+01
1.454679999998641051e+03	-9.910108898640353908e-03	1.010009014035365471e+00	2.259994808406086353e+00	3.100000000000000000e+01
1.455499999998637350e+03	-2.991016047531674590e-02	1.060009035710817837e+00	2.089994784109769022e+00	3.300000000000000000e+01
1.456319999998633648e+03	7.008980898554569017e-02	1.080009057524872418e+00	2.119994782253978194e+00	4.100000000000000000e+01
1.457139999998629946e+03	-3.991018158773251834e-02	9.800090499846555447e-01	1.929994738494968720e+00	3.400000000000000000e+01
1.457959999998626245e+03	5.008982839169375673e-02	9.800090470783402452e-01	2.039994735110862489e+00	4.800000000000000000e+01
1.458779999998622316e+03	1.008983712815385292e-02	1.150009048288196833e+00	2.079994714996381777e+00	4.000000000000000000e+01
1.459599999998618614e+03	-2.991016825235550541e-02	1.040009054586012560e+00	2.049994725362259462e+00	4.300000000000000000e+01
1.460419999998614912e+03	-1.991017750208837894e-02	9.300090953976715147e-01	2.069994776848055551e+00	3.700000000000000000e+01
1.461239999998611211e+03	1.008976464008015488e-02	9.400090544663384229e-01	1.849994783505538587e+00	2.700000000000000000e+01
1.462059999998607509e+03	-2.991026945466696702e-02	9.900091171231907294e-01	1.859994771379565925e+00	4.500000000000000000e+01
1.462879999998603807e+03	-2.991025462826308462e-02	9.500091170909282789e-01	1.899994778666918460e+00	4.400000000000000000e+01
1.463699999998600106e+03	-3.991027098735502182e-02	9.400091127130243418e-01	2.069994772276709583e+00	3.900000000000000000e+01
1.464519999998596177e+03	4.008975555330362983e-02	1.090009110692186312e+00	2.129994761386648339e+00	5.000000000000000000e+01
1.465339999998592475e+03	8.977239802085918493e-05	1.020009113796709777e+00	2.069994770559095087e+00	4.900000000000000000e+01
1.466159999998588773e+03	-9.910224107901009771e-03	1.010009189371180449e+00	2.089994822826159115e+00	4.500000000000000000e+01
1.466979999998585072e+03	8.975648860888928258e-05	1.030009194679415208e+00	1.969994841226326843e+00	4.900000000000000000e+01
1.467799999998581370e+03	-4.991030560421680362e-02	1.010009192994167915e+00	2.079994854873745691e+00	4.200000000000000000e+01
1.468619999998577669e+03	8.967709557701044666e-05	1.050009187282431977e+00	2.079994890493004345e+00	3.700000000000000000e+01
1.469439999998573967e+03	6.008971786911520424e-02	9.100092277378248884e-01	2.009994955396378291e+00	4.400000000000000000e+01
1.470259999998570265e+03	4.008968927850913022e-02	1.020009270266529988e+00	2.129994896065976473e+00	4.900000000000000000e+01
1.471079999998566336e+03	-3.991032782377329502e-02	1.030009269023619556e+00	2.129994857466168234e+00	3.000000000000000000e+01
1.471899999998562635e+03	-4.991031479053312236e-02	1.080009215900784358e+00	2.129994885000123794e+00	3.700000000000000000e+01
1.472719999998558933e+03	8.960616112753469074e-05	1.100009204731518198e+00	1.949994929440317382e+00	3.900000000000000000e+01
1.473539999998555231e+03	-7.991039329843582784e-02	1.000009130285834047e+00	1.849994875925045745e+00	4.000000000000000000e+01
1.474359999998551530e+03	-9.910444522616163043e-03	9.700091449659316023e-01	2.109994875213647703e+00	3.900000000000000000e+01
1.475179999998547828e+03	-8.991046882120626305e-02	1.040009122020060017e+00	2.249994845837385515e+00	4.900000000000000000e+01
1.475999999998544126e+03	-9.910420025632749041e-03	9.700091134082641231e-01	2.149994820905817505e+00	3.400000000000000000e+01
1.476819999998540197e+03	-2.899103791743962155e-01	1.120009106537589005e+00	2.049994808687201076e+00	3.300000000000000000e+01
1.477639999998536496e+03	-3.991034369630570844e-02	1.100009082930792470e+00	1.999994836691018740e+00	4.200000000000000000e+01
1.478459999998532794e+03	3.008961055019237010e-02	1.020009105809218664e+00	1.839994839086138700e+00	4.400000000000000000e+01
1.479279999998529092e+03	4.008957437671472473e-02	9.600090671530910891e-01	2.029994855038293355e+00	4.100000000000000000e+01
1.480099999998525391e+03	-5.991048018178456863e-02	1.060009056222361856e+00	1.949994873674224305e+00	3.600000000000000000e+01
1.480919999998521689e+03	-6.991048004048673603e-02	9.600090450931723085e-01	1.949994856557000000e+00	3.700000000000000000e+01
1.481739999998517987e+03	-5.991046356923401817e-02	1.010009030843102673e+00	2.089994863357472532e+00	4.700000000000000000e+01
1.482559999998514286e+03	8.952445791048362512e-05	1.060009032303740106e+00	2.049994876424358292e+00	3.800000000000000000e+01
1.483379999998510357e+03	-6.991045800390204012e-02	9.500090496549583596e-01	2.079994904694732138e+00	3.700000000000000000e+01
1.484199999998506655e+03	5.008959570223717184e-02	1.020008994861363982e+00	2.079994970952726785e+00	4.000000000000000000e+01
1.485019999998502954e+03	1.008960153155114350e-02	9.700089366358636278e-01	2.079994941815952014e+00	3.500000000000000000e+01
1.485839999998499252e+03	-6.991040444026322409e-02	1.020008939388620695e+00	2.069994901099931894e+00	3.900000000000000000e+01
1.486659999998495550e+03	3.008965799744384856e-02	1.050008878734493001e+00	2.149994865570181268e+00	4.400000000000000000e+01
1.487479999998491849e+03	1.008969476827414891e-02	1.140008806725038681e+00	1.979994856671496883e+00	4.100000000000000000e+01
1.488299999998488147e+03	2.008965225253805595e-02	9.600087876486208538e-01	1.929994882194704608e+00	4.300000000000000000e+01
1.489119999998484218e+03	1.008963083819779984e-02	9.500087936293521995e-01	2.099994902333067959e+00	3.700000000000000000e+01
1.489939999998480516e+03	-2.991038537592340119e-02	8.900087629212056761e-01	1.909994885743499404e+00	4.600000000000000000e+01
1.490759999998476815e+03	4.008959052618955160e-02	1.010008785842234857e+00	1.959994825879257441e+00	4.000000000000000000e+01
1.491579999998473113e+03	1.008955699873972239e-02	9.300087970136048376e-01	2.149994820952121355e+00	3.600000000000000000e+01
1.492399999998469411e+03	-4.991044962743845792e-02	9.500088364570378197e-01	2.079994832193240661e+00	3.900000000000000000e+01
1.493219999998465710e+03	6.008957725862252436e-02	1.120008803156280930e+00	2.219994866984793980e+00	3.100000000000000000e+01
1.494039999998462008e+03	-3.991045896767277112e-02	1.040008744475072522e+00	2.049994831232829995e+00	3.900000000000000000e+01
1.494859999998458306e+03	3.008959977109884609e-02	1.030008805839796260e+00	2.039994839993967801e+00	3.800000000000000000e+01
1.495679999998454377e+03	-3.991034464732214765e-02	9.900087914465595107e-01	2.029994857108453399e+00	3.800000000000000000e+01
1.496499999998450676e+03	1.008970714120758366e-02	1.030008752486393231e+00	2.029994853462619542e+00	3.800000000000000000e+01
1.497319999998446974e+03	-7.991030600032628106e-02	1.040008751497373263e+00	1.959994885351755922e+00	3.900000000000000000e+01
1.498139999998443272e+03	2.008967466717414760e-02	1.150008759799807656e+00	2.159994906652852098e+00	3.900000000000000000e+01
1.498959999998439571e+03	3.008968065211671539e-02	1.050008752832075176e+00	2.149994878759197814e+00	4.100000000000000000e+01
1.499779999998435869e+03	1.008911727680933054e-02	1.040008717195491483e+00	2.059994897003758041e+00	3.700000000000000000e+01
1.500599999998432168e+03	2.008722573229436426e-02	1.000008667400969831e+00	1.979994939521507291e+00	4.000000000000000000e+01
1.501419999998428239e+03	8.528233223645811315e-05	9.900086977995180559e-01	2.109994964004200835e+00	4.200000000000000000e+01
1.502239999998424537e+03	2.008331415680647200e-02	1.060008690100185280e+00	2.229994959348450934e+00	4.700000000000000000e+01
1.503059999998420835e+03	3.008137189365156852e-02	1.010008642194916373e+00	1.959994950325912200e+00	4.000000000000000000e+01
1.503879999998417134e+03	3.007945753199476116e-02	9.900085967090981320e-01	1.949994955888566306e+00	5.000000000000000000e+01
1.504699999998413432e+03	-2.992251280987759388e-02	1.060008656017586759e+00	2.039994961254107952e+00	3.500000000000000000e+01
1.505519999998409730e+03	-1.992444184448833103e-02	1.020008668367232030e+00	1.999994901641656497e+00	4.700000000000000000e+01
1.506339999998406029e+03	-9.926347647611443933e-03	1.010008632082949109e+00	1.869994820349065057e+00	3.900000000000000000e+01
1.507159999998402327e+03	7.171785602374764563e-05	9.400085512027804846e-01	1.829994843811402649e+00	3.500000000000000000e+01
1.507979999998398398e+03	-2.099302479522867637e-01	8.400085107606850565e-01	1.639994848285980078e+00	3.000000000000000000e+01
1.508799999998394696e+03	4.006780740631330634e-02	1.030008523027728051e+00	2.019994789873136742e+00	4.200000000000000000e+01
1.509619999998390995e+03	-6.993409296202264536e-02	1.040008534524336392e+00	2.089994734973914081e+00	3.900000000000000000e+01
1.510439999998387293e+03	-5.993599661281625440e-02	1.000008592301740773e+00	1.979994788155322150e+00	4.100000000000000000e+01
1.511259999998383591e+03	3.006211143774992559e-02	9.500086092451790476e-01	1.949994801842913184e+00	3.400000000000000000e+01
1.512079999998379890e+03	6.019828702758206300e-05	1.020008637086155634e+00	2.019994757606188518e+00	5.300000000000000000e+01
1.512899999998376188e+03	1.005834589012568649e-02	1.000008586249011788e+00	2.019994750685566220e+00	4.500000000000000000e+01
1.513719999998372259e+03	8.005642852463823456e-02	1.000008648189195659e+00	2.029994781886811150e+00	3.900000000000000000e+01
1.514539999998368557e+03	4.005443391552436505e-02	1.020008613708464740e+00	1.969994747916117284e+00	4.100000000000000000e+01
1.515359999998364856e+03	-9.947446231900042984e-03	1.020008590059993114e+00	2.039994747330991398e+00	4.200000000000000000e+01
1.516179999998361154e+03	6.005059159219901244e-02	1.050008579291780375e+00	2.049994758901924286e+00	3.700000000000000000e+01
1.516999999998357453e+03	1.004867378382507358e-02	9.700085493462752284e-01	2.029994779599002541e+00	4.200000000000000000e+01
1.517819999998353751e+03	-2.995322898525000499e-02	1.120008498941087005e+00	2.029994718215974991e+00	2.600000000000000000e+01
1.518639999998350049e+03	-2.995513901157425066e-02	9.800084105839240722e-01	2.179994681065783091e+00	4.700000000000000000e+01
1.519459999998346348e+03	-9.995703942726906488e-02	1.130008425859443832e+00	2.339994630687362243e+00	4.900000000000000000e+01
1.520279999998342419e+03	-1.995896122042867260e-02	1.030008366259818953e+00	1.809994632373154611e+00	3.000000000000000000e+01
1.521099999998338717e+03	2.003913114006761198e-02	9.600083227133515695e-01	1.949994673603770323e+00	4.200000000000000000e+01
1.521919999998335015e+03	-9.962810558315327025e-03	1.070008266643335704e+00	2.039994690660464904e+00	4.400000000000000000e+01
1.522739999998331314e+03	-1.996472790396109850e-02	1.060008211297064573e+00	1.879994695930395920e+00	4.900000000000000000e+01
1.523559999998327612e+03	6.003336206729916608e-02	1.020008213417702425e+00	1.939994676118372174e+00	4.200000000000000000e+01
1.524379999998323910e+03	4.003141868330940129e-02	1.050008237203336803e+00	1.879994661095178987e+00	4.300000000000000000e+01
1.525199999998320209e+03	6.002951142142703977e-02	9.600082760255312930e-01	2.029994657495888255e+00	3.700000000000000000e+01
1.526019999998316280e+03	4.002753982809843097e-02	1.110008302730388419e+00	1.999994642134066858e+00	3.800000000000000000e+01
1.526839999998312578e+03	7.002558007842933641e-02	1.050008352792317634e+00	2.099994634991579012e+00	4.400000000000000000e+01
1.527659999998308876e+03	1.100236517816319537e-01	1.030008356909479339e+00	2.109994638522002308e+00	3.600000000000000000e+01
1.528479999998305175e+03	1.002173268679488680e-02	1.040008291191842460e+00	1.929994629637713288e+00	3.700000000000000000e+01
1.529299999998301473e+03	1.001981987945635422e-02	1.050008322751101453e+00	1.919994614080909434e+00	4.400000000000000000e+01
1.530119999998297772e+03	2.001790398982561045e-02	9.600083757188425659e-01	2.189994649434633622e+00	4.100000000000000000e+01
1.530939999998294070e+03	1.001594612801415263e-02	1.080008374381218994e+00	2.019994676329319283e+00	4.900000000000000000e+01
1.531759999998290368e+03	-1.998593025700870843e-02	1.020008350727754642e+00	2.019994625551980505e+00	3.600000000000000000e+01
1.532579999998286439e+03	8.001207939382992684e-02	1.060008299674788601e+00	2.129994572607750047e+00	5.500000000000000000e+01
1.533399999998282738e+03	7.001013303397361776e-02	1.070008299545387453e+00	1.959994627723363747e+00	3.400000000000000000e+01
1.534219999998279036e+03	-1.999178955365193272e-02	1.030008319857846244e+00	2.219994737187429568e+00	4.200000000000000000e+01
1.535039999998275334e+03	-6.999375173887703583e-02	1.020008280063298134e+00	1.969994713997551106e+00	2.900000000000000000e+01
1.535859999998271633e+03	-4.999575192107846150e-02	1.050008255914927524e+00	2.019994719476594813e+00	3.200000000000000000e+01
1.536679999998267931e+03	6.000230151943665435e-02	8.800082992708179175e-01	2.079994687252909813e+00	4.300000000000000000e+01
1.537499999998264229e+03	-9.999627604554242252e-03	9.400082750160516643e-01	1.859994671471893124e+00	4.100000000000000000e+01
1.538319999998260300e+03	-1.000151562422081468e-02	1.040008233535741233e+00	2.009994676473999764e+00	3.600000000000000000e+01
1.539139999998256599e+03	2.999654749556894193e-02	1.010008202640133135e+00	2.119994643214757613e+00	4.400000000000000000e+01
1.539959999998252897e+03	-5.000446942120365806e-02	1.050008221669112451e+00	1.889994569462499774e+00	4.500000000000000000e+01
1.540779999998249195e+03	3.999555282177679610e-02	1.040008268757027121e+00	1.929994570646868635e+00	3.800000000000000000e+01
1.541599999998245494e+03	2.999558967197858694e-02	1.040008214380218288e+00	1.909994608544457462e+00	3.800000000000000000e+01
1.542419999998241792e+03	-4.000443076784081925e-02	9.400081783075475705e-01	1.899994661367635507e+00	4.200000000000000000e+01
1.543239999998238090e+03	2.999554051863462245e-02	9.600081691822143215e-01	2.119994662708220012e+00	3.600000000000000000e+01
1.544059999998234389e+03	-6.000446554944831312e-02	9.700081402238771577e-01	1.999994653381394816e+00	3.700000000000000000e+01
1.544879999998230460e+03	-4.000442338616063548e-02	9.200080980690814592e-01	1.919994707395998201e+00	4.000000000000000000e+01
1.545699999998226758e+03	-5.000445042294612147e-02	9.800080748850197310e-01	2.099994749611475697e+00	3.400000000000000000e+01
1.546519999998223057e+03	-7.000448275361609296e-02	1.020008046211707375e+00	1.889994771819161423e+00	4.700000000000000000e+01
1.547339999998219355e+03	-2.000442272746228919e-02	1.040008122386175238e+00	2.069994750760457247e+00	3.400000000000000000e+01
1.548159999998215653e+03	-5.000437987447355764e-02	1.090008138446667996e+00	2.119994729021585922e+00	3.200000000000000000e+01
1.548979999998211952e+03	-1.000444096348229381e-02	1.000008096039657790e+00	1.859994749627424948e+00	4.100000000000000000e+01
1.549799999998208250e+03	9.995525814395870082e-03	1.020008102013686857e+00	1.829994759188486864e+00	4.900000000000000000e+01
1.550619999998204548e+03	-1.000445645343910062e-02	1.050008045244816168e+00	2.179994727416282529e+00	5.000000000000000000e+01
1.551439999998200619e+03	-5.000446599993137176e-02	1.070008014527972451e+00	2.029994727933709164e+00	5.100000000000000000e+01
1.552259999998196918e+03	1.999554178214326197e-02	9.700079928932514584e-01	1.999994757067449225e+00	3.700000000000000000e+01
1.553079999998193216e+03	2.099955346638646969e-01	1.010008051473997526e+00	1.989994715429521666e+00	4.300000000000000000e+01
1.553899999998189514e+03	-4.444595448133631498e-06	1.040008018553999491e+00	1.819994711449762104e+00	3.000000000000000000e+01
1.554719999998185813e+03	-5.000433278193742309e-02	1.100008043278100978e+00	2.049994717606618444e+00	4.400000000000000000e+01
1.555539999998182111e+03	2.999562586140390799e-02	1.050008045947613544e+00	1.999994755776173028e+00	4.600000000000000000e+01
1.556359999998178409e+03	3.999561833293611285e-02	9.900080220354483540e-01	2.019994764146569644e+00	4.200000000000000000e+01
1.557179999998174480e+03	1.999561286273650318e-02	1.080008037501151374e+00	1.929994800294625446e+00	4.200000000000000000e+01
1.557999999998170779e+03	1.999558748148080184e-02	1.010008123749055020e+00	1.929994869532834834e+00	4.200000000000000000e+01
1.558819999998167077e+03	2.099955352359450245e-01	1.050008195877100814e+00	1.569994878730167187e+00	4.200000000000000000e+01
1.559639999998163375e+03	-5.000450871946904297e-02	9.600081987624273783e-01	1.719994889765388280e+00	3.600000000000000000e+01
1.560459999998159674e+03	4.999543881707147613e-02	1.020008246636050053e+00	1.869994877130944477e+00	4.800000000000000000e+01
1.561279999998155972e+03	5.999541323396512249e-02	1.030008272931248525e+00	1.949994842389786376e+00	3.800000000000000000e+01
1.562099999998152271e+03	1.999545585477440976e-02	9.200082829667545203e-01	1.989994830913951240e+00	3.700000000000000000e+01
1.562919999998148569e+03	3.999547464210290865e-02	1.010008328678269285e+00	1.919994839083889016e+00	4.100000000000000000e+01
1.563739999998144640e+03	-1.000452153937662209e-02	9.700083011834216284e-01	1.959994807653118176e+00	4.500000000000000000e+01
1.564559999998140938e+03	-2.000447330829339607e-02	9.900082778750356471e-01	2.039994791423242138e+00	4.300000000000000000e+01
1.565379999998137237e+03	-1.000443401097377526e-02	1.120008209409725897e+00	2.049994826751369903e+00	4.300000000000000000e+01
1.566199999998133535e+03	-2.000442326691493841e-02	1.040008190025033308e+00	2.119994815224414353e+00	4.200000000000000000e+01
1.567019999998129833e+03	-3.000445755100758852e-02	1.040008174708646926e+00	2.249994841850483596e+00	5.400000000000000000e+01
1.567839999998126132e+03	-4.000449565986782113e-02	1.040008190540919975e+00	1.979994824947955534e+00	4.600000000000000000e+01
1.568659999998122430e+03	-2.000450507916804940e-02	1.050008258877832779e+00	2.179994838486486231e+00	4.100000000000000000e+01
1.569479999998118501e+03	-1.000449763167904522e-02	1.120008242496162154e+00	2.119994859665427001e+00	3.300000000000000000e+01
1.570299999998114799e+03	-1.000452809143073662e-02	1.010008213406910604e+00	2.309994841933856957e+00	3.800000000000000000e+01
1.571119999998111098e+03	-4.000458720828080350e-02	1.080008216040269309e+00	2.169994864718558070e+00	3.800000000000000000e+01
1.571939999998107396e+03	-7.000460226403988628e-02	1.050008266638054133e+00	2.099994851147673369e+00	3.000000000000000000e+01
1.572759999998103694e+03	-4.000454388007620293e-02	1.050008285620338544e+00	2.119994857862479876e+00	3.900000000000000000e+01
1.573579999998099993e+03	-6.000454186893214303e-02	1.020008340956008119e+00	2.119994783468838406e+00	3.400000000000000000e+01
1.574399999998096291e+03	-1.000456404975682764e-02	1.030008330036921382e+00	2.019994755680308174e+00	4.100000000000000000e+01
1.575219999998092590e+03	1.999544639150956440e-02	9.100082972249904367e-01	2.079994797188723155e+00	4.800000000000000000e+01
1.576039999998088661e+03	1.999546897858361927e-02	9.800083065772627888e-01	2.139994781863043372e+00	3.700000000000000000e+01
1.576859999998084959e+03	1.999552364459130510e-02	9.400082782341409038e-01	1.979994798746295359e+00	5.200000000000000000e+01
1.577679999998081257e+03	-3.000448047498307375e-02	9.600083067013229776e-01	1.909994768136528798e+00	5.200000000000000000e+01
1.578499999998077556e+03	9.995450713384951280e-03	9.400083688870366494e-01	1.959994723420052321e+00	4.000000000000000000e+01
1.579319999998073854e+03	-4.544513931836062276e-06	1.020008399598471227e+00	2.029994747049820969e+00	4.200000000000000000e+01
1.580139999998070152e+03	-1.000452314983677447e-02	9.800083978366495030e-01	2.129994734263154221e+00	3.700000000000000000e+01
1.580959999998066451e+03	-4.000450086588010906e-02	1.060008376836515609e+00	1.979994705701922486e+00	3.800000000000000000e+01
1.581779999998062522e+03	-4.512962842734868341e-06	1.060008394267573095e+00	1.969994644951842178e+00	4.900000000000000000e+01
1.582599999998058820e+03	3.999553992428267479e-02	1.060008404093985002e+00	1.999994602270243726e+00	3.400000000000000000e+01
1.583419999998055118e+03	-5.000445747238086575e-02	9.600084271472485442e-01	2.069994597170047079e+00	5.800000000000000000e+01
1.584239999998051417e+03	-2.000447934582400000e-02	9.800084041451406769e-01	2.099994586279338993e+00	3.600000000000000000e+01
1.585059999998047715e+03	-4.472620423299976966e-06	9.700084424438523145e-01	1.969994534995731739e+00	4.600000000000000000e+01
1.585879999998044013e+03	-9.000446830538923193e-02	1.040008504699546643e+00	2.249994473456049082e+00	4.100000000000000000e+01
1.586699999998040312e+03	-3.000445126981561572e-02	9.700085616247954290e-01	2.049994509174005497e+00	5.500000000000000000e+01
1.587519999998036610e+03	-5.000450404884807659e-02	1.030008536297062571e+00	1.989994503833303119e+00	5.300000000000000000e+01
1.588339999998032681e+03	9.995529304132763637e-03	9.900085883908690265e-01	1.869994505004093588e+00	4.000000000000000000e+01
1.589159999998028979e+03	2.999557636044235254e-02	9.200086422102803363e-01	1.859994492034649172e+00	5.100000000000000000e+01
1.589979999998025278e+03	9.995571596945283105e-03	1.020008600197848114e+00	2.009994447743702395e+00	2.700000000000000000e+01
1.590799999998021576e+03	-4.433080789463288527e-06	1.000008617390280907e+00	1.989994550855442856e+00	3.300000000000000000e+01
1.591619999998017875e+03	9.995501197064483173e-03	8.700086661181354319e-01	1.969994550403063371e+00	4.700000000000000000e+01
1.592439999998014173e+03	3.999544250125278144e-02	1.120008666234041828e+00	1.999994559692251928e+00	4.200000000000000000e+01
1.593259999998010471e+03	1.999546669962905254e-02	9.900086440820511369e-01	2.019994606649091917e+00	3.800000000000000000e+01
1.594079999998006542e+03	2.999543516825549372e-02	9.800086709319623113e-01	1.819994593108043679e+00	3.800000000000000000e+01
1.594899999998002841e+03	-2.000458566908890762e-02	1.060008716194962508e+00	1.969994599373503963e+00	4.400000000000000000e+01
1.595719999997999139e+03	-6.000460839147131464e-02	9.900088256722879843e-01	1.849994562102068363e+00	3.500000000000000000e+01
1.596539999997995437e+03	9.995402618563228869e-03	1.050008865448405881e+00	1.929994586996230499e+00	5.200000000000000000e+01
1.597359999997991736e+03	4.999537616854392297e-02	1.020008869640551374e+00	1.989994531991350790e+00	3.800000000000000000e+01
1.598179999997988034e+03	9.995388836069809754e-03	9.200088315649288528e-01	1.859994532158996128e+00	4.400000000000000000e+01
1.598999999997984332e+03	-2.000458982702795971e-02	9.100088333857651035e-01	1.969994534872482106e+00	5.100000000000000000e+01
1.599819999997980631e+03	5.999540409653696116e-02	1.050008788068193644e+00	2.059994533451309007e+00	4.100000000000000000e+01
1.600639999997976702e+03	-3.100045548562191944e-01	8.600087487281117271e-01	2.109994592853502660e+00	2.800000000000000000e+01
1.601459999997973000e+03	3.999545837895385897e-02	1.090008691555349518e+00	2.019994586275069892e+00	3.300000000000000000e+01
1.602279999997969298e+03	-2.000459041426064580e-02	9.800087312626984959e-01	2.039994544125424358e+00	5.600000000000000000e+01
1.603099999997965597e+03	-1.000460128204065831e-02	1.010008639795451746e+00	2.169994536810470276e+00	4.600000000000000000e+01
1.603919999997961895e+03	9.995389685164893928e-03	9.500085891329068666e-01	1.969994552166028923e+00	3.900000000000000000e+01
1.604739999997958193e+03	-2.000464724956805065e-02	1.030008569967986842e+00	2.099994571997897630e+00	2.500000000000000000e+01
1.605559999997954492e+03	8.999537472479381128e-02	1.040008603118959485e+00	1.969994543954333599e+00	3.200000000000000000e+01
1.606379999997950563e+03	-1.000460682428889331e-02	9.800085851483574251e-01	2.219994530522013232e+00	3.900000000000000000e+01
1.607199999997946861e+03	-1.000461694161073299e-02	1.010008565644774370e+00	2.009994554840158099e+00	4.200000000000000000e+01
1.608019999997943160e+03	-1.000460098908902661e-02	9.600085741387359706e-01	2.189994587952282856e+00	4.600000000000000000e+01
1.608839999997939458e+03	9.995440572055258599e-03	9.500085332333549903e-01	2.159994661785150427e+00	4.500000000000000000e+01
1.609659999997935756e+03	1.199954324695268887e-01	1.060008530485495148e+00	2.089994681934917775e+00	4.300000000000000000e+01
1.610479999997932055e+03	9.995474368428873199e-03	1.020008573216674597e+00	2.139994713362561196e+00	3.400000000000000000e+01
1.611299999997928353e+03	-4.000448719318668717e-02	1.040008568231822528e+00	2.079994717395323267e+00	4.000000000000000000e+01
1.612119999997924651e+03	4.999550181693433043e-02	9.800085387783676882e-01	1.829994748054556197e+00	3.500000000000000000e+01
1.612939999997920722e+03	-4.524395736470974068e-06	9.200085245711180360e-01	1.949994780463197852e+00	3.400000000000000000e+01
1.613759999997917021e+03	-2.000455640572840199e-02	1.010008510288212369e+00	1.849994812097754293e+00	3.000000000000000000e+01
1.614579999997913319e+03	9.999546493202457476e-02	1.040008548609668182e+00	2.119994814865281629e+00	3.300000000000000000e+01
1.615399999997909617e+03	-5.000459774581657302e-02	1.010008607816758275e+00	2.129994796869551177e+00	4.700000000000000000e+01
1.616219999997905916e+03	-6.000467085270020512e-02	1.010008596113454393e+00	2.149994829432619436e+00	3.800000000000000000e+01
1.617039999997902214e+03	-5.000473932470114041e-02	1.110008599386910433e+00	1.919994885656806094e+00	4.200000000000000000e+01
1.617859999997898512e+03	-1.000473320837021521e-02	1.030008597519033176e+00	2.109994958893108397e+00	4.900000000000000000e+01
1.618679999997894583e+03	1.499952979629964600e-01	9.600085529355369962e-01	2.389994963728562460e+00	4.800000000000000000e+01
1.619499999997890882e+03	-5.000473644676613899e-02	9.600085264923282624e-01	2.119994934740622394e+00	5.100000000000000000e+01
1.620319999997887180e+03	1.999520540198609919e-02	1.040008481995533751e+00	2.169994934682682786e+00	3.500000000000000000e+01
1.621139999997883478e+03	-4.000482954356294335e-02	1.010008440176414890e+00	2.169994891170823781e+00	3.600000000000000000e+01
1.621959999997879777e+03	4.999522178765285207e-02	1.010008433193291921e+00	1.949994881949141501e+00	5.600000000000000000e+01
1.622779999997876075e+03	-2.000476897423400860e-02	1.060008501048806062e+00	2.149994839501813360e+00	3.700000000000000000e+01
1.623599999997872374e+03	3.999526182755322457e-02	1.000008532990163346e+00	2.079994816942275282e+00	4.700000000000000000e+01
1.624419999997868672e+03	5.999529172662073501e-02	9.400085445876014134e-01	2.049994802779386838e+00	3.400000000000000000e+01
1.625239999997864743e+03	-1.200047008514886770e-01	1.010008516386861288e+00	1.999994821588427785e+00	3.700000000000000000e+01
1.626059999997861041e+03	-5.000469905972015211e-02	1.010008483228564069e+00	1.949994862147774066e+00	2.800000000000000000e+01
1.626879999997857340e+03	-7.000469388104138546e-02	1.010008463281045099e+00	2.099994844646966285e+00	3.600000000000000000e+01
1.627699999997853638e+03	-1.000468491172738089e-02	1.060008453148105101e+00	2.049994825997195846e+00	4.200000000000000000e+01
1.628519999997849936e+03	-1.200046857627063701e-01	7.100084373124087023e-01	2.019994754567590700e+00	2.800000000000000000e+01
1.629339999997846235e+03	-5.000467601544597573e-02	9.900084512798635883e-01	2.119994747678449531e+00	4.200000000000000000e+01
1.630159999997842533e+03	-2.000465367121136845e-02	1.020008481688609248e+00	1.929994764985473621e+00	3.300000000000000000e+01
1.630979999997838604e+03	-4.713298199049316982e-06	9.600085343153660355e-01	2.119994738026378389e+00	3.700000000000000000e+01
1.631799999997834902e+03	-3.000472901122291924e-02	9.600085377354896643e-01	2.069994759581498478e+00	3.700000000000000000e+01
1.632619999997831201e+03	-2.000475626429550416e-02	1.030008545251494656e+00	2.039994776528311071e+00	4.800000000000000000e+01
1.633439999997827499e+03	-4.000476544960508696e-02	9.700085621093931243e-01	1.999994758641033821e+00	4.500000000000000000e+01
1.634259999997823797e+03	-4.000472081277398756e-02	9.800085812353387382e-01	2.019994754528184000e+00	4.700000000000000000e+01
1.635079999997820096e+03	-9.000469831333064719e-02	1.040008525377603910e+00	1.979994774154853143e+00	5.400000000000000000e+01
1.635899999997816394e+03	-3.000461341306213600e-02	1.060008462405530816e+00	1.969994839861091362e+00	3.900000000000000000e+01
1.636719999997812693e+03	9.995394788365162542e-03	1.010008477790936388e+00	1.909994818919245940e+00	4.600000000000000000e+01
1.637539999997808764e+03	4.999536870044154341e-02	1.140008438357406284e+00	2.019994844708032034e+00	4.200000000000000000e+01
1.638359999997805062e+03	6.999533679059311009e-02	9.700084091378590179e-01	1.959994771553418946e+00	4.900000000000000000e+01
[truncated: 1,658 more rows]
