# Supplementary material for: Real-time single-molecule 3D tracking in E. coli based on cross-entropy minimization
Source: Nat Commun. 2023 Mar 11;14:1336. doi: 10.1038/s41467-023-36879-1 (PMC10008558; doi:10.1038/s41467-023-36879-1)
Supplement: Supplementary file 3 — Source Data [file 41467_2023_36879_MOESM3_ESM.zip › SourceData/Sup_Fig_14_Tracking_VS_Sim_Validation/Fig_data/20220429_EXP-22-BL9416/xyzF.csv]

x[nm]		y[nm]	z[nm]	photon rate [kHz]
5.703335611925641047e+01	6.046382823587531163e+01	1.214648263524052254e+02	5.083735168766276757e+01
4.331470607126614425e+01	4.508844274637508676e+01	1.019156774556724940e+02	6.354276869484853307e+01
3.162358056056934785e+01	3.414057247138043039e+01	8.211520091447408731e+01	8.471455124112424073e+01
2.682104626418184168e+01	2.927585899981307449e+01	7.305428500037129425e+01	1.016484309171463707e+02
2.290819042468583788e+01	2.508286841715592530e+01	6.459816858063432221e+01	1.270391476150843317e+02
1.564337705972219261e+01	1.676879195070351258e+01	4.717459519126015977e+01	2.510058565025069583e+02
1.205099814798035496e+01	1.206054674803161753e+01	3.500016483698465208e+01	4.458284954698855245e+02
