# Supplementary material for: Real-time single-molecule 3D tracking in E. coli based on cross-entropy minimization
Source: Nat Commun. 2023 Mar 11;14:1336. doi: 10.1038/s41467-023-36879-1 (PMC10008558; doi:10.1038/s41467-023-36879-1)
Supplement: Supplementary file 3 — Source Data [file 41467_2023_36879_MOESM3_ESM.zip › SourceData/Sup_Fig_14_Tracking_VS_Sim_Validation/Fig_data/20220429_EXP-22-BL9416/xyzN_Bins_hist.csv]

x Distance [MLE-mean]	y Distance [MLE-mean]	z Distance [MLE-mean]	Photon counts bins
-4.303538779651572277e-01	-3.885577997489967350e-01	-4.241629029192293121e-01	2.027499999999999858e+01
-3.910703276436320319e-01	-3.461310579954856581e-01	-3.742057911659564251e-01	2.282500000000000284e+01
-3.517867773221068362e-01	-3.037043162419745812e-01	-3.242486794126835381e-01	2.537500000000000000e+01
-3.125032270005815294e-01	-2.612775744884634488e-01	-2.742915676594107066e-01	2.792499999999999716e+01
-2.732196766790563336e-01	-2.188508327349523719e-01	-2.243344559061378196e-01	3.047500000000000142e+01
-2.339361263575310823e-01	-1.764240909814412672e-01	-1.743773441528649604e-01	3.302499999999999858e+01
-1.946525760360058310e-01	-1.339973492279301626e-01	-1.244202323995921011e-01	3.557499999999999574e+01
-1.553690257144806075e-01	-9.157060747441905790e-02	-7.446312064631921412e-02	3.812500000000000000e+01
-1.160854753929553562e-01	-4.914386572090798100e-02	-2.450600889304632712e-02	4.067499999999999716e+01
-7.680192507143010494e-02	-6.717123967396876338e-03	2.545110286022655988e-02	4.322500000000000142e+01
-3.751837474990488142e-02	3.570961778611422832e-02	7.540821461349944688e-02	4.577499999999999858e+01
1.765175571620342110e-03	7.813635953962530523e-02	1.253653263667722784e-01	4.832499999999999574e+01
4.104872589314559339e-02	1.205631012931364099e-01	1.753224381200451099e-01	5.087500000000000000e+01
8.033227621467081692e-02	1.629898430466475423e-01	2.252795498733179969e-01	5.342499999999999716e+01
1.196158265361960682e-01	2.054165848001586192e-01	2.752366616265908839e-01	5.597499999999999432e+01
1.588993768577213195e-01	2.478433265536696961e-01	3.251937733798637709e-01	5.852499999999999858e+01
1.981829271792465152e-01	2.902700683071808285e-01	3.751508851331366579e-01	6.107499999999999574e+01
2.374664775007717665e-01	3.326968100606919054e-01	4.251079968864095449e-01	6.362500000000000000e+01
2.767500278222970178e-01	3.751235518142029823e-01	4.750651086396824319e-01	6.617499999999999716e+01
3.160335781438222691e-01	4.175502935677141148e-01	5.250222203929553189e-01	6.872499999999999432e+01
