# Supplementary material for: Real-time single-molecule 3D tracking in E. coli based on cross-entropy minimization
Source: Nat Commun. 2023 Mar 11;14:1336. doi: 10.1038/s41467-023-36879-1 (PMC10008558; doi:10.1038/s41467-023-36879-1)
Supplement: Supplementary file 3 — Source Data [file 41467_2023_36879_MOESM3_ESM.zip › SourceData/Sup_Fig_14_Tracking_VS_Sim_Validation/Fig_data/20220429_EXP-22-BL9416/xyzN_Occurrences_hist.csv]

x[Occurancis]	y[Occurancis]	z[Occurancis]	Photon count [Occurancis]
2.000000000000000000e+00	3.000000000000000000e+00	4.000000000000000000e+00	3.000000000000000000e+00
1.000000000000000000e+00	0.000000000000000000e+00	7.000000000000000000e+00	4.000000000000000000e+00
1.000000000000000000e+00	1.000000000000000000e+00	1.700000000000000000e+01	1.800000000000000000e+01
2.000000000000000000e+00	2.000000000000000000e+00	2.800000000000000000e+01	7.000000000000000000e+01
4.000000000000000000e+00	8.000000000000000000e+00	4.300000000000000000e+01	1.010000000000000000e+02
6.000000000000000000e+00	2.700000000000000000e+01	1.610000000000000000e+02	2.940000000000000000e+02
2.000000000000000000e+01	6.100000000000000000e+01	2.200000000000000000e+02	2.980000000000000000e+02
3.100000000000000000e+01	2.060000000000000000e+02	3.920000000000000000e+02	5.750000000000000000e+02
8.200000000000000000e+01	6.980000000000000000e+02	5.940000000000000000e+02	4.540000000000000000e+02
3.030000000000000000e+02	1.214000000000000000e+03	7.030000000000000000e+02	6.390000000000000000e+02
8.870000000000000000e+02	9.390000000000000000e+02	5.510000000000000000e+02	5.420000000000000000e+02
1.268000000000000000e+03	3.150000000000000000e+02	4.640000000000000000e+02	2.510000000000000000e+02
7.300000000000000000e+02	1.300000000000000000e+02	2.310000000000000000e+02	2.280000000000000000e+02
2.090000000000000000e+02	3.000000000000000000e+01	1.170000000000000000e+02	8.300000000000000000e+01
7.000000000000000000e+01	1.300000000000000000e+01	6.500000000000000000e+01	5.300000000000000000e+01
2.300000000000000000e+01	2.000000000000000000e+00	2.200000000000000000e+01	2.400000000000000000e+01
9.000000000000000000e+00	2.000000000000000000e+00	1.800000000000000000e+01	1.200000000000000000e+01
5.000000000000000000e+00	2.000000000000000000e+00	5.000000000000000000e+00	4.000000000000000000e+00
1.000000000000000000e+00	2.000000000000000000e+00	1.100000000000000000e+01	3.000000000000000000e+00
3.000000000000000000e+00	2.000000000000000000e+00	4.000000000000000000e+00	1.000000000000000000e+00
