# Supplementary material for: Real-time single-molecule 3D tracking in E. coli based on cross-entropy minimization
Source: Nat Commun. 2023 Mar 11;14:1336. doi: 10.1038/s41467-023-36879-1 (PMC10008558; doi:10.1038/s41467-023-36879-1)
Supplement: Supplementary file 3 — Source Data [file 41467_2023_36879_MOESM3_ESM.zip › SourceData/Sup_Fig_15_Tracking_VS_Sim_Validation/Fig_data/20220106_EXP-22-BL9417/txyz_Mean.csv]

time [ms]	x [um]	y [um]	z [um]
0.000000000000000000e+00	-1.099273270778074046e-01	1.089897487679300170e+00	2.128898364920123853e+00
8.199999999618512447e-02	-1.080896299373659414e-01	1.097029045157531080e+00	2.126058413790219426e+00
2.459999999899764589e-01	-1.023875889183465115e-01	1.101375878509231576e+00	2.111264190908912930e+00
4.919999999813740033e-01	-9.893505826551383942e-02	1.105861103493876341e+00	2.107665352362528388e+00
8.199999999689566721e-01	-9.452613136599499755e-02	1.113576981200095295e+00	2.098157970313340392e+00
1.229999999954145551e+00	-8.834975781748558021e-02	1.121480798160929604e+00	2.083663059604679901e+00
1.721999999936940640e+00	-8.538171331258795349e-02	1.132550343373561752e+00	2.075178541679791877e+00
2.295999999915920853e+00	-8.355659222133145214e-02	1.138792450992704541e+00	2.072827051387190700e+00
2.951999999892507276e+00	-8.403669740327419924e-02	1.143207121018358308e+00	2.070660552645738228e+00
3.689999999866699909e+00	-8.368152787551502714e-02	1.153849026688229307e+00	2.056502368131303715e+00
4.509999999837077667e+00	-8.560251545207898938e-02	1.156660077687254651e+00	2.039173741963001607e+00
5.329999999808876510e+00	-8.460344324305230090e-02	1.153563389774909576e+00	2.024558274962581006e+00
6.149999999779254267e+00	-9.366493180251733719e-02	1.151466701862564168e+00	2.026697538265131104e+00
6.969999999749632025e+00	-9.668039417792861911e-02	1.152407601801141768e+00	2.017672595584077300e+00
7.789999999721430868e+00	-1.059429444887873828e-01	1.149298954118048055e+00	2.017678831254340999e+00
8.609999999691808625e+00	-1.182272966763028149e-01	1.146265482136801017e+00	2.030639338676005323e+00
9.429999999662186383e+00	-1.266594171389389123e-01	1.137201256459344334e+00	2.033504232486964103e+00
1.024999999963398523e+01	-1.341642105237649818e-01	1.132224166254482522e+00	2.031402383205994422e+00
1.106999999960436298e+01	-1.386108655708387372e-01	1.130262452897724756e+00	2.035458504238365940e+00
1.188999999957474074e+01	-1.442149786159914737e-01	1.121196518681589538e+00	2.052682988367850569e+00
1.270999999954653958e+01	-1.507561084619130354e-01	1.119113499078671081e+00	2.074034264459358123e+00
1.352999999951691734e+01	-1.623723336607642842e-01	1.118963846467297962e+00	2.095398011891393075e+00
1.434999999948871618e+01	-1.671242149810375222e-01	1.121752686463505011e+00	2.111973772112384573e+00
1.516999999946051503e+01	-1.750505113145676139e-01	1.122519315456893985e+00	2.126680481408909085e+00
1.598999999943089279e+01	-1.779986095247545752e-01	1.124267150524820957e+00	2.138534768235001771e+00
1.680999999940269163e+01	-1.760145357956522660e-01	1.122912473272048572e+00	2.145549103931189361e+00
1.762999999937306939e+01	-1.789359872677026841e-01	1.124583424099451001e+00	2.154629953443520929e+00
1.844999999934344714e+01	-1.839882499996960685e-01	1.126107440600517595e+00	2.165554911199266019e+00
1.926999999931524599e+01	-1.890598921776067698e-01	1.124619497330836548e+00	2.170118200079731441e+00
2.008999999928562374e+01	-1.930855081714638044e-01	1.126170850450756156e+00	2.175602503803525600e+00
2.090999999925600150e+01	-1.962613148711806754e-01	1.133718786493319364e+00	2.175265563408205871e+00
2.172999999922780034e+01	-2.014928374779099696e-01	1.139200089527427684e+00	2.182099064666753740e+00
2.254999999919817810e+01	-2.057631189764741186e-01	1.140671141329466121e+00	2.184994922627935932e+00
2.336999999916855586e+01	-2.079897967217238519e-01	1.143114856512651878e+00	2.186815952545956954e+00
2.418999999914035470e+01	-2.132625006510277810e-01	1.148531235076983847e+00	2.188508111945199897e+00
2.500999999911073246e+01	-2.215473167340301086e-01	1.152879272094182728e+00	2.187175328663389262e+00
2.582999999908253130e+01	-2.208660468473877259e-01	1.165280273810409550e+00	2.189838388268069647e+00
2.664999999905433015e+01	-2.181847769607453136e-01	1.177754742689804290e+00	2.189557568905120544e+00
2.746999999902470790e+01	-2.166100940266487140e-01	1.192165995638101439e+00	2.182307927893489374e+00
2.828999999899650675e+01	-2.170451008155108996e-01	1.192599459589216426e+00	2.180000087292732314e+00
2.910999999896688450e+01	-2.175624702495215224e-01	1.189978250302625273e+00	2.183783703189172698e+00
2.992999999893726226e+01	-2.151840042053388136e-01	1.184449302104663815e+00	2.170561083415349479e+00
3.074999999890906111e+01	-2.167328652389656773e-01	1.182995529608548813e+00	2.161207514565993471e+00
3.156999999887943886e+01	-2.212744589803737894e-01	1.177598138888818591e+00	2.152650247154698437e+00
3.238999999884981662e+01	-2.208330097369593792e-01	1.171204165246445106e+00	2.149770803446458434e+00
3.320999999882161546e+01	-2.194182072316815946e-01	1.174963960085120718e+00	2.144864338500410028e+00
3.402999999879199322e+01	-2.230785000793338302e-01	1.172636619451201678e+00	2.144190671910863433e+00
3.484999999876237098e+01	-2.247630172343827726e-01	1.168292193430499282e+00	2.137566890683424869e+00
3.566999999873416982e+01	-2.344935605734857764e-01	1.161946058871118570e+00	2.144205007607051350e+00
3.648999999870454758e+01	-2.412749749581218628e-01	1.165589673079668209e+00	2.144872224325240939e+00
3.730999999867634642e+01	-2.460152080201835900e-01	1.171233287288217406e+00	2.145383549286843827e+00
3.812999999864672418e+01	-2.505737587767690733e-01	1.172811977026990249e+00	2.154909424145727836e+00
3.894999999861710194e+01	-2.521347319640945273e-01	1.175337702066735046e+00	2.161713825609712814e+00
3.976999999858890078e+01	-2.566278770907088336e-01	1.179875386877227816e+00	2.164647097592475866e+00
4.058999999855927854e+01	-2.601089100636247986e-01	1.180414780226399118e+00	2.159642726277873237e+00
4.140999999852965630e+01	-2.655972103287595476e-01	1.174875580796367336e+00	2.156515720114756007e+00
4.222999999850145514e+01	-2.700346395483613771e-01	1.164334672827657569e+00	2.147230743638298467e+00
4.304999999847183290e+01	-2.744163528609507297e-01	1.157735674543884707e+00	2.144026830875265688e+00
4.386999999844221065e+01	-2.716963240824736281e-01	1.154140093337468365e+00	2.135727304501526813e+00
4.468999999841400950e+01	-2.708842429358885306e-01	1.151501798664093634e+00	2.126473506376385991e+00
4.550999999838438725e+01	-2.700285580359896853e-01	1.144849835681292838e+00	2.118171901445892402e+00
4.632999999835618610e+01	-2.721849852897891830e-01	1.149185912927743747e+00	2.110755975893902292e+00
4.714999999832798494e+01	-2.743777490046836465e-01	1.146390432695963524e+00	2.104094780644883311e+00
4.796999999829836270e+01	-2.746601426569461046e-01	1.145468520601987228e+00	2.111319264774367266e+00
4.878999999827016154e+01	-2.789110447095925482e-01	1.145515854811800960e+00	2.120558298801133112e+00
4.960999999824053930e+01	-2.812225075307312472e-01	1.147371832689642490e+00	2.122791097157635143e+00
5.042999999821091706e+01	-2.875145909059524940e-01	1.155197056871274164e+00	2.132221358405813394e+00
5.124999999818271590e+01	-2.889059939415002942e-01	1.162000070050086764e+00	2.121489492227141671e+00
5.206999999815309366e+01	-2.893579577455400176e-01	1.168678359905382047e+00	2.109501963567668170e+00
5.288999999812347141e+01	-2.939043963484271882e-01	1.169260971594691334e+00	2.105412585627225219e+00
5.370999999809527026e+01	-2.984508349513141923e-01	1.169888005289636768e+00	2.102460392432578651e+00
5.452999999806564801e+01	-3.010287651538171017e-01	1.166347602194106381e+00	2.100724369140397840e+00
5.534999999803602577e+01	-3.066188075100184096e-01	1.166808907637254089e+00	2.109096430799450417e+00
5.616999999800782462e+01	-3.082427638965754002e-01	1.168258253309653272e+00	2.100626462771843617e+00
5.698999999797820237e+01	-3.118546081294339967e-01	1.168610212277388261e+00	2.091310307944068914e+00
5.780999999795000122e+01	-3.173041495027343895e-01	1.171045889640361048e+00	2.096041959921647102e+00
5.862999999792180006e+01	-3.207609581682538402e-01	1.167375637605277960e+00	2.089486771067106563e+00
5.944999999789217782e+01	-3.300724209893923233e-01	1.168751516114510114e+00	2.100875461180195192e+00
6.026999999786397666e+01	-3.363984183949688123e-01	1.171159856858630111e+00	2.121322350882409058e+00
6.108999999783435442e+01	-3.397341055235044149e-01	1.174551112215966864e+00	2.123860697081820348e+00
6.190999999780473217e+01	-3.430843272364779151e-01	1.178834729636569101e+00	2.129448928643339123e+00
6.272999999777653102e+01	-3.444490835338893109e-01	1.182191814220339143e+00	2.132983117729241318e+00
6.354999999774690878e+01	-3.448332192772183280e-01	1.187523270723934488e+00	2.130642020220412824e+00
6.436999999771728653e+01	-3.481471045290965294e-01	1.184844475995459723e+00	2.143411086219571438e+00
6.518999999768908538e+01	-3.495118608265080917e-01	1.186218645966013119e+00	2.155227959024083706e+00
6.600999999765946313e+01	-3.529444451846306396e-01	1.181632112326167938e+00	2.150007417807014320e+00
6.682999999762984089e+01	-3.544182108653272656e-01	1.179088292153281037e+00	2.146529135552389889e+00
6.764999999760163973e+01	-3.599961410678302887e-01	1.172488090204009126e+00	2.156113210000399683e+00
6.846999999757201749e+01	-3.675304675170193991e-01	1.168896430948128895e+00	2.156925925691402401e+00
6.928999999754381633e+01	-3.751083977195225905e-01	1.172262058225290282e+00	2.167607692306873446e+00
7.010999999751419409e+01	-3.806863279220254470e-01	1.169637936734521988e+00	2.169062896236105153e+00
7.092999999748457185e+01	-3.891746281871606983e-01	1.167059945788068376e+00	2.171310244489887964e+00
7.174999999745637069e+01	-3.936435490063785458e-01	1.164536628079321234e+00	2.167295694592606736e+00
7.256999999742674845e+01	-4.001802978863068239e-01	1.166003059138503994e+00	2.162008853760488236e+00
7.338999999739712621e+01	-4.046758654436606872e-01	1.167380646186414239e+00	2.160680441793279449e+00
7.420999999736892505e+01	-4.081835451547130011e-01	1.172669389223051084e+00	2.162472586117831330e+00
7.502999999733930281e+01	-4.117420959112987333e-01	1.174968383491758139e+00	2.166672127566261707e+00
7.584999999730968057e+01	-4.112909569449257896e-01	1.178140945898268788e+00	2.160985989636189153e+00
7.666999999728147941e+01	-4.108446628400319600e-01	1.174339136384954907e+00	2.153264516241289339e+00
7.748999999725185717e+01	-4.133087387977699700e-01	1.171573206183885496e+00	2.146661520581395699e+00
7.830999999722365601e+01	-4.147994614936449942e-01	1.176812401598850810e+00	2.143114645953874131e+00
7.912999999719545485e+01	-4.143773916961479564e-01	1.182065265323242853e+00	2.141742370093727921e+00
7.994999999716583261e+01	-4.169020284223778905e-01	1.182318129047635669e+00	2.143586264136048136e+00
8.076999999713763145e+01	-4.204678464711828489e-01	1.181545364691852784e+00	2.146716999010487292e+00
8.158999999710800921e+01	-4.271087598729180757e-01	1.183839233344524677e+00	2.146849812441680605e+00
8.240999999707838697e+01	-4.327981218894462745e-01	1.183157021538693288e+00	2.155808027105497349e+00
8.322999999705018581e+01	-4.394245007067433262e-01	1.182502146351714911e+00	2.165672706715362494e+00
8.404999999702056357e+01	-4.441283973077098102e-01	1.182954909101471497e+00	2.165358630444341959e+00
8.486999999699094133e+01	-4.508153368934985084e-01	1.181426465776689527e+00	2.175923997881560989e+00
8.568999999696274017e+01	-4.545725269707379668e-01	1.181933901764152806e+00	2.185591214599750032e+00
8.650999999693311793e+01	-4.603563637861137758e-01	1.178439629212937323e+00	2.196383144723208058e+00
8.732999999690349568e+01	-4.641813819240638850e-01	1.175906060272120301e+00	2.195229117322282875e+00
8.814999999687529453e+01	-4.710693832612456444e-01	1.178442541417114242e+00	2.198054304353812327e+00
8.896999999684567229e+01	-4.749743416136052998e-01	1.184004650642283663e+00	2.192729835299019658e+00
8.978999999681747113e+01	-4.719277485807581440e-01	1.185448870698648571e+00	2.183328459644310549e+00
9.060999999678784889e+01	-4.687648788724065319e-01	1.187978517688929037e+00	2.180109996983996545e+00
9.142999999675822664e+01	-4.676480353481086705e-01	1.195465451212252228e+00	2.173976755150615947e+00
9.224999999673002549e+01	-4.694560964708808792e-01	1.193918213962008812e+00	2.171770763830828788e+00
9.306999999670040324e+01	-4.682617351629135838e-01	1.197379519405156634e+00	2.160292481576204349e+00
9.388999999667078100e+01	-4.670915981623431357e-01	1.193750272298352844e+00	2.151635443440694129e+00
9.470999999664257984e+01	-4.668851247006771121e-01	1.193177406967933951e+00	2.141826670662106746e+00
9.552999999661295760e+01	-4.726713839467923117e-01	1.189594290405445065e+00	2.140926441386321599e+00
9.634999999658333536e+01	-4.774552207621679534e-01	1.184910370060935358e+00	2.141978405305183575e+00
9.716999999655513420e+01	-4.821082463176011856e-01	1.183219615561712734e+00	2.148028290667291618e+00
9.798999999652551196e+01	-4.916231933208727867e-01	1.176646750231294059e+00	2.156001269429483447e+00
9.880999999649731080e+01	-4.972374599844714971e-01	1.168947453038679418e+00	2.150683250246047340e+00
9.962999999646910965e+01	-5.057790537258796126e-01	1.162343834012050658e+00	2.148107490025055633e+00
1.004499999964394874e+02	-5.133327596209862342e-01	1.160666747822254319e+00	2.152679307333631886e+00
1.012699999964112862e+02	-5.249010001005306458e-01	1.158909360314576587e+00	2.154569143825644240e+00
1.020899999963816640e+02	-5.354789303030339509e-01	1.161189560657822417e+00	2.155346738252914118e+00
1.029099999963520418e+02	-5.430641277977561465e-01	1.160290364439843458e+00	2.163292695777297325e+00
1.037299999963238406e+02	-5.476226785543416575e-01	1.159437298766179403e+00	2.169548358258098553e+00
1.045499999962942184e+02	-5.482102984798037371e-01	1.161495389081242502e+00	2.174872613111798803e+00
1.053699999962645961e+02	-5.498003408360050415e-01	1.158568856244410306e+00	2.176319502814012541e+00
1.061899999962363950e+02	-5.534727458373555065e-01	1.159531268393487080e+00	2.181938912726848478e+00
1.070099999962067727e+02	-5.591427284079660831e-01	1.159495389081242056e+00	2.182782806769168804e+00
1.078299999961771505e+02	-5.598490474396717875e-01	1.158339912061514543e+00	2.181749335660003286e+00
1.086499999961489493e+02	-5.645602113328568317e-01	1.158285238823808072e+00	2.169460202070037091e+00
1.094699999961193271e+02	-5.624142986396828414e-01	1.162105842262583844e+00	2.165911248885760365e+00
1.102899999960911259e+02	-5.611085055176902037e-01	1.161938405472107805e+00	2.163613801068775544e+00
1.111099999960615037e+02	-5.667227721812887475e-01	1.163837601690087098e+00	2.156262310776174473e+00
1.119299999960318814e+02	-5.693491509985856291e-01	1.165658205128862646e+00	2.143609429754173235e+00
1.127499999960036803e+02	-5.718422961251999892e-01	1.164518104957239730e+00	2.130848463780938395e+00
1.135699999959740580e+02	-5.753766225743884855e-01	1.165366045014869290e+00	2.114873406461992289e+00
1.143899999959444358e+02	-5.788867247161806340e-01	1.165147352064043629e+00	2.101605272640663546e+00
1.152099999959162346e+02	-5.803314212280017426e-01	1.166894488339651481e+00	2.096447302327323126e+00
1.160299999958866124e+02	-5.797833850320419646e-01	1.164646750231294270e+00	2.096605272640664097e+00
1.168499999958569902e+02	-5.791505637601931378e-01	1.163301625418272423e+00	2.109174797191392781e+00
1.176699999958287890e+02	-5.783651293517446668e-01	1.163048761693880051e+00	2.109960491644586877e+00
1.184899999957991668e+02	-5.807008164802799355e-01	1.163719013728963247e+00	2.112613158465495022e+00
1.193099999957709656e+02	-5.790195465936375241e-01	1.160394391380081602e+00	2.112995612908319387e+00
1.201299999957427644e+02	-5.803334318455155572e-01	1.157994593329353616e+00	2.126371831680881286e+00
1.209499999957131422e+02	-5.847878180802951187e-01	1.158569167198450822e+00	2.130957984685645457e+00
1.217699999956849410e+02	-5.892736959146909204e-01	1.163042937285526213e+00	2.139691715219977919e+00
1.225899999956553188e+02	-5.937450391646483805e-01	1.163552586684846846e+00	2.143529373592035103e+00
1.234099999956256966e+02	-6.002478740142209723e-01	1.163050276313418951e+00	2.150310910931720443e+00
1.242299999955974954e+02	-6.098088472015462669e-01	1.160476207317501673e+00	2.151934477958065806e+00
1.250499999955678732e+02	-6.114085792807065767e-01	1.155968771330038836e+00	2.152375131990016399e+00
1.258699999955382509e+02	-6.190301132365239045e-01	1.150498923193499001e+00	2.145871907054338390e+00
1.266899999955100498e+02	-6.256225780234648814e-01	1.147044451905064655e+00	2.138491316967174427e+00
1.275099999954804275e+02	-6.363046727477741360e-01	1.146612191619447829e+00	2.129119041107028210e+00
1.283299999954508053e+02	-6.430182590716991831e-01	1.147226061878146020e+00	2.111628287511876145e+00
1.291499999954226041e+02	-6.507657594259795841e-01	1.143761339357641571e+00	2.103734293906354580e+00
1.299699999953929819e+02	-6.546004672868881435e-01	1.132322244917311815e+00	2.099680251430738220e+00
1.307899999953647807e+02	-6.582874068726769501e-01	1.129963451794863127e+00	2.099807043392761585e+00
1.316099999953365796e+02	-6.620494418113955781e-01	1.126597824517701962e+00	2.098898499889958913e+00
1.324299999953069573e+02	-6.658042094578949799e-01	1.125266368014106844e+00	2.092767550814426336e+00
1.332499999952787562e+02	-6.735977359962295186e-01	1.116902449275623210e+00	2.078524359674151611e+00
1.340699999952491339e+02	-6.824494008723160920e-01	1.106417224290978663e+00	2.083119041107027059e+00
1.348899999952195117e+02	-6.883252900557997878e-01	1.100814110137529722e+00	2.086499631194191018e+00
1.357099999951913105e+02	-6.882762745922132996e-01	1.095115317818094569e+00	2.094144197989174394e+00
1.365299999951616883e+02	-6.922030348212301343e-01	1.087447279194869498e+00	2.106844885816529178e+00
1.373499999951320660e+02	-6.931201053272880719e-01	1.081753612491469507e+00	2.114670287049152719e+00
1.381699999951038649e+02	-6.960105290952097734e-01	1.084960850544726130e+00	2.117805393238193723e+00
1.389899999950742426e+02	-6.980244968308542131e-01	1.082067284815961594e+00	2.121058977162240566e+00
1.398099999950446204e+02	-6.980166626898425264e-01	1.083098543385350832e+00	2.124325032426814808e+00
1.406299999950164192e+02	-6.990742341788014347e-01	1.087049500636858790e+00	2.129734508107448132e+00
1.414499999949867970e+02	-7.022093234514302784e-01	1.098863774794100800e+00	2.140135669561063381e+00
1.422699999949585958e+02	-7.022911192477863107e-01	1.107613124481566569e+00	2.138491102766080232e+00
1.430899999949289736e+02	-7.053777599056217928e-01	1.110464986489731576e+00	2.138886028549431995e+00
1.439099999948993513e+02	-7.093965725027459035e-01	1.114277552108295044e+00	2.141224833300413355e+00
1.447299999948711502e+02	-7.133838935002545512e-01	1.116965394403341083e+00	2.140542852483848790e+00
1.455499999948415280e+02	-7.183324556059281774e-01	1.119697658704023269e+00	2.150039627548170351e+00
1.463699999948119057e+02	-7.221889653434940826e-01	1.115511932861265265e+00	2.162434553331522569e+00
1.471899999947837046e+02	-7.250188283429233049e-01	1.117303996015688972e+00	2.168731786947413198e+00
1.480099999947540823e+02	-7.278704932190099841e-01	1.116172943410637552e+00	2.176956271076897931e+00
1.488299999947244601e+02	-7.296083038503319296e-01	1.113062393269725225e+00	2.188118398503747564e+00
1.496499999946962589e+02	-7.363751836505296744e-01	1.111950134590135253e+00	2.200419789233147405e+00
1.504699999946666367e+02	-7.400911924051942758e-01	1.105957473618027986e+00	2.206912407183960312e+00
1.512899999946384355e+02	-7.397587525450651791e-01	1.105975063877990605e+00	2.212500638745478643e+00
1.521099999946102344e+02	-7.403584846242255990e-01	1.103076372533191130e+00	2.225020277934099511e+00
1.529299999945806121e+02	-7.389800185800425858e-01	1.101225520271384761e+00	2.237714515890096845e+00
1.537499999945524110e+02	-7.405337244751490910e-01	1.097376376548257149e+00	2.241286118997579013e+00
1.545699999945227887e+02	-7.400850079395159264e-01	1.092486227896849682e+00	2.239670651997159201e+00
1.553899999944931665e+02	-7.396459811268414342e-01	1.076642209789756777e+00	2.230992828294104058e+00
1.562099999944649653e+02	-7.410688757620051970e-01	1.064777689218524115e+00	2.222524938823251528e+00
1.570299999944353431e+02	-7.434602787975532756e-01	1.057908043031256407e+00	2.224302319049427989e+00
1.578499999944057208e+02	-7.436336630665302261e-01	1.050075984694912146e+00	2.218117113297185750e+00
1.586699999943775197e+02	-7.469039445650942355e-01	1.047107243264301601e+00	2.231821744036955213e+00
1.594899999943478974e+02	-7.520894409877695308e-01	1.046177798223292044e+00	2.240509746322689288e+00
1.603099999943182752e+02	-7.552167990726924574e-01	1.044123629858765057e+00	2.239415997067644604e+00
1.611299999942900740e+02	-7.562399926358096547e-01	1.040093381035734899e+00	2.240135177704695835e+00
1.619499999942604518e+02	-7.542946777985425344e-01	1.036931574734473394e+00	2.228675602460861604e+00
1.627699999942322506e+02	-7.543033367772211673e-01	1.028744140353036851e+00	2.218324112168260864e+00
1.635899999942040495e+02	-7.573071508944206887e-01	1.029522535198033939e+00	2.212012114453994371e+00
1.644099999941744272e+02	-7.613133874423601011e-01	1.029249673882681293e+00	2.199573324777704730e+00
1.652299999941462261e+02	-7.642639080832868137e-01	1.022918722252265766e+00	2.188885108290877124e+00
1.660499999941166038e+02	-7.672652997697471111e-01	1.024551891309605223e+00	2.187080492625798733e+00
1.668699999940869816e+02	-7.680607848433347318e-01	1.030238025065972174e+00	2.185363176344408576e+00
1.676899999940587804e+02	-7.678635372091411337e-01	1.028837023349745250e+00	2.183714452435915998e+00
1.685099999940291582e+02	-7.715645474838811468e-01	1.027485569255189635e+00	2.185810066046622868e+00
1.693299999939995359e+02	-7.793939465878237938e-01	1.029971803986192702e+00	2.175113535332776848e+00
1.701499999939713348e+02	-7.850513531092494501e-01	1.031594721811462056e+00	2.179597839056571118e+00
1.709699999939417125e+02	-7.926239745547868365e-01	1.040226182330123095e+00	2.192198541958617408e+00
1.717899999939120903e+02	-8.020827417555590477e-01	1.046835431845966280e+00	2.208838737438997946e+00
1.726099999938838891e+02	-8.104349220037855295e-01	1.052408802049563885e+00	2.222329276833056255e+00
1.734299999938542669e+02	-8.157531882216563224e-01	1.059101769960644646e+00	2.223863465918958671e+00
1.742499999938260657e+02	-8.149987815173368455e-01	1.057753732943445657e+00	2.225447540366968457e+00
1.750699999937964435e+02	-8.172201505056208015e-01	1.050479163089415247e+00	2.218075264506822020e+00
1.758899999937668213e+02	-8.204730110935206655e-01	1.043156754152391175e+00	2.210773659576328320e+00
1.767099999937386201e+02	-8.258712175258010602e-01	1.041863390372898657e+00	2.193625867845666821e+00
1.775299999937089979e+02	-8.301022762370435792e-01	1.039689624300888848e+00	2.189236963531484559e+00
1.783499999936793756e+02	-8.374835256541462991e-01	1.038427014217605970e+00	2.181001872417134724e+00
1.791699999936511745e+02	-8.448914218093852568e-01	1.040203700523924635e+00	2.169935144399897098e+00
1.799899999936215522e+02	-8.474010600556911577e-01	1.041932547747249860e+00	2.150822688134061966e+00
1.808099999935919300e+02	-8.520972254689515024e-01	1.037753656059205776e+00	2.144714388981735276e+00
1.816299999935637288e+02	-8.549508488802913808e-01	1.039368031191083563e+00	2.144452276629576826e+00
1.824499999935341066e+02	-8.599255938286149981e-01	1.037060999102164205e+00	2.143057136645131422e+00
1.832699999935059054e+02	-8.630505294827987006e-01	1.035695876698181861e+00	2.141383470055585825e+00
1.840899999934777043e+02	-8.662554053513910057e-01	1.032354673835695680e+00	2.137497790677082232e+00
1.849099999934480820e+02	-8.664360569125871825e-01	1.026033973437349811e+00	2.129572618720243504e+00
1.857299999934198809e+02	-8.667305627185479810e-01	1.014723524271073707e+00	2.118774238725428471e+00
1.865499999933902586e+02	-8.609863096326740850e-01	1.006520713041532344e+00	2.116888559346925103e+00
1.873699999933606364e+02	-8.573607556530440377e-01	9.902939822704949213e-01	2.116772160168674421e+00
1.881899999933324352e+02	-8.527521586885917770e-01	9.771185076598070118e-01	2.122580932947261800e+00
1.890099999933028130e+02	-8.501169149860033913e-01	9.709191135076219448e-01	2.127321113352951709e+00
1.898299999932731907e+02	-8.533847740538276216e-01	9.648034377506753412e-01	2.127323191909705979e+00
1.906499999932449896e+02	-8.534879078313540868e-01	9.626706766069454968e-01	2.124718117693057629e+00
1.914699999932153673e+02	-8.555765070244423232e-01	9.615618350047121510e-01	2.125466398124671308e+00
1.922899999931857451e+02	-8.575585192649850530e-01	9.614427421704090371e-01	2.125314449280500728e+00
1.931099999931575439e+02	-8.614751258755561913e-01	9.641698808550566158e-01	2.132174971776856776e+00
1.939299999931279217e+02	-8.672754558106228195e-01	9.709226476198788980e-01	2.130099929532601966e+00
1.947499999930997205e+02	-8.740224922694166398e-01	9.695199373649733277e-01	2.121694396764384205e+00
1.955699999930700983e+02	-8.816726314986234048e-01	9.740625538723612920e-01	2.111272235542130282e+00
1.963899999930404761e+02	-8.902549426671186872e-01	9.765761252222178168e-01	2.108978944838654446e+00
1.972099999930122749e+02	-8.947258220215892344e-01	9.770486916437943758e-01	2.098908059707908613e+00
1.980299999929826527e+02	-8.981264508846094063e-01	9.754546250569164911e-01	2.091899531279797220e+00
1.988499999929530304e+02	-8.995949078083402828e-01	9.688127193870453846e-01	2.079662361608692667e+00
1.996699999929248293e+02	-8.939737347947036561e-01	9.661656881011392306e-01	2.069107172754152568e+00
2.004899999928952070e+02	-8.924397692876947508e-01	9.584315213426386482e-01	2.070500019980749506e+00
2.013099999928655848e+02	-8.899808991336165542e-01	9.466956460454596378e-01	2.076736975450761413e+00
2.021299999928373836e+02	-8.855874346095092831e-01	9.389016804332175337e-01	2.087797253596641589e+00
2.029499999928077614e+02	-8.832521084231539366e-01	9.361692222133953800e-01	2.093000952158580397e+00
2.037699999927795602e+02	-8.839773430052909609e-01	9.373667139077617172e-01	2.104175550925956983e+00
2.045899999927513591e+02	-8.847146897411265476e-01	9.405624970634499649e-01	2.109408349282459127e+00
2.054099999927217368e+02	-8.854471916154822431e-01	9.407087325974666792e-01	2.121626597741679721e+00
2.062299999926935357e+02	-8.832523664120285334e-01	9.388805962116582027e-01	2.131747154033440061e+00
2.070499999926639134e+02	-8.880623860700541661e-01	9.420148719749267263e-01	2.157990345173714797e+00
2.078699999926342912e+02	-8.989911048343235400e-01	9.400790976523838438e-01	2.172466334670491328e+00
2.086899999926060900e+02	-9.048641076915807657e-01	9.431979965675469924e-01	2.180083666026572775e+00
2.095099999925764678e+02	-9.107540675640154459e-01	9.493066442506403746e-01	2.181813239447396580e+00
2.103299999925468455e+02	-9.185301731916853951e-01	9.463828296988456845e-01	2.176536577197956568e+00
2.111499999925186444e+02	-9.233038563886161176e-01	9.435427335422887918e-01	2.180378392683522737e+00
2.119699999924890221e+02	-9.250218236785339165e-01	9.357538935460818497e-01	2.168151615796190423e+00
2.127899999924593999e+02	-9.287204115225342616e-01	9.279428425470561681e-01	2.160590191271387184e+00
2.136099999924311987e+02	-9.345280087498198940e-01	9.261864647857374067e-01	2.153074494995181887e+00
2.144299999924015765e+02	-9.403428732693244196e-01	9.204403382564880776e-01	2.145386278508353950e+00
2.152499999923733753e+02	-9.452619023106350049e-01	9.126856690338476241e-01	2.127394592735371681e+00
2.160699999923437531e+02	-9.511058359990158806e-01	9.069327083498853748e-01	2.109353021600281597e+00
2.168899999923141308e+02	-9.570297099018059139e-01	8.982036672074198425e-01	2.093234543865276187e+00
2.177099999922859297e+02	-9.568712211594470052e-01	8.864746260649543075e-01	2.080003824065528306e+00
2.185299999922563075e+02	-9.589041044455226537e-01	8.817114141489215129e-01	2.075991352725001793e+00
2.193499999922266852e+02	-9.598740045323667092e-01	8.808576496829380043e-01	2.074149323038342096e+00
2.201699999921984841e+02	-9.589383794180580400e-01	8.770260962197733434e-01	2.080459027994760568e+00
2.209899999921688618e+02	-9.591044963948159863e-01	8.721279097481537956e-01	2.091321629047871333e+00
2.218099999921392396e+02	-9.582875703867521633e-01	8.620674121020925895e-01	2.098119794841593055e+00
2.226299999921110384e+02	-9.605263602857002647e-01	8.569180704447590946e-01	2.097726733413902256e+00
2.234499999920814162e+02	-9.606852099702394288e-01	8.506662164667257997e-01	2.093423049926653956e+00
2.242699999920532150e+02	-9.588900858388325066e-01	8.441871268444750553e-01	2.101025831385453735e+00
2.250899999920250139e+02	-9.581337205992606076e-01	8.443697465639161681e-01	2.110732540681978353e+00
2.259099999919953916e+02	-9.606777367714085525e-01	8.473046281749998521e-01	2.125958889167123278e+00
2.267299999919671905e+02	-9.613356071883210063e-01	8.508294605032853397e-01	2.150230965900867375e+00
2.275499999919375682e+02	-9.642962814476930822e-01	8.517990177611153291e-01	2.173205809018719847e+00
2.283699999919079460e+02	-9.645113109347311919e-01	8.532167170258451172e-01	2.196924989655771210e+00
2.291899999918797448e+02	-9.600388339871880339e-01	8.520757241427627804e-01	2.209554792352379504e+00
2.300099999918501226e+02	-9.578740057435832789e-01	8.464307123495745655e-01	2.220598227843129990e+00
2.308299999918205003e+02	-9.559465757124672169e-01	8.421757522482241631e-01	2.240175852419782565e+00
2.316499999917922992e+02	-9.593389065389884562e-01	8.403723512311309651e-01	2.271749319882926610e+00
2.324699999917626769e+02	-9.660122393313123057e-01	8.370102580662250880e-01	2.297576371270117601e+00
2.332899999917330547e+02	-9.719181254746448451e-01	8.333252510911157707e-01	2.316401344100553761e+00
2.341099999917048535e+02	-9.768651929405521850e-01	8.281806472115371687e-01	2.335866726612464195e+00
2.349299999916752313e+02	-9.818292174216370904e-01	8.237233807538252295e-01	2.332286380875776111e+00
2.357499999916470301e+02	-9.897544830108873093e-01	8.191140543537416274e-01	2.316065625457614185e+00
2.365699999916188290e+02	-9.884689971257855090e-01	8.233031203896158390e-01	2.306379059125354125e+00
2.373899999915892067e+02	-9.969703373355919274e-01	8.183879655661122632e-01	2.297813049084854065e+00
2.382099999915610056e+02	-9.992536587788276581e-01	8.244130118888672865e-01	2.267714928515206285e+00
2.390299999915313833e+02	-1.001297159578835139e+00	8.284483094436918549e-01	2.238105482983955508e+00
2.398499999915017611e+02	-9.991323313352307167e-01	8.345792851645029709e-01	2.200541765701303110e+00
2.406699999914735599e+02	-9.958197348165059859e-01	8.359169940653918829e-01	2.170160961413045708e+00
2.414899999914439377e+02	-9.913036541156483583e-01	8.343025420492735655e-01	2.152152218783840887e+00
2.423099999914143154e+02	-9.865695546482194933e-01	8.369119086000157415e-01	2.121066569554719727e+00
2.431299999913861143e+02	-9.817288682282455659e-01	8.417946413392902727e-01	2.109509087942331274e+00
2.439499999913564920e+02	-9.777622154098082330e-01	8.430652123585451463e-01	2.103486009616938546e+00
2.447699999913268698e+02	-9.826865532080851784e-01	8.337748778181290898e-01	2.077739593540985474e+00
2.455899999912986686e+02	-9.764316311316258989e-01	8.329355974887910907e-01	2.060556680546591135e+00
2.464099999912690464e+02	-9.760168286263483095e-01	8.265200347516776791e-01	2.068269839714472536e+00
2.472299999912408452e+02	-9.775172410451818950e-01	8.196802495491605223e-01	2.063866599704103244e+00
2.480499999912112230e+02	-9.766760907297205030e-01	8.132436794747280873e-01	2.066157811850824366e+00
2.488699999911816008e+02	-9.755563608791966157e-01	8.182872087689048168e-01	2.073345096159821210e+00
2.496899999911533996e+02	-9.781362496169522247e-01	8.208262142797964067e-01	2.060029369734233562e+00
2.505099999911237774e+02	-9.833430840207981749e-01	8.189563741733885127e-01	2.056640893822238692e+00
2.513299999910941551e+02	-9.861235706144603208e-01	8.136093469025481584e-01	2.049628636682805372e+00
2.521499999910659540e+02	-9.905092009975555722e-01	8.085869419805898906e-01	2.041928163056545120e+00
2.529699999910363317e+02	-9.975169321852614956e-01	8.039472497225763625e-01	2.049699521813551417e+00
2.537899999910067095e+02	-1.011219437099768248e+00	7.987586116756411059e-01	2.061543630056965171e+00
2.546099999909785083e+02	-1.021665164355868738e+00	7.969919826822525755e-01	2.069645479337935079e+00
2.554299999909488861e+02	-1.024808087769509379e+00	7.954850515679693368e-01	2.074100683267166900e+00
2.562499999909206849e+02	-1.030786285892852927e+00	7.913437477308474799e-01	2.078840649471762614e+00
2.570699999908924838e+02	-1.035553732541843797e+00	7.824775186209363964e-01	2.073277146390203995e+00
2.578899999908628615e+02	-1.036115272577962543e+00	7.778077714590325709e-01	2.077528651757496903e+00
2.587099999908346604e+02	-1.036698614490738413e+00	7.722576220046117879e-01	2.077821728259878764e+00
2.595299999908050381e+02	-1.041218973204282472e+00	7.659090801142331983e-01	2.090233282497266476e+00
2.603499999907754159e+02	-1.041816849701496350e+00	7.627331006303657013e-01	2.092621972610354764e+00
2.611699999907472147e+02	-1.037492243982379492e+00	7.676186285389179353e-01	2.089790335707467861e+00
2.619899999907175925e+02	-1.033259690631370242e+00	7.705109906021835320e-01	2.071786178593959082e+00
2.628099999906879702e+02	-1.029094965341072365e+00	7.693965185107356497e-01	2.047657308075180982e+00
2.636299999906597691e+02	-1.028993223250006084e+00	7.623196342702110995e-01	2.032493102091577075e+00
2.644499999906301468e+02	-1.027031982141840771e+00	7.602478756457213827e-01	2.016276932189111193e+00
2.652699999906005246e+02	-1.026114344786989818e+00	7.542444585683648617e-01	2.000052448059626897e+00
2.660899999905723234e+02	-1.027339630845779617e+00	7.472974232673931239e-01	1.989879927849004693e+00
2.669099999905427012e+02	-1.029630322534541120e+00	7.393794331239528228e-01	1.980622186811448415e+00
2.677299999905145000e+02	-1.034109963820996958e+00	7.313469708890647514e-01	1.981106704736336654e+00
2.685499999904862989e+02	-1.039633208860767155e+00	7.232615439551483005e-01	1.997447802245165382e+00
2.693699999904566766e+02	-1.046289687591219542e+00	7.111351120929523262e-01	2.015855413570137422e+00
2.701899999904284755e+02	-1.049931631737233584e+00	7.020291826948958924e-01	2.038142468603349577e+00
2.710099999903988532e+02	-1.052508170253276587e+00	6.958924996006297103e-01	2.080367166933926981e+00
2.718299999903692310e+02	-1.056174338706687532e+00	6.947096859620488507e-01	2.129722814340036852e+00
2.726499999903410298e+02	-1.058855041744536596e+00	6.894551136989783835e-01	2.178284238864840905e+00
2.734699999903114076e+02	-1.065635064442712610e+00	6.870570241869284889e-01	2.222016105043512102e+00
2.742899999902817854e+02	-1.077463535755682322e+00	6.895940102051021370e-01	2.254818642151836361e+00
2.751099999902535842e+02	-1.078279894914953241e+00	6.870199412091845259e-01	2.298650279054723189e+00
2.759299999902239620e+02	-1.074130168104579841e+00	6.843809477434908972e-01	2.322729264211393918e+00
2.767499999901943397e+02	-1.072953794556070317e+00	6.776924066561256232e-01	2.324932962773333500e+00
2.775699999901661386e+02	-1.075767731284602347e+00	6.770072826461172033e-01	2.325109640097464681e+00
2.783899999901365163e+02	-1.074700367119377997e+00	6.751564303843109460e-01	2.324579393923978277e+00
2.792099999901083152e+02	-1.072511881417169910e+00	6.733397488960712884e-01	2.308344302809628434e+00
2.800299999900786929e+02	-1.071274947100168351e+00	6.774427660899503545e-01	2.280084269014224230e+00
2.808499999900490707e+02	-1.073113108136096505e+00	6.744706075819829616e-01	2.261639243667671550e+00
2.816699999900208695e+02	-1.077931889726106984e+00	6.724796551485542340e-01	2.247986362645670422e+00
2.824899999899912473e+02	-1.071731291870199998e+00	6.614459892481672210e-01	2.232352188634459722e+00
2.833099999899616250e+02	-1.075600944505744172e+00	6.563610671874305913e-01	2.201890534833870650e+00
2.841299999899334239e+02	-1.080434260680192882e+00	6.532761451266936303e-01	2.171300010514503942e+00
2.849499999899038016e+02	-1.081303913315736720e+00	6.521997657593487929e-01	2.157460059384598949e+00
2.857699999898741794e+02	-1.079122694905747082e+00	6.480294167646953873e-01	2.137522416087233257e+00
2.865899999898459782e+02	-1.080842156835431389e+00	6.428556506926855763e-01	2.132580615676358704e+00
2.874099999898163560e+02	-1.087777215100946382e+00	6.355520356811233951e-01	2.132499551962933726e+00
2.882299999897881548e+02	-1.091809170596049317e+00	6.222210840507077512e-01	2.140333267422574792e+00
2.890499999897599537e+02	-1.096894419567424839e+00	6.138217908731588013e-01	2.131137883087653506e+00
2.898699999897303314e+02	-1.092066876045428625e+00	6.043319451456582447e-01	2.121967441433785684e+00
2.906899999897021303e+02	-1.094256289538610316e+00	5.987566724842418031e-01	2.117705543282720537e+00
2.915099999896725080e+02	-1.092467504908449127e+00	5.942070279030001734e-01	2.118052876461813394e+00
2.923299999896428858e+02	-1.087676297847548268e+00	5.915873332359476988e-01	2.105265103451864128e+00
2.931499999896146846e+02	-1.086998945031412145e+00	5.897489456180688983e-01	2.099703893128153975e+00
2.939699999895850624e+02	-1.089391842706726177e+00	5.838575933011623809e-01	2.103271553323221355e+00
2.947899999895554402e+02	-1.089898594626805384e+00	5.788944823597657052e-01	2.096774778258900351e+00
2.956099999895272390e+02	-1.090511933499430652e+00	5.747963968627816111e-01	2.088215646491943911e+00
2.964299999894976168e+02	-1.089040487296166759e+00	5.686368039733779023e-01	2.084610786476389865e+00
2.972499999894679945e+02	-1.086520592478109393e+00	5.664362061556947880e-01	2.085947726871709484e+00
2.980699999894397934e+02	-1.086937714460820548e+00	5.651741009455920617e-01	2.084147482521233385e+00
2.988899999894101711e+02	-1.084369371027969597e+00	5.638658651911740982e-01	2.083440773224708664e+00
2.997099999893819700e+02	-1.089798605164379097e+00	5.613850670302450441e-01	2.075010511976530747e+00
3.005299999893523477e+02	-1.097276287915581960e+00	5.557966309325814702e-01	2.084727828257920912e+00
3.013499999893227255e+02	-1.101669185590896216e+00	5.532167375283095767e-01	2.087457615879837913e+00
3.021699999892945243e+02	-1.101049971112512349e+00	5.485240805712683354e-01	2.091135439582892719e+00
3.029899999892649021e+02	-1.099353238850458547e+00	5.477682076831290603e-01	2.098644900188834317e+00
3.038099999892352798e+02	-1.100501471021065658e+00	5.460225860270595533e-01	2.105193853373112045e+00
3.046299999892070787e+02	-1.104579452700222175e+00	5.461488239701154379e-01	2.103834263054586096e+00
3.054499999891774564e+02	-1.110705882994172056e+00	5.432101374433950802e-01	2.105520400984659091e+00
3.062699999891478342e+02	-1.114808088980725254e+00	5.352372801431081184e-01	2.106302152525438842e+00
3.070899999891196330e+02	-1.118951476289852920e+00	5.262029154504014317e-01	2.106004918909547108e+00
3.079099999890900108e+02	-1.117043992553447884e+00	5.200967921332053656e-01	2.111587129001895935e+00
3.087299999890618096e+02	-1.114197069585534328e+00	5.168932821113444431e-01	2.120658014132641878e+00
3.095499999890336085e+02	-1.112367103632798226e+00	5.106607269319521913e-01	2.129365151831353220e+00
3.103699999890039862e+02	-1.114457197465652971e+00	5.083632472827835924e-01	2.139918476330233243e+00
3.111899999889757851e+02	-1.119578782898123404e+00	5.040264712440135630e-01	2.145530000418238270e+00
3.120099999889461628e+02	-1.120690678607634938e+00	5.016452731996067227e-01	2.155199724095368641e+00
3.128299999889165406e+02	-1.120911583700431757e+00	5.001871909146757833e-01	2.165977532723732502e+00
3.136499999888883394e+02	-1.117045281286600522e+00	4.985633803779470075e-01	2.171830169395257304e+00
3.144699999888587172e+02	-1.115244384502740438e+00	5.017652988960286109e-01	2.176666177612746722e+00
3.152899999888290949e+02	-1.113353857781512524e+00	5.037912379302433852e-01	2.183383708095230524e+00
3.161099999888008938e+02	-1.113477865644722620e+00	5.025010973089675259e-01	2.183026410534553374e+00
3.169299999887726926e+02	-1.113563114616098249e+00	4.998760831067397548e-01	2.181097295665299196e+00
3.177499999887714921e+02	-1.112638673864514871e+00	4.948803160113151578e-01	2.174536085341588709e+00
3.185699999887987133e+02	-1.111813552773258218e+00	4.864300776274560478e-01	2.154030996050249058e+00
3.193899999888515140e+02	-1.110952095220906433e+00	4.764126044023927475e-01	2.133461471499520812e+00
3.202099999889327364e+02	-1.113180267605922813e+00	4.667236754767472573e-01	2.113891946948792899e+00
3.210299999890395384e+02	-1.115435086729075875e+00	4.605119337155342274e-01	2.096120802392879234e+00
3.218499999891733410e+02	-1.116803760096993559e+00	4.567568766546132863e-01	2.087439035777408858e+00
3.226699999893355653e+02	-1.117230571802663830e+00	4.513662432053556217e-01	2.085056581334583825e+00
3.234899999895233691e+02	-1.115776082614577724e+00	4.503366162904038905e-01	2.066023324426512264e+00
3.243099999897381736e+02	-1.114539612193062634e+00	4.517995533879896053e-01	2.055039952880547638e+00
3.251299999899799786e+02	-1.112412151154833051e+00	4.548438985093856690e-01	2.038145959275026176e+00
3.259499999902203626e+02	-1.111493019160216145e+00	4.584047271848155081e-01	2.022393307528810080e+00
3.267699999904607466e+02	-1.108767681624772683e+00	4.646785213622864896e-01	2.014750819290581418e+00
3.275899999907025517e+02	-1.106282164732558027e+00	4.667609592077850422e-01	2.002039738679454395e+00
3.284099999909429357e+02	-1.098946838546202898e+00	4.656827944175213063e-01	1.990247594354902949e+00
3.292299999911847408e+02	-1.088766547927186856e+00	4.635533734669072814e-01	1.973511571062722236e+00
3.300499999914265459e+02	-1.085559610570034472e+00	4.625213392209586716e-01	1.961494942608686287e+00
3.308699999916669299e+02	-1.084330871336224744e+00	4.627319174673316104e-01	1.951293322603501634e+00
3.316899999919087350e+02	-1.083978588134691723e+00	4.603132486069011486e-01	1.952143666517178300e+00
3.325099999921491190e+02	-1.082323501090699081e+00	4.583524681122618794e-01	1.958122880949633826e+00
3.333299999923895029e+02	-1.082438283126436751e+00	4.518529930607709244e-01	1.963095859711825764e+00
3.341499999926313080e+02	-1.082187278120483542e+00	4.509292955438756190e-01	1.971688462587946944e+00
3.349699999928716920e+02	-1.082463899120293283e+00	4.526309231832474911e-01	1.981270672680295775e+00
3.357899999931120760e+02	-1.082302060156221213e+00	4.589390820534249293e-01	1.999125173707481995e+00
3.366099999933538811e+02	-1.080670269628652091e+00	4.630126662514923996e-01	2.007879904010452687e+00
3.374299999935942651e+02	-1.086520078922792232e+00	4.657594146888201503e-01	2.027574356167543890e+00
3.382499999938346491e+02	-1.086987144160063590e+00	4.671861615201212681e-01	2.034420542967712020e+00
3.390699999940764542e+02	-1.085926119496084974e+00	4.673509970604595165e-01	2.038206451621999982e+00
3.398899999943168382e+02	-1.086562290989646851e+00	4.700745247486100564e-01	2.048695126660397214e+00
3.407099999945586433e+02	-1.089941684824803136e+00	4.693738299713565709e-01	2.052210822936602064e+00
3.415299999948004483e+02	-1.094066723432293164e+00	4.662113248777752239e-01	2.051603884364293418e+00
3.423499999950408323e+02	-1.099092442379455914e+00	4.604913313018806909e-01	2.054086323732426500e+00
3.431699999952826374e+02	-1.100035798681470611e+00	4.552582712493090100e-01	2.057602020008632238e+00
3.439899999955230214e+02	-1.099933128799430726e+00	4.525070191040250212e-01	2.059136423295627516e+00
3.448099999957634054e+02	-1.102801389748515382e+00	4.531384796226859968e-01	2.061745654625784852e+00
3.456299999960052105e+02	-1.100759280634967308e+00	4.520159697110260888e-01	2.060446342453139401e+00
3.464499999962455945e+02	-1.098814068751006623e+00	4.491394893690450196e-01	2.059253036674972837e+00
3.472699999964859785e+02	-1.097140169109889651e+00	4.443774811185118856e-01	2.055107537702158815e+00
3.480899999967277836e+02	-1.095611615313153431e+00	4.388392914348397955e-01	2.045030631102242591e+00
3.489099999969681676e+02	-1.090296235421508664e+00	4.315385886274545335e-01	2.032930860378027837e+00
3.497299999972085516e+02	-1.084152848112380774e+00	4.293933628397971214e-01	2.026752104497142604e+00
3.505499999974503567e+02	-1.079067599141005696e+00	4.244839153897482786e-01	2.018629469648627772e+00
3.513699999976907407e+02	-1.078120428721792035e+00	4.166240155613710749e-01	2.004550484491957718e+00
3.521899999979325457e+02	-1.076236241501810076e+00	4.078580853603017142e-01	1.986307293351682990e+00
3.530099999981729297e+02	-1.076582185202096920e+00	4.011622052450436460e-01	1.972985117054738113e+00
3.538299999984133137e+02	-1.078051672870108169e+00	3.946012996853736077e-01	1.962559012920068957e+00
3.546499999986551188e+02	-1.080576876445130896e+00	3.881531576784725823e-01	1.952887639088370708e+00
3.554699999988955028e+02	-1.082080278143497498e+00	3.867306437517463724e-01	1.951185086905355304e+00
3.562899999991358868e+02	-1.081634550887396795e+00	3.842978785929503927e-01	1.950416020906196479e+00
3.571099999993776919e+02	-1.083200935784994545e+00	3.847967718870216047e-01	1.948528477172031925e+00
3.579299999996180759e+02	-1.087801234712947984e+00	3.803400871867288480e-01	1.945653404778394879e+00
3.587499999998584599e+02	-1.088449982255694559e+00	3.697877243204504283e-01	1.949711818568613975e+00
3.595700000001002650e+02	-1.091130221398056932e+00	3.592353614541716755e-01	1.958782703699359695e+00
3.603900000003406490e+02	-1.098902512908527029e+00	3.475565667256972913e-01	1.974024030483973569e+00
3.612100000005824540e+02	-1.098696606295654687e+00	3.347803852925579915e-01	1.981402542014383261e+00
3.620300000008242591e+02	-1.097553682882013382e+00	3.268999830000406948e-01	1.979783132101547327e+00
3.628500000010646431e+02	-1.095485854821302230e+00	3.189034000773974253e-01	1.971338320956087964e+00
3.636700000013064482e+02	-1.099488277252041790e+00	3.047513401350267492e-01	1.980918452491682524e+00
3.644900000015468322e+02	-1.096553682882013048e+00	3.014694312531028819e-01	1.973527683821839851e+00
3.653100000017872162e+02	-1.097614243650504973e+00	2.940713417410529829e-01	1.974170172060068396e+00
3.661300000020290213e+02	-1.094728097895270036e+00	2.884545592781777024e-01	1.973875017000931820e+00
3.669500000022694053e+02	-1.093950961523320720e+00	2.867472242653507641e-01	1.974750303595662393e+00
3.677700000025097893e+02	-1.094340972872408724e+00	2.828194877630197390e-01	1.979712889574081869e+00
3.685900000027515944e+02	-1.089743096375195508e+00	2.787448169343527127e-01	1.985623511633638927e+00
3.694100000029919784e+02	-1.095234849815349465e+00	2.754787897737134839e-01	2.002430205855472156e+00
3.702300000032323624e+02	-1.099678154640710837e+00	2.681187929857659080e-01	2.028153757807125590e+00
3.710500000034741674e+02	-1.105073010851278070e+00	2.645879423299860034e-01	2.066893938212814863e+00
3.718700000037145514e+02	-1.102567186722172465e+00	2.630092525912127721e-01	2.075598783153677740e+00
3.726900000039563565e+02	-1.109124345792298572e+00	2.463605127666286254e-01	2.091324413662086101e+00
3.735100000041981616e+02	-1.103698461877602011e+00	2.376041350053096635e-01	2.089037572829967715e+00
3.743300000044385456e+02	-1.103323449008438706e+00	2.287144912270813457e-01	2.104630175706089013e+00
3.751500000046803507e+02	-1.103909677247440380e+00	2.237223351281535932e-01	2.112933859193336872e+00
3.759700000049207347e+02	-1.100384473672417318e+00	2.227096765650861399e-01	2.125094122264525431e+00
3.767900000051611187e+02	-1.095885916835530161e+00	2.215842544492488964e-01	2.123352077503175117e+00
3.776100000054029238e+02	-1.085268660892398929e+00	2.204588323334118194e-01	2.107680703671476863e+00
3.784300000056433078e+02	-1.076673206825925044e+00	2.221608478110639051e-01	2.081123650461275343e+00
3.792500000058836918e+02	-1.065978433099124656e+00	2.198543205953241153e-01	2.044560361580810781e+00
3.800700000061254968e+02	-1.064177072419778325e+00	2.174931201418779658e-01	2.041866123624813234e+00
3.808900000063658808e+02	-1.063290926664543168e+00	2.180089049035922877e-01	2.053182278452588161e+00
3.817100000066062648e+02	-1.069409625770787464e+00	2.154443883474254362e-01	2.079523375961417120e+00
3.825300000068480699e+02	-1.064322418264159076e+00	2.198849974072935309e-01	2.064916437389108239e+00
3.833500000070884539e+02	-1.061181917281257991e+00	2.201837977568605054e-01	2.048517354492247478e+00
3.841700000073302590e+02	-1.060995390114302994e+00	2.214040053272242625e-01	2.030226356546619648e+00
3.849900000075706430e+02	-1.063682896548885148e+00	2.196122531268399070e-01	2.022812723752477115e+00
3.858100000078110270e+02	-1.071312264645714718e+00	2.167043202963293835e-01	2.039251513428766760e+00
3.866300000080528321e+02	-1.076818088774820215e+00	2.107775935403575218e-01	2.056659124753739132e+00
3.874500000082932161e+02	-1.083338447488364276e+00	2.057722740051828036e-01	2.084952415457214325e+00
3.882700000085336001e+02	-1.086737684664923931e+00	2.037362007737980596e-01	2.086503447198245986e+00
3.890900000087754051e+02	-1.078199905040715834e+00	2.076198262245318726e-01	2.056046164712259650e+00
3.899100000090157891e+02	-1.070577340340618688e+00	2.045017431365874494e-01	2.028601353566799936e+00
3.907300000092561731e+02	-1.068945085917562654e+00	1.963324038882932610e-01	2.026220977680729618e+00
3.915500000094979782e+02	-1.067186865096043213e+00	1.902450744965586138e-01	2.024927901178347867e+00
3.923700000097383622e+02	-1.064363238644552734e+00	1.801748304916072629e-01	2.023539211065259913e+00
3.931900000099801673e+02	-1.056558991638979927e+00	1.781131291800477356e-01	2.011113106930590977e+00
3.940100000102219724e+02	-1.045723253033791211e+00	1.740428851750961126e-01	1.986896937028124421e+00
3.948300000104623564e+02	-1.035889936859342608e+00	1.700375656399210067e-01	1.970874072903824548e+00
3.956500000107041615e+02	-1.025066310407852122e+00	1.669673216349696898e-01	1.942990472082075870e+00
3.964700000109445455e+02	-1.012325046601511458e+00	1.627416006102908874e-01	1.912934351049705217e+00
3.972900000111849295e+02	-1.010411790212653038e+00	1.526303516770594892e-01	1.918842894552508005e+00
3.981100000114267345e+02	-1.007522758131191853e+00	1.524473441193384127e-01	1.923896937028124476e+00
3.989300000116671185e+02	-1.004568320419759297e+00	1.533514720342122328e-01	1.918029964660411313e+00
3.997500000119075025e+02	-9.966720210460788820e-01	1.611086656227501135e-01	1.909888622801106273e+00
4.005700000121493076e+02	-9.897442300727824493e-01	1.677855578934066560e-01	1.893545660936616581e+00
4.013900000123896916e+02	-9.897364988850767542e-01	1.632984304509438600e-01	1.883306626909851067e+00
4.022100000126300756e+02	-9.896778966518380294e-01	1.628386396273341918e-01	1.874026021747995818e+00
4.030300000128718807e+02	-9.885902252497229536e-01	1.593685975716546410e-01	1.858608231840344960e+00
4.038500000131122647e+02	-9.894323033561573943e-01	1.549105152867234492e-01	1.852082356981460620e+00
4.046700000133540698e+02	-9.891726393715251087e-01	1.506027844054847187e-01	1.842514910987486321e+00
4.054900000135944538e+02	-9.858669492028391268e-01	1.472472144412531880e-01	1.830872636950350962e+00
4.063100000138348378e+02	-9.854377150664292984e-01	1.459616945628328111e-01	1.821145142086282087e+00
4.071300000140766429e+02	-9.860448173911149361e-01	1.475958733665310441e-01	1.820442589903266573e+00
4.079500000143170269e+02	-9.876398075621021233e-01	1.453308559522506482e-01	1.814825258547184905e+00
4.087700000145574109e+02	-9.881766593953370537e-01	1.411683508586696334e-01	1.816166356056013287e+00
4.095900000147992159e+02	-9.848225206118574881e-01	1.441305690886063029e-01	1.822532396245895692e+00
4.104100000150395999e+02	-9.813981313369271042e-01	1.431423349402144996e-01	1.825923379116832113e+00
4.112300000152799839e+02	-9.789349831701620319e-01	1.451130958635429846e-01	1.830322676214786615e+00
4.120500000155217890e+02	-9.754621452804379533e-01	1.460958165576196066e-01	1.832682480734405317e+00
4.128700000157621730e+02	-9.740740924666029255e-01	1.440563262488781804e-01	1.847106720513413292e+00
4.136900000160039781e+02	-9.767369106983011529e-01	1.460544237910598453e-01	1.857693087719270997e+00
4.145100000162457832e+02	-9.754820915751485355e-01	1.420508127945632748e-01	1.860329340287235844e+00
4.153300000164861672e+02	-9.752926780819671793e-01	1.330950408810600838e-01	1.867975985638973491e+00
4.161500000167279723e+02	-9.740160570821575492e-01	1.261819824345143948e-01	1.879749422952734950e+00
4.169700000169683562e+02	-9.708339108811951945e-01	1.252313361370459566e-01	1.886624709547466416e+00
4.177900000172087402e+02	-9.705330655739887735e-01	1.233712423895287486e-01	1.891406461088245505e+00
4.186100000174505453e+02	-9.682031510979062228e-01	1.205384852608649138e-01	1.896279669126221812e+00
4.194300000176909293e+02	-9.638296328685094227e-01	1.167723611406556172e-01	1.904246412218149942e+00
4.202500000179313133e+02	-9.635045632539062099e-01	1.130011114044112558e-01	1.912443875109826052e+00
4.210700000181731184e+02	-9.621092431478523999e-01	1.132230275134535474e-01	1.912894921925549330e+00
4.218900000184135024e+02	-9.576509398425665509e-01	1.085218278630204619e-01	1.911449896578996333e+00
4.227100000186538864e+02	-9.541659897991445760e-01	1.068018342871260851e-01	1.905969535767617185e+00
4.235300000188956915e+02	-9.475865649568749882e-01	1.061057602527279847e-01	1.888418504026585953e+00
4.243500000191360755e+02	-9.449611139305515994e-01	1.014985302296027847e-01	1.871746915993794280e+00
4.251700000193778806e+02	-9.442266535209425937e-01	9.089813436119113799e-02	1.868121056209600894e+00
4.259900000196182646e+02	-9.395043052650321469e-01	8.433703488238092350e-02	1.850530531890234309e+00
4.268100000198586486e+02	-9.397649999939439169e-01	8.270417677908063758e-02	1.837703052100856604e+00
4.276300000201004536e+02	-9.450838330606080584e-01	8.106448452106729263e-02	1.824861022414197231e+00
4.284500000203408376e+02	-9.453348380665610451e-01	8.551192773564864069e-02	1.808912986333059525e+00
4.292700000205812216e+02	-9.455979552262123722e-01	7.995253679551714288e-02	1.798727994781910589e+00
4.300900000208230267e+02	-9.458005116173716642e-01	7.931797015353901636e-02	1.790324754771540849e+00
4.309100000210634107e+02	-9.488819464715469998e-01	7.277053898415532240e-02	1.798817586923446621e+00
4.317300000213037947e+02	-9.490287869556939260e-01	6.521627366005802728e-02	1.807287554951053421e+00
4.325500000215455998e+02	-9.491732050091012951e-01	6.261587779164638767e-02	1.815967457210863056e+00
4.333700000217859838e+02	-9.493466922313849032e-01	6.105819539019296388e-02	1.814876000713665727e+00
4.341900000220277889e+02	-9.505226018844081803e-01	5.340312628407488382e-02	1.821911336178492213e+00
4.350100000222695940e+02	-9.458438573818117590e-01	4.583519265055179676e-02	1.827738815967869801e+00
4.358300000225099780e+02	-9.401869147558724604e-01	3.921941993403521565e-02	1.831466525033032200e+00
4.366500000227517830e+02	-9.385832656062060853e-01	2.652847151567225975e-02	1.836239962346793320e+00
4.374700000229921670e+02	-9.339989959024572741e-01	2.488536218030184405e-02	1.830996771206518714e+00
4.382900000232325510e+02	-9.294898215516387285e-01	2.026275530907178241e-02	1.817718244601418176e+00
4.391100000234743561e+02	-9.230194060926549815e-01	1.956838981335221050e-02	1.793310847477539882e+00
4.399300000237147401e+02	-9.225683700795881403e-01	2.089794385912942254e-02	1.778820308083481683e+00
4.407500000239551241e+02	-9.213741117249272250e-01	2.107202088517876742e-02	1.777049163527568476e+00
4.415700000241969292e+02	-9.191919655239649822e-01	2.317946490277300597e-02	1.769109655874542275e+00
4.423900000244373132e+02	-9.180340436303993101e-01	2.525102960812262293e-02	1.767989313783875804e+00
4.432100000246776972e+02	-9.198712768753546376e-01	2.127475523047887840e-02	1.771191147990154535e+00
4.440300000249195023e+02	-9.197400017199255373e-01	1.927285277266044261e-02	1.767494831477402606e+00
4.448500000251598863e+02	-9.165651228111820759e-01	1.433587478461842077e-02	1.767769415170088010e+00
4.456700000254016913e+02	-9.164822962705466702e-01	1.038522848715004582e-02	1.776921364014258931e+00
4.464900000256434964e+02	-9.174043145913906017e-01	2.422622418933073271e-03	1.791133591004309356e+00
4.473100000258838804e+02	-9.174377647262593749e-01	-3.480184795542307259e-03	1.813522495318491634e+00
4.481300000261256855e+02	-9.164276111078142328e-01	-8.439373786402627059e-03	1.826990384789344279e+00
4.489500000263660695e+02	-9.163617415823562817e-01	-1.330117607259833322e-02	1.829661972822135940e+00
4.497700000266064535e+02	-9.173225187950347914e-01	-1.812880758522723498e-02	1.843400074671070588e+00
4.505900000268482586e+02	-9.162421146851387199e-01	-2.082317308094694397e-02	1.859285754049573525e+00
4.514100000270886426e+02	-9.141568657137633114e-01	-1.756537765965955622e-02	1.861142333633514223e+00
4.522300000273290266e+02	-9.140062111124168664e-01	-1.621702968842111611e-02	1.873861728471659216e+00
4.530500000275708317e+02	-9.129354967254795783e-01	-1.188235002660924591e-02	1.880587358980067458e+00
4.538700000278112157e+02	-9.118308683081869370e-01	-1.255792159686741800e-02	1.882410681655936724e+00
4.546900000280515997e+02	-9.098400941356583616e-01	-1.024374439919508752e-02	1.887244397115578121e+00
4.555100000282934047e+02	-9.038226732249939888e-01	-8.999617287334870860e-03	1.884030305769865965e+00
4.563300000285337887e+02	-8.967907177298916066e-01	-8.748656020761025331e-03	1.883853628445734785e+00
4.571500000287755938e+02	-8.887200033429539792e-01	-1.245498128722921823e-02	1.877568866170370443e+00
4.579700000290159778e+02	-8.807219618782071713e-01	-1.410663331599124742e-02	1.868097033787102568e+00
4.587900000292563618e+02	-8.756924288138439039e-01	-1.775486826739616428e-02	1.857558687587691715e+00
4.596100000294981669e+02	-8.696241368576465014e-01	-2.136380682919956225e-02	1.851120112112495608e+00
4.604300000297385509e+02	-8.635267757325724158e-01	-2.501887593531755549e-02	1.845700243648089600e+00
4.612500000299789349e+02	-8.584318370382379992e-01	-2.462268888108596829e-02	1.838166054562187401e+00
4.620700000302207400e+02	-8.522133543761802876e-01	-2.325725552306448160e-02	1.833752421768044982e+00
4.628900000304611240e+02	-8.468180342701262520e-01	-2.190207339711314552e-02	1.829432324027854495e+00
4.637100000307015080e+02	-8.473427739496630640e-01	-2.348196680138468079e-02	1.835180818660562041e+00
4.645300000309433130e+02	-8.467899958455297194e-01	-2.502427235473341643e-02	1.844110147730909643e+00
4.653500000311836970e+02	-8.450555354359210458e-01	-2.657853767883029336e-02	1.853083126493101140e+00
4.661700000314255021e+02	-8.441636170282328377e-01	-2.922848116891341164e-02	1.855060262368801727e+00
4.669900000316673072e+02	-8.411311976376442123e-01	-3.088867589106670045e-02	1.850796285660982088e+00
4.678100000319076912e+02	-8.400527520630010070e-01	-3.757279015471635258e-02	1.847415909774911658e+00
4.686300000321494963e+02	-8.358410727976760546e-01	-4.320052264198129266e-02	1.844166482964374021e+00
4.694500000323898803e+02	-8.335276514412847115e-01	-5.295981260747755631e-02	1.844927448937608627e+00
4.702700000326302643e+02	-8.330301253486771529e-01	-6.062855002302196955e-02	1.840530444597502369e+00
4.710900000328720694e+02	-8.324429693187018753e-01	-6.622211173672028217e-02	1.840041983760198896e+00
4.719100000331124534e+02	-8.316620188295527072e-01	-6.880542221834887173e-02	1.831609643955266264e+00
4.727300000333528374e+02	-8.288083954182133839e-01	-7.243315470561385860e-02	1.821002705382957165e+00
4.735500000335946424e+02	-8.258869439461625772e-01	-7.605576157684357241e-02	1.822173361237918732e+00
4.743700000338350264e+02	-8.219218887207979662e-01	-8.257073051133884123e-02	1.826348174206388952e+00
4.751900000340754104e+02	-8.189810578028295929e-01	-7.814208122221889818e-02	1.829718371509780228e+00
4.760100000343172155e+02	-8.189796661163702973e-01	-7.461433668975613054e-02	1.833065704688872533e+00
4.768300000345575995e+02	-8.200267230447036981e-01	-7.210367754407709384e-02	1.838288324462695522e+00
4.776500000347994046e+02	-8.169381238516151278e-01	-6.953151100597772249e-02	1.842594086506698314e+00
4.784700000350412097e+02	-8.129682237647711807e-01	-6.594567615845221831e-02	1.854072368761322753e+00
4.792900000352815937e+02	-8.088626675565052659e-01	-6.633933884678669402e-02	1.853671207307707736e+00
4.801100000355233988e+02	-8.019484833766737930e-01	-6.574496130586951481e-02	1.853365659464798698e+00
4.809300000357637828e+02	-8.040464113505403354e-01	-7.011812153006397041e-02	1.853161960902859340e+00
4.817500000360041668e+02	-8.061080028633121897e-01	-7.242123166844739723e-02	1.844236788946020944e+00
4.825700000362459718e+02	-8.061405252072082472e-01	-6.975680404171882842e-02	1.839419701940415708e+00
4.833900000364863558e+02	-8.072432980425546800e-01	-7.501720071314377236e-02	1.840575593697001855e+00
4.842100000367267398e+02	-8.022903549708877424e-01	-7.631860231284867679e-02	1.845671207307708173e+00
4.850300000369685449e+02	-8.003059202996054555e-01	-7.754995382674198523e-02	1.848766820918414044e+00
4.858500000372089289e+02	-7.974329174423486766e-01	-7.877105410856549694e-02	1.844926869788508839e+00
4.866700000374493129e+02	-7.945187332625169851e-01	-8.698873731303216617e-02	1.833904005664209524e+00
4.874900000376911180e+02	-7.927426276348469303e-01	-9.118250097600208437e-02	1.828484137199803961e+00
4.883100000379315020e+02	-7.939277631153418557e-01	-9.638822440972082128e-02	1.823174432243385823e+00
4.891300000381733071e+02	-7.812243304098622776e-01	-9.066399792925051992e-02	1.806089211416452400e+00
4.899500000384136911e+02	-7.775281649966016007e-01	-9.291926898464025752e-02	1.805704678416872877e+00
4.907700000386540751e+02	-7.727641715226297725e-01	-9.414036926646376924e-02	1.805457330163089402e+00
4.915900000388958802e+02	-7.699105481112902272e-01	-9.643322817277688586e-02	1.812517608308969352e+00
4.924100000391362641e+02	-7.688946218403922561e-01	-9.974658954322990212e-02	1.809771192233016190e+00
4.932300000393766481e+02	-7.647575740325104343e-01	-1.022718097097953943e-01	1.799918769762584692e+00
4.940500000396184532e+02	-7.634606457958097447e-01	-1.039388385866617526e-01	1.800806527697842663e+00
4.948700000398588372e+02	-7.599529660847572643e-01	-9.789802757752197326e-02	1.799862648730213621e+00
4.956900000400992212e+02	-7.591836638538199677e-01	-9.810153759938292084e-02	1.803405152043134230e+00
4.965100000403410263e+02	-7.560558418734103503e-01	-1.015767052710972174e-01	1.802719014113060902e+00
4.973300000405814103e+02	-7.574677580524622478e-01	-1.102124755785745258e-01	1.815294988535146148e+00
4.981500000408232154e+02	-7.505720255275748487e-01	-1.132651293235634321e-01	1.812835627492405344e+00
4.989700000410650205e+02	-7.472329881773265292e-01	-1.166885359617483298e-01	1.811881569942097370e+00
4.997900000413054045e+02	-7.404845600320727472e-01	-1.203904344045005625e-01	1.801565843516509613e+00
5.006100000415472095e+02	-7.324817766591527057e-01	-1.115946432186808307e-01	1.778189838945041457e+00
5.014300000417875935e+02	-7.321689221515541579e-01	-1.101115146109943876e-01	1.781969726130159692e+00
5.022500000420279775e+02	-7.293861160804584465e-01	-1.129871791257565927e-01	1.776005275796079363e+00
5.030700000422697826e+02	-7.273368426279979149e-01	-1.160149035828901276e-01	1.778096946494370112e+00
5.038900000425101666e+02	-7.240477485323094653e-01	-1.134355919360382631e-01	1.773991154300984974e+00
5.047100000427505506e+02	-7.204994543474750879e-01	-1.100032146155225377e-01	1.777947718810234390e+00
5.055300000429923557e+02	-7.217985470260417369e-01	-1.076972691572027629e-01	1.791332466010907343e+00
5.063500000432327397e+02	-7.239135349683926135e-01	-1.033349419224981192e-01	1.807041468065279544e+00
5.071700000434731237e+02	-7.251666014629052359e-01	-1.018906048312343965e-01	1.818241009513710038e+00
5.079900000437149288e+02	-7.274584268492527706e-01	-1.003488810353060229e-01	1.825548635913373907e+00
5.088100000439553128e+02	-7.309222448181172949e-01	-1.044466555782506273e-01	1.862800141280666066e+00
5.096300000441971179e+02	-7.275895469691148199e-01	-1.061975967694952228e-01	1.866292759231478637e+00
5.104500000444375019e+02	-7.265523856703531846e-01	-1.004376848959202401e-01	1.874764591614746401e+00
5.112700000446778859e+02	-7.248495198136666318e-01	-1.042574725074770225e-01	1.872839419657907900e+00
5.120900000449196341e+02	-7.215802690593822177e-01	-1.074519349627665876e-01	1.883868519452470691e+00
5.129100000451601318e+02	-7.138705998059634572e-01	-1.051816748975516747e-01	1.867693920685093989e+00
5.137300000454004021e+02	-7.126890204537942308e-01	-1.033834763807339741e-01	1.863265737993670568e+00
5.145500000456422640e+02	-7.101203160787632473e-01	-1.032367359735378298e-01	1.856561107253901000e+00
5.153700000458826480e+02	-7.071451072349530520e-01	-1.016526096646902799e-01	1.852640306611665011e+00
5.161900000461230320e+02	-7.037779285068017643e-01	-9.862597183815627333e-02	1.852686249061356927e+00
5.170100000463648939e+02	-6.998758564806683014e-01	-1.052439579665303826e-01	1.839738427181312641e+00
5.178300000466051642e+02	-6.954364687258131061e-01	-1.045475729780930563e-01	1.839478821788095741e+00
5.186500000468470262e+02	-6.884912568418519729e-01	-1.105180229473822218e-01	1.831994732265394665e+00
5.194700000470888881e+02	-6.829166768610617222e-01	-1.072578201950969978e-01	1.825587549342609250e+00
5.202900000473291584e+02	-6.797757119826737249e-01	-1.077789244919861583e-01	1.816174130749560467e+00
5.211100000475710203e+02	-6.809617752541420321e-01	-1.140727931446580551e-01	1.831881268448271705e+00
5.219300000478114043e+02	-6.724118834762349284e-01	-1.173034458662320090e-01	1.824910582443928231e+00
5.227500000480517883e+02	-6.631018123415565180e-01	-1.213051544049104646e-01	1.825183087579858476e+00
5.235700000482936503e+02	-6.549298197590395221e-01	-1.302060591615676333e-01	1.815582384677812744e+00
5.243900000485339206e+02	-6.498862160057252702e-01	-1.379993259814904505e-01	1.806008703013575634e+00
5.252100000487744182e+02	-6.489685786508745391e-01	-1.366012364694405845e-01	1.808391371657493973e+00
5.260300000490161665e+02	-6.451308815104329630e-01	-1.411160114847957447e-01	1.800753254733867159e+00
5.268500000492565505e+02	-6.433319432618265221e-01	-1.456342035775080035e-01	1.806329229155952953e+00
5.276700000494969345e+02	-6.416226349505878002e-01	-1.540925968164789106e-01	1.809955088940145895e+00
5.284900000497386827e+02	-6.348261191327208008e-01	-1.585185278205616111e-01	1.806614205632410597e+00
5.293100000499791804e+02	-6.340610949144696029e-01	-1.579188307444694128e-01	1.812254615313885209e+00
5.301300000502209286e+02	-6.332912258347391798e-01	-1.602080786542861846e-01	1.820674697979384193e+00
5.309500000504613126e+02	-6.354196146639418119e-01	-1.625007436414593609e-01	1.814826646823554990e+00
5.317700000507016966e+02	-6.364171922332019227e-01	-1.627506951616741193e-01	1.814785289889559117e+00
5.325900000509434449e+02	-6.332960706962180719e-01	-1.670536113809170387e-01	1.810604669653012699e+00
5.334100000511839426e+02	-6.260441378992915862e-01	-1.754351203793632630e-01	1.802336750032777823e+00
5.342300000514242129e+02	-6.246565489809436933e-01	-1.808713026155157610e-01	1.800135344228686263e+00
5.350500000516660748e+02	-6.222471581859381207e-01	-1.843399470865561829e-01	1.788840403370643095e+00
5.358700000519064588e+02	-6.217239131461681501e-01	-1.819162294943313107e-01	1.791553776739617465e+00
5.366900000521468428e+02	-6.231134605997695752e-01	-1.814788435926800725e-01	1.796094629897970085e+00
5.375100000523887047e+02	-6.163770416549075870e-01	-1.881097992381613737e-01	1.784571047796933652e+00
5.383300000526289750e+02	-6.125703722185947830e-01	-1.947920110439927410e-01	1.778161786317393966e+00
5.391500000528708370e+02	-6.056062447842035512e-01	-1.984451776922924182e-01	1.776064308351026799e+00
5.399700000531126989e+02	-5.986687640879487793e-01	-1.992657811310682148e-01	1.783070758222383700e+00
5.407900000533529692e+02	-5.926731450539415302e-01	-2.000744247990958458e-01	1.783235178407081234e+00
5.416100000535948311e+02	-5.896460344203184878e-01	-2.019650783236832392e-01	1.779526390553802573e+00
5.424300000538352151e+02	-5.875874321870793171e-01	-2.028506062322355530e-01	1.787863330949122531e+00
5.432500000540755991e+02	-5.854077084168562983e-01	-2.008506062322356067e-01	1.792341613203747075e+00
5.440700000543174610e+02	-5.800947509559510884e-01	-2.017737219917110914e-01	1.778917587625832741e+00
5.448900000545577313e+02	-5.747212327265540655e-01	-2.028215610747040043e-01	1.766651532361258603e+00
5.457100000547982290e+02	-5.722023686527764053e-01	-2.038762343124105314e-01	1.770443676685810708e+00
5.465300000550399773e+02	-5.685769176264533487e-01	-2.019667868623616080e-01	1.769109029048338888e+00
5.473500000552803613e+02	-5.659587338923488531e-01	-2.021632688103690012e-01	1.775657982232615950e+00
5.481700000555207453e+02	-5.611176865301940042e-01	-2.053426653715935135e-01	1.771296313357336283e+00
5.489900000557624935e+02	-5.562814840295189356e-01	-2.016707047978320566e-01	1.784843187984858970e+00
5.498100000560029912e+02	-5.523726086066536034e-01	-2.000585430778116514e-01	1.794433712304225548e+00
5.506300000562447394e+02	-5.462868957397915004e-01	-1.975010545954980490e-01	1.799001372499293261e+00
5.514500000564864877e+02	-5.402011828729297305e-01	-2.009042697235831065e-01	1.806535775786289211e+00
5.522700000567269853e+02	-5.350234176379602413e-01	-2.044134142497240625e-01	1.826265563408206560e+00
5.530900000569687336e+02	-5.287366430197049105e-01	-2.099721063975364399e-01	1.846159557013727692e+00
5.539100000572091176e+02	-5.243820403407393194e-01	-2.096657731009367587e-01	1.855032765051704002e+00
5.547300000574495016e+02	-5.219135834170082200e-01	-2.124499923542883251e-01	1.863743845662830578e+00
5.555500000576912498e+02	-5.173482292636900626e-01	-2.142871763066681590e-01	1.868278248949826192e+00
5.563700000579317475e+02	-5.147344264955784343e-01	-2.141978274222156309e-01	1.871502947280403450e+00
5.571900000581720178e+02	-5.138541563461023198e-01	-2.181819457009313290e-01	1.867546811173340870e+00
5.580100000584138797e+02	-5.097897814604108735e-01	-2.173386263861582512e-01	1.869544946817680131e+00
5.588300000586542637e+02	-5.054613616240944962e-01	-2.185363119996644732e-01	1.862734309683431677e+00
5.596500000588946477e+02	-5.046411883476233928e-01	-2.159578161800313756e-01	1.860229220392091820e+00
5.604700000591365097e+02	-5.054503831679820758e-01	-2.105621339989792451e-01	1.861589024911711299e+00
5.612900000593767800e+02	-4.995861422427106402e-01	-2.013612252272565795e-01	1.834524803853415875e+00
5.621100000596186419e+02	-4.930000169570148416e-01	-1.962184067705967649e-01	1.805001221752379648e+00
5.629300000598590259e+02	-4.856047998042672953e-01	-1.933301605770074427e-01	1.773556624808014126e+00
5.637500000600994099e+02	-4.793326627237566306e-01	-1.896008084805022031e-01	1.742301176528306517e+00
5.645700000603412718e+02	-4.760479495940608263e-01	-1.849620089339483464e-01	1.730108084951233138e+00
5.653900000605815421e+02	-4.718015314607131305e-01	-1.793385862354997251e-01	1.719122849049607993e+00
5.662100000608220398e+02	-4.665837186007548709e-01	-1.766673244540577226e-01	1.709177105726318091e+00
5.670300000610637881e+02	-4.546028400577983852e-01	-1.670763639904972453e-01	1.684031820954597691e+00
5.678500000613041720e+02	-4.390308884143607204e-01	-1.634290217505517395e-01	1.660481217615753291e+00
5.686700000615445560e+02	-4.280156319455621916e-01	-1.706860013446199476e-01	1.637691580250143053e+00
5.694900000617864180e+02	-4.268962109549575556e-01	-1.737670014548205466e-01	1.656018342062783866e+00
5.703100000620268020e+02	-4.296798927347657560e-01	-1.787437807056431183e-01	1.668704694193950289e+00
5.711300000622686639e+02	-4.316573689737481234e-01	-1.774950328509270203e-01	1.681659180146444887e+00
5.719500000625104121e+02	-4.329715630855458519e-01	-1.771061848245883696e-01	1.697688494142101101e+00
5.727700000627507961e+02	-4.318865200207833155e-01	-1.784815584606407879e-01	1.696969313505049648e+00
5.735900000629926581e+02	-4.284967145783085130e-01	-1.826860782288600160e-01	1.695185697608609487e+00
5.744100000632329284e+02	-4.278699748188316554e-01	-1.886565281981486542e-01	1.687476909755330379e+00
5.752300000634733124e+02	-4.331056204026803025e-01	-1.984629584543183833e-01	1.696763964788542411e+00
5.760500000637150606e+02	-4.422763242520440508e-01	-2.010694896851243363e-01	1.706953327654293862e+00
5.768700000639555583e+02	-4.442488526762409240e-01	-1.994641621198178782e-01	1.712209204336188950e+00
5.776900000641958286e+02	-4.439989813678737463e-01	-1.986862721480001370e-01	1.701562773185544719e+00
5.785100000644376905e+02	-4.386793234635428806e-01	-1.977682820045599255e-01	1.699997405748325141e+00
5.793300000646779608e+02	-4.310645929044583102e-01	-1.916828550706435874e-01	1.696170140160041306e+00
5.801500000649184585e+02	-4.271838588594956687e-01	-1.924504938103911711e-01	1.691222318279996806e+00
5.809700000651603204e+02	-4.239547586835064608e-01	-1.862642630944535138e-01	1.692151861551437486e+00
5.817900000654005908e+02	-4.223748699457502975e-01	-1.820763238398376282e-01	1.687056462141824920e+00
5.826100000656424527e+02	-4.223472954166402338e-01	-1.788695906597604912e-01	1.685740735716236838e+00
5.834300000658843146e+02	-4.237799827280689935e-01	-1.796594404023265368e-01	1.684400066609595514e+00
5.842500000661245849e+02	-4.215057841589989196e-01	-1.804253706033955851e-01	1.688171639567695337e+00
5.850700000663664468e+02	-4.195658810320038734e-01	-1.792357228101011113e-01	1.686121968406681271e+00
5.858900000666068308e+02	-4.199457387626467364e-01	-1.831229592573317133e-01	1.690009940543033107e+00
5.867100000668472148e+02	-4.225000115065461470e-01	-1.829521053894991311e-01	1.688727471025516680e+00
5.875300000670890768e+02	-4.243304413547682730e-01	-1.938649699169044394e-01	1.682503201097126144e+00
5.883500000673294608e+02	-4.223910021232601397e-01	-1.998615528395477625e-01	1.671260224157945062e+00
5.891700000675698448e+02	-4.216671592275833547e-01	-2.079025577678274839e-01	1.664089996705170771e+00
5.899900000678115930e+02	-4.239118247322907207e-01	-2.099008492291492556e-01	1.667121389257581798e+00
5.908100000680519770e+02	-4.252994136506391687e-01	-2.010272810913454333e-01	1.678271259544998228e+00
5.916300000682922473e+02	-4.267620979219176602e-01	-1.941998434978559895e-01	1.695344223232498448e+00
5.924500000685341092e+02	-4.273459037301794994e-01	-1.893672802883321349e-01	1.701464993725351871e+00
5.932700000687744932e+02	-4.310266067680289526e-01	-1.877209477947456573e-01	1.708513014731798174e+00
5.940900000690162415e+02	-4.317169995288367979e-01	-1.880848665332290892e-01	1.707540250170700213e+00
5.949100000692567392e+02	-4.294994446577526936e-01	-1.866281818329367792e-01	1.710881347679529263e+00
5.957300000694971231e+02	-4.312818897866682599e-01	-1.811578288232178480e-01	1.718421986636788024e+00
5.965500000697388714e+02	-4.350376881774477011e-01	-1.786618477333240251e-01	1.729043689307472542e+00
5.973700000699793691e+02	-4.367716846915699058e-01	-1.771812434915352452e-01	1.734613428059294415e+00
5.981900000702197531e+02	-4.317043205263458305e-01	-1.767348100233130381e-01	1.729958682681631998e+00
5.990100000704615013e+02	-4.215182572548774043e-01	-1.801551105381807849e-01	1.702139731320365446e+00
5.998300000707019990e+02	-4.114000220441196842e-01	-1.815087780445942545e-01	1.670291680164536885e+00
6.006500000709422693e+02	-4.093786840629493606e-01	-1.840145054933783053e-01	1.657204594981942058e+00
6.014700000711841312e+02	-4.053500787895598090e-01	-1.823784242318616522e-01	1.653055153096713026e+00
6.022900000714244015e+02	-4.023893015768809645e-01	-1.747765137439115379e-01	1.652047053070788474e+00
6.031100000716662635e+02	-4.023122476886978882e-01	-1.700567140871568350e-01	1.651036874488109207e+00
6.039300000719081254e+02	-4.032230816468164170e-01	-1.683266631983322270e-01	1.659989281883849976e+00
6.047500000721483957e+02	-4.031629847738109618e-01	-1.646307830830744945e-01	1.668028988663278200e+00
6.055700000723902576e+02	-4.020302149786150747e-01	-1.648135967216554087e-01	1.668155994826395094e+00
6.063900000726306416e+02	-4.058175049690099789e-01	-1.660322896724807096e-01	1.678424342848817252e+00
6.072100000728710256e+02	-4.146968473275129408e-01	-1.722902790129081652e-01	1.703931724898004374e+00
6.080300000731127739e+02	-4.214889821793874058e-01	-1.775209317344824400e-01	1.720638648395621972e+00
6.088500000733531579e+02	-4.171866422324145840e-01	-1.796917856023153293e-01	1.720503542206580638e+00
6.096700000735936555e+02	-4.188285863784289575e-01	-1.807755039975534328e-01	1.719399614368856577e+00
6.104900000738354038e+02	-4.222888482189680048e-01	-1.827977150003716744e-01	1.720443264060701027e+00
6.113100000740757878e+02	-4.228096708279988625e-01	-1.807652527654839969e-01	1.711389221585084774e+00
6.121300000743162855e+02	-4.222311737767028283e-01	-1.797789210749106970e-01	1.712183444466390370e+00
6.129500000745580337e+02	-4.226211851257908325e-01	-1.757037453730639631e-01	1.712765654558739303e+00
6.137700000747984177e+02	-4.249651702908252560e-01	-1.736439465193223564e-01	1.710191972894502310e+00
6.145900000750402796e+02	-4.282849311484626109e-01	-1.695414341986229423e-01	1.707574641538420535e+00
6.154100000752805499e+02	-4.285005274842936251e-01	-1.693927913336088220e-01	1.704857539458123794e+00
6.162300000755209339e+02	-4.306894770819886809e-01	-1.692236460044544144e-01	1.712017802529312682e+00
6.170500000757626822e+02	-4.337766845886170675e-01	-1.719366115064955847e-01	1.715180144157255615e+00
6.178700000760031799e+02	-4.339002285563408057e-01	-1.776905819368163886e-01	1.717506691768802662e+00
6.186900000762434502e+02	-4.289680566170517295e-01	-1.873437485851159601e-01	1.714775039791224920e+00
6.195100000764853121e+02	-4.239535220326133835e-01	-1.969849554626670329e-01	1.719180572559442233e+00
6.203300000767255824e+02	-4.220697987081180602e-01	-2.026124940307918176e-01	1.708775253992318222e+00
6.211500000769660801e+02	-4.221279370458704827e-01	-2.062537009083437178e-01	1.709446842025109659e+00
6.219700000772079420e+02	-4.202442137213750484e-01	-2.059393297915322885e-01	1.714091408820093587e+00
6.227900000774482123e+02	-4.153241539357841461e-01	-2.085532000502306471e-01	1.711638283447616038e+00
6.236100000776900742e+02	-4.143895595657558495e-01	-2.062781253230198675e-01	1.705112408588731698e+00
6.244300000779319362e+02	-4.125276381179171503e-01	-2.050765177589774502e-01	1.704555355378530201e+00
6.252500000781722065e+02	-4.146027334708465850e-01	-2.009517944354597130e-01	1.711050266087190908e+00
6.260700000784140684e+02	-4.126414923626813280e-01	-1.978424479600471853e-01	1.717401756379791866e+00
6.268900000786544524e+02	-4.148352868218554423e-01	-1.937946088770545194e-01	1.728616061926597114e+00
6.277100000788948364e+02	-4.170508831576866249e-01	-1.928492821147610725e-01	1.743668240046552853e+00
6.285300000791366983e+02	-4.151841168483687006e-01	-1.989005382751111439e-01	1.755730810950280718e+00
6.293500000793770823e+02	-4.123657991538443035e-01	-2.060303872146636850e-01	1.751903545361996661e+00
6.301700000796174663e+02	-4.114408945067741241e-01	-2.141260653806492664e-01	1.747107458125029211e+00
6.309900000798592146e+02	-4.104844982600885928e-01	-2.242747082456635066e-01	1.739336313569115999e+00
6.318100000800995986e+02	-4.075523263207994629e-01	-2.293806376437199923e-01	1.738554776229430443e+00
6.326300000803398689e+02	-4.044748085371298596e-01	-2.305002353512028423e-01	1.733756610435708279e+00
6.334500000805817308e+02	-4.024384720760349476e-01	-2.336522952935738140e-01	1.727209950009279238e+00
6.342700000808221148e+02	-4.034166701993775472e-01	-2.309085760953226985e-01	1.727829574123209033e+00
6.350900000810638630e+02	-4.042519449090795636e-01	-2.262929972979458582e-01	1.729463748134419721e+00
6.359100000813043607e+02	-4.081065990646989272e-01	-2.227474685863803927e-01	1.727969051626852437e+00
6.367300000815447447e+02	-4.148522438370328969e-01	-2.192156081842414339e-01	1.725320541919453721e+00
6.375500000817864930e+02	-4.194816119338623528e-01	-2.127008331688859388e-01	1.723601361282402378e+00
6.383700000820269906e+02	-4.221085575999522499e-01	-2.072509826233071284e-01	1.721979872812812173e+00
6.391900000822673746e+02	-4.256095368675783530e-01	-2.038592223927910563e-01	1.722437369499892235e+00
6.400100000825091229e+02	-4.281444301655603635e-01	-2.045272610160163151e-01	1.726992558354432994e+00
6.408300000827496206e+02	-4.277956001390469387e-01	-2.112858521891928243e-01	1.723672460614242397e+00
6.416500000829900046e+02	-4.304516149740129638e-01	-2.190410262850129297e-01	1.720032265133861760e+00
6.424700000832317528e+02	-4.260664484864045143e-01	-2.267278588336998080e-01	1.697142642842942806e+00
6.432900000834720231e+02	-4.218314727046556523e-01	-2.304454450785963227e-01	1.689340319935712209e+00
6.441100000837139987e+02	-4.165335137236751417e-01	-2.301237349338915439e-01	1.676812366520073816e+00
6.449300000839557470e+02	-4.123954351715133915e-01	-2.188584065655715949e-01	1.678494347336637826e+00
6.457500000841960173e+02	-4.112815809267481582e-01	-2.125777013491468581e-01	1.685174249596447238e+00
6.465700000844379929e+02	-4.102282874504750709e-01	-2.113140815195053979e-01	1.690808423607658151e+00
6.473900000846782632e+02	-4.083445641259795256e-01	-2.071136776209621944e-01	1.702575625251155689e+00
6.482100000849186472e+02	-4.034681080937028153e-01	-2.038483492526421137e-01	1.696511189991766422e+00
6.490300000851603954e+02	-4.065843847692077184e-01	-1.976086489644970634e-01	1.699384398029742727e+00
6.498500000854008931e+02	-4.027127735984105672e-01	-1.903877426018136254e-01	1.695211877819120527e+00
6.506700000856412771e+02	-4.068290502739149161e-01	-1.910950776146402019e-01	1.703270077408245875e+00
6.514900000858830253e+02	-4.108799213194482824e-01	-1.996811063813062892e-01	1.695423890608077855e+00
6.523100000861234093e+02	-4.149719736875561726e-01	-2.062227131423357562e-01	1.704498718651239253e+00
6.531300000863639070e+02	-4.160616036249242811e-01	-2.156515563505957411e-01	1.706488325867466793e+00
6.539500000866056553e+02	-4.151972597463465808e-01	-2.210667312494287717e-01	1.705502875764748127e+00
6.547700000868459256e+02	-4.123159588525909802e-01	-2.214357756039469216e-01	1.714596410818699734e+00
6.555900000870879012e+02	-4.114467701125337773e-01	-2.207672321075419553e-01	1.720527818445801937e+00
6.564100000873296494e+02	-4.135388224806414437e-01	-2.161208996139555305e-01	1.742301255759563183e+00
6.572300000875699197e+02	-4.105606243572979541e-01	-2.123481352581727266e-01	1.754033121938235018e+00
6.580500000878118954e+02	-4.145751589417362437e-01	-2.075617025929631099e-01	1.769846051830331390e+00
6.588700000880521657e+02	-4.155630467880382373e-01	-1.996966771485510217e-01	1.783465675944261086e+00
6.596900000882924360e+02	-4.165485122036003407e-01	-1.948829078644884472e-01	1.787765202317999957e+00
6.605100000885342979e+02	-4.165775813724764687e-01	-1.950571788096775450e-01	1.781925465389188945e+00
6.613300000887747956e+02	-4.145339776191622194e-01	-1.982656205284330508e-01	1.773021293200989001e+00
6.621500000890150659e+02	-4.135073308810257031e-01	-2.034518512443703742e-01	1.765971622039974820e+00
6.629700000892569278e+02	-4.134491925432730586e-01	-2.045919514159930397e-01	1.750678759738685919e+00
6.637900000894971981e+02	-4.133014242681526396e-01	-2.046842125046225425e-01	1.742452411253540445e+00
6.646100000897376958e+02	-4.191366989778545493e-01	-2.017132576621538109e-01	1.731199041530587124e+00
6.654300000899795577e+02	-4.249719736875567921e-01	-1.977457198970420105e-01	1.724906179229298342e+00
6.662500000902198281e+02	-4.237660670746837832e-01	-1.957286345102588199e-01	1.724650730949591093e+00
6.670700000904616900e+02	-4.225674277540298895e-01	-1.937867248253218044e-01	1.727578195664277727e+00
6.678900000907020740e+02	-4.203251846800621361e-01	-1.878277297536014301e-01	1.740827836675909124e+00
6.687100000909424580e+02	-4.170296481298215174e-01	-1.859285335356226365e-01	1.748133598719911808e+00
6.695300000911843199e+02	-4.147268442873617289e-01	-1.860532568591404534e-01	1.752397789628824754e+00
6.703500000914247039e+02	-4.122956516156993656e-01	-1.831489350251267467e-01	1.750674451878264426e+00
6.711700000916650879e+02	-4.108523467903383297e-01	-1.842104424175465827e-01	1.754042570624901876e+00
6.719900000919067224e+02	-4.084163092571966303e-01	-1.852924522741062896e-01	1.750352489782413201e+00
6.728100000921472201e+02	-4.029100212326041097e-01	-1.933983816721628890e-01	1.738600052237290194e+00
6.736300000923877178e+02	-4.013601294546974563e-01	-2.004530549098694769e-01	1.730878793043484354e+00
6.744500000926293524e+02	-4.017908582308736265e-01	-2.065077281475760640e-01	1.733365389525126643e+00
6.752700000928697364e+02	-4.022118972840913464e-01	-2.105880294654575713e-01	1.727916421266157965e+00
6.760900000931117120e+02	-4.046813849521019302e-01	-2.136563710125909121e-01	1.719396782077537544e+00
6.769100000933533465e+02	-4.060588202520047929e-01	-2.086444112418426866e-01	1.721904164126724757e+00
6.777300000935937305e+02	-4.094096088137714751e-01	-1.975999892362065025e-01	1.728405310505648940e+00
6.785500000938357061e+02	-4.127289057759223057e-01	-1.914718488353320813e-01	1.744866964306237778e+00
6.793700000940759764e+02	-4.169827971081022100e-01	-1.824137585202691980e-01	1.756380582025688586e+00
6.801900000943163604e+02	-4.223674997002244136e-01	-1.763710450533109431e-01	1.767064641399006986e+00
6.810100000945581087e+02	-4.267667368767846803e-01	-1.692804925033593588e-01	1.777856785723558763e+00
6.818300000947986064e+02	-4.252652937136715550e-01	-1.631608947958765876e-01	1.788603201799511933e+00
6.826500000950389904e+02	-4.257856524272153886e-01	-1.580908447100652647e-01	1.784023284465011461e+00
6.834700000952807386e+02	-4.263471924633334686e-01	-1.580225031629323706e-01	1.785345674963049634e+00
6.842900000955212363e+02	-4.248869306227950893e-01	-1.589029054554494391e-01	1.779576608963890916e+00
6.851100000957616203e+02	-4.255671697651578489e-01	-1.647388857423303654e-01	1.780801307294468838e+00
6.859300000960033685e+02	-4.252570986304793355e-01	-1.725184842528259266e-01	1.784287903776110795e+00
6.867500000962436388e+02	-4.250802611864825664e-01	-1.753442133076369425e-01	1.787339867694973439e+00
6.875700000964856144e+02	-4.260875284787015715e-01	-1.771494398983076701e-01	1.792605922959547460e+00
6.883900000967273627e+02	-4.279857863876350699e-01	-1.808265260881040115e-01	1.796759736159379006e+00
6.892100000969676330e+02	-4.260681490327840604e-01	-1.796625063749849038e-01	1.796807542964732329e+00
6.900300000972096086e+02	-4.290293901409492072e-01	-1.785326574354320350e-01	1.792774286056660449e+00
6.908500000974498789e+02	-4.279906312491145171e-01	-1.843498437968509873e-01	1.786645415537882586e+00
6.916700000976902629e+02	-4.259809415261557319e-01	-1.861499447714866362e-01	1.778364810376027449e+00
6.924900000979320112e+02	-4.270899509094412960e-01	-1.899585884395136870e-01	1.781104990781717134e+00
6.933100000981725088e+02	-4.261577789701521679e-01	-1.968372821933524475e-01	1.764967806035921072e+00
6.941300000984128928e+02	-4.223152369682310892e-01	-1.998150711905342936e-01	1.746703829328101643e+00
6.949500000986546411e+02	-4.155526351807197760e-01	-2.028594931961708037e-01	1.724082340858510864e+00
6.957700000988950251e+02	-4.097561193628526111e-01	-2.079620055168704129e-01	1.701221818362154803e+00
6.965900000991355228e+02	-4.060492334823536664e-01	-2.081516533101645527e-01	1.688271917925355803e+00
6.974100000993772710e+02	-4.033060111407591464e-01	-2.132746680950042273e-01	1.684430102439789856e+00
6.982300000996175413e+02	-4.007105570742853229e-01	-2.143874316477738518e-01	1.685829399537744022e+00
6.990500000998595169e+02	-4.001247927307700625e-01	-2.054899439684737539e-01	1.689438630867901248e+00
6.998700001000997872e+02	-4.015705199868707664e-01	-2.006966771485514112e-01	1.690218303851926285e+00
7.006900001003400575e+02	-4.010428939811075955e-01	-1.929956714172586796e-01	1.701058254981830942e+00
7.015100001005819195e+02	-4.005249576983033188e-01	-1.833578816170638170e-01	1.718742314355149903e+00
7.023300001008224172e+02	-4.029779522466228614e-01	-1.806346648829528223e-01	1.723318288777235363e+00
7.031500001010626875e+02	-4.073946103338468294e-01	-1.818909456847014883e-01	1.723831906496686495e+00
7.039700001013045494e+02	-4.097700870984967159e-01	-1.850071263148274636e-01	1.726405802362017017e+00
7.047900001015448197e+02	-4.100922703868737917e-01	-1.891745631053035614e-01	1.720979698227348198e+00
7.056100001017853174e+02	-4.112787975538289009e-01	-1.942992864288211052e-01	1.716395623779337853e+00
7.064300001020271793e+02	-4.094847041667012966e-01	-2.003761706693458211e-01	1.701645264790969669e+00
7.072500001022674496e+02	-4.107003005025324227e-01	-2.064615976032618538e-01	1.697842941883738854e+00
7.080700001025093115e+02	-4.118214220395163272e-01	-2.044513463711917500e-01	1.707893041446939764e+00
7.088900001027511735e+02	-4.139280089920619465e-01	-2.004308439070520420e-01	1.707013811939793513e+00
7.097100001029914438e+02	-4.159716127453764178e-01	-1.963471255118141856e-01	1.702161603670455436e+00
7.105300001032333057e+02	-4.159982594835133773e-01	-1.892309448816877626e-01	1.707350966536206993e+00
7.113500001034736897e+02	-4.168819828080092549e-01	-1.840635080912118582e-01	1.714494601153359721e+00
7.121700001037140737e+02	-4.187778182862029741e-01	-1.819695384639041791e-01	1.719586271851650583e+00
7.129900001039559356e+02	-4.187027229332729861e-01	-1.767901419026799426e-01	1.726711199458013102e+00
7.138100001041963196e+02	-4.186421621647812286e-01	-1.726363734216306567e-01	1.731992018820962098e+00
7.146300001044367036e+02	-4.194871265974420282e-01	-1.816227051122036029e-01	1.731393394475670977e+00
7.154500001046783382e+02	-4.174701695822641279e-01	-1.845731574905324079e-01	1.726836341265469255e+00
7.162700001049188359e+02	-4.164411004133882210e-01	-1.915253184075393356e-01	1.718347880428165775e+00
7.170900001051593335e+02	-4.133199788764042593e-01	-1.963818011585598544e-01	1.708774198763928442e+00
7.179100001054009681e+02	-4.162909097075279119e-01	-2.012809973765383731e-01	1.703443708239965826e+00
7.187300001056413521e+02	-4.201600984475849510e-01	-2.061648167464122383e-01	1.701264952359079929e+00
7.195500001058833277e+02	-4.230995376790929741e-01	-2.051289374341672966e-01	1.707183888645654957e+00
7.203700001061235980e+02	-4.240583563565185066e-01	-1.981426057435937693e-01	1.718233774007762449e+00
7.211900001063639820e+02	-4.230777358024356838e-01	-1.962177814454399427e-01	1.729225459780744600e+00
7.220100001066057303e+02	-4.251358741401878860e-01	-1.982314497548666177e-01	1.732086196478194395e+00
7.228300001068462279e+02	-4.252618405386510148e-01	-1.891938619039436609e-01	1.745936540391871405e+00
7.236500001070866119e+02	-4.282763751230889704e-01	-1.871699423624468839e-01	1.754776491521776061e+00
7.244700001073283602e+02	-4.274144536752501611e-01	-1.871716509011250307e-01	1.755689192138087273e+00
7.252900001075688579e+02	-4.345549546581514155e-01	-2.001118520473835205e-01	1.779624756878698033e+00
7.261100001078092419e+02	-4.396397397340401358e-01	-2.110776812738169861e-01	1.803379487181669072e+00
7.269300001080509901e+02	-4.438383790546934771e-01	-2.190144653427189836e-01	1.825069782225251069e+00
7.277500001082912604e+02	-4.471048464360579677e-01	-2.319427067182294466e-01	1.841691484895935149e+00
7.285700001085332360e+02	-4.464052278477779745e-01	-2.398333602428167066e-01	1.826144824469506434e+00
7.293900001087749843e+02	-4.466159793221299301e-01	-2.457496418475788313e-01	1.814664677859220587e+00
7.302100001090152546e+02	-4.428461102423992268e-01	-2.467991894692504740e-01	1.813348737232538532e+00
7.310300001092572302e+02	-4.419744990716019672e-01	-2.478419029362086690e-01	1.820217788157006744e+00
7.318500001094975005e+02	-4.401271122082017762e-01	-2.489888372625447543e-01	1.826263516405605358e+00
7.326700001097378845e+02	-4.431852505459542568e-01	-2.492006960586570230e-01	1.832425643832455098e+00
7.334900001099796327e+02	-4.352555010374050126e-01	-2.395953684933505856e-01	1.813452665070263592e+00
7.343100001102201304e+02	-4.273548206977318964e-01	-2.289883323893656397e-01	1.794458900740527163e+00
7.351300001104605144e+02	-4.193669328514302297e-01	-2.235811953107445516e-01	1.771344580119030399e+00
7.359500001107022626e+02	-4.113596655592108298e-01	-2.202663193207531067e-01	1.749172059908408405e+00
7.367700001109427603e+02	-4.082482337451854293e-01	-2.229377750213350495e-01	1.750161667124635834e+00
7.375900001111829170e+02	-4.071295346389410819e-01	-2.236365673407704202e-01	1.742099310422001279e+00
7.384100001114248926e+02	-4.070229476863952978e-01	-2.312875205772121356e-01	1.732864433508744417e+00
7.392300001116651629e+02	-4.078824467034938284e-01	-2.348803834985911665e-01	1.722367658444422966e+00
7.400500001119069111e+02	-4.047685924587290929e-01	-2.365484221218165928e-01	1.710773191212640931e+00
7.408700001121474088e+02	-3.996523157832243545e-01	-2.302267119771123360e-01	1.703014517997254007e+00
7.416900001123876791e+02	-3.965336166769802828e-01	-2.258708310588410650e-01	1.702266237565640328e+00
7.425100001126295410e+02	-3.954052278477769855e-01	-2.225576636075278225e-01	1.700436893420601114e+00
7.433300001128700387e+02	-3.972332352652602205e-01	-2.222513303109283078e-01	1.705526485562137484e+00
7.441500001131103090e+02	-4.010806221286611351e-01	-2.139654994784683517e-01	1.713744948222451825e+00
7.449700001133521710e+02	-4.039013622539252557e-01	-2.097804724280297739e-01	1.717023689028646105e+00
7.457900001135924413e+02	-4.057850855784209676e-01	-2.076244905351227743e-01	1.720395964888791873e+00
7.466100001138329390e+02	-4.106252051496026567e-01	-1.994326293299710784e-01	1.721772397862447068e+00
7.474300001140748009e+02	-4.115840238270284113e-01	-1.963825768351203094e-01	1.721221580322509048e+00
7.482500001143150712e+02	-4.154629022900450108e-01	-1.962248864035350815e-01	1.722668684225816538e+00
7.490700001145569331e+02	-4.174750144437434640e-01	-2.021355375190825865e-01	1.723165673491231509e+00
7.498900001147987950e+02	-4.234217209674704385e-01	-2.069317165431824312e-01	1.719841418637532149e+00
7.507100001150390653e+02	-4.243248237378838827e-01	-2.086817650229672860e-01	1.721720862345772263e+00
7.515300001152809273e+02	-4.253490480452806199e-01	-2.043361353367661448e-01	1.722764512037616269e+00
7.523500001155213113e+02	-4.262909097075280318e-01	-2.039067872553269878e-01	1.719691762551209369e+00
7.531700001157616953e+02	-4.263296685993627211e-01	-2.023544243890480487e-01	1.722382057594791682e+00
7.539900001160035572e+02	-4.263005994304867041e-01	-2.017080918954611835e-01	1.726070274081619615e+00
7.548100001162439412e+02	-4.283538929067592371e-01	-1.930788447886577219e-01	1.733889439643979236e+00
7.556300001164843252e+02	-4.293393583223213406e-01	-1.884034671375394154e-01	1.737791747476518767e+00
7.564500001167261871e+02	-4.283151340149240482e-01	-1.855760295440497254e-01	1.732752254898183963e+00
7.572700001169663437e+02	-4.271794778935021908e-01	-1.835435673091611597e-01	1.730791747476519316e+00
7.580900001172069551e+02	-4.231164946942704286e-01	-1.836307027817556115e-01	1.726883203973716530e+00
7.589100001174485897e+02	-4.180825806639145159e-01	-1.885691953893360306e-01	1.717891518200734602e+00
7.597300001176889737e+02	-4.130753133716952297e-01	-1.944154269082865316e-01	1.710766804795465390e+00
7.605500001179309493e+02	-4.111164946942700849e-01	-1.982548242725238330e-01	1.700592206028089137e+00
7.613700001181725838e+02	-4.091116498327908024e-01	-2.010976387141178989e-01	1.697452942725538483e+00
7.621900001184129678e+02	-4.071770554627619498e-01	-2.058755286859357825e-01	1.692309522309479064e+00
7.630100001186549434e+02	-4.021843227549812827e-01	-2.155816600332638999e-01	1.690222222925790163e+00
7.638300001188952137e+02	-4.002133919238574089e-01	-2.182314096042070606e-01	1.690060095498940429e+00
7.646500001191355977e+02	-4.011843227549816149e-01	-2.170366361948782019e-01	1.703658934045324980e+00
7.654700001193775734e+02	-4.021431414324070364e-01	-2.148128176280178214e-01	1.711083173824333059e+00
7.662900001196178437e+02	-4.040583563565185443e-01	-2.095292002074160276e-01	1.720328657722455468e+00
7.671100001198582277e+02	-4.090026404495062384e-01	-2.012746279443456687e-01	1.730453585328818100e+00
7.679300001200999759e+02	-4.119057432199192403e-01	-1.970986484604780875e-01	1.736553570254126377e+00
7.687500001203404736e+02	-4.098161132825508535e-01	-1.998919152804010113e-01	1.744695126314524725e+00
7.695700001205808576e+02	-4.107555525140587083e-01	-2.016715137908974276e-01	1.740880332066768066e+00
7.703900001208226058e+02	-4.145666029163637134e-01	-1.994989513843867524e-01	1.745042673694711111e+00
7.712100001210631035e+02	-4.153558514420119807e-01	-2.003759365995472774e-01	1.742003395317469394e+00
7.720300001213048517e+02	-4.160845391991680464e-01	-2.051726204968266909e-01	1.736818617967414102e+00
7.728500001215451221e+02	-4.168544082788986915e-01	-2.049300080045045047e-01	1.732787653817190465e+00
7.736700001217855061e+02	-4.205661390208774719e-01	-2.037403602112100032e-01	1.723866853174954361e+00
7.744900001220272543e+02	-4.262657576091576916e-01	-2.035541294952720459e-01	1.721010487792107080e+00
7.753100001222677520e+02	-4.309799107818758079e-01	-2.024379488651458781e-01	1.715226871895666694e+00
7.761300001225081360e+02	-4.326141237401847639e-01	-2.013166426189846037e-01	1.707466120123525499e+00
7.769500001227498842e+02	-4.341805086377829581e-01	-1.991252862870119822e-01	1.699765646497264360e+00
7.777700001229903819e+02	-4.346814879054096137e-01	-1.959612665738923454e-01	1.698110901119601612e+00
7.785900001232305385e+02	-4.331970017574746090e-01	-1.927972468607727363e-01	1.694408348936586650e+00
7.794100001234725141e+02	-4.357149380402787209e-01	-1.915512172910938948e-01	1.691722425207607072e+00
7.802300001237127844e+02	-4.374072893363396553e-01	-1.844401622770027172e-01	1.691167450554159846e+00
7.810500001239545327e+02	-4.382159173079052117e-01	-1.902641827931349505e-01	1.679462819814390162e+00
7.818700001241965083e+02	-4.360729938942641826e-01	-2.011223740828342321e-01	1.673803917323218871e+00
7.826900001244367786e+02	-4.319785190954167908e-01	-2.119446860602883509e-01	1.663251021226526127e+00
7.835100001246785268e+02	-4.289300704806231490e-01	-2.177294101868192389e-01	1.656598354405618645e+00
7.843300001249190245e+02	-4.289857863876358479e-01	-2.193877024511540208e-01	1.650870859541549773e+00
7.851500001251592948e+02	-4.291577789701528922e-01	-2.171536326522233162e-01	1.647035279726247969e+00
7.859700001254011568e+02	-4.294508930896540622e-01	-2.139349397013978471e-01	1.650102007743484922e+00
7.867900001256416544e+02	-4.297900333932085370e-01	-2.086308198166560990e-01	1.656133400295895619e+00
7.876100001258819248e+02	-4.302745195411437074e-01	-2.004565488714667998e-01	1.658162714291552042e+00
7.884300001261237867e+02	-4.297590056890789878e-01	-1.992293132272491829e-01	1.658077707665711831e+00
7.892500001263640570e+02	-4.292846731595887366e-01	-1.920601678980951021e-01	1.656044664958733259e+00
7.900700001266045547e+02	-4.297740041690031876e-01	-1.808756457208355595e-01	1.665009543695000538e+00
7.908900001268464166e+02	-4.302948267780337677e-01	-1.746979576982900240e-01	1.663895437274597988e+00
7.917100001270866869e+02	-4.368035372333658461e-01	-1.824741391314290695e-01	1.699049464675522980e+00
7.925300001273285488e+02	-4.403049803964789177e-01	-1.883101194183099958e-01	1.702457076000495562e+00
7.933500001275704108e+02	-4.428572946051250736e-01	-1.930914264674843672e-01	1.704951986709155820e+00
7.941700001278106811e+02	-4.433635826297173677e-01	-1.978573566685535301e-01	1.705480154325887954e+00
7.949900001280525430e+02	-4.429861473298142283e-01	-2.016865028007204796e-01	1.703008321942619974e+00
7.958100001282929270e+02	-4.385408839692001015e-01	-2.054490159244330982e-01	1.708661202964621317e+00
7.966300001285333110e+02	-4.331004654700656431e-01	-2.091859009679710724e-01	1.707405540483819983e+00
7.974500001287751729e+02	-4.326552021094518530e-01	-2.098971579313337610e-01	1.721291219862323807e+00
7.982700001290155569e+02	-4.302753443788088772e-01	-2.125981636626271265e-01	1.725116621094947122e+00
7.990900001292559409e+02	-4.288809520637280048e-01	-2.122649986203535843e-01	1.734848487273618733e+00
7.999100001294978028e+02	-4.195398532249202117e-01	-2.079779641223950815e-01	1.708466032830794123e+00
8.007300001297379595e+02	-4.162738497390421899e-01	-2.057695224036394099e-01	1.709037850139371040e+00
8.015500001299785708e+02	-4.159254836080154005e-01	-2.025508294528137743e-01	1.711576410539875637e+00
8.023700001302202054e+02	-4.185916520614267333e-01	-1.963833926623378412e-01	1.717331140842846660e+00
8.031900001304605894e+02	-4.211827251619080781e-01	-1.922484181067505016e-01	1.717200191767314532e+00
8.040100001307025650e+02	-4.237423066627737933e-01	-1.961083179351278960e-01	1.708046378567482648e+00
8.048300001309428353e+02	-4.242413273951474717e-01	-1.979955543823585518e-01	1.700911272378440975e+00
8.056500001311832193e+02	-4.196797873590288885e-01	-2.008674139814844994e-01	1.687724202270537432e+00
8.064700001314251949e+02	-4.161182473229108059e-01	-2.027409821192885098e-01	1.670337590714203291e+00
8.072900001316654652e+02	-4.175930437478876378e-01	-2.037273138098619762e-01	1.662967607611904874e+00
8.081100001319058492e+02	-4.188837354366488630e-01	-2.026333441825540760e-01	1.652531110693463035e+00
8.089300001321475975e+02	-4.192156084479848333e-01	-2.005957563316307646e-01	1.647071749650721895e+00
8.097500001323880952e+02	-4.175111449982253919e-01	-2.025376660165678633e-01	1.645676823867370020e+00
8.105700001326284792e+02	-4.147994142562467790e-01	-2.094249024637985790e-01	1.641229934165156168e+00
8.113900001328702274e+02	-4.120537694839125908e-01	-2.173394755298825032e-01	1.643830851268295534e+00
8.122100001331107251e+02	-4.122402966508679212e-01	-2.162215863610777444e-01	1.651456711052488480e+00
8.130300001333524733e+02	-4.154728500018770587e-01	-2.181515362752661502e-01	1.665109592074490497e+00
8.138500001335942216e+02	-4.186981360606673030e-01	-2.211036971922727412e-01	1.676799887118072263e+00
8.146700001338347192e+02	-4.288967753813207051e-01	-2.301583704299791089e-01	1.717843536809916527e+00
8.154900001340764675e+02	-4.299791380264697538e-01	-2.371669131233707650e-01	1.754144927539317056e+00
8.163100001343167378e+02	-4.351729324856439818e-01	-2.412591742120002436e-01	1.792581424457758699e+00
8.171300001345571218e+02	-4.332770970074500960e-01	-2.443531438393082289e-01	1.799936857662775003e+00
8.179500001347988700e+02	-4.343303904837230167e-01	-2.405991734089868717e-01	1.797150949008486487e+00
8.187700001350393677e+02	-4.322722521459707035e-01	-2.378349517465954965e-01	1.799269426743491884e+00
8.195900001352797517e+02	-4.301608203319455814e-01	-2.370502276200645020e-01	1.799446104067622842e+00
8.204100001355214999e+02	-4.290760352560568647e-01	-2.374192719745830127e-01	1.794674745310615771e+00
8.212300001357619976e+02	-4.278967753813204267e-01	-2.368515322601995599e-01	1.783859736861765022e+00
8.220500001360021542e+02	-4.265842818159021332e-01	-2.363640938636974442e-01	1.777992764494051414e+00
8.228700001362441299e+02	-4.222427190816077647e-01	-2.258988664700131987e-01	1.751001078721069693e+00
8.236900001364844002e+02	-4.159084236395325651e-01	-2.204797696206437507e-01	1.721722552115969140e+00
8.245100001367261484e+02	-4.104675412449110827e-01	-2.171341399344425827e-01	1.700423239943323450e+00
8.253300001369666461e+02	-4.129079597440454275e-01	-2.196842893888634463e-01	1.729392061592006424e+00
8.261500001372069164e+02	-4.103241539357832535e-01	-2.302446900753542525e-01	1.742585367370173444e+00
8.269700001374487783e+02	-4.087573051426986459e-01	-2.348700152316217926e-01	1.743685138094388742e+00
8.277900001376892760e+02	-4.071008264122459863e-01	-2.315329282388118859e-01	1.752728787786232756e+00
8.286100001379295463e+02	-4.004903738658471823e-01	-2.291702131658274744e-01	1.766749573353777691e+00
8.294300001381714083e+02	-3.987757567976423778e-01	-2.237237796976051796e-01	1.784828558510447749e+00
8.302500001384116786e+02	-3.980490275757388452e-01	-2.212653864586343333e-01	1.790980293153525027e+00
8.310700001386521762e+02	-3.972496254316452147e-01	-2.217403602112087146e-01	1.793161127591165194e+00
8.318900001388940382e+02	-4.013727055038820990e-01	-2.181965400383216180e-01	1.800485382444864779e+00
8.327100001391343085e+02	-3.994521818228049526e-01	-2.145980466277281340e-01	1.792759751936456647e+00
8.335300001393761704e+02	-3.985195459880293556e-01	-2.090525179161627500e-01	1.765975921838922824e+00
8.343500001396180323e+02	-3.995844877225140923e-01	-2.014420647348214022e-01	1.754241977103496497e+00
8.351700001398583026e+02	-4.005816013962880673e-01	-1.988555310949761956e-01	1.746624431546321521e+00
8.359900001401001646e+02	-4.016441207000334135e-01	-2.042758316098444993e-01	1.733923743718966959e+00
8.368100001403405486e+02	-4.055637165901374019e-01	-2.066072881134394246e-01	1.717104578156607442e+00
8.376300001405809326e+02	-4.085244938028161910e-01	-2.109319104623210983e-01	1.709214741664595305e+00
8.384500001408227945e+02	-4.104876934462347027e-01	-2.122257791149930739e-01	1.709237605788894498e+00
8.392700001410631785e+02	-4.094702725355702788e-01	-2.114718086846723855e-01	1.717366476307672585e+00
8.400900001413035625e+02	-4.094480067634265197e-01	-2.097520090279181015e-01	1.712462089918378672e+00
8.409100001415454244e+02	-4.115807765586222411e-01	-2.090117069070236977e-01	1.723441304350833869e+00
8.417300001417855810e+02	-4.117959089989670640e-01	-2.063346207172271629e-01	1.720262548469948305e+00
8.425500001420261924e+02	-4.180037741470924995e-01	-2.036336149859339639e-01	1.725015200216164946e+00
8.433700001422678270e+02	-4.213303384014621122e-01	-2.029821568763122142e-01	1.731720045157028265e+00
8.441900001425082110e+02	-4.236108764717778641e-01	-1.982760255289841844e-01	1.739462304119472336e+00
8.450100001427501866e+02	-4.270101136483381299e-01	-2.005784368750479496e-01	1.737212877308934145e+00
8.458300001429904569e+02	-4.254723340241298724e-01	-2.009953203125596222e-01	1.731948900601114394e+00
8.466500001432308409e+02	-4.229975375991529285e-01	-2.033421536642597838e-01	1.731736887812157066e+00
8.474700001434728165e+02	-4.236414402804205559e-01	-2.057983334913729423e-01	1.715283762439679505e+00
8.482900001437130868e+02	-4.203991972064526905e-01	-2.121417497657161200e-01	1.698635252732280554e+00
8.491100001439534708e+02	-4.162344719161545914e-01	-2.166064722862208192e-01	1.673047021170761761e+00
8.499300001441952190e+02	-4.120842812102942787e-01	-2.220096874143060450e-01	1.666506596414596419e+00
8.507500001444357167e+02	-4.050867036410340516e-01	-2.254146110810692771e-01	1.656026449804310907e+00
8.515700001446761007e+02	-4.030745914873358204e-01	-2.257187309658112706e-01	1.644637759691222278e+00
8.523900001449178490e+02	-4.021569541324847563e-01	-2.281134034005045941e-01	1.637103570605320080e+00
8.532100001451583466e+02	-3.982296270546751282e-01	-2.274773221389880529e-01	1.637615109768016497e+00
8.540300001454000949e+02	-3.953337915764811306e-01	-2.238121957199396828e-01	1.638143277384749075e+00
8.548500001456418431e+02	-4.005421206200932005e-01	-2.253008377819409047e-01	1.628702623352798806e+00
8.556700001458823408e+02	-4.037359150792673157e-01	-2.267348066062356005e-01	1.629322247466728379e+00
8.564900001461240890e+02	-4.109418216921396638e-01	-2.261721925078870044e-01	1.635027092407591809e+00
8.573100001463643594e+02	-4.179878478761935856e-01	-2.285412368624051282e-01	1.639688287656610788e+00
8.581300001466047433e+02	-4.231017021209584894e-01	-2.310025423055528104e-01	1.649451332186599783e+00
8.589500001468464916e+02	-4.250169170450697198e-01	-2.324365111298473119e-01	1.662185276922025778e+00
8.597700001470869893e+02	-4.259418216921396771e-01	-2.268841482635686468e-01	1.674002363927631132e+00
8.605900001473273733e+02	-4.258643039084702986e-01	-2.232241474605556886e-01	1.673900514646661453e+00
8.614100001475691215e+02	-4.268594590469907968e-01	-2.196393223593889055e-01	1.676773722684638201e+00
8.622300001478096192e+02	-4.287916309862798148e-01	-2.210203264846555271e-01	1.680688501857704020e+00
8.630500001480497758e+02	-4.266462851418995061e-01	-2.152475621288728047e-01	1.688667716290159104e+00
8.638700001482917514e+02	-4.254694476979029027e-01	-2.104850490051599909e-01	1.694771644127883503e+00
8.646900001485320217e+02	-4.212901878231670727e-01	-2.067054504946638227e-01	1.700095898981582643e+00
8.655100001487737700e+02	-4.180745914873359448e-01	-2.009138922134196814e-01	1.709625930953976081e+00
8.663300001490157456e+02	-4.158008568137523953e-01	-1.980437411529724356e-01	1.708272362104620079e+00
8.671500001492560159e+02	-4.216506661078924800e-01	-2.011496705510287808e-01	1.734931264595791500e+00
8.679700001494977641e+02	-4.274544492179784827e-01	-2.151701730151687753e-01	1.751637973892315792e+00
8.687900001497382618e+02	-4.243987333109655591e-01	-2.162590170264414302e-01	1.750459003810336922e+00
8.696100001499785321e+02	-4.262945687891595004e-01	-2.153085646481127380e-01	1.756338233317483732e+00
8.704300001502203941e+02	-4.252000939903120003e-01	-2.152624341037979450e-01	1.763240326948929626e+00
8.712500001504608917e+02	-4.222170510054896742e-01	-2.142743938745461374e-01	1.764978214596770956e+00
8.720700001507011621e+02	-4.162340080206675674e-01	-2.141992181726998234e-01	1.766468753990829033e+00
8.728900001509430240e+02	-4.132776117739817567e-01	-2.141633388604551880e-01	1.774741044925666200e+00
8.737100001511832943e+02	-4.124592940794574725e-01	-2.151582132444201101e-01	1.780807558741809293e+00
8.745300001514237920e+02	-4.126555109693713641e-01	-2.120949973133218203e-01	1.785701552347330523e+00
8.753500001516656539e+02	-4.079001764740786129e-01	-2.050437411529721088e-01	1.759497853785390920e+00
8.761700001519059242e+02	-4.022708083772492671e-01	-1.930471582303287525e-01	1.741073828207476248e+00
8.769900001521477861e+02	-4.055445430508329285e-01	-1.949976106086571959e-01	1.745678902424124379e+00
8.778100001523881701e+02	-4.037649842481432216e-01	-2.009890679152656345e-01	1.746269426743491060e+00
8.786300001526285541e+02	-4.070169170450695373e-01	-2.040198216114756657e-01	1.740119770657168052e+00
8.794500001528704161e+02	-4.101428834435328352e-01	-2.039924849926224582e-01	1.741109377873395925e+00
8.802700001531108001e+02	-4.152906517186531477e-01	-2.030198216114756649e-01	1.749288133754281382e+00
8.810900001533511841e+02	-4.193536349178847988e-01	-2.000796204652168231e-01	1.746622781391753199e+00
8.819100001535930460e+02	-4.224674891626495343e-01	-1.960744948491818518e-01	1.741969900369752411e+00
8.827300001538334300e+02	-4.205595415307574747e-01	-1.921923840179866616e-01	1.745036414185895834e+00
8.835500001540738140e+02	-4.175764985459353151e-01	-1.902419316396581905e-01	1.745206855839763538e+00
8.843700001543154485e+02	-4.165135153467037776e-01	-1.903051475707563667e-01	1.753608017293379229e+00
8.851900001545558325e+02	-4.164287302708152283e-01	-1.892863536452948081e-01	1.758803401628300511e+00
8.860100001547978081e+02	-4.163827040867613127e-01	-1.852931878000079469e-01	1.763884465341724939e+00
8.868300001550394427e+02	-4.183124535953108847e-01	-1.822453487170149211e-01	1.762749359152683715e+00
8.876500001552798267e+02	-4.192736947034758077e-01	-1.832504743330499730e-01	1.755452125536792751e+00
8.884700001555218023e+02	-4.162543152575582384e-01	-1.832231377141967377e-01	1.744038492742650437e+00
8.892900001557620726e+02	-4.153584797793642980e-01	-1.822299718689101844e-01	1.742581210256663793e+00
8.901100001560024566e+02	-4.123245657490088867e-01	-1.872163035594837655e-01	1.735121849213923095e+00
8.909300001562444322e+02	-4.132688498419963552e-01	-1.930659521557911706e-01	1.720660409614428010e+00
8.917500001564847025e+02	-4.132349358116409466e-01	-1.979412288322730806e-01	1.704883029388251092e+00
8.925700001567250865e+02	-4.142422031038599517e-01	-1.988575104370349511e-01	1.690847908124518018e+00
8.933900001569668348e+02	-4.132688498419961332e-01	-2.008011286606501966e-01	1.682170298622557070e+00
8.942100001572073324e+02	-4.142930741493930924e-01	-2.006439431022443154e-01	1.676837729541839739e+00
8.950300001574477164e+02	-4.093463676256661743e-01	-2.025602247070061590e-01	1.681494767677349733e+00
8.958500001576894647e+02	-4.094699115933896350e-01	-2.065158027013700437e-01	1.687397075509889266e+00
8.966700001579299624e+02	-4.155183602081830574e-01	-2.074098733033136188e-01	1.694538417369193750e+00
8.974900001581717106e+02	-4.194456872859927410e-01	-2.062253511260543626e-01	1.693740037374378726e+00
8.983100001584134588e+02	-4.194529545782119118e-01	-2.020937936478233443e-01	1.701072606455095615e+00
8.991300001586539565e+02	-4.204141956863771123e-01	-1.939844471724102570e-01	1.710575617189681097e+00
8.999500001588957048e+02	-4.224699115933897575e-01	-1.889639447082702151e-01	1.728224126897079493e+00
9.007700001591359751e+02	-4.224723340241294256e-01	-1.858170103819343777e-01	1.738011899907029090e+00
9.015900001593763591e+02	-4.225159377774437841e-01	-1.827691712989413242e-01	1.736400590020117152e+00
9.024100001596181073e+02	-4.205328947926214589e-01	-1.787213322159482976e-01	1.731338233317482489e+00
9.032300001598586050e+02	-4.215668088229765909e-01	-1.726051515858223750e-01	1.721198970014931717e+00
9.040500001600989890e+02	-4.155159377774433338e-01	-1.664565087208076943e-01	1.719910050626058950e+00
9.048700001603407372e+02	-4.085353172233607832e-01	-1.633454537067166312e-01	1.723558774534551530e+00
9.056900001605812349e+02	-4.026031452840715397e-01	-1.661951023030241170e-01	1.733170084421463475e+00
9.065100001608213915e+02	-4.005813434074141366e-01	-1.629969118163384079e-01	1.731687859254424033e+00
9.073300001610633672e+02	-3.986176798685090450e-01	-1.657816359428695152e-01	1.739324111822389218e+00
9.081500001613036375e+02	-3.945595415307566745e-01	-1.604211342817430663e-01	1.747107941919923357e+00
9.089700001615453857e+02	-3.925813434074135189e-01	-1.581682705573507763e-01	1.749800315520260163e+00
9.097900001617858834e+02	-3.934311527015532661e-01	-1.607650554292659462e-01	1.764557124379985575e+00
9.106100001620261537e+02	-3.902712722727347816e-01	-1.632695792125513634e-01	1.780482296336824533e+00
9.114300001622680156e+02	-3.979902703069323477e-01	-1.768356103882565700e-01	1.811336797364011097e+00
9.122500001625085133e+02	-4.007456048022251527e-01	-1.753777220224654043e-01	1.820340954477519313e+00
9.130700001627487836e+02	-4.014815598516000006e-01	-1.768497835708629229e-01	1.819222476742513583e+00
9.138900001629906455e+02	-3.992102476087563967e-01	-1.753474731994351943e-01	1.812829629515915864e+00
9.147100001632309159e+02	-4.009098661970365018e-01	-1.768417457506505086e-01	1.809415996721773556e+00
9.155300001634714135e+02	-4.126821577075072134e-01	-1.863257670697960333e-01	1.826201905376061418e+00
9.163500001637132755e+02	-4.134011557417047178e-01	-1.928319993917598785e-01	1.808066799187020290e+00
9.171700001639535458e+02	-4.141177313451626096e-01	-2.023313975590104730e-01	1.795002363927630684e+00
9.179900001641954077e+02	-4.118876004248933631e-01	-2.039879812846672746e-01	1.781946242895259935e+00
9.188100001644372696e+02	-4.156138657513097079e-01	-2.066360223169324550e-01	1.768834000830517450e+00
9.196300001646775399e+02	-4.084854769221071269e-01	-1.952755206558055845e-01	1.743817372376481378e+00
9.204500001649194019e+02	-4.103740451080820639e-01	-1.969423556135318498e-01	1.741632380825332449e+00
9.212700001651597859e+02	-4.183183292010697607e-01	-2.027373309721327010e-01	1.750605359587524390e+00
9.220900001654001699e+02	-4.202844151707141318e-01	-2.035596429495866722e-01	1.744752937117092895e+00
9.229100001656420318e+02	-4.203643553851238446e-01	-1.985476831788382523e-01	1.756771644127883336e+00
9.237300001658824158e+02	-4.083570880929045521e-01	-1.865357234080901871e-01	1.734484803295764488e+00
9.245500001661227998e+02	-4.094370283073138217e-01	-1.856126076486147025e-01	1.736154312771801544e+00
9.253700001663646617e+02	-4.094297610150949840e-01	-1.867219541240276448e-01	1.737838372145119825e+00
9.261900001666050457e+02	-4.105266582446820411e-01	-1.867458736655240870e-01	1.730630516469671587e+00
9.270100001668454297e+02	-4.126962283964594747e-01	-1.889953203125594727e-01	1.723649223480461457e+00
9.278300001670870643e+02	-4.098028153490050896e-01	-1.931730083351055616e-01	1.709640909253443253e+00
9.286500001673274483e+02	-4.099530060548650656e-01	-2.034241635208195176e-01	1.685476703269839449e+00
9.294700001675694239e+02	-4.060886621762870297e-01	-2.046257710848619626e-01	1.664071384702714873e+00
9.302900001678096942e+02	-4.091855594058744772e-01	-2.028957201960375489e-01	1.666878078924548090e+00
9.311100001680500782e+02	-4.101807145443949199e-01	-2.059555190497791288e-01	1.655836507789458567e+00
9.319300001682920538e+02	-4.111807145443952538e-01	-2.060614484478353603e-01	1.648630730670764821e+00
9.327500001685323241e+02	-4.131443780833002899e-01	-2.021263729176119572e-01	1.647967671066084661e+00
9.335700001687727081e+02	-4.141831369751349801e-01	-1.962135083902065702e-01	1.651113384239992321e+00
9.343900001690144563e+02	-4.122025164210522119e-01	-1.952903926307310578e-01	1.659523074121718844e+00
9.352100001692549540e+02	-4.062412753128868403e-01	-1.963160207109060917e-01	1.665955628127745447e+00
9.360300001694953380e+02	-4.062800342047216962e-01	-2.003706939486123995e-01	1.682386103577017122e+00
9.368500001697370863e+02	-3.992170510054899313e-01	-1.983040609401577337e-01	1.702063927280072164e+00
9.376700001699775839e+02	-3.912170510054899242e-01	-1.972442620864162943e-01	1.699679394280492861e+00
9.384900001702193322e+02	-3.831855594058742320e-01	-2.031092875308289081e-01	1.688883307043525850e+00
9.393100001704610804e+02	-3.742485426051059272e-01	-2.109708958978846194e-01	1.689029020217432731e+00
9.401300001707015781e+02	-3.614011557417053933e-01	-2.179042628894297673e-01	1.712646565774608165e+00
9.409500001709433263e+02	-3.435416567246065700e-01	-2.278923031186814163e-01	1.714808693201457901e+00
9.417700001711835966e+02	-3.356094847853177132e-01	-2.308068761847647254e-01	1.707016548876906459e+00
9.425900001714239806e+02	-3.387499857682194082e-01	-2.288820518866108988e-01	1.708116319601121313e+00
9.434100001716657289e+02	-3.418323484133681811e-01	-2.188888860413240045e-01	1.715263897130689275e+00
9.442300001719062266e+02	-3.378129689674507774e-01	-2.059367251243170438e-01	1.700401081876485421e+00
9.450500001721466106e+02	-3.388202362596697270e-01	-2.000887850666881740e-01	1.684164126406473949e+00
9.458700001723883588e+02	-3.376143296467972732e-01	-1.943160207109052295e-01	1.685781671963648920e+00
9.466900001726288565e+02	-3.393527071269119566e-01	-1.945603417419054515e-01	1.690756729282595128e+00
9.475100001728690131e+02	-3.408997125785923621e-01	-2.009020494775704546e-01	1.685989527639097263e+00
9.483300001731109887e+02	-3.462747254477559489e-01	-2.031651644340328744e-01	1.666049805784977300e+00
9.491500001733512590e+02	-3.546206691480433548e-01	-2.014368220838866630e-01	1.674085141249803677e+00
9.499700001735930073e+02	-3.527897754043338718e-01	-2.037443590459856735e-01	1.689349117957623214e+00
9.507900001738335050e+02	-3.456463880952062584e-01	-2.069374239166366647e-01	1.709546580849299113e+00
9.516100001740737753e+02	-3.393624998031778972e-01	-2.111492827127490202e-01	1.724908249724579345e+00
9.524300001743156372e+02	-3.319986712967397668e-01	-2.203525988154700355e-01	1.757658608712947768e+00
9.532500001745561349e+02	-3.224458931926067473e-01	-2.214226489012812715e-01	1.780843386063003297e+00
9.540700001747964052e+02	-3.168834253655147259e-01	-2.244841562937010260e-01	1.781323318472195272e+00
9.548900001750382671e+02	-3.092531294777119411e-01	-2.245251612219811010e-01	1.790782465313842664e+00
9.557100001752785374e+02	-3.025913419902929724e-01	-2.185952113077926084e-01	1.806000499571970286e+00
9.565300001755190351e+02	-2.998011656736715436e-01	-2.156327991587154713e-01	1.824241397954396549e+00
9.573500001757608970e+02	-2.958583762204499701e-01	-2.156977236284920163e-01	1.834550888709721050e+00
9.581700001760011673e+02	-2.919591905205431437e-01	-2.166669699322822662e-01	1.835843751011009717e+00
9.589900001762430293e+02	-2.870042889136234510e-01	-2.174824477550231505e-01	1.822155320323089134e+00
9.598100001764848912e+02	-2.799960938304311142e-01	-2.264021464371419323e-01	1.799173813132786126e+00
9.606300001767251615e+02	-2.799491398554039279e-01	-2.262825487296590277e-01	1.784965743256244242e+00
9.614500001769670234e+02	-2.787810643433928370e-01	-2.281954132570641613e-01	1.782624645747415304e+00
9.622700001772074074e+02	-2.775233588940138052e-01	-2.300621472401548628e-01	1.801366690508765744e+00
9.630900001774477914e+02	-2.721784459380066079e-01	-2.289271726845669153e-01	1.810071321248535314e+00
9.639100001776896534e+02	-2.717366357524124698e-01	-2.267699871261608935e-01	1.820884036939538042e+00
9.647300001779300374e+02	-2.672221526446273976e-01	-2.286418467252865350e-01	1.809482661284829597e+00
9.655500001781704213e+02	-2.626471087683509009e-01	-2.264539074706702348e-01	1.800759109333175845e+00
9.663700001784122833e+02	-2.619509433550906152e-01	-2.213616463820406166e-01	1.799811073252038041e+00
9.671900001786526673e+02	-2.571433461278047616e-01	-2.193069731443339221e-01	1.802727930981858684e+00
9.680100001788930513e+02	-2.542461189631508578e-01	-2.171275765831097715e-01	1.811545017987463702e+00
9.688300001791346858e+02	-2.523295123525795547e-01	-2.220062703369487522e-01	1.806249862928326788e+00
9.696500001793750698e+02	-2.493135860816815819e-01	-2.208149140049766312e-01	1.807915215290855304e+00
9.704700001796170454e+02	-2.451692709815807836e-01	-2.205910954381160027e-01	1.800632531572245787e+00
9.712900001798586800e+02	-2.429014119137559158e-01	-2.212921011694090889e-01	1.794374790534690067e+00
9.721100001800990640e+02	-2.405657247852200920e-01	-2.219999410554154007e-01	1.788204348880822359e+00
9.729300001803410396e+02	-2.361646320267134225e-01	-2.196326052395754513e-01	1.791397654658989591e+00
9.737500001805813099e+02	-2.296981336382355743e-01	-2.202584352690223624e-01	1.796821680236903696e+00
9.745700001808216939e+02	-2.190620650979799022e-01	-2.259081848399656922e-01	1.797254020041836542e+00
9.753900001810636695e+02	-2.144574881573406977e-01	-2.246194418033286011e-01	1.798748716549403159e+00
9.762100001813039398e+02	-2.107996177404281579e-01	-2.193734122336496450e-01	1.799440875948646212e+00
9.770300001815443238e+02	-2.029794444639575479e-01	-2.010470813460891737e-01	1.793124721120871179e+00
9.778500001817860721e+02	-2.021810730641437348e-01	-1.978215542405499516e-01	1.796991479287490812e+00
9.786700001820265697e+02	-1.981574156055399827e-01	-1.965823588255839471e-01	1.797939301167535309e+00
9.794900001822669537e+02	-1.951676721772919454e-01	-1.984217561898213023e-01	1.792847630469244447e+00
9.803100001825087020e+02	-1.861730838875645666e-01	-2.002577364767019197e-01	1.788616696468403378e+00
9.811300001827491997e+02	-1.781034002449070341e-01	-2.021466814626107222e-01	1.786194535246149684e+00
9.819500001829909479e+02	-1.739392418034020338e-01	-2.050236666777714156e-01	1.779847202067057710e+00
9.827700001832312182e+02	-1.738017301000335246e-01	-2.018152249590153824e-01	1.776801259617365458e+00
9.835900001834716022e+02	-1.695648987363378990e-01	-1.995521100025532957e-01	1.772819752427062578e+00
9.844100001837133505e+02	-1.663208000804235753e-01	-1.993112060489093118e-01	1.777786281317897288e+00
9.852300001839538481e+02	-1.640476322556329858e-01	-2.080634679405522214e-01	1.791944037430144521e+00
9.860500001841942321e+02	-1.577986887382394621e-01	-2.078088956774818974e-01	1.791062300964056497e+00
9.868700001844359804e+02	-1.537314275263215457e-01	-2.065833685719433155e-01	1.803935294800939282e+00
9.876900001846764781e+02	-1.525575793618580700e-01	-2.003065853060544688e-01	1.815602511519128326e+00
9.885100001849166347e+02	-1.544442919658862989e-01	-1.970024654213121673e-01	1.819317535042670686e+00
9.893300001851586103e+02	-1.563552288773113474e-01	-1.976761345337518516e-01	1.817099072382356351e+00
9.901500001853988806e+02	-1.562492087735584678e-01	-1.953070901792333669e-01	1.814820331576162182e+00
9.909700001856406288e+02	-1.511867924231198868e-01	-1.939090006671833344e-01	1.819269299835130527e+00
9.917900001858826045e+02	-1.471461779493385136e-01	-1.985314136192734280e-01	1.822593554688829443e+00
9.926100001861228748e+02	-1.410571148607635827e-01	-1.980273947091671372e-01	1.818924045212792384e+00
9.934300001863646230e+02	-1.360165003869820144e-01	-2.005524209565923421e-01	1.824225435942192552e+00
9.942500001866051207e+02	-1.350073775128162457e-01	-2.010227739663113522e-01	1.821451998628431213e+00
9.950700001868453910e+02	-1.330999967297173958e-01	-2.004709159732120938e-01	1.814609968941771845e+00
9.958900001870872529e+02	-1.323282720680397651e-01	-2.009668970631059426e-01	1.814826138844238379e+00
9.967100001873277506e+02	-1.284911417763917041e-01	-1.983962451445453745e-01	1.810990344827842602e+00
9.975300001875680209e+02	-1.197218395454541506e-01	-1.877623772948864012e-01	1.795863552865819113e+00
9.983500001878098828e+02	-1.110663915592814688e-01	-1.801626802187943355e-01	1.779508119660802468e+00
9.991700001880501532e+02	-1.043867192657121079e-01	-1.675869026841988740e-01	1.754194257590875328e+00
9.999900001882906508e+02	-1.008475479550440951e-01	-1.570265019977082344e-01	1.726884552634457393e+00
1.000810000188532513e+03	-9.642949818135963802e-02	-1.554746440046091693e-01	1.706452212829524751e+00
1.001630000188772783e+03	-1.001858634209319976e-01	-1.549654994784679940e-01	1.689805781678880070e+00
1.002450000189014645e+03	-9.602701373639312143e-02	-1.554307268721519253e-01	1.675018008668931024e+00
1.003270000189256507e+03	-9.186331919037443727e-02	-1.558395724894508227e-01	1.654379891745304754e+00
1.004090000189496777e+03	-8.670689193657549199e-02	-1.541629911728339408e-01	1.643868566783701635e+00
1.004910000189738639e+03	-8.156742169795379305e-02	-1.524795757015036668e-01	1.648617061416408847e+00
1.005730000189979023e+03	-8.349577952004311188e-02	-1.578132456169566433e-01	1.666716832140624494e+00
1.006550000190219407e+03	-8.648469811062432788e-02	-1.610529459051013856e-01	1.682935080599845090e+00
1.007370000190461269e+03	-9.262865226854496981e-02	-1.712089277980081981e-01	1.708240628442754039e+00
1.008190000190701653e+03	-9.478471858016401796e-02	-1.783973719258032109e-01	1.733610611545052471e+00
1.009010000190942037e+03	-9.802799239841136769e-02	-1.725482282026753744e-01	1.753976437533841359e+00
1.009830000191183899e+03	-8.913076523375754179e-02	-1.705572757692467578e-01	1.764587533219659887e+00
1.010650000191424283e+03	-8.710757167064038520e-02	-1.645304440235730303e-01	1.773329577981010541e+00
1.011470000191664667e+03	-8.606984352308569286e-02	-1.615189891260044586e-01	1.778998873255953628e+00
1.012290000191906302e+03	-7.904907239070785296e-02	-1.644323585265892729e-01	1.784493569763520693e+00
1.013110000192146686e+03	-7.503799098128906275e-02	-1.672756778413629908e-01	1.784755467914585836e+00
1.013930000192388661e+03	-7.208989277110211535e-02	-1.671258313108499038e-01	1.784765860698358075e+00
1.014750000192628931e+03	-6.400613843949329307e-02	-1.539503567001618833e-01	1.772568397806682405e+00
1.015570000192869315e+03	-5.793934112306171891e-02	-1.527919674762572011e-01	1.772221278828683744e+00
1.016390000193111291e+03	-4.885074192997329590e-02	-1.394934780807297325e-01	1.758865845623667212e+00
1.017210000193351561e+03	-4.166282307655819195e-02	-1.311591093729575219e-01	1.747682932629272878e+00
1.018030000193591945e+03	-3.757664631420976065e-02	-1.179323786019196574e-01	1.729366992002591363e+00
1.018850000193833694e+03	-3.044202093706740650e-02	-1.076390148224272009e-01	1.711895159619323259e+00
1.019670000194074191e+03	-2.227590396030905417e-02	-9.429781195994149656e-02	1.703281985376750907e+00
1.020490000194314575e+03	-1.910251969133227451e-02	-7.806082995683372161e-02	1.688795603096201692e+00
1.021310000194556324e+03	-1.292429056087591663e-02	-6.283922480183061487e-02	1.665369498961532635e+00
1.022130000194796821e+03	-9.588603432340293137e-03	-5.760224279872261377e-02	1.660009908643007348e+00
1.022950000195038569e+03	-1.033285651821387249e-02	-6.933109002204816684e-02	1.670845702659403242e+00
1.023770000195280318e+03	-3.934186190447342031e-03	-6.702405793312903037e-02	1.674733460594660883e+00
1.024590000195520815e+03	-4.477377524927739563e-03	-7.374265392438487943e-02	1.688477798113859230e+00
1.025410000195762677e+03	-3.039948305326234130e-03	-8.353984269484354686e-02	1.703060008206208176e+00
1.026230000196002948e+03	-4.537113455753249980e-03	-9.021914229649770356e-02	1.720658846752592730e+00
1.027050000196243218e+03	-3.145710420205460617e-03	-9.400949691224287641e-02	1.730353298909683701e+00
1.027870000196485080e+03	1.306253383834210784e-03	-9.976568075442192318e-02	1.735159993131517364e+00
1.028690000196725578e+03	6.741260172696252051e-03	-9.950307067113915716e-02	1.736002022818176727e+00
1.029510000196965848e+03	1.320291369969481959e-02	-9.220970689164681433e-02	1.744835738277817683e+00
1.030330000197207710e+03	2.359673916598215015e-02	-7.696076511779087470e-02	1.739819109823781629e+00
1.031150000197448207e+03	2.505597026224073293e-02	-6.574086850146622363e-02	1.730806638483254778e+00
1.031970000197688478e+03	2.138923496003642191e-02	-6.051584626910672116e-02	1.726819109823781728e+00
1.032790000197930340e+03	2.066678375081920996e-02	-5.624127641507553621e-02	1.724989551477648986e+00
1.033610000198170610e+03	2.093464281864356943e-02	-4.892741017144271176e-02	1.708199485709851917e+00
1.034430000198412472e+03	2.421219160942680165e-02	-4.361012685045349141e-02	1.694372005920474100e+00
1.035250000198652970e+03	2.242191233949882012e-02	-4.716128605123337536e-02	1.701696260774173908e+00
1.036070000198893240e+03	1.659287417773622902e-02	-5.173294771615299936e-02	1.710089108000771407e+00
1.036890000199135102e+03	1.174687900079583215e-02	-6.227214714618441171e-02	1.718201350065513111e+00
1.037710000199375372e+03	5.789452009830321072e-03	-6.983868319506872369e-02	1.729147307589896876e+00
1.038530000199615642e+03	3.832025018864903751e-03	-7.228049592043586657e-02	1.723116129238579486e+00
1.039350000199857504e+03	3.748631629436083648e-03	-6.967959517884489418e-02	1.724184721611477400e+00
1.040170000200098002e+03	8.648281224829725000e-03	-6.706673466650539539e-02	1.716307356459992217e+00
1.040990000200338272e+03	1.743649900619814730e-02	-6.056663770693546112e-02	1.702517290692195040e+00
1.041810000200580134e+03	2.011086254280183144e-02	-6.299307358419756198e-02	1.715727224924397554e+00
1.042630000200820405e+03	2.368348398833913099e-02	-6.650151931801921712e-02	1.736885195237737989e+00
1.043450000201062267e+03	3.829728675645079072e-02	-5.504926144144252353e-02	1.725972494621426323e+00
1.044270000201304128e+03	5.284083903311138225e-02	-3.952866201773268251e-02	1.708837388432384641e+00
1.045090000201544399e+03	5.929960623388393082e-02	-3.897389182045608164e-02	1.713783345956767956e+00
1.045910000201786261e+03	6.371961454282129567e-02	-4.439861915903993428e-02	1.718854016886420144e+00
1.046730000202026531e+03	6.307179479104761677e-02	-4.884214042308503839e-02	1.734874802453964637e+00
1.047550000202267029e+03	6.844335448519150988e-02	-5.134033492483656286e-02	1.754897666578263848e+00
1.048370000202508891e+03	7.484398334821183718e-02	-5.187782581618965300e-02	1.751908059362036196e+00
1.049190000202749161e+03	7.638753562487270166e-02	-5.434184954437473736e-02	1.754756324718959037e+00
1.050010000202989659e+03	8.905705429999724587e-02	-4.385883797158811326e-02	1.733587961621846141e+00
1.050830000203231521e+03	9.780893562027036248e-02	-3.229039946488505841e-02	1.712481955227367791e+00
1.051650000203471791e+03	9.664317958569253186e-02	-3.176296588646163738e-02	1.714355163265344650e+00
1.052470000203712289e+03	9.553556188886745681e-02	-2.635854709287759751e-02	1.726355163265344661e+00
1.053290000203953923e+03	1.026580751123111340e-01	-7.949002683258928753e-03	1.711398812957189097e+00
1.054110000204194421e+03	1.048920201497800658e-01	-3.554835121745190431e-03	1.704398812957189202e+00
1.054930000204436283e+03	1.102640437394109552e-01	3.871794674656747152e-03	1.689309435016746574e+00
1.055750000204676553e+03	1.166820935130955389e-01	2.274504929562048972e-03	1.671193035838495433e+00
1.056570000204917051e+03	1.231970405163668458e-01	1.173017988349549581e-02	1.663155621816914786e+00
1.057390000205158913e+03	1.287652809959112798e-01	1.317731214403750073e-02	1.650220057076303926e+00
1.058210000205399183e+03	1.224037719669059665e-01	7.714996954530660249e-03	1.667232528416830784e+00
1.059030000205639681e+03	1.170422629379009732e-01	-2.738775541584462757e-03	1.676234606973585173e+00
1.059850000205881543e+03	1.186565296014991944e-01	-7.151543109419834961e-03	1.674240842643848426e+00
1.060670000206121813e+03	1.172271925117829849e-01	-2.153355698104544511e-02	1.676247078314111683e+00
1.061490000206362311e+03	1.127469843765339791e-01	-2.693778185548900694e-02	1.686234606973584516e+00
1.062310000206603945e+03	1.122595089490658754e-01	-2.129758472429603769e-02	1.686211742849285544e+00
1.063130000206844443e+03	1.077187400453244182e-01	-2.373598037230610636e-02	1.707145229033141476e+00
1.063950000207086305e+03	1.052143076026782337e-01	-1.910945155053980424e-02	1.724141071919632617e+00
1.064770000207327939e+03	9.968080599115616836e-02	-2.349146542216544800e-02	1.755095343671034369e+00
1.065590000207568437e+03	9.804313985782811547e-02	-2.491106714471431546e-02	1.784095343671034506e+00
1.066410000207810299e+03	1.003158437871320835e-01	-2.639388479836117865e-02	1.782319827800519008e+00
1.067230000208050569e+03	9.961519445457210631e-02	-2.086645121993804114e-02	1.787575490281319679e+00
1.068050000208290840e+03	9.287336379943819664e-02	-2.129288709720018880e-02	1.802781267400013876e+00
1.068870000208532701e+03	9.107097237581224247e-02	-1.264243873393748954e-02	1.817933002043091051e+00
1.069690000208773199e+03	9.122497719887175116e-02	-1.298173913860534157e-02	1.831363263291268639e+00
1.070510000209013469e+03	9.438140445267093059e-02	-1.027490899895813249e-02	1.837976437533841212e+00
1.071330000209255331e+03	9.846031392280069072e-02	-9.544159317814224566e-03	1.840870216938269133e+00
1.072150000209495829e+03	1.004738177629592721e-01	-4.837329178166880142e-03	1.836662147061727257e+00
1.072970000209736099e+03	1.083783122198321291e-01	6.942968124648632444e-03	1.818495648320274993e+00
1.073790000209977961e+03	1.102198234774732777e-01	1.574547643028232496e-02	1.820231457411362275e+00
1.074610000210218232e+03	1.110419552891969003e-01	2.655481889062923095e-02	1.826877888562006724e+00
1.075430000210460094e+03	1.157647674405941768e-01	3.235903573494099128e-02	1.827744646728626243e+00
1.076250000210701955e+03	1.243688804857466662e-01	4.312566472832984193e-02	1.823717411289724533e+00
1.077070000210942226e+03	1.269172776238869926e-01	4.291963034057175858e-02	1.817821124926355170e+00
1.077890000211184088e+03	1.383397083635639346e-01	5.671017887545738018e-02	1.793887424541405151e+00
1.078710000211424585e+03	1.427136904884479529e-01	5.955369210937072610e-02	1.774750025594515668e+00
1.079530000211664856e+03	1.509883529530048896e-01	6.443650173288571759e-02	1.754205229523747578e+00
1.080350000211906718e+03	1.611128247117017687e-01	6.938936144221195812e-02	1.739706161701578324e+00
1.081170000212146988e+03	1.662009600093032613e-01	6.932513576475490824e-02	1.732252822128007352e+00
1.081990000212387258e+03	1.762697158609873027e-01	7.626432716465494921e-02	1.713664376365394926e+00
1.082810000212629120e+03	1.872270398986463913e-01	8.129065403714968996e-02	1.695934588743477134e+00
1.083630000212869618e+03	1.980850442759786723e-01	9.237336268602885925e-02	1.683030202354183880e+00
1.084450000213109888e+03	2.040641701902952687e-01	1.014902421084745154e-01	1.681086323386554948e+00
1.085270000213351750e+03	2.171426157649384014e-01	1.155370714451088299e-01	1.676140365862171855e+00
1.086090000213592020e+03	2.182404407854990902e-01	1.116898301797990267e-01	1.682165308543225546e+00
1.086910000213833882e+03	2.223116190679228776e-01	1.168442974531679335e-01	1.685354457207883350e+00
1.087730000214074153e+03	2.205305656254669677e-01	1.170380611161382645e-01	1.689751461547989608e+00
1.088550000214314650e+03	2.158173402437221222e-01	1.132130308536471175e-01	1.704165094342131814e+00
1.089370000214556512e+03	2.071380288923329593e-01	1.113811664364424969e-01	1.732582884249783683e+00
1.090190000214796783e+03	2.015774166471880346e-01	1.107526181219581490e-01	1.754302064886834600e+00
1.091010000215037280e+03	1.991064343394107761e-01	1.130488941056277952e-01	1.768197922848017134e+00
1.091830000215279142e+03	1.968025997526713089e-01	1.123742152468290567e-01	1.769037659776828253e+00
1.092650000215519412e+03	1.934115576593033459e-01	1.057866718606249035e-01	1.785833747013795270e+00
1.093470000215759910e+03	1.970374725811130379e-01	1.072298821706306610e-01	1.779656855488570555e+00
1.094290000216001545e+03	2.036948791025382788e-01	1.136662583259235998e-01	1.780504906644400087e+00
1.095110000216242042e+03	2.072432762406784257e-01	1.230377100114397604e-01	1.779315543778648756e+00
1.095930000216483904e+03	2.177262677488471521e-01	1.364330812384522973e-01	1.777995231837364631e+00
1.096750000216725539e+03	2.272286387029334165e-01	1.478506634682830168e-01	1.767666605669063307e+00
1.097570000216966037e+03	2.407237423648007635e-01	1.553570897093871916e-01	1.738308879706198296e+00
1.098390000217207898e+03	2.471800871348333872e-01	1.577934658646796551e-01	1.713813968997537573e+00
1.099210000217448169e+03	2.506800356581804223e-01	1.583887361170564501e-01	1.699161087975536555e+00
1.100030000217688666e+03	2.581194234130354537e-01	1.599054135902303608e-01	1.695447928807654936e+00
1.100850000217930528e+03	2.685685008908489380e-01	1.663947544445511517e-01	1.672647470256085178e+00
1.101670000218170799e+03	2.689400605849929238e-01	1.649370599978997320e-01	1.670770105104599557e+00
1.102490000218411296e+03	2.722195679110294697e-01	1.644520289323948004e-01	1.669965489439520834e+00
1.103310000218653158e+03	2.786662229581035044e-01	1.600985553451211574e-01	1.669231544704094405e+00
1.104130000218893429e+03	2.781031882822189161e-01	1.628270916144071712e-01	1.660580742238847662e+00
1.104950000219133926e+03	2.815789124981687430e-01	1.675539193450150954e-01	1.654859268843948072e+00
1.105770000219375561e+03	2.831612236666648519e-01	1.752329079926296662e-01	1.652067124519397190e+00
1.106590000219616059e+03	2.886660170514909196e-01	1.829341076430626711e-01	1.654310315659671460e+00
1.107410000219857920e+03	2.831150945293045007e-01	1.846045535972855589e-01	1.676620020616089501e+00
1.108230000220099555e+03	2.805593271456386373e-01	1.893160044797886077e-01	1.673967139594088049e+00
1.109050000220340053e+03	2.769962924697536022e-01	1.910411236717179106e-01	1.669301787231560530e+00
1.109870000220581915e+03	2.795640690538114814e-01	1.928123734079621732e-01	1.664544978371835127e+00
1.110690000220822185e+03	2.752190531444974053e-01	1.887339745478993358e-01	1.666767383944564695e+00
1.111510000221062455e+03	2.728498129277867057e-01	1.825359779803536475e-01	1.667989789517294597e+00
1.112330000221304317e+03	2.745338661873489849e-01	1.752730569430315799e-01	1.676253766225113573e+00
1.113150000221544815e+03	2.732009624317337515e-01	1.730408896019189902e-01	1.676434600662753738e+00
1.113970000221785085e+03	2.718341446457623323e-01	1.708565613437999231e-01	1.677555156954513960e+00
1.114790000222026947e+03	2.714649044290515789e-01	1.746517306215409626e-01	1.684625827884165927e+00
1.115610000222267445e+03	2.791223109504774036e-01	1.833853925068622270e-01	1.679841997786632346e+00
1.116430000222507715e+03	2.857482258722873758e-01	1.881361397789664547e-01	1.695147545629541508e+00
1.117250000222749577e+03	2.883620286403994482e-01	1.938339223520431642e-01	1.705679656158689106e+00
1.118070000222989847e+03	2.798740893174445077e-01	1.935590415439726597e-01	1.732253337822926564e+00
1.118890000223231709e+03	2.784200640248451486e-01	1.941850654925591779e-01	1.750679441957595284e+00
1.119710000223472207e+03	2.768739863641380694e-01	1.978281748279293872e-01	1.771059817843666062e+00
1.120530000223712477e+03	2.752067871664472531e-01	1.974627414699078876e-01	1.789517100329652388e+00
1.121350000223954339e+03	2.765153636613595367e-01	1.951417301175230323e-01	1.808092860550644332e+00
1.122170000224194609e+03	2.797221980652054296e-01	1.937797138368579086e-01	1.812595871285229476e+00
1.122990000224434880e+03	2.789314548997911536e-01	1.923561901637731442e-01	1.806970011501036533e+00
1.123810000224676742e+03	2.771382893036371531e-01	1.878797017916604140e-01	1.816204888414293173e+00
1.124630000224917239e+03	2.743184769693464142e-01	1.864185902676524786e-01	1.807323366149298893e+00
1.125450000225157510e+03	2.764163019899065210e-01	1.899916495172108977e-01	1.803358701614125259e+00
1.126270000225399372e+03	2.844462989497557603e-01	2.014416939819304309e-01	1.781508357700448242e+00
1.127090000225639642e+03	2.943987781259356229e-01	2.178028944353768148e-01	1.760768177294758763e+00
1.127910000225881504e+03	2.963875937632103885e-01	2.251811802756059355e-01	1.759057096683632082e+00
1.128730000226123366e+03	2.953013140475553855e-01	2.304757477205971183e-01	1.756190124315919032e+00
1.129550000226363636e+03	2.892319913470782766e-01	2.337498127014486504e-01	1.763279502256361209e+00
1.130370000226605498e+03	2.852062723999152505e-01	2.370341289143700902e-01	1.777526850510144474e+00
1.131190000226845768e+03	2.811272599764791380e-01	2.363030682791866233e-01	1.797940483304286241e+00
1.132010000227086266e+03	2.839876867845511077e-01	2.366335150364227702e-01	1.787169124547279386e+00
1.132830000227328128e+03	2.828747603307599223e-01	2.330237606474005740e-01	1.796300073622812077e+00
1.133650000227568398e+03	2.808054376302829835e-01	2.264157147970566331e-01	1.811343723314656096e+00
1.134470000227808896e+03	2.837530719449836147e-01	2.268640507230973158e-01	1.820453886822643863e+00
1.135290000228050758e+03	2.835650501382620536e-01	2.293619342708094477e-01	1.828453886822644092e+00
1.136110000228291028e+03	2.893092002708298471e-01	2.379230337496197889e-01	1.818167045990525255e+00
1.136930000228531526e+03	2.940848420030129362e-01	2.505422235434929812e-01	1.808853183920598351e+00
1.137750000228773160e+03	3.007296724752534511e-01	2.640964888675897959e-01	1.794516457726372582e+00
1.138570000229013658e+03	3.013841926704529661e-01	2.707156786614632882e-01	1.801277423699606972e+00
1.139390000229255520e+03	3.050266007119539768e-01	2.733622050741898457e-01	1.796052939570122575e+00
1.140210000229495790e+03	3.155890685390454475e-01	2.850104400255947246e-01	1.789237931121271608e+00
1.141030000229736288e+03	3.250909755976453264e-01	2.986484237449295587e-01	1.787786670104455578e+00
1.141850000229978150e+03	3.295129424418350439e-01	3.072710306161594573e-01	1.779524557752296676e+00
1.142670000230218420e+03	3.309131074093682456e-01	3.070935365127532291e-01	1.772125260654342727e+00
1.143490000230458918e+03	3.295385584356914088e-01	3.081108158186766088e-01	1.768852755518411479e+00
1.144310000230700780e+03	3.322269926612463342e-01	3.073177429178939324e-01	1.763950233484778529e+00
1.145130000230941050e+03	3.311673596837280686e-01	2.998612521367416961e-01	1.777060182791672327e+00
1.145950000231181548e+03	3.313717716568341243e-01	2.969309912685137443e-01	1.791109853952686404e+00
1.146770000231422955e+03	3.347505986431967284e-01	3.004312821472238659e-01	1.785745892319558381e+00
1.147590000231663680e+03	3.395073248249494413e-01	3.125329786407045063e-01	1.786076382843521104e+00
1.148410000231905542e+03	3.316056137409966187e-01	3.161745733565363148e-01	1.803342438108095136e+00
1.149230000232146949e+03	3.230987588676107469e-01	3.183031015956910292e-01	1.799406873367483728e+00
1.150050000232387674e+03	3.191151490339956820e-01	3.201389648476723471e-01	1.808427658935028548e+00
1.150870000232629536e+03	3.155191281187287311e-01	3.215369373248230800e-01	1.824440130275555516e+00
1.151690000232869579e+03	3.141968418770455518e-01	3.185534008035272313e-01	1.838221881816334724e+00
1.152510000233110077e+03	3.121991613544786714e-01	3.201029283498690869e-01	1.850059754389485001e+00
1.153330000233351711e+03	3.113080677844573541e-01	3.181410979582123821e-01	1.849045204492203665e+00
1.154150000233592209e+03	3.085211387362425950e-01	3.154885130673324989e-01	1.847103404081329669e+00
1.154970000233832707e+03	3.077996153179992089e-01	3.121622590640125705e-01	1.845109639751593145e+00
1.155790000234074341e+03	3.069424357783335222e-01	3.061606274095748370e-01	1.842849820157282714e+00
1.156610000234314839e+03	3.100271179009157496e-01	3.025365828030467941e-01	1.836240803028218904e+00
1.157430000234555337e+03	3.119252728565428123e-01	2.971517336114845032e-01	1.842775206315214964e+00
1.158250000234796971e+03	3.156199436300370920e-01	2.967771356519922077e-01	1.839278431250893409e+00
1.159070000235037469e+03	3.151620012669317794e-01	2.973786181510032489e-01	1.839634078657003791e+00
1.159890000235279331e+03	3.163818756154489487e-01	2.997802016246501333e-01	1.830966861938814638e+00
1.160710000235519601e+03	3.153788863359160421e-01	3.039682177635068538e-01	1.824314195117906712e+00
1.161530000235760099e+03	3.201530334283330115e-01	3.138606567110129308e-01	1.813705177988843342e+00
1.162350000236001961e+03	3.246267991090299176e-01	3.173481719917556343e-01	1.804040039827408126e+00
1.163170000236242231e+03	3.206863291332421873e-01	3.153385025171056566e-01	1.818719942087217545e+00
1.163990000236482501e+03	3.164721244838711312e-01	3.086642114965870709e-01	1.837954819000474416e+00
1.164810000236724363e+03	3.099648057149987368e-01	3.032825854632415497e-01	1.850393394475670306e+00
1.165630000236964861e+03	3.070674755970386749e-01	3.012363378840270389e-01	1.867638664172699414e+00
1.166450000237205131e+03	3.027849789914697221e-01	2.985955188447553255e-01	1.881769613248231998e+00
1.167270000237446993e+03	2.960615999912796781e-01	2.962439477153003820e-01	1.901046061296578271e+00
1.168090000237687264e+03	2.860111928412335525e-01	2.952978051257883485e-01	1.927359923366505523e+00
1.168910000237929125e+03	2.784981014199084948e-01	2.926562872941970150e-01	1.957293409550362018e+00
1.169730000238170987e+03	2.746482921257685783e-01	2.894407004666883498e-01	1.994989940264207506e+00
1.170550000238411258e+03	2.724738771125119752e-01	2.876903410328639499e-01	2.029705177988843090e+00
1.171370000238653120e+03	2.750862881941635862e-01	2.904274199955418356e-01	2.044437044167514816e+00
1.172190000238893390e+03	2.764516113403681641e-01	2.956775654348966498e-01	2.056185538800222368e+00
1.173010000239133660e+03	2.805989157200020623e-01	3.005313299008803285e-01	2.067027568486881517e+00
1.173830000239375750e+03	2.795330461945442213e-01	3.080211756283804392e-01	2.065006782919336370e+00
1.174650000239616020e+03	2.842806495021312774e-01	3.161488111560754044e-01	2.054058746838198335e+00
1.175470000239856290e+03	2.918950191190358701e-01	3.239620755669582186e-01	2.039166831789431367e+00
1.176290000240098379e+03	2.974900092900226167e-01	3.294575517836724754e-01	2.028430808497251103e+00
1.177110000240338650e+03	2.961334480758037180e-01	3.328573498344004622e-01	2.014852755518411698e+00
1.177930000240578920e+03	2.997550849849274224e-01	3.450094097767715806e-01	1.982405651615104292e+00
1.178750000240820782e+03	3.043379630022162163e-01	3.590777513239045149e-01	1.952943997814515331e+00
1.179570000241061280e+03	3.109499101883811401e-01	3.730247866248760369e-01	1.933457401332872250e+00
1.180390000241302914e+03	3.165449003593682753e-01	3.869017718400362682e-01	1.904916762375613137e+00
1.181210000241544776e+03	3.231447353918346366e-01	4.006677020411054668e-01	1.886382359088617511e+00
1.182030000241785274e+03	3.308632695305455118e-01	4.103806675431467821e-01	1.883910312504255780e+00
1.182850000242026908e+03	3.326326747147895224e-01	4.180577537329432380e-01	1.886423716022613828e+00
1.183670000242267406e+03	3.344868649749221379e-01	4.257673021576278138e-01	1.878912176859917071e+00
1.184490000242507904e+03	3.383628571117123784e-01	4.316101165992219379e-01	1.863402716253974800e+00
1.185310000242749538e+03	3.462436941099817367e-01	4.394392627313895017e-01	1.850013811939792863e+00
1.186130000242990036e+03	3.421778245845239486e-01	4.363282077172985218e-01	1.883793270722724289e+00
1.186950000243230534e+03	3.361725158275579162e-01	4.311744392362492073e-01	1.920662107446098554e+00
1.187770000243472168e+03	3.332907510383155136e-01	4.281881075456761554e-01	1.918348031175078461e+00
1.188590000243712666e+03	3.324307881257301256e-01	4.302820771729843341e-01	1.913774135309747715e+00
1.189410000243953164e+03	3.276822570271699098e-01	4.314119261125372029e-01	1.916069290368884293e+00
1.190230000244194798e+03	3.271008736496474056e-01	4.327262972293492993e-01	1.914104625833710660e+00
1.191050000244435296e+03	3.256260772246706292e-01	4.371004671999026980e-01	1.924304167282140821e+00
1.191870000244677158e+03	3.243160060899921149e-01	4.416437824996103378e-01	1.936586851000750453e+00
1.192690000244917428e+03	3.250834527389830364e-01	4.481853892606395551e-01	1.945717800076282922e+00
1.193510000245157926e+03	3.289744433556974212e-01	4.528090058782284766e-01	1.956528651411625130e+00
1.194330000245399333e+03	3.369211498794243420e-01	4.635710141287617270e-01	1.930067211812129813e+00
1.195150000245640058e+03	3.440737630160242144e-01	4.724099066198196306e-01	1.895533022726227479e+00
1.195970000245880556e+03	3.472675574751984962e-01	4.782693015750174581e-01	1.886034169105151204e+00
1.196790000246121963e+03	3.467253968849974277e-01	4.792739223178730246e-01	1.892784742294612910e+00
1.197610000246362688e+03	3.482001933099743707e-01	4.804545225445961409e-01	1.893578965175919171e+00
1.198430000246602958e+03	3.467621972415793619e-01	4.816761276995988883e-01	1.889429309089596831e+00
1.199250000246844593e+03	3.493653824957588805e-01	4.840702952611125598e-01	1.885088425781861421e+00
1.200070000247085090e+03	3.519080069814462530e-01	4.854371262037728285e-01	1.882807820620006511e+00
1.200890000247326952e+03	3.514700109130513561e-01	4.888842584643148803e-01	1.883695578555264261e+00
1.201710000247568587e+03	3.500877307516688797e-01	4.953860639625631834e-01	1.884768328041670937e+00
1.202530000247809085e+03	3.468023478198736798e-01	4.969340000051261086e-01	1.879870177322640723e+00
1.203350000248050947e+03	3.434951630114210230e-01	5.015929910617809018e-01	1.883073875884579973e+00
1.204170000248291217e+03	3.412267370948031675e-01	5.062912785080367906e-01	1.894566493835392773e+00
1.204990000248531715e+03	3.399316644400491860e-01	5.130647416561388008e-01	1.894073661683486787e+00
1.205810000248773576e+03	3.367141095689645258e-01	5.208928780419469495e-01	1.892564201077544972e+00
1.206630000249013847e+03	3.354481060830863393e-01	5.257996072069583970e-01	1.891015247893267581e+00
1.207450000249254117e+03	3.332475082271800781e-01	5.287131705266832071e-01	1.885339502746967044e+00
1.208270000249495979e+03	3.320711346786702212e-01	5.336950753935414404e-01	1.883347816973985234e+00
1.209090000249736477e+03	3.339504770371731213e-01	5.367948694292034029e-01	1.877200239444417162e+00
1.209910000249976747e+03	3.338637334260317613e-01	5.359954672468868475e-01	1.872990305212214324e+00
1.210730000250218609e+03	3.337891019685884086e-01	5.422626980730249624e-01	1.877855199023173105e+00
1.211550000250458879e+03	3.346902462037485981e-01	5.436495266066456722e-01	1.881738799844921761e+00
1.212370000250700741e+03	3.346398390537022038e-01	5.441627870024628999e-01	1.889487294477629309e+00
1.213190000250942603e+03	3.344998019662875910e-01	5.476982584010983146e-01	1.901348031175078557e+00
1.214010000251182873e+03	3.373961013399683351e-01	5.502337297997341725e-01	1.911360502515605075e+00
1.214830000251424735e+03	3.382391072373759355e-01	5.547726182757263258e-01	1.922493530147892482e+00
1.215650000251665006e+03	3.400675785503452508e-01	5.583935166082776291e-01	1.920682678812550614e+00
1.216470000251905503e+03	3.419517657703275981e-01	5.590742137945706736e-01	1.922125411401255590e+00
1.217290000252147365e+03	3.408020389599540345e-01	5.627942073704653714e-01	1.935721957189792342e+00
1.218110000252387636e+03	3.415457251970347441e-01	5.674697789407239235e-01	1.956530515767286094e+00
1.218930000252628133e+03	3.422821441418968380e-01	5.662222347515067922e-01	1.970409745274432467e+00
1.219750000252869995e+03	3.429410453030884987e-01	5.708807209349816558e-01	1.984353410040968102e+00
1.220570000253110265e+03	3.434521781891604619e-01	5.775716693533443635e-01	1.982322017488557409e+00
1.221390000253350763e+03	3.430020699670670581e-01	5.822574921556723515e-01	1.988236582460530144e+00
1.222210000253592398e+03	3.434090383313329053e-01	5.859911540409932229e-01	1.987024355470479176e+00
1.223030000253832895e+03	3.418474982952146024e-01	5.926957707687827703e-01	1.989830835491218419e+00
1.223850000254074757e+03	3.372035956139471935e-01	6.003627996456495364e-01	2.008809835722579873e+00
1.224670000254315028e+03	3.355209340408448759e-01	6.080571651413695378e-01	2.012817935748504539e+00
1.225490000254555525e+03	3.357995135759074268e-01	6.107173598635227130e-01	2.009803171650129450e+00
1.226310000254797387e+03	3.340514463728337935e-01	6.133758460469973528e-01	1.985576394762797570e+00
1.227130000255037658e+03	3.332646202779251388e-01	6.190650859266819683e-01	1.973152154983789153e+00
1.227950000255278155e+03	3.284850614752361508e-01	6.258431698176396552e-01	1.954655165718374388e+00
1.228770000255520017e+03	3.246861232266294861e-01	6.285922085510661228e-01	1.949249632950156519e+00
1.229590000255760287e+03	3.268629606706259794e-01	6.274864730721498862e-01	1.936912692554836335e+00
1.230410000256000785e+03	3.280712897142379347e-01	6.273909888253037526e-01	1.929629794635133067e+00
1.231230000256242192e+03	3.331827215282629484e-01	6.223963083604786561e-01	1.922388467850519422e+00
1.232050000256482917e+03	3.392844636193294017e-01	6.194563011333601432e-01	1.918280168698193178e+00
1.232870000256724779e+03	3.423280673726434853e-01	6.245658415279129461e-01	1.919182262329638844e+00
1.233690000256966186e+03	3.412771963271105102e-01	6.276412111488990364e-01	1.916036549155731628e+00
1.234510000257206912e+03	3.412553944504533865e-01	6.348020077038020181e-01	1.923949035570949651e+00
1.235330000257448773e+03	3.420252635301840871e-01	6.399337591011732274e-01	1.923786693943006609e+00
1.236150000257688816e+03	3.508096671943530254e-01	6.399920433353760707e-01	1.933670080563661964e+00
1.236970000257929314e+03	3.556279848888768691e-01	6.440417848761873509e-01	1.939601273989670416e+00
1.237790000258170949e+03	3.523930091071280080e-01	6.470060994830826306e-01	1.939611452572349792e+00
1.238610000258411446e+03	3.481822576327763819e-01	6.520558410238940228e-01	1.942559274452394513e+00
1.239430000258651944e+03	3.449254799743710076e-01	6.620133214760759444e-01	1.938415639835241677e+00
1.240250000258893579e+03	3.436638574544858549e-01	6.679708019282577514e-01	1.932105720677730343e+00
1.241070000259134076e+03	3.413901227809023609e-01	6.689316994577959585e-01	1.929758387498637928e+00
1.241890000259374574e+03	3.401551469991537791e-01	6.719028482194046026e-01	1.935423525660072475e+00
1.242710000259616208e+03	3.379419730940622091e-01	6.718876652904394176e-01	1.939005521551327549e+00
1.243530000259856706e+03	3.338620328796528258e-01	6.717938895822712642e-01	1.941643638474953804e+00
1.244350000260098568e+03	3.268135842648591805e-01	6.758590079711879195e-01	1.939059349825850820e+00
1.245170000260338838e+03	3.237966272496816678e-01	6.800146789100555145e-01	1.937198613128401137e+00
1.245990000260579336e+03	3.247675580808059292e-01	6.851754754649579393e-01	1.944034407144796583e+00
1.246810000260821198e+03	3.266440141130822483e-01	6.853584830226788771e-01	1.951893065285491335e+00
1.247630000261061468e+03	3.235543841757140271e-01	6.847055102935187820e-01	1.964866044047682836e+00
1.248450000261301739e+03	3.173533224243207940e-01	6.850269094841838768e-01	1.966805765901802783e+00
1.249270000261543601e+03	3.151595279651469017e-01	6.813636855229541212e-01	1.958508532285911929e+00
1.250090000261784098e+03	3.169487764907950589e-01	6.797995568050674287e-01	1.959123999286332296e+00
1.250910000262024369e+03	3.166605072327737247e-01	6.782166341617190675e-01	1.959758173297543093e+00
1.251730000262266230e+03	3.153577033903142146e-01	6.816695908306156237e-01	1.951423525660071157e+00
1.252550000262506501e+03	3.129773817641848255e-01	6.871379243476168908e-01	1.942209434314358996e+00
1.253370000262748363e+03	3.084614040166336335e-01	6.944832430797787115e-01	1.940070171011808897e+00
1.254190000262990225e+03	3.049430038383428854e-01	6.998371045053322081e-01	1.940974557401102807e+00
1.255010000263230495e+03	2.984391382444900875e-01	7.111345841545009261e-01	1.930795801520217125e+00
1.255830000263472357e+03	2.968504875747485783e-01	7.192577928584807934e-01	1.929357226045021356e+00
1.256650000263712627e+03	2.973320873964578337e-01	7.264322577228102817e-01	1.933920729126579641e+00
1.257470000263952898e+03	2.927846180492908457e-01	7.355828030456429412e-01	1.939717030564640288e+00
1.258290000264194987e+03	2.892904421783967783e-01	7.416479214345591542e-01	1.930594395716126010e+00
1.259110000264435257e+03	2.877647747078865836e-01	7.487489191357206142e-01	1.920490467878402052e+00
1.259930000264675527e+03	2.880719595163389601e-01	7.508533339142382523e-01	1.920498782105419799e+00
1.260750000264917617e+03	2.893888340477499543e-01	7.469218693805111942e-01	1.917438503959539631e+00
1.261570000265157887e+03	2.927468899017354187e-01	7.410040731562107519e-01	1.915488389321647222e+00
1.262390000265398157e+03	2.930686092946254151e-01	7.421187391667984912e-01	1.915658830975515370e+00
1.263210000265640019e+03	2.962788968734906825e-01	7.361821490170363802e-01	1.919945671807634202e+00
1.264030000265880517e+03	2.985618573745460469e-01	7.333173174917639869e-01	1.920398797180111528e+00
1.264850000266122152e+03	2.977382309230557911e-01	7.304097724995333163e-01	1.912816587087762921e+00
1.265670000266362649e+03	3.028419315493751651e-01	7.294663481950579564e-01	1.912117977817163084e+00
1.266490000266603147e+03	3.028269330694500772e-01	7.315827227443240099e-01	1.910369483184455541e+00
1.267310000266844781e+03	3.038046672973063189e-01	7.366734692134151441e-01	1.914564867519376934e+00
1.268130000267085279e+03	3.058429622936545411e-01	7.407317534476181020e-01	1.927818451443424008e+00
1.268950000267325777e+03	3.037480235993205713e-01	7.466926509771563136e-01	1.946252869805111141e+00
1.269770000267567411e+03	3.016651970586849418e-01	7.517218900538277238e-01	1.955641559918199324e+00
1.270590000267807909e+03	3.015605686413921904e-01	7.537101242022195002e-01	1.954847337036892840e+00
1.271410000268048407e+03	2.985407252999882632e-01	7.606248911874430307e-01	1.949999071679969997e+00
1.272230000268290041e+03	2.944530538978736289e-01	7.645687033301981073e-01	1.940119627971729654e+00
1.273050000268530539e+03	2.914210984027713613e-01	7.675757314040514423e-01	1.943327483647177889e+00
1.273870000268772401e+03	2.873382718621356191e-01	7.736066790194013887e-01	1.947562360560434414e+00
1.274690000269014035e+03	2.862820920596362839e-01	7.825812448583667758e-01	1.956924029435714418e+00
1.275510000269254533e+03	2.811798860730831962e-01	7.874652581473807755e-01	1.972497711099951978e+00
1.276330000269496395e+03	2.741406632857619763e-01	7.953868592873181154e-01	1.970884322656286214e+00
1.277150000269736665e+03	2.711959152972879261e-01	8.043921788224931424e-01	1.964969543483219949e+00
1.277970000269977163e+03	2.681906065403220074e-01	8.052864433435770186e-01	1.950851065748214541e+00
1.278790000270218570e+03	2.652192118137117749e-01	8.092575921051854415e-01	1.941801180386107051e+00
1.279610000270459295e+03	2.621073161041996835e-01	8.172577860243255277e-01	1.942832358737424769e+00
1.280430000270699793e+03	2.600293344250430017e-01	8.242015981670808289e-01	1.943957072142693532e+00
1.281250000270941200e+03	2.578738349622171078e-01	8.360873199947729262e-01	1.943127513796561123e+00
1.282070000271181925e+03	2.538079654367593196e-01	8.419029917366536164e-01	1.938381097720608626e+00
1.282890000271422196e+03	2.486912248657685287e-01	8.457340403266393469e-01	1.937626367417637496e+00
1.283710000271663830e+03	2.475599497103393998e-01	8.496300133864013171e-01	1.925728216698607165e+00
1.284530000271904555e+03	2.483778035093768544e-01	8.515909109159397472e-01	1.920909051136247214e+00
1.285350000272146417e+03	2.491181395247450414e-01	8.514783412823100361e-01	1.920362176508724428e+00
1.286170000272387824e+03	2.509069241549065632e-01	8.573726058033938058e-01	1.933037707453931553e+00
1.286990000272628549e+03	2.545963891247411959e-01	8.592002373160227968e-01	1.945704924172120265e+00
1.287810000272870411e+03	2.572931213867951095e-01	8.561799287710227802e-01	1.955397083571363215e+00
1.288630000273110454e+03	2.588566199581665006e-01	8.581305750684913303e-01	1.967189013694821353e+00
1.289450000273350952e+03	2.615218606206042296e-01	8.541171006782047881e-01	1.974870780310292062e+00
1.290270000273592814e+03	2.621749891293436718e-01	8.532437264595412740e-01	1.982388340942158322e+00
1.291090000273833084e+03	2.608038933306863760e-01	8.534540706361151141e-01	1.987808209406564330e+00
1.291910000274073582e+03	2.624715564238638277e-01	8.486712489674027582e-01	1.993174035395352872e+00
1.292730000274315444e+03	2.611610213936981228e-01	8.438388796770186495e-01	1.999562725508441385e+00
1.293550000274555714e+03	2.578795555324086552e-01	8.370304299281313698e-01	1.996926472940476094e+00
1.294370000274795984e+03	2.514963475800524040e-01	8.332664021848801283e-01	2.000335948621109416e+00
1.295190000275037846e+03	2.441809676884076907e-01	8.324801634388112603e-01	2.001988615442017228e+00
1.296010000275278117e+03	2.409503728726516414e-01	8.345504074437624098e-01	1.995593475457571930e+00
1.296830000275519978e+03	2.368142528557434789e-01	8.347129125373434766e-01	1.994106878975929087e+00
1.297650000275760249e+03	2.335933477629463795e-01	8.407814480036162053e-01	1.991574554245687967e+00
1.298470000276000746e+03	2.304039342697651316e-01	8.497474711491894706e-01	1.993185649931505710e+00
1.299290000276242381e+03	2.272217880688024993e-01	8.585187208854339058e-01	1.986044093871107030e+00
1.300110000276482879e+03	2.219863483915670566e-01	8.642950962377128343e-01	1.975979444410624897e+00
1.300930000276723376e+03	2.216297871773479367e-01	8.709945873494675528e-01	1.970925187733914674e+00
1.301750000276965011e+03	2.202611138094305310e-01	8.846359881461590691e-01	1.973935366316593498e+00
1.302570000277205509e+03	2.189069750259515224e-01	8.982978914069907894e-01	1.970930995001990871e+00
1.303390000277446006e+03	2.184825857510215574e-01	9.069939654413887720e-01	1.966793596055101734e+00
1.304210000277687641e+03	2.169855235539014382e-01	9.136490345475070107e-01	1.970618783086631298e+00
1.305030000277928139e+03	2.164133660038512208e-01	9.152340535678137323e-01	1.971371220631754628e+00
1.305850000278170000e+03	2.138218290078834072e-01	9.148720372871491646e-01	1.972250450138900879e+00
1.306670000278411635e+03	2.130946358904932392e-01	9.115083124678056148e-01	1.973187879235173359e+00
1.307490000278652133e+03	2.122971922816528911e-01	9.082112206569169510e-01	1.968965259461350037e+00
1.308310000278893995e+03	2.114416103350606757e-01	9.149072946913152649e-01	1.967717697006472921e+00
1.309130000279134265e+03	2.055811835269885646e-01	9.236460821926713027e-01	1.965544962594757417e+00
1.309950000279374763e+03	2.026626183811640058e-01	9.274395429317336959e-01	1.964351442615497545e+00
1.310770000279616625e+03	1.976956046205463891e-01	9.292090841292997005e-01	1.969290950268524076e+00
1.311590000279856895e+03	1.936631852299567913e-01	9.309188264731242946e-01	1.973419606586208186e+00
1.312410000280097393e+03	1.905944293782722565e-01	9.336610310518371758e-01	1.974787296930658576e+00
1.313230000280339254e+03	1.875426305417652872e-01	9.374339893267595869e-01	1.971192401296688823e+00
1.314050000280579525e+03	1.854423830904650961e-01	9.412582037620319531e-01	1.967422906895343271e+00
1.314870000280820022e+03	1.823033767473305478e-01	9.450516645010944572e-01	1.965773968785756942e+00
1.315690000281061884e+03	1.821934395730718526e-01	9.440193961853464710e-01	1.979372378929955101e+00
1.316510000281302155e+03	1.810205191995811203e-01	9.390571779554094389e-01	1.987107973819949303e+00
1.317330000281544017e+03	1.827264772891070144e-01	9.342743562866967499e-01	2.000901768299067740e+00
1.318150000281785879e+03	1.842895119649921032e-01	9.346794738725998641e-01	2.012897182783372152e+00
1.318970000282026149e+03	1.916078811361691669e-01	9.324023796526716978e-01	2.014697212932754500e+00
1.319790000282268011e+03	1.945871100037918355e-01	9.374242797014505912e-01	2.018364215449850008e+00
1.320610000282508508e+03	1.941811723838057502e-01	9.407793447925028030e-01	2.025902347448167440e+00
1.321430000282748779e+03	1.923731112610332084e-01	9.464795346965769740e-01	2.035529857386927599e+00
1.322250000282990186e+03	1.941483920510362893e-01	9.515556031098830747e-01	2.046375615784909119e+00
1.323070000283230684e+03	1.945118596152941304e-01	9.520656403474836438e-01	2.059350244701668053e+00
1.323890000283471409e+03	1.924707812460260681e-01	9.568336669255113058e-01	2.072470372591241450e+00
1.324710000283712816e+03	1.901147868805999619e-01	9.600219940184069323e-01	2.090621678832131014e+00
1.325530000283953314e+03	1.884584111034538489e-01	9.625229836894365620e-01	2.085571365067837135e+00
1.326350000284194039e+03	1.846058184363936761e-01	9.633503042480263678e-01	2.078045061806765403e+00
1.327170000284435446e+03	1.785981902019944667e-01	9.643980262961199257e-01	2.070398202253934450e+00
1.327990000284675943e+03	1.746172087057317468e-01	9.636832352205004781e-01	2.060851113425318459e+00
1.328810000284918033e+03	1.727864179153289770e-01	9.661461321674275071e-01	2.053301946039947978e+00
1.329630000285158076e+03	1.731324645689223674e-01	9.708294306038582899e-01	2.054576101330446658e+00
1.330450000285398573e+03	1.698224963875501758e-01	9.716938341401913926e-01	2.056228553950260274e+00
1.331270000285640435e+03	1.677523488494058468e-01	9.746897951547559558e-01	2.044955834613235712e+00
1.332090000285880706e+03	1.669995397381594526e-01	9.767951026447330154e-01	2.029281953822596130e+00
1.332910000286121203e+03	1.666997251752322662e-01	9.809311638309203829e-01	2.015242247043167456e+00
1.333730000286363065e+03	1.638456378684060022e-01	9.851013957906741281e-01	2.013318939441989919e+00
1.334550000286603336e+03	1.634542348328581751e-01	9.871879093551897411e-01	2.013437202975901563e+00
1.335370000286843606e+03	1.616054562829980223e-01	9.920881922037679823e-01	2.014464010012616324e+00
1.336190000287085468e+03	1.593647078487966939e-01	9.958193297231922037e-01	2.009293354157654754e+00
1.337010000287325738e+03	1.586472044543656423e-01	9.964240353804197925e-01	2.002000063454179024e+00
1.337830000287567600e+03	1.604190320693497651e-01	9.976665308378428465e-01	1.989769129453337948e+00
1.338650000287809462e+03	1.596414318019132028e-01	1.003601489333167063e+00	1.979929178323433625e+00
1.339470000288049732e+03	1.583458952516727247e-01	1.009097353388161533e+00	1.971563352334644748e+00
1.340290000288291594e+03	1.574597494964374289e-01	1.014222464549959346e+00	1.962137248199975925e+00
1.341110000288531864e+03	1.517044150011454262e-01	1.016780340870552468e+00	1.960072812940586662e+00
1.341930000288772135e+03	1.473148675475443037e-01	1.021759022579193710e+00	1.968120619745939548e+00
1.342750000289013997e+03	1.471045799686790112e-01	1.021279815922043532e+00	1.983316004080861283e+00
1.343570000289254494e+03	1.430493279571532494e-01	1.022305133048178938e+00	2.004864743064044941e+00
1.344390000289494765e+03	1.409868086534082632e-01	1.016812762954781624e+00	2.027488310090389767e+00
1.345210000289736627e+03	1.329315566418822481e-01	1.012836876415418308e+00	2.042151369695069718e+00
1.346030000289977124e+03	1.188932616455339736e-01	1.009457774747969605e+00	2.054749994040361294e+00
1.346850000290217395e+03	1.077483796966399732e-01	1.005596865173233656e+00	2.070494117358467001e+00
1.347670000290459257e+03	1.015138678103779668e-01	9.994318357137549347e-01	2.093277733254907513e+00
1.348490000290699754e+03	9.223575217080172417e-02	9.958618825875136249e-01	2.119121627297227750e+00
1.349310000290941389e+03	8.997459354640292839e-02	1.002027105966131870e+00	2.128844965047787863e+00
1.350130000291181886e+03	8.758746852354094836e-02	1.004004390090134091e+00	2.130285619079738790e+00
1.350950000291422384e+03	8.220518836215866265e-02	1.015803986191590624e+00	2.125614031046946462e+00
1.351770000291664019e+03	7.971147638675084302e-02	1.023470316276137826e+00	2.106807336825113453e+00
1.352590000291904516e+03	7.808453072066115497e-02	1.039035842578663660e+00	2.090896714765556386e+00
1.353410000292145014e+03	8.132435136388932451e-02	1.050418555242609076e+00	2.080769922803532790e+00
1.354230000292386649e+03	8.644789533161301165e-02	1.056772222749022383e+00	2.064611952490192248e+00
1.355050000292627146e+03	8.542851588569569388e-02	1.058025086473414644e+00	2.057437353722815221e+00
1.355870000292867644e+03	7.932435136388937824e-02	1.064267698965737363e+00	2.051404096814743561e+00
1.356690000293109279e+03	7.503123724438866271e-02	1.068486391916562805e+00	2.047429039495797021e+00
1.357510000293349776e+03	6.961457915716451339e-02	1.068795637417339739e+00	2.058564145684838476e+00
1.358330000293591638e+03	6.508164439443557547e-02	1.067168098849214708e+00	2.064855143630465850e+00
1.359150000293833273e+03	5.728708711182157326e-02	1.063444882115103685e+00	2.070243833743553807e+00
1.359970000294073770e+03	5.237867558444282007e-02	1.058793424005482153e+00	2.085389332716367505e+00
1.360790000294315632e+03	4.732976307416265904e-02	1.050106086583615816e+00	2.095385175602858752e+00
1.361610000294555903e+03	4.216215145763815841e-02	1.044558849333371953e+00	2.110503653337864716e+00
1.362430000294796400e+03	3.379590052046026888e-02	1.046033823085946501e+00	2.135861165099635084e+00
1.363250000295037808e+03	3.226734672372408991e-02	1.059510505377199374e+00	2.160376647174747422e+00
1.364070000295278533e+03	3.358375735964874015e-02	1.065949599817529014e+00	2.174954485952493854e+00
1.364890000295519030e+03	3.781538291968402493e-02	1.075477538269131506e+00	2.187565581638311496e+00
1.365710000295760437e+03	3.485079158980575187e-02	1.076983265717915916e+00	2.184106006394477717e+00
1.366530000296001162e+03	3.067302635483617340e-02	1.080470199241238660e+00	2.186494696507565560e+00
1.367350000296241660e+03	2.551221813504404856e-02	1.079981052306058009e+00	2.187808558577493123e+00
1.368170000296483067e+03	2.115519302533836951e-02	1.080481654138807368e+00	2.178261683949970440e+00
1.368990000296723792e+03	1.477878846971485312e-02	1.084036929209263089e+00	2.184947607678950021e+00
1.369810000296965654e+03	9.356357730037779402e-03	1.084593912818397454e+00	2.188789423164516190e+00
1.370630000297205697e+03	6.904857821484355722e-03	1.082202152587881328e+00	2.187419225861125138e+00
1.371450000297446195e+03	1.409754159617194070e-03	1.073871899749784919e+00	2.174957572060536304e+00
1.372270000297688057e+03	-7.087771932989993945e-03	1.071640742155031578e+00	2.166487604032929504e+00
1.373090000297928327e+03	-1.465797094778693681e-02	1.068459132181950100e+00	2.149005164664795853e+00
1.373910000298168825e+03	-1.618214377853029184e-02	1.071294607595651316e+00	2.142483232718327191e+00
1.374730000298410687e+03	-1.572327362445182647e-02	1.073116414699925913e+00	2.134994557679930072e+00
1.375550000298650957e+03	-1.039763716105550524e-02	1.077061236589039295e+00	2.128568239344167612e+00
1.376370000298891227e+03	-9.062310974700338306e-03	1.083053897561146783e+00	2.116208434824548235e+00
1.377190000299133089e+03	-6.690648327249703459e-03	1.086084146384176830e+00	2.103730152569923462e+00
1.378010000299373360e+03	-9.435262355303918047e-03	1.089119520823242260e+00	2.096000364948005679e+00
1.378830000299615222e+03	-1.117745395261859724e-02	1.089149769646272858e+00	2.088233163304507478e+00
1.379650000299857084e+03	-1.192691284215250530e-02	1.089229566090974766e+00	2.075380740834075866e+00
1.380470000300097354e+03	-1.169575117760324190e-02	1.088252980759292443e+00	2.067468040217764536e+00
1.381290000300339216e+03	-1.350819326636880716e-02	1.086225139267259499e+00	2.060536632590662443e+00
1.382110000300579486e+03	-1.537150640066773516e-02	1.084251971012933469e+00	2.060594832179787783e+00
1.382930000300819984e+03	-2.227842328828000609e-02	1.083251466139754315e+00	2.066682131563475799e+00
1.383750000301061618e+03	-2.822409906772734012e-02	1.084175785564728711e+00	2.072823473422781060e+00
1.384570000301302116e+03	-3.319884401605098512e-02	1.088038597597283497e+00	2.088041721882001767e+00
1.385390000301542614e+03	-4.123414973286632784e-02	1.090928746248690961e+00	2.101359741065438325e+00
1.386210000301784248e+03	-4.524523114228494458e-02	1.095805226590671921e+00	2.104887694481076821e+00
1.387030000302024746e+03	-5.027811442836044309e-02	1.101635576388338089e+00	2.109685860274798319e+00
1.387850000302265244e+03	-5.342000709772137812e-02	1.105373665097374891e+00	2.117646153495369443e+00
1.388670000302506878e+03	-5.467333158110783409e-02	1.108099794035663166e+00	2.123654253521293889e+00
1.389490000302747376e+03	-5.783460369638628723e-02	1.108914766985224398e+00	2.136699767568799313e+00
1.390310000302989238e+03	-6.303947956497886473e-02	1.108690443545184312e+00	2.140946901621489484e+00
1.391130000303230872e+03	-6.128553675614619584e-02	1.109544712884346751e+00	2.138167014436370916e+00
1.391950000303471370e+03	-6.350494720917705671e-02	1.106448529845181161e+00	2.132121071986678107e+00
1.392770000303713232e+03	-6.571709036998907294e-02	1.102410437121078557e+00	2.132831938396711369e+00
1.393590000303953502e+03	-6.899221673003222421e-02	1.101396263938472453e+00	2.126409777174457894e+00
1.394410000304194000e+03	-7.333274872004676148e-02	1.102397467603971615e+00	2.117912787909042915e+00
1.395230000304435862e+03	-7.380166953926431406e-02	1.109417465194932007e+00	2.115174686060107945e+00
1.396050000304676132e+03	-7.627059035848217372e-02	1.113526306797165466e+00	2.112295242351868385e+00
1.396870000304916630e+03	-8.373466631622009104e-02	1.117645399631469028e+00	2.110422034313891526e+00
1.397690000305158492e+03	-9.232228624168180298e-02	1.123675648454499409e+00	2.113476076789508440e+00
1.398510000305398762e+03	-9.283965567569296695e-02	1.125811826675586103e+00	2.111234964205988440e+00
1.399330000305639260e+03	-9.835460267896464770e-02	1.127941170741959764e+00	2.107052051211594002e+00
1.400150000305881122e+03	-1.090803011565878167e-01	1.132026092802696393e+00	2.108155979049318063e+00
1.400970000306121392e+03	-1.168447585260457416e-01	1.135070009935153168e+00	2.106473998232754496e+00
1.401790000306363254e+03	-1.227133804173105164e-01	1.135119052683644991e+00	2.113821117210752831e+00
1.402610000306603752e+03	-1.266304509233682485e-01	1.132139050274605818e+00	2.128234750004895037e+00
1.403430000306844022e+03	-1.324724260764961747e-01	1.123186384484419875e+00	2.126725289398953223e+00
1.404250000307085429e+03	-1.352780647685287718e-01	1.118206382075380034e+00	2.130224143020029715e+00
1.405070000307325927e+03	-1.350328324150286419e-01	1.115375022531354565e+00	2.135720918084350828e+00
1.405890000307566652e+03	-1.327851776307886478e-01	1.112552205680720885e+00	2.136186514797355329e+00
1.406710000307808059e+03	-1.386780238294497147e-01	1.116667881437667376e+00	2.141674975634658473e+00
1.407530000308048557e+03	-1.435175765518376945e-01	1.121822853584215629e+00	2.150261128639423092e+00
1.408350000308289282e+03	-1.443329049668293229e-01	1.125935112263806159e+00	2.158855595871205679e+00
1.409170000308530689e+03	-1.471264315051637739e-01	1.129137923493347406e+00	2.175431356092197621e+00
1.409990000308771187e+03	-1.447939916450348419e-01	1.129378322573811877e+00	2.179077787242841957e+00
1.410810000309013276e+03	-1.463380078171827026e-01	1.130733193745724119e+00	2.179595347874708100e+00
1.411630000309254683e+03	-1.509643866344795304e-01	1.131057311221426387e+00	2.189071337371484294e+00
1.412450000309495181e+03	-1.555665411443792334e-01	1.131395097006555828e+00	2.190358178203602790e+00
1.413270000309737270e+03	-1.552534807301677588e-01	1.138647455857768831e+00	2.185453791814309099e+00
1.414090000309977313e+03	-1.530009810844481233e-01	1.145019412416464322e+00	2.170576426662823799e+00
1.414910000310217811e+03	-1.517387917157698995e-01	1.151401620207229692e+00	2.156942252651612879e+00
1.415730000310459673e+03	-1.504111967171205544e-01	1.156788953614030335e+00	2.143285214516102322e+00
1.416550000310699943e+03	-1.479988166425821317e-01	1.163246337106641937e+00	2.131509698645587036e+00
1.417370000310940441e+03	-1.465912814295231570e-01	1.166705429137932182e+00	2.122811089374986970e+00
1.418190000311182303e+03	-1.541498321861089482e-01	1.173159395553187823e+00	2.128166522580003495e+00
1.419010000311422573e+03	-1.607301848193516958e-01	1.178567231424128225e+00	2.130711104449678484e+00
1.419830000311662843e+03	-1.602717785607594980e-01	1.184969941679033578e+00	2.130243214978826405e+00
1.420650000311904705e+03	-1.638109498714280798e-01	1.190343606776407048e+00	2.126983181183422111e+00
1.421470000312144975e+03	-1.712895604136044081e-01	1.186689935254927608e+00	2.131816682441970201e+00
1.422290000312386837e+03	-1.817172999102473208e-01	1.182034555194769743e+00	2.145743718754470120e+00
1.423110000312628699e+03	-1.920093832854682658e-01	1.175464602068528430e+00	2.160591769910299220e+00
1.423930000312868970e+03	-2.003620274291813830e-01	1.162872437939468595e+00	2.176325500444631356e+00
1.424750000313110831e+03	-2.096419986507045974e-01	1.155340072664150286e+00	2.181221358405813771e+00
1.425570000313351102e+03	-2.178638315344752496e-01	1.150800873234118171e+00	2.182048623994098158e+00
1.426390000313591372e+03	-2.201026214334234621e-01	1.150287301884261648e+00	2.174709605042024041e+00
1.427210000313833234e+03	-2.192881178560988076e-01	1.150790815921188592e+00	2.173258344025207567e+00
1.428030000314073732e+03	-2.204663469865552894e-01	1.153290912880758912e+00	2.173896460948834264e+00
1.428850000314314002e+03	-2.195985499329577428e-01	1.154768798837510602e+00	2.181617720142639882e+00
1.429670000314555864e+03	-2.226290107882938907e-01	1.157285981183864054e+00	2.183345215006708528e+00
1.430490000314796362e+03	-2.275456173988653075e-01	1.160734821983084641e+00	2.185950075022263572e+00
1.431310000315036632e+03	-2.294670688709161133e-01	1.164110195619136867e+00	2.186384493383950023e+00
1.432130000315278494e+03	-2.313812530507476928e-01	1.169473609484441123e+00	2.184839697313182505e+00
1.432950000315518992e+03	-2.342591007694837801e-01	1.170826772117674830e+00	2.183265801447851207e+00
1.433770000315760626e+03	-2.361369484882201997e-01	1.172150889593377210e+00	2.180498599804353788e+00
1.434590000316001124e+03	-2.390147962069566201e-01	1.170449378988904998e+00	2.177677355685239124e+00
1.435410000316241621e+03	-2.459096009408709427e-01	1.166696612224082497e+00	2.169885211360687016e+00
1.436230000316483256e+03	-2.587486897677724329e-01	1.163008769929036790e+00	2.169163737965788208e+00
1.437050000316723754e+03	-2.675562869950580680e-01	1.161399520413193942e+00	2.160238566008949590e+00
1.437870000316964251e+03	-2.744656263134098717e-01	1.162672381728546256e+00	2.153313394052111196e+00
1.438690000317205886e+03	-2.772901805558734001e-01	1.163039212671206801e+00	2.153342493846674088e+00
1.439510000317446384e+03	-2.781970974434860855e-01	1.164371872840300970e+00	2.152440186014134671e+00
1.440330000317686881e+03	-2.811742648225495356e-01	1.169643025616974752e+00	2.152587763543702959e+00
1.441150000317928516e+03	-2.832507518619395981e-01	1.175852671001229588e+00	2.160770676538097401e+00
1.441970000318169014e+03	-2.863369286242884448e-01	1.180016185841169740e+00	2.159144816753904461e+00
1.442790000318410875e+03	-2.904739764321702111e-01	1.185032766354773281e+00	2.162703948520861008e+00
1.443610000318652510e+03	-2.906449382704074935e-01	1.188069849332517247e+00	2.166159152450092495e+00
1.444430000318893008e+03	-2.878498141390002374e-01	1.191079595691407311e+00	2.162418972044402476e+00
1.445250000319134870e+03	-2.871830788367963905e-01	1.193032960273913368e+00	2.164774405249419331e+00
1.446070000319375140e+03	-2.875211883960719916e-01	1.189090545715797198e+00	2.163144388351716962e+00
1.446890000319615638e+03	-2.880918513063562836e-01	1.187050744453016504e+00	2.161476957432434176e+00
1.447710000319857045e+03	-2.896358674785039500e-01	1.186009234651557165e+00	2.160828233523941933e+00
1.448530000320097770e+03	-2.922719360187590598e-01	1.184918177228426961e+00	2.159237709204574696e+00
1.449350000320338268e+03	-2.948837802516177109e-01	1.183844205192079446e+00	2.152329165701772240e+00
1.450170000320579675e+03	-2.955343833763111050e-01	1.186862494244361299e+00	2.152281358896418695e+00
1.450990000320820400e+03	-3.001801416395252775e-01	1.182943999227741738e+00	2.144096367345269982e+00
1.451810000321060897e+03	-3.058137877490409440e-01	1.184940077277205184e+00	2.139946711258947420e+00
1.452630000321302305e+03	-3.064522787200359977e-01	1.186898567475745736e+00	2.143907218680612292e+00
1.453450000321543030e+03	-3.130592780914151496e-01	1.184863891828999982e+00	2.149873961772540643e+00
1.454270000321784892e+03	-3.166347858631782808e-01	1.187795045408687411e+00	2.159747169810517065e+00
1.455090000322024935e+03	-3.221860693275447329e-01	1.187674942828024882e+00	2.152562178259368242e+00
1.455910000322265432e+03	-3.287058611922953344e-01	1.184559965863397846e+00	2.146375108151464595e+00
1.456730000322507294e+03	-3.320657726282274513e-01	1.184494536520441565e+00	2.142102817216627209e+00
1.457550000322747564e+03	-3.375153140015278996e-01	1.180357348552996344e+00	2.141984339481621813e+00
1.458370000322988062e+03	-3.439430534981711141e-01	1.176138150728990972e+00	2.139965632470831380e+00
1.459190000323229924e+03	-3.445016042547565105e-01	1.177946289523839063e+00	2.148148545465225823e+00
1.460010000323470194e+03	-3.451667419638879131e-01	1.178725383161155715e+00	2.157420836400063102e+00
1.460830000323710465e+03	-3.548294572422796000e-01	1.180490808489045973e+00	2.159718070015953728e+00
1.461650000323952327e+03	-3.616036043346966267e-01	1.186216937427334583e+00	2.161065188993953168e+00
1.462470000324192597e+03	-3.634116654574690020e-01	1.191893518743951441e+00	2.155491293128622310e+00
1.463290000324434459e+03	-3.672027695650637025e-01	1.192544471980393705e+00	2.162306087376379526e+00
1.464110000324676321e+03	-3.710544344411507156e-01	1.193226178913045832e+00	2.162241437915897180e+00
1.464930000324916591e+03	-3.790393330079195877e-01	1.188883966304201456e+00	2.158143531547342953e+00
1.465750000325158453e+03	-3.859467137910185808e-01	1.186661351402839459e+00	2.153018603940980213e+00
1.466570000325398723e+03	-3.919098104811301608e-01	1.184450696272226100e+00	2.152897833448126796e+00
1.467390000325639221e+03	-3.978099239720103708e-01	1.183274211915179119e+00	2.143606621301406001e+00
1.468210000325880856e+03	-4.017705982313825031e-01	1.185101144635488657e+00	2.139240581111523376e+00
1.469030000326121353e+03	-4.007579192288908132e-01	1.182917826123728311e+00	2.133789320094707342e+00
1.469850000326361851e+03	-3.995829373668407514e-01	1.183823351623240816e+00	2.129373394542716902e+00
1.470670000326603486e+03	-4.084467143966258318e-01	1.182822846750061219e+00	2.134870169607038459e+00
1.471490000326843983e+03	-4.143952765022992923e-01	1.185777919871245256e+00	2.139063475385205138e+00
1.472310000327084481e+03	-4.193123470083569004e-01	1.187621937978338149e+00	2.149105046520294771e+00
1.473130000327326115e+03	-4.212415296681131793e-01	1.189471081701465760e+00	2.162221445698545796e+00
1.473950000327566613e+03	-4.181464880204725509e-01	1.190258718032174423e+00	2.177277566730916991e+00
1.474770000327808475e+03	-4.131531884638985908e-01	1.194967761583679566e+00	2.167344080547060070e+00
1.475590000328048745e+03	-4.172228721065563972e-01	1.195603337972016567e+00	2.177601821584616015e+00
1.476410000328289243e+03	-4.212174603962840491e-01	1.191336301065018199e+00	2.183876191076207895e+00
1.477230000328531105e+03	-4.283283253615162156e-01	1.189992379917495624e+00	2.189227467167715435e+00
1.478050000328771375e+03	-4.324149660193515876e-01	1.184633081921867559e+00	2.192439479956672876e+00
1.478870000329011873e+03	-4.355597450149391592e-01	1.177171271605540248e+00	2.194720085118528008e+00
1.479690000329253735e+03	-4.366294286575967409e-01	1.176764134526919081e+00	2.186027711518192085e+00
1.480510000329494005e+03	-4.387717852224446435e-01	1.178370665757724867e+00	2.177260509874694439e+00
1.481330000329734503e+03	-4.407663735121722937e-01	1.182972071372495382e+00	2.171476679777160523e+00
1.482150000329976365e+03	-4.488239450011315412e-01	1.186525637904273012e+00	2.162948512160428383e+00
1.482970000330216635e+03	-4.587337482149705381e-01	1.185053576355875826e+00	2.176491015473348334e+00
1.483790000330458497e+03	-4.604739812770319296e-01	1.186530258647128688e+00	2.177052225797059037e+00
1.484610000330700359e+03	-4.641245844017254929e-01	1.184955684778031593e+00	2.169754777980074323e+00
1.485430000330940629e+03	-4.676298416820382498e-01	1.184425532914570978e+00	2.162403287687472808e+00
1.486250000331182491e+03	-4.711278316701318358e-01	1.184799702885124484e+00	2.155082975746188900e+00
1.487070000331422989e+03	-4.736064422123081874e-01	1.187180707010391023e+00	2.145737721123851305e+00
1.487890000331663259e+03	-4.761044322004021612e-01	1.184472867124384710e+00	2.154373759490723295e+00
1.488710000331905121e+03	-4.795660857274005595e-01	1.182727439387455615e+00	2.162186475181726131e+00
1.489530000332145164e+03	-4.840204719621800100e-01	1.176968343341099565e+00	2.167965933964657310e+00
1.490350000332385889e+03	-4.854264095821663183e-01	1.175176785059855344e+00	2.178757864088115781e+00
1.491170000332627751e+03	-4.878759509554666529e-01	1.173460402480457354e+00	2.177568501222364450e+00
1.491990000332867794e+03	-4.933254923287667126e-01	1.172687638124674470e+00	2.179241953610816740e+00
1.492810000333108519e+03	-4.978113701631620147e-01	1.174851657837794106e+00	2.186780299810227923e+00
1.493630000333350381e+03	-4.983844555041859192e-01	1.173930250616997073e+00	2.195345667247447619e+00
1.494450000333590424e+03	-5.020835072436731217e-01	1.172007134857521615e+00	2.205950527263002670e+00
1.495270000333832513e+03	-5.037607571065028100e-01	1.171955878697171771e+00	2.210638529548736297e+00
1.496090000334074375e+03	-5.103362648782662214e-01	1.173971255545276815e+00	2.211257939461572342e+00
1.496910000334314418e+03	-5.158681688967154955e-01	1.171918290846248656e+00	2.212542701736937012e+00
1.497730000334556507e+03	-5.194436766684790152e-01	1.168829446834975583e+00	2.204746400298875919e+00
1.498550000334796778e+03	-5.218689937343825580e-01	1.163774773597268997e+00	2.193871113704145337e+00
1.499370000335037048e+03	-5.273451818458191331e-01	1.157595377036044315e+00	2.191920999066252929e+00
1.500190000335278910e+03	-5.318601288490907297e-01	1.153487739099309906e+00	2.182929313293270557e+00
1.501010000335519180e+03	-5.373678085601432119e-01	1.151337387695617220e+00	2.173819149785282789e+00
1.501830000335759678e+03	-5.437543667342115139e-01	1.151168242366463090e+00	2.173515680499128244e+00
1.502650000336001540e+03	-5.480125360790772948e-01	1.153029850733518824e+00	2.171235075337272669e+00
1.503470000336241810e+03	-5.511713857636164615e-01	1.151927338412819246e+00	2.164052162342878116e+00
1.504290000336482080e+03	-5.523956410781269977e-01	1.148730856464811545e+00	2.155099969148231764e+00
1.505110000336723942e+03	-5.525811375008020665e-01	1.147578796522440658e+00	2.150436695342457849e+00
1.505930000336964213e+03	-5.547302974623823379e-01	1.151404525577251148e+00	2.150945941747306023e+00
1.506750000337206075e+03	-5.619884668072478995e-01	1.152143119159467322e+00	2.151457266708909355e+00
1.507570000337446345e+03	-5.671206697536501640e-01	1.153909049360536621e+00	2.151943648989457891e+00
1.508390000337686615e+03	-5.713521923603792629e-01	1.154553673315444895e+00	2.150297003637720472e+00
1.509210000337928477e+03	-5.744965074604800881e-01	1.153141915493968384e+00	2.150656593956246088e+00
1.510030000338168975e+03	-5.776190206839240115e-01	1.147795082142268219e+00	2.151155447577322022e+00
1.510850000338409245e+03	-5.798045171065994152e-01	1.144352570624581622e+00	2.151556609030937484e+00
1.511670000338651107e+03	-5.860239275596299535e-01	1.142915184722930189e+00	2.156826821409020045e+00
1.512490000338891605e+03	-5.891149491834578589e-01	1.141517095210880406e+00	2.165903728008935492e+00
1.513310000339131875e+03	-5.923755409590635290e-01	1.142016493378130937e+00	2.174988948835869351e+00
1.514130000339373737e+03	-5.966119084272721862e-01	1.141474886617101836e+00	2.174111583684383842e+00
1.514950000339613780e+03	-5.968967245102746455e-01	1.140952073781534182e+00	2.174082483889821393e+00
1.515770000339855869e+03	-5.982445237925085868e-01	1.142338708396015479e+00	2.182860078317091279e+00
1.516590000340097731e+03	-5.975438744599490537e-01	1.141812478483090976e+00	2.197806035841474603e+00
1.517410000340337774e+03	-6.000006831254682815e-01	1.142305042495628475e+00	2.206905806565690131e+00
1.518230000340579863e+03	-6.045059404057812058e-01	1.144724139344997615e+00	2.207053384095258863e+00
1.519050000340820361e+03	-6.109675939327794403e-01	1.143090271495338817e+00	2.212373481835448796e+00
1.519870000341060404e+03	-6.144510493364351289e-01	1.141439318258897107e+00	2.220997048861794276e+00
1.520690000341302493e+03	-6.201307216300045999e-01	1.139706355165895246e+00	2.213788978985252953e+00
1.521510000341542991e+03	-6.266650480791934319e-01	1.135038316542670511e+00	2.199356424979226343e+00
1.522330000341783034e+03	-6.312454007124359556e-01	1.129414699925081589e+00	2.200670287049153018e+00
1.523150000342025123e+03	-6.338596673760338307e-01	1.130710781989611613e+00	2.200129648091893930e+00
1.523970000342265621e+03	-6.364593994551940304e-01	1.130071788523917542e+00	2.193801021923591943e+00
1.524790000342505664e+03	-6.371124250106268150e-01	1.126340533969593993e+00	2.180574245036259740e+00
1.525610000342747753e+03	-6.406976225053490070e-01	1.123646867266193450e+00	2.179322525467874083e+00
1.526430000342988251e+03	-6.392949321537698681e-01	1.122983954259002992e+00	2.182041706104925094e+00
1.527250000343229658e+03	-6.399649147243811065e-01	1.123274910707497742e+00	2.174644487563725637e+00
1.528070000343471747e+03	-6.406591216023889146e-01	1.119540239075817345e+00	2.174868971693209918e+00
1.528890000343712245e+03	-6.432782331274664589e-01	1.118824361369599174e+00	2.177945878293125581e+00
1.529710000343953652e+03	-6.449409484058584718e-01	1.116070895812457664e+00	2.184155812525327978e+00
1.530530000344194377e+03	-6.515600599309362417e-01	1.115259339940253058e+00	2.192363668200776328e+00
1.531350000344434875e+03	-6.570556274882903836e-01	1.112521251231215924e+00	2.194419789233147622e+00
1.532170000344676282e+03	-6.595439277534256295e-01	1.109779745444822607e+00	2.198361589644021841e+00
1.532990000344917007e+03	-6.669692448193291767e-01	1.110978440804688105e+00	2.199058120357867185e+00
1.533810000345157505e+03	-6.714236310541088493e-01	1.113084875075923907e+00	2.189613309212407266e+00
1.534630000345398912e+03	-6.778780172888879685e-01	1.113133219032096610e+00	2.183029234764397586e+00
1.535450000345639637e+03	-6.792524633092579256e-01	1.114241361842010614e+00	2.187426453305597374e+00
1.536270000345880135e+03	-6.835663485611360723e-01	1.118354630267959449e+00	2.181008663397946190e+00
1.537090000346121542e+03	-6.838269403367418509e-01	1.120358552218495563e+00	2.186576323593013793e+00
1.537910000346362267e+03	-6.860342386360739342e-01	1.124372725401101558e+00	2.186179319252907316e+00
1.538730000346604129e+03	-6.851664415824760823e-01	1.127444988898770539e+00	2.179015113269303416e+00
1.539550000346844172e+03	-6.864246109273416385e-01	1.126409614459705111e+00	2.177913263988333181e+00
1.540370000347084670e+03	-6.917094270103436582e-01	1.127309315550863555e+00	2.170919499658597207e+00
1.541190000347326531e+03	-6.949409496170730893e-01	1.123275649650476549e+00	2.170075391415183130e+00
1.542010000347566802e+03	-6.981337133319672761e-01	1.119282988678369062e+00	2.173270775750105077e+00
1.542830000347807299e+03	-7.012465368324525272e-01	1.116274950858156867e+00	2.164705194111792075e+00
1.543650000348049161e+03	-7.042939547029666292e-01	1.112323294814329344e+00	2.151056470203299931e+00
1.544470000348289432e+03	-7.103098809738643826e-01	1.106334050919578926e+00	2.151091805668126078e+00
1.545290000348529702e+03	-7.153354969677211406e-01	1.102536163356800714e+00	2.151199890619358790e+00
1.546110000348771564e+03	-7.184265185915492680e-01	1.097709230636491062e+00	2.161226911857167199e+00
1.546930000349011834e+03	-7.205320747998156250e-01	1.091832750294510213e+00	2.163143769586987286e+00
1.547750000349253696e+03	-7.235286216247963642e-01	1.089988732187417320e+00	2.164201969176113405e+00
1.548570000349495558e+03	-7.245929965104878079e-01	1.088098583536009523e+00	2.167341232478663837e+00
1.549390000349735828e+03	-7.246428368117413532e-01	1.089223811732707103e+00	2.167449317429896993e+00
1.550210000349977690e+03	-7.216587630826395428e-01	1.082374668009579377e+00	2.168559480937884310e+00
1.551030000350217961e+03	-7.217037585224139740e-01	1.074493062051563141e+00	2.179507517019022345e+00
1.551850000350458458e+03	-7.247850904232828739e-01	1.070532863314344274e+00	2.184680037229644878e+00
1.552670000350700093e+03	-7.249027587852474586e-01	1.069647840278971751e+00	2.181116534148086039e+00
1.553490000350940591e+03	-7.269792458246371325e-01	1.066667139077612791e+00	2.182457417455821336e+00
1.554310000351181088e+03	-7.300363534181096847e-01	1.065621513406477483e+00	2.180995763655232178e+00
1.555130000351422723e+03	-7.321201077497188070e-01	1.064524631574992108e+00	2.175725337076055865e+00
1.555950000351663220e+03	-7.362426209731627313e-01	1.064398704585975741e+00	2.176380082453717613e+00
1.556770000351903718e+03	-7.402173659214862367e-01	1.064342827682770221e+00	2.173009885150326781e+00
1.557590000352145353e+03	-7.451557744087142776e-01	1.066196398229613429e+00	2.175548231349737627e+00
1.558410000352385850e+03	-7.530190875430123887e-01	1.073966250381219067e+00	2.180128148684238987e+00
1.559230000352627712e+03	-7.619914100605960083e-01	1.081700223220579904e+00	2.172726773029530101e+00
1.560050000352867983e+03	-7.700194484851924370e-01	1.081372688667520787e+00	2.166067656337264946e+00
1.560870000353108480e+03	-7.739990382949952785e-01	1.078971686951293751e+00	2.165196526856043135e+00
1.561690000353350342e+03	-7.790900599188230746e-01	1.073507469303968564e+00	2.150483367688161618e+00
1.562510000353590613e+03	-7.832125731422669990e-01	1.071075713891531445e+00	2.134709930374400599e+00
1.563330000353831110e+03	-7.914489406104754377e-01	1.066664460943234083e+00	2.131716166044663741e+00
1.564150000354072972e+03	-7.956562389098075228e-01	1.060302755616608472e+00	2.125655887898783014e+00
1.564970000354313242e+03	-7.979386325620700937e-01	1.052864166049458650e+00	2.126549881504304462e+00
1.565790000354553740e+03	-8.013639496279739705e-01	1.044476832642657893e+00	2.131718244601417567e+00
1.566610000354795602e+03	-8.019225003845595889e-01	1.037137338318850688e+00	2.137075756363189249e+00
1.567430000355035872e+03	-8.034350249570916258e-01	1.031864477003497926e+00	2.152478996373558662e+00
1.568250000355277734e+03	-8.041171196814010935e-01	1.033572821762683835e+00	2.171799094113749273e+00
1.569070000355519596e+03	-8.048307060053262463e-01	1.035299960447331191e+00	2.169239748145699753e+00
1.569890000355759867e+03	-8.045031110066770408e-01	1.035129611452678011e+00	2.175613888361506820e+00
1.570710000356001729e+03	-8.071391795469321506e-01	1.031019061311766016e+00	2.182985950020559063e+00
1.571530000356242226e+03	-8.027195321801748884e-01	1.026881174552001008e+00	2.197534689003743047e+00
1.572350000356482496e+03	-8.043652904433891138e-01	1.022768915872410922e+00	2.198274655208339645e+00
1.573170000356724358e+03	-8.060352730139997979e-01	1.010701079198456975e+00	2.195025014196708035e+00
1.573990000356964401e+03	-8.116010910628042030e-01	1.005619574215076861e+00	2.178579988850155136e+00
1.574810000357205126e+03	-8.151765988345679448e-01	1.001522692383591817e+00	2.162954129065961517e+00
1.575630000357446988e+03	-8.157133477144965505e-01	1.000437770322855080e+00	2.149465454027565059e+00
1.576450000357687031e+03	-8.180926385963456227e-01	9.963818934196498889e-01	2.136176320437598530e+00
1.577270000357927756e+03	-8.214598173244965773e-01	9.902952628202347229e-01	2.135737530761308900e+00
1.578090000358169618e+03	-8.247058745156639059e-01	9.922000895274277754e-01	2.130124142317642910e+00
1.578910000358409661e+03	-8.289325522609141128e-01	9.980194893007046097e-01	2.127415140263270832e+00
1.579730000358651751e+03	-8.352222132053954695e-01	1.004703914518393804e+00	2.127564796349593834e+00
1.580550000358892021e+03	-8.384755376887820244e-01	1.013326832343663053e+00	2.131639624392755117e+00
1.581370000359132291e+03	-8.436392322348001960e-01	1.025845529309554527e+00	2.148743552230479636e+00
1.582190000359374153e+03	-8.458586426878313969e-01	1.025343723811306340e+00	2.160926465224873638e+00
1.583010000359614423e+03	-8.500635185564242580e-01	1.022712069373505228e+00	2.167175892035411611e+00
1.583830000359854921e+03	-8.551278934421154831e-01	1.011071872242312208e+00	2.164240327294800537e+00
1.584650000360096783e+03	-8.581195954056168862e-01	1.003429966572441101e+00	2.152315155337961805e+00
1.585470000360337053e+03	-8.600870730617213855e-01	9.997863523638916838e-01	2.144431554516212923e+00
1.586290000360577324e+03	-8.620642404407847792e-01	9.920043465223977730e-01	2.139755809369912498e+00
1.587110000360819186e+03	-8.609566227439591213e-01	9.822667626865406731e-01	2.140238034536952938e+00
1.587930000361059456e+03	-8.607399956638481786e-01	9.716214399393134915e-01	2.135778459293117937e+00
1.588750000361301318e+03	-8.594434283693277443e-01	9.568394340978197965e-01	2.138339669616828864e+00
1.589570000361543180e+03	-8.600257395378237968e-01	9.501616491157038880e-01	2.135886330043257786e+00
1.590390000361783450e+03	-8.604554375697197610e-01	9.504531104373782346e-01	2.145366476653543408e+00
1.591210000362025312e+03	-8.607155654498385156e-01	9.517684913005489689e-01	2.147940158317780845e+00
1.592030000362265582e+03	-8.609974952066145049e-01	9.600462843127965940e-01	2.161584510911670698e+00
1.592850000362505853e+03	-8.631994847489811162e-01	9.612096052335964425e-01	2.176112464327309315e+00
1.593670000362747714e+03	-8.683942069991283930e-01	9.613472980742215901e-01	2.188696538775319667e+00
1.594490000362988212e+03	-8.735477479267013123e-01	9.594012725196086055e-01	2.200257749099030047e+00
1.595310000363228482e+03	-8.767061337157532330e-01	9.534296188848208065e-01	2.201756602720106315e+00
1.596130000363470344e+03	-8.818330279051903586e-01	9.494272115538229251e-01	2.194230513660127890e+00
1.596950000363710842e+03	-8.878775594494778822e-01	9.514965628473147641e-01	2.194567239854354312e+00
1.597770000363951112e+03	-8.909438928704223049e-01	9.514446078946457996e-01	2.186887337594544789e+00
1.598590000364192974e+03	-8.949448206613956902e-01	9.544029041740464958e-01	2.178240692242806809e+00
1.599410000364433017e+03	-9.019505933138483034e-01	9.563116528317757714e-01	2.185271870594124088e+00
1.600230000364675107e+03	-9.080677977803262024e-01	9.531759794838685629e-01	2.175151314302364192e+00
1.601050000364916968e+03	-9.171825798160642140e-01	9.520761854482062692e-01	2.174143000075346333e+00
1.601870000365157011e+03	-9.212755599751452085e-01	9.508875474012709050e-01	2.176203278221226611e+00
1.602690000365399101e+03	-9.243685401342263130e-01	9.537296630505456285e-01	2.188377876988603532e+00
1.603510000365639598e+03	-9.314542530010881949e-01	9.625529847743584666e-01	2.188546240085716743e+00
1.604330000365879641e+03	-9.385738798983054298e-01	9.653506784179965994e-01	2.181562868539752564e+00
1.605150000366121731e+03	-9.407540675640146954e-01	9.601159098267467717e-01	2.168479726269572971e+00
1.605970000366362228e+03	-9.459851262752571044e-01	9.498948095449232243e-01	2.155267713480616187e+00
1.606790000366602271e+03	-9.483106597853472319e-01	9.347198398074146874e-01	2.140937222956652786e+00
1.607610000366844361e+03	-9.476701073257927099e-01	9.215243676057659483e-01	2.122812509551383897e+00
1.608430000367084858e+03	-9.471119175113872357e-01	9.152656794730191780e-01	2.116768859859539553e+00
1.609250000367324901e+03	-9.446239781884326892e-01	9.111556342052868906e-01	2.116656617794796968e+00
1.610070000367566990e+03	-9.441699528958333865e-01	9.090267950120930474e-01	2.117457076346366929e+00
1.610890000367807488e+03	-9.437789108024657869e-01	9.079662973660322933e-01	2.112265849124954187e+00
1.611710000368048895e+03	-9.414799210772060167e-01	9.037998703219156660e-01	2.113163999843984175e+00
1.612530000368289620e+03	-9.381663967675079041e-01	9.067257043664285199e-01	2.120107878811613222e+00
1.613350000368530118e+03	-9.439521921181364128e-01	9.126361615628361124e-01	2.132053836335996433e+00
1.614170000368771525e+03	-9.448615314364888773e-01	9.175876236875235570e-01	2.144153607060212074e+00
1.614990000369012250e+03	-9.468265866618537085e-01	9.224160710273713315e-01	2.157438369335576756e+00
1.615810000369252748e+03	-9.489054961319831616e-01	9.243367794558491335e-01	2.165567239854354398e+00
1.616630000369494155e+03	-9.538899308032651181e-01	9.192557793456486159e-01	2.171650382124533873e+00
1.617450000369734880e+03	-9.569664178426546819e-01	9.110808096081399743e-01	2.161710660270414142e+00
1.618270000369975378e+03	-9.609847665442924347e-01	8.999878497271910360e-01	2.140633753670497796e+00
1.619090000370216785e+03	-9.681944872743646346e-01	8.888197141443956451e-01	2.119178549741266071e+00
1.619910000370457510e+03	-9.754066304351763916e-01	8.786413273295303750e-01	2.100627732201328257e+00
1.620730000370699372e+03	-9.827544297174102272e-01	8.673997245835668446e-01	2.086230727861222434e+00
1.621550000370940779e+03	-9.851240308763012932e-01	8.571324937574282821e-01	2.070022872185774521e+00
1.622370000371181504e+03	-9.905469255114651705e-01	8.538413433897934501e-01	2.056742267023919268e+00
1.623190000371423366e+03	-9.950231136229011897e-01	8.543810476930044917e-01	2.055368126808112095e+00
1.624010000371663409e+03	-9.996470700094581829e-01	8.527669835151659994e-01	2.056004379376077384e+00
1.624830000371903907e+03	-9.995060021777641968e-01	8.539222666157535446e-01	2.045684281635886670e+00
1.625650000372145769e+03	-9.986556260348309344e-01	8.517358419806759784e-01	2.049418226371313434e+00
1.626470000372386039e+03	-9.943042706242712914e-01	8.472128352259682416e-01	2.062505525755001123e+00
1.627290000372626537e+03	-9.922363396102540367e-01	8.393105328846718338e-01	2.075027243500376706e+00
1.628110000372868399e+03	-9.897764387118954676e-01	8.320050154152909272e-01	2.093511547224171654e+00
1.628930000373108669e+03	-9.847162388855837944e-01	8.231442228754543011e-01	2.114139271364025241e+00
1.629750000373348939e+03	-9.800823868694550356e-01	8.178631298207496014e-01	2.132043443552225526e+00
1.630570000373590801e+03	-9.748676153712907411e-01	8.098798273692527916e-01	2.152167942756400887e+00
1.631390000373831072e+03	-9.702051580817729892e-01	8.004061743170766130e-01	2.161385977014527615e+00
1.632210000374072933e+03	-9.688551943576733105e-01	7.943140302633464600e-01	2.172761981585995983e+00
1.633030000374314795e+03	-9.658371036449096003e-01	7.946666111391602616e-01	2.181439376886864068e+00
1.633850000374555066e+03	-9.678771512698981505e-01	7.985134645661895458e-01	2.173110536517468105e+00
1.634670000374796928e+03	-9.669293110485850384e-01	8.107947916906931285e-01	2.164388848921475539e+00
[truncated: 1,657 more rows]
