# Supplementary material for: Real-time single-molecule 3D tracking in E. coli based on cross-entropy minimization
Source: Nat Commun. 2023 Mar 11;14:1336. doi: 10.1038/s41467-023-36879-1 (PMC10008558; doi:10.1038/s41467-023-36879-1)
Supplement: Supplementary file 3 — Source Data [file 41467_2023_36879_MOESM3_ESM.zip › SourceData/Sup_Fig_15_Tracking_VS_Sim_Validation/Fig_data/20220106_EXP-22-BL9417/txyzN_MLE.csv]

time [ms]	x[um]		y[um]	z[um]	PhotonCount
0.000000000000000000e+00	-1.099273270778073908e-01	1.089897487679300170e+00	2.128898364920123853e+00	4.900000000000000000e+01
8.199999999618512447e-01	-9.155035567339275815e-02	1.161213062461611045e+00	2.100498853621076023e+00	6.350000000000000000e+01
1.639999999937913344e+00	-5.290691688761306466e-02	1.133365821196303358e+00	1.980956136107062449e+00	7.975000000000000000e+01
2.459999999913975444e+00	-7.540202054948075272e-02	1.134749737525748259e+00	2.092909979456276659e+00	8.987500000000000000e+01
3.279999999875826688e+00	-6.583805808261899983e-02	1.167056264741487936e+00	2.033824544428247449e+00	8.793750000000000000e+01
4.099999999851888788e+00	-4.816359159271321744e-02	1.168935657287644148e+00	1.983949257833518942e+00	8.296875000000000000e+01
4.919999999827950887e+00	-8.024688202883112353e-02	1.200592939805620318e+00	2.044053185671241835e+00	9.248437500000000000e+01
5.739999999789802132e+00	-9.167611616524240503e-02	1.152318563870728951e+00	2.105383461994110306e+00	9.724218750000000000e+01
6.559999999765864231e+00	-1.147283788972348617e-01	1.134044187935838721e+00	2.107233377505599137e+00	8.362109375000000000e+01
7.379999999741926331e+00	-1.063756318002155865e-01	1.196316544378010605e+00	1.987316519775779611e+00	7.581054687500000000e+01
8.199999999703777576e+00	-1.291372028434469854e-01	1.118007997669552722e+00	1.955612103237104549e+00	7.390527343750000000e+01
9.019999999679839675e+00	-8.155963358312590117e-02	1.130246183338158517e+00	1.954344183616868236e+00	7.395263671875000000e+01
9.839999999641690920e+00	-1.435218024822635385e-01	1.112398942072850616e+00	2.002348769132563433e+00	6.197631835937500000e+01
1.065999999961775302e+01	-1.055566443035935720e-01	1.144158736911524699e+00	2.002660552645737724e+00	5.898815917968750000e+01
1.147999999959381512e+01	-1.584635611912066366e-01	1.135969787910552142e+00	2.033886901130882663e+00	5.349407958984375000e+01
1.229999999955566636e+01	-1.710071134678674554e-01	1.138600937475173325e+00	2.113554332050165740e+00	4.974703979492187500e+01
1.311999999953172846e+01	-1.645680866551924026e-01	1.109950683031053487e+00	2.072702123780828742e+00	5.287351989746093750e+01
1.393999999950779056e+01	-1.667240500135029890e-01	1.102547661822107727e+00	2.084364969184415273e+00	6.743675994873046875e+01
1.475999999946964181e+01	-1.591949293679721933e-01	1.114427054368263725e+00	2.147794587829311652e+00	5.971837997436523438e+01
1.557999999944570391e+01	-1.624167622517429521e-01	1.105657202216658419e+00	2.159561361070624130e+00	6.685918998718261719e+01
1.639999999942176601e+01	-1.945485013026626575e-01	1.097177801640368600e+00	2.169124864152180976e+00	5.542954826354980469e+01
1.721999999938361725e+01	-1.977218855716387225e-01	1.128749657224426883e+00	2.167981657937215090e+00	6.671473693847656250e+01
1.803999999935967935e+01	-1.910406156849955295e-01	1.140287342034920215e+00	2.168106371342483740e+00	6.635732269287109375e+01
1.885999999933574145e+01	-1.848196076388948228e-01	1.151825026845413547e+00	2.149727645610981952e+00	7.117861366271972656e+01
1.967999999929759269e+01	-1.879445432930761939e-01	1.153448138589823202e+00	2.152429769391810410e+00	5.958926582336425781e+01
2.049999999927365479e+01	-1.511663761768442527e-01	1.125054164947449920e+00	2.183697689012044307e+00	6.479459571838378906e+01
2.131999999923550604e+01	-1.937826013756964727e-01	1.126660191305077774e+00	2.163510618904142646e+00	5.739724922180175781e+01
2.213999999921156814e+01	-2.172466773334367218e-01	1.117787826832774556e+00	2.193614546741866178e+00	5.369857597351074219e+01
2.295999999918763024e+01	-2.099113511470793725e-01	1.099547621671449704e+00	2.193427476633960538e+00	5.884925460815429688e+01
2.377999999914948148e+01	-2.026729221903131872e-01	1.121170733415857157e+00	2.214404398308568389e+00	5.842459487915039062e+01
2.459999999912554358e+01	-2.263065682998313122e-01	1.172657162065998904e+00	2.165755460198983684e+00	5.921226310729980469e+01
2.541999999910160568e+01	-2.500371116389317194e-01	1.183562687565512306e+00	2.236316670522693784e+00	6.660609626770019531e+01
2.623999999906345693e+01	-2.337434306706374088e-01	1.154997860055305026e+00	2.197064950954306539e+00	5.830302429199218750e+01
2.705999999903951903e+01	-2.070863850913919890e-01	1.176262178677269787e+00	2.167937944791191285e+00	6.415148544311523438e+01
2.787999999901558112e+01	-2.406715825861152069e-01	1.207611924233143341e+00	2.169351363384240727e+00	6.007571983337402344e+01
2.869999999897743237e+01	-2.340145370068675845e-01	1.168534535119439610e+00	2.170369856193937963e+00	5.003783798217773438e+01
2.951999999895349447e+01	-1.869699025092721456e-01	1.250670208467346001e+00	2.190141214950942938e+00	5.401889228820800781e+01
3.033999999892955657e+01	-1.904339784670128211e-01	1.242532515626722400e+00	2.190806353112378702e+00	5.900940704345703125e+01
3.115999999889140781e+01	-1.941645218061136546e-01	1.243660151154418969e+00	2.120931066517645291e+00	6.450467872619628906e+01
3.197999999886746991e+01	-2.070229900789346544e-01	1.125505372927007031e+00	2.191325992300997783e+00	6.425230407714843750e+01
3.279999999882932116e+01	-2.314802626399377061e-01	1.146445069200089151e+00	2.203591619163386639e+00	6.812613105773925781e+01
3.361999999880538326e+01	-2.262524511971051311e-01	1.128273205585896832e+00	2.104090472784461596e+00	6.806302833557128906e+01
3.443999999878144536e+01	-2.492320410069055470e-01	1.140460135094155447e+00	2.103529262460751781e+00	5.403148269653320312e+01
3.525999999874329660e+01	-2.525023225054727760e-01	1.122288271479966681e+00	2.082365270678240066e+00	5.101570510864257812e+01
3.607999999871935870e+01	-2.362570901519713829e-01	1.143672187809407603e+00	2.140556926301838914e+00	5.250782966613769531e+01
3.689999999869542080e+01	-2.198665119540894608e-01	1.206132483506197062e+00	2.121305206733453019e+00	6.925388145446777344e+01
3.771999999865727204e+01	-2.235728309857947238e-01	1.227396802128156494e+00	2.183404549055481425e+00	5.762691688537597656e+01
3.853999999863333414e+01	-2.072791500175021895e-01	1.199088255419697546e+00	2.124568540837991293e+00	5.381343460083007812e+01
3.935999999860939624e+01	-2.914699551971438041e-01	1.180198805560610964e+00	2.187312235753910983e+00	4.790668678283691406e+01
4.017999999857124749e+01	-2.748371339252955181e-01	1.161941515012502535e+00	2.197998159482891012e+00	6.395331573486328125e+01
4.099999999854730959e+01	-2.788825932605547564e-01	1.202881211285580676e+00	2.208704868779415520e+00	7.197662925720214844e+01
4.181999999850916083e+01	-2.718379587629602412e-01	1.144060102973627480e+00	2.199349221373303465e+00	6.998827934265136719e+01
4.263999999848522293e+01	-2.648417728801604198e-01	1.165717385491602087e+00	2.171573277100600663e+00	5.799411582946777344e+01
4.345999999846128503e+01	-2.974337737716155061e-01	1.167665119584894384e+00	2.111697990505870592e+00	7.199702453613281250e+01
4.427999999842313628e+01	-2.710674198811311442e-01	1.149066121301121512e+00	2.090513213155812622e+00	7.099848556518554688e+01
4.509999999839919838e+01	-2.747495146054372839e-01	1.150740489205880124e+00	2.090035145102282499e+00	6.549922370910644531e+01
4.591999999837526047e+01	-2.679471231818126853e-01	1.121987722441057045e+00	2.090554784290903356e+00	6.374958419799804688e+01
4.673999999833711172e+01	-2.510962831433953824e-01	1.133098272581969823e+00	2.092529413207664390e+00	6.487476158142089844e+01
4.755999999831317382e+01	-2.642696674123730105e-01	1.144242993496447980e+00	2.104316972016521348e+00	6.343734741210937500e+01
4.837999999828923592e+01	-2.667163224594446547e-01	1.135558568278757008e+00	2.105460178231485457e+00	6.471864318847656250e+01
4.919999999825108716e+01	-2.703257442615658590e-01	1.136361581457570935e+00	2.125688819474477853e+00	6.635928726196289062e+01
5.001999999822714926e+01	-2.934022313009556626e-01	1.187420875438135681e+00	2.125189965853401475e+00	6.117961120605468750e+01
5.083999999820321136e+01	-2.867694100291053871e-01	1.137762583173799413e+00	2.104961324610409079e+00	6.058978652954101562e+01
5.165999999816506261e+01	-3.002577102942396436e-01	1.158445998645133201e+00	2.183942831800711915e+00	6.629487037658691406e+01
5.247999999814112471e+01	-3.135764404075960243e-01	1.149539463399259276e+00	2.182903553423471976e+00	6.214740943908691406e+01
5.329999999810297595e+01	-2.978641428168238292e-01	1.169300267984294095e+00	2.112363128667304579e+00	7.107366371154785156e+01
5.411999999807903805e+01	-3.308679569340249316e-01	1.200239964257372449e+00	2.184857396772684979e+00	6.953680992126464844e+01
5.493999999805510015e+01	-2.650103134988732734e-01	1.201128404370097158e+00	1.985210751420947162e+00	7.676838111877441406e+01
5.575999999801695139e+01	-2.687893054527705772e-01	1.211025892049400809e+00	1.984441685421785451e+00	5.438417053222656250e+01
5.657999999799301349e+01	-3.121807084883165828e-01	1.141384685171848545e+00	2.064566398827057725e+00	6.319204711914062500e+01
5.739999999796907559e+01	-3.157901302904360108e-01	1.142631918407026603e+00	2.096166887528008616e+00	5.859598541259765625e+01
5.821999999793092684e+01	-3.191815333259846454e-01	1.152016844482830038e+00	2.107829732931596922e+00	6.629796028137207031e+01
5.903999999790698894e+01	-3.426698335911186888e-01	1.142375637605278271e+00	2.188681941200933068e+00	6.514895820617675781e+01
5.985999999788305104e+01	-3.164972741598095496e-01	1.172939455369125028e+00	2.099243151524644801e+00	5.757443809509277344e+01
6.067999999784490228e+01	-3.496948827361823220e-01	1.153059053076608720e+00	2.089742005145723169e+00	6.478718566894531250e+01
6.149999999782096438e+01	-3.523595565498265358e-01	1.193657041614022418e+00	2.159679648443086464e+00	6.639356422424316406e+01
6.231999999779702648e+01	-3.654360435892201053e-01	1.163537443906541569e+00	2.119305508227279589e+00	6.119675254821777344e+01
6.313999999775887773e+01	-3.581249417102583266e-01	1.214887189462418249e+00	2.099097652551831672e+00	6.359834480285644531e+01
6.395999999773493983e+01	-3.320492795085350224e-01	1.235109299490600776e+00	2.188910582443927666e+00	5.879914283752441406e+01
6.477999999769679107e+01	-3.455375797736728316e-01	1.175297238745216077e+00	2.089949860821169736e+00	6.039953994750976562e+01
6.559999999767285317e+01	-3.492923474201710121e-01	1.185468092613048086e+00	2.152049203143198142e+00	6.319973754882812500e+01
6.641999999764891527e+01	-3.328290963000988256e-01	1.185587690320531351e+00	2.143171623790619762e+00	5.759984207153320312e+01
6.723999999761076651e+01	-3.465111910244083049e-01	1.195690202641230826e+00	2.165270966112645468e+00	6.379989242553710938e+01
6.805999999758682861e+01	-3.496361266785914523e-01	1.146151508084377824e+00	2.226933811516232709e+00	7.389991188049316406e+01
6.887999999756289071e+01	-3.633424457102982785e-01	1.166800752782142681e+00	2.207910733190841412e+00	6.994992828369140625e+01
6.969999999752474196e+01	-3.866854001310517930e-01	1.147791705215571056e+00	2.107474236272398826e+00	5.997492599487304688e+01
7.051999999750080406e+01	-3.801737003961864758e-01	1.138099242177672110e+00	2.084522685681031717e+00	5.798743057250976562e+01
7.133999999747686616e+01	-4.139042437352884463e-01	1.148885169969700470e+00	2.194938397031929611e+00	5.099367523193359375e+01
7.215999999743871740e+01	-4.073925440004266818e-01	1.199192706931796693e+00	2.197037739353957519e+00	5.449682235717773438e+01
7.297999999741477950e+01	-4.213168817987043013e-01	1.208953511516829948e+00	2.196767526975875739e+00	5.624837684631347656e+01
7.379999999737663074e+01	-4.050716494451993555e-01	1.159226877705366476e+00	2.166601242435515218e+00	6.912416267395019531e+01
7.461999999735269284e+01	-4.177120989514513383e-01	1.159807780855995674e+00	2.165645106328451419e+00	7.256204605102539062e+01
7.543999999732875494e+01	-3.912003992165864474e-01	1.170457025553758967e+00	2.125125467139831414e+00	6.028099250793457031e+01
7.625999999729060619e+01	-4.150036154778753428e-01	1.160815818676207201e+00	2.174065403195047708e+00	6.214047241210937500e+01
7.707999999726666829e+01	-4.082981212838365792e-01	1.180576623261242020e+00	2.194626613518757097e+00	5.507020187377929688e+01
7.789999999724273039e+01	-4.217621972415752651e-01	1.200679135581941281e+00	2.125395679517914971e+00	5.953506851196289062e+01
7.871999999720458163e+01	-4.157592079620435754e-01	1.161089184864740886e+00	2.126518100165336378e+00	5.176750755310058594e+01
7.953999999718064373e+01	-4.093928540715587872e-01	1.180610794034809174e+00	2.138077017731200513e+00	6.288372230529785156e+01
8.035999999715670583e+01	-4.029296029514881639e-01	1.161174611798656997e+00	2.119823005404965599e+00	6.644183540344238281e+01
8.117999999711855708e+01	-4.459576413760846236e-01	1.181294209506136283e+00	2.130737570376938450e+00	6.222088813781738281e+01
8.199999999709461918e+01	-4.199788764039489308e-01	1.211618831855020062e+00	2.131132496160290657e+00	6.411041259765625000e+01
8.281999999707068127e+01	-4.134914009764809606e-01	1.212336418099917879e+00	2.151922347726994644e+00	6.605518150329589844e+01
8.363999999703253252e+01	-4.164467664788862322e-01	1.172985662797684014e+00	2.143564407563033569e+00	7.502755737304687500e+01
8.445999999700859462e+01	-4.506617959659244832e-01	1.153088175118378800e+00	2.205372751939437492e+00	6.051373863220214844e+01
8.527999999697044586e+01	-4.747072553011886242e-01	1.203515309787961840e+00	2.195954747830690224e+00	5.325683784484863281e+01
8.609999999694650796e+01	-4.786558174068584748e-01	1.193857017523628272e+00	2.214977826156085072e+00	6.862839508056640625e+01
8.691999999692257006e+01	-4.820229961350133152e-01	1.154540432994958010e+00	2.225164896263986947e+00	6.031417083740234375e+01
8.773999999688442131e+01	-4.564318200812245152e-01	1.185138421532371922e+00	2.134936255020992490e+00	6.815706443786621094e+01
8.855999999686048341e+01	-4.697989988093755898e-01	1.145890178550835969e+00	2.225476679777159461e+00	6.607850456237792969e+01
8.937999999683654551e+01	-4.835295421484779865e-01	1.186368569380768179e+00	2.227409737558829761e+00	6.403922462463378906e+01
9.019999999679839675e+01	-4.778172445577073546e-01	1.176676106342865680e+00	2.239051797394870036e+00	6.001957321166992188e+01
9.101999999677445885e+01	-4.517415823559822741e-01	1.187000728691749885e+00	2.140382073717741918e+00	5.600975036621093750e+01
9.183999999675052095e+01	-4.853267798507037156e-01	1.198350474247623865e+00	2.171816277878333423e+00	6.100485229492187500e+01
9.265999999671237219e+01	-4.897113794895204819e-01	1.208709267370071672e+00	2.152128061391506364e+00	7.050239562988281250e+01
9.347999999668843429e+01	-4.442413249727170665e-01	1.217957510351610040e+00	2.101940991283600013e+00	6.825117492675781250e+01
9.429999999665028554e+01	-4.470271203233426860e-01	1.219153487426437366e+00	2.182793199552941488e+00	5.912555694580078125e+01
9.511999999662634764e+01	-4.708545608920342573e-01	1.229409768228187261e+00	2.163832477930183629e+00	5.956275749206542969e+01
9.593999999660240974e+01	-4.745124313089466028e-01	1.169666049029935095e+00	2.112876341823120896e+00	5.978134346008300781e+01
9.675999999656426098e+01	-4.578553857297027463e-01	1.180503232982315964e+00	2.110693857230915071e+00	5.789063835144042969e+01
9.757999999654032308e+01	-4.718281721427732833e-01	1.150076098312730721e+00	2.140839356203727561e+00	5.694529151916503906e+01
9.839999999651638518e+01	-4.757525099410475633e-01	1.170947453038678532e+00	2.140964069608996212e+00	6.647261428833007812e+01
9.921999999647823643e+01	-5.096041748171344921e-01	1.151169563066860135e+00	2.131379780959893111e+00	5.723627471923828125e+01
1.000399999964542985e+02	-5.331651480044605762e-01	1.151511270802526354e+00	2.182335917066952291e+00	5.761809730529785156e+01
1.008599999964303606e+02	-5.362416350438525825e-01	1.191801722377844541e+00	2.212626915012583240e+00	6.680902671813964844e+01
1.016799999963922119e+02	-5.393907950054330769e-01	1.152228857047422395e+00	2.181670778905520081e+00	6.740449142456054688e+01
1.024999999963682740e+02	-5.031697869593294570e-01	1.142160515500291851e+00	2.129613007718580420e+00	8.370220565795898438e+01
1.033199999963443361e+02	-5.562704983061159680e-01	1.163373577961902328e+00	2.138074875720265666e+00	7.785107803344726562e+01
1.041399999963061873e+02	-5.500494902600117086e-01	1.152895187131969479e+00	2.158594514908884321e+00	6.992550277709960938e+01
1.049599999962822494e+02	-5.735377905251475283e-01	1.162929357905538197e+00	2.129592222151035941e+00	6.396272087097167969e+01
1.057799999962441007e+02	-5.776074741678058899e-01	1.172878101745189028e+00	2.148615300476429013e+00	6.798133087158203125e+01
1.065999999962201628e+02	-5.516044848882692975e-01	1.161955490858888496e+00	2.220423644852829170e+00	7.499063873291015625e+01
1.074199999961962249e+02	-5.551896823829896022e-01	1.142638906330221360e+00	2.193936405767908937e+00	7.749529457092285156e+01
1.082399999961580761e+02	-5.390413472590811494e-01	1.172092173953156902e+00	2.235578465603952125e+00	7.774761581420898438e+01
1.090599999961341382e+02	-5.521420586058667368e-01	1.162536394009521246e+00	2.227095812034720623e+00	6.987376976013183594e+01
1.098799999961102003e+02	-5.761148450189370607e-01	1.161852978538190584e+00	2.237864878033880345e+00	7.093685340881347656e+01
1.106999999960720515e+02	-5.598696126654356675e-01	1.141801722377842054e+00	2.138051948141782788e+00	6.946840286254882812e+01
1.115199999960481136e+02	-5.633336886231727902e-01	1.151818807764625419e+00	2.127740164628610486e+00	5.873417282104492188e+01
1.123399999960241757e+02	-5.971611291918623721e-01	1.152348454754907436e+00	2.035703179009219710e+00	5.836705780029296875e+01
1.131599999959860270e+02	-5.520786635934076259e-01	1.201135392293295467e+00	2.094102690308266901e+00	5.918350219726562500e+01
1.139799999959620891e+02	-5.645495429478799565e-01	1.171203733840428640e+00	2.125640822306584354e+00	5.559172439575195312e+01
1.147999999959239403e+02	-6.077471515242542921e-01	1.180947453038680095e+00	2.146908741926818465e+00	5.079582595825195312e+01
1.156199999959000024e+02	-5.814534705559584182e-01	1.160844940717977281e+00	2.067407595547894772e+00	5.739789009094238281e+01
1.164399999958760645e+02	-5.639727985252243059e-01	1.160691172236930413e+00	2.107968805871603735e+00	5.269891738891601562e+01
1.172599999958379158e+02	-5.874853230977521434e-01	1.171015794585814618e+00	2.067345238845259559e+00	5.534942245483398438e+01
1.180799999958139779e+02	-6.112158664368578798e-01	1.159666049029935309e+00	2.105183539820595584e+00	4.767467880249023438e+01
1.188999999957900400e+02	-5.743165777836480856e-01	1.159273085133918357e+00	2.086472245008376802e+00	5.583729171752929688e+01
1.197199999957518912e+02	-5.578533266635741228e-01	1.129341426681053306e+00	2.129319867762019314e+00	6.091861152648925781e+01
1.205399999957279533e+02	-5.908329164733743255e-01	1.138897206624688963e+00	2.161398424516502104e+00	5.645927619934082031e+01
1.213599999957040154e+02	-5.442243195089240260e-01	1.198606755049373973e+00	2.101959634840211422e+00	6.122961044311523438e+01
1.221799999956658667e+02	-5.879064142332310894e-01	1.177906254191260160e+00	2.152167490515662251e+00	5.161477088928222656e+01
1.229999999956419288e+02	-5.909344526578301782e-01	1.147701229549863200e+00	2.150733286355068330e+00	5.480734634399414062e+01
1.238199999956179909e+02	-5.945923230747389709e-01	1.136846960210696977e+00	2.201169783273510205e+00	5.040363502502441406e+01
1.246399999955798421e+02	-6.085166608730201432e-01	1.166436910927901138e+00	2.153830335919248995e+00	4.120178031921386719e+01
1.254599999955559042e+02	-6.323441014417099382e-01	1.215753495456571187e+00	2.154682544188585069e+00	4.260086059570312500e+01
1.262799999955177555e+02	-6.559292989364315929e-01	1.164762543023140751e+00	2.143560123541163875e+00	4.530039596557617188e+01
1.270999999954938176e+02	-6.393449262793744481e-01	1.154249981419638971e+00	2.154287618405232863e+00	5.365016555786132812e+01
1.279199999954698797e+02	-6.534630585368272904e-01	1.103600736721878306e+00	2.145555538025471165e+00	5.282505989074707031e+01
1.287399999954317309e+02	-6.068302372649778675e-01	1.093822846750061473e+00	2.165804964836008040e+00	6.041250228881835938e+01
1.295599999954077930e+02	-6.204396590670970824e-01	1.143908273683978294e+00	2.036927385483430442e+00	5.720622253417968750e+01
1.303799999953838551e+02	-6.538310621026415248e-01	1.143361541306914475e+00	2.078361589644021734e+00	5.160308647155761719e+01
1.311999999953457063e+02	-6.977553999009220576e-01	1.143378626693696276e+00	2.057010527753606155e+00	5.880152130126953125e+01
1.320199999953217684e+02	-6.617281863139901077e-01	1.142985662797681101e+00	2.026262247321991339e+00	6.040073013305664062e+01
1.328399999952978305e+02	-6.859916644158232657e-01	1.131789685722853989e+00	2.074890399864033341e+00	5.920034217834472656e+01
1.336599999952596818e+02	-6.706911800507953103e-01	1.101362551053272298e+00	2.114142119432418809e+00	6.560014343261718750e+01
1.344799999952357439e+02	-6.927986947943196583e-01	1.141174611798657423e+00	2.144828043161401965e+00	6.280005264282226562e+01
1.352999999952118060e+02	-6.769652756665607285e-01	1.120593708648026876e+00	2.145202183377206140e+00	5.439999580383300781e+01
1.361199999951736572e+02	-6.910107350018215300e-01	1.090286171685926675e+00	2.084246047270143620e+00	6.719996643066406250e+01
1.369399999951497193e+02	-6.847655026483234764e-01	1.010183659365225139e+00	2.023373053433260793e+00	5.859995841979980469e+01
1.377599999951115706e+02	-7.089563078279628172e-01	1.039056023837531484e+00	2.082874199812184912e+00	5.429994773864746094e+01
1.385799999950876327e+02	-7.125899539374795921e-01	1.087330399772424627e+00	2.112167490515659551e+00	7.314995384216308594e+01
1.393999999950636948e+02	-6.972652452650578425e-01	1.086390703499345634e+00	2.133456195703441693e+00	7.057494926452636719e+01
1.402199999950255460e+02	-7.009957886041586761e-01	1.066305276565429949e+00	2.153269125595537403e+00	7.528745269775390625e+01
1.410399999950016081e+02	-6.951623694764013095e-01	1.074853018688854078e+00	2.153144412190266976e+00	6.364371109008789062e+01
1.418599999949776702e+02	-6.995954177300127697e-01	1.133434931585838967e+00	2.145493181322834175e+00	5.382183456420898438e+01
1.426799999949395215e+02	-7.129383721507647209e-01	1.112238954511012068e+00	2.177363882401870399e+00	5.691089439392089844e+01
1.434999999949155836e+02	-6.768869342564425295e-01	1.130906294341917473e+00	2.177862736022945001e+00	5.945541763305664062e+01
1.443199999948916457e+02	-7.015864498914119451e-01	1.129795744201008034e+00	2.138340804076477752e+00	5.672768402099609375e+01
1.451399999948534969e+02	-7.161163953746108035e-01	1.128326400937645246e+00	2.127384667969415943e+00	6.136380958557128906e+01
1.459599999948295590e+02	-7.097742657915233622e-01	1.126549520712188723e+00	2.066428531862353424e+00	7.268187904357910156e+01
1.467799999947914102e+02	-7.434563605158341915e-01	1.115849019854074697e+00	2.116116748349178067e+00	7.434091758728027344e+01
1.475999999947674723e+02	-7.374533712362989490e-01	1.124516359684982092e+00	2.156844243213249968e+00	6.717042732238769531e+01
1.484199999947435344e+02	-7.408689985792449306e-01	1.093183699515888563e+00	2.146449317429896197e+00	6.458518409729003906e+01
1.492399999947053857e+02	-7.446479905331386817e-01	1.102175661695675046e+00	2.248112162833484362e+00	5.729256439208984375e+01
1.500599999946814478e+02	-7.381605151056707115e-01	1.091577673158258932e+00	2.269442439156351909e+00	5.964624786376953125e+01
1.508799999946575099e+02	-7.412370021450591651e-01	1.130159586055249576e+00	2.240336218560781134e+00	6.182309532165527344e+01
1.516999999946193611e+02	-7.054035830173077670e-01	1.119595768291400617e+00	2.260107577317787886e+00	5.591152572631835938e+01
1.525199999945954232e+02	-7.189645562046305116e-01	1.098690242791889204e+00	2.249962078344974969e+00	5.495572471618652344e+01
1.533399999945714853e+02	-7.837851933765875856e-01	1.117203814141744189e+00	2.250398575263416134e+00	5.847783851623535156e+01
1.541599999945333366e+02	-7.469343533381689326e-01	1.066622910991116058e+00	2.131354711370477162e+00	6.223889541625976562e+01
1.549799999945093987e+02	-7.401319619145443340e-01	1.116024922453702217e+00	2.171999063964365817e+00	7.611940383911132812e+01
1.557999999944854608e+02	-7.434506920279027042e-01	1.095529446236987781e+00	2.282040635099455983e+00	7.605966949462890625e+01
1.566199999944473120e+02	-7.270843381374163528e-01	1.074675176897825324e+00	2.273391696989872202e+00	7.102979660034179688e+01
1.574399999944233741e+02	-7.601850494842032901e-01	1.063684224464395811e+00	2.283828193908311377e+00	6.951487350463867188e+01
1.582599999943852254e+02	-7.336733497493383993e-01	1.042676186644184710e+00	2.253287769152146680e+00	6.575741577148437500e+01
1.590799999943612875e+02	-7.368467340183144643e-01	9.717194049843200787e-01	2.153557981530230592e+00	6.287867927551269531e+01
1.598999999943373496e+02	-7.196325293689440628e-01	1.000950562579074443e+00	2.175428682609265252e+00	5.143931007385253906e+01
1.607199999942992008e+02	-7.428785865601117422e-01	1.029993780919211233e+00	2.267735880606741361e+00	5.071962928771972656e+01
1.615399999942752629e+02	-7.855190360663577565e-01	1.038883230778301581e+00	2.188546517740990183e+00	4.835978317260742188e+01
1.623599999942513250e+02	-7.796371683238092487e-01	1.036935496685011060e+00	2.268401018768175348e+00	4.417985153198242188e+01
1.631799999942131763e+02	-7.919869261412966210e-01	1.106730472043608415e+00	2.258879086821707460e+00	4.508988952636718750e+01
1.639999999941892384e+02	-7.747242728771315257e-01	1.074987762591717910e+00	2.271103142549003806e+00	4.954491615295410156e+01
1.648199999941653004e+02	-7.373162737685881041e-01	1.034372688667522411e+00	2.280583503360382736e+00	6.077242851257324219e+01
1.656399999941271517e+02	-7.407319011115323093e-01	1.032066161451780317e+00	2.169232441469970851e+00	5.238619041442871094e+01
1.664599999941032138e+02	-7.337599395361262822e-01	9.608018428298201741e-01	2.149772866226136614e+00	5.119306564331054688e+01
1.672799999940792759e+02	-7.668848751903105665e-01	9.795033534342909576e-01	2.090438004387570103e+00	5.759650230407714844e+01
1.680999999940411271e+02	-7.596948948483372988e-01	9.982219494255506476e-01	2.051040785846369729e+00	5.079822731018066406e+01
1.689199999940171892e+02	-7.723837929693786464e-01	9.666842646150541896e-01	2.160853715738465297e+00	5.039908790588378906e+01
1.697399999939790405e+02	-8.155329529309600645e-01	1.055214921351694812e+00	2.170500361090205388e+00	5.819951438903808594e+01
1.705599999939551026e+02	-7.875920190596836790e-01	1.093796834248681904e+00	2.251227855954272883e+00	6.009972572326660156e+01
1.713799999939311647e+02	-7.900144497993615289e-01	1.092720454881337844e+00	2.242391847736785238e+00	5.804981994628906250e+01
1.721999999938930159e+02	-8.117343756245318787e-01	1.061473221646162202e+00	2.292059278656067178e+00	5.202487373352050781e+01
1.730199999938690780e+02	-8.156102648080150175e-01	1.059235035977554418e+00	2.173618196221926979e+00	5.501240539550781250e+01
1.738399999938451401e+02	-7.973059663257888730e-01	1.048295339704473861e+00	2.214075478707915323e+00	6.250617027282714844e+01
1.746599999938069914e+02	-8.094861539915001458e-01	1.047116448016430112e+00	2.275779895246593298e+00	5.125305557250976562e+01
1.754799999937830535e+02	-8.614725471980335669e-01	1.045595848592721921e+00	2.256839959191378142e+00	5.862649917602539062e+01
1.762999999937591156e+02	-8.432166973306021163e-01	1.053955651461526699e+00	2.185946179786951049e+00	5.531323051452636719e+01
1.771199999937209668e+02	-8.255664551480865754e-01	1.033613943725862683e+00	2.176195606597488563e+00	5.565659141540527344e+01
1.779399999936970289e+02	-8.079888858877648516e-01	1.041734551179704482e+00	2.186341105570303256e+00	5.282827377319335938e+01
1.787599999936588802e+02	-8.098057089425232391e-01	1.021051135708376023e+00	2.177505097352813834e+00	5.341411781311035156e+01
1.795799999936349423e+02	-8.225430556783592806e-01	1.019496365511098901e+00	2.169375798431847358e+00	5.270703697204589844e+01
1.803999999936110044e+02	-8.657164399473362693e-01	1.048539583851235690e+00	2.120581361349447747e+00	6.135349273681640625e+01
1.812199999935728556e+02	-8.579208519204399863e-01	1.037497375257457222e+00	2.129729153080107906e+00	5.567671203613281250e+01
1.820399999935489177e+02	-8.711184604968167378e-01	1.035669238871646414e+00	2.131724567564413420e+00	5.383833503723144531e+01
1.828599999935249798e+02	-8.835651155438899451e-01	1.064883311079617201e+00	2.165112615074221480e+00	4.991914367675781250e+01
1.836799999934868310e+02	-8.865689296610916870e-01	1.062884320825974171e+00	2.065715396533022385e+00	5.195954132080078125e+01
1.844999999934628931e+02	-8.901783514632075622e-01	1.012166734581084526e+00	2.124863188263685032e+00	5.997974967956542969e+01
1.853199999934389552e+02	-8.541026892614844712e-01	1.049757695044640116e+00	2.173574483075904951e+00	5.398985099792480469e+01
1.861399999934008065e+02	-8.577363353710012461e-01	1.018664230290511341e+00	2.172389705725850106e+00	5.699489402770996094e+01
1.869599999933768686e+02	-8.410550654843582663e-01	1.007399911668551695e+00	2.160768431457354311e+00	6.449741744995117188e+01
1.877799999933529307e+02	-8.545918143642836640e-01	9.860843368862379776e-01	2.130519004646814096e+00	6.124868202209472656e+01
1.885999999933147819e+02	-8.675229555592967046e-01	9.853325798677747827e-01	2.041329641781063131e+00	5.562431907653808594e+01
1.894199999932908440e+02	-8.608659099800490822e-01	9.243928835946988443e-01	2.021745353131956691e+00	5.681213188171386719e+01
1.902399999932526953e+02	-8.136759296380766671e-01	9.536411265762332334e-01	2.112867773779379732e+00	5.340603256225585938e+01
1.910599999932287574e+02	-8.473095757475892498e-01	9.026160033692409712e-01	2.163948623291712892e+00	5.270299720764160156e+01
1.918799999932048195e+02	-8.404829600165708570e-01	9.311295747190957428e-01	2.123803124318897062e+00	5.735146713256835938e+01
1.926999999931666707e+02	-8.638259144373225951e-01	9.501727930592327453e-01	2.172264992320579680e+00	5.867570877075195312e+01
1.935199999931427328e+02	-8.867812799397274404e-01	9.886009374751747458e-01	2.173595268643451206e+00	5.433782768249511719e+01
1.943399999931187949e+02	-8.587676731462643431e-01	9.973366188532128973e-01	2.146338963559365709e+00	6.116888999938964844e+01
1.951599999930806462e+02	-8.619410574152404081e-01	9.963114956462177929e-01	2.168251235773491103e+00	6.558441925048828125e+01
1.959799999930567083e+02	-8.744119367697109624e-01	9.848934085432077268e-01	2.128999516205107412e+00	5.979218482971191406e+01
1.967999999930327704e+02	-9.066890216650076439e-01	1.012603966714250348e+00	2.109934866744623605e+00	5.189605903625488281e+01
1.976199999929946216e+02	-9.188692093307171405e-01	9.919205512429201121e-01	2.000994930689408591e+00	5.094800567626953125e+01
1.984399999929706837e+02	-8.811462942260153142e-01	9.396140240271790844e-01	2.028812446097202127e+00	6.347397804260253906e+01
1.992599999929325350e+02	-9.238109680396568990e-01	9.480421684431199481e-01	2.059727011069174551e+00	5.773696708679199219e+01
2.000799999929085971e+02	-9.263060717015232370e-01	9.562652882176614355e-01	2.100870217284139585e+00	5.186845779418945312e+01
2.008999999928846592e+02	-9.085347079820298433e-01	9.548984572750001121e-01	2.071556141013122243e+00	6.293419647216796875e+01
2.017199999928465104e+02	-9.207875685699278279e-01	9.726602716063954546e-01	2.103509984362336382e+00	5.346707534790039062e+01
2.025399999928225725e+02	-8.734522423835748839e-01	9.309175621545016099e-01	2.023967266848321955e+00	4.673350906372070312e+01
2.033599999927986346e+02	-8.057293272788719207e-01	9.698411827871566970e-01	2.062699347228086566e+00	4.636672019958496094e+01
2.041799999927604858e+02	-8.590722816996230193e-01	9.075517409581994599e-01	2.142927988471081235e+00	5.718333244323730469e+01
2.049999999927365479e+02	-8.821003201242234582e-01	8.952452137424611323e-01	2.172304421444737343e+00	6.659164237976074219e+01
2.058199999927126100e+02	-8.749345640896439846e-01	9.139808951204990706e-01	2.111597712148210348e+00	6.029579353332519531e+01
2.066399999926744613e+02	-8.577930323624620712e-01	9.122894418289586582e-01	2.080849431716595532e+00	5.514787292480468750e+01
2.074599999926505234e+02	-9.310633138610278081e-01	9.600170853867826537e-01	2.171472998742940419e+00	5.657391166687011719e+01
2.082799999926265855e+02	-9.336795390598791045e-01	9.882231197745436901e-01	2.153198200849161026e+00	5.928692626953125000e+01
2.090999999925884367e+02	-9.158597267255856877e-01	9.563608126151681432e-01	2.193738625605329062e+00	6.664343452453613281e+01
2.099199999925644988e+02	-8.988393165353922853e-01	9.543789077483104677e-01	2.204715547279937127e+00	6.232169342041015625e+01
2.107399999925263501e+02	-9.215524389638307667e-01	9.622603197871857361e-01	2.286399178251068420e+00	6.316081428527832031e+01
2.115599999925024122e+02	-9.150165149215663263e-01	9.504834395617276499e-01	2.207459242195854543e+00	6.658037376403808594e+01
2.123799999924784743e+02	-9.178023102721954984e-01	9.387407301098331658e-01	2.219101302031896594e+00	6.129016113281250000e+01
2.131999999924403255e+02	-9.409999188485702604e-01	9.563316905733927342e-01	2.189600155652971836e+00	5.664505958557128906e+01
2.140199999924163876e+02	-9.526956203663434763e-01	8.847427496025535021e-01	2.058831089653811119e+00	6.032250595092773438e+01
2.148399999923924497e+02	-9.055298643317684082e-01	8.838884802633888427e-01	2.119267586572254558e+00	5.316121673583984375e+01
2.156599999923543010e+02	-9.482429867602064633e-01	8.821286854247123443e-01	2.049205229869619060e+00	5.658058357238769531e+01
2.164799999923303631e+02	-9.706654174998803342e-01	9.101126097842886509e-01	2.077583955601124188e+00	7.329026985168457031e+01
2.172999999923064252e+02	-9.739356989984440105e-01	9.387970350019809729e-01	2.118581662843274316e+00	6.364509963989257812e+01
2.181199999922682764e+02	-9.569879617304390962e-01	8.969176424558167326e-01	2.127833382411662200e+00	7.082252883911132812e+01
2.189399999922443385e+02	-9.707427293769370635e-01	8.847136275607798694e-01	2.106482320521246621e+00	6.941124534606933594e+01
2.197599999922061897e+02	-9.734558518053741949e-01	8.929538327221067107e-01	2.027043530844958141e+00	5.770560073852539062e+01
2.205799999921822518e+02	-9.770410493000962759e-01	8.514503186851776206e-01	2.057916524681839832e+00	5.785276794433593750e+01
2.213999999921583139e+02	-9.394150314249820610e-01	8.390412791487378286e-01	2.057292957655494803e+00	6.692634773254394531e+01
2.222199999921201652e+02	-9.730244532271008495e-01	8.371106304422255562e-01	2.018706376248543322e+00	6.846314811706542969e+01
2.230399999920962273e+02	-9.152288652002074087e-01	8.753508356035535343e-01	2.100847289705660259e+00	6.123155021667480469e+01
2.238599999920722894e+02	-9.388867356171193279e-01	8.438131507930659581e-01	2.112302279433798446e+00	6.761574745178222656e+01
2.246799999920341406e+02	-9.723265872674602406e-01	8.611307450680936171e-01	2.186209966132231841e+00	6.280784416198730469e+01
2.254999999920102027e+02	-9.657664389178037823e-01	8.381920585413684677e-01	2.186563320780491537e+00	5.640388679504394531e+01
2.263199999919862648e+02	-9.793758607199212207e-01	8.454242258824820055e-01	2.123902768134753316e+00	7.020191574096679688e+01
2.271399999919481161e+02	-9.723312262223284819e-01	8.221950877804466984e-01	2.063445485648765398e+00	5.610092735290527344e+01
2.279599999919241782e+02	-9.555046104913049732e-01	8.281629364996003773e-01	2.103071345432958594e+00	5.205043029785156250e+01
2.287799999919002403e+02	-9.694773969043790629e-01	8.532765158795871940e-01	2.154983617647083349e+00	5.302518844604492188e+01
2.295999999918620915e+02	-9.648551931464588449e-01	8.683900952595742240e-01	2.209556442506945828e+00	5.651256942749023438e+01
2.304199999918381536e+02	-9.796031573962267203e-01	8.723589537250813208e-01	2.261427143585981625e+00	4.925625419616699219e+01
2.312399999918000049e+02	-9.448356077939266129e-01	8.850464081818518736e-01	2.330595720884186761e+00	6.162810516357421875e+01
2.320599999917760670e+02	-9.410370304875002034e-01	8.579901434403645055e-01	2.349494085804312959e+00	6.581402397155761719e+01
2.328799999917521291e+02	-9.276018177920288821e-01	8.497208162372693607e-01	2.312507993098313008e+00	6.890696907043457031e+01
2.336999999917139803e+02	-9.441181564817568983e-01	7.817419406094874290e-01	2.296997675687995510e+00	6.445345878601074219e+01
2.345199999916900424e+02	-9.601015604087610456e-01	8.028746248689788700e-01	2.319679013901280840e+00	5.222669219970703125e+01
2.353399999916661045e+02	-1.006254534487540653e+00	8.041610776095140523e-01	2.379180160280206735e+00	6.711331367492675781e+01
2.361599999916279558e+02	-1.022237938414543024e+00	7.945420048505411614e-01	2.361341859304866730e+00	5.655663490295410156e+01
2.369799999916040179e+02	-1.028536258337704012e+00	8.164264461284940211e-01	2.343233345951444946e+00	6.227828979492187500e+01
2.377999999915800799e+02	-1.014325867805531800e+00	8.169440564637877600e-01	2.404210267626051944e+00	5.413910865783691406e+01
2.386199999915419312e+02	-1.029243402207077551e+00	8.277862891479621510e-01	2.225623686219103448e+00	6.006952095031738281e+01
2.394399999915179933e+02	-1.024088263686428135e+00	8.389531441810156309e-01	2.168388166702564845e+00	6.603473472595214844e+01
2.402599999914940554e+02	-9.281821716364824226e-01	8.998808037991068431e-01	2.252628422481709691e+00	6.101733207702636719e+01
2.410799999914559066e+02	-1.012615219890093954e+00	8.005692680022331587e-01	2.226847892693312403e+00	6.050863838195800781e+01
2.418999999914319687e+02	-9.669513709141135394e-01	8.419924038370378838e-01	1.996016469991520381e+00	5.825429534912109375e+01
2.427199999913938200e+02	-9.805365684088371836e-01	8.432276004172241102e-01	2.023584558588771287e+00	6.012710762023925781e+01
2.435399999913698821e+02	-9.846062520514955452e-01	8.654708348176267663e-01	2.003542987453684532e+00	5.606353378295898438e+01
2.443599999913459442e+02	-9.891119732272954934e-01	8.079190938594287275e-01	2.057533816422292716e+00	5.803174400329589844e+01
2.451799999913077954e+02	-9.833754513291275146e-01	8.002819259673117358e-01	2.163145919659395844e+00	5.501584625244140625e+01
2.459999999912838575e+02	-9.669848731312438161e-01	8.430377219712106296e-01	2.093353775334843903e+00	6.950789451599121094e+01
2.468199999912599196e+02	-9.808365380073365003e-01	8.766136165407072411e-01	2.110048870095216245e+00	6.275392723083496094e+01
2.476399999912217709e+02	-9.844217355020550286e-01	8.516588543735625905e-01	2.108157383448636679e+00	5.937692832946777344e+01
2.484599999911978330e+02	-9.774255496192516546e-01	8.069774583949484992e-01	1.995164261722182530e+00	6.768843078613281250e+01
2.492799999911738951e+02	-9.500659991255009373e-01	7.921764647088540556e-01	2.055018762749369898e+00	5.684418106079101562e+01
2.500999999911357463e+02	-9.628033458613369788e-01	7.778367764659037675e-01	2.073148061670332609e+00	5.642206192016601562e+01
2.509199999911118084e+02	-9.955406925971743703e-01	7.748297483920509876e-01	1.979552158485073932e+00	5.921101188659667969e+01
2.517399999910736597e+02	-9.761947488968818476e-01	8.011051340733033044e-01	2.026455108920897530e+00	8.060546684265136719e+01
2.525599999910497218e+02	-9.779146747220561764e-01	8.583543868011958011e-01	2.129406659512261157e+00	8.730271148681640625e+01
2.533799999910257839e+02	-1.009174338706685603e+00	8.256719810762263023e-01	2.029988655403519360e+00	7.565132331848144531e+01
2.541999999909876351e+02	-1.019053217169702208e+00	8.243393209071321337e-01	2.059469016214897863e+00	7.782563972473144531e+01
2.550199999909636972e+02	-1.008641403943958181e+00	8.231433438323030316e-01	2.039926298700883933e+00	8.091278839111328125e+01
2.558399999909397593e+02	-1.028278039333006433e+00	8.014348051539794682e-01	2.031152647186029725e+00	8.545635986328125000e+01
2.566599999909016105e+02	-1.047502861496312221e+00	7.605805358148138851e-01	2.072877849292249053e+00	9.372815322875976562e+01
2.574799999908776726e+02	-1.087091048270567128e+00	7.402900842395006009e-01	2.173459845183504768e+00	9.686404800415039062e+01
2.582999999908537347e+02	-1.067260618422343654e+00	7.601704865320186855e-01	2.154166554480029916e+00	9.543199729919433594e+01
2.591199999908155860e+02	-1.026969926733581673e+00	7.597604372492181568e-01	2.024104197777393921e+00	8.171596908569335938e+01
2.599399999907916481e+02	-1.035976730130315104e+00	7.596920957020856235e-01	2.073854770966855554e+00	7.385795974731445312e+01
2.607599999907677102e+02	-1.025589141211964872e+00	7.696920957020854104e-01	2.073771628696675862e+00	8.192895126342773438e+01
2.615799999907295614e+02	-1.014789739067873953e+00	7.789745094571891570e-01	2.072503709076443101e+00	9.196445083618164062e+01
2.623999999907056235e+02	-1.024886636297459575e+00	7.688378263629225273e-01	2.062399781238719143e+00	7.898218536376953125e+01
2.632199999906674748e+02	-1.053844991079399662e+00	7.596579249285184687e-01	2.164041841074759276e+00	9.049106597900390625e+01
2.640399999906435369e+02	-1.034256804305144328e+00	7.696750103153036093e-01	2.055039548316914377e+00	7.224550628662109375e+01
2.648599999906195990e+02	-1.004256804305143191e+00	8.094358149003362257e-01	2.044561480263380915e+00	8.612271690368652344e+01
2.656799999905814502e+02	-1.044765514760475966e+00	7.692137048721559012e-01	1.993418274048416095e+00	7.206133651733398438e+01
2.664999999905575123e+02	-1.025613365519363995e+00	7.490257656175405288e-01	1.912877849292250687e+00	7.003064155578613281e+01
2.673199999905335744e+02	-1.025952505822917971e+00	6.889915948439728766e-01	1.872462137941354854e+00	7.301529121398925781e+01
2.681399999904954257e+02	-1.016364319048662423e+00	7.389745094571900097e-01	1.911693071942194067e+00	8.750759696960449219e+01
2.689599999904714878e+02	-1.016412767663457117e+00	7.096579249285195345e-01	1.911526787401834682e+00	8.875375366210937500e+01
2.697799999904475499e+02	-1.027042599655771937e+00	7.095041564474708906e-01	1.970778506970221500e+00	8.037684631347656250e+01
2.705999999904094011e+02	-1.047793553185073279e+00	6.896579249285199609e-01	1.969822370863159477e+00	7.818838500976562500e+01
2.714199999903854632e+02	-1.098641403943958039e+00	6.793333025796375324e-01	2.168887020323639447e+00	8.309415245056152344e+01
2.722399999903615253e+02	-1.089489254702845855e+00	6.888207409761388789e-01	2.218450523405198993e+00	7.854703330993652344e+01
2.730599999903233766e+02	-1.070821591609666612e+00	6.881714962783771483e-01	2.228637593513102644e+00	7.327346801757812500e+01
2.738799999902994387e+02	-1.081184956220617721e+00	6.781544108915920077e-01	2.216288824380537648e+00	8.763668632507324219e+01
2.746999999902612899e+02	-1.051378750679793583e+00	6.876589346748787079e-01	2.335124832598026501e+00	8.981829833984375000e+01
2.755199999902373520e+02	-1.062614190357027866e+00	6.771634584581640581e-01	2.366018612002452670e+00	7.690911674499511719e+01
2.763399999902134141e+02	-1.043171349427154837e+00	6.864287868264842274e-01	2.397307317190234599e+00	8.445452690124511719e+01
2.771599999901752653e+02	-1.084212994645216810e+00	6.856770298080210324e-01	2.348845449188550205e+00	8.222722053527832031e+01
2.779799999901513274e+02	-1.145327312785468621e+00	7.348740166292078158e-01	2.298803878053462313e+00	8.911356163024902344e+01
2.787999999901273895e+02	-1.055957144777782020e+00	6.639172349693449604e-01	2.408138739892027758e+00	9.955674934387207031e+01
2.796199999900892408e+02	-1.057144135840225374e+00	6.529433679226990250e-01	2.409676871890344074e+00	8.777832603454589844e+01
2.804399999900653029e+02	-1.077725519217748840e+00	6.219353301024863612e-01	2.240487509024594814e+00	8.788913726806640625e+01
2.812599999900413650e+02	-1.098960958894986462e+00	6.813202561782922828e-01	2.230404366754415335e+00	1.039445209503173828e+02
2.820799999900032162e+02	-1.070511314568374672e+00	6.596458882735305451e-01	2.210986362645671832e+00	9.397223281860351562e+01
2.828999999899792783e+02	-1.029493893657713599e+00	6.694921197924816880e-01	2.172773921454526302e+00	7.998608398437500000e+01
2.837199999899411296e+02	-1.050244847187011388e+00	7.181936303969553848e-01	2.083418274048414176e+00	9.399300575256347656e+01
2.845399999899171917e+02	-1.061552959786435935e+00	6.567072017468102985e-01	2.212857063724705142e+00	9.199645423889160156e+01
2.853599999898932538e+02	-1.132400810545322045e+00	6.657675054737328679e-01	2.212316638968539806e+00	9.399818420410156250e+01
2.861799999898551050e+02	-1.083321334226399202e+00	6.245373576253374637e-01	2.142462137941354428e+00	9.099905776977539062e+01
2.869999999898311671e+02	-1.094653671133222872e+00	6.130680143619784417e-01	2.103522201886137921e+00	9.349949264526367188e+01
2.878199999898072292e+02	-1.105477297584712915e+00	6.220941473153303036e-01	2.103771628696676999e+00	9.774970436096191406e+01
2.886399999897690805e+02	-1.086422045573186779e+00	6.111715364290368768e-01	2.102087997725545776e+00	9.087481689453125000e+01
2.894599999897451426e+02	-1.077148774795091413e+00	6.396167662317591152e-01	2.031027933780761074e+00	9.743737602233886719e+01
2.902799999897212047e+02	-1.087705933865217744e+00	6.079082275534339885e-01	2.161568358536923640e+00	8.371863937377929688e+01
2.910999999896830559e+02	-1.098844476312864415e+00	5.964559696768585439e-01	2.171963284320275633e+00	9.285927581787109375e+01
2.919199999896591180e+02	-1.090564402138038957e+00	5.848841140927980575e-01	2.161755428644827504e+00	1.024296073913574219e+02
2.927399999896351801e+02	-1.112405449500192489e+00	5.727142699713212437e-01	2.120903220375492282e+00	9.021475982666015625e+01
2.935599999895970313e+02	-1.084125375325360352e+00	5.708690481987286347e-01	2.120612222429862470e+00	8.610734176635742188e+01
2.943799999895730934e+02	-1.105215469158215669e+00	5.687846310111730475e-01	2.099843156430704738e+00	8.605362510681152344e+01
2.951999999895349447e+02	-1.076765824831609208e+00	5.675715685495621443e-01	2.106995533677062937e+00	9.302676010131835938e+01
2.960199999895110068e+02	-1.057565226975704320e+00	5.958972006448046699e-01	1.975893898597187004e+00	9.751334381103515625e+01
2.968399999894870689e+02	-1.079648517411824216e+00	5.927876602502486492e-01	2.046475894488441583e+00	1.007566299438476562e+02
2.976599999894489201e+02	-1.101077751548233508e+00	5.807032430626932751e-01	2.066704535731435755e+00	9.937825775146484375e+01
2.984799999894249822e+02	-1.092773453066010703e+00	5.582771181394683424e-01	2.096600607893710944e+00	9.568908882141113281e+01
2.992999999894010443e+02	-1.104977865039115770e+00	5.554751147070184913e-01	2.086371966650714782e+00	9.384451293945312500e+01
3.001199999893628956e+02	-1.075849940105399583e+00	5.232881851987603028e-01	2.125706828489283495e+00	8.992220497131347656e+01
3.009399999893389577e+02	-1.087206501319618823e+00	5.507082917944892131e-01	2.134272624328687584e+00	9.096105957031250000e+01
3.017599999893150198e+02	-1.088296595152472790e+00	5.582479960977018152e-01	2.102609778925101480e+00	8.948048400878906250e+01
3.025799999892768710e+02	-1.079532034829707499e+00	5.557022734669931907e-01	2.092776063465459302e+00	8.274020004272460938e+01
3.033999999892529331e+02	-1.131058166195701986e+00	5.427635869402713809e-01	2.022692921195282878e+00	1.043700542449951172e+02
3.042199999892147844e+02	-1.132342054487734728e+00	5.400128396681687093e-01	2.073067061411087764e+00	9.718497848510742188e+01
3.050399999891908465e+02	-1.123577494164967661e+00	5.669887262075317125e-01	2.073773770707612485e+00	9.159244918823242188e+01
3.058599999891669086e+02	-1.094885606764393060e+00	5.337766734922801959e-01	2.103482772761983810e+00	9.979617500305175781e+01
3.066799999891287598e+02	-1.075806130445473130e+00	5.507183892580762574e-01	2.171695213953128700e+00	1.028980541229248047e+02
3.074999999891048219e+02	-1.116460186745186434e+00	5.380188981463227549e-01	2.151861498493488511e+00	9.944897842407226562e+01
3.083199999890808840e+02	-1.116629756896964309e+00	5.245505646293189272e-01	2.112110925304026665e+00	1.027244358062744141e+02
3.091399999890427353e+02	-1.148470804259117628e+00	5.213214265272849701e-01	2.151134003629419311e+00	9.736218070983886719e+01
3.099599999890187974e+02	-1.129318655018005657e+00	4.785194230948324190e-01	2.110427294332895443e+00	9.768105125427246094e+01
3.107799999889948595e+02	-1.120965907920986382e+00	4.653586265399258792e-01	2.089803727306547287e+00	8.784048461914062500e+01
3.115999999889567107e+02	-1.111983328831650297e+00	4.817023537683109424e-01	2.078515022118768485e+00	8.592019462585449219e+01
3.124199999889327728e+02	-1.103872824808597386e+00	5.079777394495597065e-01	2.163775912718545413e+00	8.996004867553710938e+01
3.132399999889088349e+02	-1.105277834637607981e+00	5.046631744136096387e-01	2.160845147694727686e+00	8.897997474670410156e+01
3.140599999888706861e+02	-1.115786545092941395e+00	5.108018770005937625e-01	2.209016017750780492e+00	1.114899406433105469e+02
3.148799999888467482e+02	-1.127021984770175678e+00	5.073506288703750755e-01	2.227810454833180742e+00	1.027449264526367188e+02
3.156999999888085995e+02	-1.127579143840302223e+00	5.142069177022552395e-01	2.248558735264793995e+00	1.013724193572998047e+02
3.165199999887846616e+02	-1.118838807824934278e+00	5.099697417800097554e-01	2.219889011587664385e+00	1.006861686706542969e+02
3.173399999887607237e+02	-1.109807780120803500e+00	5.050833211599972117e-01	2.209660370344670000e+00	1.023430404663085938e+02
3.181599999887225749e+02	-1.111309687179405259e+00	5.105386082756488975e-01	2.158787376507786959e+00	9.917147827148437500e+01
3.189799999886986370e+02	-1.102060640708707240e+00	4.856180168820731780e-01	2.156979032131387086e+00	1.105857028961181641e+02
3.197999999886746991e+02	-1.113223407463751258e+00	4.688009475555521277e-01	2.074942046511994320e+00	1.022927913665771484e+02
3.206199999886507612e+02	-1.104725314522351454e+00	4.817275974272821060e-01	2.144484764026007184e+00	9.714635276794433594e+01
3.214399999888968296e+02	-1.096033427121774650e+00	4.547055034593636691e-01	2.095233044457621929e+00	1.005731353759765625e+02
3.222599999891428979e+02	-1.107535334180376196e+00	4.262994931620021077e-01	2.003965124837385758e+00	1.012865161895751953e+02
3.230799999893747554e+02	-1.118407409246657380e+00	4.071758966197425167e-01	2.022115209325898277e+00	1.056432075500488281e+02
3.238999999896208237e+02	-1.149860867690465582e+00	4.173176284458008922e-01	2.052863489757509541e+00	1.028215579986572266e+02
3.247199999898526812e+02	-1.141386999056463125e+00	4.478523241678793454e-01	2.042177566028531288e+00	1.154107284545898438e+02
3.255399999900987495e+02	-1.123494513799982997e+00	4.675327505507880232e-01	2.122842704189965346e+00	1.207053203582763672e+02
3.263599999903448179e+02	-1.115577804236107085e+00	4.566322737830716960e-01	2.134962832079537520e+00	1.153526134490966797e+02
3.271799999905766754e+02	-1.087515748827847517e+00	4.753217477325559770e-01	1.966646463050670590e+00	1.036762695312500000e+02
3.279999999908227437e+02	-1.100858703248599468e+00	4.834303185314094975e-01	1.965108331052350721e+00	9.483809471130371094e+01
3.288199999910688121e+02	-1.083450704140057397e+00	5.121710486412425212e-01	1.975544827970793449e+00	8.641900253295898438e+01
3.296399999913006695e+02	-1.086842107175604255e+00	4.903137902136620596e-01	1.937706526995457423e+00	8.120945930480957031e+01
3.304599999915467379e+02	-1.080281958825942468e+00	4.890374349367121454e-01	1.927540242455098252e+00	9.260466575622558594e+01
3.312799999917928062e+02	-1.093552240324511260e+00	4.280002750747282647e-01	1.895004403214628041e+00	1.073022880554199219e+02
3.320999999920246637e+02	-1.076507605826913405e+00	4.065359805431629781e-01	1.934942046511993752e+00	1.186510963439941406e+02
3.329199999922707320e+02	-1.039584092866302711e+00	4.265581146617396513e-01	1.874817333106722828e+00	9.532550048828125000e+01
3.337399999925168004e+02	-1.091425140228457380e+00	4.572124080913013700e-01	2.002676419649608519e+00	8.666270065307617188e+01
3.345599999927486579e+02	-1.103290411898010248e+00	4.587380562468013068e-01	2.032946632027689660e+00	9.333130455017089844e+01
3.353799999929947262e+02	-1.083992916812517748e+00	4.511350591282514699e-01	1.975149902187441242e+00	8.666559410095214844e+01
3.361999999932265837e+02	-1.084307832808672600e+00	4.638225135850166936e-01	2.024900475376904652e+00	8.733275222778320312e+01
3.370199999934726520e+02	-1.084598524497435434e+00	4.471762981263331937e-01	2.025274615592710603e+00	8.466633224487304688e+01
3.378399999937187204e+02	-1.084332057116071724e+00	4.810768150447088942e-01	2.023632555756670115e+00	9.833311653137207031e+01
3.386599999939505778e+02	-1.083048168824040758e+00	5.060537113304306445e-01	2.023362343378586559e+00	9.016650962829589844e+01
3.394799999941966462e+02	-1.091933850683789231e+00	4.910818637765022032e-01	2.073549413486489357e+00	9.508320236206054688e+01
3.402999999944427145e+02	-1.060189700551221748e+00	4.472718225238381251e-01	2.022489349541702452e+00	9.054155349731445312e+01
3.411199999946745720e+02	-1.098082185807705002e+00	4.540255990350168247e-01	2.071761854677633963e+00	9.327071571350097656e+01
3.419399999949206403e+02	-1.096095792601170515e+00	4.714798764043131030e-01	2.071138287651288934e+00	8.663529777526855469e+01
3.427599999951667087e+02	-1.092680165258224534e+00	4.603864116501839021e-01	2.070805718570571941e+00	9.631759643554687500e+01
3.435799999953985662e+02	-1.090354631748136072e+00	4.783703360097568691e-01	2.080036652571411793e+00	9.315875434875488281e+01
3.443999999956446345e+02	-1.118101771160235458e+00	4.568155658124819496e-01	2.060057438138956698e+00	9.557933616638183594e+01
3.452199999958907028e+02	-1.125848910572335271e+00	4.155512471905193905e-01	2.019205229869619700e+00	8.878963088989257812e+01
3.460399999961225603e+02	-1.134589246587701439e+00	4.238768792857641188e-01	2.048456949438005381e+00	9.139477920532226562e+01
3.468599999963686287e+02	-1.092481731844184623e+00	4.537231108047130590e-01	2.058519306140640381e+00	8.969734001159667969e+01
3.476799999966004862e+02	-1.090907151863392599e+00	4.635693423236624255e-01	2.088893446356447470e+00	9.284861183166503906e+01
3.484999999968465545e+02	-1.088872310042066971e+00	4.535864277104479925e-01	2.048581662843274032e+00	1.004242439270019531e+02
3.493199999970926228e+02	-1.077661094672224706e+00	4.428004999184178558e-01	2.058768732951179459e+00	1.032120876312255859e+02
3.501399999973244803e+02	-1.076643673761564557e+00	4.427150729845017452e-01	2.059205229869618847e+00	1.066060066223144531e+02
3.509599999975705487e+02	-1.075941168847053930e+00	4.127663291448531169e-01	2.029350728842434393e+00	1.033029556274414062e+02
3.517799999978166170e+02	-1.075069093780772533e+00	4.229884391730358573e-01	1.979267586572252213e+00	1.056514396667480469e+02
3.525999999980484745e+02	-1.064947972243787788e+00	3.838085377386288854e-01	1.939059730896806499e+00	1.068256778717041016e+02
3.534199999982945428e+02	-1.064415037481056814e+00	3.940989893139459355e-01	1.957417671060763809e+00	1.224127998352050781e+02
3.542399999985406112e+02	-1.083736756873950213e+00	3.747824047852752471e-01	1.967230600952859731e+00	1.072063465118408203e+02
3.550599999987724686e+02	-1.083010027652049345e+00	3.751241125209414662e-01	1.917729454573938952e+00	1.036031341552734375e+02
3.558799999990185370e+02	-1.072065279663572568e+00	3.759100403129682633e-01	1.906461534953701076e+00	1.088015193939208984e+02
3.566999999992503945e+02	-1.092331747044937629e+00	3.866276265578676430e-01	1.915359899873825711e+00	1.064007186889648438e+02
3.575199999994964628e+02	-1.092355971352334976e+00	3.771914443217170287e-01	1.954507691604487007e+00	9.220031356811523438e+01
3.583399999997425311e+02	-1.101895709511794053e+00	3.782336529154921578e-01	1.962491491552638578e+00	9.710011863708496094e+01
3.591599999999743886e+02	-1.090975185830718175e+00	3.985411898775907957e-01	2.012325207012279904e+00	9.355000877380371094e+01
3.599800000002204570e+02	-1.070611821219765503e+00	3.986607875850758376e-01	1.971576926580663525e+00	9.877496147155761719e+01
3.608000000004665253e+02	-1.080611821219765289e+00	3.887974706793411173e-01	1.920184293555163180e+00	8.838743400573730469e+01
3.616200000006983828e+02	-1.110418026760591204e+00	3.495321423110180348e-01	1.928666947124389353e+00	8.419367790222167969e+01
3.624400000009444511e+02	-1.090224232301416407e+00	2.692587761224913834e-01	2.007814738855051573e+00	9.109679412841796875e+01
3.632600000011905195e+02	-1.109812419075671741e+00	2.696004838581540497e-01	2.008438305881396602e+00	8.254835510253906250e+01
3.640800000014223770e+02	-1.149788194768273542e+00	2.591220930282247537e-01	2.058874802799838477e+00	8.427413177490234375e+01
3.649000000016684453e+02	-1.090272680916214654e+00	2.588658122264746453e-01	1.989145015177921749e+00	9.813701438903808594e+01
3.657200000019145136e+02	-1.080926737215921918e+00	2.983874213965442834e-01	1.938313592476127667e+00	9.906845664978027344e+01
3.665400000021463711e+02	-1.081217428904684752e+00	2.982678236890592416e-01	1.878043380098043613e+00	8.853417587280273438e+01
3.673600000023924395e+02	-1.130999410138112893e+00	2.570205904538838126e-01	2.108126522368225508e+00	9.726704025268554688e+01
3.681800000026242969e+02	-1.041265877519476746e+00	3.658416987658377195e-01	1.897669239882239012e+00	8.963346862792968750e+01
3.690000000028703653e+02	-1.091217428904684539e+00	3.148165755588419046e-01	1.926609175937450402e+00	9.381668281555175781e+01
3.698200000031164336e+02	-1.081556569208242280e+00	2.933643176822648968e-01	1.925715396533021817e+00	9.990827560424804688e+01
3.706400000033482911e+02	-1.082452868581922800e+00	2.521854259942220011e-01	2.016567604802361302e+00	1.039540939331054688e+02
3.714600000035943594e+02	-1.113712532566552227e+00	2.303231188348444647e-01	2.058064165665589584e+00	9.497699928283691406e+01
3.722800000038404278e+02	-1.103809429796141828e+00	2.183753847415541571e-01	2.117981023395408613e+00	8.448844528198242188e+01
3.731000000040722853e+02	-1.145190215317756000e+00	2.262055406200822461e-01	2.157211957396251378e+00	8.224417304992675781e+01
3.739200000043183536e+02	-1.125359785469534302e+00	2.247874535170684140e-01	2.195549111992662006e+00	9.912204933166503906e+01
3.747400000045644219e+02	-1.135165991010357089e+00	2.629593171312603062e-01	2.265445184154938119e+00	9.356097602844238281e+01
3.755600000047962794e+02	-1.105941168847055067e+00	2.412336930661513890e-01	2.195174971776856054e+00	9.478044509887695312e+01
3.763800000050423478e+02	-1.106837468220737364e+00	1.993543005199960305e-01	2.054925544966318185e+00	9.939017295837402344e+01
3.772000000052884161e+02	-1.036958589757720262e+00	2.272527979456526737e-01	1.903740767616264762e+00	1.056950492858886719e+02
3.780200000055202736e+02	-1.077806440516608788e+00	2.044678798999814973e-01	2.081641425294234793e+00	8.984748649597167969e+01
3.788400000057663419e+02	-1.088315150971940426e+00	2.022638650049444209e-01	2.099604439674841672e+00	9.392369651794433594e+01
3.796600000059981994e+02	-1.078460496816321168e+00	2.201965332041702084e-01	2.179666796377475180e+00	9.696181297302246094e+01
3.804800000062442678e+02	-1.058823861427269364e+00	2.071211635831815556e-01	2.100560575781905470e+00	9.248086547851562500e+01
3.813000000064903361e+02	-1.039017655886445013e+00	2.149513194617114209e-01	2.000498219079270612e+00	1.012403793334960938e+02
3.821200000067221936e+02	-1.039405244804795458e+00	2.418076082935893822e-01	1.929978579890647694e+00	1.066201419830322266e+02
3.829400000069682619e+02	-1.028218253742354094e+00	2.398940449738624636e-01	1.899812295350292501e+00	9.631003379821777344e+01
3.837600000072143303e+02	-1.087927562053591757e+00	2.176216885316897276e-01	2.168232592216883248e+00	9.415496635437011719e+01
3.845800000074461877e+02	-1.097976010668384461e+00	2.045121481371392491e-01	2.168087093244068342e+00	7.907744407653808594e+01
3.854000000076922561e+02	-1.098145580820162337e+00	2.016076323839843809e-01	2.167151742704550799e+00	8.253867530822753906e+01
3.862200000079383244e+02	-1.026934365450324904e+00	2.488739704986624446e-01	1.935572039571145098e+00	7.626928710937500000e+01
3.870400000081701819e+02	-1.056910141142930470e+00	2.052518685006141652e-01	1.935613610706232279e+00	7.613459205627441406e+01
3.878600000084162502e+02	-1.076595225146773416e+00	2.323986089078076134e-01	1.996756816921196886e+00	7.606725502014160156e+01
3.886800000086481077e+02	-1.085698925773089130e+00	1.892036415793381110e-01	2.026424247840482806e+00	8.103359222412109375e+01
3.895000000088941761e+02	-1.115311336854739821e+00	1.858719911566062422e-01	2.164886115842165282e+00	8.551675796508789062e+01
3.903200000091402444e+02	-1.094463486095852645e+00	1.825403407338708206e-01	2.104054693140371413e+00	1.027583236694335938e+02
3.911400000093721019e+02	-1.093421840877793372e+00	1.898408496221151154e-01	2.182745202385046213e+00	1.073791198730468750e+02
3.919600000096181702e+02	-1.121919933819189197e+00	1.972609562178426756e-01	2.183742909627197193e+00	1.156895141601562500e+02
3.927800000098642386e+02	-1.012598214426303045e+00	2.433484026444769910e-01	1.863514268384205863e+00	1.038447074890136719e+02
3.936000000100960960e+02	-1.021919933819191328e+00	1.704268015045400375e-01	1.892703631249958107e+00	9.692230033874511719e+01
3.944200000103421644e+02	-1.010611821219765005e+00	1.671805780157207266e-01	1.911768280710441914e+00	9.846111488342285156e+01
3.952400000105882327e+02	-1.039327932927736953e+00	1.443785745832677492e-01	1.922682845682411212e+00	9.123051071166992188e+01
3.960600000108200902e+02	-1.048358960631867731e+00	1.316961688582942713e-01	1.982869915790317350e+00	8.961520767211914062e+01
3.968800000110661585e+02	-1.007656455717359734e+00	1.685866284637427270e-01	1.902163206493792558e+00	9.380756187438964844e+01
3.977000000113122269e+02	-1.006953950802852660e+00	1.451695511070898448e-01	1.922724416817501947e+00	8.290372848510742188e+01
3.985200000115440844e+02	-9.961303243513661698e-01	1.424871453821197065e-01	1.943826051897374896e+00	8.445181083679199219e+01
3.993400000117901527e+02	-9.851855763628893925e-01	1.591384095726020576e-01	1.903909194167557217e+00	8.422586441040039062e+01
4.001600000120220102e+02	-9.945072957557812288e-01	1.550037459710544852e-01	1.883181699303490220e+00	9.511288833618164062e+01
4.009800000122680785e+02	-9.934656505377201796e-01	1.422359133121631203e-01	1.922599703412233296e+00	9.955641365051269531e+01
4.018000000125141469e+02	-9.930296130045785929e-01	1.685967259273297714e-01	1.943244056006122378e+00	9.677816581726074219e+01
4.026200000127460044e+02	-9.810674441054398898e-01	1.762218571644584841e-01	1.853098557033309390e+00	9.238904953002929688e+01
4.034400000129920727e+02	-9.603649391909314659e-01	2.219505104686465558e-01	1.841269427089361699e+00	9.019448852539062500e+01
4.042600000132381410e+02	-9.790810508989036265e-01	1.984650915648593639e-01	1.819440297145419549e+00	8.909720802307128906e+01
4.050800000134699985e+02	-1.007579143840303004e+00	1.237153540391151552e-01	1.799772866226136969e+00	8.454856300354003906e+01
4.059000000137160669e+02	-1.006367928470465856e+00	1.405716428709933297e-01	1.829918365198949459e+00	8.327423858642578125e+01
4.067200000139621352e+02	-9.852536103302149684e-01	1.077867248253241428e-01	1.789648152820866756e+00	9.263706207275390625e+01
4.075400000141939927e+02	-9.936063574272342436e-01	1.145575867232899725e-01	1.838650445578714709e+00	9.431847763061523438e+01
4.083600000144400610e+02	-9.919106559094590381e-01	1.119264371586670137e-01	1.787507239363748113e+00	9.815917968750000000e+01
4.091800000146719185e+02	-9.604087488508596948e-01	1.086802136698477028e-01	1.806176963040879713e+00	8.907954597473144531e+01
4.100000000149179868e+02	-9.887372716404811968e-01	1.557415271431263903e-01	1.845969107365432293e+00	1.025397300720214844e+02
4.108200000151640552e+02	-9.871384673522953790e-01	1.925636452014405364e-01	1.846073035203154689e+00	1.062698173522949219e+02
4.116400000153959127e+02	-9.763148409008035600e-01	1.993003363258427640e-01	1.785096113528545914e+00	9.813486862182617188e+01
4.124600000156419810e+02	-9.844495692312538182e-01	1.568400406290493265e-01	1.832851272233703810e+00	1.020673923492431641e+02
4.132800000158880493e+02	-9.740377560055062389e-01	1.533375363384816836e-01	1.863433268124961018e+00	9.503364944458007812e+01
4.141000000161199068e+02	-9.721240357211620164e-01	1.306893013870755738e-01	1.863828193908311448e+00	9.851679039001464844e+01
4.149200000163659752e+02	-9.606221286625640232e-01	1.274943340586087714e-01	1.833641123800410000e+00	9.225835418701171875e+01
4.157400000166120435e+02	-9.588779785299941238e-01	1.243847936640563034e-01	1.862248490774902621e+00	8.412913703918457031e+01
4.165600000168439010e+02	-9.780301277711078711e-01	9.153153407125280694e-02	1.931749637153828303e+00	8.506451797485351562e+01
4.173800000170899693e+02	-9.870369311678430790e-01	1.286611890916642409e-01	1.912040635099456765e+00	8.953220939636230469e+01
4.182000000173360377e+02	-9.761890804089556894e-01	1.157054171781606300e-01	1.872331633045083876e+00	8.076605987548828125e+01
4.190200000175678952e+02	-9.852443324204820385e-01	1.030059260664089038e-01	1.922539488720531153e+00	8.338298797607421875e+01
4.198400000178139635e+02	-9.635486309027072593e-01	1.301697518603859294e-01	1.902830486666161391e+00	9.169145202636718750e+01
4.206600000180458210e+02	-9.526281072216296053e-01	1.473335776543649445e-01	1.901604138181017589e+00	9.284568405151367188e+01
4.214800000182918893e+02	-9.710293029334415849e-01	1.347365988633093536e-01	1.911250783532752351e+00	9.142280387878417969e+01
4.223000000185379577e+02	-9.488248909603367309e-01	1.023617301004371427e-01	1.912560274288075846e+00	9.271136283874511719e+01
4.231200000187698151e+02	-9.168869463685940246e-01	8.983309285651586151e-02	1.913308554719691301e+00	8.835563278198242188e+01
4.239400000190158835e+02	-9.556272823839631059e-01	8.667229630161266130e-02	1.944223119691663726e+00	7.717777061462402344e+01
4.247600000192619518e+02	-9.640769267105699925e-01	9.375069516167577888e-02	1.936260105311058410e+00	9.058883666992187500e+01
4.255800000194938093e+02	-9.424538981149854777e-01	8.164919258733327467e-02	1.897590381633927237e+00	9.129438018798828125e+01
4.264000000197398776e+02	-9.413395799747359405e-01	9.850548141921677825e-02	1.817528024931293729e+00	9.464713478088378906e+01
4.272200000199859460e+02	-9.194500839977859385e-01	9.604518572242781715e-02	1.747029171310217066e+00	1.003235149383544922e+02
4.280400000202178035e+02	-9.372941206394731495e-01	8.409745162913395689e-02	1.736114606338244215e+00	1.031617145538330078e+02
4.288600000204638718e+02	-9.452835031255393261e-01	4.132961897024856057e-02	1.865345540339085062e+00	9.558080673217773438e+01
4.296800000206957293e+02	-9.238058203743371166e-01	6.912560407520729200e-02	1.735345540339086057e+00	9.979036140441894531e+01
4.305000000209417976e+02	-9.514318382494550974e-01	8.603314906743442236e-02	1.784285476394298797e+00	1.018951320648193359e+02
4.313200000211878660e+02	-9.700752770352352172e-01	7.343617027638238426e-02	1.784888257853099347e+00	8.894752502441406250e+01
4.321400000214197235e+02	-9.581373324434938610e-01	1.311467284474261419e-01	1.784742758880286218e+00	9.147372627258300781e+01
4.329600000216657918e+02	-9.667080983070821532e-01	3.815678576036063419e-02	1.834410189799568158e+00	9.073682212829589844e+01
4.337800000219118601e+02	-9.444794620265781759e-01	7.530352616755209283e-02	1.813557981530228957e+00	8.136836624145507812e+01
4.346000000221437176e+02	-9.721539285164890742e-01	3.303116972537978313e-02	1.902456346450351887e+00	8.568414878845214844e+01
4.354200000223897860e+02	-9.209184888392556445e-01	2.050253248145494922e-02	1.831728851586284179e+00	9.284203338623046875e+01
4.362400000226358543e+02	-9.387383011735472849e-01	5.809349294501764405e-02	1.822913628936339236e+00	9.742096900939941406e+01
4.370600000228677118e+02	-9.470183753483745193e-01	2.575279495571436428e-02	1.854430975367112211e+00	8.671043968200683594e+01
4.378800000231137801e+02	-9.355649169045694435e-01	-7.425086985973550213e-03	1.805698894987349590e+00	7.135517692565917969e+01
4.387000000233598485e+02	-9.046443932234904395e-01	1.035381273220359333e-02	1.842560274288077338e+00	7.967754364013671875e+01
4.395200000235917059e+02	-9.135058507758433421e-01	7.278443111216503780e-03	1.822165348504725557e+00	8.283873176574707031e+01
4.403400000238377743e+02	-9.421008409468303313e-01	4.237244263796569044e-03	1.832477132017896082e+00	8.441933441162109375e+01
4.411600000240696318e+02	-9.208654012695944857e-01	2.172569240665644941e-02	1.781978278396822546e+00	8.420961761474609375e+01
4.419800000243157001e+02	-8.993877185183922762e-01	2.907745745525147640e-02	1.680772715479223578e+00	8.910476493835449219e+01
4.428000000245617684e+02	-9.074497739266504936e-01	2.608751476818405024e-02	1.658382375211566284e+00	8.655233573913574219e+01
4.436200000247936259e+02	-9.164081287085892313e-01	3.379807293922709732e-02	1.686823457645703073e+00	8.227611732482910156e+01
4.444400000250396943e+02	-9.267957176269376873e-01	5.983426320551110678e-02	1.805202183377208058e+00	7.913800811767578125e+01
4.452600000252857626e+02	-9.251969133387518696e-01	4.682723513165676366e-02	1.775035898836849313e+00	7.656896209716796875e+01
4.460800000255176201e+02	-9.239856979689129446e-01	1.329056006752260544e-02	1.794495474080683550e+00	8.528443145751953125e+01
4.469000000257636884e+02	-9.230167256730421599e-01	-2.940893104423381033e-02	1.874578616350863314e+00	8.764216613769531250e+01
4.477200000260097568e+02	-9.121930992215521172e-01	-1.274058146696788185e-02	1.785202183377206708e+00	8.182104682922363281e+01
4.485400000262416143e+02	-9.103520518593963828e-01	-4.513253561662367019e-02	1.835222968944751898e+00	9.191047859191894531e+01
4.493600000264876826e+02	-9.200371358632395413e-01	-1.778077056802729317e-02	1.873497766838530865e+00	9.595519638061523438e+01
4.501800000267337509e+02	-9.086079017268318125e-01	-5.054860322691823171e-02	1.822894985379729604e+00	9.997756385803222656e+01
4.510000000269656084e+02	-9.077842752753397804e-01	-3.294055737656975680e-02	1.882271418353386849e+00	9.698873901367187500e+01
4.518200000272116768e+02	-9.063065925241371446e-01	-1.579381696937609547e-02	1.821502352354228194e+00	9.049432182312011719e+01
4.526400000274435342e+02	-9.261370223723588424e-01	1.121624034355406252e-02	1.831918063705124666e+00	9.224711227416992188e+01
4.534600000276896026e+02	-9.348046854655365223e-01	-1.449079994632285207e-03	1.912416917326199339e+00	8.312351989746093750e+01
4.542800000279356709e+02	-9.131816568699520076e-01	-1.365309488967447749e-02	1.953352267865716030e+00	8.456173324584960938e+01
4.551000000281675284e+02	-9.021642359592867422e-01	3.169023168640094923e-03	1.893144412190268966e+00	8.428082466125488281e+01
4.559200000284135967e+02	-9.106865532080874459e-01	7.428982454165122817e-04	1.912396131758654860e+00	9.714037132263183594e+01
4.567400000286596651e+02	-8.996449079900248336e-01	-1.785738998504982078e-03	1.902479274028834766e+00	9.257014465332031250e+01
4.575600000288915226e+02	-9.089908516903122404e-01	-2.453648627060900367e-02	1.891730993597221300e+00	8.328503227233886719e+01
4.583800000291375909e+02	-8.887001600015480562e-01	-2.740683125019494071e-02	1.871232139976143571e+00	8.664247131347656250e+01
4.592000000293836592e+02	-8.476100661686949422e-01	-2.049928625796759718e-02	1.850130504896267070e+00	9.132119560241699219e+01
4.600200000296155167e+02	-8.359870375731137671e-01	-1.328420430363763671e-02	1.819735579112915502e+00	8.666056060791015625e+01
4.608400000298615851e+02	-8.454298785029834562e-01	-2.584701232112784908e-02	1.769070440951480805e+00	8.233024406433105469e+01
4.616600000300934425e+02	-8.548242708180673333e-01	-1.796560028225258066e-02	1.817698593493522807e+00	8.116508674621582031e+01
4.624800000303395109e+02	-8.628863262263202216e-01	-5.013544440372363908e-02	1.847968805871605724e+00	7.758249855041503906e+01
4.633000000305855792e+02	-8.414813163973118293e-01	-3.292036244939389178e-02	1.828758657438308788e+00	8.979120635986328125e+01
4.641200000308174367e+02	-8.497129419573461462e-01	-3.580779281576340622e-02	1.858197447114596557e+00	9.889556694030761719e+01
4.649400000310635050e+02	-8.486955210466806676e-01	2.176131543810910784e-03	1.827137383169809226e+00	1.024477348327636719e+02
4.657600000313095734e+02	-8.468060250697355684e-01	-1.088215269039416455e-02	1.847594665655796220e+00	9.322381973266601562e+01
4.665800000315414309e+02	-8.347469589410092539e-01	-1.385500999068156602e-02	1.828031162574239588e+00	9.261186027526855469e+01
4.674000000317874992e+02	-8.528574629640619520e-01	-3.629822030068297067e-02	1.907615451223342973e+00	8.930588531494140625e+01
4.682200000320335675e+02	-8.304592565317800990e-01	-2.870725983712496543e-02	1.909028869816390639e+00	9.265290260314941406e+01
4.690400000322654250e+02	-8.280852744068969429e-01	-4.138966556209666692e-02	1.858800228573398883e+00	9.132640647888183594e+01
4.698600000325114934e+02	-8.459050867411850305e-01	-4.446503518308375646e-02	1.837469952250527783e+00	8.766316795349121094e+01
4.706800000327575617e+02	-8.325621323204330793e-01	-6.673739162525649249e-02	1.805329038793409779e+00	9.683154296875000000e+01
4.715000000329894192e+02	-8.306968606508799979e-01	-9.976150508589043397e-02	1.794954898577604041e+00	1.024157314300537109e+02
4.723200000332354875e+02	-8.075961493040964001e-01	-9.208511768841276535e-02	1.825703179009218857e+00	1.022078132629394531e+02
4.731400000334673450e+02	-8.255613074827667930e-01	-9.541676811115173962e-02	1.834747042902154845e+00	9.610386466979980469e+01
4.739600000337134134e+02	-8.418307641436619804e-01	-8.756952684583829694e-02	1.803624622254734078e+00	9.205189704895019531e+01
4.747800000339594817e+02	-8.288753986412569219e-01	-6.979062712766470611e-02	1.823146554201203529e+00	9.402590560913085938e+01
4.756000000341913392e+02	-8.450479580725698270e-01	-6.213132511696883853e-02	1.823292053174018434e+00	9.001290702819824219e+01
4.764200000344374075e+02	-8.019230224183857558e-01	-6.498458470977475088e-02	1.802959484093300091e+00	8.900641441345214844e+01
4.772400000346834759e+02	-7.988707596863893201e-01	-7.761573427439394379e-02	1.870506787123010994e+00	7.250317001342773438e+01
4.780600000349153333e+02	-8.062545344875378106e-01	-1.096147245280363336e-01	1.879218081935229989e+00	6.325154685974121094e+01
4.788800000351614017e+02	-8.031538231407502337e-01	-2.245089873405703429e-02	1.839031011827325202e+00	7.462573814392089844e+01
4.797000000354074700e+02	-8.306829437862859322e-01	-6.448405976126281303e-02	1.828428230368524865e+00	8.431282043457031250e+01
4.805200000356393275e+02	-8.180667185874312963e-01	-6.697852623162248165e-02	1.877929376747450974e+00	1.011563587188720703e+02
4.813400000358853958e+02	-7.946753155518813116e-01	-6.969510273015799839e-02	1.877804663342182323e+00	1.085781288146972656e+02
4.821600000361314642e+02	-8.021317632752236193e-01	-5.171117837058325506e-02	1.918407444800980244e+00	1.102890243530273438e+02
4.829800000363633217e+02	-7.878198365585973306e-01	-7.372725401100943543e-02	1.819134939665051576e+00	1.161444683074951172e+02
4.838000000366093900e+02	-7.759061162742550977e-01	-5.618754970779704649e-02	1.820236574744928504e+00	1.150721931457519531e+02
4.846200000368412475e+02	-8.229023021570505136e-01	-1.087161869517192514e-01	1.800922498473907396e+00	1.085360507965087891e+02
4.854400000370873158e+02	-8.194866748141080848e-01	-1.006468356582281842e-01	1.781255067554624816e+00	1.032679824829101562e+02
4.862600000373333842e+02	-8.065797579264977202e-01	-8.297044826075072876e-02	1.831047211879177183e+00	9.563395118713378906e+01
4.870800000375652417e+02	-8.141815514942152276e-01	-7.505486544830652917e-02	1.850589929393189337e+00	9.481692504882812500e+01
4.879000000378113100e+02	-7.811535130696167784e-01	-7.749807575831191286e-02	1.879384366475587598e+00	9.440841102600097656e+01
4.887200000380573783e+02	-7.982223718746084273e-01	-7.929204137055556600e-02	1.908885512854510580e+00	8.820415687561035156e+01
4.895400000382892358e+02	-7.659452869793135221e-01	-8.190610554839317103e-02	1.839405152043132929e+00	8.010203552246093750e+01
4.903600000385353042e+02	-7.729899214769062610e-01	-1.338880104152497807e-01	1.808178803557987990e+00	9.105097579956054688e+01
4.911800000387813725e+02	-7.700587802818965599e-01	-1.156648906407085065e-01	1.764936255020993272e+00	1.005254421234130859e+02
4.920000000390132300e+02	-7.877574710792050183e-01	-1.082447840449844989e-01	1.767139525180748905e+00	8.726268005371093750e+01
4.928200000392592983e+02	-6.958679751022529558e-01	-5.147392214701618229e-02	1.630070290204569616e+00	8.863129806518554688e+01
4.936400000394911558e+02	-7.825250206815024256e-01	-1.231995462121258100e-01	1.777409737558830471e+00	9.031562232971191406e+01
4.944600000397372241e+02	-7.589398231867789946e-01	-9.518145107898590140e-02	1.828573729341339771e+00	8.715778541564941406e+01
4.952800000399832925e+02	-7.856453173808191082e-01	-9.798345451143752882e-02	1.921192710851988394e+00	8.057885169982910156e+01
4.961000000402151500e+02	-7.709942503606388442e-01	-1.106316894628420755e-01	1.851920205716057310e+00	9.128938102722167969e+01
4.969200000404612183e+02	-7.568518937957904313e-01	-1.045442430362104602e-01	1.810361288150197367e+00	7.364463424682617188e+01
4.977400000407072866e+02	-7.529760046123055162e-01	-9.857639431705678135e-02	1.848282731395711309e+00	7.682226181030273438e+01
4.985600000409391441e+02	-7.379131243663827888e-01	-7.347990032385176562e-02	1.798740013881699795e+00	9.441107749938964844e+01
4.993800000411852125e+02	-7.623657579725229283e-01	-1.176999908593181488e-01	1.800361288150197581e+00	9.820548057556152344e+01
5.002000000414312808e+02	-7.564792512751097320e-01	-1.429964607621272421e-01	1.760278145880016964e+00	9.410268592834472656e+01
5.010200000416631383e+02	-7.099871368927708204e-01	-1.378316252217892668e-01	1.755830034425422070e+00	9.705129432678222656e+01
5.018400000419092066e+02	-7.135676954326282129e-01	-1.537260836620149007e-01	1.752816127131421098e+00	9.552560043334960938e+01
5.026600000421552750e+02	-7.255494496842960217e-01	-1.294155174608349057e-01	1.819033153838260475e+00	9.476275825500488281e+01
5.034800000423871325e+02	-7.181610359282810663e-01	-1.350024389389599122e-01	1.818035446596107718e+00	9.238133430480957031e+01
5.043000000426332008e+02	-6.909664166314399836e-01	-2.267377760464484027e-02	1.618160160001378856e+00	1.041906223297119141e+02
5.051200000428650583e+02	-7.537233487198040649e-01	-8.971295695934600190e-02	1.848160160001379282e+00	9.609527206420898438e+01
5.059400000431111266e+02	-7.251479439013479578e-01	-1.273330394646787767e-01	1.788638228054910684e+00	9.804760169982910156e+01
5.067600000433571950e+02	-7.174203898417772507e-01	-1.037571448951872810e-01	1.819656720864605504e+00	8.802375221252441406e+01
5.075800000435890524e+02	-7.294748170156388767e-01	-9.190687439079958665e-02	1.759303366216345310e+00	8.501182365417480469e+01
5.084000000438351208e+02	-7.209963094267664019e-01	-1.086726875569699047e-01	1.799843790972509794e+00	7.750587654113769531e+01
5.092200000440811891e+02	-7.229780636784362002e-01	-1.147721706385915752e-01	1.889677506432152043e+00	8.375289535522460938e+01
5.100400000443130466e+02	-7.347175748561376452e-01	-1.101028113149684629e-01	1.909906147675142662e+00	7.687640380859375000e+01
5.108600000445591149e+02	-7.380801146294224679e-01	-1.149721465481974292e-01	1.931028568322567196e+00	8.443816184997558594e+01
5.116800000448051833e+02	-7.410792897917559685e-01	-1.195852009796762871e-01	1.891111710592745965e+00	7.721904563903808594e+01
5.125000000450370408e+02	-7.256045963200854487e-01	-6.365152303409082890e-02	1.990675213674302668e+00	7.860947418212890625e+01
5.133200000452831091e+02	-7.203963702297802030e-01	-1.072223688717919288e-01	1.883086339509503659e+00	7.530471038818359375e+01
5.141400000455149666e+02	-7.147763309137307175e-01	-6.973392072892892202e-02	1.873356551887587429e+00	6.665231704711914062e+01
5.149600000457610349e+02	-7.003917312749123880e-01	-1.419550210107551891e-01	1.800405001296221386e+00	9.032610511779785156e+01
5.157800000460071033e+02	-6.967823094727947364e-01	-1.238514989436954039e-01	1.869594364161972777e+00	8.716300392150878906e+01
5.166000000462389607e+02	-6.438996168925790187e-01	-8.597008690482077498e-02	1.638097803298743216e+00	9.558145904541015625e+01
5.174200000464850291e+02	-7.111622701567448246e-01	-9.679018547041451370e-02	1.845395679517917387e+00	9.579068183898925781e+01
5.182400000467310974e+02	-7.090305311058262561e-01	-1.086354072430069095e-01	1.842859840277448313e+00	9.089529609680175781e+01
5.190600000469629549e+02	-7.083280261913209586e-01	-9.913088345972198567e-02	1.891820561900203757e+00	9.944760322570800781e+01
5.198800000472090233e+02	-7.074075025102430914e-01	-8.931882271433622122e-02	1.891571135089666456e+00	1.077237586975097656e+02
5.207000000474550916e+02	-6.865838760587497092e-01	-1.298313843178320326e-01	1.861196994873859367e+00	9.786182403564453125e+01
5.215200000476869491e+02	-6.760024926812295831e-01	-1.002585189874185545e-01	1.880490285577335996e+00	8.793087005615234375e+01
5.223400000479330174e+02	-6.453242120741187193e-01	-1.294384204218204104e-01	1.798515656660574891e+00	9.496538734436035156e+01
5.231600000481790858e+02	-6.446459314670107688e-01	-1.093529934879029497e-01	1.736333172068368569e+00	9.348265647888183594e+01
5.239800000484109432e+02	-6.653726606889129869e-01	-1.290625419125870366e-01	1.775460178231485386e+00	8.774128913879394531e+01
5.248000000486570116e+02	-6.557602496072618692e-01	-1.489087734315397427e-01	1.795169180285856925e+00	8.287061119079589844e+01
5.256200000488888691e+02	-6.256633523776748973e-01	-1.290967126861541914e-01	1.775688819474478208e+00	7.943526268005371094e+01
5.264400000491349374e+02	-6.159298197590423740e-01	-1.486524926297914106e-01	1.845584891636754321e+00	8.771759796142578125e+01
5.272600000493810057e+02	-6.266081003661501114e-01	-1.881399310262938940e-01	1.795813532879746433e+00	7.985875511169433594e+01
5.280800000496128632e+02	-6.569714649771007942e-01	-1.672514909135642824e-01	1.795834318447292688e+00	8.492934417724609375e+01
5.289000000498589316e+02	-6.774075025102437309e-01	-1.158504891973333173e-01	1.885023681313043653e+00	9.446463394165039062e+01
5.297200000501049999e+02	-6.376255212768136005e-01	-1.454062691409703234e-01	1.804109116341070518e+00	9.623228263854980469e+01
5.305400000503368574e+02	-6.273348295880545322e-01	-1.746203413489428868e-01	1.854275400881430613e+00	8.311611366271972656e+01
5.313600000505829257e+02	-6.275528483546235492e-01	-1.939369258776117988e-01	1.772591769910297543e+00	9.455800247192382812e+01
5.321800000508289941e+02	-5.974075025102436598e-01	-1.733218519534140967e-01	1.742051345154134623e+00	8.927896118164062500e+01
5.330000000510608515e+02	-6.481100074247496678e-01	-1.429118026706177602e-01	1.851573277100602155e+00	9.863943099975585938e+01
5.338200000513069199e+02	-6.179646615803715548e-01	-1.519891917843221307e-01	1.859889646129468943e+00	8.731966972351074219e+01
5.346400000515387774e+02	-6.372137080510675844e-01	-1.715791425015229521e-01	1.787104380078460508e+00	7.765979385375976562e+01
5.354600000517848457e+02	-6.365838760587507750e-01	-1.906394462284417557e-01	1.795399963539786370e+00	7.782984542846679688e+01
5.362800000520309140e+02	-6.257602496072625087e-01	-2.102806531059933093e-01	1.754028116081828514e+00	7.991486740112304688e+01
5.371000000522627715e+02	-6.048881745409779853e-01	-1.996655791817953940e-01	1.802344485110694450e+00	8.495739173889160156e+01
5.379200000525088399e+02	-6.237496320933342275e-01	-1.997680915024950821e-01	1.782095058300154022e+00	9.147865867614746094e+01
5.387400000527549082e+02	-6.032409216380010264e-01	-2.093067860593471607e-01	1.741325992301000269e+00	7.473928070068359375e+01
5.395600000529867657e+02	-6.223203979569227329e-01	-1.696997499553631883e-01	1.799725503600045684e+00	8.336959648132324219e+01
5.403800000532328340e+02	-6.113029770462574675e-01	-1.689479929369017697e-01	1.787459876737658604e+00	8.068475914001464844e+01
5.412000000534789024e+02	-5.807458179761297856e-01	-2.092213591254310501e-01	1.736337456090238263e+00	8.534234237670898438e+01
5.420200000537107599e+02	-5.798979672172439592e-01	-2.188113098426356373e-01	1.795797031334071647e+00	9.167113494873046875e+01
5.428400000539568282e+02	-5.675724337071557102e-01	-2.081108089845198350e-01	1.766129600414789280e+00	9.283552169799804688e+01
5.436600000542028965e+02	-5.672090690962026116e-01	-1.988454806161996657e-01	1.865464462253354938e+00	7.941772651672363281e+01
5.444800000544347540e+02	-5.658040592671902402e-01	-2.183670897862697302e-01	1.755672317928803849e+00	8.070882034301757812e+01
5.453000000546808224e+02	-5.746170682047466727e-01	-2.185721144276691064e-01	1.765256606577906950e+00	7.935436058044433594e+01
5.461200000549126798e+02	-6.031636097609425207e-01	-2.086233705880182754e-01	1.865464462253354938e+00	6.967713356018066406e+01
5.469400000551587482e+02	-5.814436839357703946e-01	-1.893067860593475871e-01	1.786108814847244375e+00	6.583853340148925781e+01
5.477600000554048165e+02	-5.691908233478706336e-01	-1.789309075501179791e-01	1.665485247820901904e+00	7.291921615600585938e+01
5.485800000556366740e+02	-5.575677947522876821e-01	-1.794263837668310657e-01	1.664799324091921662e+00	9.045956802368164062e+01
5.494000000558827423e+02	-5.555571772383540718e-01	-2.197680915024964321e-01	1.774258899335755757e+00	8.622973251342773438e+01
5.502200000561288107e+02	-5.436434569540118389e-01	-1.997168353421461262e-01	1.782450554959353894e+00	8.511483001708984375e+01
5.510400000563606682e+02	-5.413905963661118648e-01	-2.100756284645939331e-01	1.831619132257561233e+00	8.655738258361816406e+01
5.518600000566067365e+02	-5.187985954746547890e-01	-2.306394462284444558e-01	1.821847773500556045e+00	9.327865409851074219e+01
5.526800000568528048e+02	-5.174420342604388878e-01	-1.816474840486552722e-01	1.891141064204031608e+00	9.463928794860839844e+01
5.535000000570846623e+02	-5.355283139760924627e-01	-2.024504972274652204e-01	1.861161849771574950e+00	9.531960105895996094e+01
5.543200000573307307e+02	-5.423064810923214907e-01	-1.830484857648819741e-01	1.911141064204031181e+00	8.665975379943847656e+01
5.551400000575767990e+02	-5.205865552671529173e-01	-2.233389373401983846e-01	1.861452847717202985e+00	8.932984924316406250e+01
5.559600000578086565e+02	-5.174131709981750760e-01	-2.140223528115274831e-01	1.862783124040072735e+00	9.166488075256347656e+01
5.567800000580547248e+02	-4.947000485697348182e-01	-2.350133052449550064e-01	1.863739260147134758e+00	9.183240318298339844e+01
5.576000000582865823e+02	-5.120111504486981602e-01	-2.167047585364993978e-01	1.862990979715519302e+00	9.191615867614746094e+01
5.584200000585326507e+02	-5.189588877167015113e-01	-2.275590278756620677e-01	1.869561361070619654e+00	9.595803260803222656e+01
5.592400000587787190e+02	-4.957370548329294024e-01	-2.284474679883921056e-01	1.876963165127516930e+00	1.019789714813232422e+02
5.600600000590105765e+02	-4.926605677935391725e-01	-2.297459573839191194e-01	1.854094756806331290e+00	9.598945426940917969e+01
5.608800000592566448e+02	-5.086393327656768548e-01	-2.214886668358122535e-01	1.851579703133406696e+00	8.999468803405761719e+01
5.617000000595027132e+02	-4.948845651191788875e-01	-1.940173040797343873e-01	1.881143206214966668e+00	8.799730682373046875e+01
5.625200000597345706e+02	-4.990222827291574959e-01	-1.950253418999441379e-01	1.843034692861545309e+00	8.699862480163574219e+01
5.633400000599806390e+02	-5.123848225024421055e-01	-1.975539791438674087e-01	1.836401954803807968e+00	8.049928283691406250e+01
5.641600000602267073e+02	-5.255051192017621275e-01	-1.600655310010061783e-01	1.876381169236262636e+00	9.324960327148437500e+01
5.649800000604585648e+02	-4.360576393170205733e-01	-1.430042175277286276e-01	1.593097049564180523e+00	7.562475013732910156e+01
5.658000000607046331e+02	-4.461498975917397303e-01	-1.652765739699013636e-01	1.567755158705157470e+00	8.681233596801757812e+01
5.666200000609364906e+02	-4.450067161892263812e-01	-1.986765659397686790e-01	1.555115391626964438e+00	8.440612792968750000e+01
5.674400000611825590e+02	-4.330156840278220898e-01	-1.911539470233396543e-01	1.564408682330439504e+00	7.920302200317382812e+01
5.682600000614286273e+02	-4.598134364965815735e-01	-1.833579619183804965e-01	1.732163841035598395e+00	8.560146331787109375e+01
5.690800000616604848e+02	-4.661751514321998968e-01	-1.652544398513260404e-01	1.741727344117155241e+00	7.280068588256835938e+01
5.699000000619065531e+02	-4.427064365195967355e-01	-1.673046862653144728e-01	1.781685772982067206e+00	8.140029716491699219e+01
5.707200000621526215e+02	-3.792134972995917508e-01	-9.911573726433964282e-02	1.591581845144341756e+00	8.870011138916015625e+01
5.715400000623844790e+02	-3.566653060680664566e-01	-1.610805567444124620e-01	1.600895921415363077e+00	7.635001182556152344e+01
5.723600000626305473e+02	-4.153525545137757291e-01	-2.326353269416880920e-01	1.648484795580163365e+00	7.517496109008789062e+01
5.731800000628766156e+02	-4.248634294109745468e-01	-1.738142186297348957e-01	1.776364667690588206e+00	7.958743667602539062e+01
5.740000000631084731e+02	-4.739867153898220664e-01	-2.150443664781267472e-01	1.694618680016821699e+00	8.279367446899414062e+01
5.748200000633545415e+02	-4.647814785790504999e-01	-1.861890873926075329e-01	1.684660251151910870e+00	8.939678955078125000e+01
5.756400000636006098e+02	-4.461576251457994857e-01	-1.872654667599533695e-01	1.724701822287000752e+00	8.969834327697753906e+01
5.764600000638324673e+02	-4.489630058489559872e-01	-1.971116982789045124e-01	1.724972034665084308e+00	8.984912872314453125e+01
5.772800000640785356e+02	-4.322770970074518715e-01	-2.072996375335183217e-01	1.723891185152753636e+00	1.009245243072509766e+02
5.781000000643103931e+02	-4.364390389248278268e-01	-2.270091859582006322e-01	1.704597894449278783e+00	9.746222114562988281e+01
5.789200000645564614e+02	-4.315699531380783327e-01	-1.971800398260370457e-01	1.684452395476460751e+00	9.573106956481933594e+01
5.797400000648025298e+02	-4.483723445617044945e-01	-1.871458690524718804e-01	1.702789550072878910e+00	8.686549949645996094e+01
5.805600000650343873e+02	-4.350778387557436844e-01	-2.165820512886238447e-01	1.701043562399110698e+00	8.043269920349121094e+01
5.813800000652804556e+02	-4.223647163273032135e-01	-1.660353189115575390e-01	1.669900356184143675e+00	8.221632194519042969e+01
5.822000000655265239e+02	-4.207901363465129663e-01	-2.058644650437244650e-01	1.678965005644627695e+00	8.510811424255371094e+01
5.830200000657583814e+02	-3.886341729882047957e-01	-1.253348180534441525e-01	1.646387595269068527e+00	1.005540180206298828e+02
5.838400000660044498e+02	-4.073502846961734036e-01	-1.949418541574292618e-01	1.675223603486557522e+00	1.002769737243652344e+02
5.846600000662505181e+02	-4.166720040890634635e-01	-1.352493911195278287e-01	1.734267467379495997e+00	9.813844299316406250e+01
5.854800000664823756e+02	-4.164782096298900171e-01	-1.654202449873594105e-01	1.672937191056625750e+00	1.030691928863525391e+02
5.863000000667284439e+02	-4.361632936337276334e-01	-1.949418541574292618e-01	1.691440630193397965e+00	1.045345535278320312e+02
5.871200000669745123e+02	-4.458968262523654857e-01	-2.050785372516976679e-01	1.671045704410046184e+00	8.626723098754882812e+01
5.879400000672063697e+02	-4.256303588710039776e-01	-1.948051710631624189e-01	1.740505279653879356e+00	8.813358497619628906e+01
5.887600000674524381e+02	-4.156788074857935555e-01	-2.046855733556789403e-01	1.680546850788971369e+00	8.506675720214843750e+01
5.895800000676842956e+02	-4.261632936337313993e-01	-2.049076833838636702e-01	1.708780077547659815e+00	9.053333854675292969e+01
5.904000000679303639e+02	-4.463328637855070724e-01	-2.041559263653986989e-01	1.666140310469463870e+00	9.126662826538085938e+01
5.912200000681764323e+02	-4.069384714704273875e-01	-2.344634633274971236e-01	1.584144895985161838e+00	8.063326835632324219e+01
5.920400000684082897e+02	-3.879558923810915161e-01	-2.549076833838626044e-01	1.562793834094748036e+00	9.531659126281738281e+01
5.928600000686543581e+02	-4.094335751322955019e-01	-2.156594404023248757e-01	1.662565192851753082e+00	1.016582527160644531e+02
5.936800000689004264e+02	-4.389248646769630113e-01	-1.854031596005771831e-01	1.703251116580734248e+00	1.028290729522705078e+02
5.945000000691322839e+02	-4.500391828172123354e-01	-1.062061727793910393e-01	1.802939333067561378e+00	1.074144916534423828e+02
5.953200000693783522e+02	-4.605236689651501791e-01	-1.368041613168031745e-01	1.841775341285050160e+00	9.070720100402832031e+01
5.961400000696244206e+02	-4.314684169536224800e-01	-1.464795389679238724e-01	1.801712984582414023e+00	8.835356330871582031e+01
5.969600000698562781e+02	-4.524858378642875323e-01	-1.882222484198141643e-01	1.751027060853436623e+00	8.517674636840820312e+01
5.977800000701023464e+02	-4.330672212418100742e-01	-2.085468707686981560e-01	1.699052431936678431e+00	9.758833312988281250e+01
5.986000000703342039e+02	-4.241573150746660303e-01	-1.895890793624754878e-01	1.699551285557753033e+00	8.479412460327148438e+01
5.994200000705802722e+02	-4.247629227595837165e-01	-1.797599332303079223e-01	1.659551285557752109e+00	8.539700698852539062e+01
6.002400000708263406e+02	-4.255138762888854842e-01	-2.299478724849244315e-01	1.669010860801590113e+00	8.569845581054687500e+01
6.010600000710581980e+02	-4.267735402735173267e-01	-2.008533979844369100e-01	1.718262580369973591e+00	8.784918212890625000e+01
6.018800000713042664e+02	-3.882512230247225915e-01	-1.809388249183552233e-01	1.656703662804110522e+00	9.292453956604003906e+01
6.027000000715503347e+02	-3.481785501025278506e-01	-1.404091779280687291e-01	1.524749819454896738e+00	8.946221923828125000e+01
6.035200000717821922e+02	-3.593413168575736449e-01	-1.503408363809377590e-01	1.523294829726760113e+00	9.173107719421386719e+01
6.043400000720282605e+02	-4.112550371419185780e-01	-1.715368134557646584e-01	1.670842132756469312e+00	9.586549568176269531e+01
6.051600000722743289e+02	-4.121997851303920157e-01	-1.718614358046473001e-01	1.709532642001143188e+00	8.393270874023437500e+01
6.059800000725061864e+02	-4.034594491150222950e-01	-1.325277658891970134e-01	1.688971431677432022e+00	8.396630859375000000e+01
6.068000000727522547e+02	-4.233867761928351570e-01	-1.423910827949281810e-01	1.689449499730963922e+00	8.298311042785644531e+01
6.076200000729983230e+02	-4.338712623407694480e-01	-1.624594243420620643e-01	1.749075359515158468e+00	9.949152183532714844e+01
6.084400000732301805e+02	-4.249129075588307103e-01	-1.929890713323469953e-01	1.749407928595873685e+00	9.074570846557617188e+01
6.092600000734762489e+02	-4.154458423215583451e-01	-2.026815343702459415e-01	1.719532642001142975e+00	9.337280273437500000e+01
6.100800000737081064e+02	-4.261241229286714116e-01	-1.931257544266085091e-01	1.759387143028330769e+00	8.368635177612304688e+01
6.109000000739541747e+02	-4.369719736875570248e-01	-2.029890713323432294e-01	1.779823639946769731e+00	8.584312248229980469e+01
6.117200000742002430e+02	-4.272626653763182958e-01	-2.026473635966805631e-01	1.690364064702935210e+00	8.592152595520019531e+01
6.125400000744321005e+02	-3.682316376721903595e-01	-1.932453521340935509e-01	1.669491070866055082e+00	8.796072196960449219e+01
6.133600000746781689e+02	-4.286192265905359733e-01	-1.826986197570281689e-01	1.698493363623903463e+00	9.098032188415527344e+01
6.141800000749242372e+02	-4.380620675204127679e-01	-1.527498759173795406e-01	1.699407928595874750e+00	8.749010848999023438e+01
6.150000000751560947e+02	-4.285950022831439554e-01	-1.220664604460512948e-01	1.598909074974800504e+00	8.274501991271972656e+01
6.158200000754021630e+02	-4.280862918278085516e-01	-1.525961074363291203e-01	1.757017588328217528e+00	8.437246894836425781e+01
6.166400000756482314e+02	-4.288130210497111960e-01	-1.522373143138793239e-01	1.755230029519362134e+00	9.818619346618652344e+01
6.174600000758800888e+02	-4.388856939719030237e-01	-1.820835458328300405e-01	1.693795825358769491e+00	9.209305381774902344e+01
6.182800000761261572e+02	-4.593217315050441840e-01	-1.521006312196142574e-01	1.733213829467514344e+00	9.904648017883300781e+01
6.191000000763580147e+02	-4.391279370458676112e-01	-2.015026426822021932e-01	1.752652619143804102e+00	8.852319908142089844e+01
6.199200000766040830e+02	-4.491521613532682977e-01	-2.009559103051365980e-01	1.761966695414823647e+00	9.026155471801757812e+01
6.207400000768501513e+02	-3.991037127384746697e-01	-2.203750071545051981e-01	1.701114487145485299e+00	8.913072967529296875e+01
6.215600000770820088e+02	-4.298546662677740215e-01	-2.402383240602361525e-01	1.721758839739376157e+00	9.956533050537109375e+01
6.223800000773280772e+02	-3.887403481275217842e-01	-2.492815424003751446e-01	1.672091408820094216e+00	9.778262519836425781e+01
6.232000000775741455e+02	-3.784496564387609396e-01	-2.184785292215618568e-01	1.642964402656973633e+00	9.489127349853515625e+01
6.240200000778060030e+02	-4.092490585828549854e-01	-2.088714931175772449e-01	1.652964402656975196e+00	9.544558143615722656e+01
6.248400000780520713e+02	-4.293944044272350880e-01	-1.886493830893982704e-01	1.761945909847279168e+00	1.017227516174316406e+02
6.256600000782981397e+02	-4.200484607269476811e-01	-1.789398346647157467e-01	1.740241493308603893e+00	1.028613300323486328e+02
6.264800000785299972e+02	-4.101211336491363824e-01	-1.782393338065979549e-01	1.708682575742741960e+00	1.014306297302246094e+02
6.273000000787760655e+02	-4.297819933455837571e-01	-1.787518954100946189e-01	1.687393870554959818e+00	1.017152729034423828e+02
6.281200000790221338e+02	-4.305329468748819721e-01	-1.889398346647119808e-01	1.756396163312810899e+00	1.018575954437255859e+02
6.289400000792539913e+02	-4.198546662677689056e-01	-1.791277739193279928e-01	1.766063594232091916e+00	9.492875480651855469e+01
6.297600000795000597e+02	-4.102422551861213407e-01	-2.091448593061109307e-01	1.785273742665387076e+00	1.074643325805664062e+02
6.305800000797319171e+02	-4.106782927192629273e-01	-2.088031515704482644e-01	1.784234464288145361e+00	9.873212623596191406e+01
6.314000000799779855e+02	-4.006056197970728761e-01	-2.090252615986276652e-01	1.793486183856531468e+00	9.036602592468261719e+01
6.322200000802240538e+02	-3.905813954896757423e-01	-2.693840547210779590e-01	1.773590111694254290e+00	9.218297195434570312e+01
6.330400000804559113e+02	-4.012112274819905622e-01	-2.599478724849237921e-01	1.723673253964436825e+00	8.609143257141113281e+01
6.338600000807019796e+02	-4.107994142562461093e-01	-2.598966163245712835e-01	1.692280620938930724e+00	8.504567527770996094e+01
6.346800000809480480e+02	-4.005571711822817349e-01	-2.797257624567404122e-01	1.630971130183608508e+00	9.052278709411621094e+01
6.355000000811799055e+02	-4.004602739526923472e-01	-2.298111893906593650e-01	1.679578497158104256e+00	8.826135635375976562e+01
6.363200000814259738e+02	-3.997577690381852733e-01	-2.001358117395408698e-01	1.708414505375591474e+00	9.913063430786132812e+01
6.371400000816720421e+02	-3.994913016568197861e-01	-2.106483733430373206e-01	1.700596989967799288e+00	8.556527519226074219e+01
6.379600000819038996e+02	-4.200242364195485578e-01	-1.817076673236002193e-01	1.791469983804683253e+00	8.478258514404296875e+01
6.387800000821499680e+02	-4.190310398162822025e-01	-1.626473635966796394e-01	1.800576204400254454e+00	9.239124679565429688e+01
6.396000000823818255e+02	-4.391521613532667345e-01	-1.735699744829730662e-01	1.778539218780860409e+00	9.319557952880859375e+01
6.404200000826278938e+02	-4.580378432130149946e-01	-2.340654506996884265e-01	1.747105014620267127e+00	9.059774398803710938e+01
6.412400000828739621e+02	-4.475049084502860097e-01	-1.948001223313688968e-01	1.706481447593922951e+00	9.229882049560546875e+01
6.420600000831058196e+02	-4.370688709171446362e-01	-2.053981108687832347e-01	1.676065736243026905e+00	8.614936065673828125e+01
6.428800000833518880e+02	-4.355669638585428771e-01	-2.458081601515793579e-01	1.635546097054408676e+00	7.907463264465332031e+01
6.437000000835979563e+02	-4.258092069325130069e-01	-2.364915756229120092e-01	1.725130385703511848e+00	8.553726768493652344e+01
6.445200000838298138e+02	-3.962694687730508036e-01	-2.677217234713058502e-01	1.675213527973689054e+00	8.276858520507812500e+01
6.453400000840758821e+02	-4.260514500064793708e-01	-2.882001143012384858e-01	1.664195035163992031e+00	8.338425064086914062e+01
6.461600000843219505e+02	-3.761725715434636186e-01	-2.585759928104689465e-01	1.562573760895494601e+00	9.269206809997558594e+01
6.469800000845538079e+02	-3.766812819987936933e-01	-1.998232260456447307e-01	1.722552975327950264e+00	9.134599113464355469e+01
6.478000000847998763e+02	-3.861725715434616291e-01	-1.703528730359256116e-01	1.653259684624472925e+00	9.367295646667480469e+01
6.486200000850459446e+02	-4.166570576913972701e-01	-1.214121670164889366e-01	1.763924822785906343e+00	9.583643341064453125e+01
6.494400000852778021e+02	-4.363663660026340096e-01	-1.319930701671214734e-01	1.773280470192018399e+00	9.591817855834960938e+01
6.502600000855238704e+02	-4.265359361544138750e-01	-1.927619125723687432e-01	1.732407476355136922e+00	8.995904922485351562e+01
6.510800000857557279e+02	-4.167297306135875345e-01	-2.038041211661472119e-01	1.753218113489383612e+00	9.097947883605957031e+01
6.519000000860017963e+02	-3.770446466097467919e-01	-2.038382919397108139e-01	1.664486033109620067e+00	8.648969841003417969e+01
6.527200000862478646e+02	-4.274322355280997243e-01	-2.053247205898554029e-01	1.703945608353452101e+00	8.224479675292968750e+01
6.535400000864797221e+02	-3.873353382985076365e-01	-2.159910506744040504e-01	1.622469833057769151e+00	8.312236404418945312e+01
6.543600000867257904e+02	-4.173353382985069970e-01	-2.656493429387349892e-01	1.643155756786748967e+00	8.856114196777343750e+01
6.551800000869718588e+02	-4.171899924541264681e-01	-2.856835137123052704e-01	1.644091107326268286e+00	1.002805233001708984e+02
6.560000000872037162e+02	-4.270930952245404200e-01	-2.357689406462206705e-01	1.744007965056086462e+00	9.514021682739257812e+01
6.568200000874497846e+02	-4.275533570650793536e-01	-2.157005990990885635e-01	1.783820894948181746e+00	9.057006645202636719e+01
6.576400000876958529e+02	-4.277229272168572294e-01	-1.861448191554515574e-01	1.763425969164831741e+00	7.528498840332031250e+01
6.584600000879277104e+02	-3.977229272168578689e-01	-1.964523561175504085e-01	1.823342826894654323e+00	8.464245605468750000e+01
6.592800000881737787e+02	-4.080378432130142841e-01	-1.971186862020974928e-01	1.812532189760405643e+00	8.032119369506835938e+01
6.601000000884198471e+02	-3.979651702908242328e-01	-1.573749670038466775e-01	1.882220406247233413e+00	9.016055297851562500e+01
6.609200000886517046e+02	-3.976502542946640517e-01	-1.675970770320276415e-01	1.821264270140170893e+00	9.108023834228515625e+01
6.617400000888977729e+02	-4.274806841428908655e-01	-1.681267240223078829e-01	1.780599131978732430e+00	8.054007911682128906e+01
6.625600000891296304e+02	-4.272142167615271546e-01	-1.869990884946144405e-01	1.779351997926044149e+00	8.426999092102050781e+01
6.633800000893756987e+02	-4.270446466097475025e-01	-2.375458208716789699e-01	1.687086371063658774e+00	8.613495254516601562e+01
6.642000000896217671e+02	-4.273837869133014777e-01	-2.375116500981118151e-01	1.685610595767974118e+00	7.606743049621582031e+01
6.650200000898536246e+02	-4.071173195319364169e-01	-2.477850162866435113e-01	1.694779173066180533e+00	9.003366851806640625e+01
6.658400000900996929e+02	-4.174564598354919553e-01	-2.380071263148249017e-01	1.692929257554691702e+00	9.001678848266601562e+01
6.666600000903457612e+02	-3.971415438393322006e-01	-2.078533578337768972e-01	1.670414203881765758e+00	8.800835418701171875e+01
6.674800000905776187e+02	-4.065601604618098719e-01	-1.980412970883929091e-01	1.730268704908953126e+00	8.500413322448730469e+01
6.683000000908236871e+02	-4.563179173878442185e-01	-1.276654185791592511e-01	1.769686709017697979e+00	9.050202751159667969e+01
6.691200000910697554e+02	-4.560030013916858138e-01	-1.279216993809093594e-01	1.758335647127283963e+00	8.325097656250000000e+01
6.699400000913016129e+02	-4.154216180141609982e-01	-1.479558701544760879e-01	1.778044649181657277e+00	8.762544822692871094e+01
6.707600000915476812e+02	-4.152278235549875518e-01	-1.675799916452440641e-01	1.808626645072910932e+00	8.781267929077148438e+01
6.715800000917795387e+02	-4.046222158700700788e-01	-1.779558701544754484e-01	1.819582781179972741e+00	8.490628623962402344e+01
6.724000000920256070e+02	-3.944284214108950692e-01	-2.185196879183237684e-01	1.758668216208000956e+00	9.645310020446777344e+01
6.732200000922716754e+02	-3.840892811073395308e-01	-2.490322495218215693e-01	1.737421082155311325e+00	1.052265090942382812e+02
6.740400000925035329e+02	-3.931445331188676562e-01	-2.089639079746881123e-01	1.675695880049088871e+00	1.026132259368896484e+02
6.748600000927496012e+02	-3.827084955857227300e-01	-2.184684317579748125e-01	1.704095391348138477e+00	9.330656814575195312e+01
6.756800000929956695e+02	-3.821997851303926552e-01	-2.088613956539902006e-01	1.693367896484067714e+00	9.165324783325195312e+01
6.765000000932275270e+02	-4.012550371419187911e-01	-2.087247125597251340e-01	1.652162333566467467e+00	9.582657623291015625e+01
6.773200000934735954e+02	-4.405040836126197235e-01	-1.984684317579752388e-01	1.681123055189225113e+00	7.991324424743652344e+01
6.781400000937196637e+02	-4.197289057759228115e-01	-2.085026025315421805e-01	1.802910613998081502e+00	7.195658874511718750e+01
6.789600000939515212e+02	-4.194382140871635301e-01	-2.083830048240589150e-01	1.754136962483226370e+00	7.297825241088867188e+01
6.797800000941975895e+02	-4.293170925501765822e-01	-2.086392856258090234e-01	1.734386389293764097e+00	8.048908424377441406e+01
6.806000000944436579e+02	-4.082027744099239186e-01	-1.684000902108415687e-01	1.783742036699875300e+00	9.024451065063476562e+01
6.814200000946755154e+02	-4.175971667250060193e-01	-1.385880294654597833e-01	1.802432545944551379e+00	9.212220573425292969e+01
6.822400000949215837e+02	-4.263375027403757400e-01	-1.476825039659441785e-01	1.840312418054976362e+00	8.706105995178222656e+01
6.830600000951534412e+02	-4.252474089075217734e-01	-1.278875286073457573e-01	1.819231568542647892e+00	8.353048896789550781e+01
6.838800000953995095e+02	-4.360468110516144691e-01	-1.484342609844073735e-01	1.800208490217254820e+00	8.576520538330078125e+01
6.847000000956455779e+02	-4.452474089075213470e-01	-1.378191870602094582e-01	1.760083776811985246e+00	8.888255691528320312e+01
6.855200000958774353e+02	-4.254896519814881373e-01	-1.372724546831474157e-01	1.788587215948757247e+00	8.144124221801757812e+01
6.863400000961235037e+02	-4.249324929113615923e-01	-1.578021016734290072e-01	1.757111440653073231e+00	8.672057723999023438e+01
6.871600000963695720e+02	-4.250536144483447742e-01	-2.076995893527300296e-01	1.767360867463610319e+00	9.336024665832519531e+01
6.879800000966014295e+02	-4.147144741447927885e-01	-2.174433085509797081e-01	1.676695729302176474e+00	9.668008422851562500e+01
6.888000000968474978e+02	-4.150051658335520699e-01	-2.267598930796506096e-01	1.795989020005652748e+00	8.333999061584472656e+01
6.896200000970935662e+02	-4.144964553782202188e-01	-2.163840145704156726e-01	1.837298510760977166e+00	9.166994094848632812e+01
6.904400000973254237e+02	-4.245691283004084937e-01	-1.759397945140541708e-01	1.870832057243600133e+00	8.283492279052734375e+01
6.912600000975714920e+02	-4.353200818297118246e-01	-1.459397945140530339e-01	1.871892121188386326e+00	8.541742134094238281e+01
6.920800000978175603e+02	-4.550293901409485642e-01	-1.852051228823707874e-01	1.841746622215572060e+00	8.470866775512695312e+01
6.929000000980494178e+02	-4.260710353590120292e-01	-1.261789899290182149e-01	1.760561844865515368e+00	9.135428619384765625e+01
6.937200000982954862e+02	-4.551020630631388286e-01	-1.259739652876188387e-01	1.748254646868039330e+00	9.167711257934570312e+01
6.945400000985273437e+02	-4.145449039930149127e-01	-2.159739652876186966e-01	1.695822735465295494e+00	8.683852577209472656e+01
6.953600000987734120e+02	-4.049567172187575892e-01	-2.257005990990865740e-01	1.684554815845059395e+00	7.841922760009765625e+01
6.961800000990194803e+02	-4.258045679776483183e-01	-2.555297452312501605e-01	1.704097533359073324e+00	8.520957183837890625e+01
6.970000000992513378e+02	-4.056834464406602336e-01	-2.955468306180382143e-01	1.634617172547692121e+00	8.860473823547363281e+01
6.978200000994974062e+02	-3.760710353590095423e-01	-2.461619045422338559e-01	1.654658743682782429e+00	9.230232429504394531e+01
6.986400000997434745e+02	-3.569431104252949183e-01	-2.063840145704194384e-01	1.644617172547691908e+00	8.815112304687500000e+01
6.994600000999753320e+02	-3.773549236510405080e-01	-1.969649177210488489e-01	1.643286896224825711e+00	9.407552337646484375e+01
7.002800001002214003e+02	-4.179605313359591179e-01	-1.871016008153123522e-01	1.712247617847582504e+00	8.603771972656250000e+01
7.011000001004674687e+02	-3.986388119430674948e-01	-1.774091377774151823e-01	1.722143690009858119e+00	9.001881599426269531e+01
7.019200001006993261e+02	-4.291475223984004828e-01	-1.371016008153151944e-01	1.762247617847581438e+00	8.800937271118164062e+01
7.027400001009453945e+02	-4.086872605578619755e-01	-1.269990884946174958e-01	1.731915048766865084e+00	9.800464248657226562e+01
7.035600001011772520e+02	-4.194139897797644068e-01	-1.777679308998632024e-01	1.692351545685308878e+00	7.600227355957031250e+01
7.043800001014233203e+02	-4.205283079200174967e-01	-1.785196879183228447e-01	1.812497044658121226e+00	7.700108909606933594e+01
7.052000001016693886e+02	-4.005040836126170234e-01	-1.991689326160894780e-01	1.811457766280879511e+00	7.450051116943359375e+01
7.060200001019012461e+02	-4.006009808422046348e-01	-2.189297372011242970e-01	1.700418487903638365e+00	9.925020790100097656e+01
7.068400001021473145e+02	-4.011096912975347095e-01	-2.189468225879060981e-01	1.649753349742201891e+00	1.086250686645507812e+02
7.076600001023933828e+02	-4.011096912975400386e-01	-2.281267240223083803e-01	1.669025854878132265e+00	1.093124923706054688e+02
7.084800001026252403e+02	-4.211823642197298767e-01	-2.287759687200736636e-01	1.657986576500892539e+00	1.016562061309814453e+02
7.093000001028713086e+02	-4.105040836126185866e-01	-2.286563710125903981e-01	1.676302945529757338e+00	8.182805633544921875e+01
7.101200001031173770e+02	-4.112065885271238841e-01	-1.978704432205624641e-01	1.614744027963897821e+00	8.691398429870605469e+01
7.109400001033492345e+02	-4.208432239161741251e-01	-1.878533578337773235e-01	1.693891819694560041e+00	9.445695304870605469e+01
7.117600001035953028e+02	-4.306252051496031186e-01	-1.576654185791621643e-01	1.792852541317317971e+00	1.022284431457519531e+02
7.125800001038413711e+02	-4.415941774454736901e-01	-1.383146632769260975e-01	1.803704749586657385e+00	9.511417770385742188e+01
7.134000001040732286e+02	-4.209401211457617364e-01	-1.583317486637110250e-01	1.762935683587498303e+00	9.655704498291015625e+01
7.142200001043192970e+02	-4.008674482235736747e-01	-1.477679308998602892e-01	1.752312116561151711e+00	1.032784767150878906e+02
7.150400001045511544e+02	-4.099469245424938180e-01	-1.672724546831467762e-01	1.721189695913730944e+00	9.363919830322265625e+01
7.158600001047972228e+02	-4.200680460794767868e-01	-2.071870277492315893e-01	1.719942561861040886e+00	8.481955146789550781e+01
7.166800001050432911e+02	-4.204314106904298853e-01	-1.769820031078310762e-01	1.729235852564517728e+00	8.240973854064941406e+01
7.175000001052751486e+02	-4.098984759277009005e-01	-1.871186862020977060e-01	1.729111139159247301e+00	7.720482444763183594e+01
7.183200001055212169e+02	-4.196562328537325470e-01	-2.877337601262919264e-01	1.608757784510986610e+00	9.160237121582031250e+01
7.191400001057672853e+02	-4.006736537643948992e-01	-2.173578816170653738e-01	1.648321287592544593e+00	9.880113410949707031e+01
7.199600001059991428e+02	-4.203345134608440503e-01	-2.271870277492311629e-01	1.707967932944283618e+00	1.044005413055419922e+02
7.207800001062452111e+02	-4.103829620756336283e-01	-1.868794907871311750e-01	1.707967932944283618e+00	1.012002334594726562e+02
7.216000001064912794e+02	-4.506494294569982628e-01	-2.073237108434966558e-01	1.709630778347870361e+00	1.016000823974609375e+02
7.224200001067231369e+02	-4.395593356241445093e-01	-1.966061245985990524e-01	1.730524557752294967e+00	9.379998207092285156e+01
7.232400001069692053e+02	-4.393413168575737160e-01	-1.569136615606971930e-01	1.780379058779480772e+00	1.088999347686767578e+02
7.240600001072010627e+02	-4.296562328537323339e-01	-1.373237108434963716e-01	1.830441415482114920e+00	9.544991493225097656e+01
7.248800001074471311e+02	-4.106252051496017685e-01	-1.577337601262929212e-01	1.839152710294337467e+00	9.472491264343261719e+01
7.257000001076931994e+02	-4.304798593052225897e-01	-2.072553692963641225e-01	1.757718506133745251e+00	9.436242675781250000e+01
7.265200001079250569e+02	-4.209158968383643895e-01	-1.973578816170622474e-01	1.747261223647756267e+00	9.618116950988769531e+01
7.273400001081711252e+02	-4.308189996087747886e-01	-1.971186862020974928e-01	1.736720798891591144e+00	8.409053611755371094e+01
7.281600001084171936e+02	-4.117152989824557352e-01	-2.272041131360129640e-01	1.717094939107397522e+00	9.504521560668945312e+01
7.289800001086490511e+02	-4.817879719046462839e-01	-3.162815022497156292e-01	1.947323580350392547e+00	7.852256584167480469e+01
7.298000001088951194e+02	-5.014972802158847998e-01	-3.169820031078316447e-01	1.947178081377577641e+00	7.526123619079589844e+01
7.306200001091411877e+02	-4.815457288306781436e-01	-2.759739652876191940e-01	1.947427508188114942e+00	8.363056564331054688e+01
7.314400001093730452e+02	-4.720059906712190667e-01	-2.861960753158019344e-01	1.946596085486323346e+00	8.881524276733398438e+01
7.322600001096191136e+02	-4.226600469709325125e-01	-2.162302460893688050e-01	1.674974811217825987e+00	1.064075851440429688e+02
7.330800001098651819e+02	-4.127327198931212138e-01	-2.168965761739141129e-01	1.724351244191479893e+00	1.062037544250488281e+02
7.339000001100970394e+02	-3.927811685079145576e-01	-2.177508455130805487e-01	1.744559099866927809e+00	8.710184288024902344e+01
7.347200001103431077e+02	-4.121997851303920157e-01	-2.077850162866443640e-01	1.815951732892434833e+00	8.955087089538574219e+01
7.355400001105749652e+02	-4.123451309747725446e-01	-2.085880294654582912e-01	1.797178081377577286e+00	8.277538490295410156e+01
7.363600001108210336e+02	-4.422966823599807640e-01	-2.293227010971357060e-01	1.778716213375895805e+00	8.938763999938964844e+01
7.371800001110671019e+02	-4.024904768191532867e-01	-2.202282265966513108e-01	1.757593792728474824e+00	9.069377326965332031e+01
7.380000001112989594e+02	-4.224904768191546367e-01	-2.109116420679821857e-01	1.757240438080213352e+00	8.634683799743652344e+01
7.388200001115450277e+02	-4.016668503676612545e-01	-2.219025945014081458e-01	1.716284301973150406e+00	8.617337799072265625e+01
7.396400001117910961e+02	-3.919333177490251785e-01	-2.530473154158876525e-01	1.724870883380100750e+00	9.008662986755371094e+01
7.404600001120229535e+02	-3.915457288306782857e-01	-2.429448030951881776e-01	1.684870883380101603e+00	8.104327583312988281e+01
7.412800001122690219e+02	-4.015457288306780725e-01	-2.238844993682675977e-01	1.643727677165134793e+00	7.752159309387207031e+01
7.421000001125150902e+02	-3.917152989824561615e-01	-2.942603778774977030e-01	1.652210330734362742e+00	7.976075172424316406e+01
7.429200001127469477e+02	-4.207947753013776548e-01	-2.437136455004349500e-01	1.710983982249215885e+00	8.488032913208007812e+01
7.437400001129930160e+02	-3.812065885271245236e-01	-2.252684156977124985e-01	1.681233409059755601e+00	8.644013023376464844e+01
7.445600001132248735e+02	-3.911339156049340460e-01	-1.661055996500930831e-01	1.701129481222031004e+00	8.722001457214355469e+01
7.453800001134709419e+02	-3.713034857567123481e-01	-1.766694174139384899e-01	1.750110988412334478e+00	8.960997772216796875e+01
7.462000001137170102e+02	-4.112065885271221077e-01	-1.777799675548497049e-01	1.738946996629822550e+00	8.780495452880859375e+01
7.470200001139488677e+02	-4.199469245424936048e-01	-2.188392615354128878e-01	1.767180223388514548e+00	8.690243339538574219e+01
7.478400001141949360e+02	-4.304071863830341016e-01	-1.701890070912881470e-01	1.807055509983243269e+00	9.045117187500000000e+01
7.486600001144410044e+02	-4.197531300833201584e-01	-2.010945325908028991e-01	1.717658291442043961e+00	8.622552680969238281e+01
7.494800001146728619e+02	-4.203829620756351915e-01	-2.023246804391973797e-01	1.677450435766594694e+00	7.711271286010742188e+01
7.503000001149189302e+02	-4.401164946942728307e-01	-2.123417658259807439e-01	1.665974660470913804e+00	9.855632400512695312e+01
7.511200001151649985e+02	-4.303829620756349783e-01	-2.132131205519272044e-01	1.705475806849836573e+00	1.122781181335449219e+02
7.519400001153968560e+02	-4.199953731572900750e-01	-2.236915113818600531e-01	1.695704448092829608e+00	1.081390228271484375e+02
7.527600001156429244e+02	-4.112550371419185780e-01	-2.252121108055682441e-01	1.706099373876179826e+00	1.150694656372070312e+02
7.535800001158889927e+02	-4.307705509939818711e-01	-2.246312076549372705e-01	1.716868439875341323e+00	1.055346889495849609e+02
7.544000001161208502e+02	-4.202376162312564389e-01	-1.952804523526978642e-01	1.757741433712224577e+00	8.176730537414550781e+01
7.552200001163669185e+02	-4.301891676164615319e-01	-1.753829646734015313e-01	1.777616720306953724e+00	7.588361167907714844e+01
7.560400001165987760e+02	-4.398258030055082202e-01	-1.658955262768966321e-01	1.776328015119174708e+00	9.294176101684570312e+01
7.568600001168448443e+02	-4.201407190016670512e-01	-1.855709039280135642e-01	1.744561241877866209e+00	1.044708461761474609e+02
7.576800001170909127e+02	-4.200922703868759100e-01	-1.958613555033288378e-01	1.714332600634872250e+00	9.523538780212402344e+01
7.585000001173227702e+02	-4.606494294569980497e-01	-1.260492947579461287e-01	1.744166316094515778e+00	9.061765480041503906e+01
7.593200001175688385e+02	-4.402376162312560126e-01	-1.664593440407440283e-01	1.744498885175230996e+00	8.530878448486328125e+01
7.601400001178149068e+02	-4.097531300833168189e-01	-1.954171354469629307e-01	1.645309522309476691e+00	9.465435028076171875e+01
7.609600001180467643e+02	-3.998984759276993373e-01	-2.048874884566824761e-01	1.686494299659532459e+00	8.932713317871093750e+01
7.617800001182928327e+02	-3.901407190016641380e-01	-2.255025623808819546e-01	1.677783004847315240e+00	8.066352272033691406e+01
7.626000001185389010e+02	-3.698984759276982004e-01	-2.446653784285022226e-01	1.667824575982404411e+00	7.933172035217285156e+01
7.634200001187707585e+02	-3.801164946942687806e-01	-2.338452798629067075e-01	1.706369586254265158e+00	9.166581916809082031e+01
7.642400001190168268e+02	-4.202376162312564389e-01	-2.042894999192697014e-01	1.674582027445410404e+00	9.683286476135253906e+01
7.650600001192628952e+02	-4.000922703868745600e-01	-2.139990483439540014e-01	1.713168608852360109e+00	1.154163932800292969e+02
7.658800001194947527e+02	-4.007463266865869400e-01	-2.436402552215071182e-01	1.662898396474277618e+00	1.067081642150878906e+02
7.667000001197408210e+02	-4.107221023791911563e-01	-2.231106082312273031e-01	1.723293322257628546e+00	1.033540248870849609e+02
7.675200001199726785e+02	-4.205283079200174967e-01	-1.929568397501757460e-01	1.742877610906731434e+00	9.367695236206054688e+01
7.683400001202187468e+02	-4.194624383945591006e-01	-1.834694013536743995e-01	1.781297907773323530e+00	1.118384265899658203e+02
7.691600001204648152e+02	-4.094866627019531080e-01	-1.826493027880786713e-01	1.760736697449614141e+00	1.099191551208496094e+02
7.699800001206966726e+02	-4.092928682427796616e-01	-1.726663881748642382e-01	1.770237843828539326e+00	9.895953178405761719e+01
7.708000001209427410e+02	-4.193413168575741423e-01	-1.621196557977988562e-01	1.769073852046027184e+00	9.747973823547363281e+01
7.716200001211888093e+02	-4.091475223983991327e-01	-1.920854850242310619e-01	1.767369435507351483e+00	1.007398357391357422e+02
7.724400001214206668e+02	-3.993413168575727923e-01	-2.322221681184988284e-01	1.755997588049394764e+00	1.063698654174804688e+02
7.732600001216667351e+02	-4.094866627019531080e-01	-2.317950334489182751e-01	1.675020666374788192e+00	1.001848773956298828e+02
7.740800001219128035e+02	-4.388568307096374355e-01	-2.219146311563999774e-01	1.704521812753709398e+00	8.709239768981933594e+01
7.749000001221446610e+02	-4.186145876356732742e-01	-2.318804603828326094e-01	1.692900538485211825e+00	9.454615783691406250e+01
7.757200001223907293e+02	-4.278151854915783758e-01	-2.409236787229698251e-01	1.691029837406178515e+00	9.527304077148437500e+01
7.765400001226225868e+02	-4.271611291918659958e-01	-1.810432764304525932e-01	1.740988266271088492e+00	9.863647079467773438e+01
7.773600001228686551e+02	-4.466039701217408009e-01	-1.707528248551337668e-01	1.671528691027251767e+00	9.031819534301757812e+01
7.781800001231147235e+02	-4.662890541255819699e-01	-1.708040810154844991e-01	1.741674190000066957e+00	8.415906333923339844e+01
7.790000001233465809e+02	-4.664828485847554163e-01	-1.509578494965371220e-01	1.711237693081624656e+00	8.507949447631835938e+01
7.798200001235926493e+02	-4.254896519814881373e-01	-1.808724225626185955e-01	1.689761917785940426e+00	8.553969764709472656e+01
7.806400001238387176e+02	-4.150051658335538463e-01	-2.103086047987723362e-01	1.678992851786782481e+00	9.476980018615722656e+01
7.814600001240705751e+02	-4.144964553782202188e-01	-2.001548363177221290e-01	1.658473212598162050e+00	9.738483619689941406e+01
7.822800001243166435e+02	-4.240119692302872778e-01	-1.902744340252038313e-01	1.667496290923557112e+00	8.369237136840820312e+01
7.831000001245627118e+02	-4.437939504637142818e-01	-2.194201646860438615e-01	1.666041301195416935e+00	8.484613800048828125e+01
7.839200001247945693e+02	-4.447386984521877196e-01	-1.698131285820583258e-01	1.685480090871706693e+00	8.042302894592285156e+01
7.847400001250406376e+02	-4.352474089075215602e-01	-2.392834815917748159e-01	1.623941958873389879e+00	8.821145248413085938e+01
7.855600001252867060e+02	-4.251747359853315089e-01	-2.793347377521264718e-01	1.614939666115539296e+00	8.110567474365234375e+01
7.863800001255185634e+02	-4.253443061371076084e-01	-2.790272007900256312e-01	1.636145229033141746e+00	7.755279541015625000e+01
7.872000001257646318e+02	-4.359983624368197752e-01	-2.088050907618459462e-01	1.644711024872549388e+00	9.177635192871093750e+01
7.880200001259964893e+02	-4.260468110516146822e-01	-1.974553452059666370e-01	1.632486969145249489e+00	9.088812637329101562e+01
7.888400001262425576e+02	-4.167250916587246223e-01	-1.879679068094652905e-01	1.640637053633763998e+00	9.344400978088378906e+01
7.896600001264886259e+02	-4.174275965732316962e-01	-1.679679068094674932e-01	1.689140492770532020e+00	9.972196006774902344e+01
7.904800001267204834e+02	-4.274033722658323597e-01	-1.372332351777867387e-01	1.727810216447664970e+00	1.008609447479248047e+02
7.913000001269665518e+02	-4.486388119430664290e-01	-1.376774552341508695e-01	1.686334441151981167e+00	1.114304237365722656e+02
7.921200001272126201e+02	-4.395835599315400799e-01	-1.575407721398818239e-01	1.684630024613303689e+00	9.571516609191894531e+01
7.929400001274444776e+02	-4.305040836126181603e-01	-1.675920283002341193e-01	1.603611531803606383e+00	1.028575344085693359e+02
7.937600001276905459e+02	-4.300680460794765736e-01	-1.674895159795308786e-01	1.704588453478212529e+00	9.742872810363769531e+01
7.945800001279366143e+02	-4.305525322274128541e-01	-2.172503205645703872e-01	1.625004164829112696e+00	9.671432685852050781e+01
7.954000001281684717e+02	-5.010854669901405600e-01	-2.865669050932364570e-01	1.996251298881801972e+00	9.135712242126464844e+01
7.962200001284145401e+02	-4.610612426827458421e-01	-2.558151480747756779e-01	1.666563082394974415e+00	9.667852020263671875e+01
7.970400001286606084e+02	-4.422482337451860701e-01	-2.357809773012089494e-01	1.665586160720366138e+00	9.733921051025390625e+01
7.978600001288924659e+02	-4.224904768191546367e-01	-2.156272088201589554e-01	1.694422168937855133e+00	9.066955757141113281e+01
7.986800001291385342e+02	-4.236290192668015209e-01	-1.755246964994565673e-01	1.703091892614985170e+00	9.933474540710449219e+01
7.995000001293703917e+02	-4.041861783369249395e-01	-1.753025864712771664e-01	1.742863251371995048e+00	9.066733169555664062e+01
8.003200001296164601e+02	-3.851793749401952738e-01	-1.949096225752615652e-01	1.672073399805290350e+00	8.733362960815429688e+01
8.011400001298625284e+02	-4.260514500064793708e-01	-1.747045979338608390e-01	1.742468325588642841e+00	9.066676902770996094e+01
8.019600001300943859e+02	-4.062694687730470378e-01	-1.944995732924645893e-01	1.742842465804448793e+00	8.733334922790527344e+01
8.027800001303404542e+02	-4.166086090766043526e-01	-2.139186701418349656e-01	1.722322826615830138e+00	9.066663932800292969e+01
8.036000001305865226e+02	-4.076744786020629618e-01	-2.436965601136513726e-01	1.732426754453554096e+00	8.133326911926269531e+01
8.044200001308183801e+02	-4.284012078239651800e-01	-2.337307308872187406e-01	1.672281255480740469e+00	8.866659164428710938e+01
8.052400001310644484e+02	-4.387645724349180654e-01	-2.035940477929525372e-01	1.690971764725412996e+00	9.333325004577636719e+01
8.060600001313105167e+02	-4.491521613532682977e-01	-1.539528409153998467e-01	1.751969471967566250e+00	8.866657447814941406e+01
8.068800001315423742e+02	-4.495397502716151905e-01	-1.341749509435832266e-01	1.701782401859663452e+00	9.033323860168457031e+01
8.077000001317884426e+02	-4.297819933455819807e-01	-2.139015847550513882e-01	1.651325119373675321e+00	8.716656112670898438e+01
8.085200001320203000e+02	-3.901695822639315026e-01	-2.137819870475681228e-01	1.600722337914872284e+00	6.758324241638183594e+01
8.093400001322663684e+02	-3.804360496452936502e-01	-2.034231939251203158e-01	1.610597624509605197e+00	7.279156875610351562e+01
8.101600001325124367e+02	-3.706540684118664331e-01	-2.132352546705043039e-01	1.568976350241108264e+00	8.839574050903320312e+01
8.109800001327442942e+02	-4.313565733263722279e-01	-2.237819870475696860e-01	1.648622995592846863e+00	8.519782447814941406e+01
8.118000001329903625e+02	-4.205813954896751028e-01	-2.327568638405725920e-01	1.628061785269135697e+00	8.559887123107910156e+01
8.126200001332364309e+02	-4.317199379373253265e-01	-2.133548523779857931e-01	1.617687645053331735e+00	8.379938697814941406e+01
8.134400001334682884e+02	-4.217199379373237633e-01	-2.230131446423229136e-01	1.677022506891894693e+00	9.389964675903320312e+01
8.142600001337143567e+02	-4.220348539334821680e-01	-2.228252053877071148e-01	1.707500574945427729e+00	9.494978332519531250e+01
8.150800001339604250e+02	-4.220833025482733092e-01	-2.133206816044221910e-01	1.727791572891055338e+00	9.047484016418457031e+01
8.159000001341922825e+02	-4.316472650151350621e-01	-2.027226930670043004e-01	1.727583717215606995e+00	9.423738098144531250e+01
8.167200001344383509e+02	-4.224951157740228780e-01	-2.330814861894516810e-01	1.737251148134889789e+00	9.211865043640136719e+01
8.175400001346844192e+02	-4.126889102331965375e-01	-2.329448030951866144e-01	1.727500574945427303e+00	8.705928039550781250e+01
8.183600001349162767e+02	-4.726404616184005647e-01	-3.037819870475679807e-01	1.979412847159551347e+00	9.052960014343261719e+01
8.191800001351623450e+02	-4.421801997778622706e-01	-2.938674139814860808e-01	2.011636902886849043e+00	9.326475524902343750e+01
8.200000001353942025e+02	-4.725193400814173827e-01	-2.736794747268671557e-01	2.012426754453551681e+00	9.863234329223632812e+01
8.208200001356402709e+02	-4.127615831553868020e-01	-2.442945486510659237e-01	1.691241977103494776e+00	9.131612586975097656e+01
8.216400001358863392e+02	-4.322528727000527482e-01	-1.854734403391091746e-01	1.649163420349010423e+00	9.065801620483398438e+01
8.224600001361181967e+02	-4.014534705559587024e-01	-1.951829887637934746e-01	1.728685352295480371e+00	9.132896804809570312e+01
8.232800001363642650e+02	-4.009689844080224219e-01	-2.054734403391123010e-01	1.729558346132364477e+00	9.166444015502929688e+01
8.241000001366103334e+02	-4.207994142562476725e-01	-2.064131366121895184e-01	1.679870129645538057e+00	9.083218002319335938e+01
8.249200001368421908e+02	-4.107025170266584979e-01	-2.274040890456170416e-01	1.629101063646380965e+00	8.841606712341308594e+01
8.257400001370882592e+02	-3.995639745790136033e-01	-2.280704191301659023e-01	1.668830851268294779e+00	8.320799636840820312e+01
8.265600001373343275e+02	-4.292248342754572121e-01	-1.991297131107252483e-01	1.709495989429731466e+00	8.360394859313964844e+01
8.273800001375661850e+02	-3.788372453571096088e-01	-2.396764454877917672e-01	1.718851636835841745e+00	9.080193519592285156e+01
8.282000001378122533e+02	-4.181105161352025590e-01	-2.402231778648555860e-01	1.799433632727096111e+00	8.440092658996582031e+01
8.290200001380441108e+02	-4.371657681467304712e-01	-2.697960431952743932e-01	1.980930193590323185e+00	9.120042419433593750e+01
8.298400001382901792e+02	-4.064148146174311194e-01	-2.910774472040174032e-01	1.781096478130681504e+00	1.046001625061035156e+02
8.306600001385362475e+02	-3.857849826251129599e-01	-2.414362403264682655e-01	1.739683059537632914e+00	1.003000354766845703e+02
8.314800001387681050e+02	-3.844041971034961591e-01	-1.721025704110132892e-01	1.819994843050807276e+00	1.021499767303466797e+02
8.323000001390141733e+02	-3.546948887922596327e-01	-1.827859858823455141e-01	1.820077985320985192e+00	9.907494163513183594e+01
8.331200001392602417e+02	-3.935563463446101196e-01	-1.729397543633943712e-01	1.809890915213081541e+00	9.553742790222167969e+01
8.339400001394920992e+02	-3.922966823599782771e-01	-2.034864867404575506e-01	1.730348197699068891e+00	8.676867485046386719e+01
8.347600001397381675e+02	-4.212308128345210179e-01	-2.038794506364691728e-01	1.731304333806130913e+00	9.038429260253906250e+01
8.355800001399842358e+02	-4.200680460794785631e-01	-2.042382437589207456e-01	1.792094185372835824e+00	9.219210052490234375e+01
8.364000001402160933e+02	-3.989052793244312056e-01	-2.042382437589207456e-01	1.722177327643015232e+00	7.709600067138671875e+01
8.372200001404621617e+02	-4.278394097989739464e-01	-2.143407560796202205e-01	1.713091892614986733e+00	8.754796028137207031e+01
8.380400001407082300e+02	-4.170642319622785976e-01	-2.149729153906037027e-01	1.663757030776420009e+00	8.177393722534179688e+01
8.388600001409400875e+02	-3.957561193628524876e-01	-2.155709039280164774e-01	1.663507603965882709e+00	7.388692474365234375e+01
8.396800001411861558e+02	-3.950293901409498432e-01	-2.263055755596958818e-01	1.692987964777261212e+00	7.594341850280761719e+01
8.405000001414180133e+02	-3.938908476932994063e-01	-2.061005509182951556e-01	1.651886329697388689e+00	7.697166633605957031e+01
8.413200001416640816e+02	-4.231641184713978987e-01	-2.161859778522110531e-01	1.730992550292960175e+00	8.948579216003417969e+01
8.421400001419101500e+02	-4.119286787941636163e-01	-2.164251732671775841e-01	1.730576838942061713e+00	9.374285888671875000e+01
8.429600001421420075e+02	-4.110566037278768903e-01	-1.963397463332618997e-01	1.812593038993911776e+00	8.687138938903808594e+01
8.437800001423880758e+02	-4.198453883580413049e-01	-1.870402471913781284e-01	1.743050321479897136e+00	9.143564796447753906e+01
8.446000001426341441e+02	-4.202329772763881977e-01	-1.968352225499767627e-01	1.831969471967566321e+00	1.057177867889404297e+02
8.454200001428660016e+02	-4.299907342024216206e-01	-1.875698941816548171e-01	1.681304333806130202e+00	9.285884666442871094e+01
8.462400001431120700e+02	-4.791428834435329520e-01	-1.879628580776717683e-01	1.711283548238586860e+00	8.642936706542968750e+01
8.470600001433581383e+02	-4.290217619065490595e-01	-2.090563228317989797e-01	1.730556053374517234e+00	9.721463775634765625e+01
8.478800001435899958e+02	-4.178347708441076946e-01	-1.792442620864154179e-01	1.770410554401701475e+00	9.960726928710937500e+01
8.487000001438360641e+02	-4.278832194589021753e-01	-2.291246643789328630e-01	1.629392061592007224e+00	9.980358886718750000e+01
8.495200001440679216e+02	-4.077863222293149903e-01	-2.203548122273275567e-01	1.678352783214762667e+00	1.059017505645751953e+02
8.503400001443139899e+02	-3.871807145443941778e-01	-2.398935067841794222e-01	1.728456711052487549e+00	9.695083808898925781e+01
8.511600001445600583e+02	-4.174956305405537194e-01	-2.209015446043931519e-01	1.648061785269135271e+00	1.234753742218017578e+02
8.519800001447919158e+02	-3.874229576183623180e-01	-2.504744099348101827e-01	1.576565224405909404e+00	1.247376422882080078e+02
8.528000001450379841e+02	-3.785857243734067623e-01	-2.414824477550236992e-01	1.576087156352379282e+00	1.223687915802001953e+02
8.536200001452840525e+02	-3.884888271438189378e-01	-2.416020454625069647e-01	1.615900086244474565e+00	1.161843490600585938e+02
8.544400001455159099e+02	-4.091671077509300147e-01	-2.220120947453043669e-01	1.606482082135730849e+00	9.709213829040527344e+01
8.552600001457619783e+02	-4.089006403695663039e-01	-2.120975216792189144e-01	1.616669152243632723e+00	1.035460376739501953e+02
8.560800001460080466e+02	-4.086583972955981636e-01	-2.031909864333485416e-01	1.695068663542679488e+00	1.097729816436767578e+02
8.569000001462399041e+02	-3.886099486808056724e-01	-2.227638517637675619e-01	1.634507453218970952e+00	9.788645362854003906e+01
8.577200001464859724e+02	-3.788279674473749026e-01	-1.837035480368438556e-01	1.683634459382087556e+00	9.394317817687988281e+01
8.585400001467320408e+02	-4.392640049805152103e-01	-2.547799274041917528e-01	1.634050170732985308e+00	9.897154235839843750e+01
8.593600001469638983e+02	-4.494335751322946493e-01	-2.352412328473398873e-01	1.654258026408433224e+00	9.748573303222656250e+01
8.601800001472099666e+02	-4.594820237470855773e-01	-2.448482689513244992e-01	1.633613673814544143e+00	8.574282073974609375e+01
8.610000001474418241e+02	-4.490459862139459801e-01	-2.651728913002049381e-01	1.622699108842569515e+00	8.487135314941406250e+01
8.618200001476878924e+02	-4.396273695914683088e-01	-2.662150998939836199e-01	1.713530531544364521e+00	9.243563842773437500e+01
8.626400001479339608e+02	-4.283192569920419857e-01	-2.363517829882493260e-01	1.733821529489990354e+00	9.121778106689453125e+01
8.634600001481658182e+02	-4.181496868402660994e-01	-1.565738930164322085e-01	1.734840022299685813e+00	8.360883903503417969e+01
8.642800001484118866e+02	-4.078832194589043780e-01	-1.665909784032191254e-01	1.694050170732984029e+00	8.780437088012695312e+01
8.651000001486579549e+02	-3.985615000660107654e-01	-1.869156007520995644e-01	1.663239533598733999e+00	1.019021377563476562e+02
8.659200001488898124e+02	-3.981496868402647493e-01	-1.975135892895103495e-01	1.722782251112748853e+00	1.109510154724121094e+02
8.667400001491358807e+02	-4.178105465367121241e-01	-1.970522838463644177e-01	1.713842315057537036e+00	1.024754657745361328e+02
8.675600001493819491e+02	-4.376652006923293925e-01	-1.876161016102120271e-01	1.715297304785673660e+00	9.623766136169433594e+01
8.683800001496138066e+02	-4.176894249997271658e-01	-2.070522838463624282e-01	1.686856222351536871e+00	9.811877059936523438e+01
8.692000001498598749e+02	-4.168900228556342569e-01	-2.072573084877635807e-01	1.717999428566502118e+00	1.010593280792236328e+02
8.700200001501059432e+02	-4.168900228556324805e-01	-2.375135892895112733e-01	1.699994843050806281e+00	9.652961158752441406e+01
8.708400001503378007e+02	-4.868173499334425003e-01	-2.674110769688127220e-01	2.000410554401703678e+00	1.002647686004638672e+02
8.716600001505838691e+02	-4.761875179411259040e-01	-2.967789176578321531e-01	1.901907115264931392e+00	9.713233184814453125e+01
8.724800001508157266e+02	-3.773260603887749198e-01	-1.774794185159453974e-01	1.682260469913192225e+00	7.856611061096191406e+01
8.733000001510617949e+02	-4.175198548479510663e-01	-1.774110769688128642e-01	1.722031828670202103e+00	8.128301429748535156e+01
8.741200001513078632e+02	-3.872049388517897484e-01	-1.970522838463626414e-01	1.791803187427207789e+00	8.764146423339843750e+01
8.749400001515397207e+02	-3.879801166884888630e-01	-1.871718815538461200e-01	1.731221191535951220e+00	8.882068252563476562e+01
8.757600001517857891e+02	-3.778347708441085473e-01	-1.868643445917488322e-01	1.730202698726255761e+00	9.541029548645019531e+01
8.765800001520318574e+02	-3.881254625328693919e-01	-2.066934907239161845e-01	1.769579131699908103e+00	9.070511245727539062e+01
8.774000001522637149e+02	-4.087068459103910811e-01	-2.172060523274126353e-01	1.778664566727934826e+00	9.435251617431640625e+01
8.782200001525097832e+02	-4.188521917547713969e-01	-2.068814299785284305e-01	1.748934779106019022e+00	8.117621040344238281e+01
8.790400001527558516e+02	-4.392640049805152103e-01	-1.968985153653157738e-01	1.738373568782307643e+00	8.958806228637695312e+01
8.798600001529877090e+02	-4.198938369728324460e-01	-1.768130884313983131e-01	1.717666859485785125e+00	9.479399490356445312e+01
8.806800001532337774e+02	-4.100634071246105350e-01	-1.969839422992301081e-01	1.728311212079674419e+00	9.339695358276367188e+01
8.815000001534656349e+02	-3.997242668210549965e-01	-2.373256500348972509e-01	1.727937071863868468e+00	9.969842147827148438e+01
8.823200001537117032e+02	-4.197242668210527938e-01	-2.273598208084628425e-01	1.730306626563978156e+00	9.384915351867675781e+01
8.831400001539577715e+02	-4.192397806731218424e-01	-1.868985153653142106e-01	1.741117263698226836e+00	9.592453193664550781e+01
8.839600001541896290e+02	-4.293124535953118937e-01	-1.771377107802809547e-01	1.811990257535111226e+00	8.896222305297851562e+01
8.847800001544356974e+02	-4.287552945251853487e-01	-1.772914792613278223e-01	1.742925608074628485e+00	7.948106384277343750e+01
8.856000001546817657e+02	-4.398453883580391022e-01	-1.771547961670627558e-01	1.732135756507924285e+00	8.174048233032226562e+01
8.864200001549136232e+02	-3.997727154358496904e-01	-1.680603216665765842e-01	1.779599917267454146e+00	8.387019729614257812e+01
8.872400001551596915e+02	-4.094335751322937256e-01	-1.773939915820310631e-01	1.740077985320985121e+00	9.093504905700683594e+01
8.880600001554057599e+02	-4.092640049805176261e-01	-1.774452477423800190e-01	1.801678474021940701e+00	8.146747970581054688e+01
8.888800001556376174e+02	-4.092155563657247086e-01	-1.867960030446145225e-01	1.780265055428886356e+00	8.273371124267578125e+01
8.897000001558836857e+02	-3.992640049805160629e-01	-1.973939915820288604e-01	1.778747708998114518e+00	9.936681556701660156e+01
8.905200001561297540e+02	-4.390217619065488464e-01	-1.968814299785321964e-01	1.718955564673565917e+00	9.768336296081542969e+01
8.913400001563616115e+02	-4.288521917547711837e-01	-1.969497715256647297e-01	1.668144927539316313e+00	9.384163856506347656e+01
8.921600001566076799e+02	-3.991186591361355340e-01	-1.768643445917490453e-01	1.697853929593687639e+00	1.079207706451416016e+02
8.929800001568395373e+02	-4.197969397432466110e-01	-1.673598208084623451e-01	1.728352783214763377e+00	9.596034431457519531e+01
8.938000001570856057e+02	-4.095062480544839900e-01	-2.270181130727983998e-01	1.657542146080515977e+00	9.198012542724609375e+01
8.946200001573316740e+02	-4.092155563657247086e-01	-2.265568076296506916e-01	1.634985521272501074e+00	7.799003028869628906e+01
8.954400001575635315e+02	-4.090944348287397503e-01	-2.261467583468501630e-01	1.582304183059216385e+00	6.799496841430664062e+01
8.962600001578095998e+02	-4.193366779027076774e-01	-1.866080637899987238e-01	1.661327261384609955e+00	5.999743652343750000e+01
8.970800001580556682e+02	-3.994820237470868562e-01	-2.062321852807667000e-01	1.693488960409274213e+00	5.399867439270019531e+01
8.979000001582875257e+02	-4.095062480544857664e-01	-1.958221359979699372e-01	1.725422018190943874e+00	5.299928665161132812e+01
8.987200001585335940e+02	-3.895546966692791102e-01	-2.160442460261506881e-01	1.765525946028667192e+00	5.449960136413574219e+01
8.995400001587796623e+02	-4.300876314320056792e-01	-2.365055514693032990e-01	1.727168005864708533e+00	5.624975395202636719e+01
9.003600001590115198e+02	-4.596031452840705356e-01	-1.858050506111847966e-01	1.769267348186735589e+00	5.312483787536621094e+01
9.011800001592575882e+02	-4.590702105213431139e-01	-1.555145990358699493e-01	1.720368983266611806e+00	6.156238555908203125e+01
9.020000001595036565e+02	-4.095789209766760308e-01	-1.857025382904886612e-01	1.730867836887687972e+00	5.478115272521972656e+01
9.028200001597355140e+02	-4.188279674473758263e-01	-1.454633428755194302e-01	1.730015628618351897e+00	5.939053535461425781e+01
9.036400001599815823e+02	-4.296515938988658689e-01	-1.759417337054500763e-01	1.758789280133203903e+00	5.469522094726562500e+01
9.044600001602134398e+02	-4.193609022101050243e-01	-1.551387205266401281e-01	1.759204991484102365e+00	5.234757614135742188e+01
9.052800001604595082e+02	-3.999180612802302193e-01	-1.757537944508360539e-01	1.677375861540156166e+00	5.517374801635742188e+01
9.061000001607055765e+02	-3.896758182062622922e-01	-1.553437451680395043e-01	1.674798451164596358e+00	5.458681869506835938e+01
9.069200001609374340e+02	-3.998938369728310960e-01	-1.548824397248917961e-01	1.664133313003162584e+00	5.229336357116699219e+01
9.077400001611835023e+02	-3.695789209766733308e-01	-1.750191228191564363e-01	1.714278811975979977e+00	5.414663887023925781e+01
9.085600001614295707e+02	-3.897969397432454741e-01	-1.546945004702742210e-01	1.805754587271660938e+00	5.507326126098632812e+01
9.093800001616614281e+02	-3.997484911284505671e-01	-1.840110849989446962e-01	1.816482082135731702e+00	5.153659057617187500e+01
9.102000001619074965e+02	-3.893609022101021111e-01	-1.537206334236316252e-01	1.716045585217290892e+00	5.276825332641601562e+01
9.110200001621535648e+02	-3.991913320583240221e-01	-1.733105841408306702e-01	1.806378154298007743e+00	5.738409614562988281e+01
9.118400001623854223e+02	-3.890702105213428297e-01	-1.223367170941855875e-01	1.836627581108544405e+00	5.669202041625976562e+01
9.126600001626314906e+02	-3.995789209766726913e-01	-1.326100832827172837e-01	1.786128727487469092e+00	5.334598541259765625e+01
9.134800001628633481e+02	-4.084161542216282470e-01	-2.017216431699875301e-01	1.824943950137411619e+00	4.567296981811523438e+01
9.143000001631094165e+02	-3.580770139180771139e-01	-1.803889830008937878e-01	1.834050170732984597e+00	4.483646011352539062e+01
9.151200001633554848e+02	-4.770838173148064243e-01	-2.905427514819436396e-01	1.972678323275024681e+00	5.941820335388183594e+01
9.159400001635873423e+02	-3.971322659296010471e-01	-1.604402391612449463e-01	1.804320383111067017e+00	6.070907402038574219e+01
9.167600001638334106e+02	-3.971564902369948413e-01	-1.694151159542496288e-01	1.794569809921604531e+00	5.235451316833496094e+01
9.175800001640794790e+02	-3.770353687000138621e-01	-1.689879812846672991e-01	1.752553609869753615e+00	5.817722320556640625e+01
9.184000001643113364e+02	-4.063570880929034956e-01	-1.686633589357846574e-01	1.681909257275865599e+00	6.008858871459960938e+01
9.192200001645574048e+02	-5.169142471630312485e-01	-2.681507973322858618e-01	1.974237240840889029e+00	6.004426383972167969e+01
9.200400001648034731e+02	-3.962601908633178738e-01	-1.873990403138243721e-01	1.655276519218128684e+00	5.302210807800292969e+01
9.208600001650353306e+02	-4.067446770112521648e-01	-2.276040649552228956e-01	1.655484374893577026e+00	5.451103019714355469e+01
9.216800001652813989e+02	-3.861148450189357817e-01	-2.182874804265555468e-01	1.694382739813701022e+00	6.025548744201660156e+01
9.225000001655274673e+02	-3.953396671822400066e-01	-2.068693933235454807e-01	1.702927750085564185e+00	6.512771797180175781e+01
9.233200001657593248e+02	-4.057999290227805034e-01	-1.769377348706751008e-01	1.722512038734665296e+00	5.456383514404296875e+01
9.241400001660053931e+02	-4.160179477893510835e-01	-1.771085887385073221e-01	1.782470467599575059e+00	5.628189086914062500e+01
9.249600001662372506e+02	-4.765993311668719201e-01	-2.273648695402581410e-01	1.884299597543522609e+00	4.814091873168945312e+01
9.257800001664833189e+02	-3.966962283964576841e-01	-1.772111010592070102e-01	1.694029385165437773e+00	5.507043647766113281e+01
9.266000001667293873e+02	-4.071564902369999572e-01	-1.185437612283006814e-01	1.802096327383770458e+00	5.953519248962402344e+01
9.274200001669612448e+02	-3.968415742408382130e-01	-1.480311996248051543e-01	1.751368832519698771e+00	4.976756668090820312e+01
9.282400001672073131e+02	-4.070595930074105695e-01	-1.781678827190695813e-01	1.671971613978499249e+00	5.788375663757324219e+01
9.290600001674533814e+02	-4.066720040890636767e-01	-2.386975297093520965e-01	1.672324968626760722e+00	6.494185447692871094e+01
9.298800001676852389e+02	-3.970838173148063532e-01	-2.185266758415203014e-01	1.622304183059217308e+00	6.947090911865234375e+01
9.307000001679313073e+02	-4.170353687000147858e-01	-2.293638597938993939e-01	1.633114820193464212e+00	6.073543357849121094e+01
9.315200001681773756e+02	-3.768657985482359862e-01	-2.187146150961361002e-01	1.582428896464485035e+00	5.736768150329589844e+01
9.323400001684092331e+02	-4.175198548479510663e-01	-2.796201405956466601e-01	1.540828407763536134e+00	5.168381118774414062e+01
9.331600001686553014e+02	-4.379558923810922266e-01	-2.393809451806827582e-01	1.670246411872279069e+00	5.684188461303710938e+01
9.339800001688871589e+02	-4.276652006923313820e-01	-1.599105921709629285e-01	1.722096327383770387e+00	5.742091178894042969e+01
9.348000001691332272e+02	-4.171080416222050502e-01	-1.491417497657163693e-01	1.691680616032872564e+00	5.671042633056640625e+01
9.356200001693792956e+02	-4.068415742408415525e-01	-1.490904936053674135e-01	1.679311061332761312e+00	5.535518455505371094e+01
9.364400001696111531e+02	-4.266962283964605973e-01	-1.388171274168357172e-01	1.665341017931698531e+00	5.367757034301757812e+01
9.372600001698572214e+02	-4.170595930074103563e-01	-1.795688844352980595e-01	1.703782100365836882e+00	6.583875846862792969e+01
9.380800001701032897e+02	-3.772776117739784496e-01	-2.092955182467655106e-01	1.706401081876485648e+00	4.991934776306152344e+01
9.389000001703351472e+02	-3.574229576183611812e-01	-2.396201405956492891e-01	1.697440360253729352e+00	5.495964050292968750e+01
9.397200001705812156e+02	-3.772533874665846554e-01	-2.592613474731990664e-01	1.746733650957201789e+00	5.347979927062988281e+01
9.405400001708272839e+02	-3.468900228556339727e-01	-2.589538105111000021e-01	1.737606644794086108e+00	5.373987197875976562e+01
9.413600001710591414e+02	-3.579558923810921556e-01	-2.287829566432684203e-01	1.646401081876485151e+00	6.186991691589355469e+01
9.421800001713052097e+02	-3.473502846961746826e-01	-2.185608466150892326e-01	1.614135455014098497e+00	5.493492889404296875e+01
9.430000001715512781e+02	-3.277378736145220017e-01	-2.277578334362733159e-01	1.693137747771945811e+00	4.946743392944335938e+01
9.438200001717831356e+02	-2.783677056068363243e-01	-2.184241635208188370e-01	1.915486516904511660e+00	4.673369789123535156e+01
9.446400001720292039e+02	-2.481012382254714765e-01	-2.386975297093520965e-01	1.686962292200195890e+00	4.536681747436523438e+01
9.454600001722610614e+02	-3.377378736145217886e-01	-2.087146150961309843e-01	1.625860657120320241e+00	5.168337440490722656e+01
9.462800001725071297e+02	-4.086826216029955106e-01	-1.900472752652273556e-01	1.717398789118636415e+00	5.084165191650390625e+01
9.471000001727531981e+02	-3.882465840698490211e-01	-1.396884821427804013e-01	1.768916135549408963e+00	5.442080116271972656e+01
9.479200001729850555e+02	-3.370595930074102853e-01	-1.297397383031295703e-01	1.598105498415161918e+00	5.121037483215332031e+01
9.487400001732311239e+02	-3.569626957778240239e-01	-2.004744099348112485e-01	1.575237090093974501e+00	5.760516548156738281e+01
9.495600001734771922e+02	-3.458968262523676174e-01	-1.710553130854393089e-01	1.662576537448234859e+00	5.280255317687988281e+01
9.503800001737090497e+02	-3.647340594973211836e-01	-2.210040569250910636e-01	1.663886028203560130e+00	5.640124893188476562e+01
9.512000001739551180e+02	-3.432079281313260566e-01	-2.911749107929235691e-01	1.645465731336965831e+00	5.720059776306152344e+01
9.520200001742011864e+02	-3.321178342984723031e-01	-2.410553130854431458e-01	1.716089298363312921e+00	6.160027313232421875e+01
9.528400001744330439e+02	-3.315606752283457581e-01	-2.214141062078898159e-01	1.767315646848459210e+00	5.380011177062988281e+01
9.536600001746791122e+02	-3.194289361774274028e-01	-2.317899847171212002e-01	1.778500424198513841e+00	6.690001869201660156e+01
9.544800001749109697e+02	-3.372487485117190431e-01	-2.219779239717372121e-01	1.919373418035396739e+00	6.444999313354492188e+01
9.553000001751570380e+02	-3.254077011495652982e-01	-1.818070701039040671e-01	1.922532824302209065e+00	5.622496795654296875e+01
9.561200001754031064e+02	-2.634213079430285376e-01	-2.217728993303396123e-01	1.925609088298847027e+00	4.811245918273925781e+01
9.569400001756349639e+02	-2.614349147364940507e-01	-2.111749107929234981e-01	1.807084863594530688e+00	5.105620384216308594e+01
9.577600001758810322e+02	-2.902721479814474037e-01	-2.016703870096367979e-01	1.667375861540156379e+00	4.952806854248046875e+01
9.585800001761271005e+02	-2.884311006192934457e-01	-2.214141062078915922e-01	1.758477496620033165e+00	4.776401138305664062e+01
9.594000001763589580e+02	-2.765900532571361481e-01	-2.318754116510390872e-01	1.797646073918242493e+00	7.588198471069335938e+01
9.602200001766050264e+02	-3.042160711322576816e-01	-2.114311915946718301e-01	1.898498282187576436e+00	8.494097137451171875e+01
9.610400001768510947e+02	-2.921327806961304674e-01	-2.220633509056550992e-01	1.870410554401702896e+00	9.447046470642089844e+01
9.618600001770829522e+02	-2.804370791783590278e-01	-2.414824477550236992e-01	1.791429047211401837e+00	9.723520469665527344e+01
9.626800001773290205e+02	-2.876997324425225599e-01	-2.301327021991461663e-01	1.782489111156188244e+00	9.461757850646972656e+01
9.635000001775750889e+02	-2.553257503176418197e-01	-2.710040569250917741e-01	1.692717752399179432e+00	1.143087615966796875e+02
9.643200001778069463e+02	-2.629517681927566741e-01	-2.205769222555105102e-01	1.783528389533428182e+00	9.815435791015625000e+01
9.651400001780530147e+02	-2.497541596163834754e-01	-2.303035560669748349e-01	1.783673888506241312e+00	8.807714843750000000e+01
9.659600001782848722e+02	-2.776950934876563082e-01	-2.203377268405439793e-01	1.854796309153661227e+00	7.903855133056640625e+01
9.667800001785309405e+02	-2.349819710592218058e-01	-2.100643606520122830e-01	1.845523804017732417e+00	8.351924705505371094e+01
9.676000001787770088e+02	-2.721719514011944341e-01	-2.103035560669788140e-01	1.905773230828270215e+00	7.675959587097167969e+01
9.684200001790088663e+02	-2.590712400544070704e-01	-2.301497875859279674e-01	1.784484525640488428e+00	8.137976646423339844e+01
9.692400001792549347e+02	-2.463823419333657228e-01	-2.001839583594922090e-01	1.783175034885166710e+00	8.068986129760742188e+01
9.700600001795010030e+02	-2.734754250457562819e-01	-1.905598368687275723e-01	1.781948686400021131e+00	7.234489250183105469e+01
9.708800001797328605e+02	-2.396237601696640240e-01	-2.095859698220792211e-01	1.811657688454394233e+00	7.117241668701171875e+01
9.717000001799789288e+02	-2.263534786711023372e-01	-2.492100913128503237e-01	1.780888622455233161e+00	8.258618545532226562e+01
9.725200001802249972e+02	-2.437857020870435321e-01	-2.693638597939003176e-01	1.730576838942061713e+00	8.229307365417480469e+01
9.733400001804568547e+02	-2.195948969074041912e-01	-2.183899927472534586e-01	1.800327412131524696e+00	8.814651107788085938e+01
9.741600001807029230e+02	-2.362519424866480477e-01	-2.180995411719379717e-01	1.781969471967565610e+00	8.507323265075683594e+01
9.749800001809489913e+02	-2.123033803809732945e-01	-2.170744179649428673e-01	1.782946393642173888e+00	9.053659439086914062e+01
9.758000001811808488e+02	-2.488150801158361958e-01	-2.173819549270419316e-01	1.844068814289592240e+00	9.726824760437011719e+01
9.766200001814269172e+02	-2.150603124693404311e-01	-2.064764294275285295e-01	1.816417583422161641e+00	8.663407897949218750e+01
9.774400001816587746e+02	-1.817173580485871298e-01	-2.064422586539613746e-01	1.837415290664310419e+00	8.331698989868164062e+01
9.782600001819048430e+02	-1.671147396431997834e-01	-2.470573325781604268e-01	1.786272084449345599e+00	8.165844726562500000e+01
9.790800001821509113e+02	-1.935779907632717567e-01	-1.966985394557081435e-01	1.826604653530063516e+00	8.482917976379394531e+01
9.799000001823827688e+02	-1.897747745019771060e-01	-1.967497956160606520e-01	1.787810216447663691e+00	8.141452598571777344e+01
9.807200001826288371e+02	-1.655839693223377651e-01	-8.610055091829593721e-02	1.667415290664312266e+00	9.570722389221191406e+01
9.815400001828749055e+02	-2.116111829092659491e-01	-1.861347216918609604e-01	1.838994993797719246e+00	1.058535747528076172e+02
9.823600001831067630e+02	-1.960153679006104710e-01	-2.057075870222782044e-01	1.791447690768009693e+00	9.892675399780273438e+01
9.831800001833528313e+02	-1.824059460984930325e-01	-2.354683916073163630e-01	1.732029686659265266e+00	8.846333503723144531e+01
9.840000001835988996e+02	-1.588691972185625190e-01	-2.357417577958482724e-01	1.801759474281181994e+00	1.012316341400146484e+02
9.848200001838307571e+02	-1.343634760427647734e-01	-2.253658792866168881e-01	1.792195971199623372e+00	8.961577606201171875e+01
9.856400001840768255e+02	-1.400757736335371817e-01	-2.352121108055680310e-01	1.773941958873390234e+00	8.780784988403320312e+01
9.864600001843086829e+02	-1.657396226095144698e-01	-2.149729153906001500e-01	1.755812659952423971e+00	7.790389442443847656e+01
9.872800001845547513e+02	-1.512096771263156114e-01	-1.740673898910873874e-01	1.786789581627033385e+00	8.495191383361816406e+01
9.881000001848008196e+02	-1.573337879428340358e-01	-1.943407560796206468e-01	1.837475505356010785e+00	9.347591209411621094e+01
9.889200001850326771e+02	-1.428522910744316476e-01	-1.736231698347250330e-01	1.808992851786783262e+00	7.873791694641113281e+01
9.897400001852787454e+02	-1.491217477353306009e-01	-1.835889990611576650e-01	1.830177629136839457e+00	9.336891365051269531e+01
9.905600001855248138e+02	-1.553427557814313076e-01	-1.934523159668923853e-01	1.920177629136841091e+00	8.768441772460937500e+01
9.913800001857566713e+02	-1.706674644538583863e-01	-1.727005589484278403e-01	1.848701853841154374e+00	9.584216308593750000e+01
9.922000001860027396e+02	-1.777363232588449193e-01	-2.027005589484254244e-01	1.838909709516604707e+00	1.019210319519042969e+02
9.930200001862488079e+02	-1.534728451570153140e-01	-2.321025704110137866e-01	1.770011344596481351e+00	1.019604797363281250e+02
9.938400001864806654e+02	-1.390155725960084965e-01	-2.115216672603832393e-01	1.751154550811445887e+00	9.198020172119140625e+01
9.946600001867267338e+02	-1.151154591051284370e-01	-2.009920202700996583e-01	1.800302342542108747e+00	9.099006271362304688e+01
9.954800001869728021e+02	-1.108035323885019352e-01	-2.202915194119885456e-01	1.820032130164024764e+00	7.749498939514160156e+01
9.963000001872046596e+02	-9.644315705708450537e-02	-1.893005669785576828e-01	1.800780410595638870e+00	9.674745750427246094e+01
9.971200001874507279e+02	-9.244614633661640823e-02	-1.988734323089769163e-01	1.862006759080784946e+00	8.137367630004882812e+01
9.979400001876825854e+02	-1.390305189936729136e-01	-1.882925291583479321e-01	1.802443255999225613e+00	9.968678283691406250e+01
9.987600001879286538e+02	-1.362689479504428647e-01	-1.879337360358999121e-01	1.851757332270247858e+00	9.584334754943847656e+01
9.995800001881747221e+02	-1.629502178370820786e-01	-1.776603698473664394e-01	1.850863552865819273e+00	9.292163658142089844e+01
1.000400000188406580e+03	-1.393650203423639766e-01	-1.769940397628193551e-01	1.800551769352646048e+00	8.746076393127441406e+01
1.001220000188652648e+03	-6.577982284763983500e-02	-1.257638919144241640e-01	1.618743424976244683e+00	1.057303447723388672e+02
1.002040000188898716e+03	-5.246109273428167796e-02	-1.355246964994627490e-01	1.587600218761279436e+00	9.086513137817382812e+01
1.002860000189130574e+03	-4.831873616943482830e-02	-7.523424492414498843e-02	1.547163721842839124e+00	9.843253326416015625e+01
1.003680000189376642e+03	-7.541181928182183469e-02	-1.146875125470820933e-01	1.546935080599844525e+00	1.072162227630615234e+02
1.004500000189622710e+03	-5.226265932023999028e-02	-1.737819870475671991e-01	1.596457012546313337e+00	1.016080627441406250e+02
1.005320000189854568e+03	-1.300097987323400872e-01	-1.937819870475649964e-01	1.695542447574339917e+00	9.280400085449218750e+01
1.006140000190100636e+03	-9.744202214828412423e-02	-1.929448030951874671e-01	1.654565525899736045e+00	9.940194892883300781e+01
1.006960000190346705e+03	-9.463200249025582877e-02	-1.920221922088884980e-01	1.645376163033983374e+00	9.370093536376953125e+01
1.007780000190578562e+03	-1.113859452990926258e-01	-1.608945566811978978e-01	1.745750303249788971e+00	1.098504180908203125e+02
1.008600000190824630e+03	-8.797031795614707050e-02	-1.601598850495165038e-01	1.848036715679722164e+00	1.059251575469970703e+02
1.009420000191056488e+03	-8.506340106853294003e-02	-1.791005910689538183e-01	1.799741132218397155e+00	1.059625301361083984e+02
1.010240000191302556e+03	-8.235027864009403231e-02	-1.679216993809102831e-01	1.749782703353487179e+00	9.898122596740722656e+01
1.011060000191548625e+03	-1.097582777486412198e-01	-1.767940638532135011e-01	1.800219200271929054e+00	9.749057006835937500e+01
1.011880000191780482e+03	-9.697248239801226077e-02	-1.865719538250321108e-01	1.800634911622825740e+00	8.274525451660156250e+01
1.012700000192026550e+03	-8.469539750271337653e-02	-1.152905498162883902e-01	1.800115272434204883e+00	9.337257194519042969e+01
1.013520000192272619e+03	-4.103752708580188369e-02	-1.738724627132786082e-01	1.801653404432521199e+00	9.668625450134277344e+01
1.014340000192504476e+03	-7.721008651711258608e-02	-1.326764856384503588e-01	1.741985973513241248e+00	1.093430709838867188e+02
1.015160000192750545e+03	-8.425472101470887765e-02	-1.619076432332029469e-01	1.702069115783418241e+00	9.967149162292480469e+01
1.015980000192996613e+03	-4.117823397531417129e-02	-1.900282506870460963e-01	1.800697268325459177e+00	1.078357028961181641e+02
1.016800000193228470e+03	-4.785950386195914064e-02	-1.885930781972540160e-01	1.850655697190370930e+00	9.791781234741210938e+01
1.017620000193474539e+03	-5.558241896666338278e-02	-1.776021257638227269e-01	1.799845060056121326e+00	8.495884704589843750e+01
1.018440000193706396e+03	-1.512735324006087012e-03	-3.616695327403007809e-02	1.627808074436728702e+00	1.114793872833251953e+02
1.019260000193952465e+03	-4.909030458432539490e-02	-1.652101716141665122e-01	1.796748010491942438e+00	1.017396430969238281e+02
1.020080000194198533e+03	-6.086490467128058413e-03	-5.358705986975742519e-02	1.667080579572660426e+00	1.028697662353515625e+02
1.020900000194430390e+03	-1.281620896856239256e-02	-3.194686273856639502e-02	1.688286142490261099e+00	1.024348373413085938e+02
1.021720000194676459e+03	-1.757594623175151582e-04	-4.160515500289996282e-02	1.618493998165707382e+00	1.012173786163330078e+02
1.022540000194922527e+03	-5.863832745689023795e-03	-2.974284784352576594e-02	1.567267649680562869e+00	9.660863876342773438e+01
1.023360000195154385e+03	-2.593551247125347459e-03	-2.849561460834593163e-02	1.615937373357692053e+00	9.530427742004394531e+01
1.024180000195400453e+03	-9.444391285546416270e-03	-2.765843065596840233e-02	1.655833445519968805e+00	9.665207862854003906e+01
1.025000000195646408e+03	1.392278744260444512e-02	-3.637702664722297641e-02	1.616394655843679473e+00	1.063259906768798828e+02
1.025820000195878492e+03	-2.222554768130713398e-02	-1.252323057327426881e-01	1.746249156870867125e+00	9.816294479370117188e+01
1.026640000196124447e+03	-8.955266182741894454e-03	-1.534554255072855256e-01	1.736166014600687646e+00	9.208142852783203125e+01
1.027460000196370402e+03	1.489639869333991840e-02	-1.421398507249751475e-01	1.835625589844520178e+00	1.040406684875488281e+02
1.028280000196602487e+03	-1.151840381193203200e-02	-1.207730197823160267e-01	1.804523954764645666e+00	1.020203018188476562e+02
1.029100000196848441e+03	1.558083227452655706e-03	-1.299187504431529305e-01	1.834108243413750117e+00	9.301010131835937500e+01
1.029920000197080299e+03	-1.514741096658767106e-02	-1.083981510194416131e-01	1.794482383629555144e+00	9.650500297546386719e+01
1.030740000197326481e+03	8.050197609788867226e-03	-6.764639400097749444e-02	1.664212171251472583e+00	1.032524433135986328e+02
1.031560000197572435e+03	4.192608679327136656e-02	-8.605745303013634384e-02	1.664004315576024240e+00	9.762617874145507812e+01
1.032380000197804293e+03	4.490567660307398512e-02	-2.503232982314074206e-02	1.664253742386563317e+00	8.981303405761718750e+01
1.033200000198050475e+03	7.853932271259012055e-02	3.655661114770047959e-02	1.704731810440090811e+00	9.090647506713867188e+01
1.034020000198296430e+03	8.171270698156618550e-02	2.725711200581670823e-02	1.696082872330507030e+00	9.045320320129394531e+01
1.034840000198528287e+03	5.637044779843947140e-03	-4.125645934403898707e-02	1.646041301195419138e+00	9.422653579711914062e+01
1.035660000198774469e+03	-2.177095432870324032e-02	-8.988962840138015054e-02	1.795750303249787905e+00	9.911322402954101562e+01
1.036480000199020424e+03	-1.874291590410415154e-02	-7.802732124200417729e-02	1.786228371303320017e+00	9.055656242370605469e+01
1.037300000199252281e+03	4.236673905696264342e-03	-5.678008800682476931e-02	1.666207585735776320e+00	8.627823257446289062e+01
1.038120000199498463e+03	1.762807694124468583e-02	-5.522531780954942349e-02	1.656207585735778309e+00	8.813906860351562500e+01
1.038940000199730093e+03	-9.852595089490989722e-03	-1.031579860087763478e-01	1.737454719788468438e+00	8.406949043273925781e+01
1.039760000199976275e+03	-1.636429482435453053e-02	-1.317740696793325839e-01	1.747932787841998348e+00	6.803470039367675781e+01
1.040580000200222457e+03	-3.554275166330000957e-03	-1.304243241234548378e-01	1.745376163033983019e+00	7.201730346679687500e+01
1.041400000200454087e+03	1.896505280293503404e-02	-3.910874934114261237e-02	1.814191385683928459e+00	9.500859642028808594e+01
1.042220000200700269e+03	6.213843707191202270e-02	2.838984752145279344e-03	1.635771088817334018e+00	9.250425529479980469e+01
1.043040000200946452e+03	4.803110885555739173e-03	-1.524745192812915207e-02	1.656727224924399167e+00	9.325208663940429688e+01
1.043860000201178082e+03	2.722554162523316279e-02	-6.376102327798527369e-02	1.716976651734935189e+00	1.086259880065917969e+02
1.044680000201424264e+03	6.913926190958008533e-02	-1.302635164630494558e-02	1.648327713625349134e+00	1.033129463195800781e+02
1.045500000201670446e+03	3.098030927173311966e-02	-8.104444677944577791e-02	1.798306928057803233e+00	1.006564331054687500e+02
1.046320000201902076e+03	5.335429139661762576e-02	-9.030977514776594717e-02	1.867787288869182660e+00	1.023281688690185547e+02
1.047140000202148258e+03	1.362854325916256215e-01	1.136459275699053251e-02	1.628327713625347783e+00	9.516403198242187500e+01
1.047960000202394440e+03	1.290712279422514541e-01	2.343192455776588190e-02	1.576581725951582413e+00	9.258197212219238281e+01
1.048780000202626070e+03	6.103339684139541532e-02	-1.248766221506887319e-01	1.794835738277816617e+00	8.629094696044921875e+01
1.049600000202872252e+03	6.316513589230865477e-02	-9.335602272698118043e-02	1.864898094980450338e+00	1.001454296112060547e+02
1.050420000203104109e+03	5.566023955417520597e-02	-4.159622788830574791e-02	1.795978944492780727e+00	9.407267189025878906e+01
1.051240000203350064e+03	5.851870782699464257e-02	-4.022939694564442448e-02	1.856955866167391278e+00	9.603628921508789062e+01
1.052060000203596246e+03	9.123183025543646352e-02	-6.913593219151614733e-02	1.687080579572660000e+00	9.301809501647949219e+01
1.052880000203828104e+03	8.457478467618884110e-02	-3.766658892815577531e-02	1.676810367194576656e+00	8.750900840759277344e+01
1.053700000204074058e+03	1.576754960229784785e-01	2.378566894842037982e-02	1.586623297086672935e+00	9.375446510314941406e+01
1.054520000204320240e+03	1.408731045993487641e-01	2.537460991926465681e-02	1.656727224924399167e+00	9.287718963623046875e+01
1.055340000204552098e+03	1.246278722458473709e-01	1.663892854122472897e-02	1.647059794005114597e+00	9.543855667114257812e+01
1.056160000204798052e+03	1.179950509740006481e-01	7.747611249360630836e-02	1.696581725951583408e+00	1.007192535400390625e+02
1.056980000205044234e+03	1.322585290758322429e-01	5.921882194549787926e-02	1.645272235196260979e+00	8.835959053039550781e+01
1.057800000205276092e+03	8.550458626699786180e-02	-4.941434711184378159e-02	1.794898094980450054e+00	9.217973899841308594e+01
1.058620000205522047e+03	1.093804754504841270e-01	3.267007007571365307e-02	1.645085165088357115e+00	9.808982658386230469e+01
1.059440000205754131e+03	1.226992055638405077e-01	-5.620229439659141235e-02	1.675791874384877644e+00	1.030448684692382812e+02
1.060260000206000086e+03	1.563813002881495606e-01	2.542081734781831415e-02	1.606706439356852201e+00	1.045223751068115234e+02
1.061080000206246041e+03	1.402571894716331258e-01	-2.319526632273571920e-02	1.547454719788467159e+00	1.022611408233642578e+02
1.061900000206478126e+03	9.406040573292528961e-02	-3.083748294664800937e-02	1.756748010491941514e+00	1.051305236816406250e+02
1.062720000206724080e+03	8.725801430929891467e-02	-7.916311504188655590e-02	1.746748010491943504e+00	1.165652122497558594e+02
1.063540000206970035e+03	1.407705388818296655e-01	-2.748874713712901041e-02	1.627122150707748460e+00	1.132825641632080078e+02
1.064360000207202120e+03	1.037016800768384428e-01	-6.634402622264978788e-02	1.716644082654216419e+00	9.964123916625976562e+01
1.065180000207448074e+03	8.745644772334237871e-02	5.176573201062240059e-03	1.745147521790990197e+00	1.038205814361572266e+02
1.066000000207694029e+03	8.062983199231688047e-02	6.987624200085917892e-03	1.794669453737459008e+00	9.791023635864257812e+01
1.066820000207926114e+03	6.397278641306947122e-02	8.286113595612931704e-03	1.854420026926920428e+00	9.595507621765136719e+01
1.067640000208172069e+03	9.765488113737852416e-02	-9.937006178928342592e-03	1.845750303249788615e+00	1.009774913787841797e+02
1.068460000208418023e+03	1.010462841729289352e-01	-1.839932136843813737e-02	1.916249156870865278e+00	1.134887027740478516e+02
1.069280000208650108e+03	1.238805281383523749e-01	-3.739128354822440770e-02	1.837454719788468083e+00	1.037443122863769531e+02
1.070100000208896063e+03	1.167874450259649421e-01	-4.566565948311662737e-02	1.738992851786784755e+00	9.787210845947265625e+01
1.070920000209127920e+03	8.025152098369936482e-02	-2.388877925765520160e-02	1.799304635299955990e+00	9.393601036071777344e+01
1.071740000209374102e+03	7.335223233049070757e-02	-3.175310590975044533e-02	1.779179921894685990e+00	9.596795845031738281e+01
1.072560000209620057e+03	8.567776584057895661e-02	2.016045740997718383e-02	1.868161429084988612e+00	1.179839286804199219e+02
1.073380000209851914e+03	8.899649595393732682e-02	1.783569154383712885e-03	1.879450134272769191e+00	9.899192810058593750e+01
1.074200000210098096e+03	1.121941045303085360e-01	3.405592559655801210e-02	1.860801196163183846e+00	9.049591827392578125e+01
1.075020000210344051e+03	1.047618811143671280e-01	1.559361040705198320e-02	1.883357820971198748e+00	8.024790954589843750e+01
1.075840000210575909e+03	1.177899195389642273e-01	3.713129521754510165e-02	1.803669604484371192e+00	9.012390327453613281e+01
1.076660000210822091e+03	1.800912287416576163e-01	9.940365165971698502e-02	1.734584169456343972e+00	9.406190109252929688e+01
1.077480000211068045e+03	1.422956407147637492e-01	5.063379950811253138e-02	1.854812810699339565e+00	9.603090286254882812e+01
1.078300000211299903e+03	1.250087631432013069e-01	6.242776512035241865e-02	1.805457163293228362e+00	1.050153999328613281e+02
1.079120000211546085e+03	1.274796424976720743e-01	3.415338918546240166e-02	1.807972216966149404e+00	1.035076389312744141e+02
1.079940000211792039e+03	1.593933627820156573e-01	7.591318402413804733e-02	1.738907567505670215e+00	9.975376701354980469e+01
1.080760000212023897e+03	1.111617372219821931e-01	1.810011353239637799e-02	1.809198565451294982e+00	1.028768424987792969e+02
1.081580000212270079e+03	2.032208033507068023e-01	1.396890545032398734e-01	1.640113130423268117e+00	1.014383697509765625e+02
1.082400000212501709e+03	1.559339257791485522e-01	6.249105793569142975e-02	1.669427206694290788e+00	9.771914100646972656e+01
1.083220000212747891e+03	1.875085057599363836e-01	6.442170664220192577e-02	1.677909860263516961e+00	1.008595256805419922e+02
1.084040000212994073e+03	2.190346371259330738e-01	8.665989231080750699e-02	1.658678926262677322e+00	9.942971229553222656e+01
1.084860000213225703e+03	2.309725817176726537e-01	9.876139488514645848e-02	1.660050773720634254e+00	9.071479606628417969e+01
1.085680000213471885e+03	2.429831992316042744e-01	1.200257135071129966e-01	1.668928353073216186e+00	9.635735321044921875e+01
1.086500000213718067e+03	2.345820035197920816e-01	1.126910338452997706e-01	1.628159287074053552e+00	9.617863273620605469e+01
1.087320000213949697e+03	2.360596862709947175e-01	1.449804756742540945e-01	1.678928353073215973e+00	1.040892734527587891e+02
1.088140000214195879e+03	2.191846219251818439e-01	1.670819782485946092e-01	1.719468777829380457e+00	1.140445899963378906e+02
1.088960000214442061e+03	2.419461929684132429e-01	1.585684068987394113e-01	1.759738990207463161e+00	1.080222282409667969e+02
1.089780000214673692e+03	2.141990535563138565e-01	1.012166418501418974e-01	1.700362557233807692e+00	1.080110759735107422e+02
1.090600000214919874e+03	1.966457086033859269e-01	1.140357306693804418e-01	1.701318693340869714e+00	1.040054988861083984e+02
1.091420000215151731e+03	1.696979713353776731e-01	6.635934327190540216e-02	1.721879903664580880e+00	1.000027160644531250e+02
1.092240000215397686e+03	1.719023833084847297e-01	4.840958968589603728e-02	1.802815254204096718e+00	1.000013103485107422e+02
1.093060000215643868e+03	1.441794682037809139e-01	8.044275071310025282e-02	1.944228672797150281e+00	9.200060844421386719e+01
1.093880000215875725e+03	1.873770767801552495e-01	1.137402303622696564e-01	1.886120159443725797e+00	9.600025749206542969e+01
1.094700000216121680e+03	2.098721804420193848e-01	1.356537936819961487e-01	1.767117866685879335e+00	9.800007438659667969e+01
1.095520000216367862e+03	2.130213404035998792e-01	1.382336870862665990e-01	1.687325722361327607e+00	1.149999885559082031e+02
1.096340000216599719e+03	1.852742009915022692e-01	1.012065443865530767e-01	1.887429650199051068e+00	1.074999485015869141e+02
1.097160000216845674e+03	2.782053421865100518e-01	1.730005099987970141e-01	1.697970074955216901e+00	1.037499237060546875e+02
1.097980000217091856e+03	2.807731187705666542e-01	1.655804034030712302e-01	1.708843068792100794e+00	1.028749141693115234e+02
1.098800000217323714e+03	2.321296799847871739e-01	2.077502475245420754e-01	1.689425064683357292e+00	9.543741226196289062e+01
1.099620000217569668e+03	2.745278864170650479e-01	2.003130555420309378e-01	1.708676784251741410e+00	1.017186565399169922e+02
1.100440000217815850e+03	2.669260928493475404e-01	1.625854119842031764e-01	1.699528992521079473e+00	9.885928153991699219e+01
1.101260000218047708e+03	2.791305048224543839e-01	1.555070131241418352e-01	1.650651413168500170e+00	1.054296016693115234e+02
1.102080000218293662e+03	2.519405244804815425e-01	1.381039919151945128e-01	1.641171052357121241e+00	9.971475219726562500e+01
1.102900000218525747e+03	2.448716656754896803e-01	1.416064962057639320e-01	1.620589056465865596e+00	9.685733032226562500e+01
1.103720000218771702e+03	2.874152179521498596e-01	1.534004618180055957e-01	1.650194130682514526e+00	9.842861175537109375e+01
1.104540000219017656e+03	2.897649757696374451e-01	1.660999529297608746e-01	1.659425064683352602e+00	1.002142467498779297e+02
1.105360000219249741e+03	2.819209391279500210e-01	1.584235655322832059e-01	1.679196423440361130e+00	8.610707473754882812e+01
1.106180000219495696e+03	3.135681920309316695e-01	1.607300927480217467e-01	1.700796912141314010e+00	8.105348587036132812e+01
1.107000000219741651e+03	2.965962304555276319e-01	1.642155116518058122e-01	1.682085617329093452e+00	8.852669525146484375e+01
1.107820000219973736e+03	2.688975396582193866e-01	2.275984182348906870e-01	1.622168759599272647e+00	1.012633018493652344e+02
1.108640000220219690e+03	3.016833350088461430e-01	2.098536892902824746e-01	1.642314258572087127e+00	9.363160324096679688e+01
1.109460000220465645e+03	2.949536165074153615e-01	2.322968996002874320e-01	1.622729969922986015e+00	9.481576156616210938e+01
1.110280000220697730e+03	3.069884583287425528e-01	2.151159884195248395e-01	1.663602963759865716e+00	1.024078330993652344e+02
1.111100000220943684e+03	1.893624404536247141e-01	1.583109557479929208e-01	1.843686106030046901e+00	1.002038688659667969e+02
1.111920000221189639e+03	2.618575441154913364e-01	2.005149706430362500e-01	1.623665320462501782e+00	9.310187149047851562e+01
1.112740000221421724e+03	2.541346290107870942e-01	1.833511448490536822e-01	1.612771541058075186e+00	9.055088806152343750e+01
1.113560000221667678e+03	3.075987049685284802e-01	1.761360628947254980e-01	1.631628334843107098e+00	9.227539634704589844e+01
1.114380000221899536e+03	2.701180329377912415e-01	1.199461041473934841e-01	1.723020967868611919e+00	8.713764953613281250e+01
1.115200000222145718e+03	2.729038282884204136e-01	1.022355459763488739e-01	1.694309673056389798e+00	8.856878280639648438e+01
1.116020000222391673e+03	2.857380722538422901e-01	1.549692078616704549e-01	1.704808526677465963e+00	9.928433990478515625e+01
1.116840000222623530e+03	2.883542974526935865e-01	1.875320158791566882e-01	1.644122602948487000e+00	1.116421241760253906e+02
1.117660000222869712e+03	2.812854386477017243e-01	2.104536170190964839e-01	1.633935532840585125e+00	1.088210086822509766e+02
1.118480000223115667e+03	3.032960561616349082e-01	2.530676811969350126e-01	1.734309673056388945e+00	1.014104595184326172e+02
1.119300000223347524e+03	2.659365056678826278e-01	2.456475746012056760e-01	1.795847805054711088e+00	1.017051849365234375e+02
1.120120000223593706e+03	3.281166933335910585e-01	2.480224433640785264e-01	1.776720798891590292e+00	9.885254478454589844e+01
1.120940000223839661e+03	2.802726566919080398e-01	2.403289705798208331e-01	1.718092646349550279e+00	1.054262237548828125e+02
1.121760000224071518e+03	2.227193117389791865e-01	1.733872548140205083e-01	1.897365151485480794e+00	9.871307754516601562e+01
1.122580000224317700e+03	2.555777800117979837e-01	1.262063436332585553e-01	1.907282009215300889e+00	1.013565025329589844e+02
1.123400000224549331e+03	2.574430516813492886e-01	1.386666393300508560e-01	1.898113431917096250e+00	9.867820549011230469e+01
1.124220000224795513e+03	2.690660802769340165e-01	1.513148742814554026e-01	1.889381351537331000e+00	8.933904838562011719e+01
1.125040000225041695e+03	3.014400624018165331e-01	1.643219023553079694e-01	1.829880205158406881e+00	9.266948318481445312e+01
1.125860000225273325e+03	3.133537826861605424e-01	1.968334542124452469e-01	1.678965640186435238e+00	1.003346958160400391e+02
1.126680000225519507e+03	2.953886245074919259e-01	2.388324444660874235e-01	1.678051075214462173e+00	1.091672954559326172e+02
1.127500000225765689e+03	2.480048497063425117e-01	2.008826908800784850e-01	1.888196574187276155e+00	1.165836009979248047e+02
1.128320000225997319e+03	2.999185699906838920e-01	2.334113281239993398e-01	1.687905576241648831e+00	1.292917594909667969e+02
1.129140000226243501e+03	3.012509068975095516e-01	2.760595630754050234e-01	1.678446000997812604e+00	1.076458377838134766e+02
1.129960000226489683e+03	3.030192813374714689e-01	2.878876994612156182e-01	1.678861712348711066e+00	1.028228740692138672e+02
1.130780000226721313e+03	3.551025717735960541e-01	2.898183481677225615e-01	1.699880205158406099e+00	9.041139793395996094e+01
1.131600000226967495e+03	2.773312080540968338e-01	2.124494977323418965e-01	1.881002625805827222e+00	8.620565605163574219e+01
1.132420000227213677e+03	2.582032831203839862e-01	2.042605487313675638e-01	1.860711627860199613e+00	8.910277557373046875e+01
1.133240000227445307e+03	2.407468353970454444e-01	1.970625521638229571e-01	1.900773984562832197e+00	8.555132865905761719e+01
1.134060000227691489e+03	2.730965932145306141e-01	2.296766163416599227e-01	1.821439122724267889e+00	1.007756137847900391e+02
1.134880000227923347e+03	2.545985002731310232e-01	2.315218381142525317e-01	1.882187403155882066e+00	9.738776206970214844e+01
1.135700000228169301e+03	2.766091177870624307e-01	2.041871584524397321e-01	1.780482986617206720e+00	9.869383239746093750e+01
1.136520000228415483e+03	2.887893054527719272e-01	1.973137842337777670e-01	1.779215066996972183e+00	1.203468704223632812e+02
1.137340000228647341e+03	2.805576798927393867e-01	2.099791045719658911e-01	1.828882497916254124e+00	1.121733818054199219e+02
1.138160000228893296e+03	3.324956244844781139e-01	2.923710587216223900e-01	1.769963347428586076e+00	8.908664703369140625e+01
1.138980000229139478e+03	3.532223537063803320e-01	3.147971836448437699e-01	1.779880205158407946e+00	9.754327392578125000e+01
1.139800000229371335e+03	3.347727093797754350e-01	2.980604925204453082e-01	1.778134217484641511e+00	9.577159118652343750e+01
1.140620000229617290e+03	3.059597004422140998e-01	3.304524466700993202e-01	1.767573007160931908e+00	9.988575744628906250e+01
1.141440000229863472e+03	3.071951401194503717e-01	3.326052054047909934e-01	1.757406722620572737e+00	8.194283294677734375e+01
1.142260000230095329e+03	2.796417951665262080e-01	2.958685142803947343e-01	1.889048782456612230e+00	9.397136497497558594e+01
1.143080000230341284e+03	2.910225806881410193e-01	2.579871022415183290e-01	1.829942561861040318e+00	1.009856262207031250e+02
1.143900000230573369e+03	3.822337960579780258e-01	3.206695079664889647e-01	1.712332902128697043e+00	1.174927539825439453e+02
1.144720000230819323e+03	3.838083760387700494e-01	3.336936214271251089e-01	1.764702456828809218e+00	1.117463092803955078e+02
1.145540000231065278e+03	3.247773483346367840e-01	2.962051732842656548e-01	1.746261374394668664e+00	1.038731136322021484e+02
1.146360000231297363e+03	3.464972741598106865e-01	2.905961176875599961e-01	1.695970376449043471e+00	9.393651008605957031e+01
1.147180000231543318e+03	3.394768639696117418e-01	3.249699767040770126e-01	1.747155153799097249e+00	8.596821784973144531e+01
1.148000000231789272e+03	3.616570516353245779e-01	2.901297635126187657e-01	1.729108997148312454e+00	9.298406982421875000e+01
1.148820000232021357e+03	2.953633706670313330e-01	2.558875388585768462e-01	1.898672500229869442e+00	9.549199104309082031e+01
1.149640000232267312e+03	3.092392598505107060e-01	3.033025967225118080e-01	1.897903434230711284e+00	9.574595642089843750e+01
1.150460000232513266e+03	3.134300650301522495e-01	3.308714230674958401e-01	1.835409166125332447e+00	8.387292289733886719e+01
1.151280000232745351e+03	3.385898425056677041e-01	3.790040671763250657e-01	1.833247467100667549e+00	1.049364166259765625e+02
1.152100000232991306e+03	3.032166852184499106e-01	3.570854551248068276e-01	1.884993454774436472e+00	1.074681606292724609e+02
1.152920000233237261e+03	2.987398273049119979e-01	3.549789038186723644e-01	1.725346809422696026e+00	9.673401260375976562e+01
1.153740000233469345e+03	2.849412499984858016e-01	3.145638058040791663e-01	1.836469230070118641e+00	8.736695671081542969e+01
1.154560000233715300e+03	3.105370650071410665e-01	3.045758424590676583e-01	1.856095089854310487e+00	8.068344688415527344e+01
1.155380000233947158e+03	3.262540015527797266e-01	2.951346114911181928e-01	1.884972669206890217e+00	1.023416728973388672e+02
1.156200000234193340e+03	3.416802464096555525e-01	3.056250389760375441e-01	1.847487722879817440e+00	9.917079162597656250e+01
1.157020000234439294e+03	2.864524349668187142e-01	2.362692349420090210e-01	1.888527001257056526e+00	9.758534622192382812e+01
1.157840000234671152e+03	2.813699693683631153e-01	2.767767478137130865e-01	1.878485430121969557e+00	9.779264259338378906e+01
1.158660000234917334e+03	3.062148308477183889e-01	2.976088830342966673e-01	1.815471522827966311e+00	1.028962707519531250e+02
1.159480000235163288e+03	3.300180471090108369e-01	3.189877506319476197e-01	1.810649271157563689e+00	8.844808387756347656e+01
1.160300000235395146e+03	3.340635064442718516e-01	3.208450090595267312e-01	1.818903283483798816e+00	8.422397804260253906e+01
1.161120000235641328e+03	3.177213768611828471e-01	3.011304119030491222e-01	1.790690842292654850e+00	8.111193847656250000e+01
1.161940000235887283e+03	3.218879577334288200e-01	3.108178262091563226e-01	1.801501479426905306e+00	8.055592346191406250e+01
1.162760000236119140e+03	3.059576413760876079e-01	3.105906674491780706e-01	1.859651563915413419e+00	9.527792167663574219e+01
1.163580000236365322e+03	3.384527450379515301e-01	3.191504462275869258e-01	1.798300502024998693e+00	9.963892364501953125e+01
1.164400000236596952e+03	3.316503536143269315e-01	3.475052003646048604e-01	1.780961054670736843e+00	1.008194141387939453e+02
1.165220000236843134e+03	3.341939058909879634e-01	3.351936244170694579e-01	1.782436829966421499e+00	9.540966033935546875e+01
1.166040000237089316e+03	3.261076261753323990e-01	3.116519006211397880e-01	1.781834048507620949e+00	9.070478439331054688e+01
1.166860000237320946e+03	2.668101310898407519e-01	2.775121882877975565e-01	1.962270545426061830e+00	9.335235786437988281e+01
1.167680000237567128e+03	2.878760006153004980e-01	2.522448404267620958e-01	2.002998040290130177e+00	9.067611885070800781e+01
1.168500000237813310e+03	2.689903187555486852e-01	2.670287487260711856e-01	1.943289038235759492e+00	8.533800697326660156e+01
1.169320000238044940e+03	2.887480756815818950e-01	2.806679361109036819e-01	1.963143539262945936e+00	9.766896247863769531e+01
1.170140000238291123e+03	2.790629916777387365e-01	2.844096358164396321e-01	1.942810970182229369e+00	9.883444404602050781e+01
1.170960000238537305e+03	2.387238513741873902e-01	2.870749561546279693e-01	2.052416044398876593e+00	1.034171867370605469e+02
1.171780000238768935e+03	2.379486735374900519e-01	3.096890203324669244e-01	2.061439122724269879e+00	8.270853424072265625e+01
1.172600000239015117e+03	2.565194394010763546e-01	3.210900220486916368e-01	2.080295916509301790e+00	9.735422134399414062e+01
1.173420000239261299e+03	2.956958129495887988e-01	3.030377561419825838e-01	2.159402137104875052e+00	9.767706489562988281e+01
1.174240000239492929e+03	3.043634760427664787e-01	2.941483062828957884e-01	2.128986425753979006e+00	1.028384857177734375e+02
1.175060000239739111e+03	2.929342419063569736e-01	3.048829779145769692e-01	2.109589207212778206e+00	9.441919136047363281e+01
1.175880000239970968e+03	3.015292320773461654e-01	3.047462948203101263e-01	2.120482986617206578e+00	9.220956039428710938e+01
1.176700000240216923e+03	3.104633625518875562e-01	3.155663933859074177e-01	2.051709335102350096e+00	9.010474205017089844e+01
1.177520000240463105e+03	2.780893804270032632e-01	3.555663933859047887e-01	1.942935683587498019e+00	8.405233383178710938e+01
1.178340000240694962e+03	3.265390247536092971e-01	3.656859910933896174e-01	1.833330609370847242e+00	7.802612876892089844e+01
1.179160000240940917e+03	3.148675475432334281e-01	3.652076002634565555e-01	1.903496893911208687e+00	8.901301193237304688e+01
1.179980000241187099e+03	2.938985752473577406e-01	3.646437824996091592e-01	1.954078889802463692e+00	8.950645637512207031e+01
1.180800000241418957e+03	2.429538272588871450e-01	3.550880025559717268e-01	1.944515386720906847e+00	9.275317955017089844e+01
1.181620000241664911e+03	3.319121820408259538e-01	4.245583555656935459e-01	1.834931098071800548e+00	9.637654685974121094e+01
1.182440000241911093e+03	3.501922562156547514e-01	4.348317217542252422e-01	1.834369887748090733e+00	1.071882324218750000e+02
1.183260000242142951e+03	3.590537137680058777e-01	4.443533309242919671e-01	1.914723242396350500e+00	9.959407043457031250e+01
1.184080000242388905e+03	3.574791337872174068e-01	4.435161469719126615e-01	1.835076597044613678e+00	1.017969932556152344e+02
1.184900000242635087e+03	3.764617128765515019e-01	4.532256953965987378e-01	1.866365302232393830e+00	9.489845848083496094e+01
1.185720000242866945e+03	3.552747218141121266e-01	4.526960484063184964e-01	1.918215217743883372e+00	9.544917678833007812e+01
1.186540000243112900e+03	3.442330765960495143e-01	4.424568529913539550e-01	1.858464644554423728e+00	9.272454071044921875e+01
1.187360000243344984e+03	3.334094501445594716e-01	4.423030845103017583e-01	1.828381502284242899e+00	8.836221885681152344e+01
1.188180000243590939e+03	3.326584966152594802e-01	4.230719269155507334e-01	1.798984283743044088e+00	9.318107986450195312e+01
1.189000000243836894e+03	3.217621972415809495e-01	4.333794638776478081e-01	1.810626343579084363e+00	9.759048652648925781e+01
1.189820000244068979e+03	2.912534867862479615e-01	3.934478054247829704e-01	2.172725685901115256e+00	1.027951965332031250e+02
1.190640000244314933e+03	2.901391686459948716e-01	3.832940369437327632e-01	2.203058254981833386e+00	8.039754676818847656e+01
1.191460000244560888e+03	3.302360658755816303e-01	4.144900140185612258e-01	1.891582479686148233e+00	9.319873237609863281e+01
1.192280000244792973e+03	3.488795046613635265e-01	4.644558432449947816e-01	1.789337638391305774e+00	9.759932327270507812e+01
1.193100000245038927e+03	3.289764018909497878e-01	4.645241847921273148e-01	1.889316852823759163e+00	8.679961967468261719e+01
1.193920000245284882e+03	3.494608880388874184e-01	4.658397595744396824e-01	1.898568572392147047e+00	8.739977264404296875e+01
1.194740000245516967e+03	3.294851123462816389e-01	4.861985526968872762e-01	1.960460059038727110e+00	9.969985198974609375e+01
1.195560000245762922e+03	3.203087387977738842e-01	4.877362375073790446e-01	1.951208339470341002e+00	1.028498783111572266e+02
1.196380000245994779e+03	3.403329631051690285e-01	4.884879945258422396e-01	1.890293774498367441e+00	9.442489624023437500e+01
1.197200000246240961e+03	3.606721034087243538e-01	4.796156300535372452e-01	1.918734856932506005e+00	1.102124023437500000e+02
1.198020000246486916e+03	3.707205520235170582e-01	5.010678879301160293e-01	1.908111289906161190e+00	1.101061534881591797e+02
1.198840000246718773e+03	3.616653000119942618e-01	4.716829618543112446e-01	1.857716364122810049e+00	9.105302047729492188e+01
1.199660000246964955e+03	3.621740104673243366e-01	4.730839635705397228e-01	1.796593943475386368e+00	9.652646636962890625e+01
1.200480000247210910e+03	3.434578987593521759e-01	4.745020506735500021e-01	1.856843370285925943e+00	1.022631835937500000e+02
1.201300000247442767e+03	3.437243661407194395e-01	4.763301870593590337e-01	1.897259081636821776e+00	1.001315498352050781e+02
1.202120000247688949e+03	3.350809273549373302e-01	4.780558111244666009e-01	1.857072011528920541e+00	1.010657291412353516e+02
1.202940000247934904e+03	3.555169648880767141e-01	5.101402283120251013e-01	1.917051225961374783e+00	1.045328216552734375e+02
1.203760000248166762e+03	3.457349836546477206e-01	5.014045469339816208e-01	1.928402287851788799e+00	1.082663707733154297e+02
1.204580000248412944e+03	3.359530024212205035e-01	5.229593171312618693e-01	1.899171353850945820e+00	9.913313865661621094e+01
1.205400000248658898e+03	3.468493017948990342e-01	5.446336850360200543e-01	1.929462351796573216e+00	9.956652069091796875e+01
1.206220000248890756e+03	3.378667227055647260e-01	5.165472483557458361e-01	1.859129782715857715e+00	9.778320884704589844e+01
1.207040000249136938e+03	3.285934519274675836e-01	5.182728724208587323e-01	1.889753349742203881e+00	9.889157676696777344e+01
1.207860000249368568e+03	3.394897513011461143e-01	5.200668380330988327e-01	1.911520122983512593e+00	8.444573783874511719e+01
1.208680000249614750e+03	3.305071722118118061e-01	5.422366821545701043e-01	1.851915048766867855e+00	8.622282028198242188e+01
1.209500000249860932e+03	3.115488174298732815e-01	5.546115509174409652e-01	1.882164475577404517e+00	9.011137390136718750e+01
1.210320000250092562e+03	3.224208924961562417e-01	5.271231027745812980e-01	1.841582479686145746e+00	9.105564498901367188e+01
1.211140000250338744e+03	3.335109863290135479e-01	5.392758615092727581e-01	1.860293774498369856e+00	9.252776908874511719e+01
1.211960000250584926e+03	3.339712481695489288e-01	5.512235956025630657e-01	1.908485430121968918e+00	9.226383399963378906e+01
1.212780000250816556e+03	3.547464260062493935e-01	5.539572574878821598e-01	1.837695578555264220e+00	9.613187599182128906e+01
1.213600000251062738e+03	3.459818656834858785e-01	5.366396632128545008e-01	1.887363009474547937e+00	9.106587791442871094e+01
1.214420000251308920e+03	3.371204081311311995e-01	5.792195566171276511e-01	1.907778720825444196e+00	9.053288650512695312e+01
1.215240000251540550e+03	3.376048942790692564e-01	5.321411577570653861e-01	1.928589357959690886e+00	9.726640892028808594e+01
1.216060000251786732e+03	3.389856798006825045e-01	5.251994419912708878e-01	1.989005069310586293e+00	9.663315582275390625e+01
1.216880000252032914e+03	3.291068013376658996e-01	5.775913961409244735e-01	1.970522415741360334e+00	9.631652641296386719e+01
1.217700000252264545e+03	3.405118111666798342e-01	5.799662649037991002e-01	1.982289188982672812e+00	1.071582164764404297e+02
1.218520000252510727e+03	3.308509514702322463e-01	5.725119875345026088e-01	1.952912756009018480e+00	9.557905960083007812e+01
1.219340000252742584e+03	3.517956994587070341e-01	5.754848448347864576e-01	1.842185261144948072e+00	9.978947830200195312e+01
1.220160000252988539e+03	3.528131203693725126e-01	5.580305674654937320e-01	1.922912756009017343e+00	8.989468574523925781e+01
1.220980000253234721e+03	3.432491579025143125e-01	5.911571932468291379e-01	1.973661036440631733e+00	9.094729995727539062e+01
1.221800000253466578e+03	3.534187280542919751e-01	5.833953789154389113e-01	2.095448595249486345e+00	1.054736022949218750e+02
1.222620000253712533e+03	3.444845975797523607e-01	5.667441147249565603e-01	2.046571015896908818e+00	9.473675537109375000e+01
1.223440000253958715e+03	3.441939058909859739e-01	5.787260195918140226e-01	2.068026005625045016e+00	9.836833000183105469e+01
1.224260000254190572e+03	3.440970086614019152e-01	5.921089261748981869e-01	1.968691143786481135e+00	9.318413162231445312e+01
1.225080000254436527e+03	3.246057191167324163e-01	6.244496241642050194e-01	2.029668065461089910e+00	9.259202384948730469e+01
1.225900000254682709e+03	3.445814948093381958e-01	6.173028837570075922e-01	1.970166919082164014e+00	1.002959671020507812e+02
1.226720000254914567e+03	3.152355511090494389e-01	6.395581548123985272e-01	1.980977556216412694e+00	1.011479396820068359e+02
1.227540000255160521e+03	3.053566726460328340e-01	6.521551336034541180e-01	2.031975263458564385e+00	9.357392501831054688e+01
1.228360000255392606e+03	3.359865046383490039e-01	6.349742224226933018e-01	1.962993756268263112e+00	9.078691864013671875e+01
1.229180000255638561e+03	3.460349532531399319e-01	6.177591404683617782e-01	1.943513395456880843e+00	1.033934116363525391e+02
1.230000000255884515e+03	3.359380560235560864e-01	6.099802407501844215e-01	1.853180826376163992e+00	9.069666481018066406e+01
1.230820000256116600e+03	3.366163366306658133e-01	6.236365135218022715e-01	1.922328618106826426e+00	8.334828948974609375e+01
1.231640000256362555e+03	2.963983178640958727e-01	6.465068585013913349e-01	1.883056112970894702e+00	8.867409515380859375e+01
1.232460000256608510e+03	3.061076261753346017e-01	6.195993135091626414e-01	1.914635816104304666e+00	8.333700180053710938e+01
1.233280000256840594e+03	3.463740935566974599e-01	6.133922693750424315e-01	1.906298661507888070e+00	8.866845512390136719e+01
1.234100000257086549e+03	3.566647852454583045e-01	6.163480412885462556e-01	1.897337939885131775e+00	9.333417129516601562e+01
1.234920000257332504e+03	3.663498692492996867e-01	5.896113501641480070e-01	1.908564288370277140e+00	9.366704559326171875e+01
1.235740000257564589e+03	3.663740935566970336e-01	6.227550613322687667e-01	1.990892271935297941e+00	8.183347320556640625e+01
1.236560000257810543e+03	3.664225421714899511e-01	6.860696263682211082e-01	1.972014692582719775e+00	9.191669845581054688e+01
1.237380000258056498e+03	3.355262427978100703e-01	6.485128366782237919e-01	1.912056263717810012e+00	9.595830535888671875e+01
1.238200000258288583e+03	3.357200372569852931e-01	6.815882062992137946e-01	1.932305690528346886e+00	9.797909545898437500e+01
1.239020000258534537e+03	3.443150274279727086e-01	6.749540274955148078e-01	1.920705201827395570e+00	1.129895076751708984e+02
1.239840000258766395e+03	3.842423545057851442e-01	6.470897008434199904e-01	1.981889979177449135e+00	9.749470520019531250e+01
1.240660000259012577e+03	3.542908031205733721e-01	6.600967289172743335e-01	1.973947750364388298e+00	9.574731063842773438e+01
1.241480000259258532e+03	3.140243357392087376e-01	6.430354154439950065e-01	1.906400447334680948e+00	1.098736114501953125e+02
1.242300000259490389e+03	3.145572705019414883e-01	6.668454566966595110e-01	1.926816158685577207e+00	1.159367542266845703e+02
1.243120000259736571e+03	3.337820926652455000e-01	6.891861546859683330e-01	1.867127942198749224e+00	1.089683284759521484e+02
1.243940000259982526e+03	3.537578683578459504e-01	6.823298658540863926e-01	1.927793080360181932e+00	1.154841232299804688e+02
1.244760000260214383e+03	3.436851954356558991e-01	6.956786016636034020e-01	1.948541360791795185e+00	1.197420196533203125e+02
1.245580000260460565e+03	3.231764849803244743e-01	6.782243242943106765e-01	1.968707645332157696e+00	1.228709545135498047e+02
1.246400000260706520e+03	3.135882982060689272e-01	6.814363770095610562e-01	1.968125649440899849e+00	1.474354400634765625e+02
1.247220000260938377e+03	3.035156252838788760e-01	6.740162704138334959e-01	1.947086371063658561e+00	1.377176837921142578e+02
1.248040000261184559e+03	3.137578683578485794e-01	6.877408847325856556e-01	1.956047092686418409e+00	1.298587970733642578e+02
1.248860000261416189e+03	3.241212329687979121e-01	7.016534383059500612e-01	1.955340383389890135e+00	1.219293613433837891e+02
1.249680000261662371e+03	3.237336440504510193e-01	6.946433809930194769e-01	1.974758387498635415e+00	1.009646358489990234e+02
1.250500000261908554e+03	3.333218308247047901e-01	6.686755322738697771e-01	2.005402740092526059e+00	9.848227119445800781e+01
1.251320000262140184e+03	3.028857932915638429e-01	6.826564273943667160e-01	1.996857729820664673e+00	9.224109077453613281e+01
1.252140000262386366e+03	2.917472508439136192e-01	6.855438577607380068e-01	1.947190298901382732e+00	9.012051200866699219e+01
1.252960000262632548e+03	3.217472508439165324e-01	6.590463620513062892e-01	1.865569024632884876e+00	9.406020736694335938e+01
1.253780000262864178e+03	3.410689702368063791e-01	6.625830371154428633e-01	1.974862315336361362e+00	1.010300559997558594e+02
1.254600000263110360e+03	3.107056056258556964e-01	6.656071505760774443e-01	1.974467389553009156e+00	9.451498031616210938e+01
1.255420000263356542e+03	2.904875868592835531e-01	7.085458371027986146e-01	1.863739894688938747e+00	9.425742912292480469e+01
1.256240000263588172e+03	2.899546520965543550e-01	7.424242199025989919e-01	1.863906179229298132e+00	7.912867546081542969e+01
1.257060000263834354e+03	2.789614554932864365e-01	7.751066256275684907e-01	1.933947750364389151e+00	8.756429290771484375e+01
1.257880000264080536e+03	2.885496422675437600e-01	7.481819952485544434e-01	1.983802251391573179e+00	9.278208732604980469e+01
1.258700000264312166e+03	2.682831748861769228e-01	7.816503287655578447e-01	1.903615181283671021e+00	8.639098548889160156e+01
1.259520000264558348e+03	2.869992865941490834e-01	7.638885144341642786e-01	1.982471975068705206e+00	9.219544410705566406e+01
1.260340000264790206e+03	2.965632490610055072e-01	7.572885064040324465e-01	1.992825329716968241e+00	9.009766387939453125e+01
1.261160000265036160e+03	2.762725573722466521e-01	7.505518152796337716e-01	1.923532039013490902e+00	8.904877281188964844e+01
1.261980000265282342e+03	3.061272115278654837e-01	7.232342210046045494e-01	1.883635966851215926e+00	8.752432632446289062e+01
1.262800000265514200e+03	2.954489309207541936e-01	7.366171275876904900e-01	1.873428111175767796e+00	9.076208114624023438e+01
1.263620000265760154e+03	2.935594349438073181e-01	7.295899848879763283e-01	1.863823036959118440e+00	8.938097953796386719e+01
1.264440000266006336e+03	3.031233974106637419e-01	7.031095745653281881e-01	1.833303397770498222e+00	9.869043159484863281e+01
1.265260000266238194e+03	3.125420140331414132e-01	7.159286633845649561e-01	1.914446603985464179e+00	9.134516143798828125e+01
1.266080000266484149e+03	2.917668361964445012e-01	7.593286553544320583e-01	1.985506667930252434e+00	8.367254257202148438e+01
1.266900000266730331e+03	3.003860506748292636e-01	7.222844272679367350e-01	1.946483589604858011e+00	8.683622550964355469e+01
1.267720000266962188e+03	3.098288916047025054e-01	7.352401991814403459e-01	1.987003228793479792e+00	8.041807174682617188e+01
1.268540000267208143e+03	2.883269845461029490e-01	7.282130564817261842e-01	1.917003228793481284e+00	8.220899391174316406e+01
1.269360000267440228e+03	3.273095636354401705e-01	7.411175722348790629e-01	1.916545946307493864e+00	9.510445022583007812e+01
1.270180000267686182e+03	3.059772267286149372e-01	7.443979664972655286e-01	1.866151020524140947e+00	1.145521736145019531e+02
1.271000000267932137e+03	3.052262731993167222e-01	7.875245922786007213e-01	1.915381954524981722e+00	1.112760448455810547e+02
1.271820000268164222e+03	3.139423849072890960e-01	7.701728272300059075e-01	1.996358876199590071e+00	9.863797760009765625e+01
1.272640000268410176e+03	2.821740104673242655e-01	7.627185498607111924e-01	2.017647581387366884e+00	9.731895828247070312e+01
1.273460000268656131e+03	2.917137486267851187e-01	7.662210541512788353e-01	2.008333505116347339e+00	9.465943336486816406e+01
1.274280000268888216e+03	2.907205520235169871e-01	7.792109968383496010e-01	1.977564439117188044e+00	9.532966995239257812e+01
1.275100000269134171e+03	2.701876172607899917e-01	7.914320971201718180e-01	1.898000936035629138e+00	8.966479682922363281e+01
1.275920000269380125e+03	2.689521775835554962e-01	7.746783206089915552e-01	1.888208791711079471e+00	8.383235168457031250e+01
1.276740000269612210e+03	2.580074295950804952e-01	7.582833372202610889e-01	1.949081785547962298e+00	8.591613388061523438e+01
1.277560000269858165e+03	2.864812982290825261e-01	8.014270483883780827e-01	1.958894715440058221e+00	1.019580249786376953e+02
1.278380000270104119e+03	2.954154287036221405e-01	8.341436248869182890e-01	1.959767709276942327e+00	1.019789714813232422e+02
1.279200000270336204e+03	2.542042133337858445e-01	8.363647251687407191e-01	2.071118771167355987e+00	9.398944091796875000e+01
1.280020000270582159e+03	2.435501570340772304e-01	8.493888386293786397e-01	1.980224991762929321e+00	1.009946784973144531e+02
1.280840000270814016e+03	2.527265305825832087e-01	8.527717452124612407e-01	1.958499789656706014e+00	9.449728775024414062e+01
1.281660000271060198e+03	2.616606610571263758e-01	7.751636993621175975e-01	1.867148727766291927e+00	9.024860382080078125e+01
1.282480000271306153e+03	2.610066047574139958e-01	8.189224844544344961e-01	1.887065585496115361e+00	9.412426567077636719e+01
1.283300000271538011e+03	2.390686601656693000e-01	8.714340363115731236e-01	1.908312719548803216e+00	8.806208992004394531e+01
1.284120000271784193e+03	2.481723607919885666e-01	8.441164420365456778e-01	1.899455925763769315e+00	7.703100967407226562e+01
1.284940000272030147e+03	2.364524349668215564e-01	8.771405554971813956e-01	1.940786202086639989e+00	9.251546478271484375e+01
1.285760000272262005e+03	2.458226029745045338e-01	8.595837658071854293e-01	1.911430554680530136e+00	9.125768089294433594e+01
1.286580000272508187e+03	2.442480229937142866e-01	8.724541107867747058e-01	1.952220406247231921e+00	1.126287765502929688e+02
1.287400000272754141e+03	2.428914617794948327e-01	8.753244557663606429e-01	1.952137263977054005e+00	1.033143367767333984e+02
1.288220000272985999e+03	2.517286950244521648e-01	8.689978139247624966e-01	1.932033336139330260e+00	9.365712738037109375e+01
1.289040000273232181e+03	2.601298907362643575e-01	8.516460488761641301e-01	1.953031043381479037e+00	8.082851791381835938e+01
1.289860000273478136e+03	2.795485073587418157e-01	8.341063445729552939e-01	1.993904037218362291e+00	8.841421508789062500e+01
1.290680000273709993e+03	2.979012544557608777e-01	8.371987995807241845e-01	2.013737752678004256e+00	8.320706176757812500e+01
1.291500000273956175e+03	2.660359827862084359e-01	8.412309508615738451e-01	2.005234313541231828e+00	9.960349082946777344e+01
1.292320000274187805e+03	2.638073465057022560e-01	8.636229050112298467e-01	2.017375226998352034e+00	1.028017082214355469e+02
1.293140000274433987e+03	2.631048415911987348e-01	8.370058115943166399e-01	2.017603868241343079e+00	9.340081214904785156e+01
1.293960000274680169e+03	2.523538880618989566e-01	8.508500236205502887e-01	1.986606160999192738e+00	9.670034980773925781e+01
1.294780000274911799e+03	2.305370650071409955e-01	8.745575525525133287e-01	2.006419090891288448e+00	1.103501262664794922e+02
1.295600000275157981e+03	2.595680927112695713e-01	8.274962390792364175e-01	2.005795523864943419e+00	1.071750221252441406e+02
1.296420000275404163e+03	2.386233447227947835e-01	8.206741210209216320e-01	1.995920237270214059e+00	1.005874595642089844e+02
1.297240000275635794e+03	2.273152321233702366e-01	7.835615513872919990e-01	1.926668517701825678e+00	1.022936878204345703e+02
1.298060000275881976e+03	2.157164278351793030e-01	7.964660671404431014e-01	2.027998794024696849e+00	9.014680290222167969e+01
1.298880000276128158e+03	2.247474555393136342e-01	8.293364121200337280e-01	2.030264420887082366e+00	9.507335472106933594e+01
1.299700000276359788e+03	2.337300346286479424e-01	8.619333909110871161e-01	1.941282913696779744e+00	1.055366382598876953e+02
1.300520000276605970e+03	2.224461463366207425e-01	8.652479559470389603e-01	2.002509262181924043e+00	1.157682876586914062e+02
1.301340000276837827e+03	2.308957906632276291e-01	8.976911662570437045e-01	1.992280620938931435e+00	1.048840923309326172e+02
1.302160000277083782e+03	2.204597531300862556e-01	9.405102550762833857e-01	2.002717117857370610e+00	9.744200325012207031e+01
1.302980000277329964e+03	1.987156029975150062e-01	9.622700499149576814e-01	1.935003530287302098e+00	8.772093772888183594e+01
1.303800000277561821e+03	2.072136959389148103e-01	8.852599926020268128e-01	1.905149029260119420e+00	9.486042404174804688e+01
1.304620000277807776e+03	2.350577325806035844e-01	8.876690321384685944e-01	1.945377670503111389e+00	1.094301719665527344e+02
1.305440000278053958e+03	2.136284984441960688e-01	9.199755593542082721e-01	1.956770303528614363e+00	1.117150535583496094e+02
1.306260000278285816e+03	2.021750400003892167e-01	9.330850997487605269e-01	1.997955080878670131e+00	1.148574810028076172e+02
1.307080000278531770e+03	2.205035627900144846e-01	9.162971524640131094e-01	1.988890431418189664e+00	8.842870330810546875e+01
1.307900000278777952e+03	2.187594126574463615e-01	9.284840819722699479e-01	1.979534784012077608e+00	9.621429634094238281e+01
1.308720000279009810e+03	2.167245708361189571e-01	8.810981461501068424e-01	2.010033637633156900e+00	9.910709762573242188e+01
1.309540000279255764e+03	2.049804207035492709e-01	8.940710034503958070e-01	2.001072916010395275e+00	1.115535087585449219e+02
1.310360000279501946e+03	2.131878219561844645e-01	9.068730068828472213e-01	2.012091408820094074e+00	1.067767066955566406e+02
1.311180000279733804e+03	1.907411669091114703e-01	9.292991318060703776e-01	1.892777332549071545e+00	1.093882942199707031e+02
1.312000000279979758e+03	1.986578764729927116e-01	9.522207329460101732e-01	1.892673404711347374e+00	1.106940975189208984e+02
1.312820000280211843e+03	1.764534644998825286e-01	9.750569071520303055e-01	1.923650326385956788e+00	1.043470039367675781e+02
1.313640000280457798e+03	1.844428469859504816e-01	9.579101667448330915e-01	1.944835103736012982e+00	1.031734523773193359e+02
1.314460000280703753e+03	1.525049023942131043e-01	9.507805117244210180e-01	2.047350157408935445e+00	1.075866889953613281e+02
1.315280000280935838e+03	1.801793688841186736e-01	9.333945759022572730e-01	2.030176994595032980e+00	1.057932968139648438e+02
1.316100000281181792e+03	1.880718541406007915e-01	9.559061277593983164e-01	1.993211687456579284e+00	1.088965930938720703e+02
1.316920000281427747e+03	1.862065824710494866e-01	9.188277288993322856e-01	1.974084681293462040e+00	9.844823646545410156e+01
1.317740000281659832e+03	1.839779461905468594e-01	9.323131478031179142e-01	1.963377971996937532e+00	9.822407341003417969e+01
1.318560000281905786e+03	1.817977585248389261e-01	9.448076142734738170e-01	1.995602027724233452e+00	9.211199378967285156e+01
1.319380000282151741e+03	1.896417951665245738e-01	9.189764486485891837e-01	2.028761433991052243e+00	9.905595970153808594e+01
1.320200000282383826e+03	1.869286727380856661e-01	9.025985506466405184e-01	1.970029353611286282e+00	1.045279312133789062e+02
1.321020000282629780e+03	1.935130453951412477e-01	9.272286904649025274e-01	2.061588271177145160e+00	1.172639064788818359e+02
1.321840000282875735e+03	2.000731937448012587e-01	9.619613426038640114e-01	2.064789248579051772e+00	1.056318988800048828e+02
1.322660000283107820e+03	2.256885941059838530e-01	9.280095695251393551e-01	2.065350458902761588e+00	1.038158931732177734e+02
1.323480000283353775e+03	2.099716575603451929e-01	9.836135763900468731e-01	2.066847019765987170e+00	1.099079170227050781e+02
1.324300000283585632e+03	1.840124779407403821e-01	9.894567786699202117e-01	2.068593007439757159e+00	1.089539089202880859e+02
1.325120000283831814e+03	1.681259712433238462e-01	9.758296279400759943e-01	2.070359780681064521e+00	1.134769058227539062e+02
1.325940000284077769e+03	2.017307540905779462e-01	9.830738319361778110e-01	2.071835555976749177e+00	1.047383937835693359e+02
1.326760000284309626e+03	1.854324341674171706e-01	9.499079866494799518e-01	2.125348316891827238e+00	1.213691482543945312e+02
1.327580000284555808e+03	1.692310114738440063e-01	9.666567144288666924e-01	2.159962712886780878e+00	1.086845207214355469e+02
1.328400000284801763e+03	1.633687290838246042e-01	9.344818215755967827e-01	2.151542416020186366e+00	1.043422069549560547e+02
1.329220000285033620e+03	1.769492876236800072e-01	9.522385871751968267e-01	2.011085133534201930e+00	1.011710567474365234e+02
1.330040000285279802e+03	1.615472670741997518e-01	9.702345481897634016e-01	1.989526215968339784e+00	1.005854797363281250e+02
1.330860000285525757e+03	1.656123117619916485e-01	9.384867900060740453e-01	1.988881863374448500e+00	9.029268646240234375e+01
1.331680000285757615e+03	1.701618425977180493e-01	9.764656656338530638e-01	1.971376131479829041e+00	9.714629364013671875e+01
1.332500000286003797e+03	1.657045700367127949e-01	1.014085748139189391e+00	1.993101333586048796e+00	8.557309341430664062e+01
1.333320000286235427e+03	1.715864377792577500e-01	1.022662612304383600e+00	2.083101333586048654e+00	1.027865047454833984e+02
1.334140000286481609e+03	1.686310722768560311e-01	9.917178672995081712e-01	2.088360082174890664e+00	9.639320564270019531e+01
1.334960000286727791e+03	1.647309587859737690e-01	9.798675967951258059e-01	2.012621123521581623e+00	9.419656181335449219e+01
1.335780000286959421e+03	1.617029203613800092e-01	9.877097893286386210e-01	2.003223904980382386e+00	8.709823036193847656e+01
1.336600000287205603e+03	1.603705834545525732e-01	9.758424334374709019e-01	2.011145348225900520e+00	1.035490627288818359e+02
1.337420000287451785e+03	1.484084145554174228e-01	9.939409067727336122e-01	1.991852057522425667e+00	1.017744693756103516e+02
1.338240000287683415e+03	1.576332367187216477e-01	9.910996838349195315e-01	1.990708851307459781e+00	9.888718986511230469e+01
1.339060000287929597e+03	1.471245262633900097e-01	9.874896184918569020e-01	1.999149933741595220e+00	1.044435462951660156e+02
1.339880000288175779e+03	1.477543582557050428e-01	1.013777040828095721e+00	1.919669572930216006e+00	1.072217178344726562e+02
1.340700000288407409e+03	1.585295360924021679e-01	1.020132804711465724e+00	1.920168426551290608e+00	1.036108074188232422e+02
1.341520000288653591e+03	1.893047139290988667e-01	1.035087566878614140e+00	1.960791993577640113e+00	9.080534744262695312e+01
1.342340000288899773e+03	1.608550696024906301e-01	1.051067452252750556e+00	1.989960570875842549e+00	8.840262794494628906e+01
1.343160000289131403e+03	1.517755932835687105e-01	1.034826237345070510e+00	1.928962863633692848e+00	9.220124816894531250e+01
1.343980000289377585e+03	1.528414628090271066e-01	1.038960900946614530e+00	1.908962863633693274e+00	1.001005783081054688e+02
1.344800000289609443e+03	1.028172385016326018e-01	1.001421196643404343e+00	1.990500995632009662e+00	1.140502414703369141e+02
1.345620000289855398e+03	1.045129400194060310e-01	1.043727723859145584e+00	2.072330125575955861e+00	9.002507400512695312e+01
1.346440000290101580e+03	1.555303609300686674e-01	9.863076172634173133e-01	2.142662694656674915e+00	1.050124893188476562e+02
1.347260000290333437e+03	1.065720061481325587e-01	9.977427897532109569e-01	2.214637323573432681e+00	1.085062065124511719e+02
1.348080000290579392e+03	1.271291652182551246e-01	9.588533398941230246e-01	2.145905243193665157e+00	1.052530536651611328e+02
1.348900000290825574e+03	7.797701597714201682e-02	9.803739393178307893e-01	2.066799022598095448e+00	1.046264915466308594e+02
1.349720000291057431e+03	4.892176396561609408e-02	1.001296550204127556e+00	2.086778237030552319e+00	9.331318855285644531e+01
1.350540000291303386e+03	4.940625011355059826e-02	1.012458356505389290e+00	2.147401804056896069e+00	9.265655136108398438e+01
1.351360000291549568e+03	8.943047442094886890e-02	9.731759427502861826e-01	2.156799022598097082e+00	9.932823181152343750e+01
1.352180000291781425e+03	6.006030641326454145e-02	1.003261369684201654e+00	2.167401804056895642e+00	9.666407775878906250e+01
1.353000000292027380e+03	8.020565225764464401e-02	1.063073430429586352e+00	2.087734373137612565e+00	8.433198165893554688e+01
1.353820000292259465e+03	8.064168979078623067e-02	1.063500565099168682e+00	2.086736665895461584e+00	7.916594314575195312e+01
1.354640000292505420e+03	1.017075593162459768e-01	1.104303578277981757e+00	2.095946814328756957e+00	8.358292579650878906e+01
1.355460000292751374e+03	8.163488639405436231e-02	1.074406090598682084e+00	2.026570381355101702e+00	8.379141044616699219e+01
1.356280000292983459e+03	1.108597085573581609e-01	1.114508602919382696e+00	1.986799022598095377e+00	8.489565277099609375e+01
1.357100000293229414e+03	1.103752224094236567e-01	1.094201065957282282e+00	1.965531102977859490e+00	8.244777870178222656e+01
1.357920000293475368e+03	1.001572036428530765e-01	1.064833225268262851e+00	1.925198533897143349e+00	8.522385215759277344e+01
1.358740000293707453e+03	3.921245565437736502e-02	1.024986993749312347e+00	2.075655816383127572e+00	9.761188507080078125e+01
1.359560000293953408e+03	2.838882920288554601e-02	1.035602067673510263e+00	2.096466453517377815e+00	9.880589675903320312e+01
1.360380000294199363e+03	1.712916521825746941e-02	1.045448299192457853e+00	2.127651230867432020e+00	1.034028968811035156e+02
1.361200000294431447e+03	2.603907138540328958e-02	1.066165885437355243e+00	2.199085435028024449e+00	9.470138740539550781e+01
1.362020000294677402e+03	3.531234216349687927e-02	1.047225179417919705e+00	2.149646645351737106e+00	9.635066223144531250e+01
1.362840000294923357e+03	2.376198649010596853e-02	1.067071410936870635e+00	2.149833715459640970e+00	8.617527389526367188e+01
1.363660000295155442e+03	3.255077112026683039e-02	1.027891509502467215e+00	2.178025371083238682e+00	8.108758354187011719e+01
1.364480000295401396e+03	6.037058345455648123e-02	1.027635228700717107e+00	2.086757451463006063e+00	8.254374313354492188e+01
1.365300000295633254e+03	5.869910624417862266e-02	1.038728693454846308e+00	2.116715880327916466e+00	8.227182197570800781e+01
1.366120000295879436e+03	1.649469427107419506e-02	1.079582962794006562e+00	2.178773651514850584e+00	8.513587188720703125e+01
1.366940000296125390e+03	2.392691768701560306e-02	1.159753816661840631e+00	2.320810637134247401e+00	8.956789207458496094e+01
1.367760000296357248e+03	4.155293556213202066e-02	1.099993012076806664e+00	2.242244841294841251e+00	8.778389549255371094e+01
1.368580000296603430e+03	5.944542081861037275e-02	1.140727683708485429e+00	2.253762187725612876e+00	8.989190292358398438e+01
1.369400000296849385e+03	-3.606841913379454923e-03	1.081223159925199795e+00	2.164489682589683994e+00	9.294591712951660156e+01
1.370220000297081242e+03	-6.465310186198891529e-03	1.082094514651146255e+00	2.173533546482621759e+00	9.347292327880859375e+01
1.371040000297327424e+03	-2.784609570781526600e-02	1.062179941585064569e+00	2.162972336158910380e+00	1.057364196777343750e+02
1.371860000297573379e+03	-1.101947997678998092e-02	1.032897527829959472e+00	2.082556624808015400e+00	1.098681697845458984e+02
1.372680000297805236e+03	-3.393462101678679232e-03	1.063187979405276096e+00	2.153616688752800101e+00	1.029340438842773438e+02
1.373500000298051418e+03	4.474798847407868152e-03	1.044298529546189513e+00	2.155134035183575492e+00	9.546698379516601562e+01
1.374320000298283048e+03	-8.020304814460033072e-03	1.055665360488845295e+00	2.165071678480940065e+00	1.127334499359130859e+02
1.375140000298529230e+03	-3.102411893165601953e-02	1.076451288280876994e+00	2.196194099128359056e+00	1.103666725158691406e+02
1.375960000298775412e+03	-4.342232536393986209e-02	1.077681436129271475e+00	2.157545161018772362e+00	1.001832885742187500e+02
1.376780000299007042e+03	-1.625656932935903853e-02	1.108911583977668869e+00	2.078937794044279030e+00	1.000915927886962891e+02
1.377600000299253225e+03	-1.884857022081298794e-02	1.109577914062212400e+00	2.099270363124995598e+00	1.020457553863525391e+02
1.378420000299499407e+03	-1.876608645414279408e-03	1.100312585693892231e+00	2.098646796098650569e+00	9.302283096313476562e+01
1.379240000299731037e+03	2.541026892614794974e-02	1.101628160476201046e+00	2.098709152801285782e+00	1.105113792419433594e+02
1.380060000299977219e+03	2.333781886761698843e-03	1.092824137551032138e+00	1.958958579611820738e+00	1.032556533813476562e+02
1.380880000300223401e+03	2.032316437282766231e-02	1.093490467635579222e+00	2.028833866206554148e+00	8.462778663635253906e+01
1.381700000300455031e+03	-2.297134143313428467e-02	1.074652273936841596e+00	2.077836158964400326e+00	8.931385421752929688e+01
1.382520000300701213e+03	-2.544222078760682848e-02	1.055967848719152613e+00	2.087399662045958948e+00	1.126568851470947266e+02
1.383340000300947395e+03	-3.851870782699506890e-02	1.077249252727897399e+00	2.067669874424042931e+00	1.033283977508544922e+02
1.384160000301179025e+03	-4.111070871844724195e-02	1.067915582812444697e+00	2.078418154855656397e+00	9.866415786743164062e+01
1.384980000301425207e+03	-3.438099021701468416e-02	1.088633169057340311e+00	2.009623717773257212e+00	8.933203506469726562e+01
1.385800000301657064e+03	-3.748170156380226103e-02	1.089846231518951214e+00	2.099852359016251668e+00	9.566597175598144531e+01
1.386620000301903019e+03	-7.094577752153696792e-02	1.090307536962100698e+00	2.159519789935533396e+00	9.983294105529785156e+01
1.387440000302149201e+03	-3.404648886832539745e-02	1.110871354725945892e+00	2.160122571394333946e+00	1.009164142608642578e+02
1.388260000302381059e+03	-4.741366759647469564e-02	1.131452257876579992e+00	2.111141064204030471e+00	1.094581527709960938e+02
1.389080000302627013e+03	-6.002989279532577882e-02	1.122391954149655646e+00	2.162014058040913511e+00	1.087290306091308594e+02
1.389900000302873195e+03	-6.308215552732043818e-02	1.123417077356650751e+00	2.113115693120787952e+00	1.023644733428955078e+02
1.390720000303105053e+03	-7.577105364836178580e-02	1.114271346695813847e+00	2.135381319983174819e+00	1.061821746826171875e+02
1.391540000303351007e+03	-6.993763452060441921e-02	1.114630139818265420e+00	2.147272806629755948e+00	9.609103584289550781e+01
1.392360000303597189e+03	-5.364395355231188489e-02	1.095176872195326112e+00	2.138499155114899963e+00	9.104547500610351562e+01
1.393180000303829047e+03	-6.599371136979925723e-02	1.096782898552953966e+00	2.140078858248308791e+00	9.252268981933593750e+01
1.394000000304075002e+03	-8.953046024972799444e-02	1.087602997118549908e+00	2.142323699543149829e+00	8.626129531860351562e+01
1.394820000304321184e+03	-5.340634943321020955e-02	1.098850230353725976e+00	2.131720918084349492e+00	9.213060760498046875e+01
1.395640000304553041e+03	-5.624059339863407558e-02	1.079909524334290438e+00	2.099663146897411181e+00	8.906524276733398438e+01
1.396460000304798996e+03	-6.953509920459488569e-02	1.091071330635553949e+00	2.118249728304361312e+00	8.153257560729980469e+01
1.397280000305031081e+03	-9.278115639575723606e-02	1.112250222323593718e+00	2.097792445818377871e+00	9.576625633239746094e+01
1.398100000305277035e+03	-1.064874754274658386e-01	1.133429114011640593e+00	2.028145800466639059e+00	9.188308334350585938e+01
1.398920000305522990e+03	-8.046026184053722830e-02	1.184471322605418209e+00	2.108000301493826001e+00	1.059414768218994141e+02
1.399740000305755075e+03	-9.462684271278298809e-02	1.155718555840600459e+00	2.118478369547355911e+00	1.009706935882568359e+02
1.400560000306001029e+03	-1.282847131296911414e-01	1.136367800538362616e+00	2.119767074735136703e+00	9.948530197143554688e+01
1.401380000306246984e+03	-1.518699106244163488e-01	1.157085386783258230e+00	2.170619283004475264e+00	9.074261283874511719e+01
1.402200000306479069e+03	-9.470415458983971746e-02	1.108964779329417283e+00	2.119912573707949832e+00	9.237125778198242188e+01
1.403020000306725024e+03	-1.085558194659270725e-01	1.120143671017460818e+00	2.089891788140405993e+00	8.318557929992675781e+01
1.403840000306970978e+03	-1.634975781748657653e-01	1.120758744941657170e+00	2.110702425274652683e+00	8.259274101257324219e+01
1.404660000307203063e+03	-1.471796728991741077e-01	1.121510501960122141e+00	2.101429920138722096e+00	8.029631423950195312e+01
1.405480000307449018e+03	-1.514673753084050389e-01	1.112740649808513282e+00	2.171263635598364772e+00	8.714810562133789062e+01
1.406300000307680875e+03	-1.456581804880432429e-01	1.103629089921247086e+00	2.172282128408060231e+00	8.557400703430175781e+01
1.407120000307927057e+03	-1.388800133718159913e-01	1.094944664703557891e+00	2.092905695434408742e+00	9.578695106506347656e+01
1.407940000308173012e+03	-1.226832296331092920e-01	1.105918531750202050e+00	2.153466905758119054e+00	1.108934345245361328e+02
1.408760000308404869e+03	-1.258323895946897863e-01	1.108054205098108369e+00	2.174734825378351388e+00	1.064466762542724609e+02
1.409580000308651051e+03	-1.293933627820162968e-01	1.128857218276921870e+00	2.175275250134516725e+00	9.822329330444335938e+01
1.410400000308897006e+03	-1.536326165764503315e-01	1.150121536898883079e+00	2.174797182080986602e+00	9.811160850524902344e+01
1.411220000309128864e+03	-1.569513466898069254e-01	1.171693392482945129e+00	2.175753318188048624e+00	9.005575752258300781e+01
1.412040000309375046e+03	-1.716508623247818832e-01	1.161881331737561140e+00	2.196647097592475006e+00	9.202783775329589844e+01
1.412860000309621000e+03	-1.751149382825190060e-01	1.153538614255534611e+00	2.267187522348640627e+00	8.501388359069824219e+01
1.413680000309852858e+03	-1.281429767071156078e-01	1.115144640613159766e+00	2.207727947104807242e+00	9.850688934326171875e+01
1.414500000310099040e+03	-1.610983422095220163e-01	1.117177801640366397e+00	2.177457734726724325e+00	1.042534027099609375e+02
1.415320000310344994e+03	-1.851438015447843810e-01	1.098185839460581903e+00	2.187665590402174232e+00	9.612664413452148438e+01
1.416140000310576852e+03	-1.687047747321059887e-01	1.109296389601494681e+00	2.166335314079303132e+00	9.506327629089355469e+01
1.416960000310823034e+03	-1.227017854525751517e-01	1.180577793610238402e+00	2.125690961485412700e+00	8.953159141540527344e+01
1.417780000311054664e+03	-1.068683663248197746e-01	1.192576783863877665e+00	2.026501598619661948e+00	9.676575660705566406e+01
1.418600000311300846e+03	-1.410107228896677611e-01	1.213943614806538562e+00	2.038455441968878290e+00	1.083828334808349609e+02
1.419420000311547028e+03	-1.436753967033137513e-01	1.225566726550948005e+00	2.039182936832945714e+00	8.719138145446777344e+01
1.420240000311778658e+03	-1.475270615793977669e-01	1.226455166663678042e+00	2.078891938887320379e+00	1.075956516265869141e+02
1.421060000312024840e+03	-1.610395861519293703e-01	1.188129534568439283e+00	2.180201429642639965e+00	1.117977886199951172e+02
1.421880000312271022e+03	-2.037284842729736312e-01	1.179684304765714842e+00	2.261282279154974262e+00	1.098988494873046875e+02
1.422700000312502652e+03	-2.269018685419492698e-01	1.171256160349770425e+00	2.202903553423471550e+00	9.394938468933105469e+01
1.423520000312748834e+03	-1.805597389588626811e-01	1.162212942009634986e+00	2.182986695693649892e+00	8.797464179992675781e+01
1.424340000312995016e+03	-2.040964878387914183e-01	1.163033040575230714e+00	2.133734976125264637e+00	8.598726081848144531e+01
1.425160000313226647e+03	-1.974878908743384898e-01	1.144041078395442668e+00	2.174025974070893596e+00	9.099358177185058594e+01
1.425980000313472829e+03	-2.111457612912488457e-01	1.146022983262298567e+00	2.165771961744658469e+00	1.064967479705810547e+02
1.426800000313719011e+03	-2.439315566418773784e-01	1.148244083544124550e+00	2.186935953527170184e+00	1.002483272552490234e+02
1.427620000313950641e+03	-2.272018381404450338e-01	1.099645085260350541e+00	2.196520242176271509e+00	1.151241245269775391e+02
1.428440000314196823e+03	-2.403267737946297444e-01	1.151131513910495840e+00	2.127850518499140975e+00	1.025620174407958984e+02
1.429260000314428680e+03	-2.432579149896358928e-01	1.142737540268120355e+00	2.188474085525486501e+00	1.032809715270996094e+02
1.430080000314674635e+03	-2.261163832624557557e-01	1.174548591267146946e+00	2.187892089634232207e+00	1.006404323577880859e+02
1.430900000314920817e+03	-2.187568327687028358e-01	1.176291300719041644e+00	2.188390943255306809e+00	1.003201637268066406e+02
1.431720000315152674e+03	-1.923420302634273327e-01	1.187213911605335070e+00	2.189367864929915086e+00	9.316003990173339844e+01
1.432540000315398629e+03	-1.954185173028157863e-01	1.177811900142749835e+00	2.210947568063319935e+00	1.025799751281738281e+02
1.433360000315644811e+03	-2.277924994277000792e-01	1.169212901858976750e+00	2.191300922711583610e+00	8.528994750976562500e+01
1.434180000315876669e+03	-2.603118273969631247e-01	1.180511391254505327e+00	2.191820561900204467e+00	8.764492416381835938e+01
1.435000000316122623e+03	-2.631460713623852143e-01	1.181997819904646363e+00	2.191280137144039131e+00	7.882240486145019531e+01
1.435820000316368805e+03	-2.463436799387608289e-01	1.153279223913392215e+00	2.181072281468592777e+00	8.441117095947265625e+01
1.436640000316600663e+03	-2.691052509819904515e-01	1.164663140242833350e+00	2.112111559845834208e+00	9.020552444458007812e+01
1.437460000316846617e+03	-2.620363921770003657e-01	1.155978715025144155e+00	2.160802069090507871e+00	8.910270690917968750e+01
1.438280000317078702e+03	-2.548948604498200154e-01	1.157533485222423053e+00	2.159679648443084687e+00	9.655130195617675781e+01
1.439100000317324657e+03	-2.877048801078458951e-01	1.138763633070817960e+00	2.110469500009790167e+00	1.002756137847900391e+02
1.439920000317570612e+03	-3.207329185324425680e-01	1.150335488654878446e+00	2.182153130980923450e+00	9.113776779174804688e+01
1.440740000317802696e+03	-2.834944895756716932e-01	1.161719404984319581e+00	2.121695848494935532e+00	1.035688438415527344e+02
1.441560000318048651e+03	-2.968858926112183383e-01	1.181941515012502109e+00	2.122049203143198781e+00	1.047843761444091797e+02
1.442380000318294606e+03	-2.885573698215981864e-01	1.184179700681109892e+00	2.192111559845832502e+00	1.033921298980712891e+02
1.443200000318526691e+03	-2.722152402385127345e-01	1.195324421595586273e+00	2.182257058818645845e+00	9.969602012634277344e+01
1.444020000318772645e+03	-2.761153537293949967e-01	1.205990751680133144e+00	2.182548056764275657e+00	1.038479480743408203e+02
1.444840000319018600e+03	-2.898701213758911877e-01	1.226759594085381266e+00	2.193940689789778631e+00	1.069239311218261719e+02
1.445660000319250685e+03	-2.928981598004885001e-01	1.197613863424544789e+00	2.144543471248578470e+00	1.054619159698486328e+02
1.446480000319496639e+03	-2.962653385286380114e-01	1.207699290358458910e+00	2.195270966112646605e+00	9.773091125488281250e+01
1.447300000319742594e+03	-2.894144984902187190e-01	1.169134462848257172e+00	2.145021539302108593e+00	9.286540794372558594e+01
1.448120000319974679e+03	-2.927816772183700067e-01	1.180432952243780420e+00	2.144751326924023260e+00	7.643266296386718750e+01
1.448940000320220634e+03	-2.768271365536332240e-01	1.181253050809377925e+00	2.145250180545099639e+00	7.921627807617187500e+01
1.449760000320452491e+03	-3.002669882039743499e-01	1.142517369431342189e+00	2.105749034166178646e+00	7.660810661315917969e+01
1.450580000320698673e+03	-2.942639989244408838e-01	1.163781688053301622e+00	2.175437250653004639e+00	9.830401039123535156e+01
1.451400000320944628e+03	-2.876554019599897316e-01	1.184909323580994212e+00	2.175769819733723409e+00	1.051519718170166016e+02
1.452220000321176485e+03	-3.024760391319460950e-01	1.195080177448829772e+00	2.166642813570604176e+00	1.065759429931640625e+02
1.453040000321422667e+03	-3.159885637044776985e-01	1.216019873721904787e+00	2.124855254761749634e+00	9.728792572021484375e+01
1.453860000321668622e+03	-2.994041910474223300e-01	1.227796753947366426e+00	2.144065403195046571e+00	9.364392089843750000e+01
1.454680000321900479e+03	-3.427229211607798476e-01	1.168514340192261969e+00	2.113421050601157702e+00	7.582191085815429688e+01
1.455500000322146661e+03	-3.457509595853753837e-01	1.189095243342892516e+00	2.103524978438882087e+00	7.191090583801269531e+01
1.456320000322392616e+03	-2.991665869283206547e-01	1.200017854229185943e+00	2.184356401140675530e+00	8.395541381835937500e+01
1.457140000322624473e+03	-3.428971302674241883e-01	1.160906294341920386e+00	2.204917611464383143e+00	9.497765159606933594e+01
1.457960000322870656e+03	-3.360220659216057726e-01	1.171828905228215589e+00	2.204481114545941978e+00	9.448877525329589844e+01
1.458780000323102286e+03	-3.497768335681055163e-01	1.162580662246677221e+00	2.103587335141517300e+00	1.092443389892578125e+02
1.459600000323348468e+03	-3.528533206074957462e-01	1.153759553934722959e+00	2.113899118654687825e+00	1.066221237182617188e+02
1.460420000323594650e+03	-3.360751534912669314e-01	1.194425884019267414e+00	2.123919904222232091e+00	1.053110103607177734e+02
1.461240000323826280e+03	-3.704839774374821815e-01	1.174647994047450794e+00	2.123670477411694790e+00	1.046554527282714844e+02
1.462060000324072462e+03	-3.636815860138540302e-01	1.185604775707314928e+00	2.123878333087143133e+00	9.532767677307128906e+01
1.462880000324318644e+03	-3.483084287266340340e-01	1.186595728140742878e+00	2.195250180545100349e+00	9.566379547119140625e+01
1.463700000324550274e+03	-3.524023366766897425e-01	1.196886179716059928e+00	2.196247887787254882e+00	1.118318557739257812e+02
1.464520000324796456e+03	-3.957937397122375245e-01	1.217672107508088075e+00	2.207328737299585342e+00	1.119158992767333984e+02
1.465340000325042638e+03	-4.106386011915947876e-01	1.218167583724804715e+00	2.218388801244373099e+00	1.049579105377197266e+02
1.466160000325274268e+03	-3.541026771493296366e-01	1.228594718394385055e+00	2.148742155892634287e+00	1.074789199829101562e+02
1.466980000325520450e+03	-3.876878746440528545e-01	1.169090194611099420e+00	2.171735277619088578e+00	1.077394027709960938e+02
1.467800000325766632e+03	-3.913699693683660996e-01	1.160576623261244222e+00	2.113252624049863471e+00	1.068696479797363281e+02
1.468620000325998262e+03	-4.159241391589549863e-01	1.151003757930821436e+00	2.082940840536689819e+00	1.124347724914550781e+02
1.469440000326244444e+03	-4.395577852684713349e-01	1.152421845033829939e+00	2.072421201348069175e+00	9.921734428405761719e+01
1.470260000326476302e+03	-4.233125529149699418e-01	1.163498224401182668e+00	2.122670628158608963e+00	1.016086292266845703e+02
1.471080000326722256e+03	-4.073095636354366889e-01	1.174830884570274847e+00	2.102338059077892396e+00	1.008042869567871094e+02
1.471900000326968438e+03	-3.920090792704105098e-01	1.215155506919154860e+00	2.152587485888428631e+00	1.054021110534667969e+02
1.472720000327200296e+03	-3.856669496873212921e-01	1.195838922390485948e+00	2.152816127131423229e+00	1.087010097503662109e+02
1.473540000327446251e+03	-3.988887825710936141e-01	1.227222838719930209e+00	2.174229545724470469e+00	1.043504543304443359e+02
1.474360000327692433e+03	-4.427404474471803297e-01	1.218589669662588193e+00	2.203709906535848972e+00	9.217518234252929688e+01
1.475180000327924290e+03	-4.471734957007882372e-01	1.198640925822939352e+00	2.213668335400758025e+00	1.110875320434570312e+02
1.476000000328170245e+03	-4.405406744289415144e-01	1.179016804332171375e+00	2.213668335400758025e+00	1.135437164306640625e+02
1.476820000328416427e+03	-4.352159657565177753e-01	1.169495195162101098e+00	2.214104832319200966e+00	1.057718086242675781e+02
1.477640000328648284e+03	-4.086073687920652731e-01	1.160298208340915238e+00	2.222982411671779346e+00	9.588585472106933594e+01
1.478460000328894239e+03	-3.733795573492297848e-01	1.210588659916233212e+00	2.023335766320041529e+00	8.494288635253906250e+01
1.479280000329126324e+03	-4.480064000620149756e-01	1.181186648453644850e+00	2.204915469453450072e+00	8.447139739990234375e+01
1.480100000329372278e+03	-4.319549621676870288e-01	1.172485137849173853e+00	2.215331180804346545e+00	9.123563766479492188e+01
1.480920000329618233e+03	-4.567755993396431791e-01	1.182399710915257529e+00	2.206328888046499515e+00	8.061776542663574219e+01
1.481740000329850318e+03	-4.397551891494480003e-01	1.173629858763650446e+00	2.206349673614043994e+00	8.830883598327636719e+01
1.482560000330096273e+03	-4.741882374030552683e-01	1.143971566499315529e+00	2.226515958154401176e+00	9.115436553955078125e+01
1.483380000330342227e+03	-4.578703321273636107e-01	1.194569555036729014e+00	2.126744599397397906e+00	9.757713127136230469e+01
1.484200000330574312e+03	-4.619642400774210955e-01	1.195082116640227454e+00	2.125996318965780674e+00	8.578851509094238281e+01
1.485020000330820267e+03	-4.551618486537947206e-01	1.215509251309807581e+00	2.156266531343863591e+00	9.789420127868652344e+01
1.485840000331066221e+03	-4.891830836816577488e-01	1.195833873658690649e+00	2.137700735504456162e+00	9.394705963134765625e+01
1.486660000331298306e+03	-4.724775894876191984e-01	1.195868044432259580e+00	2.158760799449243706e+00	9.197348022460937500e+01
1.487480000331544261e+03	-4.654087306826291126e-01	1.195953471366175691e+00	2.210527572690555331e+00	1.049866924285888672e+02
1.488300000331790216e+03	-4.684609934146219956e-01	1.156739399158201564e+00	2.142356702634499399e+00	9.649329376220703125e+01
1.489120000332022300e+03	-4.918281721427710806e-01	1.177098192280652711e+00	2.132813985120487033e+00	1.022465934753417969e+02
1.489940000332268255e+03	-4.747350890303838611e-01	1.177371558469184620e+00	2.133146554201204026e+00	9.212324905395507812e+01
1.490760000332500113e+03	-4.989743428248196722e-01	1.167781607751981809e+00	2.133063411931026110e+00	9.106158638000488281e+01
1.491580000332746295e+03	-4.828502320083032373e-01	1.167491156176666323e+00	2.213104983066113363e+00	9.853073120117187500e+01
1.492400000332992249e+03	-4.965807753474056341e-01	1.177627839270934729e+00	2.204123475875810811e+00	9.726531028747558594e+01
1.493220000333224107e+03	-4.997057110015887815e-01	1.157918290846247089e+00	2.214061119173177161e+00	1.046326084136962891e+02
1.494040000333470289e+03	-5.032424598815197214e-01	1.177918290846248439e+00	2.245620036739039094e+00	9.731626319885253906e+01
1.494860000333716243e+03	-4.969730032206225445e-01	1.178704218638280565e+00	2.146867170791729507e+00	1.086580963134765625e+02
1.495680000333948101e+03	-5.199041444156300429e-01	1.188225827808347290e+00	2.227262096575081785e+00	1.193290081024169922e+02
1.496500000334194283e+03	-5.133197717585744613e-01	1.178379596289397924e+00	2.217740164628612121e+00	1.046644573211669922e+02
1.497320000334440238e+03	-4.975590255530111250e-01	1.167884120072681498e+00	2.218467659492681321e+00	1.003321952819824219e+02
1.498140000334672095e+03	-5.117256064252551084e-01	1.158140400874430043e+00	2.239195154356751871e+00	1.021660518646240234e+02
1.498960000334918277e+03	-5.157468414531169998e-01	1.167269046148483369e+00	2.179943434788365053e+00	1.060829811096191406e+02
1.499780000335164232e+03	-5.486053097259375733e-01	1.187644924657716317e+00	2.219299082194474693e+00	9.204144096374511719e+01
1.500600000335396089e+03	-5.518998155318985965e-01	1.157098192280651361e+00	2.216971098629453962e+00	9.202068519592285156e+01
1.501420000335642271e+03	-5.354607887192237570e-01	1.127029850733519467e+00	2.136098104792569785e+00	8.801029014587402344e+01
1.502240000335873901e+03	-5.274956305405549273e-01	1.127371558469182133e+00	2.136867170791729720e+00	9.800510215759277344e+01
1.503060000336120083e+03	-5.517348843349889620e-01	1.116910253026036415e+00	2.127366024412806311e+00	9.000250816345214844e+01
1.503880000336366265e+03	-5.650536144483453427e-01	1.147149448441000530e+00	2.137345238845259843e+00	9.500119781494140625e+01
1.504700000336597896e+03	-5.683965688690992835e-01	1.156876082252468407e+00	2.126638529548735335e+00	8.750055694580078125e+01
1.505520000336844078e+03	-5.614246072936950327e-01	1.166192666781141085e+00	2.215432966631134093e+00	8.575022697448730469e+01
1.506340000337090260e+03	-5.543072998739120294e-01	1.176756484544988268e+00	2.216389102738197892e+00	9.187507438659667969e+01
1.507160000337321890e+03	-5.473353382985095550e-01	1.156243922941488478e+00	2.108114304844418641e+00	9.393749427795410156e+01
1.507980000337568072e+03	-5.608478628710411584e-01	1.155680105177639305e+00	2.129777150248006734e+00	9.396869659423828125e+01
1.508800000337814254e+03	-5.537547797586501730e-01	1.145577592856941607e+00	2.170338360571715697e+00	7.898430252075195312e+01
1.509620000338045884e+03	-5.569523883350271376e-01	1.165287141281623917e+00	2.141190568841055963e+00	8.349209785461425781e+01
1.510440000338292066e+03	-6.000773239892094324e-01	1.134757494291346092e+00	2.141980420407760377e+00	8.274600601196289062e+01
1.511260000338523923e+03	-6.030569137990120510e-01	1.134569555036728516e+00	2.132229847218296115e+00	7.537294578552246094e+01
1.512080000338769878e+03	-6.073688405156367764e-01	1.153595687990083718e+00	2.120878785327882099e+00	8.668641090393066406e+01
1.512900000339016060e+03	-5.998397198701077571e-01	1.142758504037702849e+00	2.130234432733992378e+00	8.234316253662109375e+01
1.513720000339247918e+03	-5.926497395281327130e-01	1.112724333264138110e+00	2.220421502841894323e+00	8.517153549194335938e+01
1.514540000339493872e+03	-5.761622641006667322e-01	1.142331369368124072e+00	2.220400717274349844e+00	1.075857181549072266e+02
1.515360000339740054e+03	-6.095294428288156041e-01	1.141870063924974588e+00	2.160816428625246033e+00	9.579280662536621094e+01
1.516180000339971912e+03	-5.917580791093204340e-01	1.141699210057140590e+00	2.220546216247162974e+00	8.389636611938476562e+01
1.517000000340217866e+03	-5.863606975147064304e-01	1.150571574529445584e+00	2.261190568841055182e+00	7.894813919067382812e+01
1.517820000340464048e+03	-5.993160630171132652e-01	1.159871073671332908e+00	2.132416917326199979e+00	8.147402954101562500e+01
1.518640000340695906e+03	-6.029254848192344696e-01	1.129529365935669105e+00	2.141689422462130565e+00	1.007369632720947266e+02
1.519460000340941860e+03	-6.165349066213519080e-01	1.148435901181541041e+00	2.220005791490999414e+00	1.143684425354003906e+02
1.520280000341188043e+03	-6.003623471900407793e-01	1.148333388860841353e+00	2.270338360571715342e+00	1.061841735839843750e+02
1.521100000341419900e+03	-6.244078065252995913e-01	1.147684144163076070e+00	2.221232139976144992e+00	1.030920486450195312e+02
1.521920000341665855e+03	-6.377023123312621777e-01	1.136915301757831287e+00	2.221897278137578979e+00	1.125459842681884766e+02
1.522740000341897940e+03	-6.407787993706488550e-01	1.125992690871536084e+00	2.273601694676253615e+00	1.122729454040527344e+02
1.523560000342143894e+03	-6.443639968653727124e-01	1.125360531560556154e+00	2.247052098888698168e+00	9.913642692565917969e+01
1.524380000342389849e+03	-6.485548020450160323e-01	1.124369579127124652e+00	2.148465517481747966e+00	9.556816864013671875e+01
1.525200000342621934e+03	-6.517039620065947503e-01	1.103891188297193793e+00	2.116865028780791746e+00	9.878405380249023438e+01
1.526020000342867888e+03	-6.451195893495391687e-01	1.103634907495445461e+00	2.145555538025469389e+00	1.033919849395751953e+02
1.526840000343113843e+03	-6.290681514552129983e-01	1.142490186580968015e+00	2.136283032889538802e+00	1.006959533691406250e+02
1.527660000343345928e+03	-6.425322274129534605e-01	1.142045966524602107e+00	2.156719529807979541e+00	1.043479442596435547e+02
1.528480000343591882e+03	-6.068926027443684035e-01	1.111020843317605866e+00	2.138070591698394196e+00	8.817392539978027344e+01
1.529300000343837837e+03	-6.602597814725204017e-01	1.120747477129071967e+00	2.208714944292283988e+00	9.808692550659179688e+01
1.530120000344069922e+03	-6.236754088154707887e-01	1.130286171685925822e+00	2.249089084508090863e+00	1.090434207916259766e+02
1.530940000344315877e+03	-6.474786250767614604e-01	1.128902255356482698e+00	2.199629509264259042e+00	9.952164840698242188e+01
1.531760000344561831e+03	-6.513060656454516817e-01	1.088013815243753513e+00	2.249296940183539206e+00	9.876078414916992188e+01
1.532580000344793916e+03	-6.747459172957910312e-01	1.117210802064940722e+00	2.179234583480903709e+00	1.013803577423095703e+02
1.533400000345039871e+03	-6.683311147905151017e-01	1.076356532725780468e+00	2.178964371102820152e+00	1.016901435852050781e+02
1.534220000345271728e+03	-7.113107046003168676e-01	1.095519348773398960e+00	2.227634094779952889e+00	9.284503173828125000e+01
1.535040000345517910e+03	-6.840238270287546385e-01	1.115109299490598005e+00	2.156844243213249968e+00	1.014224586486816406e+02
1.535860000345763865e+03	-6.674152300643054758e-01	1.114630908660668496e+00	2.196137533916722617e+00	9.671116828918457031e+01
1.536680000345995722e+03	-6.811457734034043199e-01	1.123007796916258627e+00	2.145035898836848531e+00	9.735553741455078125e+01
1.537500000346241904e+03	-7.048036438203180154e-01	1.141811819841430875e+00	2.114266832837687460e+00	8.667772102355957031e+01
1.538320000346487859e+03	-6.882192711632608706e-01	1.130769611247652406e+00	2.183248340027992285e+00	8.633880233764648438e+01
1.539140000346719717e+03	-6.612230852804614756e-01	1.139983683455623620e+00	2.243601694676254255e+00	9.916934776306152344e+01
1.539960000346965899e+03	-6.944449181642333713e-01	1.129146499503242751e+00	2.185119041107027371e+00	9.558463287353515625e+01
1.540780000347211853e+03	-6.773518350518479281e-01	1.137250021570300973e+00	2.234911185431579739e+00	9.479227256774902344e+01
1.541600000347443711e+03	-6.904040977838370452e-01	1.116498264551839981e+00	2.174994327701758934e+00	1.033960876464843750e+02
1.542420000347689893e+03	-7.026327340643376829e-01	1.126241983750089659e+00	2.155992034943910340e+00	8.769799232482910156e+01
1.543240000347921523e+03	-6.966055204774104226e-01	1.104755555099943720e+00	2.145825750403552945e+00	9.184894943237304688e+01
1.544060000348167705e+03	-7.202633908943258945e-01	1.123627919572253830e+00	2.126199890619359323e+00	8.492442321777343750e+01
1.544880000348413887e+03	-7.134609994706977432e-01	1.082671137912386783e+00	2.136594816402709540e+00	9.346217727661132812e+01
1.545700000348645517e+03	-7.367312809692609932e-01	1.101885210120356007e+00	2.146220676186903376e+00	1.037310371398925781e+02
1.546520000348891699e+03	-7.193475061681127158e-01	1.100689233045530457e+00	2.097592523644863149e+00	9.486546134948730469e+01
1.547340000349137881e+03	-6.916972639856027172e-01	1.100467123017347504e+00	2.107114455591331037e+00	9.643268775939941406e+01
1.548160000349369511e+03	-7.546041808732120160e-01	1.069254060555739017e+00	2.185472395755290620e+00	1.012162971496582031e+02
1.548980000349615693e+03	-7.276079949904143973e-01	1.099271145942520178e+00	2.235992034943910411e+00	1.096080989837646484e+02
1.549800000349861875e+03	-7.213143140221180971e-01	1.068228937348743912e+00	2.275264540079840359e+00	1.058040008544921875e+02
1.550620000350093505e+03	-7.236882961470012532e-01	1.067477180330280717e+00	2.175160612242116542e+00	1.029019603729248047e+02
1.551440000350339687e+03	-7.265709887272180367e-01	1.086315374029016567e+00	2.156407746294807026e+00	9.145092773437500000e+01
1.552260000350585869e+03	-7.309071397512401091e-01	1.104726433058173640e+00	2.157592523644863647e+00	9.772541999816894531e+01
1.553080000350817500e+03	-7.139594024832334185e-01	1.093923419879361703e+00	2.137675665915041989e+00	9.586266326904296875e+01
1.553900000351063682e+03	-7.068905436782433327e-01	1.033393772889079187e+00	2.157322311266780090e+00	8.193129539489746094e+01
1.554720000351295539e+03	-7.197974605658554736e-01	1.021873173465369433e+00	2.207072884456241724e+00	9.496560668945312500e+01
1.555540000351541494e+03	-7.225105829942926050e-01	1.060865135645158830e+00	2.158839657697551928e+00	9.148274993896484375e+01
1.556360000351787676e+03	-7.557808644928574182e-01	1.060403830202011122e+00	2.149837364939704898e+00	1.037413311004638672e+02
1.557180000352019533e+03	-7.483728653843115808e-01	1.069464133928930138e+00	2.249400868021263378e+00	1.098706207275390625e+02
1.558000000352265488e+03	-7.518853899568433974e-01	1.057772680637391716e+00	2.260648002073953222e+00	9.793525695800781250e+01
1.558820000352511670e+03	-7.445258394630922538e-01	1.056508362015428304e+00	2.122456346450350750e+00	1.029675941467285156e+02
1.559640000352743527e+03	-7.677961209616572802e-01	1.085056104138852007e+00	2.162955200071429829e+00	9.748375129699707031e+01
1.560460000352989482e+03	-7.706545892344749404e-01	1.104167664026119766e+00	2.123890550610948225e+00	9.774183845520019531e+01
1.561280000353235664e+03	-7.633434873555131617e-01	1.112459125347793787e+00	2.163059127909152224e+00	9.387087059020996094e+01
1.562100000353467522e+03	-7.855236750212242214e-01	1.111092294405136016e+00	2.203121484611788361e+00	8.693538093566894531e+01
1.562920000353713476e+03	-8.095206857416918922e-01	1.099212901858976466e+00	2.133059127909152863e+00	8.946764945983886719e+01
1.563740000353945561e+03	-8.027909672402575580e-01	1.057589790114567663e+00	2.092248490774903047e+00	9.073377799987792969e+01
1.564560000354191516e+03	-7.955767625908851670e-01	1.036393813039738987e+00	2.141126070127485903e+00	8.436683845520019531e+01
1.565380000354437470e+03	-7.992830816225904300e-01	1.014821957455678714e+00	2.102269276342449089e+00	8.718336296081542969e+01
1.566200000354669555e+03	-7.931105221912826408e-01	1.033455126513020517e+00	2.102913628936338597e+00	8.859163284301757812e+01
1.567020000354915510e+03	-8.268895141451757524e-01	1.012395832532455131e+00	2.092518703152984827e+00	8.229576873779296875e+01
1.567840000355161465e+03	-8.098691039549787973e-01	1.021439050872595899e+00	2.102352418612627005e+00	9.314784622192382812e+01
1.568660000355393549e+03	-7.934785257571004280e-01	1.029781768354620652e+00	2.132830486666160041e+00	9.057387351989746094e+01
1.569480000355639504e+03	-7.975966580145517071e-01	1.028585791279789774e+00	2.214742758880287710e+00	8.828689193725585938e+01
1.570300000355885459e+03	-7.911091825870801841e-01	1.037697351167061299e+00	2.256696602229499860e+00	7.914341354370117188e+01
1.571120000356117544e+03	-8.246459314670122609e-01	1.046484288705450183e+00	2.287091528012849651e+00	8.857165527343750000e+01
1.571940000356363498e+03	-8.096119144833533454e-01	1.074673237706425866e+00	2.285449468176809162e+00	9.028578567504882812e+01
1.572760000356609453e+03	-8.027126258301375827e-01	1.053665199886211212e+00	2.115532610446987150e+00	9.714283752441406250e+01
1.573580000356841538e+03	-7.960071316360970428e-01	1.013118467509148246e+00	2.166010678500521536e+00	9.557136344909667969e+01
1.574400000357087492e+03	-8.194712075938337392e-01	9.923496251039001237e-01	2.176634245526864575e+00	9.178564071655273438e+01
1.575220000357319350e+03	-7.826930404776035743e-01	9.710169649348063814e-01	2.238006092984823781e+00	8.789276885986328125e+01
1.576040000357565532e+03	-8.263266865871212730e-01	9.803164640766937055e-01	2.109752080658591211e+00	8.594634056091308594e+01
1.576860000357811487e+03	-8.101783514632074912e-01	9.091034016150825181e-01	2.100334076549843942e+00	8.497312355041503906e+01
1.577680000358043344e+03	-8.532548385025950921e-01	9.777707414459886337e-01	2.050292505414757827e+00	1.004865188598632812e+02
1.578500000358289526e+03	-8.268642603047169359e-01	9.967285328522113019e-01	2.100438004387569890e+00	8.524322128295898438e+01
1.579320000358535481e+03	-8.300134202662992067e-01	1.035635068098082812e+00	2.152204777628881516e+00	9.262156677246093750e+01
1.580140000358767338e+03	-8.334048233018442886e-01	1.034114468674372844e+00	2.152558132277142988e+00	8.131073951721191406e+01
1.580960000359013520e+03	-8.363844131116469072e-01	9.927988938920595530e-01	2.111144713684092622e+00	1.016553325653076172e+02
1.581780000359259475e+03	-8.284677035477692186e-01	1.032166734581080547e+00	2.109876794063859862e+00	9.282762336730957031e+01
1.582600000359491332e+03	-8.617379850463358082e-01	1.050543622836668689e+00	2.149544224983143792e+00	9.041376876831054688e+01
1.583420000359737514e+03	-8.455896499224184737e-01	1.037861217111696988e+00	2.239502653848052915e+00	7.220684814453125000e+01
1.584240000359969144e+03	-8.588599314209854896e-01	1.066545642329385757e+00	2.150500361090205814e+00	7.810337448120117188e+01
1.585060000360215327e+03	-8.618152969233907612e-01	1.034290371273996811e+00	2.271373354927085586e+00	8.305164527893066406e+01
1.585880000360461509e+03	-8.754489430329073230e-01	9.727526864635063220e-01	2.172121635358701397e+00	9.052578163146972656e+01
1.586700000360693139e+03	-8.689130189906446589e-01	9.704119884742006263e-01	2.162932272492948726e+00	9.226285743713378906e+01
1.587520000360939321e+03	-8.806571691232125687e-01	9.192330967861543911e-01	2.122849130222769887e+00	9.013138198852539062e+01
1.588340000361185503e+03	-8.633218429368572089e-01	9.576954119756617700e-01	2.033306412708757449e+00	9.106564712524414062e+01
1.589160000361417133e+03	-8.560591896726919003e-01	9.563627518065640487e-01	2.032308705466604692e+00	9.053277397155761719e+01
1.589980000361663315e+03	-8.482393773384035995e-01	9.543466761661427711e-01	2.063119342600852946e+00	8.926634216308593750e+01
1.590800000361909497e+03	-8.506618080780796731e-01	9.531677844780972464e-01	2.154366476653544638e+00	8.563312911987304688e+01
1.591620000362141127e+03	-8.434233791213081588e-01	9.314079896394229507e-01	2.194906901409709121e+00	8.381652450561523438e+01
1.592440000362387309e+03	-8.458942584757807026e-01	9.187255839144494729e-01	2.176112464327308871e+00	7.790822219848632812e+01
1.593260000362633491e+03	-8.676384086083501757e-01	9.675125214528392803e-01	2.246839959191378355e+00	8.695407104492187500e+01
1.594080000362865121e+03	-8.797459233518676314e-01	9.756672996802482345e-01	2.266923101461557621e+00	9.747698020935058594e+01
1.594900000363111303e+03	-8.715142977918333145e-01	9.835657971059088567e-01	2.188669089135323986e+00	9.473845672607421875e+01
1.595720000363343161e+03	-8.834764666909720177e-01	1.002011026908631308e+00	2.259292656161669299e+00	9.536918067932128906e+01
1.596540000363589115e+03	-8.853417383605233226e-01	9.693286211836600330e-01	2.178585946865144507e+00	8.968455696105957031e+01
1.597360000363835297e+03	-9.080064121741653338e-01	9.577396802128159692e-01	2.158149449946703768e+00	8.784222030639648438e+01
1.598180000364067155e+03	-8.997747866141310169e-01	9.348864206200122595e-01	2.178731445837959413e+00	8.892107009887695312e+01
1.599000000364313109e+03	-8.822456659686004343e-01	8.934512481302192555e-01	2.169355012864302878e+00	8.246049308776855469e+01
1.599820000364559291e+03	-8.946923210156771944e-01	8.913839163294436929e-01	2.119646010809930203e+00	8.723022079467773438e+01
1.600640000364791149e+03	-9.063395739186557165e-01	9.394190968493685290e-01	2.179479726269571316e+00	9.861507034301757812e+01
1.601460000365037104e+03	-8.983017428177948460e-01	9.669929719261496359e-01	2.170040936593283121e+00	9.630749320983886719e+01
1.602280000365283286e+03	-9.197552012616032613e-01	1.005250262474255862e+00	2.180456647944179593e+00	9.215369987487792969e+01
1.603100000365515143e+03	-9.415720243163594461e-01	1.002653283683200058e+00	2.258980872648496785e+00	9.007680511474609375e+01
1.603920000365761098e+03	-9.446485113557496760e-01	9.706542934295594449e-01	2.158087093244070331e+00	9.203836059570312500e+01
1.604740000366007280e+03	-9.764895587179029945e-01	9.583306808270375399e-01	2.168502804594966804e+00	7.501913642883300781e+01
1.605560000366239137e+03	-9.489362137649770546e-01	9.458532997434634382e-01	2.178752231405505668e+00	8.850952529907226562e+01
1.606380000366485092e+03	-9.307045882049411745e-01	9.633075771127597164e-01	2.300477433511725067e+00	9.125472068786621094e+01
1.607200000366717177e+03	-9.531027946372194748e-01	9.816844653683460820e-01	2.171038643835437654e+00	9.962732124328613281e+01
1.608020000366963131e+03	-9.658885899878502102e-01	9.193608527658252427e-01	2.049812295350289304e+00	9.481362152099609375e+01
1.608840000367209086e+03	-9.281414505757492606e-01	8.870714109368691425e-01	2.048648303567778939e+00	8.440677642822265625e+01
1.609660000367441171e+03	-9.506123299302196017e-01	8.647819691079146054e-01	2.037920808703708175e+00	8.820334243774414062e+01
1.610480000367687126e+03	-9.430105363625038706e-01	8.535005650991696058e-01	2.037151742704550017e+00	8.810161972045898438e+01
1.611300000367933080e+03	-9.351664997208146701e-01	8.706985616667139993e-01	2.077733738595807012e+00	1.000507659912109375e+02
1.612120000368165165e+03	-9.390666132116933795e-01	9.080674121020919642e-01	2.097650596325625116e+00	9.802533721923828125e+01
1.612940000368411120e+03	-9.516101654883577510e-01	9.172302281497142218e-01	2.167380383947545397e+00	8.401262855529785156e+01
1.613760000368657074e+03	-9.443959608389835836e-01	9.245649078115256714e-01	2.186756816921199942e+00	9.500627326965332031e+01
1.614580000368889159e+03	-9.267941672712645129e-01	9.527026006521523982e-01	2.248565161297598536e+00	8.950309371948242188e+01
1.615400000369135114e+03	-9.301128973846211068e-01	9.400201949271789204e-01	2.180020151025736652e+00	7.775151062011718750e+01
1.616220000369366971e+03	-9.327533468908697500e-01	9.486191932109537817e-01	2.119251085026577996e+00	8.087571144104003906e+01
1.617040000369613153e+03	-9.859994040820350136e-01	9.461759829009466216e-01	2.168107878811612821e+00	9.243780326843261719e+01
1.617860000369859108e+03	-9.597057231137426925e-01	9.142965903547874973e-01	2.158918515945863703e+00	9.121885681152343750e+01
1.618680000370090966e+03	-9.626610886161532932e-01	9.017850384976480171e-01	2.169999365458194163e+00	8.360938644409179688e+01
1.619500000370337148e+03	-9.559555944221092005e-01	8.899056459514920192e-01	2.159022443783586098e+00	9.180465126037597656e+01
1.620320000370583102e+03	-9.889109599245138327e-01	8.572574110000861225e-01	2.158482019027420762e+00	7.990228080749511719e+01
1.621140000370814960e+03	-9.823750358822529449e-01	8.354805307746282494e-01	2.067983165406344526e+00	9.495111274719238281e+01
1.621960000371061142e+03	-9.845794478553617779e-01	8.136353090020360668e-01	1.975987750922042707e+00	8.847550773620605469e+01
1.622780000371307096e+03	-9.988913745719845139e-01	8.410212448241978223e-01	2.034013122005282170e+00	9.823770904541015625e+01
1.623600000371538954e+03	-1.002234328992740231e+00	8.382363267785262195e-01	1.994511975626357625e+00	9.611880302429199219e+01
1.624420000371785136e+03	-1.006231339713206552e+00	8.362031657513178118e-01	1.975281041625517986e+00	8.205935859680175781e+01
1.625240000372031091e+03	-1.009695415670947227e+00	8.435036746395621066e-01	2.006029322057131026e+00	8.602964401245117188e+01
1.626060000372262948e+03	-1.013934669465379912e+00	8.813850866784402882e-01	2.026112464327310292e+00	1.040147781372070312e+02
1.626880000372509130e+03	-1.007422969730514595e+00	9.071820815297577667e-01	2.156257963300124203e+00	9.100734710693359375e+01
1.627700000372740760e+03	-1.002195158287678467e+00	8.737650041731068740e-01	2.165384969463239884e+00	1.025036201477050781e+02
1.628520000372986942e+03	-9.875002816075735268e-01	8.688102420059617970e-01	2.055281041625518057e+00	9.625176429748535156e+01
1.629340000373233124e+03	-9.738712744529216536e-01	8.136162844238530312e-01	2.105322612760605949e+00	9.812584877014160156e+01
1.630160000373464754e+03	-9.410658937497640153e-01	7.684052414549569221e-01	2.106860744758922266e+00	8.606287384033203125e+01
1.630980000373710936e+03	-9.782120644318119673e-01	7.619982214112361874e-01	2.159230299459036218e+00	8.303139686584472656e+01
1.631800000373957118e+03	-9.776353200091563167e-01	7.651811520847164871e-01	2.179355012864304442e+00	9.751566696166992188e+01
1.632620000374188749e+03	-9.556293414500895977e-01	7.475952403529504409e-01	2.181558283024056522e+00	1.017577934265136719e+02
1.633440000374434931e+03	-9.633568955096603048e-01	7.906927440925155537e-01	2.185071043939132096e+00	9.287884712219238281e+01
1.634260000374681113e+03	-9.617869544837365225e-01	8.015520621634717457e-01	2.227357456369064792e+00	8.643938064575195312e+01
1.635080000374912743e+03	-9.607983968353366322e-01	8.124455510079950926e-01	2.248438305881396815e+00	9.021965408325195312e+01
1.635900000375158925e+03	-9.886955210466830124e-01	8.128435636358055660e-01	2.279145015177919120e+00	8.610977935791015625e+01
1.636720000375405107e+03	-9.573193744799350924e-01	8.723360507641011452e-01	2.142054994634197129e+00	8.205485725402832031e+01
1.637540000375636737e+03	-9.942717507028078217e-01	8.520848186941467617e-01	2.022034209066651655e+00	9.302737617492675781e+01
1.638360000375882919e+03	-9.315874915366322284e-01	8.912185126999929707e-01	2.019643868798995712e+00	8.651364898681640625e+01
[truncated: 1,657 more rows]
