# Supplementary material for: Real-time single-molecule 3D tracking in E. coli based on cross-entropy minimization
Source: Nat Commun. 2023 Mar 11;14:1336. doi: 10.1038/s41467-023-36879-1 (PMC10008558; doi:10.1038/s41467-023-36879-1)
Supplement: Supplementary file 3 — Source Data [file 41467_2023_36879_MOESM3_ESM.zip › SourceData/Sup_Fig_15_Tracking_VS_Sim_Validation/Fig_data/20220106_EXP-22-BL9417/xyzF.csv]

x[nm]		y[nm]	z[nm]	photon rate [kHz]
4.015746264870708870e+01	4.741838320754180813e+01	9.982310041763942365e+01	5.464822275365183657e+01
3.123931370867801505e+01	3.852202976853927652e+01	8.085122954542711682e+01	6.830675419260951742e+01
2.311528946457266187e+01	3.000329690931226523e+01	6.255922057309440731e+01	9.106680287275064245e+01
1.975996346064693299e+01	2.613911913906276041e+01	5.424772865899648622e+01	1.092708231345652194e+02
1.577800205187581462e+01	2.168821882086864505e+01	4.465299933857424719e+01	1.365655976196264305e+02
8.760974513166447153e+00	1.219988024114251957e+01	2.633100462950728016e+01	2.698229482939741501e+02
5.637211415434384421e+00	7.620823303749192590e+00	1.779684603175110169e+01	4.792345992462294930e+02
