# Supplementary material for: Real-time single-molecule 3D tracking in E. coli based on cross-entropy minimization
Source: Nat Commun. 2023 Mar 11;14:1336. doi: 10.1038/s41467-023-36879-1 (PMC10008558; doi:10.1038/s41467-023-36879-1)
Supplement: Supplementary file 3 — Source Data [file 41467_2023_36879_MOESM3_ESM.zip › SourceData/Sup_Fig_15_Tracking_VS_Sim_Validation/Fig_data/20220106_EXP-22-BL9417/xyzN_Bins_hist.csv]

x Distance [MLE-mean]	y Distance [MLE-mean]	z Distance [MLE-mean]	Photon counts bins
-9.652507860787901128e-02	-1.072867695249665465e-01	-2.067899527162580520e-01	4.385762181282043315e+01
-8.697447300019398031e-02	-9.445829711231334969e-02	-1.811472383749534454e-01	4.916930480003357218e+01
-7.742386739250893546e-02	-8.162982469966016674e-02	-1.555045240336488110e-01	5.448098778724670410e+01
-6.787326178482389061e-02	-6.880135228700698380e-02	-1.298618096923442045e-01	5.979267077445983603e+01
-5.832265617713885270e-02	-5.597287987435379392e-02	-1.042190953510395701e-01	6.510435376167296795e+01
-4.877205056945381478e-02	-4.314440746170060403e-02	-7.857638100973496353e-02	7.041603674888611408e+01
-3.922144496176876993e-02	-3.031593504904741415e-02	-5.293366666843034307e-02	7.572771973609923180e+01
-2.967083935408373202e-02	-1.748746263639423121e-02	-2.729095232712572261e-02	8.103940272331237793e+01
-2.012023374639868717e-02	-4.658990223741048264e-03	-1.648237985821116025e-03	8.635108571052550985e+01
-1.056962813871364232e-02	8.169482188912134679e-03	2.399447635548350444e-02	9.166276869773864178e+01
-1.019022531028604406e-03	2.099795460156532456e-02	4.963719069678812490e-02	9.697445168495178791e+01
8.531583076656433506e-03	3.382642701421852138e-02	7.527990503809273148e-02	1.022861346721649056e+02
1.808218868434147836e-02	4.665489942687170433e-02	1.009226193793973381e-01	1.075978176593780518e+02
2.763279429202651627e-02	5.948337183952488727e-02	1.265653337207019724e-01	1.129095006465911837e+02
3.718339989971156112e-02	7.231184425217807021e-02	1.522080480620066067e-01	1.182211836338043156e+02
4.673400550739660597e-02	8.514031666483125316e-02	1.778507624033112133e-01	1.235328666210174617e+02
5.628461111508163695e-02	9.796878907748444998e-02	2.034934767446158199e-01	1.288445496082305795e+02
6.583521672276668180e-02	1.107972614901376329e-01	2.291361910859204265e-01	1.341562325954437256e+02
7.538582233045172665e-02	1.236257339027908159e-01	2.547789054272250331e-01	1.394679155826568433e+02
8.493642793813677150e-02	1.364542063154439711e-01	2.804216197685296952e-01	1.447795985698699894e+02
