# Supplementary material for: Real-time single-molecule 3D tracking in E. coli based on cross-entropy minimization
Source: Nat Commun. 2023 Mar 11;14:1336. doi: 10.1038/s41467-023-36879-1 (PMC10008558; doi:10.1038/s41467-023-36879-1)
Supplement: Supplementary file 3 — Source Data [file 41467_2023_36879_MOESM3_ESM.zip › SourceData/Sup_Fig_15_Tracking_VS_Sim_Validation/Fig_data/20220106_EXP-22-BL9417/xyzN_Occurrences_hist.csv]

x[Occurancis]	y[Occurancis]	z[Occurancis]	Photon count [Occurancis]
2.000000000000000000e+00	1.000000000000000000e+00	4.000000000000000000e+00	9.000000000000000000e+00
1.000000000000000000e+00	0.000000000000000000e+00	7.000000000000000000e+00	3.800000000000000000e+01
4.000000000000000000e+00	1.100000000000000000e+01	2.200000000000000000e+01	1.030000000000000000e+02
4.000000000000000000e+00	2.800000000000000000e+01	4.100000000000000000e+01	1.090000000000000000e+02
1.200000000000000000e+01	6.200000000000000000e+01	9.100000000000000000e+01	8.100000000000000000e+01
3.500000000000000000e+01	1.660000000000000000e+02	1.860000000000000000e+02	7.200000000000000000e+01
8.200000000000000000e+01	3.550000000000000000e+02	4.010000000000000000e+02	1.640000000000000000e+02
1.780000000000000000e+02	5.530000000000000000e+02	6.650000000000000000e+02	3.480000000000000000e+02
4.100000000000000000e+02	7.680000000000000000e+02	7.460000000000000000e+02	6.020000000000000000e+02
6.450000000000000000e+02	7.390000000000000000e+02	6.680000000000000000e+02	7.160000000000000000e+02
8.080000000000000000e+02	4.810000000000000000e+02	4.240000000000000000e+02	6.310000000000000000e+02
6.720000000000000000e+02	2.470000000000000000e+02	2.350000000000000000e+02	4.030000000000000000e+02
4.060000000000000000e+02	1.460000000000000000e+02	8.400000000000000000e+01	2.210000000000000000e+02
2.040000000000000000e+02	6.100000000000000000e+01	4.300000000000000000e+01	9.900000000000000000e+01
1.150000000000000000e+02	2.000000000000000000e+01	1.800000000000000000e+01	3.300000000000000000e+01
3.500000000000000000e+01	9.000000000000000000e+00	4.000000000000000000e+00	1.900000000000000000e+01
2.100000000000000000e+01	2.000000000000000000e+00	7.000000000000000000e+00	5.000000000000000000e+00
6.000000000000000000e+00	1.000000000000000000e+00	2.000000000000000000e+00	1.000000000000000000e+00
8.000000000000000000e+00	1.000000000000000000e+00	1.000000000000000000e+00	1.000000000000000000e+00
4.000000000000000000e+00	1.000000000000000000e+00	3.000000000000000000e+00	1.000000000000000000e+00
