# Supplementary material for: Real-time single-molecule 3D tracking in E. coli based on cross-entropy minimization
Source: Nat Commun. 2023 Mar 11;14:1336. doi: 10.1038/s41467-023-36879-1 (PMC10008558; doi:10.1038/s41467-023-36879-1)
Supplement: Supplementary file 3 — Source Data [file 41467_2023_36879_MOESM3_ESM.zip › SourceData/Sup_Fig_16_TrajSimulation/Fig_data/20220429_EXP-22-BL9416/Fitted_Models_Simulation.csv]

D[um2s-1]	S0	S1	S2	Envelope
-1.000000000000000000e+00	1.179415220252738235e-11	1.395029976627226519e-08	1.024063478557542599e-19	1.396209391857719910e-08
-9.473684210526316374e-01	9.552196842960853808e-11	1.137795721309009610e-07	5.509568165168395987e-17	1.138750941544262584e-07
-8.947368421052631637e-01	6.141025423917277270e-10	7.074568132230535700e-07	1.253833004743505067e-14	7.080709283037753880e-07
-8.421052631578946901e-01	3.238796404428015809e-09	3.491179086063113138e-06	1.373458135849219543e-12	3.494419255925677015e-06
-7.894736842105263275e-01	1.439770657874429389e-08	1.413186096461001748e-05	8.049273619461546216e-11	1.414633916392495686e-05
-7.368421052631579649e-01	5.517291554012672175e-08	4.821823219377387686e-05	2.753903188997442328e-09	4.827615901250300408e-05
-6.842105263157894912e-01	1.857113186846068654e-07	1.418596315814889426e-04	5.914256498603991689e-08	1.421044854651596018e-04
-6.315789473684210176e-01	5.578279932688612657e-07	3.667791321886461711e-04	8.472394091799723016e-07	3.681841995910949778e-04
-5.789473684210526550e-01	1.515430936594443400e-06	8.468865262789277001e-04	8.521665185758458180e-06	8.569236224012806826e-04
-5.263157894736842923e-01	3.766298058199693727e-06	1.770302342748235032e-03	6.285485910396769850e-05	1.836923499910402425e-03
-4.736842105263158187e-01	8.647668238615587545e-06	3.389493547068017990e-03	3.528262248199142987e-04	3.750967440126548071e-03
-4.210526315789473450e-01	1.849976548605667990e-05	6.003935880950056134e-03	1.555996451948945744e-03	7.578432098385059178e-03
-3.684210526315789824e-01	3.714527407246103992e-05	9.924398403054349518e-03	5.541033633740036907e-03	1.550257731086684791e-02
-3.157894736842106198e-01	7.045089126386488011e-05	1.542385482111988809e-02	1.631611961616780820e-02	3.181042532855155730e-02
-2.631578947368421462e-01	1.269235541477247006e-04	2.268480210328064836e-02	4.055547597631584122e-02	6.336720163374420789e-02
-2.105263157894736725e-01	2.182740123824493861e-04	3.175458363340988299e-02	8.663852866406414333e-02	1.186113863098564730e-01
-1.578947368421053099e-01	3.598689595523798320e-04	4.251865451226318621e-02	1.616047166946263380e-01	2.044832401664419264e-01
-1.052631578947369473e-01	5.709930970265568190e-04	5.469740847948557222e-02	2.668713429693807537e-01	3.221397445458928921e-01
-5.263157894736847364e-02	8.748549834520532968e-04	6.786680579066003971e-02	3.949725605073728385e-01	4.637142212814849285e-01
0.000000000000000000e+00	1.298293530534254609e-03	8.149823890606162913e-02	5.296001061725302828e-01	6.123966386091260761e-01
5.263157894736836262e-02	1.871171852239351171e-03	9.500997567093077967e-02	6.495522999339882197e-01	7.464334474571583389e-01
1.052631578947367252e-01	2.625477213760441832e-03	1.078215269881481475e-01	7.349765566680237505e-01	8.454235608699323112e-01
1.578947368421053099e-01	3.594175452930593005e-03	1.194031564377321525e-01	7.730960689343387982e-01	8.960934008250014404e-01
2.105263157894736725e-01	4.809891707321460250e-03	1.293148566098833441e-01	7.611160240094235752e-01	8.952407723266283535e-01
2.631578947368420351e-01	6.303504168080156268e-03	1.372317302841833120e-01	7.056270491653711119e-01	8.491622836176345723e-01
3.157894736842103978e-01	8.102742985908018003e-03	1.429552096189479204e-01	6.194209709061230251e-01	7.704789235109789081e-01
3.684210526315787604e-01	1.023088282462801708e-02	1.464115131033858208e-01	5.173972367018560004e-01	6.740396326298697671e-01
4.210526315789473450e-01	1.270560637822590148e-02	1.476399983782496761e-01	4.130669543307003422e-01	5.734125590871759215e-01
4.736842105263157077e-01	1.553809955180442993e-02	1.467746264604337103e-01	3.164601120412698365e-01	4.787728380535079542e-01
5.263157894736840703e-01	1.873241929847196952e-02	1.440217359563152055e-01	2.335059442675561925e-01	3.962600995223433675e-01
5.789473684210526550e-01	2.228515454220755115e-02	1.396369136625700280e-01	1.664899411939195217e-01	3.284120093986971356e-01
6.315789473684210176e-01	2.618538110193541907e-02	1.339031211564279678e-01	1.150503903795979110e-01	2.751388926379612632e-01
6.842105263157893802e-01	3.041489449415874652e-02	1.271115464034681397e-01	7.726439088030497004e-02	2.347908317779318632e-01
7.368421052631577428e-01	3.494869084787028540e-02	1.195460026661616382e-01	5.055189920740284920e-02	2.050465927214347728e-01
7.894736842105261054e-01	3.975565634924484865e-02	1.114711579227616045e-01	3.229559025411252865e-02	1.835224045261189818e-01
8.421052631578946901e-01	4.479941966747081478e-02	1.031244736741761259e-01	2.018795202277055487e-02	1.681118453644174782e-01
8.947368421052630527e-01	5.003931940616957591e-02	9.471146279397238410e-02	1.237096063352853201e-02	1.571217428336704747e-01
9.473684210526314153e-01	5.543143927505917584e-02	8.640372574420705776e-02	7.444340562605763871e-03	1.492795055818720018e-01
1.000000000000000000e+00	6.092966676506599011e-02	7.833916870740378902e-02	4.406031011301105374e-03	1.436748664837708966e-01
1.052631578947368141e+00	6.648673598115004135e-02	7.062381973056792994e-02	2.568606022449758820e-03	1.396791617341677505e-01
1.105263157894736725e+00	7.205522130852928808e-02	6.333471563469142418e-02	1.476912413712667569e-03	1.368668493569333566e-01
1.157894736842105310e+00	7.758845519335355601e-02	5.652341312230752673e-02	8.385929745345064613e-04	1.349504612901956113e-01
1.210526315789473450e+00	8.304135003221443934e-02	5.021976695340768515e-02	4.707348715081972564e-04	1.337318518571303239e-01
1.263157894736842035e+00	8.837111061142784163e-02	4.443570565109034032e-02	2.615055630494585496e-04	1.330683218255676592e-01
1.315789473684210620e+00	9.353782944303073998e-02	3.916881433962959846e-02	1.439064784106867587e-04	1.328505502610710376e-01
1.368421052631578760e+00	9.850496252945890874e-02	3.440560155723740299e-02	7.851593996664346404e-05	1.329890800266629591e-01
1.421052631578947345e+00	1.032396874536890136e-01	3.012438106371268312e-02	4.250765691174545729e-05	1.334065761743134515e-01
1.473684210526315486e+00	1.077131492034233001e-01	2.629774115032442253e-02	2.285257563182076113e-05	1.340337429293795568e-01
1.526315789473684070e+00	1.119006018156442767e-01	2.289460404141497457e-02	1.220854516603991963e-05	1.348074144022252951e-01
1.578947368421052655e+00	1.157814558277357464e-01	1.988189839219307864e-02	6.485342356116020955e-06	1.356698395622849274e-01
1.631578947368420796e+00	1.193392427244837906e-01	1.722588050189682862e-02	3.427684158441031997e-06	1.365685509105390716e-01
1.684210526315789380e+00	1.225615081716990018e-01	1.489314646465224150e-02	1.803462568240606619e-06	1.374564580989194873e-01
1.736842105263157521e+00	1.254396459276408415e-01	1.285137966426395592e-02	9.450915376161840350e-07	1.382919706834424278e-01
1.789473684210526105e+00	1.279686840226276767e-01	1.106987712561599384e-02	4.935223086888889803e-07	1.390390546705523311e-01
1.842105263157894690e+00	1.301470341890507976e-01	9.519895344482817712e-03	2.569192912829764719e-07	1.396671864528249152e-01
1.894736842105262831e+00	1.319762146940771097e-01	8.174852163269269445e-03	1.333892169921096736e-07	1.401512002465633566e-01
1.947368421052631415e+00	1.334605557499700113e-01	7.010416659852082913e-03	6.909445058449193636e-08	1.404710415042726701e-01
2.000000000000000000e+00	1.346068956161266816e-01	6.004514306556183074e-03	3.572042817617981134e-08	1.406114456431110105e-01
2.052631578947368141e+00	1.354242744144684429e-01	5.137270127637585601e-03	1.843668901111913886e-08	1.405615629787950183e-01
2.105263157894736725e+00	1.359236315974277076e-01	4.390908415806406458e-03	9.503283310893411254e-09	1.403145495165174228e-01
2.157894736842105310e+00	1.361175119672302369e-01	3.749623857632185860e-03	4.893406214744140374e-09	1.398671407182686122e-01
2.210526315789473450e+00	1.360197841693710774e-01	3.199435701214814985e-03	2.517731709715961188e-09	1.392192223883176039e-01
2.263157894736842035e+00	1.356453746879418831e-01	2.728033874164848948e-03	1.294714327173714123e-09	1.383734098568210613e-01
2.315789473684210176e+00	1.350100195651263713e-01	2.324623697002485730e-03	6.655843278886484174e-10	1.373346439277132180e-01
2.368421052631578760e+00	1.341300353560968550e-01	1.979773993065535830e-03	3.421277135218943081e-10	1.361098096912901068e-01
2.421052631578947345e+00	1.330221102141080913e-01	1.685271920486240737e-03	1.758791868710628539e-10	1.347073823104735224e-01
2.473684210526315486e+00	1.317031154761783562e-01	1.433986692649511690e-03	9.044003036716490214e-11	1.331371022592678921e-01
2.526315789473684070e+00	1.301899376824142696e-01	1.219743460539024363e-03	4.652651122306119662e-11	1.314096811894797934e-01
2.578947368421052211e+00	1.284993306055260687e-01	1.037207957176672834e-03	2.394981337555933731e-11	1.295365385866525665e-01
2.631578947368420796e+00	1.266477865839297501e-01	8.817820096492890803e-04	1.233755618942832887e-11	1.275295686059166045e-01
2.684210526315789380e+00	1.246514262344299712e-01	7.495096720968904939e-04	6.361221884355809054e-12	1.254009359128880619e-01
2.736842105263157521e+00	1.225259054607060472e-01	6.369934929855976345e-04	3.283153461630951225e-12	1.231628989569747978e-01
2.789473684210526105e+00	1.202863385641385480e-01	5.413202765224983410e-04	1.696414628663740132e-12	1.208276588423574521e-01
2.842105263157894690e+00	1.179472361963708193e-01	4.599956102659237761e-04	8.776277224687642842e-13	1.184072318075143765e-01
2.894736842105262831e+00	1.155224568615932090e-01	3.908863919242650800e-04	4.546425423725189801e-13	1.159133432539721231e-01
2.947368421052631415e+00	1.130251706744462431e-01	3.321705845346924180e-04	2.358587362368668762e-13	1.133573412592167873e-01
3.000000000000000000e+00	1.104678341010955911e-01	2.822934500851016510e-04	1.225444929666064132e-13	1.107501275513032291e-01
3.052631578947368141e+00	1.078621744512444081e-01	2.399295489982447322e-04	6.377207914934674314e-14	1.081021040003064121e-01
3.105263157894736281e+00	1.052191829432756881e-01	2.039498405072850907e-04	3.324257955055639619e-14	1.054231327838162091e-01
3.157894736842105310e+00	1.025491152294879665e-01	1.733932721621436637e-04	1.735866070693895247e-14	1.027225085016674755e-01
3.210526315789473450e+00	9.986149834027342742e-02	1.474423021156188063e-04	9.080772522739886466e-15	1.000089406423981253e-01
3.263157894736841591e+00	9.716514308231552488e-02	1.254018530269803246e-04	4.759266967632101739e-15	9.729054493534726455e-02
3.315789473684210620e+00	9.446816100426003171e-02	1.066812497289658634e-04	2.499146079824931559e-15	9.457484225399148681e-02
3.368421052631578760e+00	9.177798512187995694e-02	9.077874315015357432e-05	1.314919838118630151e-15	9.186876386503142755e-02
3.421052631578946901e+00	8.910139367222105755e-02	7.726826972120959312e-05	6.932389957845375365e-16	8.917866194194297436e-02
3.473684210526315930e+00	8.644453624121706259e-02	6.578813829263915490e-05	3.662360912021126177e-16	8.651032437951006182e-02
3.526315789473684070e+00	8.381296168119801993e-02	5.603137535488820933e-05	1.938878480711255323e-16	8.386899305655309833e-02
3.578947368421052211e+00	8.121164730269317400e-02	4.773749414130666293e-05	1.028647904055843265e-16	8.125938479683457449e-02
3.631578947368421240e+00	7.864502888876814812e-02	4.068548418002495204e-05	5.469198286072573097e-17	7.868571437294821780e-02
3.684210526315789380e+00	7.611703113939446985e-02	3.468784527983365806e-05	2.914299369565494165e-17	7.615171898467433531e-02
3.736842105263157521e+00	7.363109820802697658e-02	2.958551406341053462e-05	1.556359219251903276e-17	7.366068372209040593e-02
3.789473684210525661e+00	7.119022404257925596e-02	2.524355229173549635e-05	8.330311011454020281e-18	7.121546759487100420e-02
3.842105263157894690e+00	6.879698228844766117e-02	2.154748465129032421e-05	4.468870262942339017e-18	6.881852977309894925e-02
3.894736842105262831e+00	6.645355555226033217e-02	1.840018968740784721e-05	2.402856972677185420e-18	6.647195574194772472e-02
3.947368421052630971e+00	6.416176386183360114e-02	1.571926143486045087e-05	1.294968804294576199e-18	6.417748312326845839e-02
4.000000000000000000e+00	6.192309219058888398e-02	1.343477127321733423e-05	6.995175440822197672e-19	6.193652696186210255e-02
4.052631578947368141e+00	5.973871694369978225e-02	1.148736985158635551e-05	3.787492086129582595e-19	5.975020431355136663e-02
4.105263157894736281e+00	5.760953132876415334e-02	9.826677794985148442e-06	2.055529981409799340e-19	5.761935800655913764e-02
4.157894736842105310e+00	5.553616955606091588e-02	8.409921511227785309e-06	1.118199476895261720e-19	5.554457947757215214e-02
4.210526315789473450e+00	5.351902983276435322e-02	7.200776930588080268e-06	6.097360908179250799e-20	5.352623060969494834e-02
4.263157894736841591e+00	5.155829613210133333e-02	6.168389578905782503e-06	3.332689102319518499e-20	5.156446452168023803e-02
4.315789473684210620e+00	4.965395873257848203e-02	5.286544138623159530e-06	1.825914881628785156e-20	4.965924527671711219e-02
4.368421052631578760e+00	4.780583353437169863e-02	4.532960705550117112e-06	1.002769407863229193e-20	4.781036649507725000e-02
4.421052631578946901e+00	4.601358016992674466e-02	3.888698401309304407e-06	5.520239507200941392e-21	4.601746886832805417e-02
4.473684210526315042e+00	4.427671893404752645e-02	3.337649938663780035e-06	3.046155380464165059e-21	4.428005658398618399e-02
4.526315789473684070e+00	4.259464656539239252e-02	2.866113233871055657e-06	1.684938310165739607e-21	4.259751267862626339e-02
4.578947368421052211e+00	4.096665091658747981e-02	2.462428281206019925e-06	9.342301643054607536e-22	4.096911334486868367e-02
4.631578947368420351e+00	3.939192455424418704e-02	2.116669305217581516e-06	5.192319417817285229e-22	3.939404122354940585e-02
4.684210526315789380e+00	3.786957733319987196e-02	1.820383733674895670e-06	2.892716569012040218e-22	3.787139771693354140e-02
4.736842105263157521e+00	3.639864799143892327e-02	1.566370829249966311e-06	1.615423182447697735e-22	3.640021436226817397e-02
4.789473684210525661e+00	3.497811481349012708e-02	1.348493915613045748e-06	9.042766883462254288e-23	3.497946330740574206e-02
4.842105263157894690e+00	3.360690541080231519e-02	1.161521063539922814e-06	5.073986385296212425e-23	3.360806693186585425e-02
4.894736842105262831e+00	3.228390566772254555e-02	1.000989890214655927e-06	2.853831002889089649e-23	3.228490665761276496e-02
4.947368421052630971e+00	3.100796790136447351e-02	8.630927917696302768e-07	1.608925670211878877e-23	3.100883099415624455e-02
5.000000000000000000e+00	2.977791828293717066e-02	7.445794936221486393e-07	9.092221689124627834e-24	2.977866286243079086e-02
5.052631578947368141e+00	2.859256356705582383e-02	6.426742809691163202e-07	5.150242201634169783e-24	2.859320624133679378e-02
5.105263157894736281e+00	2.745069717426976835e-02	5.550056761610475682e-07	2.924192552435071978e-24	2.745125217994592859e-02
5.157894736842105310e+00	2.635110467054550473e-02	4.795466718543131130e-07	1.664185855054057843e-24	2.635158421721735603e-02
5.210526315789473450e+00	2.529256868580142398e-02	4.145639183862563936e-07	9.493184253946236608e-25	2.529298324971980885e-02
5.263157894736841591e+00	2.427387331183191929e-02	3.585745088255385416e-07	5.427910996583733638e-25	2.427423188634074414e-02
5.315789473684210620e+00	2.329380801813248081e-02	3.103092124762039124e-07	3.110717571248288443e-25	2.329411832734495577e-02
5.368421052631578760e+00	2.235117112225371711e-02	2.686811830628837237e-07	1.786864755843293680e-25	2.235143980343677617e-02
5.421052631578946901e+00	2.144477284942129108e-02	2.327593163113835602e-07	1.028778914866713972e-25	2.144500560873760162e-02
5.473684210526315042e+00	2.057343801425370183e-02	2.017455573195143734e-07	5.936734130079280353e-26	2.057363975981102086e-02
5.526315789473684070e+00	1.973600835553489252e-02	1.749555645059090642e-07	3.433713829936611752e-26	1.973618331109939714e-02
5.578947368421052211e+00	1.893134455314972320e-02	1.518022270033643632e-07	1.990523057208380773e-26	1.893149635537672709e-02
5.631578947368420351e+00	1.815832795448208206e-02	1.317816086434411826e-07	1.156518286666914127e-26	1.815845973609072489e-02
5.684210526315789380e+00	1.741586203583244535e-02	1.144609562874259871e-07	6.734656269254840330e-27	1.741597649678873136e-02
5.736842105263157521e+00	1.670287362271075798e-02	9.946846499293734039e-08	3.930532367045119609e-27	1.670297309117575041e-02
5.789473684210525661e+00	1.601831389124298496e-02	8.648453888592518119e-08	2.299088144546251078e-27	1.601840037578187298e-02
5.842105263157894690e+00	1.536115917136951330e-02	7.523432591900709530e-08	1.347793586550917084e-27	1.536123440569543176e-02
5.894736842105262831e+00	1.473041157102789045e-02	6.548133802575545063e-08	7.918625690949899976e-28	1.473047705236591592e-02
5.947368421052630971e+00	1.412509943910513800e-02	5.702199644503103576e-08	4.662619698323639225e-28	1.412515646110158382e-02
6.000000000000000000e+00	1.354427768360235394e-02	4.968096596622175780e-08	2.751433066139970608e-28	1.354432736456832181e-02
6.052631578947368141e+00	1.298702796019311767e-02	4.330716219216959799e-08	1.627165269380883245e-28	1.298707126735530910e-02
6.105263157894736281e+00	1.245245874516346871e-02	3.777033318687088383e-08	9.643686118121157414e-29	1.245249651549665444e-02
6.157894736842104422e+00	1.193970530560108448e-02	3.295813153951377294e-08	5.727802624079647375e-29	1.193973826373262437e-02
6.210526315789473450e+00	1.144792957864841816e-02	2.877360533256772697e-08	3.409270435094998107e-29	1.144795835225374987e-02
6.263157894736841591e+00	1.097631997064999788e-02	2.513304708560334918e-08	2.033565254955963814e-29	1.097634510369708410e-02
6.315789473684209732e+00	1.052409108610399824e-02	2.196414874301222727e-08	1.215549978342877209e-29	1.052411305025274108e-02
6.368421052631578760e+00	1.009048339546849207e-02	1.920441842367923830e-08	7.281156114342351934e-30	1.009050259988691564e-02
6.421052631578946901e+00	9.674762850074559301e-03	1.679982115794551972e-08	4.370543337859542845e-30	9.674779649895718509e-03
6.473684210526315042e+00	9.276220451654788174e-03	1.470361137465423052e-08	2.628892436781623051e-30	9.276235155266161769e-03
6.526315789473684070e+00	8.894171783306649773e-03	1.287532961509612261e-08	1.584554639594317869e-30	8.894184658636263008e-03
6.578947368421052211e+00	8.527956508071123098e-03	1.127993996523959408e-08	9.570471766665365811e-31	8.527967788011087819e-03
6.631578947368420351e+00	8.176937840717686881e-03	9.887088117959576137e-09	5.792231330062637480e-31	8.176947727805805588e-03
6.684210526315789380e+00	7.840501997779070892e-03	8.670462892165004335e-09	3.512687948173697316e-31	7.840510668241963688e-03
6.736842105263157521e+00	7.518057630378066451e-03	7.607246521399924166e-09	2.134563388442235529e-31	7.518065237624587532e-03
6.789473684210525661e+00	7.209035243924907105e-03	6.677641144846004761e-09	1.299717743579030152e-31	7.209041921566052002e-03
6.842105263157894690e+00	6.912886608337460298e-03	5.864460743092141151e-09	7.929654054407451569e-32	6.912892472798202841e-03
6.894736842105262831e+00	6.629084162046115607e-03	5.152779305844484994e-09	4.847516929986261864e-32	6.629089314825421277e-03
6.947368421052630971e+00	6.357120412686692937e-03	4.529627338162703999e-09	2.969197148848383260e-32	6.357124942314030212e-03
7.000000000000000000e+00	6.096507337056324832e-03	3.983729939214043170e-09	1.822250407288153330e-32	6.096511320786264509e-03
7.052631578947368141e+00	5.846775782607675082e-03	3.505280651288567811e-09	1.120523894623209494e-32	5.846779287888326758e-03
7.105263157894736281e+00	5.607474872483399209e-03	3.085746101027539077e-09	6.903557860398446176e-33	5.607477958229500556e-03
7.157894736842104422e+00	5.378171415842369386e-03	2.717697160006765508e-09	4.261459313037671731e-33	5.378174133539529583e-03
7.210526315789472562e+00	5.158449325003756393e-03	2.394662955426158190e-09	2.635554598573687600e-33	5.158451719666712169e-03
7.263157894736842479e+00	4.947909040727212736e-03	2.111004578560981166e-09	1.633084899125836177e-33	4.947911151731790476e-03
7.315789473684210620e+00	4.746166966762175102e-03	1.861805781468465229e-09	1.013825895754597641e-33	4.746168828567957562e-03
7.368421052631578760e+00	4.552854914628752352e-03	1.642778332004921395e-09	6.305661958635258653e-34	4.552856557407084122e-03
7.421052631578946901e+00	4.367619559440533497e-03	1.450180022679120893e-09	3.929212466527025778e-34	4.367621009620556438e-03
7.473684210526315042e+00	4.190121907441443812e-03	1.280743608076716172e-09	2.452916259385506321e-34	4.190123188185052201e-03
7.526315789473683182e+00	4.020036775805162568e-03	1.131615185227481929e-09	1.534112432107585817e-34	4.020037907420348673e-03
7.578947368421051323e+00	3.857052285133259588e-03	1.000300737048154841e-09	9.612222532118094166e-35	3.857053285433996795e-03
7.631578947368421240e+00	3.700869364989700216e-03	8.846197357492367792e-10	6.033614076601297151e-35	3.700870249609435753e-03
7.684210526315789380e+00	3.551201272718913782e-03	7.826648550023955987e-10	3.794139315328023310e-35	3.551202055383769016e-03
7.736842105263157521e+00	3.407773125716208936e-03	6.927669702757951717e-10	2.390154784213078165e-35	3.407773818483179028e-03
7.789473684210525661e+00	3.270321447248028188e-03	6.134647390965578747e-10	1.508380074208880097e-35	3.270322060712767265e-03
7.842105263157893802e+00	3.138593725857375793e-03	5.434781496879248125e-10	9.535919601386332856e-36	3.138594269335525429e-03
7.894736842105261942e+00	3.012347988334647484e-03	4.816855096750126012e-10	6.039158971824367826e-36	3.012348470020157105e-03
7.947368421052631859e+00	2.891352386185503526e-03	4.271034182583600409e-10	3.831311919614170335e-36	2.891352813288921696e-03
8.000000000000000000e+00	2.775384795485325278e-03	3.788693270477140382e-10	2.434842289121323421e-36	2.775385174354652248e-03
8.052631578947368141e+00	2.664232429972872296e-03	3.362263480222839067e-10	1.550035251642444846e-36	2.664232766199220708e-03
8.105263157894736281e+00	2.557691467204084405e-03	2.985100130350939771e-10	9.884504288575760153e-37	2.557691765714097554e-03
8.157894736842104422e+00	2.455566687559572383e-03	2.651367289310576434e-10	6.314020510871435324e-37	2.455566952696301361e-03
8.210526315789472562e+00	2.357671125876440333e-03	2.355937065809262215e-10	4.040081095782418833e-37	2.357671361470146769e-03
8.263157894736842479e+00	2.263825735455273196e-03	2.094301716997440262e-10	2.589419606910117763e-37	2.263825944885445186e-03
8.315789473684210620e+00	2.173859064177381065e-03	1.862496908667325300e-10	1.662410685192663353e-37	2.173859250427072082e-03
8.368421052631578760e+00	2.087606942453718029e-03	1.657034682494497479e-10	1.069037812697761032e-37	2.087607108157186336e-03
8.421052631578946901e+00	2.004912182716869166e-03	1.474844876365088668e-10	6.885920648973763428e-38	2.004912330201356896e-03
8.473684210526315042e+00	1.925624290159040804e-03	1.313223909106566445e-10	4.442634035197746995e-38	1.925624421481431699e-03
8.526315789473683182e+00	1.849599184413042077e-03	1.169789984009948234e-10	2.870939574875866986e-38	1.849599301392040396e-03
8.578947368421051323e+00	1.776698931869298472e-03	1.042443889433076004e-10	1.858266468845221806e-38	1.776699036113687418e-03
8.631578947368421240e+00	1.706791488319270907e-03	9.293346821246583276e-11	1.204724729895742130e-38	1.706791581252738903e-03
8.684210526315789380e+00	1.639750451614868480e-03	8.288296319590154655e-11	7.822742928889129463e-39	1.639750534497831777e-03
8.736842105263157521e+00	1.575454824033659671e-03	7.394878874634920693e-11	5.087649963525725224e-39	1.575454897982448386e-03
8.789473684210525661e+00	1.513788784041300486e-03	6.600373915248249821e-11	3.314041062613143245e-39	1.513788850045039635e-03
8.842105263157893802e+00	1.454641467144993918e-03	5.893546374213763447e-11	2.162104296581574377e-39	1.454641526080457633e-03
8.894736842105261942e+00	1.397906755535153946e-03	5.264469080875643579e-11	1.412762359778677766e-39	1.397906808179844853e-03
8.947368421052631859e+00	1.343483076216583742e-03	4.704366873493483709e-11	9.245512112652459381e-40	1.343483123260252399e-03
9.000000000000000000e+00	1.291273207335221591e-03	4.205479717019611676e-11	6.059794552912883298e-40	1.291273249390018736e-03
9.052631578947368141e+00	1.241184092411632594e-03	3.760942458335016990e-11	3.977824550584391777e-40	1.241184130021057066e-03
9.105263157894736281e+00	1.193126662198490352e-03	3.364679152227909593e-11	2.615109610247497099e-40	1.193126695845281868e-03
9.157894736842104422e+00	1.147015663884962122e-03	3.011310153548685956e-11	1.721815071317774733e-40	1.147015693998063805e-03
9.210526315789472562e+00	1.102769497377693040e-03	2.696070399197902257e-11	1.135353925943843406e-40	1.102769524338397108e-03
9.263157894736840703e+00	1.060310058394568116e-03	2.414737502379058884e-11	7.497561362160285530e-41	1.060310082541943187e-03
9.315789473684210620e+00	1.019562588114302166e-03	2.163568454746265008e-11	4.958481228980675027e-41	1.019562609749986729e-03
9.368421052631578760e+00	9.804555291319091634e-04	1.939243883055282331e-11	3.284075337741021341e-41	9.804555485243479900e-04
9.421052631578946901e+00	9.429203874771535307e-04	1.738818938590334239e-11	2.178257836648282776e-41	9.429204048653429433e-04
9.473684210526315042e+00	9.068916004602467929e-04	1.559680012509240837e-11	1.446882181474835073e-41	9.068916160570469030e-04
9.526315789473683182e+00	8.723064101162109497e-04	1.399506570508452898e-11	9.624557363636082729e-42	8.723064241112766896e-04
9.578947368421051323e+00	8.391047420264266532e-04	1.256237487754075462e-11	6.411329709197833502e-42	8.391047545888015132e-04
9.631578947368421240e+00	8.072290893030301595e-04	1.128041341498706992e-11	4.276921437774816111e-42	8.072291005834436118e-04
9.684210526315789380e+00	7.766244015288723901e-04	1.013290185634520678e-11	2.857105951201704410e-42	7.766244116617741777e-04
9.736842105263157521e+00	7.472379784526862658e-04	9.105363898613956009e-12	1.911302629479276400e-42	7.472379875580501896e-04
9.789473684210525661e+00	7.190193682459916375e-04	8.184921772514115100e-12	1.280373757919256840e-42	7.190193764309133449e-04
9.842105263157893802e+00	6.919202701350695350e-04	7.360115387059883478e-12	8.589036620642117848e-43	6.919202774951849818e-04
9.894736842105261942e+00	6.658944412279041393e-04	6.620742419422632236e-12	5.769640378679391605e-43	6.658944478486465051e-04
9.947368421052630083e+00	6.408976073625268898e-04	5.957716869215083302e-12	3.881020005662889614e-43	6.408976133202438485e-04
1.000000000000000000e+01	6.168873778095544658e-04	5.362943896595951847e-12	2.614159860069002397e-43	6.168873831724982788e-04
1.005263157894736814e+01	5.938231636679235570e-04	4.829209026766452297e-12	1.763209153308371692e-43	5.938231684971326382e-04
1.010526315789473628e+01	5.716660997988575171e-04	4.350080034162144071e-12	1.190850617537298202e-43	5.716661041489376005e-04
1.015789473684210442e+01	5.503789701490232038e-04	3.919820022031527235e-12	8.053578007000874274e-44	5.503789740688431846e-04
1.021052631578947256e+01	5.299261363195307585e-04	3.533310390674339365e-12	5.453746849582855853e-44	5.299261398528411215e-04
1.026315789473684070e+01	5.102734692430428579e-04	3.185982543503868305e-12	3.698043577969273515e-44	5.102734724290253687e-04
1.031578947368421062e+01	4.913882838366214617e-04	2.873757316990951487e-12	2.510825140282402017e-44	4.913882867103789003e-04
1.036842105263157876e+01	4.732392765031755264e-04	2.592991240813486966e-12	1.706965664904506855e-44	4.732392790961667778e-04
1.042105263157894690e+01	4.557964653594852246e-04	2.340428840229925930e-12	1.161966166086020217e-44	4.557964676999140736e-04
1.047368421052631504e+01	4.390311330736482295e-04	2.113160285623518585e-12	7.919888992012246969e-45	4.390311351868085164e-04
1.052631578947368318e+01	4.229157721995119605e-04	1.908583775897426836e-12	5.405030932126549709e-45	4.229157741080957116e-04
1.057894736842105132e+01	4.074240329003179215e-04	1.724372114317150875e-12	3.693408467552197752e-45	4.074240346246900315e-04
1.063157894736842124e+01	3.925306729581122338e-04	1.558442998699452849e-12	2.526988016243135057e-45	3.925306745165552244e-04
1.068421052631578938e+01	3.782115099698261755e-04	1.408932603587942781e-12	1.731100787147258697e-45	3.782115113787588249e-04
1.073684210526315752e+01	3.644433756349622563e-04	1.274172081158148825e-12	1.187357573072883627e-45	3.644433769091343762e-04
1.078947368421052566e+01	3.512040720438654824e-04	1.152666650865964861e-12	8.154125639356530944e-46	3.512040731965320947e-04
1.084210526315789380e+01	3.384723298793264183e-04	1.043076985998579252e-12	5.606691953523186085e-46	3.384723309224034471e-04
1.089473684210526194e+01	3.262277684479348476e-04	9.442026389283527660e-13	3.859812139996819747e-46	3.262277693921374630e-04
1.094736842105263008e+01	3.144508574611662791e-04	8.549672765484871385e-13	2.660434634340118063e-46	3.144508583161335804e-04
1.100000000000000000e+01	3.031228804895650633e-04	7.744055235628343416e-13	1.835958137512175965e-46	3.031228812639706139e-04
1.105263157894736814e+01	2.922259000166527458e-04	7.016512344276292148e-13	1.268508965727658532e-46	2.922259007183039938e-04
1.110526315789473628e+01	2.817427240223292057e-04	6.359270351676260330e-13	8.774891345833485334e-47	2.817427246582562264e-04
1.115789473684210442e+01	2.716568740285640448e-04	5.765349943353352188e-13	6.077210416739960262e-47	2.716568746050990126e-04
1.121052631578947256e+01	2.619525545430479037e-04	5.228482983320152018e-13	4.213839832468739608e-47	2.619525550658962157e-04
1.126315789473684070e+01	2.526146238392675881e-04	4.743038204118512806e-13	2.925229395613038976e-47	2.526146243135713983e-04
1.131578947368421062e+01	2.436285660141295742e-04	4.303954851649204095e-13	2.033044771790487442e-47	2.436285664445250667e-04
1.136842105263157876e+01	2.349804642668151540e-04	3.906683413114816451e-13	1.414607787381767203e-47	2.349804646574835002e-04
1.142105263157894690e+01	2.266569753449857317e-04	3.547132654097592915e-13	9.854265010056003472e-48	2.266569756996990065e-04
1.147368421052631504e+01	2.186453051068452025e-04	3.221622277299007310e-13	6.872401900293359677e-48	2.186453054290074484e-04
1.152631578947368318e+01	2.109331851497706046e-04	2.926840592088266564e-13	4.798284901518601445e-48	2.109331854424546673e-04
1.157894736842105132e+01	2.035088504584242825e-04	2.659806651904169808e-13	3.353928172814459125e-48	2.035088507244049607e-04
1.163157894736842124e+01	1.963610180272926434e-04	2.417836376734041329e-13	2.346976967916319977e-48	1.963610182690762602e-04
1.168421052631578938e+01	1.894788664146059714e-04	2.198512231257835360e-13	1.644176220994371068e-48	1.894788666344572083e-04
1.173684210526315752e+01	1.828520161864686459e-04	1.999656076579025427e-13	1.153106733307522314e-48	1.828520163864342596e-04
1.178947368421052566e+01	1.764705112118585396e-04	1.819304855464993036e-13	8.095980081090472654e-49	1.764705113937890194e-04
1.184210526315789380e+01	1.703248007708791755e-04	1.655688808300430240e-13	5.690433099917192910e-49	1.703248009364480688e-04
1.189473684210526194e+01	1.644057224403262395e-04	1.507211950060799150e-13	4.004002995124479649e-49	1.644057225910474447e-04
1.194736842105263008e+01	1.587044857222079418e-04	1.372434568016489717e-13	2.820420622279431405e-49	1.587044858594514028e-04
1.200000000000000000e+01	1.532126563823889894e-04	1.250057526004959631e-13	1.988845479415101334e-49	1.532126565073947623e-04
1.205263157894736814e+01	1.479221414679802993e-04	1.138908184329997167e-13	1.403954896758864775e-49	1.479221415818711026e-04
1.210526315789473628e+01	1.428251749734939615e-04	1.037927764996144874e-13	9.921275796446222645e-50	1.428251750772867497e-04
1.215789473684210442e+01	1.379143041271063599e-04	9.461600103506254382e-14	7.018454109926004414e-50	1.379143042217223524e-04
1.221052631578947256e+01	1.331823762696634572e-04	8.627409995461663159e-14	4.970182385594204260e-50	1.331823763559375712e-04
1.226315789473684070e+01	1.286225263002546281e-04	7.868900017810509661e-14	3.523363662741494266e-50	1.286225263789436365e-04
1.231578947368421062e+01	1.242281646633723916e-04	7.179012582214634107e-14	2.500312464055607556e-50	1.242281647351625132e-04
1.236842105263157876e+01	1.199929658537695482e-04	6.551365960434252205e-14	1.776152194398230884e-50	1.199929659192832098e-04
1.242105263157894690e+01	1.159108574161990551e-04	5.980187883056051958e-14	1.263026814068311565e-50	1.159108574760009364e-04
1.247368421052631504e+01	1.119760094182363865e-04	5.460255825209903960e-14	8.990604953799434203e-51	1.119760094728389492e-04
1.252631578947368318e+01	1.081828243753495480e-04	4.986843289581781400e-14	6.406291230533920611e-51	1.081828244252179826e-04
1.257894736842105132e+01	1.045259276083276536e-04	4.555671469826887178e-14	4.569443861956959557e-51	1.045259276538843652e-04
1.263157894736841946e+01	1.010001580140447626e-04	4.162865742424428027e-14	3.262544376837527183e-51	1.010001580556734097e-04
1.268421052631578938e+01	9.760055923139953813e-05	3.804916492965147799e-14	2.331757859689950865e-51	9.760055926944870535e-05
1.273684210526315752e+01	9.432237118507723166e-05	3.478643834588655265e-14	1.668176342212118897e-51	9.432237121986366862e-05
1.278947368421052566e+01	9.116102199054777332e-05	3.181165822475919175e-14	1.194619278338897568e-51	9.116102202235943058e-05
1.284210526315789380e+01	8.811212020446522312e-05	2.909869809557041471e-14	8.563350451897541161e-52	8.811212023356392194e-05
1.289473684210526194e+01	8.517144740533297103e-05	2.662386625456411328e-14	6.144437882109983298e-52	8.517144743195684286e-05
1.294736842105263008e+01	8.233495108996835283e-05	2.436567293640110378e-14	4.413086728936632340e-52	8.233495111433403483e-05
1.300000000000000000e+01	7.959873787196000401e-05	2.230462031186280972e-14	3.172650791491339582e-52	7.959873789426461768e-05
1.305263157894736814e+01	7.695906696891192185e-05	2.042301301939076585e-14	2.283070108228855377e-52	7.695906698933492975e-05
1.310526315789473628e+01	7.441234396586837989e-05	1.870478717371203202e-14	1.644489354656975941e-52	7.441234398457317130e-05
1.315789473684210442e+01	7.195511484286099479e-05	1.713535600567560805e-14	1.185647047957437800e-52	7.195511485999634934e-05
1.321052631578947256e+01	6.958406025507475026e-05	1.570147047617745362e-14	8.556379439435449264e-53	6.958406027077622034e-05
1.326315789473684070e+01	6.729599005462366407e-05	1.439109337606397644e-14	6.180628378867819235e-53	6.729599006901476740e-05
1.331578947368420884e+01	6.508783804342893207e-05	1.319328557529229768e-14	4.468697555258358713e-53	6.508783805662220884e-05
1.336842105263157876e+01	6.295665694715269509e-05	1.209810322024851891e-14	3.233946225619350054e-53	6.295665695925079213e-05
1.342105263157894690e+01	6.089961360058920360e-05	1.109650479968317402e-14	2.342534044534645524e-53	6.089961361168570790e-05
1.347368421052631504e+01	5.891398433534327959e-05	1.018026710869056957e-14	1.698392701848726481e-53	5.891398434552354497e-05
1.352631578947368318e+01	5.699715056103052461e-05	9.341909237880128519e-15	1.232500838118065817e-53	5.699715057037243066e-05
1.357894736842105132e+01	5.514659453162014629e-05	8.574623802538450849e-15	8.952226695420855120e-54	5.514659454019476924e-05
1.363157894736841946e+01	5.335989528892066502e-05	7.872214705233730138e-15	6.508299203464842945e-54	5.335989529679288081e-05
1.368421052631578938e+01	5.163472477555470434e-05	7.229040795902778215e-15	4.735811511730012066e-54	5.163472478278374430e-05
1.373684210526315752e+01	4.996884411011238113e-05	6.639964856838069413e-15	3.449130695853331810e-54	4.996884411675234694e-05
1.378947368421052566e+01	4.836010001749378300e-05	6.100307396905393721e-15	2.514265509745188299e-54	4.836010002359408718e-05
1.384210526315789380e+01	4.680642140776451743e-05	5.605804790452161288e-15	1.834411590010601445e-54	4.680642141337032377e-05
1.389473684210526194e+01	4.530581609713599646e-05	5.152571342305499423e-15	1.339567268109623834e-54	4.530581610228857242e-05
1.394736842105263008e+01	4.385636766497121004e-05	4.737064901553088456e-15	9.790667700657158092e-55	4.385636766970827906e-05
1.400000000000000000e+01	4.245623244097935486e-05	4.356055683925887795e-15	7.162062394359740909e-55	4.245623244533540814e-05
1.405263157894736814e+01	4.110363661702532708e-05	4.006597995988644298e-15	5.243724606274182279e-55	4.110363662103192167e-05
1.410526315789473628e+01	3.979687347822136255e-05	3.686004584380880962e-15	3.842515516930336544e-55	3.979687348190736533e-05
1.415789473684210442e+01	3.853430074820605712e-05	3.391823360376977840e-15	2.818145259940801425e-55	3.853430075159788198e-05
1.421052631578947256e+01	3.731433804373367321e-05	3.121816274360844179e-15	2.068621978616503023e-55	3.731433804685549107e-05
1.426315789473684070e+01	3.613546443392169204e-05	2.873940136712998726e-15	1.519731793391186022e-55	3.613546443679563417e-05
1.431578947368420884e+01	3.499621609969472000e-05	2.646329201330703326e-15	1.117426259420819566e-55	3.499621610234105422e-05
1.436842105263157876e+01	3.389518408917065141e-05	2.437279345772285907e-15	8.223088710022122326e-56	3.389518409160793112e-05
1.442105263157894690e+01	3.283101216491293473e-05	2.245233698025546753e-15	6.056383116075722493e-56	3.283101216715816835e-05
1.447368421052631504e+01	3.180239473915547066e-05	2.068769574331151627e-15	4.464286571158185817e-56	3.180239474122423683e-05
1.452631578947368318e+01	3.080807489327485048e-05	1.906586605502328781e-15	3.293436259438867214e-56	3.080807489518144033e-05
1.457894736842105132e+01	2.984684247794718197e-05	1.757495940914164363e-15	2.431661166550674730e-56	2.984684247970467369e-05
1.463157894736841946e+01	2.891753229058212989e-05	1.620410429918608643e-15	1.796849053264859858e-56	2.891753229220254119e-05
1.468421052631578938e+01	2.801902232677677711e-05	1.494335689991442169e-15	1.328841016262479058e-56	2.801902232827111603e-05
1.473684210526315752e+01	2.715023210267004656e-05	1.378361979534053800e-15	9.835252537225606499e-57	2.715023210404840634e-05
1.478947368421052566e+01	2.631012104521804226e-05	1.271656801034389744e-15	7.285296803213282037e-57	2.631012104648969960e-05
1.484210526315789380e+01	2.549768694753576446e-05	1.173458167316023315e-15	5.400779189486382230e-57	2.549768694870922358e-05
1.489473684210526194e+01	2.471196448657853539e-05	1.083068469950107649e-15	4.006925240979219344e-57	2.471196448766160253e-05
1.494736842105263008e+01	2.395202380055066238e-05	9.998488946382152426e-16	2.975157253712080321e-57	2.395202380155051023e-05
1.500000000000000000e+01	2.321696912354474269e-05	9.232143335546013982e-16	2.210806403435894347e-57	2.321696912446795778e-05
1.505263157894736636e+01	2.250593747502133046e-05	8.526287493200415799e-16	1.644113714340819511e-57	2.250593747587396060e-05
1.510526315789473628e+01	2.181809740184123813e-05	7.876009495134126917e-16	1.223634182552426664e-57	2.181809740262883647e-05
1.515789473684210265e+01	2.115264777066401961e-05	7.276807344571713897e-16	9.113983391175473096e-58	2.115264777139169884e-05
1.521052631578947256e+01	2.050881660861610651e-05	6.724553844767739313e-16	6.793600968840822357e-58	2.050881660928856258e-05
1.526315789473684248e+01	1.988585999022657070e-05	6.215464559691614348e-16	5.067868107866787264e-58	1.988585999084812008e-05
1.531578947368420884e+01	1.928306096871048949e-05	5.746068584522529872e-16	3.783400802161067860e-58	1.928306096928509292e-05
1.536842105263157876e+01	1.869972854976524005e-05	5.313181873361654766e-16	2.826633494590174123e-58	1.869972855029656010e-05
1.542105263157894512e+01	1.813519670612171963e-05	4.913882894825242025e-16	2.113416466413081970e-58	1.813519670661310716e-05
1.547368421052631504e+01	1.758882343116836223e-05	4.545490407250508693e-16	1.581348011240832090e-58	1.758882343162291399e-05
1.552631578947368496e+01	1.705998983003752852e-05	4.205543164330447326e-16	1.184117963945409642e-58	1.705998983045808377e-05
1.557894736842105132e+01	1.654809924661259797e-05	3.891781379290702079e-16	8.873316998064064812e-59	1.654809924700177573e-05
1.563157894736842124e+01	1.605257642497966928e-05	3.602129791398238461e-16	6.654247054728411679e-59	1.605257642533988190e-05
1.568421052631578760e+01	1.557286670391048295e-05	3.334682192805274954e-16	4.993811401564591549e-59	1.557286670424394966e-05
1.573684210526315752e+01	1.510843524302350696e-05	3.087687286622026589e-16	3.750455781633410072e-59	1.510843524333227419e-05
1.578947368421052388e+01	1.465876627932686273e-05	2.859535758803802968e-16	2.818727399216397784e-59	1.465876627961281766e-05
1.584210526315789380e+01	1.422336241290267758e-05	2.648748457046100854e-16	2.120008723756758659e-59	1.422336241316755156e-05
1.589473684210526372e+01	1.380174392054418013e-05	2.453965579509434938e-16	1.595644730735446986e-59	1.380174392078957574e-05
1.594736842105263008e+01	1.339344809620713295e-05	2.273936784933359313e-16	1.201841485780399404e-59	1.339344809643452741e-05
1.600000000000000000e+01	1.299802861718517649e-05	2.107512143634675203e-16	9.058766728628795986e-60	1.299802861739592675e-05
1.605263157894736636e+01	1.261505493496580214e-05	1.953633856090136008e-16	6.832825520741892647e-60	1.261505493516116690e-05
1.610526315789473628e+01	1.224411168976497891e-05	1.811328672349810678e-16	5.157502401167724958e-60	1.224411168994611183e-05
1.615789473684210265e+01	1.188479814778350152e-05	1.679700951474170047e-16	3.895694520579548797e-60	1.188479814795147154e-05
1.621052631578947256e+01	1.153672766026633255e-05	1.557926305593162687e-16	2.944660312958299195e-60	1.153672766042212393e-05
1.626315789473684248e+01	1.119952714348500173e-05	1.445245778098383771e-16	2.227352123810790460e-60	1.119952714362952588e-05
1.631578947368420884e+01	1.087283657880089657e-05	1.340960509946452524e-16	1.685949075488794919e-60	1.087283657893499205e-05
1.636842105263157876e+01	1.055630853200104109e-05	1.244426852114260293e-16	1.277028106648763719e-60	1.055630853212548378e-05
1.642105263157894512e+01	1.024960769113317913e-05	1.155051885941964765e-16	9.679556015924790448e-61	1.024960769124868563e-05
1.647368421052631504e+01	9.952410422097414402e-06	1.072289316461682039e-16	7.341891362229121151e-61	9.952410422204643691e-06
1.652631578947368496e+01	9.664404341285066113e-06	9.956357068699477421e-17	5.572583343720874422e-61	9.664404341384629754e-06
1.657894736842105132e+01	9.385287904581623552e-06	9.246270250863796203e-17	4.232528294925101559e-61	9.385287904674085668e-06
1.663157894736842124e+01	9.114770012082063538e-06	8.588354758774368403e-17	3.216891651315260339e-61	9.114770012167947597e-06
1.668421052631578760e+01	8.852569627892207540e-06	7.978665943329123309e-17	2.446610638037263078e-61	8.852569627971994655e-06
1.673684210526315752e+01	8.598415414415458573e-06	7.413565785861770886e-17	1.862017485570061479e-61	8.598415414489594285e-06
1.678947368421052388e+01	8.352045380550273800e-06	6.889698415855247646e-17	1.418050624209618681e-61	8.352045380619169766e-06
1.684210526315789380e+01	8.113206543246368222e-06	6.403967634701156060e-17	1.080655894249674644e-61	8.113206543310407301e-06
1.689473684210526372e+01	7.881654601890779048e-06	5.953516276957056951e-17	8.240801699647257365e-62	7.881654601950313605e-06
1.694736842105263008e+01	7.657153625016934677e-06	5.535707255062034594e-17	6.288346893351059931e-62	7.657153625072291668e-06
1.700000000000000000e+01	7.439475748849695381e-06	5.148106146703584989e-17	4.801613102339676648e-62	7.439475748901176349e-06
1.705263157894736636e+01	7.228400887221066755e-06	4.788465196095755224e-17	3.668767095508048058e-62	7.228400887268951221e-06
1.710526315789473628e+01	7.023716452408129430e-06	4.454708611436222539e-17	2.805007978731204844e-62	7.023716452452676587e-06
1.715789473684210265e+01	6.825217086465054795e-06	4.144919050856688359e-17	2.145990130561335989e-62	6.825217086506503505e-06
1.721052631578947256e+01	6.632704402637013372e-06	3.857325198345798108e-17	1.642856728067158083e-62	6.632704402675586406e-06
1.726315789473684248e+01	6.445986736462035241e-06	3.590290339494633712e-17	1.258486934863273506e-62	6.445986736497938426e-06
1.731578947368420884e+01	6.264878906181252632e-06	3.342301854552687870e-17	9.646582656915908392e-63	6.264878906214675705e-06
1.736842105263157876e+01	6.089201982094873475e-06	3.111961553261594694e-17	7.398995164619235063e-63	6.089201982125992618e-06
1.742105263157894512e+01	5.918783064515247980e-06	2.897976782305959662e-17	5.678651247121825964e-63	5.918783064544228365e-06
1.747368421052631504e+01	5.753455069982137684e-06	2.699152242043814130e-17	4.361035135944845148e-63	5.753455070009129236e-06
1.752631578947368496e+01	5.593056525420102531e-06	2.514382454499758880e-17	3.351233208392137739e-63	5.593056525445245857e-06
1.757894736842105132e+01	5.437431369929208267e-06	2.342644829466384724e-17	2.576850031918718271e-63	5.437431369952635505e-06
1.763157894736842124e+01	5.286428763914146070e-06	2.182993280006045695e-17	1.982630690755956210e-63	5.286428763935975803e-06
1.768421052631578760e+01	5.139902905267790701e-06	2.034552342709150624e-17	1.526375759591030864e-63	5.139902905288136432e-06
1.773684210526315752e+01	4.997712852337213192e-06	1.896511761782826230e-17	1.175836201700497685e-63	4.997712852356178260e-06
1.778947368421052388e+01	4.859722353410639364e-06	1.768121499444821722e-17	9.063516070431740907e-64	4.859722353428320330e-06
1.784210526315789380e+01	4.725799682474628178e-06	1.648687138207566592e-17	6.990526696380321860e-64	4.725799682491114828e-06
1.789473684210526372e+01	4.595817481000846500e-06	1.537565643485900130e-17	5.394922320480302423e-64	4.595817481016222689e-06
1.794736842105263008e+01	4.469652605530847067e-06	1.434161457566242340e-17	4.166020561031165904e-64	4.469652605545189029e-06
1.800000000000000000e+01	4.347185980837386970e-06	1.337922898361702467e-17	3.218973151720335853e-64	4.347185980850765855e-06
1.805263157894736636e+01	4.228302458449008830e-06	1.248338838561505279e-17	2.488696035131006381e-64	4.228302458461492402e-06
1.810526315789473628e+01	4.112890680332955215e-06	1.164935642783342461e-17	1.925234986127807191e-64	4.112890680344604459e-06
1.815789473684210265e+01	4.000842947540556866e-06	1.087274342170488982e-17	1.490225058499734761e-64	4.000842947551429381e-06
1.821052631578947256e+01	3.892055093625709187e-06	1.014948027553389043e-17	1.154184008877073827e-64	3.892055093635858335e-06
1.826315789473684248e+01	3.786426362655788144e-06	9.475794438349249586e-18	8.944419770966268135e-65	3.786426362665263902e-06
1.831578947368420884e+01	3.683859291640414747e-06	8.848187696678392181e-18	6.935568797441366350e-65	3.683859291649262853e-06
1.836842105263157876e+01	3.584259597211284331e-06	8.263415677859519062e-18	5.381008226208292730e-65	3.584259597219547561e-06
1.842105263157894512e+01	3.487536066392255694e-06	7.718468925358964822e-18	4.177300957812362954e-65	3.487536066399974281e-06
1.847368421052631504e+01	3.393600451305348226e-06	7.210555422429678758e-18	3.244720533627031083e-65	3.393600451312558594e-06
1.852631578947368141e+01	3.302367367664634806e-06	6.737084450418961985e-18	2.521779687608788474e-65	3.302367367671371683e-06
1.857894736842105132e+01	3.213754196915330394e-06	6.295651677179824980e-18	1.961029828521658435e-65	3.213754196921626390e-06
1.863157894736842124e+01	3.127680991881511748e-06	5.884025379431654341e-18	1.525834306010737637e-65	3.127680991887395663e-06
1.868421052631578760e+01	3.044070385790812658e-06	5.500133710623752732e-18	1.187888236710239863e-65	3.044070385796312866e-06
1.873684210526315752e+01	2.962847504549714413e-06	5.142052932920232510e-18	9.253110303131567967e-66	2.962847504554856327e-06
1.878947368421052388e+01	2.883939882148207125e-06	4.807996538423398945e-18	7.211785065069398580e-66	2.883939882153015308e-06
1.884210526315789380e+01	2.807277379076833932e-06	4.496305190708486983e-18	5.623926318776964589e-66	2.807277379081330407e-06
1.889473684210526372e+01	2.732792103644228438e-06	4.205437423223282870e-18	4.388107132238791275e-66	2.732792103648433956e-06
1.894736842105263008e+01	2.660418336087091075e-06	3.933961036132326036e-18	3.425740970623476850e-66	2.660418336091025120e-06
1.900000000000000000e+01	2.590092455369105022e-06	3.680545137809484385e-18	2.675903672075343062e-66	2.590092455372785380e-06
1.905263157894736636e+01	2.521752868569204301e-06	3.443952781429277228e-18	2.091337111814315804e-66	2.521752868572648337e-06
1.910526315789473628e+01	2.455339942763203225e-06	3.223034151009673316e-18	1.635363104957271138e-66	2.455339942766426185e-06
1.915789473684210265e+01	2.390795939306906963e-06	3.016720254850630241e-18	1.279498859828127874e-66	2.390795939309923671e-06
1.921052631578947256e+01	2.328064950432071413e-06	2.824017087609193403e-18	1.001613450528499828e-66	2.328064950434895421e-06
1.926315789473684248e+01	2.267092838070057597e-06	2.644000225288955085e-18	7.845017502168265104e-67	2.267092838072701610e-06
1.931578947368420884e+01	2.207827174821369924e-06	2.475809820212033899e-18	6.147806689756938625e-67	2.207827174823845801e-06
1.936842105263157876e+01	2.150217186992191157e-06	2.318645965608669380e-18	4.820343715927785789e-67	2.150217186994509910e-06
1.942105263157894512e+01	2.094213699622459560e-06	2.171764401824667475e-18	3.781519409495977710e-67	2.094213699624631352e-06
1.947368421052631504e+01	2.039769083432335902e-06	2.034472538318032716e-18	2.968138734777867108e-67	2.039769083434370475e-06
1.952631578947368141e+01	1.986837203617275830e-06	1.906125767620849554e-18	2.330937418099977802e-67	1.986837203619182078e-06
1.957894736842105132e+01	1.935373370424122414e-06	1.786124049282852369e-18	1.831490243549014244e-67	1.935373370425908383e-06
1.963157894736842124e+01	1.885334291443568241e-06	1.673908743510829780e-18	1.439810098042872148e-67	1.885334291445242190e-06
1.968421052631578760e+01	1.836678025556432396e-06	1.568959675779866594e-18	1.132482415702265024e-67	1.836678025558001313e-06
1.973684210526315752e+01	1.789363938473936766e-06	1.470792415132413175e-18	8.912148388772594720e-68	1.789363938475407639e-06
1.978947368421052388e+01	1.743352659814139496e-06	1.378955750206317723e-18	7.017090678991706344e-68	1.743352659815518465e-06
1.984210526315789380e+01	1.698606041658957249e-06	1.293029348255078751e-18	5.527828510453586244e-68	1.698606041660250244e-06
1.989473684210526372e+01	1.655087118538466157e-06	1.212621583549445523e-18	4.356862836685446137e-68	1.655087118539678685e-06
1.994736842105263008e+01	1.612760068790853307e-06	1.137367522587310709e-18	3.435691287808838089e-68	1.612760068791990661e-06
2.000000000000000000e+01	1.571590177248630600e-06	1.066927054495316172e-18	2.710655783335430786e-68	1.571590177249697438e-06
