# Supplementary material for: Real-time single-molecule 3D tracking in E. coli based on cross-entropy minimization
Source: Nat Commun. 2023 Mar 11;14:1336. doi: 10.1038/s41467-023-36879-1 (PMC10008558; doi:10.1038/s41467-023-36879-1)
Supplement: Supplementary file 3 — Source Data [file 41467_2023_36879_MOESM3_ESM.zip › SourceData/Sup_Fig_16_TrajSimulation/Fig_data/20220429_EXP-22-BL9416/Hist_Bin_Den_Simulation.csv]

D[um2s-1]	Density
-9.736842105263158187e-01	0.000000000000000000e+00
-9.210526315789473450e-01	0.000000000000000000e+00
-8.684210526315789824e-01	0.000000000000000000e+00
-8.157894736842105088e-01	0.000000000000000000e+00
-7.631578947368421462e-01	0.000000000000000000e+00
-7.105263157894736725e-01	5.931938807368086763e-03
-6.578947368421053099e-01	0.000000000000000000e+00
-6.052631578947368363e-01	1.186387761473619781e-02
-5.526315789473684736e-01	0.000000000000000000e+00
-5.000000000000000000e-01	0.000000000000000000e+00
-4.473684210526315819e-01	0.000000000000000000e+00
-3.947368421052631637e-01	1.779581642210429845e-02
-3.421052631578948011e-01	5.931938807368098907e-03
-2.894736842105263830e-01	4.745551045894469411e-02
-2.368421052631579093e-01	7.711520449578512792e-02
-1.842105263157894912e-01	1.067748985326257838e-01
-1.315789473684211286e-01	1.127068373399938844e-01
-7.894736842105271046e-02	4.033718389010298444e-01
-2.631578947368423682e-02	4.686231657820787988e-01
2.631578947368418131e-02	6.703090852325951365e-01
7.894736842105254393e-02	7.533562285357485733e-01
1.315789473684210176e-01	6.703090852325923610e-01
1.842105263157894912e-01	7.355604121136443130e-01
2.368421052631578538e-01	7.355604121136443130e-01
2.894736842105262165e-01	6.762410240399632233e-01
3.421052631578945791e-01	6.703090852325951365e-01
3.947368421052630527e-01	4.567592881673416816e-01
4.473684210526315264e-01	4.093037777083988193e-01
4.999999999999998890e-01	3.618482672494540697e-01
5.526315789473683626e-01	3.855760224789248070e-01
6.052631578947368363e-01	2.788011239463006885e-01
6.578947368421051989e-01	3.203246955978773514e-01
7.105263157894735615e-01	1.838901030284110782e-01
7.631578947368419241e-01	1.957539806431472518e-01
8.157894736842103978e-01	2.016859194505145059e-01
8.684210526315788714e-01	1.898220418357791650e-01
9.210526315789472340e-01	1.601623477989386757e-01
9.736842105263157077e-01	1.542304089915699228e-01
1.026315789473684070e+00	1.601623477989393418e-01
1.078947368421052433e+00	1.245707149547295445e-01
1.131578947368421018e+00	1.423665313768337770e-01
1.184210526315789380e+00	1.838901030284118554e-01
1.236842105263157743e+00	1.305026537620976312e-01
1.289473684210526327e+00	9.491102091788918005e-02
1.342105263157894690e+00	1.423665313768349705e-01
1.394736842105263053e+00	1.423665313768337770e-01
1.447368421052631415e+00	1.601623477989393418e-01
1.499999999999999778e+00	1.245707149547295445e-01
1.552631578947368363e+00	8.897908211052110716e-02
1.605263157894736725e+00	1.423665313768349705e-01
1.657894736842105088e+00	1.423665313768337770e-01
1.710526315789473450e+00	1.660942866063074841e-01
1.763157894736841813e+00	1.364345925694656902e-01
1.815789473684210398e+00	1.957539806431464469e-01
1.868421052631578760e+00	1.482984701842031128e-01
1.921052631578947123e+00	1.720262254136741553e-01
1.973684210526315708e+00	1.779581642210422143e-01
2.026315789473684070e+00	1.542304089915712273e-01
2.078947368421052211e+00	1.838901030284103011e-01
2.131578947368421240e+00	1.601623477989380095e-01
2.184210526315789380e+00	1.364345925694668560e-01
2.236842105263157521e+00	1.779581642210422143e-01
2.289473684210526105e+00	1.779581642210437409e-01
2.342105263157894690e+00	2.076178582578825926e-01
2.394736842105262831e+00	1.601623477989380095e-01
2.447368421052631415e+00	1.364345925694668560e-01
2.500000000000000000e+00	1.186387761473614716e-01
2.552631578947368141e+00	1.127068373399943563e-01
2.605263157894736281e+00	1.482984701842018360e-01
2.657894736842105310e+00	9.491102091788918005e-02
2.710526315789473450e+00	1.482984701842031128e-01
2.763157894736841591e+00	1.601623477989380095e-01
2.815789473684210620e+00	1.305026537620976312e-01
2.868421052631578760e+00	1.720262254136755986e-01
2.921052631578946901e+00	1.601623477989380095e-01
2.973684210526315930e+00	1.186387761473614716e-01
3.026315789473684070e+00	9.491102091788999884e-02
3.078947368421052211e+00	1.008429597252580995e-01
3.131578947368420796e+00	1.186387761473604863e-01
3.184210526315789380e+00	1.364345925694668560e-01
3.236842105263157521e+00	1.305026537620987137e-01
3.289473684210526105e+00	1.008429597252564064e-01
3.342105263157894690e+00	1.127068373399943563e-01
3.394736842105262831e+00	9.491102091788999884e-02
3.447368421052631415e+00	7.711520449578430914e-02
3.500000000000000000e+00	1.186387761473624847e-01
3.552631578947368141e+00	1.245707149547305992e-01
3.605263157894736725e+00	8.304714330315234039e-02
3.657894736842105310e+00	1.067748985326262279e-01
3.710526315789473450e+00	8.897908211052187044e-02
3.763157894736841591e+00	7.711520449578561365e-02
3.815789473684210176e+00	1.186387761473604863e-01
3.868421052631578760e+00	7.711520449578561365e-02
3.921052631578946901e+00	4.745551045894499942e-02
3.973684210526315486e+00	1.245707149547285036e-01
4.026315789473684070e+00	5.931938807368124233e-02
4.078947368421052211e+00	8.304714330315374204e-02
4.131578947368421240e+00	1.067748985326244376e-01
4.184210526315789380e+00	1.008429597252580995e-01
4.236842105263157521e+00	7.711520449578561365e-02
4.289473684210525661e+00	2.965969403684012157e-02
4.342105263157894690e+00	5.931938807368124233e-02
4.394736842105262831e+00	4.745551045894499942e-02
4.447368421052630971e+00	5.931938807368124233e-02
4.500000000000000000e+00	4.152357165157617019e-02
4.552631578947368141e+00	7.118326568841748525e-02
4.605263157894736281e+00	7.118326568841748525e-02
4.657894736842104422e+00	6.525132688104826051e-02
4.710526315789473450e+00	5.931938807368124233e-02
4.763157894736841591e+00	5.931938807368124233e-02
4.815789473684210620e+00	3.559163284420813894e-02
4.868421052631578760e+00	4.745551045894499942e-02
4.921052631578946901e+00	2.965969403684062117e-02
4.973684210526315042e+00	4.745551045894418757e-02
5.026315789473684070e+00	2.965969403684062117e-02
5.078947368421052211e+00	3.559163284420874263e-02
5.131578947368421240e+00	5.931938807368024313e-02
5.184210526315789380e+00	4.152357165157687102e-02
5.236842105263157521e+00	4.152357165157687102e-02
5.289473684210525661e+00	1.779581642210406947e-02
5.342105263157894690e+00	1.186387761473624985e-02
5.394736842105262831e+00	1.779581642210437131e-02
5.447368421052630971e+00	2.372775522947249971e-02
5.500000000000000000e+00	2.965969403684012157e-02
5.552631578947368141e+00	1.779581642210437131e-02
5.605263157894736281e+00	1.779581642210437131e-02
5.657894736842104422e+00	1.186387761473604689e-02
5.710526315789473450e+00	3.559163284420874263e-02
5.763157894736841591e+00	1.186387761473624985e-02
5.815789473684210620e+00	2.372775522947209378e-02
5.868421052631578760e+00	2.372775522947249971e-02
5.921052631578946901e+00	2.965969403684062117e-02
5.973684210526315042e+00	5.931938807368023446e-03
6.026315789473684070e+00	1.779581642210437131e-02
6.078947368421052211e+00	2.965969403684062117e-02
6.131578947368420351e+00	1.779581642210437131e-02
6.184210526315789380e+00	3.559163284420813894e-02
6.236842105263157521e+00	1.186387761473624985e-02
6.289473684210525661e+00	0.000000000000000000e+00
6.342105263157893802e+00	5.931938807368023446e-03
6.394736842105262831e+00	1.779581642210437131e-02
6.447368421052630971e+00	5.931938807368124927e-03
6.500000000000000000e+00	1.186387761473604689e-02
6.552631578947368141e+00	5.931938807368124927e-03
6.605263157894736281e+00	5.931938807368124927e-03
6.657894736842104422e+00	1.186387761473604689e-02
6.710526315789473450e+00	1.186387761473624985e-02
6.763157894736841591e+00	1.186387761473624985e-02
6.815789473684210620e+00	0.000000000000000000e+00
6.868421052631578760e+00	5.931938807368124927e-03
6.921052631578946901e+00	0.000000000000000000e+00
6.973684210526315042e+00	5.931938807368023446e-03
7.026315789473684070e+00	1.186387761473624985e-02
7.078947368421052211e+00	5.931938807368124927e-03
7.131578947368420351e+00	5.931938807368124927e-03
7.184210526315788492e+00	0.000000000000000000e+00
7.236842105263157521e+00	5.931938807367923699e-03
7.289473684210526550e+00	0.000000000000000000e+00
7.342105263157894690e+00	2.372775522947249971e-02
7.394736842105262831e+00	0.000000000000000000e+00
7.447368421052630971e+00	0.000000000000000000e+00
7.499999999999999112e+00	0.000000000000000000e+00
7.552631578947367252e+00	5.931938807368124927e-03
7.605263157894736281e+00	0.000000000000000000e+00
7.657894736842105310e+00	1.186387761473624985e-02
7.710526315789473450e+00	0.000000000000000000e+00
7.763157894736841591e+00	0.000000000000000000e+00
7.815789473684209732e+00	0.000000000000000000e+00
7.868421052631577872e+00	0.000000000000000000e+00
7.921052631578946901e+00	0.000000000000000000e+00
7.973684210526315930e+00	0.000000000000000000e+00
8.026315789473684958e+00	0.000000000000000000e+00
8.078947368421051323e+00	0.000000000000000000e+00
8.131578947368421240e+00	0.000000000000000000e+00
8.184210526315787604e+00	0.000000000000000000e+00
8.236842105263157521e+00	5.931938807367923699e-03
8.289473684210527438e+00	5.931938807368124927e-03
8.342105263157893802e+00	5.931938807368124927e-03
8.394736842105263719e+00	0.000000000000000000e+00
8.447368421052630083e+00	0.000000000000000000e+00
8.500000000000000000e+00	0.000000000000000000e+00
8.552631578947366364e+00	0.000000000000000000e+00
8.605263157894736281e+00	0.000000000000000000e+00
8.657894736842106198e+00	5.931938807368124927e-03
8.710526315789472562e+00	0.000000000000000000e+00
8.763157894736842479e+00	0.000000000000000000e+00
8.815789473684208843e+00	0.000000000000000000e+00
8.868421052631578760e+00	0.000000000000000000e+00
8.921052631578946901e+00	0.000000000000000000e+00
8.973684210526315042e+00	0.000000000000000000e+00
9.026315789473684958e+00	0.000000000000000000e+00
9.078947368421051323e+00	0.000000000000000000e+00
9.131578947368421240e+00	0.000000000000000000e+00
9.184210526315787604e+00	0.000000000000000000e+00
9.236842105263157521e+00	0.000000000000000000e+00
9.289473684210525661e+00	0.000000000000000000e+00
9.342105263157893802e+00	0.000000000000000000e+00
9.394736842105263719e+00	0.000000000000000000e+00
9.447368421052630083e+00	0.000000000000000000e+00
9.500000000000000000e+00	0.000000000000000000e+00
9.552631578947366364e+00	5.931938807368124927e-03
9.605263157894736281e+00	0.000000000000000000e+00
9.657894736842106198e+00	0.000000000000000000e+00
9.710526315789472562e+00	0.000000000000000000e+00
9.763157894736842479e+00	0.000000000000000000e+00
9.815789473684208843e+00	0.000000000000000000e+00
9.868421052631578760e+00	0.000000000000000000e+00
9.921052631578945125e+00	0.000000000000000000e+00
9.973684210526315042e+00	0.000000000000000000e+00
1.002631578947368496e+01	0.000000000000000000e+00
1.007894736842105132e+01	0.000000000000000000e+00
1.013157894736842124e+01	0.000000000000000000e+00
1.018421052631578760e+01	0.000000000000000000e+00
1.023684210526315752e+01	0.000000000000000000e+00
1.028947368421052566e+01	0.000000000000000000e+00
1.034210526315789380e+01	0.000000000000000000e+00
1.039473684210526372e+01	0.000000000000000000e+00
1.044736842105263008e+01	5.931938807368124927e-03
1.050000000000000000e+01	0.000000000000000000e+00
1.055263157894736636e+01	0.000000000000000000e+00
1.060526315789473628e+01	0.000000000000000000e+00
1.065789473684210620e+01	0.000000000000000000e+00
1.071052631578947256e+01	0.000000000000000000e+00
1.076315789473684248e+01	0.000000000000000000e+00
1.081578947368420884e+01	0.000000000000000000e+00
1.086842105263157876e+01	0.000000000000000000e+00
1.092105263157894512e+01	0.000000000000000000e+00
1.097368421052631504e+01	0.000000000000000000e+00
1.102631578947368496e+01	5.931938807368124927e-03
1.107894736842105132e+01	0.000000000000000000e+00
1.113157894736842124e+01	0.000000000000000000e+00
1.118421052631578760e+01	0.000000000000000000e+00
1.123684210526315752e+01	0.000000000000000000e+00
1.128947368421052566e+01	0.000000000000000000e+00
1.134210526315789380e+01	0.000000000000000000e+00
1.139473684210526372e+01	0.000000000000000000e+00
1.144736842105263008e+01	0.000000000000000000e+00
1.150000000000000000e+01	0.000000000000000000e+00
1.155263157894736636e+01	0.000000000000000000e+00
1.160526315789473628e+01	0.000000000000000000e+00
1.165789473684210620e+01	0.000000000000000000e+00
1.171052631578947256e+01	0.000000000000000000e+00
1.176315789473684248e+01	0.000000000000000000e+00
1.181578947368420884e+01	0.000000000000000000e+00
1.186842105263157876e+01	0.000000000000000000e+00
1.192105263157894512e+01	0.000000000000000000e+00
1.197368421052631504e+01	0.000000000000000000e+00
1.202631578947368496e+01	0.000000000000000000e+00
1.207894736842105132e+01	0.000000000000000000e+00
1.213157894736842124e+01	0.000000000000000000e+00
1.218421052631578760e+01	0.000000000000000000e+00
1.223684210526315752e+01	0.000000000000000000e+00
1.228947368421052566e+01	0.000000000000000000e+00
1.234210526315789380e+01	0.000000000000000000e+00
1.239473684210526372e+01	0.000000000000000000e+00
1.244736842105263008e+01	0.000000000000000000e+00
1.250000000000000000e+01	0.000000000000000000e+00
1.255263157894736636e+01	0.000000000000000000e+00
1.260526315789473628e+01	0.000000000000000000e+00
1.265789473684210442e+01	0.000000000000000000e+00
1.271052631578947256e+01	0.000000000000000000e+00
1.276315789473684248e+01	0.000000000000000000e+00
1.281578947368420884e+01	0.000000000000000000e+00
1.286842105263157876e+01	0.000000000000000000e+00
1.292105263157894512e+01	0.000000000000000000e+00
1.297368421052631504e+01	0.000000000000000000e+00
1.302631578947368496e+01	0.000000000000000000e+00
1.307894736842105132e+01	0.000000000000000000e+00
1.313157894736842124e+01	0.000000000000000000e+00
1.318421052631578760e+01	0.000000000000000000e+00
1.323684210526315752e+01	0.000000000000000000e+00
1.328947368421052388e+01	0.000000000000000000e+00
1.334210526315789380e+01	0.000000000000000000e+00
1.339473684210526372e+01	0.000000000000000000e+00
1.344736842105263008e+01	0.000000000000000000e+00
1.350000000000000000e+01	0.000000000000000000e+00
1.355263157894736636e+01	0.000000000000000000e+00
1.360526315789473628e+01	0.000000000000000000e+00
1.365789473684210442e+01	0.000000000000000000e+00
1.371052631578947256e+01	0.000000000000000000e+00
1.376315789473684248e+01	0.000000000000000000e+00
1.381578947368420884e+01	0.000000000000000000e+00
1.386842105263157876e+01	0.000000000000000000e+00
1.392105263157894512e+01	0.000000000000000000e+00
1.397368421052631504e+01	0.000000000000000000e+00
1.402631578947368496e+01	0.000000000000000000e+00
1.407894736842105132e+01	0.000000000000000000e+00
1.413157894736842124e+01	0.000000000000000000e+00
1.418421052631578760e+01	0.000000000000000000e+00
1.423684210526315752e+01	0.000000000000000000e+00
1.428947368421052388e+01	0.000000000000000000e+00
1.434210526315789380e+01	0.000000000000000000e+00
1.439473684210526372e+01	0.000000000000000000e+00
1.444736842105263008e+01	0.000000000000000000e+00
1.450000000000000000e+01	0.000000000000000000e+00
1.455263157894736636e+01	0.000000000000000000e+00
1.460526315789473628e+01	0.000000000000000000e+00
1.465789473684210442e+01	0.000000000000000000e+00
1.471052631578947256e+01	0.000000000000000000e+00
1.476315789473684248e+01	0.000000000000000000e+00
1.481578947368420884e+01	0.000000000000000000e+00
1.486842105263157876e+01	0.000000000000000000e+00
1.492105263157894512e+01	0.000000000000000000e+00
1.497368421052631504e+01	0.000000000000000000e+00
1.502631578947368318e+01	0.000000000000000000e+00
1.507894736842105132e+01	0.000000000000000000e+00
1.513157894736841946e+01	0.000000000000000000e+00
1.518421052631578760e+01	0.000000000000000000e+00
1.523684210526315752e+01	0.000000000000000000e+00
1.528947368421052566e+01	0.000000000000000000e+00
1.534210526315789380e+01	0.000000000000000000e+00
1.539473684210526194e+01	0.000000000000000000e+00
1.544736842105263008e+01	0.000000000000000000e+00
1.550000000000000000e+01	0.000000000000000000e+00
1.555263157894736814e+01	0.000000000000000000e+00
1.560526315789473628e+01	0.000000000000000000e+00
1.565789473684210442e+01	0.000000000000000000e+00
1.571052631578947256e+01	0.000000000000000000e+00
1.576315789473684070e+01	0.000000000000000000e+00
1.581578947368420884e+01	0.000000000000000000e+00
1.586842105263157876e+01	0.000000000000000000e+00
1.592105263157894690e+01	0.000000000000000000e+00
1.597368421052631504e+01	0.000000000000000000e+00
1.602631578947368496e+01	0.000000000000000000e+00
1.607894736842105132e+01	0.000000000000000000e+00
1.613157894736841769e+01	0.000000000000000000e+00
1.618421052631578760e+01	0.000000000000000000e+00
1.623684210526315752e+01	0.000000000000000000e+00
1.628947368421052744e+01	0.000000000000000000e+00
1.634210526315789380e+01	0.000000000000000000e+00
1.639473684210526017e+01	0.000000000000000000e+00
1.644736842105263008e+01	0.000000000000000000e+00
1.650000000000000000e+01	0.000000000000000000e+00
1.655263157894736992e+01	0.000000000000000000e+00
1.660526315789473628e+01	0.000000000000000000e+00
1.665789473684210265e+01	0.000000000000000000e+00
1.671052631578947256e+01	0.000000000000000000e+00
1.676315789473684248e+01	0.000000000000000000e+00
1.681578947368420884e+01	0.000000000000000000e+00
1.686842105263157876e+01	0.000000000000000000e+00
1.692105263157894512e+01	0.000000000000000000e+00
1.697368421052631504e+01	0.000000000000000000e+00
1.702631578947368496e+01	0.000000000000000000e+00
1.707894736842105132e+01	0.000000000000000000e+00
1.713157894736841769e+01	0.000000000000000000e+00
1.718421052631578760e+01	0.000000000000000000e+00
1.723684210526315752e+01	0.000000000000000000e+00
1.728947368421052744e+01	0.000000000000000000e+00
1.734210526315789380e+01	0.000000000000000000e+00
1.739473684210526017e+01	0.000000000000000000e+00
1.744736842105263008e+01	0.000000000000000000e+00
1.750000000000000000e+01	0.000000000000000000e+00
1.755263157894736992e+01	0.000000000000000000e+00
1.760526315789473628e+01	0.000000000000000000e+00
1.765789473684210265e+01	0.000000000000000000e+00
1.771052631578947256e+01	0.000000000000000000e+00
1.776315789473684248e+01	0.000000000000000000e+00
1.781578947368420884e+01	0.000000000000000000e+00
1.786842105263157876e+01	0.000000000000000000e+00
1.792105263157894512e+01	0.000000000000000000e+00
1.797368421052631504e+01	0.000000000000000000e+00
1.802631578947368496e+01	0.000000000000000000e+00
1.807894736842105132e+01	0.000000000000000000e+00
1.813157894736841769e+01	0.000000000000000000e+00
1.818421052631578760e+01	0.000000000000000000e+00
1.823684210526315752e+01	0.000000000000000000e+00
1.828947368421052744e+01	0.000000000000000000e+00
1.834210526315789380e+01	0.000000000000000000e+00
1.839473684210526017e+01	0.000000000000000000e+00
1.844736842105263008e+01	0.000000000000000000e+00
1.850000000000000000e+01	0.000000000000000000e+00
1.855263157894736636e+01	0.000000000000000000e+00
1.860526315789473628e+01	0.000000000000000000e+00
1.865789473684210265e+01	0.000000000000000000e+00
1.871052631578947256e+01	0.000000000000000000e+00
1.876315789473684248e+01	0.000000000000000000e+00
1.881578947368420884e+01	0.000000000000000000e+00
1.886842105263157876e+01	0.000000000000000000e+00
1.892105263157894512e+01	0.000000000000000000e+00
1.897368421052631504e+01	0.000000000000000000e+00
1.902631578947368496e+01	0.000000000000000000e+00
1.907894736842105132e+01	0.000000000000000000e+00
1.913157894736841769e+01	0.000000000000000000e+00
1.918421052631578760e+01	0.000000000000000000e+00
1.923684210526315752e+01	0.000000000000000000e+00
1.928947368421052744e+01	0.000000000000000000e+00
1.934210526315789380e+01	0.000000000000000000e+00
1.939473684210526017e+01	0.000000000000000000e+00
1.944736842105263008e+01	0.000000000000000000e+00
1.950000000000000000e+01	0.000000000000000000e+00
1.955263157894736636e+01	0.000000000000000000e+00
1.960526315789473628e+01	0.000000000000000000e+00
1.965789473684210265e+01	0.000000000000000000e+00
1.971052631578947256e+01	0.000000000000000000e+00
1.976315789473684248e+01	0.000000000000000000e+00
1.981578947368420884e+01	0.000000000000000000e+00
1.986842105263157876e+01	0.000000000000000000e+00
1.992105263157894512e+01	0.000000000000000000e+00
1.997368421052631504e+01	0.000000000000000000e+00
