# Supplementary material for: Real-time single-molecule 3D tracking in E. coli based on cross-entropy minimization
Source: Nat Commun. 2023 Mar 11;14:1336. doi: 10.1038/s41467-023-36879-1 (PMC10008558; doi:10.1038/s41467-023-36879-1)
Supplement: Supplementary file 3 — Source Data [file 41467_2023_36879_MOESM3_ESM.zip › SourceData/Sup_Fig_16_TrajSimulation/Fig_data/20220429_EXP-22-BL9416/Hist_PhotonBins_Occurrences_Simulation.csv]

Photon bins	Occurrences
2.114999999999999858e+01	2.000000000000000000e+00
2.345000000000000284e+01	3.000000000000000000e+00
2.575000000000000000e+01	9.000000000000000000e+00
2.804999999999999716e+01	2.000000000000000000e+01
3.035000000000000142e+01	1.900000000000000000e+01
3.264999999999999858e+01	3.000000000000000000e+01
3.494999999999999574e+01	7.100000000000000000e+01
3.725000000000000000e+01	5.500000000000000000e+01
3.954999999999999716e+01	6.600000000000000000e+01
4.185000000000000142e+01	7.700000000000000000e+01
4.414999999999999858e+01	1.260000000000000000e+02
4.644999999999999574e+01	8.300000000000000000e+01
4.875000000000000000e+01	7.900000000000000000e+01
5.104999999999999716e+01	8.000000000000000000e+01
5.334999999999999432e+01	4.200000000000000000e+01
5.564999999999999858e+01	2.900000000000000000e+01
5.794999999999999574e+01	2.500000000000000000e+01
6.025000000000000000e+01	1.300000000000000000e+01
6.254999999999999716e+01	2.000000000000000000e+00
6.484999999999999432e+01	2.000000000000000000e+00
