# Supplementary material for: Real-time single-molecule 3D tracking in E. coli based on cross-entropy minimization
Source: Nat Commun. 2023 Mar 11;14:1336. doi: 10.1038/s41467-023-36879-1 (PMC10008558; doi:10.1038/s41467-023-36879-1)
Supplement: Supplementary file 3 — Source Data [file 41467_2023_36879_MOESM3_ESM.zip › SourceData/Sup_Fig_16_TrajSimulation/Fig_data/20220429_EXP-22-BL9416/Hist_xyzBins_Simulation.csv]

x Distance [MLE-Ture]	y Distance [MLE-Ture]	z Distance [MLE-Ture]
-5.403549079884526485e-01	-1.892631303847222002e-01	-7.477927102268016046e-01
-4.898329105744572698e-01	-1.266503010607970825e-01	-6.802763895272974093e-01
-4.393109131604619466e-01	-6.403747173687196481e-02	-6.127600688277932139e-01
-3.887889157464665679e-01	-1.424642412946874881e-03	-5.452437481282890186e-01
-3.382669183324712447e-01	6.118818691097821505e-02	-4.777274274287848788e-01
-2.877449209184759216e-01	1.238010162349033605e-01	-4.102111067292807389e-01
-2.372229235044805429e-01	1.864138455588284504e-01	-3.426947860297765436e-01
-1.867009260904852197e-01	2.490266748827535404e-01	-2.751784653302723482e-01
-1.361789286764898965e-01	3.116395042066786303e-01	-2.076621446307681529e-01
-8.565693126249451783e-02	3.742523335306037202e-01	-1.401458239312639575e-01
-3.513493384849919465e-02	4.368651628545288101e-01	-7.262950323175976219e-02
1.538706356549612853e-02	4.994779921784540111e-01	-5.113182532255677870e-03
6.590906097949145170e-02	5.620908215023791010e-01	6.240313816724851748e-02
1.164310583934868859e-01	6.247036508263041910e-01	1.299194588667527128e-01
1.669530558074822091e-01	6.873164801502292809e-01	1.974357795662569082e-01
2.174750532214775323e-01	7.499293094741543708e-01	2.649521002657611035e-01
2.679970506354728554e-01	8.125421387980795718e-01	3.324684209652652989e-01
3.185190480494681786e-01	8.751549681220045507e-01	3.999847416647694942e-01
3.690410454634636128e-01	9.377677974459297516e-01	4.675010623642736896e-01
4.195630428774589360e-01	1.000380626769854731e+00	5.350173830637778849e-01
