# Supplementary material for: Real-time single-molecule 3D tracking in E. coli based on cross-entropy minimization
Source: Nat Commun. 2023 Mar 11;14:1336. doi: 10.1038/s41467-023-36879-1 (PMC10008558; doi:10.1038/s41467-023-36879-1)
Supplement: Supplementary file 3 — Source Data [file 41467_2023_36879_MOESM3_ESM.zip › SourceData/Sup_Fig_16_TrajSimulation/Fig_data/20220429_EXP-22-BL9416/Hist_xyzOccurrences_Simulation.csv]

x[Occurrences]	y[Occurrences]	z[Occurrences]
1.000000000000000000e+00	7.000000000000000000e+00	2.000000000000000000e+00
0.000000000000000000e+00	2.400000000000000000e+01	0.000000000000000000e+00
0.000000000000000000e+00	8.100000000000000000e+01	3.000000000000000000e+00
0.000000000000000000e+00	2.940000000000000000e+02	2.000000000000000000e+00
3.000000000000000000e+00	2.910000000000000000e+02	4.000000000000000000e+00
3.000000000000000000e+00	7.300000000000000000e+01	6.000000000000000000e+00
6.000000000000000000e+00	1.400000000000000000e+01	6.000000000000000000e+00
6.000000000000000000e+00	1.100000000000000000e+01	6.000000000000000000e+00
2.000000000000000000e+01	1.100000000000000000e+01	2.400000000000000000e+01
4.500000000000000000e+01	8.000000000000000000e+00	5.000000000000000000e+01
1.520000000000000000e+02	5.000000000000000000e+00	1.010000000000000000e+02
2.970000000000000000e+02	4.000000000000000000e+00	1.680000000000000000e+02
2.110000000000000000e+02	6.000000000000000000e+00	1.850000000000000000e+02
5.600000000000000000e+01	0.000000000000000000e+00	1.290000000000000000e+02
1.900000000000000000e+01	1.000000000000000000e+00	7.000000000000000000e+01
9.000000000000000000e+00	0.000000000000000000e+00	4.300000000000000000e+01
2.000000000000000000e+00	1.000000000000000000e+00	2.100000000000000000e+01
1.000000000000000000e+00	0.000000000000000000e+00	6.000000000000000000e+00
1.000000000000000000e+00	0.000000000000000000e+00	3.000000000000000000e+00
1.000000000000000000e+00	2.000000000000000000e+00	4.000000000000000000e+00
