# Supplementary material for: Real-time single-molecule 3D tracking in E. coli based on cross-entropy minimization
Source: Nat Commun. 2023 Mar 11;14:1336. doi: 10.1038/s41467-023-36879-1 (PMC10008558; doi:10.1038/s41467-023-36879-1)
Supplement: Supplementary file 3 — Source Data [file 41467_2023_36879_MOESM3_ESM.zip › SourceData/Sup_Fig_16_TrajSimulation/Fig_data/20220429_EXP-22-BL9416/StateMean_D_STD_Simulation.csv]

D[um2s-1]	STD [um2s-1]
2.902109945479023345e+00	1.525813377995563158e+00
5.980701867081394951e-01	4.999679158895750097e-01
2.113861872025468713e-01	2.139742290840018213e-01
