# Supplementary material for: Real-time single-molecule 3D tracking in E. coli based on cross-entropy minimization
Source: Nat Commun. 2023 Mar 11;14:1336. doi: 10.1038/s41467-023-36879-1 (PMC10008558; doi:10.1038/s41467-023-36879-1)
Supplement: Supplementary file 3 — Source Data [file 41467_2023_36879_MOESM3_ESM.zip › SourceData/Sup_Fig_16_TrajSimulation/Fig_data/20220429_EXP-22-BL9416/tDViterbi_Simulation.csv]

time [ms]	D [um2s-1]	Viterbi [um2s-1]
9.429999999987614956e+00	1.397823927635631014e+00	2.902109945479023345e+00
2.254999999998830162e+01	4.136627069256672229e+00	2.902109945479023345e+00
3.566999999998898829e+01	4.635893309384328198e+00	2.902109945479023345e+00
4.878999999998967496e+01	2.251475347800984128e+00	2.902109945479023345e+00
6.190999999999036163e+01	4.998954922310205884e-01	5.980701867081394951e-01
7.502999999999104830e+01	-4.690657043290082789e-02	2.113861872025468713e-01
8.814999999999173497e+01	-5.889177082580453471e-01	5.980701867081394951e-01
1.012699999999924216e+02	-1.995012418769042950e-01	2.113861872025468713e-01
1.143900000000073192e+02	6.076778917168049743e-01	2.113861872025468713e-01
1.275100000000080058e+02	3.688873820049832220e-01	5.980701867081394951e-01
1.406299999999944816e+02	3.980398905189560299e+00	2.902109945479023345e+00
1.537499999999951683e+02	6.202229843300912648e+00	2.902109945479023345e+00
1.668699999999887496e+02	2.272907216608256231e+00	2.902109945479023345e+00
1.799899999999823308e+02	1.007562239816168992e+00	2.902109945479023345e+00
1.931099999999830175e+02	2.645176968329711720e+00	2.902109945479023345e+00
2.062299999999694933e+02	3.252163099702418125e-01	2.902109945479023345e+00
2.193499999999701799e+02	5.683970116785378224e+00	2.902109945479023345e+00
2.324699999999637612e+02	1.511085388544467278e+00	2.902109945479023345e+00
2.455899999999573424e+02	1.883193859103639234e+00	2.902109945479023345e+00
2.587099999999580291e+02	8.314856991680733556e-01	5.980701867081394951e-01
2.718299999999729266e+02	4.302516305728323331e-01	2.113861872025468713e-01
2.849499999999878241e+02	1.063648067774616068e+00	5.980701867081394951e-01
2.980700000000027217e+02	6.639289619702374301e-01	5.980701867081394951e-01
3.111900000000176192e+02	-8.388491532437565568e-02	2.113861872025468713e-01
3.243100000000325167e+02	8.363272853005908336e-02	2.113861872025468713e-01
3.374300000000474142e+02	3.318977430063629330e-01	2.113861872025468713e-01
3.505500000000552063e+02	-4.172069376214491282e-02	2.113861872025468713e-01
3.636700000000629984e+02	3.269440174553074341e-01	2.113861872025468713e-01
3.767900000000778959e+02	8.090287773906391644e-01	5.980701867081394951e-01
3.899100000000927935e+02	2.081681394928567297e+00	2.902109945479023345e+00
4.030300000001076910e+02	4.330412306705176739e+00	2.902109945479023345e+00
4.161500000001225885e+02	1.267443969108165591e+00	2.902109945479023345e+00
4.292700000001374860e+02	1.110751771991397741e+00	2.902109945479023345e+00
4.423900000001523836e+02	7.714507865956936605e-01	5.980701867081394951e-01
4.555100000001601757e+02	-4.162190500924425191e-02	2.113861872025468713e-01
4.686300000001679678e+02	5.704874532944752968e-02	2.113861872025468713e-01
4.817500000001828653e+02	2.741805151486326864e+00	2.902109945479023345e+00
4.948700000001977628e+02	3.546046885917244040e+00	2.902109945479023345e+00
5.079900000002126603e+02	2.932667384004725708e+00	2.902109945479023345e+00
5.211100000002275010e+02	2.192010736742974419e+00	2.902109945479023345e+00
5.342300000002423985e+02	4.596183397771911316e-01	5.980701867081394951e-01
5.473500000002572961e+02	1.800041016795610738e-01	2.113861872025468713e-01
5.604700000002651450e+02	1.678213229452551192e-01	2.113861872025468713e-01
5.735900000002729939e+02	3.652671377993068624e-01	2.113861872025468713e-01
5.867100000002878915e+02	8.231111712751604248e-02	2.113861872025468713e-01
5.998300000003027890e+02	8.398619580046360333e-01	5.980701867081394951e-01
6.129500000003176865e+02	7.075578175301554251e-02	2.113861872025468713e-01
6.260700000003325840e+02	4.804947812130782592e-01	2.113861872025468713e-01
6.391900000003474815e+02	3.651236536738622918e-01	2.113861872025468713e-01
6.523100000003623791e+02	3.948422734595382622e-01	2.113861872025468713e-01
6.654300000003701143e+02	1.188999245648525022e-01	2.113861872025468713e-01
