# Supplementary material for: Real-time single-molecule 3D tracking in E. coli based on cross-entropy minimization
Source: Nat Commun. 2023 Mar 11;14:1336. doi: 10.1038/s41467-023-36879-1 (PMC10008558; doi:10.1038/s41467-023-36879-1)
Supplement: Supplementary file 3 — Source Data [file 41467_2023_36879_MOESM3_ESM.zip › SourceData/Sup_Fig_16_TrajSimulation/Fig_data/20220429_EXP-22-BL9416/txyz_Groundtruth_Simulation.csv]

time [ms]	x [um]	y [um]	z [um]
0.000000000000000000e+00	1.995491046130609333e-02	1.108471332895805128e+00	1.982517700031850572e+00
8.199999999973783815e-01	-5.700608542774663993e-03	1.251066561272532907e+00	2.080132312464512800e+00
1.639999999994756763e+00	-2.839729275943654249e-02	1.209208368896726116e+00	2.183963288549882975e+00
2.459999999999240572e+00	4.589424439927828475e-03	1.155010973924468498e+00	2.312527311348731462e+00
3.279999999996618953e+00	-3.777864084366313463e-02	1.088724700032486004e+00	2.384139250890501494e+00
4.100000000001102762e+00	-1.377666756465182815e-02	1.043823707703458448e+00	2.372672366487740270e+00
4.919999999998481144e+00	-5.409146882878635570e-02	1.040593795578242053e+00	2.356501543369136531e+00
5.739999999995859525e+00	-7.807272915649424161e-02	1.023786520930980659e+00	2.395832603584931331e+00
6.560000000000343334e+00	4.149700207277901010e-02	1.011833853587330356e+00	2.396554497903391479e+00
7.379999999997721716e+00	-3.079314449937461604e-02	1.058232133512855722e+00	2.369476898099926565e+00
8.199999999995100097e+00	-1.639752421796781823e-01	1.054738189782738367e+00	2.353277122765820906e+00
9.019999999999583906e+00	-4.861168215877684912e-02	1.097622137151074373e+00	2.338485339856246181e+00
9.839999999996962288e+00	3.124584915164798672e-03	1.149146772740392342e+00	2.262468215727820642e+00
1.065999999999434067e+01	-9.657966039879276043e-02	1.144530207133002353e+00	2.342672852787402338e+00
1.147999999999882448e+01	-1.924348056078593050e-01	1.006217176435415750e+00	2.242221450487157153e+00
1.229999999999620286e+01	-1.796063143902233983e-01	8.620026913648159983e-01	2.024765768798582055e+00
1.312000000000068667e+01	-9.551065942187149382e-02	9.091510281328061271e-01	2.065239572436036397e+00
1.393999999999806505e+01	-8.328657715092330216e-02	1.075237404587126022e+00	2.029435583450735603e+00
1.475999999999544343e+01	-1.565694474184274598e-01	1.104636444503023895e+00	2.036169663132210594e+00
1.557999999999992724e+01	-2.012492908701791761e-01	1.092149971391563668e+00	2.064359533035429628e+00
1.639999999999730562e+01	-1.704629394026629663e-01	1.070407843447146456e+00	1.986642449843060598e+00
1.721999999999468400e+01	-1.022184338659528763e-01	1.064829301659417471e+00	1.931459751737428787e+00
1.803999999999916781e+01	-7.548265885082298954e-02	1.034373955268763856e+00	1.953304937506483041e+00
1.885999999999654619e+01	-9.902296415547091890e-02	1.087501527161923498e+00	1.883067160460816458e+00
1.967999999999392458e+01	-5.932819626310349703e-02	1.227533923142418271e+00	1.802748866165837516e+00
2.049999999999840838e+01	-1.044521018942001500e-01	1.296217780920548845e+00	1.758275655646478253e+00
2.131999999999578677e+01	-2.885725695011837413e-02	1.407711072266416563e+00	1.732502432286000538e+00
2.214000000000027057e+01	-3.239231208475182831e-03	1.497879936518591304e+00	1.753089201941131492e+00
2.295999999999764896e+01	-2.009560878182788113e-02	1.497926816897223290e+00	1.752372814282544766e+00
2.377999999999502734e+01	1.086551645053299292e-01	1.418610431637871594e+00	1.720226529339802468e+00
2.459999999999951115e+01	6.528269109952604399e-02	1.553955857983392086e+00	1.658253561589198455e+00
2.541999999999688953e+01	2.117134438018574913e-02	1.618160631768917224e+00	1.666871545754673445e+00
2.623999999999426791e+01	8.176372364762320155e-02	1.523552311513893587e+00	1.705410373692339387e+00
2.705999999999875172e+01	2.555286555772250806e-02	1.629943489466607165e+00	1.691736284338834606e+00
2.787999999999613010e+01	-1.401840170299595290e-01	1.620996289109104094e+00	1.689283670567922391e+00
2.869999999999350848e+01	-1.933039774253151877e-01	1.564084574934321070e+00	1.789182687532725691e+00
2.951999999999799229e+01	-2.042220674028940308e-01	1.456167889753490430e+00	1.628163538031209612e+00
3.033999999999537067e+01	-7.397817895100210206e-02	1.394695536520014656e+00	1.771131272267658208e+00
3.115999999999985448e+01	-1.219076967922421012e-01	1.377285424479115727e+00	1.884989972667494351e+00
3.197999999999723286e+01	-1.353175208628577264e-01	1.313689777992221863e+00	1.994033110286825616e+00
3.279999999999461124e+01	-5.066928550237977807e-02	1.236959284259756986e+00	2.126358728699595524e+00
3.361999999999909505e+01	-1.276731045986372881e-01	1.193561729764878176e+00	2.308596663409190342e+00
3.443999999999647343e+01	-1.632601452881925486e-01	1.099888528721028269e+00	2.428045457444734101e+00
3.525999999999385182e+01	-2.014120494950294715e-01	9.576657875532712527e-01	2.484486419722101047e+00
3.607999999999833562e+01	-2.364345918356660914e-01	8.335857964364833395e-01	2.460356031241536456e+00
3.689999999999571401e+01	-2.457948627261652697e-01	8.343782714692234981e-01	2.449862461696176830e+00
3.771999999999309239e+01	-2.399177799590986315e-01	8.379530630279993231e-01	2.456974909268539342e+00
3.853999999999757620e+01	-2.301891771509602669e-01	8.416344293554764988e-01	2.449377740571196505e+00
3.935999999999495458e+01	-2.327751762738288210e-01	8.326799241126776607e-01	2.446065854251487259e+00
4.017999999999943839e+01	-2.256693394810512787e-01	8.324400386130316187e-01	2.444514180115640034e+00
4.099999999999681677e+01	-2.259890375369774385e-01	8.241231239995021607e-01	2.431595952280884099e+00
4.181999999999419515e+01	-2.113217324846655976e-01	8.254888881841409010e-01	2.427900833555546090e+00
4.263999999999867896e+01	-2.094162059477688020e-01	8.208668577525922716e-01	2.427087343344223935e+00
4.345999999999605734e+01	-1.886824798668781944e-01	8.139001959256906282e-01	2.412084835937383875e+00
4.427999999999343572e+01	-1.873307586599183006e-01	8.092531862184662028e-01	2.402323052685636728e+00
4.509999999999791953e+01	-1.790794318604112256e-01	8.122450825270318697e-01	2.400403240048289977e+00
4.591999999999529791e+01	-1.750522386273803965e-01	8.043473869058543890e-01	2.406718602424534836e+00
4.673999999999267629e+01	-1.794894114752637604e-01	8.182187087463889119e-01	2.415358557800566519e+00
4.755999999999716010e+01	-1.837537608389202270e-01	8.180321388689129058e-01	2.425185664179032141e+00
4.837999999999453848e+01	-1.888683334417186055e-01	8.176392667345059317e-01	2.425990863529521757e+00
4.919999999999902229e+01	-1.842411073579555136e-01	8.196074151930280438e-01	2.425942790342686006e+00
5.001999999999640067e+01	-1.690555272338462034e-01	8.145894883097855033e-01	2.428540416770649912e+00
5.083999999999377906e+01	-1.711364300637158442e-01	8.046672964848163856e-01	2.424937824099217210e+00
5.165999999999826287e+01	-1.739531210089709234e-01	8.030374106818665148e-01	2.424758857622868913e+00
5.247999999999564125e+01	-1.837093800425134149e-01	8.039432112900417593e-01	2.435411764095866349e+00
5.329999999999301963e+01	-1.907997194178085443e-01	7.971560932431465130e-01	2.432351212050877898e+00
5.411999999999750344e+01	-1.904739775191057749e-01	7.993232567918647780e-01	2.423091577601213409e+00
5.493999999999488182e+01	-1.951791941343308523e-01	8.057534903631983214e-01	2.412121334518531945e+00
5.575999999999936563e+01	-1.907738247889977645e-01	7.889535133826204305e-01	2.417776452763718442e+00
5.657999999999674401e+01	-1.899272458907941274e-01	7.593763509767875730e-01	2.420497669275342822e+00
5.739999999999412239e+01	-1.912343551481980042e-01	7.575653083057085624e-01	2.435044097618385806e+00
5.821999999999860620e+01	-1.962324184538738747e-01	7.538374703344361549e-01	2.435898047264439814e+00
5.903999999999598458e+01	-1.931836550222363336e-01	7.610142177594261259e-01	2.453099014089274110e+00
5.985999999999336296e+01	-1.982605694328920254e-01	7.673738305335541243e-01	2.455153260461584441e+00
6.067999999999784677e+01	-1.863492052374270402e-01	7.400201773694825569e-01	2.460164635404208600e+00
6.149999999999522515e+01	-1.926195932527984822e-01	7.189636745836253118e-01	2.476370825100025819e+00
6.231999999999260353e+01	-1.990884927345868693e-01	7.278822861833269542e-01	2.486974064851713351e+00
6.313999999999708734e+01	-2.123386225662173554e-01	7.266682322447970410e-01	2.490908134807151342e+00
6.395999999999446572e+01	-2.143032173188157141e-01	7.357063413100961569e-01	2.490552148184414616e+00
6.477999999999894953e+01	-2.163699793996484433e-01	7.476301635895630238e-01	2.489121046470549103e+00
6.559999999999632792e+01	-2.156032545725299343e-01	7.563938985111514635e-01	2.485710549425037996e+00
6.642000000000081172e+01	-2.289307182831567811e-01	7.519239904485381931e-01	2.482267367951762171e+00
6.723999999999819011e+01	-2.466651629500094256e-01	7.419706072514893336e-01	2.486489845256234954e+00
6.805999999999556849e+01	-2.439568466691986182e-01	7.398441940645578141e-01	2.481503401267641351e+00
6.888000000000005230e+01	-2.401593459044190360e-01	7.312386737799352332e-01	2.482585480260453004e+00
6.969999999999743068e+01	-2.389362855820693354e-01	7.350145966375749573e-01	2.486302763040047825e+00
7.052000000000191449e+01	-2.494617356456114987e-01	7.505166107342751136e-01	2.475603018458163440e+00
7.133999999999929287e+01	-2.531034220724228123e-01	7.403010471395510272e-01	2.470025411188415454e+00
7.215999999999667125e+01	-2.568146443932978751e-01	7.222890992191506321e-01	2.478452647107553641e+00
7.298000000000115506e+01	-2.501448242155703272e-01	7.177418557197519089e-01	2.472903307316849375e+00
7.379999999999853344e+01	-2.484248108504965302e-01	7.273003411828018461e-01	2.468189179501015129e+00
7.462000000000301725e+01	-2.464524826227177112e-01	7.333644358725021073e-01	2.473613141517405190e+00
7.544000000000039563e+01	-2.382183308847716230e-01	7.235814926071935105e-01	2.469957708202890068e+00
7.625999999999777401e+01	-2.348764970972881116e-01	7.293582812696670636e-01	2.469390618492310452e+00
7.708000000000225782e+01	-2.234119776682895464e-01	7.220420518885356520e-01	2.462866440516520594e+00
7.789999999999963620e+01	-2.199790014175700692e-01	7.356677216534506236e-01	2.459689147463316239e+00
7.872000000000412001e+01	-2.241759060131667258e-01	7.276684050274468962e-01	2.461929964372954416e+00
7.954000000000149839e+01	-2.421263365121473499e-01	7.288955995834035528e-01	2.468041924750272287e+00
8.035999999999887677e+01	-2.433674525543676193e-01	7.058041333155243846e-01	2.475458533009782247e+00
8.118000000000336058e+01	-2.374199337411037058e-01	7.091627622938293518e-01	2.465313375800356699e+00
8.200000000000073896e+01	-2.347951849794989720e-01	7.119882951084763878e-01	2.482951905188615971e+00
8.282000000000522277e+01	-2.366925190212650909e-01	7.185130781016310086e-01	2.498551930896562911e+00
8.364000000000260115e+01	-2.488964290005067082e-01	7.169638413302822366e-01	2.504549824326042895e+00
8.445999999999997954e+01	-2.446251266078648123e-01	7.358169379954235811e-01	2.500981535249380272e+00
8.528000000000446335e+01	-2.475374964532040256e-01	7.291546737954081037e-01	2.499068891691412109e+00
8.610000000000184173e+01	-2.471545521662026068e-01	7.406648590603245319e-01	2.509845859137898483e+00
8.692000000000632554e+01	-2.222840476101858587e-01	7.212876430409873585e-01	2.498509963462163697e+00
8.774000000000370392e+01	-2.265224585495140552e-01	7.046501603848294160e-01	2.495978174528976634e+00
8.856000000000108230e+01	-2.371042257823280097e-01	7.127847628557293369e-01	2.491471944264973537e+00
8.938000000000556611e+01	-2.435798269470159927e-01	7.216310887182948441e-01	2.490144049598309817e+00
9.020000000000294449e+01	-2.527651198011823808e-01	7.329044744386599142e-01	2.487930362071502532e+00
9.102000000000742830e+01	-2.624364131373191911e-01	7.277752296395763043e-01	2.492932716429418605e+00
9.184000000000480668e+01	-2.656476363797624085e-01	7.311173396926415879e-01	2.489710157188958384e+00
9.266000000000218506e+01	-2.531516517548413892e-01	7.394340026656800458e-01	2.481198901012205749e+00
9.348000000000666887e+01	-2.574654430171314790e-01	7.312498553511206367e-01	2.480258138685670133e+00
9.430000000000404725e+01	-2.489618910704145816e-01	7.207217252206473690e-01	2.481357529408520168e+00
9.512000000000853106e+01	-2.212592975693090103e-01	7.074232549197629893e-01	2.480307035325149734e+00
9.594000000000590944e+01	-2.198457899566891582e-01	7.026595516584710488e-01	2.492401854461636201e+00
9.676000000000328782e+01	-2.248626216943764300e-01	7.018370353385592342e-01	2.479589046146556619e+00
9.758000000000777163e+01	-2.087418181390961192e-01	7.120063418953750389e-01	2.473586215106232000e+00
9.840000000000515001e+01	-2.059890276495910388e-01	7.256705892685348935e-01	2.487121479124703605e+00
9.922000000000963382e+01	-2.140102310989668577e-01	7.372246413963050582e-01	2.480808417212704065e+00
1.000400000000070122e+02	-2.073180007427868621e-01	7.594243998825412900e-01	2.483093034982283065e+00
1.008600000000043906e+02	-2.128533685343110549e-01	7.797965021846565703e-01	2.507503583365743971e+00
1.016800000000088744e+02	-2.127893077535673028e-01	7.768944428315237571e-01	2.525909172256200819e+00
1.025000000000062528e+02	-2.248279466014682093e-01	7.912765666842829226e-01	2.532124404672358331e+00
1.033200000000107366e+02	-2.325318957478232917e-01	7.843823140107935021e-01	2.528105178667355624e+00
1.041400000000081150e+02	-2.487538614029456696e-01	7.678480036622374882e-01	2.510946795835405254e+00
1.049600000000125988e+02	-2.523100729699979672e-01	7.525067081557037518e-01	2.512487536344171879e+00
1.057800000000099772e+02	-2.604230507650837634e-01	7.507973353739574307e-01	2.505467659405321346e+00
1.066000000000073555e+02	-2.518442402544818770e-01	7.621654684467257246e-01	2.508720178618175645e+00
1.074200000000118393e+02	-2.476874208678465916e-01	7.776054693365298531e-01	2.520976186424565668e+00
1.082400000000092177e+02	-2.499738585855214856e-01	7.950290771400679857e-01	2.508273038886454920e+00
1.090600000000137015e+02	-2.280650033593098480e-01	7.962845731080895328e-01	2.512482334246386451e+00
1.098800000000110799e+02	-2.174371821735322508e-01	8.127193110412748167e-01	2.519321111251069389e+00
1.107000000000084583e+02	-1.896724763977014339e-01	8.078585424496591560e-01	2.523924447785089509e+00
1.115200000000129421e+02	-1.995641919908745232e-01	8.247156553347143593e-01	2.531728026988531610e+00
1.123400000000103205e+02	-2.122591572618399980e-01	8.233141568837242241e-01	2.541860434778378863e+00
1.131600000000148043e+02	-2.174556008167018439e-01	8.169402151782576560e-01	2.536190670155196170e+00
1.139800000000121827e+02	-2.050843629557260739e-01	8.175969707290453581e-01	2.514820286269626504e+00
1.148000000000095611e+02	-2.041593913612766709e-01	8.232741815097359694e-01	2.517644842306691721e+00
1.156200000000140449e+02	-1.817717640995146211e-01	8.216447685778690557e-01	2.517750952649951302e+00
1.164400000000114233e+02	-1.765330121576280664e-01	8.270093705295527009e-01	2.502925409261416156e+00
1.172600000000159071e+02	-1.536094696752967892e-01	8.378839846572211369e-01	2.489450167660190782e+00
1.180800000000132854e+02	-1.692242750810865060e-01	8.490874317397758553e-01	2.495076016978755362e+00
1.189000000000106638e+02	-1.710767277850817891e-01	8.675888950133467947e-01	2.490624476108391772e+00
1.197200000000151476e+02	-1.654933046962994425e-01	8.519962934487421702e-01	2.491860581377866701e+00
1.205400000000125260e+02	-1.710585350103471514e-01	8.531789056218096468e-01	2.492030275029582409e+00
1.213600000000170098e+02	-1.518968609497375333e-01	8.439220643784579590e-01	2.487586867018161119e+00
1.221800000000143882e+02	-1.511610553290005932e-01	8.402319572352159316e-01	2.492375830962379801e+00
1.230000000000117666e+02	-1.474819279848752773e-01	8.423611497290947048e-01	2.493966542343793780e+00
1.238200000000162504e+02	-1.454726159424048482e-01	8.566944576748748430e-01	2.485908803089787344e+00
1.246400000000136288e+02	-1.292925458106658487e-01	8.700619967376139741e-01	2.473781750738061724e+00
1.254600000000110072e+02	-1.300439950630392361e-01	8.547275789915326216e-01	2.456361111982967582e+00
1.262800000000154910e+02	-1.410406053775106472e-01	8.329503730450820154e-01	2.447830002042104880e+00
1.271000000000128694e+02	-1.452552936613634438e-01	8.192729897176094234e-01	2.436358109789680704e+00
1.279200000000102477e+02	-1.457643551592209263e-01	8.092569677783760795e-01	2.418963451932715447e+00
1.287400000000147315e+02	-1.595275778536098532e-01	7.920383557518697604e-01	2.414832900416142181e+00
1.295600000000121099e+02	-1.608237169081946916e-01	7.883359956027664595e-01	2.417566471810693063e+00
1.303800000000094883e+02	-1.433204368760734038e-01	7.902515551388941129e-01	2.428190840105241222e+00
1.312000000000139721e+02	-1.504291201153885593e-01	7.500615015429155097e-01	2.425958928264753123e+00
1.320200000000113505e+02	-1.759296316817186290e-01	7.660967077066628272e-01	2.444875095449777991e+00
1.328400000000087289e+02	-3.852256228399495580e-02	8.189396636331357504e-01	2.420724870195687828e+00
1.336600000000132127e+02	1.050408110863756822e-01	8.282083565409080750e-01	2.399435165526247804e+00
1.344800000000105911e+02	1.496339929386839018e-01	9.201484558808432634e-01	2.423599377569487956e+00
1.353000000000079694e+02	6.129242367230966493e-02	9.742536177973420974e-01	2.387193524861094929e+00
1.361200000000124533e+02	-5.246187551839839175e-02	9.688443641726852684e-01	2.393015650908404179e+00
1.369400000000098316e+02	-1.544176765238813309e-01	1.007135351079880170e+00	2.399239625887866989e+00
1.377600000000072100e+02	-1.917820059553224377e-01	9.306581032060264880e-01	2.352010872608725212e+00
1.385800000000116938e+02	-6.930993411408492566e-02	8.525374641214309435e-01	2.209095541951624497e+00
1.394000000000090722e+02	-1.090216513405667040e-02	8.125716546048936673e-01	2.267972031549216450e+00
1.402200000000064506e+02	3.615416697047434125e-02	7.420928192985288829e-01	2.269852407067767697e+00
1.410400000000109344e+02	3.044390830120321731e-02	7.181413991967722232e-01	2.290596391410574029e+00
1.418600000000083128e+02	3.891303257044034236e-01	7.816910215307335541e-01	2.258095539325776890e+00
1.426800000000056912e+02	5.688058247005259860e-01	8.085876617937292066e-01	2.360106953093881632e+00
1.435000000000101750e+02	6.147206636083569764e-01	7.146941436458764674e-01	2.288940485657503743e+00
1.443200000000075534e+02	6.287380921981831072e-01	6.717914107277336289e-01	2.209798063010103508e+00
1.451400000000049317e+02	5.007646400355971750e-01	6.239228383281588686e-01	2.192907429831395305e+00
1.459600000000094155e+02	5.061513748712965777e-01	6.587121504051285381e-01	2.145908601039525632e+00
1.467800000000067939e+02	4.323884660542975378e-01	7.046575968966890535e-01	2.125834529141976681e+00
1.476000000000041723e+02	4.900960701461059554e-01	8.328385840800218709e-01	2.112239111986669915e+00
1.484200000000015507e+02	4.308525647177869899e-01	9.564819991330700821e-01	1.910258132355463268e+00
1.492400000000060345e+02	3.108992010668913397e-01	1.026958159986401276e+00	1.915408681862395213e+00
1.500600000000034129e+02	3.189646692206138390e-01	1.089061660491488004e+00	1.812447809848843017e+00
1.508800000000007913e+02	3.145755618275609677e-01	1.191683514665479393e+00	1.741160993574486060e+00
1.517000000000052751e+02	2.538118819645133195e-01	1.285036748599810874e+00	1.699671399144705219e+00
1.525200000000026535e+02	2.225313518045462235e-01	1.327689646696580406e+00	1.740525967962411213e+00
1.533400000000000318e+02	1.139938341942583616e-01	1.233673888321505263e+00	1.736980040524816360e+00
1.541600000000045156e+02	1.596455105336302416e-01	1.170780726405714622e+00	1.732633404853048509e+00
1.549800000000018940e+02	1.643958735093419832e-01	1.051908409989739335e+00	1.708247286468957737e+00
1.557999999999992724e+02	1.062298872002739730e-01	8.971617514926985004e-01	1.631033426437904499e+00
1.566200000000037562e+02	1.568959423343855852e-01	1.004866737367713814e+00	1.582596970678642911e+00
1.574400000000011346e+02	9.466169126332046879e-02	9.441337718397179168e-01	1.740986811215222474e+00
1.582599999999985130e+02	2.168407480925347089e-02	9.645911460932321546e-01	1.810380275180806464e+00
1.590800000000029968e+02	-4.120043594243878032e-02	9.582835690232042181e-01	1.824310686658557890e+00
1.599000000000003752e+02	6.903091478939649139e-02	9.428266179468758335e-01	1.753395121151421598e+00
1.607199999999977535e+02	1.006086647433270947e-01	9.861137228301466440e-01	1.795605988583110602e+00
1.615400000000022374e+02	-1.303215841460336061e-02	9.878260783777315091e-01	1.857920269025843618e+00
1.623599999999996157e+02	-1.255589152229026340e-01	9.640270199522738004e-01	1.824424331688671908e+00
1.631799999999969941e+02	-1.546751754719351002e-01	9.807667503359988048e-01	1.870979338561090666e+00
1.640000000000014779e+02	-2.521297677059442521e-01	1.057265419255758010e+00	1.983367993924999961e+00
1.648199999999988563e+02	-1.322137105465038265e-01	1.149670955032780828e+00	2.002198392867683641e+00
1.656399999999962347e+02	-1.332370118545599946e-01	1.289262843347014798e+00	2.046541403480305554e+00
1.664600000000007185e+02	-1.426336290223239045e-01	1.206750850379036955e+00	2.134891593648542418e+00
1.672799999999980969e+02	-1.708512726897480627e-01	1.171659452503472698e+00	2.127713758179779369e+00
1.680999999999954753e+02	-2.322866411140162290e-01	1.015579379057560683e+00	2.201601288769616804e+00
1.689199999999999591e+02	-2.473389855073046817e-01	1.118032323066642242e+00	2.236752946796809915e+00
1.697399999999973375e+02	-3.241711859478592639e-01	1.221210508064299427e+00	2.354238382075309222e+00
1.705599999999947158e+02	-3.250708260714739173e-01	1.228510694715514218e+00	2.409914852925092443e+00
1.713799999999991996e+02	-3.872872876287137278e-01	1.273430375254934299e+00	2.408686445791344610e+00
1.721999999999965780e+02	-3.850618585682094586e-01	1.297148388758551762e+00	2.340170723300942779e+00
1.730199999999939564e+02	-3.646086296286112916e-01	1.282956483459350094e+00	2.190298674717818361e+00
1.738399999999984402e+02	-2.023181977310722912e-01	1.275581734439003023e+00	2.241861599981555209e+00
1.746599999999958186e+02	-2.745374015912821486e-01	1.151042343166237103e+00	2.300873857304433390e+00
1.754799999999931970e+02	-2.981539466154147777e-01	1.134736855312836967e+00	2.237750204839576540e+00
1.762999999999976808e+02	-2.742069230997168927e-01	1.129179654769425500e+00	2.163039495745223029e+00
1.771199999999950592e+02	-3.257464794636819039e-01	1.122962935192967526e+00	2.128746979681121587e+00
1.779399999999924376e+02	-2.917737731266398238e-01	1.153622112656333965e+00	2.115968048264181611e+00
1.787599999999898159e+02	-2.363502968346984368e-01	1.133422803329944939e+00	2.151377787298443423e+00
1.795799999999942997e+02	-2.153157584309452754e-01	1.134111171746712055e+00	2.194375818424471714e+00
1.803999999999916781e+02	-2.248081397878429755e-01	1.139179302529373938e+00	2.225950220115764377e+00
1.812199999999890565e+02	-3.054711996245299543e-01	1.193445202665342375e+00	2.229248429025584510e+00
1.820399999999935403e+02	-3.602264768783881577e-01	1.261005748115636926e+00	2.243927351334543907e+00
1.828599999999909187e+02	-3.775049682735256984e-01	1.288753066607625009e+00	2.220172242176644772e+00
1.836799999999882971e+02	-4.162430168442319278e-01	1.243259807094691416e+00	2.199586390788473178e+00
1.844999999999927809e+02	-3.627555114349017007e-01	1.141378119861281348e+00	2.165938607450511366e+00
1.853199999999901593e+02	-2.157468088975916798e-01	1.057904755533261243e+00	2.183481360190471232e+00
1.861399999999875376e+02	-1.948938877686323123e-01	9.962174993419771196e-01	2.242183484219142819e+00
1.869599999999920215e+02	-2.114124589224542494e-01	8.997665436020401142e-01	2.212761018508508037e+00
1.877799999999893998e+02	-9.211957305070281321e-02	8.786663845601170308e-01	2.260183913011685863e+00
1.885999999999867782e+02	-1.891289255452100193e-01	7.127815480107120294e-01	2.138210397546199903e+00
1.894199999999912620e+02	-2.405033920249118329e-01	6.317055900846374472e-01	2.295881652044212018e+00
1.902399999999886404e+02	-1.772457031968767138e-01	5.404545925914787663e-01	2.412147917191953983e+00
1.910599999999860188e+02	-1.851034286158206033e-01	3.991981754168466567e-01	2.397887025454752852e+00
1.918799999999905026e+02	-1.794913741228691129e-01	3.127012078696195241e-01	2.318626103079343359e+00
1.926999999999878810e+02	-1.739296792607972764e-01	2.211982672725564258e-01	2.241598708287156239e+00
1.935199999999852594e+02	-3.412253611985101125e-03	2.636747716690385213e-01	2.151903174468184243e+00
1.943399999999897432e+02	6.299061662928537308e-02	3.875118604965697156e-01	2.188823034307558313e+00
1.951599999999871216e+02	9.507963468943768370e-02	4.440677582613204999e-01	2.131832366985630056e+00
1.959799999999844999e+02	1.190211033761041232e-01	5.251476492037068233e-01	2.072704034646175142e+00
1.967999999999889837e+02	5.607432485739292927e-02	5.054850648085016385e-01	1.959251827900850174e+00
1.976199999999863621e+02	4.824815104051110443e-02	4.857895102659571807e-01	1.919236770006423898e+00
1.984399999999837405e+02	4.193146410106227823e-02	4.187290316582386041e-01	1.857624885808840220e+00
1.992599999999882243e+02	-1.168530424598247450e-02	4.250418431248168538e-01	1.806664798781772996e+00
2.000799999999856027e+02	-1.105061336014559609e-01	3.790636586128706131e-01	1.839277898450679682e+00
2.008999999999829811e+02	-8.850940310829222279e-02	2.219846295622600607e-01	1.929039217963476771e+00
2.017199999999874649e+02	-1.115488770941772401e-01	2.088571466773476715e-01	1.895395519335908441e+00
2.025399999999848433e+02	-1.893332700921507294e-01	1.692234285796206938e-01	1.860516987997541616e+00
2.033599999999822217e+02	-2.426245773250445825e-01	2.404680149086098062e-01	1.887882280755682762e+00
2.041799999999867055e+02	-2.274377399737212424e-01	2.329628736505584552e-01	1.876399507240262388e+00
2.049999999999840838e+02	-2.260260589561488287e-01	2.422274920637949025e-01	1.886317482412822599e+00
2.058199999999814622e+02	-1.507642219086450519e-01	1.551351752947578433e-01	1.913966303309961203e+00
2.066399999999859460e+02	-1.664854616621693484e-01	1.381865633871240950e-01	1.934761280813114936e+00
2.074599999999833244e+02	-1.952595045105037508e-01	1.359769354459072765e-01	2.001588911802467674e+00
2.082799999999807028e+02	-1.338030039363416190e-01	1.800939828240927243e-01	1.984053438306161654e+00
2.090999999999780812e+02	-1.246759170688107737e-01	2.203399035644965087e-01	2.006321281040437388e+00
2.099199999999825650e+02	-7.178917906363094237e-02	2.502262969755029154e-01	1.998977062848954267e+00
2.107399999999799434e+02	-6.927814339396769217e-02	2.610634452082241097e-01	1.983562645226826682e+00
2.115599999999773217e+02	-9.310329006359333026e-02	2.843623409296237581e-01	2.002914111577491774e+00
2.123799999999818056e+02	-4.688838183562422240e-02	3.118960500036461747e-01	2.059985326185730603e+00
2.131999999999791839e+02	-3.632603098496994809e-02	2.302788531437346409e-01	2.110587321699352259e+00
2.140199999999765623e+02	-1.102837473625745274e-01	8.184579874556152657e-02	2.029426008930725445e+00
2.148399999999810461e+02	-7.602560404256573055e-03	-1.077995807432730047e-01	1.936303736803138609e+00
2.156599999999784245e+02	3.849293540781370798e-03	-1.648125413564742736e-01	1.914518528845172041e+00
2.164799999999758029e+02	4.997689496727567016e-02	-1.957208250903210711e-01	1.903652128738147598e+00
2.172999999999802867e+02	5.811154347042885027e-02	-1.598306244824394540e-01	2.152865931851624115e+00
2.181199999999776651e+02	7.473270951311944410e-02	-2.762825941089477322e-01	2.179750917398290966e+00
2.189399999999750435e+02	4.610859223051045480e-02	-2.924992509995623102e-01	2.184406274790760882e+00
2.197599999999795273e+02	1.284484677715786449e-01	-2.981074947842385914e-01	2.121495068979372345e+00
2.205799999999769057e+02	8.037649859663166529e-02	-2.336620125877806320e-01	2.053949834585666601e+00
2.213999999999742840e+02	1.137652614294567682e-01	-2.418109866213420389e-01	1.860900648684080894e+00
2.222199999999787678e+02	1.105603972507933908e-01	-3.189563396316381638e-01	1.801952925087088708e+00
2.230399999999761462e+02	7.629087939711046151e-02	-3.501422767267279301e-01	1.942353673737676090e+00
2.238599999999735246e+02	8.761258233779681270e-02	-4.061653856624647396e-01	1.961489379504008923e+00
2.246799999999780084e+02	1.870200884461828972e-01	-4.754832935420791884e-01	1.898927998289501762e+00
2.254999999999753868e+02	1.547117067475237417e-01	-4.371031353289778210e-01	1.870057404656650712e+00
2.263199999999727652e+02	2.232920624910300911e-01	-3.000826710505735129e-01	1.860206558211219496e+00
2.271399999999772490e+02	2.813337123615679558e-01	-2.250709175787499738e-01	1.790109870508223455e+00
2.279599999999746274e+02	3.509036691640072259e-01	-2.319577977417734971e-01	1.774608327332909408e+00
2.287799999999720058e+02	4.962710840611314622e-01	-3.097432206083634565e-01	1.804534728426882451e+00
2.295999999999764896e+02	5.572787133238754631e-01	-5.021578496835850114e-01	1.725576530378162499e+00
2.304199999999738679e+02	5.221389615952725105e-01	-5.573162408064080697e-01	1.631312887797712552e+00
2.312399999999712463e+02	4.835912401007630979e-01	-5.748581565729626863e-01	1.773716742880271591e+00
2.320599999999757301e+02	3.561725084032464350e-01	-5.849722117047573278e-01	1.831257501910106944e+00
2.328799999999731085e+02	2.970971153493802142e-01	-5.296100264048768658e-01	1.826553592613870514e+00
2.336999999999704869e+02	3.485214883328127122e-01	-5.354328489001765057e-01	1.664772729675649598e+00
2.345199999999749707e+02	3.591703001223976455e-01	-4.658152529919452611e-01	1.678925855418373914e+00
2.353399999999723491e+02	3.926320598134835360e-01	-5.136784762391597425e-01	1.700228501920881374e+00
2.361599999999697275e+02	4.275705266438962759e-01	-4.862646751648844745e-01	1.613484920995102101e+00
2.369799999999671059e+02	4.749362139375660763e-01	-5.151015568413570556e-01	1.628867288258439849e+00
2.377999999999715897e+02	4.140531644031628100e-01	-4.981140236298515767e-01	1.692601161829908829e+00
2.386199999999689680e+02	3.957446429546543909e-01	-4.291714328155009639e-01	1.676542635289751892e+00
2.394399999999663464e+02	4.047453142618069322e-01	-4.875244870121866470e-01	1.616838515750437466e+00
2.402599999999708302e+02	4.297102644716833675e-01	-4.985393469710499570e-01	1.592858770078976915e+00
2.410799999999682086e+02	4.106343025143321390e-01	-5.747725546217747894e-01	1.658594574132651545e+00
2.418999999999655870e+02	5.746514128247394160e-01	-5.405087772894643372e-01	1.664236656215855703e+00
2.427199999999700708e+02	6.214459208811369262e-01	-6.264632711861708447e-01	1.648157089893282468e+00
2.435399999999674492e+02	7.592085953840747026e-01	-6.256144083504162623e-01	1.773465924965957452e+00
2.443599999999648276e+02	6.593488966210091506e-01	-7.790011819476627686e-01	1.857443653804909722e+00
2.451799999999693114e+02	6.521235233975898327e-01	-7.727398414339750055e-01	1.877028570661716467e+00
2.459999999999666898e+02	6.805055236955966924e-01	-6.884324185074897073e-01	1.902148478138687482e+00
2.468199999999640681e+02	6.143874010705324684e-01	-6.537699759268840172e-01	1.898717676362248197e+00
2.476399999999685519e+02	6.310215003499725084e-01	-6.781551527140454727e-01	1.903744856084586212e+00
2.484599999999659303e+02	6.306872822186564420e-01	-7.594463005048801563e-01	1.901943790393178180e+00
2.492799999999704141e+02	5.664273478503346615e-01	-8.294322657082342509e-01	1.897438139609143537e+00
2.500999999999677925e+02	5.241625182706055597e-01	-8.113522877726133675e-01	1.890070822920346671e+00
2.509199999999722763e+02	5.089395642195726488e-01	-8.153250022681695075e-01	1.987827105446748677e+00
2.517399999999696547e+02	4.553294462488916561e-01	-8.122817618853821475e-01	2.048840743395408115e+00
2.525599999999741385e+02	5.165686491507328615e-01	-8.236410851322955029e-01	2.034183231601925712e+00
2.533799999999715169e+02	5.099133685128101057e-01	-7.697738617382177129e-01	1.893061711159870208e+00
2.541999999999688953e+02	4.554959223060843221e-01	-7.229323588833727054e-01	1.808328468350924645e+00
2.550199999999733791e+02	5.731311753665199182e-01	-7.612264047253778365e-01	1.859287241190705320e+00
2.558399999999707575e+02	7.017809984183663863e-01	-7.728581983051068249e-01	1.839563887204524351e+00
2.566599999999752413e+02	8.198918941709437691e-01	-6.520498376833183674e-01	1.796097991931421500e+00
2.574799999999726197e+02	8.657974591535251285e-01	-6.862641762536185741e-01	1.846087374472158205e+00
2.582999999999771035e+02	8.000462447917018327e-01	-6.980199570700058587e-01	1.805089669957257614e+00
2.591199999999744819e+02	8.038889132602635712e-01	-7.234621499876898731e-01	1.776536840515094084e+00
2.599399999999789657e+02	7.644234305963560905e-01	-7.383813938245429309e-01	1.807894745621200894e+00
2.607599999999763440e+02	7.516036037978548467e-01	-7.265997134776758237e-01	1.851845464623017135e+00
2.615799999999808279e+02	7.299221515749035882e-01	-7.033641393079066439e-01	1.848618764224956523e+00
2.623999999999782062e+02	8.051821792149028711e-01	-7.272024890877433201e-01	1.827493482038339501e+00
2.632199999999826900e+02	8.328704772923436472e-01	-6.558863989564447383e-01	1.827024362157375403e+00
2.640399999999800684e+02	7.443089770919626424e-01	-6.612804994794512226e-01	1.783165743055596719e+00
2.648599999999845522e+02	7.455079288903680990e-01	-6.685243537256475577e-01	1.775223779068602736e+00
2.656799999999819306e+02	7.294051261716283374e-01	-6.611246422458154637e-01	1.778689040776602059e+00
2.664999999999864144e+02	7.265007928367418488e-01	-6.581109689523365613e-01	1.805969244088047931e+00
2.673199999999837928e+02	7.219725120627022985e-01	-6.538498312832299320e-01	1.804308150252527776e+00
2.681399999999882766e+02	7.058916982138223606e-01	-6.513039082659208834e-01	1.795450336315575157e+00
2.689599999999856550e+02	6.992790165277181780e-01	-6.455688058509072569e-01	1.807958567984896625e+00
2.697799999999901388e+02	7.051843215336601745e-01	-6.674145085528069288e-01	1.791701665133370813e+00
2.705999999999875172e+02	7.114218099614466606e-01	-6.672676130926931126e-01	1.805632698742427822e+00
2.714199999999920010e+02	6.967894938806707961e-01	-6.867839912651432233e-01	1.822716368466755554e+00
2.722399999999893794e+02	6.842694214651791063e-01	-7.014790248872186940e-01	1.806667585006484611e+00
2.730599999999938632e+02	6.602623556031254060e-01	-7.233044681089757511e-01	1.807878274565963839e+00
2.738799999999912416e+02	6.416978365340479940e-01	-7.382712631020837968e-01	1.790444566366326651e+00
2.746999999999957254e+02	6.341868257251015439e-01	-7.539083135355084675e-01	1.793179563196191095e+00
2.755199999999931038e+02	6.307841191040137740e-01	-7.629247441729190005e-01	1.780078757922976429e+00
2.763399999999975876e+02	6.413568435006160584e-01	-7.656802682928260939e-01	1.775843907482649531e+00
2.771599999999949659e+02	6.245834366356566303e-01	-7.655715591909333373e-01	1.764219258840963533e+00
2.779799999999994498e+02	6.145501427629894708e-01	-7.494769511320262811e-01	1.765658882398249307e+00
2.787999999999968281e+02	6.067279952013605593e-01	-7.570205538154890501e-01	1.793386520937158668e+00
2.796200000000013119e+02	5.893042483531166775e-01	-7.600735300321364019e-01	1.816591024094667217e+00
2.804399999999986903e+02	5.935812577421560876e-01	-7.636134686514315373e-01	1.825347104795987496e+00
2.812599999999960687e+02	5.748734296720301451e-01	-7.586670145048233227e-01	1.824236221170909777e+00
2.820800000000005525e+02	5.510801880846761813e-01	-7.581116216273733333e-01	1.823674197391418561e+00
2.828999999999979309e+02	5.299554730409687942e-01	-7.608888662363091360e-01	1.813771345555721837e+00
2.837200000000024147e+02	5.242001392142545679e-01	-7.463322011387281130e-01	1.819863689085974734e+00
2.845399999999997931e+02	5.239841559498512602e-01	-7.241382221264300867e-01	1.808873959209583937e+00
2.853600000000042769e+02	5.325687462630540603e-01	-7.226359451075272666e-01	1.797966840833522761e+00
2.861800000000016553e+02	5.190589536739486087e-01	-7.345212679614316897e-01	1.810400203541344899e+00
2.870000000000061391e+02	5.219564818849340426e-01	-7.353329524615292989e-01	1.829209167586901774e+00
2.878200000000035175e+02	5.196622598566673634e-01	-7.423836029856765162e-01	1.839262020189634583e+00
2.886400000000080013e+02	5.025708532931117967e-01	-7.372662722599478968e-01	1.827042157403997669e+00
2.894600000000053797e+02	5.107929122215842943e-01	-7.444189883130407637e-01	1.819906489654633752e+00
2.902800000000098635e+02	5.084409741984697861e-01	-7.517134314439548604e-01	1.813184463612527386e+00
2.911000000000072419e+02	5.101038783237882290e-01	-7.548117067879713815e-01	1.822040181967069961e+00
2.919200000000117257e+02	5.103847850622439397e-01	-7.566487546737683534e-01	1.827421547840375249e+00
2.927400000000091040e+02	5.088221213703365553e-01	-7.669878286033762205e-01	1.843109242871774578e+00
2.935600000000135879e+02	5.009766866501694782e-01	-7.757445870439414470e-01	1.849964311211339973e+00
2.943800000000109662e+02	5.057502956875550293e-01	-7.963607549362130555e-01	1.845370402630322371e+00
2.952000000000154500e+02	5.158630974904770961e-01	-7.890898638209591365e-01	1.840758253966841229e+00
2.960200000000128284e+02	5.209117792261053204e-01	-7.745515124740625090e-01	1.838290472037487522e+00
2.968400000000173122e+02	5.122676305383782047e-01	-7.486160703129205451e-01	1.840339526310980078e+00
2.976600000000146906e+02	5.269435243616537035e-01	-7.462448357185227366e-01	1.853339365696865304e+00
2.984800000000191744e+02	5.330442805052424404e-01	-7.642774156839575728e-01	1.858170817569338995e+00
2.993000000000165528e+02	5.346578899159298848e-01	-7.876078757153932575e-01	1.872279840002993190e+00
3.001200000000210366e+02	5.215733394979693571e-01	-8.043557290713956309e-01	1.860157850527379697e+00
3.009400000000184150e+02	5.311561322206009850e-01	-7.955524855909821280e-01	1.859974080101188143e+00
3.017600000000228988e+02	5.228906614617375714e-01	-7.847192449615392196e-01	1.858955514716243762e+00
3.025800000000202772e+02	5.144914512497206216e-01	-7.820136133802635392e-01	1.856538724915717475e+00
3.034000000000247610e+02	5.365183437458145299e-01	-7.817554689751518016e-01	1.868069842531688618e+00
3.042200000000221394e+02	5.354224004615725230e-01	-7.696409966195880692e-01	1.864370162661974195e+00
3.050400000000266232e+02	5.186931381543948838e-01	-7.791189668389360001e-01	1.865286759542126305e+00
3.058600000000240016e+02	5.092418127224933588e-01	-7.588874349562961807e-01	1.880267709853459035e+00
3.066800000000213799e+02	4.976837776056524665e-01	-7.454934931828651745e-01	1.888303110692943987e+00
3.075000000000258638e+02	5.048674844932095063e-01	-7.427033714031774370e-01	1.882170641232703501e+00
3.083200000000232421e+02	5.189031827339862790e-01	-7.605651504786610229e-01	1.873324903209633963e+00
3.091400000000277259e+02	5.224343350472111513e-01	-7.631421320011468890e-01	1.887253370305475242e+00
3.099600000000251043e+02	5.077050004918368664e-01	-7.413902727265884174e-01	1.885261886806639531e+00
3.107800000000295881e+02	5.038557215323378191e-01	-7.448859379040759787e-01	1.910335322184606444e+00
3.116000000000269665e+02	5.148212709110325802e-01	-7.502452187234833758e-01	1.899898583042929801e+00
3.124200000000314503e+02	5.070744742425228324e-01	-7.446756532862814915e-01	1.904154277928874706e+00
3.132400000000288287e+02	5.003338131569258218e-01	-7.308863606652284961e-01	1.902799209417117332e+00
3.140600000000333125e+02	5.065019057378040701e-01	-7.402624657592296042e-01	1.893921759089090440e+00
3.148800000000306909e+02	5.183088643215141289e-01	-7.378556280073578222e-01	1.872461563675051455e+00
3.157000000000351747e+02	5.247633442642030133e-01	-7.491776805110728077e-01	1.867767908007186950e+00
3.165200000000325531e+02	5.349660185729263606e-01	-7.407262299159769192e-01	1.853344700372988152e+00
3.173400000000370369e+02	5.418278533629398153e-01	-7.307572251439686806e-01	1.837974880254313437e+00
3.181600000000344153e+02	5.379492265268354112e-01	-7.198011500217669223e-01	1.846235186980383469e+00
3.189800000000388991e+02	5.280168603951446160e-01	-7.101892972191143905e-01	1.843886110038443604e+00
3.198000000000362775e+02	5.274470175386125614e-01	-7.018224959922183537e-01	1.847669576104247202e+00
3.206200000000407613e+02	5.325527760245764020e-01	-7.063903870806831353e-01	1.843636098309731297e+00
3.214400000000381397e+02	5.250180768178163149e-01	-7.131669161136962032e-01	1.831436607698284424e+00
3.222600000000426235e+02	5.262603830734217114e-01	-7.183781902485277815e-01	1.804718979783503707e+00
3.230800000000400019e+02	5.382315397056247619e-01	-7.198591536549179271e-01	1.797683097696777477e+00
3.239000000000444857e+02	5.410504807670236671e-01	-7.494252754549439732e-01	1.800571692494666420e+00
3.247200000000418640e+02	5.381589106552073787e-01	-7.563936802670245818e-01	1.797912114098962677e+00
3.255400000000463479e+02	5.268691756418050209e-01	-7.646638955909383917e-01	1.795127423492817398e+00
3.263600000000437262e+02	5.283995760338023873e-01	-7.462852224923517408e-01	1.799813165182871044e+00
3.271800000000482100e+02	5.219250278860702030e-01	-7.361625800463118541e-01	1.802824392683271215e+00
3.280000000000455884e+02	5.134466725067858839e-01	-7.207648049738140106e-01	1.801226373610289144e+00
3.288200000000500722e+02	4.950136454462145674e-01	-7.286634250953709646e-01	1.785362983033383477e+00
3.296400000000474506e+02	4.756048907964325889e-01	-7.352081070161831100e-01	1.785169263776626547e+00
3.304600000000519344e+02	4.649010956026228270e-01	-7.258752128707528506e-01	1.797581515776529804e+00
3.312800000000493128e+02	4.664049119911433117e-01	-7.085339503340191136e-01	1.797598706511758904e+00
3.321000000000466912e+02	4.748390843064702604e-01	-7.030525842807009429e-01	1.804868453702999531e+00
3.329200000000511750e+02	4.684790549376445234e-01	-7.088409343836590271e-01	1.799522386523317419e+00
3.337400000000485534e+02	4.605055298701724031e-01	-6.918091046519760923e-01	1.803375332865778669e+00
3.345600000000530372e+02	4.476242335326525712e-01	-6.603261523858392490e-01	1.799617404367139795e+00
3.353800000000504156e+02	4.354310453371995626e-01	-6.485930340801802085e-01	1.788772399489052090e+00
3.362000000000548994e+02	4.503832487929096962e-01	-6.385445723558260678e-01	1.810956778522859523e+00
3.370200000000522778e+02	4.328236607768605193e-01	-6.296459930067270783e-01	1.833295268669285383e+00
3.378400000000567616e+02	4.087494746665473744e-01	-6.247590795054993595e-01	1.851767111454588388e+00
3.386600000000541399e+02	4.142950539250545017e-01	-6.160442756113417850e-01	1.864732753364609197e+00
3.394800000000586238e+02	4.052172354275859201e-01	-6.010389319836300093e-01	1.862926892653409494e+00
3.403000000000560021e+02	3.953146858190627611e-01	-6.042957996706208590e-01	1.846314901374579875e+00
3.411200000000604859e+02	3.968348718040077272e-01	-6.042793936572825597e-01	1.843390273746329910e+00
3.419400000000578643e+02	4.018717635749162742e-01	-5.959876568456956569e-01	1.842820351302623116e+00
3.427600000000623481e+02	4.018123728705833009e-01	-6.114107361084823999e-01	1.851986012170814710e+00
3.435800000000597265e+02	4.057102346187144160e-01	-6.141928967417566998e-01	1.841133980002780168e+00
3.444000000000642103e+02	4.318360811936681198e-01	-6.319747406291347236e-01	1.825003565403095163e+00
3.452200000000615887e+02	4.433034850066120969e-01	-6.392318479019862831e-01	1.817410517528848635e+00
3.460400000000660725e+02	4.304247756396392122e-01	-6.389959658905386419e-01	1.821243335600625013e+00
3.468600000000634509e+02	4.306416514607477874e-01	-6.287503953220472397e-01	1.838432535278441415e+00
3.476800000000679347e+02	4.441021463973376382e-01	-6.323438730262915808e-01	1.843525667646459976e+00
3.485000000000653131e+02	4.487435305168521182e-01	-6.398847811004415576e-01	1.869107117251595840e+00
3.493200000000697969e+02	4.611276277210207830e-01	-6.400091169964745585e-01	1.877624961749038590e+00
3.501400000000671753e+02	4.678563373688301996e-01	-6.424364543060485655e-01	1.874883224636645807e+00
3.509600000000716591e+02	4.647379139722179753e-01	-6.266021553991198978e-01	1.887484628223410343e+00
3.517800000000690375e+02	4.614055987948383897e-01	-6.235734409825479663e-01	1.881742457321635698e+00
3.526000000000735213e+02	4.706528435605968341e-01	-6.372415829576385526e-01	1.888120471202598294e+00
3.534200000000708997e+02	4.726028370231787901e-01	-6.382651901435705266e-01	1.898754314596988957e+00
3.542400000000753835e+02	4.716972574530147178e-01	-6.244243815848686818e-01	1.890261787071032318e+00
3.550600000000727618e+02	4.846390505511198321e-01	-6.326566405319842268e-01	1.893815166437259556e+00
3.558800000000772457e+02	4.980300075945777172e-01	-6.395306309385460075e-01	1.903691231403938477e+00
3.567000000000746240e+02	4.946663530534338160e-01	-6.439606999660580922e-01	1.907288263954783014e+00
3.575200000000791078e+02	4.842177925474424605e-01	-6.586362098772711171e-01	1.905472514286837615e+00
3.583400000000764862e+02	4.716191300635473871e-01	-6.707048260592856082e-01	1.891013031247295695e+00
3.591600000000738646e+02	4.643518235648402825e-01	-6.625809165342817497e-01	1.886498753850345267e+00
3.599800000000783484e+02	4.825355416777817319e-01	-6.727040314427283896e-01	1.897670441407093067e+00
3.608000000000757268e+02	4.769629281878378091e-01	-6.574725810123538405e-01	1.903499393981188170e+00
3.616200000000802106e+02	4.761838678196481101e-01	-6.632658727622757766e-01	1.913431856429722355e+00
3.624400000000775890e+02	4.806624431473368042e-01	-6.767381461051036329e-01	1.916988722064497219e+00
3.632600000000820728e+02	4.902209959515312354e-01	-6.687755423706081004e-01	1.930425244324797340e+00
3.640800000000794512e+02	4.860255905304650126e-01	-6.720469272280498174e-01	1.922502134560206244e+00
3.649000000000839350e+02	4.880991426333306515e-01	-6.744280365340533656e-01	1.915490051761941093e+00
3.657200000000813134e+02	4.887512463469287360e-01	-6.822735473955630070e-01	1.918706223269906141e+00
3.665400000000857972e+02	4.980501251393750772e-01	-6.778832009852002738e-01	1.929623745063273610e+00
3.673600000000831756e+02	5.040086628669682156e-01	-6.707895372167458348e-01	1.907212009841008804e+00
3.681800000000876594e+02	5.107950071900809741e-01	-6.710519267649641684e-01	1.888269765679074341e+00
3.690000000000850378e+02	5.074231257238662751e-01	-6.770888098347052075e-01	1.885358966832756389e+00
3.698200000000895216e+02	4.941735424521344067e-01	-6.734800927744541976e-01	1.896761990015044086e+00
3.706400000000868999e+02	4.975420101793614491e-01	-6.578663273785538834e-01	1.903344322318325732e+00
3.714600000000913838e+02	5.262167872620879816e-01	-6.538095285809908397e-01	1.891540882482924957e+00
3.722800000000887621e+02	5.290963707630734758e-01	-6.599829118641284964e-01	1.914556001932977702e+00
3.731000000000932459e+02	5.159415013583042997e-01	-6.706322655472045646e-01	1.939688303470043174e+00
3.739200000000906243e+02	5.115411843891360943e-01	-6.858796224265282238e-01	1.940659459710683432e+00
3.747400000000951081e+02	5.175882422196805832e-01	-6.874050829591011880e-01	1.937985948983565132e+00
3.755600000000924865e+02	5.106381337652911023e-01	-7.026181613173960727e-01	1.927210808716367962e+00
3.763800000000969703e+02	5.106039222737598360e-01	-7.226472612618473068e-01	1.914072972049167154e+00
3.772000000000943487e+02	5.036099038625635460e-01	-7.182530965101412423e-01	1.910666511144544666e+00
3.780200000000988325e+02	5.050078612823243329e-01	-6.975855769457610656e-01	1.908340523402197952e+00
3.788400000000962109e+02	5.234877838889888668e-01	-7.039710732268671389e-01	1.891321558004860792e+00
3.796600000001006947e+02	5.166324102139410179e-01	-7.185943000421106674e-01	1.900883699565556251e+00
3.804800000000980731e+02	5.087675882716631293e-01	-7.295357936381539066e-01	1.913553018765447034e+00
3.813000000001025569e+02	5.013084751106172687e-01	-7.468118034164401564e-01	1.805613811481381115e+00
3.821200000000999353e+02	5.363197328928255292e-01	-7.488581576952586527e-01	1.817207006809095304e+00
3.829400000001044191e+02	4.671437458282499122e-01	-7.329887746361170020e-01	1.808207315197763565e+00
3.837600000001017975e+02	3.412179079649023672e-01	-6.436097035959276180e-01	1.774377340942507653e+00
3.845800000001062813e+02	4.695814520622851318e-01	-6.827366184693715034e-01	1.820812850653884318e+00
3.854000000001036597e+02	5.861364728357151277e-01	-5.244447302162611457e-01	1.799238767341150513e+00
3.862200000001010380e+02	6.110281448672078008e-01	-4.931466139745703803e-01	1.639980478836947420e+00
3.870400000001055218e+02	5.311355194193305707e-01	-4.404830638948828980e-01	1.578938197861192716e+00
3.878600000001029002e+02	5.688317309264132593e-01	-5.032870785821499382e-01	1.549848832548366584e+00
3.886800000001073840e+02	5.895072121938265131e-01	-5.011868653285698194e-01	1.537254630332076433e+00
3.895000000001047624e+02	5.812263460775155544e-01	-5.168993973312505652e-01	1.551049312373098621e+00
3.903200000001092462e+02	5.388334237311199759e-01	-4.683971736433079069e-01	1.542619413890874425e+00
3.911400000001066246e+02	5.951066968464948648e-01	-4.971816264758306403e-01	1.542938864152064493e+00
3.919600000001111084e+02	6.093819772355076880e-01	-4.706118041117668405e-01	1.570619016772552889e+00
3.927800000001084868e+02	6.342941313960519523e-01	-3.992781651602204107e-01	1.566403148491093855e+00
3.936000000001129706e+02	6.982110841529909351e-01	-3.318478164516140971e-01	1.560807949211858503e+00
3.944200000001103490e+02	5.458269043201749993e-01	-2.168384562698013607e-01	1.508421625261949117e+00
3.952400000001148328e+02	5.416785816256571851e-01	-2.523318321078258375e-01	1.538445084336171220e+00
3.960600000001122112e+02	6.009978684339996047e-01	-3.137671359781142311e-01	1.591324737068188444e+00
3.968800000001166950e+02	5.085924082142275759e-01	-4.087865407074786628e-01	1.570017750952425795e+00
3.977000000001140734e+02	4.962304403223731231e-01	-5.744369675577301049e-01	1.646558169006274275e+00
3.985200000001185572e+02	4.777676107969771047e-01	-5.031790076769120379e-01	1.641513057373779283e+00
3.993400000001159356e+02	4.967372116463578124e-01	-4.820130263893445122e-01	1.733968791766786088e+00
4.001600000001204194e+02	6.202816485751916353e-01	-5.153994600211886379e-01	1.852161941946063095e+00
4.009800000001177978e+02	6.113297622066854453e-01	-5.318529419500428457e-01	1.995393825829131940e+00
4.018000000001222816e+02	7.194215381956008404e-01	-4.238816354487633387e-01	1.852849176453072344e+00
4.026200000001196599e+02	6.919835782990493289e-01	-3.179904381137335090e-01	1.682604339859488318e+00
4.034400000001241438e+02	7.424355347912680037e-01	-4.855019146303416466e-01	1.635430394697202860e+00
4.042600000001215221e+02	8.108554640791679757e-01	-4.595244161367386670e-01	1.553865872386262392e+00
4.050800000001260059e+02	7.997895394136429470e-01	-2.313749959968118830e-01	1.566597913992595625e+00
4.059000000001233843e+02	8.664267566575860613e-01	-1.223626932401171707e-01	1.652262829792280341e+00
4.067200000001278681e+02	8.605184299834885975e-01	-1.549698001089507837e-01	1.703801819825987218e+00
4.075400000001252465e+02	9.550231279238706739e-01	-1.395210898104584096e-01	1.648402907399062922e+00
4.083600000001297303e+02	8.969521043137564931e-01	-2.567233094800729365e-01	1.656526159406483067e+00
4.091800000001271087e+02	9.705342429492677114e-01	-1.951498548462826665e-01	1.855727438406475249e+00
4.100000000001315925e+02	9.676243711592829033e-01	-1.018259331342430407e-01	1.860151389865023264e+00
4.108200000001289709e+02	9.072277210758128430e-01	-1.409435654442408037e-01	1.707850043675148255e+00
4.116400000001263493e+02	8.172385675017124207e-01	-4.379959226266971761e-02	1.697592643043243310e+00
4.124600000001308331e+02	7.405138549655793101e-01	-1.018753015422735331e-01	1.679221357599534503e+00
4.132800000001282115e+02	8.363102756799045689e-01	-1.339466345137272363e-01	1.558299250400406954e+00
4.141000000001326953e+02	8.862788646997882269e-01	-2.960096755720926787e-01	1.568906103321695333e+00
4.149200000001300737e+02	8.585219706378871551e-01	-3.126175358700165052e-01	1.690237057344500027e+00
4.157400000001345575e+02	8.967628134047488375e-01	-2.817458192513722093e-01	1.713429131945225503e+00
4.165600000001319358e+02	9.008501071031248530e-01	-3.189547660076699209e-01	1.637011385560150023e+00
4.173800000001364197e+02	9.340936204650942543e-01	-3.539933264947396907e-01	1.638609248015504338e+00
4.182000000001337980e+02	9.243580918543868874e-01	-3.588797938583223601e-01	1.640866815035280979e+00
4.190200000001382818e+02	9.994366767967864940e-01	-2.961009282286242161e-01	1.634710624108534072e+00
4.198400000001356602e+02	1.037169023503607068e+00	-2.898018896033840441e-01	1.765925440039491701e+00
4.206600000001401440e+02	1.061968895825781578e+00	-1.738653695051222137e-01	1.787365018284400975e+00
4.214800000001375224e+02	1.047421410093596794e+00	-1.168832144565103981e-01	1.804548236490215896e+00
4.223000000001420062e+02	1.040082868332204979e+00	-9.867351047480132920e-02	1.725617596914516216e+00
4.231200000001393846e+02	8.287035040817998244e-01	-1.909151147426801920e-01	1.694531307072556503e+00
4.239400000001438684e+02	7.277772696289280807e-01	-2.167471047481481783e-01	1.560941979703071691e+00
4.247600000001412468e+02	7.882480227131676287e-01	-1.651606013977728882e-01	1.540316654480087699e+00
4.255800000001457306e+02	6.784441331308819212e-01	-1.659871141261592964e-01	1.555787725160836299e+00
4.264000000001431090e+02	7.215041594547708659e-01	-2.218150237820093462e-01	1.591954394076948054e+00
4.272200000001475928e+02	7.055988192672284498e-01	-2.372534388402931516e-01	1.610270187813323428e+00
4.280400000001449712e+02	7.125848324101893283e-01	-2.370645885866558000e-01	1.615819622409272016e+00
4.288600000001494550e+02	7.005678344674534097e-01	-2.453050274531527464e-01	1.620672331019675116e+00
4.296800000001468334e+02	6.886925209503493850e-01	-2.460171982977170657e-01	1.614036080570391718e+00
4.305000000001513172e+02	6.928335157826412960e-01	-2.334071496447134297e-01	1.609749520004247758e+00
4.313200000001486956e+02	6.945399683804565072e-01	-2.176205085615303680e-01	1.609038665416960390e+00
4.321400000001531794e+02	6.968309248299493497e-01	-2.011933326711858872e-01	1.612401258576654728e+00
4.329600000001505578e+02	6.895412784022365571e-01	-1.858965291295830990e-01	1.615484611636352374e+00
4.337800000001550416e+02	6.775981190186947112e-01	-1.859231352392138881e-01	1.631408259600924726e+00
4.346000000001524199e+02	6.813858079734745887e-01	-1.917143538593535368e-01	1.618662910087332207e+00
4.354200000001569038e+02	6.803644409109756985e-01	-1.766137415439206215e-01	1.608086535769621905e+00
4.362400000001542821e+02	7.072810329484728875e-01	-1.734456387817528977e-01	1.599418922794066056e+00
4.370600000001516605e+02	6.876952955403247136e-01	-1.705547839101850816e-01	1.583699960869550560e+00
4.378800000001561443e+02	6.637075409554911154e-01	-1.622671336467416126e-01	1.577155674097430182e+00
4.387000000001535227e+02	6.612300527565018182e-01	-1.522501757451240056e-01	1.574392290353002988e+00
4.395200000001580065e+02	6.548769332745810745e-01	-1.512923567022177451e-01	1.569949883696248438e+00
4.403400000001553849e+02	6.554425519960516144e-01	-1.510129621504110453e-01	1.575171858851443174e+00
4.411600000001598687e+02	6.496081896816723322e-01	-1.440267537560580013e-01	1.550344177425391656e+00
4.419800000001572471e+02	6.528139440826578044e-01	-1.616322100916087745e-01	1.544807010180665907e+00
4.428000000001617309e+02	6.714110739881634649e-01	-1.547182534261730691e-01	1.552060399810784252e+00
4.436200000001591093e+02	6.970138257905598156e-01	-1.659739315455726061e-01	1.573133706941350685e+00
4.444400000001635931e+02	7.045250617081403322e-01	-1.574885415518960663e-01	1.586186773372022074e+00
4.452600000001609715e+02	6.944064677041573708e-01	-1.535917273218969648e-01	1.584194736820764948e+00
4.460800000001654553e+02	7.117815575250706628e-01	-1.530323164288969195e-01	1.577822037814110345e+00
4.469000000001628337e+02	7.225307740765917197e-01	-1.507087103733757427e-01	1.582118723231391355e+00
4.477200000001673175e+02	7.180977714206043805e-01	-1.412339152637014372e-01	1.580250045352360022e+00
4.485400000001646958e+02	7.157893166673355845e-01	-1.441568157632289182e-01	1.584137836307650149e+00
4.493600000001691797e+02	6.971034445514634470e-01	-1.427978774355467273e-01	1.590611518653132661e+00
4.501800000001665580e+02	6.944777429166915095e-01	-1.300852739504902988e-01	1.579943516464991760e+00
4.510000000001710418e+02	6.834825860580032719e-01	-1.249556966217588716e-01	1.602498289805633913e+00
4.518200000001684202e+02	6.932817482960353939e-01	-1.154658962497541186e-01	1.610828103528662680e+00
4.526400000001729040e+02	6.970512041165005668e-01	-1.191195273801737287e-01	1.599163426130201238e+00
4.534600000001702824e+02	6.992831916628576838e-01	-1.234772537739177167e-01	1.606044218448685168e+00
4.542800000001747662e+02	7.067069216333148329e-01	-1.430927812765039331e-01	1.620114996013559239e+00
4.551000000001721446e+02	6.813925652099914743e-01	-1.421460795514191133e-01	1.625720227492723158e+00
4.559200000001766284e+02	6.488364537679749411e-01	-1.591654952110330701e-01	1.623858145131690467e+00
4.567400000001740068e+02	6.350734873289013427e-01	-1.549211311227101096e-01	1.624969044503682403e+00
4.575600000001784906e+02	6.467568786703568051e-01	-1.506584480076287313e-01	1.640272586404246224e+00
4.583800000001758690e+02	6.425228198106472943e-01	-1.534887046874837679e-01	1.631769568050879693e+00
4.592000000001803528e+02	6.339834199159964934e-01	-1.469208550736518237e-01	1.627900141857453686e+00
4.600200000001777312e+02	6.417923990214268182e-01	-1.442016369169791812e-01	1.627556813469126507e+00
4.608400000001822150e+02	6.243402982426038417e-01	-1.360121456307041843e-01	1.632753855275943078e+00
4.616600000001795934e+02	6.172255562736248535e-01	-1.390431442883615087e-01	1.636256096269917970e+00
4.624800000001840772e+02	6.243999617543207759e-01	-1.375021558235356434e-01	1.627094546573836897e+00
4.633000000001814556e+02	6.153302664934560129e-01	-1.423621073912015866e-01	1.634498224091928797e+00
4.641200000001788339e+02	6.187790786135642929e-01	-1.417810129885326287e-01	1.635300924660539668e+00
4.649400000001833178e+02	6.141933379387776171e-01	-1.351124724148111689e-01	1.641707304662733957e+00
4.657600000001806961e+02	6.140805387401968574e-01	-1.347727187309433194e-01	1.644638442192936090e+00
4.665800000001851799e+02	6.035881904351186877e-01	-1.282287816741500830e-01	1.634030424196939002e+00
4.674000000001825583e+02	5.923980714825605176e-01	-1.306731099347104852e-01	1.625832492014891884e+00
4.682200000001870421e+02	5.882293491498378213e-01	-1.217979153385098101e-01	1.624422061334110490e+00
4.690400000001844205e+02	5.873148238427908785e-01	-1.362649236456410229e-01	1.643027699370258166e+00
4.698600000001889043e+02	5.803771327785894885e-01	-1.369544547223702224e-01	1.647571242527472224e+00
4.706800000001862827e+02	5.768953407631313146e-01	-1.209617456219871379e-01	1.644298279176342747e+00
4.715000000001907665e+02	5.794058250445932590e-01	-1.143502730295693492e-01	1.637529950728068950e+00
4.723200000001881449e+02	5.968267335833413734e-01	-1.125040905514258505e-01	1.642084522103298472e+00
4.731400000001926287e+02	6.131508286425088050e-01	-1.115283836593901068e-01	1.629173360307623941e+00
4.739600000001900071e+02	6.273039385555251313e-01	-8.957269325532335458e-02	1.629012037260357149e+00
4.747800000001944909e+02	6.575906203418033780e-01	-7.504339912236801524e-02	1.640295251390734066e+00
4.756000000001918693e+02	6.786002688342721578e-01	-6.975619125443688340e-02	1.648280696826581959e+00
4.764200000001963531e+02	6.775338591779058728e-01	-6.551948591031653280e-02	1.654999285991279656e+00
4.772400000001937315e+02	6.810735145365856003e-01	-6.548818284077495555e-02	1.662666949915259984e+00
4.780600000001982153e+02	6.915334094115085373e-01	-4.726172107606130268e-02	1.681932828153360093e+00
4.788800000001955937e+02	6.961382873767323343e-01	-2.726898745941919167e-02	1.665927649359358220e+00
4.797000000002000775e+02	7.117946200605389517e-01	-1.507175669033089527e-02	1.654664870401573618e+00
4.805200000001974558e+02	7.004190259852821621e-01	-3.019712175473276972e-02	1.654876629496417451e+00
4.813400000002019397e+02	6.779183629138356704e-01	-5.029132373789590993e-02	1.671179779912610019e+00
4.821600000001993180e+02	7.711212078558257188e-01	-1.989269136902420687e-01	1.610622334472940009e+00
4.829800000002038018e+02	9.002691000187426074e-01	-2.821411022615185615e-01	1.597640281063751555e+00
4.838000000002011802e+02	9.639709637223727867e-01	-2.591975019767265298e-01	1.635217419616831425e+00
4.846200000002056640e+02	1.015486701319807672e+00	-2.984290385495207421e-01	1.692324695910430110e+00
4.854400000002030424e+02	1.012061715417040153e+00	-3.079321992519630236e-01	1.637053498675966612e+00
4.862600000002075262e+02	1.014545479567640296e+00	-4.137623010887683250e-01	1.706571047033913491e+00
4.870800000002049046e+02	9.461950456149119670e-01	-4.235105585908394144e-01	1.714146325205849752e+00
4.879000000002093884e+02	8.923190166587959826e-01	-3.410398139192678535e-01	1.651573908533627622e+00
4.887200000002067668e+02	8.699744526205381856e-01	-2.360534654769184115e-01	1.698514479036583813e+00
4.895400000002112506e+02	8.196284644210494186e-01	-1.927885849991397560e-01	1.608639936533730941e+00
4.903600000002086290e+02	7.321248572782229624e-01	-2.416802324990985351e-01	1.550459594960020171e+00
4.911800000002060074e+02	7.251277483651242806e-01	-1.453441867029032775e-01	1.683840530708426542e+00
4.920000000002104912e+02	5.401589792812691027e-01	-1.798478860750041264e-01	1.662941679120554461e+00
4.928200000002078696e+02	4.598831269569315094e-01	-7.868107270343238646e-02	1.593813611302698607e+00
4.936400000002123534e+02	4.376086946641122299e-01	-1.154255347918966557e-01	1.512303490578406517e+00
4.944600000002097318e+02	5.126036407669720685e-01	-1.577373117944160796e-01	1.500825042552496935e+00
4.952800000002142156e+02	5.516993913394732107e-01	-1.767402813696932196e-01	1.562206461123903933e+00
4.961000000002115939e+02	5.315718293302345021e-01	-1.885069095677445183e-01	1.640181828470047565e+00
4.969200000002160778e+02	5.341285999718569100e-01	-1.115861136451159474e-01	1.669422529944084799e+00
4.977400000002134561e+02	5.887207725999492602e-01	-7.186469923216876055e-02	1.697169174488062593e+00
4.985600000002179399e+02	5.807712861146203664e-01	-3.451856890181215221e-02	1.593355179410191447e+00
4.993800000002153183e+02	4.722563437178027290e-01	6.829598225688071622e-03	1.593071691423218139e+00
5.002000000002198021e+02	3.485456923807082608e-01	3.848300076943333980e-02	1.660510204660589073e+00
5.010200000002171805e+02	3.111875781826490828e-01	1.326781787450237449e-02	1.663054981738245619e+00
5.018400000002216643e+02	2.914596512277417006e-01	2.502152168338422911e-02	1.691243678089075386e+00
5.026600000002190427e+02	3.014732277782675163e-01	1.980320768308307944e-02	1.677392064722856402e+00
5.034800000002235265e+02	2.505244110363211152e-01	8.398273801507261105e-03	1.658160115967461712e+00
5.043000000002209049e+02	2.046047264225605011e-01	-6.146116365139842053e-02	1.728950587885640378e+00
5.051200000002253887e+02	2.183667179208711728e-01	-4.382635214135421897e-02	1.820565496664789507e+00
5.059400000002227671e+02	2.169316132368125927e-01	3.433396945563282898e-02	1.852201393980457356e+00
5.067600000002272509e+02	2.075852104159665867e-01	4.061916564804401997e-02	1.843797281146740241e+00
5.075800000002246293e+02	2.364479497953850262e-01	1.635271831414408794e-02	1.841063233547873601e+00
5.084000000002291131e+02	2.300140009037651978e-01	-3.852704411141938401e-02	1.905546334842419753e+00
5.092200000002264915e+02	2.865905874777741613e-01	-5.917086289441053637e-02	1.997957369130616501e+00
5.100400000002309753e+02	3.449044685353184203e-01	-6.590699361158924852e-02	1.901219400658056502e+00
5.108600000002283537e+02	4.030418193146497741e-01	-1.003839905406278543e-01	1.855609302752233569e+00
5.116800000002328375e+02	4.232908013904348454e-01	-6.934205576638419188e-02	1.930096625627506945e+00
5.125000000002302158e+02	4.474986060579616010e-01	-4.586596124018349485e-02	1.879509444054046075e+00
5.133200000002346997e+02	4.300670284071269056e-01	-1.669247010871677261e-03	1.792857780758125852e+00
5.141400000002320212e+02	5.500784415568883423e-01	7.718093027555106289e-02	1.675784906101444705e+00
5.149600000002365050e+02	6.497361160056862595e-01	1.513201328512989718e-01	1.790034161715563732e+00
5.157800000002339402e+02	6.042054135152270522e-01	2.654375350214819296e-01	1.906457926207132614e+00
5.166000000002313755e+02	5.435675402236094245e-01	3.613926592046793340e-01	2.010077935393992821e+00
5.174200000002358593e+02	5.942977507742122079e-01	4.192556016466345570e-01	1.973947952691640362e+00
5.182400000002331808e+02	5.394930756481105538e-01	4.135976467153882341e-01	1.843911851706856231e+00
5.190600000002376646e+02	4.633569562412462317e-01	4.480652767481292376e-01	1.768280977949159505e+00
5.198800000002349861e+02	5.168064261236735568e-01	5.291677177383404818e-01	1.727399266968654201e+00
5.207000000002394700e+02	6.529589940902922329e-01	5.515623218891769763e-01	1.769607686988973860e+00
5.215200000002369052e+02	5.835137644826808856e-01	4.666773402586474884e-01	1.931461429719842027e+00
5.223400000002413890e+02	6.396996719029937051e-01	3.676459156217636304e-01	1.901569405567450577e+00
5.231600000002388242e+02	6.570913998753045160e-01	5.029142216239288476e-01	1.967712192638308988e+00
5.239800000002433080e+02	5.505861181511544356e-01	5.801238167560753833e-01	2.071841304005380913e+00
5.248000000002406296e+02	5.562454350532861636e-01	5.791188382508516419e-01	2.125449431857735938e+00
5.256200000002451134e+02	5.608542657264161679e-01	5.911594468272527436e-01	2.113570996475732322e+00
5.264400000002424349e+02	5.537013502983334501e-01	6.322299146838354922e-01	2.134773226303799731e+00
5.272600000002469187e+02	5.498662622016464718e-01	6.120503545817026492e-01	2.153829607105780752e+00
5.280800000002443539e+02	5.479473514879619200e-01	5.930915695923182351e-01	2.142905330598391611e+00
5.289000000002488378e+02	5.569983922796293285e-01	5.875247043633162747e-01	2.138415820565913172e+00
5.297200000002462730e+02	5.539803140469713449e-01	5.829629677923767739e-01	2.132397385607753382e+00
5.305400000002507568e+02	5.514344921749607664e-01	5.764644520026604990e-01	2.141230397090963411e+00
5.313600000002480783e+02	5.524263495354350129e-01	5.811377661912295878e-01	2.154297344358801158e+00
5.321800000002525621e+02	5.613342870389002037e-01	5.910013612618182366e-01	2.161447109852085546e+00
5.330000000002498837e+02	5.730076231661948016e-01	5.900966697737821676e-01	2.167399823868395803e+00
5.338200000002543675e+02	5.642783451250279469e-01	5.802927423313817279e-01	2.170063535365746699e+00
5.346400000002518027e+02	5.673190504793491629e-01	5.724767196959574811e-01	2.161398784957172303e+00
5.354600000002562865e+02	5.817625218596866876e-01	5.714749136557844000e-01	2.161841554923477737e+00
5.362800000002537217e+02	5.935126770805286833e-01	5.685077751454132855e-01	2.160688170412219833e+00
5.371000000002582055e+02	5.735886072002811531e-01	5.554251566193668666e-01	2.157586928116203229e+00
5.379200000002555271e+02	5.591427239645001546e-01	5.476221955742722747e-01	2.159538543496732466e+00
5.387400000002600109e+02	5.502166284897715975e-01	5.578214253175606263e-01	2.175424757622594463e+00
5.395600000002573324e+02	5.610127001330995622e-01	5.664446374621155966e-01	2.186627020377325703e+00
5.403800000002618162e+02	5.358424238535985928e-01	5.602424259533884676e-01	2.180263550704462983e+00
5.412000000002592515e+02	5.348656313905871817e-01	5.618341356732694525e-01	2.182710072645720256e+00
5.420200000002566867e+02	5.376816647478389610e-01	5.481633926419497982e-01	2.181672406060163549e+00
5.428400000002611705e+02	5.230187924199278804e-01	5.479048603352489888e-01	2.183765727775288656e+00
5.436600000002584920e+02	5.191472889643057309e-01	5.461897262612213089e-01	2.182459720526342295e+00
5.444800000002629758e+02	5.024394210676303985e-01	5.588623516272819280e-01	2.175427363299746286e+00
5.453000000002602974e+02	4.814946355606863349e-01	5.727146997083513158e-01	2.154142174503399065e+00
5.461200000002647812e+02	4.637702009982081486e-01	5.831667750672762107e-01	2.152227484923503908e+00
5.469400000002622164e+02	4.632233948837228832e-01	5.742188092288882384e-01	2.143274743222403522e+00
5.477600000002667002e+02	4.783875815453353941e-01	5.936725840389184272e-01	2.135482504079576405e+00
5.485800000002641355e+02	4.766960820137959298e-01	6.138436496256194363e-01	2.136164702865472442e+00
5.494000000002686193e+02	4.938413777349318079e-01	6.075327863985277022e-01	2.140333642102882461e+00
5.502200000002659408e+02	4.814976943825459155e-01	5.964285192103839783e-01	2.150220412462334529e+00
5.510400000002704246e+02	4.760838207438964909e-01	5.778184479396566431e-01	2.163743719017074518e+00
5.518600000002677461e+02	4.799376604856707695e-01	5.653165211158523995e-01	2.182274806764135100e+00
5.526800000002722300e+02	4.996049568212426184e-01	5.601692371197168896e-01	2.187034458086988487e+00
5.535000000002696652e+02	5.152104128843507658e-01	5.676272439518075252e-01	2.186401531581657398e+00
5.543200000002741490e+02	5.349928351277754013e-01	5.706669838453564125e-01	2.182003991985487890e+00
5.551400000002715842e+02	5.625243124964511843e-01	5.816585767008854990e-01	2.189398979814749513e+00
5.559600000002760680e+02	5.665222437385767362e-01	5.847201088826750048e-01	2.178902996217460419e+00
5.567800000002733896e+02	5.788977743535228537e-01	5.907106960094385961e-01	2.177378682340108451e+00
5.576000000002778734e+02	5.669884026644363972e-01	5.772411508513615175e-01	2.190201182797502089e+00
5.584200000002751949e+02	5.556702728027859139e-01	5.389070126042726505e-01	2.199132716648366959e+00
5.592400000002796787e+02	5.427664392714858232e-01	5.206522367973922538e-01	2.189721941807931227e+00
5.600600000002771139e+02	5.190462440050203075e-01	5.309772917170534345e-01	2.185576756751319571e+00
5.608800000002815977e+02	5.150976802143544253e-01	5.178096884748585316e-01	2.170449379922376298e+00
5.617000000002790330e+02	5.105719980379757050e-01	5.069042370212908377e-01	2.158902142426910586e+00
5.625200000002835168e+02	5.185659550267712747e-01	4.897753377484151960e-01	2.150053210981557772e+00
5.633400000002808383e+02	5.040158577777738014e-01	4.900756159679794388e-01	2.128567907344423471e+00
5.641600000002853221e+02	4.799892096127368335e-01	4.893480862033587897e-01	2.107455483300781474e+00
5.649800000002826437e+02	4.933135927455205016e-01	4.872535994879867438e-01	2.096791386490840736e+00
5.658000000002871275e+02	4.906507548158847154e-01	4.832692632995850834e-01	2.101242361807313497e+00
5.666200000002845627e+02	4.973871269722250910e-01	4.869696528042647410e-01	2.091051180142417643e+00
5.674400000002890465e+02	4.843007606809789922e-01	5.007123281792269509e-01	2.091019873404898810e+00
5.682600000002864817e+02	4.809273879210975156e-01	4.979962447082181276e-01	2.090756166000214300e+00
5.690800000002838033e+02	4.919000741628016260e-01	4.997107636342277281e-01	2.086612556929411166e+00
5.699000000002882871e+02	4.996718965358666886e-01	4.993573542035294466e-01	2.077297192027957262e+00
5.707200000002856086e+02	4.995771680866984976e-01	4.914219594965343330e-01	2.075521127752444794e+00
5.715400000002900924e+02	5.057510775340046116e-01	4.926668329365835319e-01	2.074428730855206293e+00
5.723600000002875277e+02	5.092931313766676515e-01	4.778303239499340771e-01	2.068162130541555843e+00
5.731800000002920115e+02	5.252016459405720594e-01	4.810654267455264366e-01	2.059667039773517061e+00
5.740000000002894467e+02	5.229115486359231513e-01	4.716892190357053760e-01	2.059983797025471297e+00
5.748200000002939305e+02	5.213896095923097329e-01	4.742176992150515247e-01	2.050830226094117137e+00
5.756400000002912520e+02	5.067270911645432863e-01	4.776961577327671904e-01	2.052801506464752013e+00
5.764600000002957358e+02	4.972667779495453799e-01	4.823065529536953999e-01	2.053106259475454554e+00
5.772800000002930574e+02	4.852690527107731966e-01	4.888777631470583307e-01	2.066691328916187231e+00
5.781000000002975412e+02	4.990624040489523017e-01	4.933619885535890370e-01	2.048753251098355932e+00
5.789200000002949764e+02	5.222047249071911645e-01	4.985587109975404552e-01	2.040138427631049023e+00
5.797400000002994602e+02	5.346380895664836208e-01	4.994719329166465993e-01	2.045570130782130125e+00
5.805600000002968955e+02	5.468187911256056077e-01	4.895141944112111343e-01	2.049869699209904361e+00
5.813800000003013793e+02	5.454757878465954501e-01	4.931057039097360706e-01	2.054699369335595271e+00
5.822000000002987008e+02	5.588799411689128194e-01	4.858955594292323488e-01	2.048921777015521695e+00
5.830200000003031846e+02	5.579420379252141293e-01	4.782081967050086924e-01	2.039522774818008255e+00
5.838400000003005061e+02	5.655191095889944286e-01	4.792214596402559756e-01	2.040575730850936242e+00
5.846600000003049900e+02	5.598722282701462660e-01	4.821895047665383238e-01	2.048947702753836086e+00
5.854800000003024252e+02	5.542173225354414257e-01	4.680338354572968207e-01	2.051677795730959986e+00
5.863000000003069090e+02	5.644318662792896513e-01	4.679394179060946124e-01	2.075441494658316621e+00
5.871200000003043442e+02	5.871375019763905856e-01	4.642987415082033831e-01	2.093972140162424278e+00
5.879400000003088280e+02	5.960165031556221571e-01	4.524376036021792169e-01	2.079587877795648687e+00
5.887600000003061496e+02	5.965520124044423333e-01	4.620521836366898727e-01	2.075272317666804422e+00
5.895800000003106334e+02	5.946134222512339251e-01	4.564320560986300235e-01	2.077501516678383009e+00
5.904000000003079549e+02	5.956936640374262959e-01	4.474698868603916857e-01	2.083455270886612087e+00
5.912200000003124387e+02	5.921842219186242984e-01	4.516345796397929213e-01	2.085510976343573741e+00
5.920400000003098739e+02	5.977405848498796859e-01	4.405042416615594369e-01	2.074873724530168051e+00
5.928600000003143577e+02	6.063263610758017341e-01	4.314139664202378821e-01	2.055727759538824806e+00
5.936800000003117930e+02	6.176213083345195587e-01	4.340616785444627590e-01	2.061450787450039623e+00
5.945000000003162768e+02	6.174151073242390986e-01	4.484328446459673323e-01	2.068521503663268035e+00
5.953200000003135983e+02	6.113371561098099871e-01	4.618199288993215523e-01	2.067176817208872031e+00
5.961400000003109199e+02	6.245605552619626355e-01	4.602091868209757797e-01	2.091773479265597757e+00
5.969600000003154037e+02	6.073418165523994938e-01	4.611403626411978429e-01	2.101216548976785781e+00
5.977800000003128389e+02	6.126690298933874512e-01	4.717753033111378169e-01	2.099050193183030544e+00
5.986000000003173227e+02	6.091000638121327748e-01	4.599013775825081529e-01	2.105907779482127484e+00
5.994200000003147579e+02	6.045808176889353458e-01	4.742810998964661628e-01	2.122221118905835091e+00
6.002400000003192417e+02	6.012232214387956963e-01	4.860757816314279500e-01	2.127301893334883953e+00
6.010600000003165633e+02	5.971107046077199776e-01	5.004503928854119321e-01	2.129189616621614434e+00
6.018800000003210471e+02	6.010982195318801402e-01	5.029308003666488336e-01	2.124574830640605150e+00
6.027000000003183686e+02	6.146397792570911234e-01	4.961802648219804102e-01	2.138832150570852075e+00
6.035200000003228524e+02	6.053694100294201297e-01	4.884019712877462061e-01	2.127525075562977541e+00
6.043400000003202877e+02	6.005986703302272911e-01	4.834026303171877759e-01	2.115120898795752602e+00
6.051600000003247715e+02	5.913164652513446251e-01	4.669213339178985844e-01	2.094140409217208454e+00
6.059800000003222067e+02	5.941009336150542275e-01	4.692870822231347550e-01	2.108256767548975841e+00
6.068000000003266905e+02	6.010975742539388378e-01	4.709293551806895683e-01	2.126505997486443533e+00
6.076200000003240120e+02	6.222402348231228508e-01	4.731401463747985092e-01	2.135980597934165726e+00
6.084400000003284958e+02	6.251585155568787355e-01	4.788131951211388460e-01	2.114169062376168196e+00
6.092600000003258174e+02	6.161668273820802844e-01	4.923806645621082723e-01	2.115891741806942949e+00
6.100800000003303012e+02	6.104347289948581778e-01	5.010980532245752350e-01	2.124388206863488726e+00
6.109000000003277364e+02	6.076066087765029655e-01	4.931941358495199879e-01	2.124463203152157753e+00
6.117200000003322202e+02	6.135195729906006701e-01	4.834724833882324546e-01	2.123521860117181692e+00
6.125400000003296554e+02	6.336640701262911124e-01	4.724890883231208649e-01	2.135097366367548766e+00
6.133600000003341393e+02	6.365145700723444655e-01	4.729300889100238603e-01	2.142018635408956317e+00
6.141800000003314608e+02	6.305840672252307488e-01	4.739425169382872616e-01	2.137098798323945115e+00
6.150000000003359446e+02	6.367571125869763149e-01	4.702158446240501943e-01	2.134254406691697525e+00
6.158200000003332661e+02	6.262019845629087644e-01	4.761136759599660095e-01	2.136303828869259291e+00
6.166400000003377500e+02	6.159393347439559019e-01	4.778344487059754675e-01	2.141974181180309689e+00
6.174600000003351852e+02	6.053691593464471943e-01	4.815922570526396385e-01	2.142682982808620906e+00
6.182800000003396690e+02	6.158043275050957277e-01	5.017727297991487756e-01	2.130733851199403173e+00
6.191000000003371042e+02	5.948094078997548939e-01	5.084358475711068248e-01	2.117076626306686027e+00
6.199200000003415880e+02	6.029248258740529387e-01	5.044857714448740538e-01	2.120371542913587870e+00
6.207400000003389096e+02	6.009507225999844993e-01	4.984411123574253866e-01	2.138373106454593664e+00
6.215600000003362311e+02	6.052154504995578277e-01	4.700212243093021547e-01	2.158565615478945876e+00
6.223800000003407149e+02	6.219475040494540918e-01	4.735557076450166436e-01	2.183059239997795054e+00
6.232000000003381501e+02	6.233549418234035633e-01	4.818122033161570394e-01	2.186050271683069202e+00
6.240200000003426339e+02	6.232899787641547062e-01	4.919750669420965838e-01	2.204523623125299370e+00
6.248400000003400692e+02	6.315233381382164835e-01	5.060014107495056646e-01	2.214489436298035407e+00
6.256600000003445530e+02	6.383891015998646168e-01	5.172097233370662739e-01	2.214080999103652303e+00
6.264800000003418745e+02	6.464078678263253108e-01	5.162923646743675654e-01	2.209184901658383549e+00
6.273000000003463583e+02	6.531226631917641523e-01	5.108493509305265246e-01	2.222408383705482660e+00
6.281200000003436799e+02	6.529310856418625297e-01	5.298357066294745454e-01	2.219519244839728955e+00
6.289400000003481637e+02	6.468938518249494063e-01	5.382210248591465795e-01	2.212647478697141956e+00
6.297600000003455989e+02	6.488783574712567725e-01	5.350766672204311236e-01	2.195118409021871386e+00
6.305800000003500827e+02	6.524927025736493302e-01	5.135076932364299740e-01	2.202761080367864999e+00
6.314000000003475179e+02	6.656869864756463917e-01	5.055119970629649018e-01	2.207773684125640568e+00
6.322200000003520017e+02	6.900929496441551292e-01	5.054889003562983429e-01	2.188227000850914372e+00
6.330400000003493233e+02	7.087666211732308597e-01	5.109856322448020904e-01	2.193416485433444585e+00
6.338600000003538071e+02	7.126178622566110565e-01	5.020865545127649598e-01	2.199306960946873613e+00
6.346800000003511286e+02	7.250018107291842373e-01	5.124380023955286134e-01	2.201362925582925012e+00
6.355000000003556124e+02	7.157610134658802803e-01	5.228200689504381993e-01	2.207303487660976504e+00
6.363200000003530477e+02	7.050831960320836922e-01	5.315121673505541766e-01	2.194131742317936062e+00
6.371400000003575315e+02	7.020936279053362483e-01	5.392564398397416969e-01	2.205285482898935001e+00
6.379600000003549667e+02	6.917308258290006950e-01	5.397778959983683400e-01	2.196923532175737215e+00
6.387800000003594505e+02	6.980272797897065784e-01	5.292330793688115875e-01	2.205129734117511564e+00
6.396000000003567720e+02	6.926828167181540152e-01	5.389557403810038005e-01	2.215790020357923940e+00
6.404200000003612558e+02	6.879392582833525616e-01	5.505056287058724962e-01	2.212882566875439050e+00
6.412400000003585774e+02	7.063184894735278219e-01	5.618339920944929178e-01	2.202483261870208153e+00
6.420600000003630612e+02	7.238774273645537383e-01	5.622932037581238607e-01	2.214241182617833203e+00
6.428800000003604964e+02	7.322526283565423677e-01	5.667650947265779893e-01	2.218151277109106534e+00
6.437000000003649802e+02	7.311793068240127758e-01	5.694341614962217246e-01	2.218103944630514857e+00
6.445200000003624154e+02	7.276257600720643648e-01	5.662374473166411626e-01	2.200993231562895502e+00
6.453400000003668993e+02	7.120485486169477740e-01	5.581852837900393993e-01	2.185002354262062241e+00
6.461600000003642208e+02	7.204158292994672363e-01	5.633942904931190654e-01	2.182230974102037369e+00
6.469800000003615423e+02	7.289377392088717267e-01	5.507285409732207704e-01	2.191138990920962648e+00
6.478000000003660261e+02	7.323223333097665932e-01	5.389042752465670327e-01	2.206401862461723873e+00
6.486200000003634614e+02	7.426792506308397268e-01	5.423855398654493509e-01	2.213762255026050063e+00
6.494400000003679452e+02	7.563810640453213496e-01	5.482497385333124917e-01	2.214780913626925862e+00
6.502600000003653804e+02	7.622773382628228456e-01	5.615077319534935718e-01	2.202885952710714079e+00
6.510800000003698642e+02	7.652887954017750793e-01	5.670026387487019370e-01	2.205257592029883806e+00
6.519000000003671857e+02	7.620111728288647690e-01	5.595276383250555874e-01	2.189874539953107657e+00
6.527200000003716696e+02	7.639440703231473728e-01	5.538699886719348209e-01	2.200196367562902822e+00
6.535400000003689911e+02	7.650889102472140380e-01	5.390484090766982650e-01	2.212667709780881342e+00
6.543600000003734749e+02	7.679576270140771044e-01	5.516436526792216632e-01	2.214267458032568747e+00
6.551800000003709101e+02	7.693642544812709927e-01	5.602614822458107380e-01	2.213134865957346431e+00
6.560000000003753939e+02	7.826848829119782414e-01	5.509503274057403477e-01	2.210919531506443825e+00
6.568200000003728292e+02	8.098368393198036586e-01	5.324921027824924824e-01	2.214795227547857071e+00
6.576400000003773130e+02	8.078267071809192013e-01	5.317513974159033818e-01	2.201314635150247501e+00
6.584600000003746345e+02	8.130218533648049251e-01	5.202919085439363656e-01	2.187892611569612011e+00
6.592800000003791183e+02	8.067193532154989244e-01	5.131652359482652415e-01	2.178907747313913568e+00
6.601000000003764399e+02	8.202098684762424430e-01	5.029205837149479663e-01	2.191892090912157975e+00
6.609200000003809237e+02	8.138860749792302673e-01	4.901467134129406933e-01	2.195490883531863613e+00
6.617400000003783589e+02	8.102445954057886368e-01	4.788600018720738927e-01	2.204032223448123329e+00
6.625600000003828427e+02	8.263673895302484640e-01	4.571323886671203596e-01	2.214989895631560124e+00
6.633800000003802779e+02	8.409292532263670239e-01	4.331660488727500091e-01	2.224605040364266983e+00
6.642000000003847617e+02	8.547786282174334449e-01	4.228745773560721455e-01	2.232731236318755030e+00
6.650200000003820833e+02	8.530553078666129885e-01	4.315163359734063286e-01	2.236902875008006220e+00
6.658400000003865671e+02	8.412141315971517486e-01	4.518354074021017075e-01	2.245168241275318444e+00
6.666600000003838886e+02	8.433396528185721497e-01	4.442588973488517112e-01	2.246664258579768259e+00
6.674800000003883724e+02	8.511899893663531502e-01	4.470483697557452452e-01	2.223561012433321160e+00
6.683000000003858077e+02	8.409302148159639723e-01	4.512642810387625936e-01	2.209086186552807085e+00
6.691200000003902915e+02	8.498061196972005460e-01	4.624886425225021025e-01	2.211330784077810918e+00
6.699400000003877267e+02	8.440285883585895155e-01	4.649173081292284904e-01	2.209527405572918379e+00
6.707600000003922105e+02	8.293932361385474294e-01	4.774103539924312578e-01	2.197327525375328161e+00
6.715800000003895320e+02	8.341510366107186547e-01	4.704100283457138820e-01	2.219541431663663467e+00
6.724000000003940158e+02	8.337195923365330330e-01	4.676807999441037200e-01	2.213414872915839382e+00
6.732200000003913374e+02	8.206884421666350571e-01	4.744296768981991486e-01	2.202842700043837532e+00
6.740400000003887726e+02	8.024033510335891739e-01	4.791858740155402474e-01	2.205775587368022261e+00
6.748600000003932564e+02	7.875788662559796149e-01	4.571015833910431203e-01	2.213018154739657462e+00
6.756800000003906916e+02	7.693272534853773381e-01	4.549108219809684384e-01	2.210396606299982913e+00
6.765000000003951754e+02	7.611403962962427494e-01	4.375264017522412230e-01	2.220218521623782859e+00
6.773200000003924970e+02	7.524743171618165638e-01	4.621950562393193351e-01	2.215624311810481917e+00
6.781400000003969808e+02	7.547434360960089128e-01	4.752341002540776405e-01	2.222030052641775111e+00
6.789600000003943023e+02	7.445940005344123813e-01	4.761730505652017609e-01	2.240940742985938705e+00
6.797800000003987861e+02	7.268900860083443716e-01	4.733952689033679162e-01	2.240925752152331807e+00
6.806000000003962214e+02	7.147452122874975444e-01	4.768978751522700010e-01	2.237485289092888241e+00
6.814200000004007052e+02	6.858714123283800035e-01	4.769553406977162791e-01	2.232052204714822796e+00
6.822400000003981404e+02	6.694337819496273267e-01	4.962294868852594742e-01	2.252691177445934390e+00
