# Supplementary material for: Real-time single-molecule 3D tracking in E. coli based on cross-entropy minimization
Source: Nat Commun. 2023 Mar 11;14:1336. doi: 10.1038/s41467-023-36879-1 (PMC10008558; doi:10.1038/s41467-023-36879-1)
Supplement: Supplementary file 3 — Source Data [file 41467_2023_36879_MOESM3_ESM.zip › SourceData/Sup_Fig_16_TrajSimulation/Fig_data/20220429_EXP-22-BL9416/txyzN_Simulation.csv]

time [ms]	x[um]		y[um]	z[um]	PhotonCount
0.000000000000000000e+00	-6.016016782805537477e-02	9.985949965723371902e-01	2.060111354737016232e+00	5.500000000000000000e+01
8.199999999973783815e-01	-4.007210412979466535e-02	1.262466530877907722e+00	2.150250219609585844e+00	5.900000000000000000e+01
1.639999999994756763e+00	-5.041569033801567012e-02	1.137637331499271376e+00	2.261737115656836217e+00	4.700000000000000000e+01
2.459999999999240572e+00	8.930480941579177490e-02	1.281607826850907239e+00	2.094254546784719118e+00	3.300000000000000000e+01
3.279999999996618953e+00	-3.108687020769440243e-02	1.143814295755856802e+00	2.367894231231438162e+00	4.900000000000000000e+01
4.100000000001102762e+00	3.860211615582034850e-02	9.751091209285992489e-01	2.391892591232330112e+00	3.500000000000000000e+01
4.919999999998481144e+00	-6.199649698007463072e-02	9.558515308984985026e-01	2.555510468404522229e+00	4.400000000000000000e+01
5.739999999995859525e+00	-1.936059717567650551e-01	9.867660538934713843e-01	2.569376914039151583e+00	4.500000000000000000e+01
6.560000000000343334e+00	-4.392360660477930695e-02	1.067217709684991300e+00	2.463335567180489072e+00	5.700000000000000000e+01
7.379999999997721716e+00	-3.651706466692131343e-03	1.037623031065053381e+00	2.277485650144288165e+00	5.800000000000000000e+01
8.199999999995100097e+00	-2.056860241332598704e-01	1.469258896521939750e+00	2.310939694632616614e+00	3.200000000000000000e+01
9.019999999999583906e+00	8.188650102611549908e-02	1.100402906969361494e+00	2.244746747481686011e+00	6.000000000000000000e+01
9.839999999996962288e+00	-3.682878959356807314e-01	1.243155244426376704e+00	2.137755159028958740e+00	3.500000000000000000e+01
1.065999999999434067e+01	-1.492079901257640784e-01	1.136365359280272713e+00	2.290690852586022341e+00	3.800000000000000000e+01
1.147999999999882448e+01	-3.524956260451105328e-01	9.482679977959340700e-01	2.173922704228577807e+00	5.100000000000000000e+01
1.229999999999620286e+01	-1.861631582518429584e-01	9.067440693233785876e-01	2.325265023142104592e+00	3.000000000000000000e+01
1.312000000000068667e+01	-6.917873213706220159e-02	9.140634216399783352e-01	2.235501571330267723e+00	4.800000000000000000e+01
1.393999999999806505e+01	-1.104458923571886575e-01	1.083931099540120790e+00	2.216109356455127966e+00	5.400000000000000000e+01
1.475999999999544343e+01	-1.332984210353015675e-01	1.056210332191763079e+00	1.886327711160251663e+00	5.300000000000000000e+01
1.557999999999992724e+01	-1.968013212005300661e-01	1.078166265231825349e+00	1.966969127245127291e+00	5.200000000000000000e+01
1.639999999999730562e+01	-1.908109962950487459e-01	1.119952264613562454e+00	2.057234065986538241e+00	4.100000000000000000e+01
1.721999999999468400e+01	-1.336190619855675277e-01	1.101399309807434612e+00	1.976708573674583969e+00	5.000000000000000000e+01
1.803999999999916781e+01	-5.506292041704258927e-02	1.042436353425064244e+00	1.996179307025117255e+00	4.200000000000000000e+01
1.885999999999654619e+01	-1.169180757235250140e-01	1.073624287100813923e+00	1.895451412157256765e+00	5.700000000000000000e+01
1.967999999999392458e+01	-7.871448408023687393e-02	1.246785758279946421e+00	1.753740068206454117e+00	5.400000000000000000e+01
2.049999999999840838e+01	-3.042916871802836890e-02	1.312518185582062014e+00	1.771482138830377417e+00	5.100000000000000000e+01
2.131999999999578677e+01	-1.417456687999248122e-01	1.449555745664098616e+00	1.738760645733070875e+00	4.500000000000000000e+01
2.214000000000027057e+01	-6.192034541195562403e-02	1.508775824131238785e+00	1.886102681284842708e+00	3.600000000000000000e+01
2.295999999999764896e+01	8.770421169745472312e-02	1.529379815221671546e+00	1.723700300192838375e+00	4.800000000000000000e+01
2.377999999999502734e+01	1.185867044151711486e-01	1.408681602707589686e+00	1.810946329546989197e+00	4.700000000000000000e+01
2.459999999999951115e+01	1.082617094652925036e-02	1.428501919551071531e+00	1.647739772636701794e+00	3.600000000000000000e+01
2.541999999999688953e+01	-2.863238863879919230e-02	1.571063242579608943e+00	1.624242404845140486e+00	4.300000000000000000e+01
2.623999999999426791e+01	-7.498047116186981782e-03	1.412609801082411298e+00	1.700954760714724845e+00	3.100000000000000000e+01
2.705999999999875172e+01	6.358953516659951455e-02	1.534457180219316541e+00	1.717908320865228156e+00	4.100000000000000000e+01
2.787999999999613010e+01	-1.272217740049478574e-01	1.467375573150852652e+00	1.664638061034534378e+00	2.600000000000000000e+01
2.869999999999350848e+01	-2.009849607417774353e-01	1.529935022933987643e+00	1.582097101417604179e+00	3.900000000000000000e+01
2.951999999999799229e+01	-2.252160794231933272e-01	1.270090735267578763e+00	1.489105836850378894e+00	4.400000000000000000e+01
3.033999999999537067e+01	-5.811064731303657027e-02	1.358956291803512517e+00	1.655879597391540781e+00	5.400000000000000000e+01
3.115999999999985448e+01	-2.199107307645311871e-01	1.396805636088913616e+00	1.844175863461761766e+00	4.900000000000000000e+01
3.197999999999723286e+01	-1.924798559940312515e-01	1.293798814007965703e+00	1.933665724195972935e+00	4.900000000000000000e+01
3.279999999999461124e+01	-5.450153362063439588e-02	1.229745220415207285e+00	2.044181126268942439e+00	5.400000000000000000e+01
3.361999999999909505e+01	-1.361487208065843835e-01	1.214090136470947989e+00	2.236397652304968453e+00	4.000000000000000000e+01
3.443999999999647343e+01	-8.927876794986369657e-02	1.137285118427575625e+00	2.020309096132946181e+00	4.200000000000000000e+01
3.525999999999385182e+01	-1.128950161300520533e-01	1.147955607192458372e+00	1.984990420601373984e+00	4.400000000000000000e+01
3.607999999999833562e+01	-6.746500341395975098e-02	1.085524901919050267e+00	2.009878684759843104e+00	3.600000000000000000e+01
3.689999999999571401e+01	-8.242991568069268915e-02	1.292054801611090209e+00	1.634553430769871030e+00	3.200000000000000000e+01
3.771999999999309239e+01	-2.474012462413082425e-01	9.687639785317124774e-01	1.799175266445130372e+00	4.800000000000000000e+01
3.853999999999757620e+01	-2.220974138427679254e-02	1.075589989400375091e+00	1.773819391583162597e+00	2.700000000000000000e+01
3.935999999999495458e+01	-1.069875050259779387e-01	8.623013946182422895e-01	1.918400892728460594e+00	3.500000000000000000e+01
4.017999999999943839e+01	-1.819529663428971766e-01	7.274086281431495493e-01	1.813006767256665874e+00	3.800000000000000000e+01
4.099999999999681677e+01	-2.659296070921887342e-02	1.029471887714145995e+00	1.627455199716306256e+00	2.500000000000000000e+01
4.181999999999419515e+01	-2.006297283882679250e-01	7.910408148475520651e-01	1.851860174307241813e+00	4.500000000000000000e+01
4.263999999999867896e+01	-1.547503717042862104e-01	7.838109465073880289e-01	1.846256693566678431e+00	4.500000000000000000e+01
4.345999999999605734e+01	-2.282896808029739322e-01	7.281360853392485621e-01	1.890553254955599449e+00	4.300000000000000000e+01
4.427999999999343572e+01	-2.419259759665583487e-01	7.631832063309260672e-01	1.954712663051535015e+00	4.500000000000000000e+01
4.509999999999791953e+01	-1.448231632844750039e-01	7.286393013268559482e-01	2.138827709390673792e+00	3.500000000000000000e+01
4.591999999999529791e+01	-1.468392937300100620e-01	8.439141133329681743e-01	2.292969026523959286e+00	3.500000000000000000e+01
4.673999999999267629e+01	-6.060092856943451178e-02	8.096272877873476048e-01	2.327155671235706880e+00	3.700000000000000000e+01
4.755999999999716010e+01	-2.541888948357642897e-01	8.353315717743020619e-01	2.081479517805347346e+00	4.200000000000000000e+01
4.837999999999453848e+01	-2.154680988713188194e-01	8.101191338673566777e-01	2.235856853870769267e+00	4.300000000000000000e+01
4.919999999999902229e+01	-1.774987997490596603e-01	8.150192438482708468e-01	1.950205005426439930e+00	4.000000000000000000e+01
5.001999999999640067e+01	-1.409785878769266310e-01	7.183643746372131433e-01	2.184570095070687223e+00	4.200000000000000000e+01
5.083999999999377906e+01	-2.030762396128945879e-01	7.113408230868605298e-01	2.108963725973849179e+00	3.100000000000000000e+01
5.165999999999826287e+01	-1.029537008057064690e-01	7.962118227205760013e-01	2.243297516885145004e+00	4.300000000000000000e+01
5.247999999999564125e+01	-1.430233698764355188e-01	7.343121675624755262e-01	2.327697880922311224e+00	2.800000000000000000e+01
5.329999999999301963e+01	1.574169346127212224e-02	6.326059043105904944e-01	2.182173158495891663e+00	4.300000000000000000e+01
5.411999999999750344e+01	-2.267947606344788980e-01	7.778881831485596754e-01	2.436558999361867262e+00	4.600000000000000000e+01
5.493999999999488182e+01	-1.376573870813230238e-01	8.215963135087814839e-01	2.400808502111197562e+00	4.500000000000000000e+01
5.575999999999936563e+01	-1.378927120363357406e-01	8.456090154633157940e-01	2.445069054421079358e+00	4.900000000000000000e+01
5.657999999999674401e+01	-2.079325975433141960e-01	6.093059839566513647e-01	2.519364469474397072e+00	5.400000000000000000e+01
5.739999999999412239e+01	-1.793731950631448635e-01	7.829851597099393157e-01	2.493734567063616847e+00	3.800000000000000000e+01
5.821999999999860620e+01	-2.319091694216227628e-01	7.170769736535180794e-01	2.518202379923044631e+00	4.400000000000000000e+01
5.903999999999598458e+01	-1.739379865271754866e-01	9.206742984632411142e-01	2.602756001466027591e+00	4.800000000000000000e+01
5.985999999999336296e+01	-2.263427596490485416e-01	7.120804503037918565e-01	2.337427493434036663e+00	4.100000000000000000e+01
6.067999999999784677e+01	-9.845668104046215174e-02	7.611659287228962345e-01	2.702092957481587288e+00	5.000000000000000000e+01
6.149999999999522515e+01	-2.112557056815548839e-01	7.979839991995129056e-01	2.586899535618933044e+00	4.800000000000000000e+01
6.231999999999260353e+01	-1.151604119507943641e-01	6.527718074313613172e-01	2.531836495164379919e+00	3.700000000000000000e+01
6.313999999999708734e+01	-3.903237274324942996e-02	5.467295766606641294e-01	2.466851153977096978e+00	4.400000000000000000e+01
6.395999999999446572e+01	-2.148703208489551875e-01	8.021766423817525693e-01	2.521884159512131074e+00	4.400000000000000000e+01
6.477999999999894953e+01	-2.512069719801653389e-01	7.165169047020003568e-01	2.436906751964661666e+00	4.700000000000000000e+01
6.559999999999632792e+01	-1.660630176963576454e-01	8.087499295523582488e-01	2.361875139004200985e+00	3.600000000000000000e+01
6.642000000000081172e+01	-2.019341394407416501e-01	7.725791765850668069e-01	2.326853512047516670e+00	3.200000000000000000e+01
6.723999999999819011e+01	-2.576615803873244515e-01	7.450956896580188671e-01	2.541799335298134288e+00	5.300000000000000000e+01
6.805999999999556849e+01	-3.110440550724777320e-01	7.269817053078322378e-01	2.416785112950766923e+00	4.700000000000000000e+01
6.888000000000005230e+01	-2.120864404375344403e-01	7.094045478958699302e-01	2.371695753112027294e+00	4.200000000000000000e+01
6.969999999999743068e+01	-2.627471140941389227e-01	7.341857779688780727e-01	2.406679290775249669e+00	4.700000000000000000e+01
7.052000000000191449e+01	-2.454426424624903402e-01	8.504345156561492480e-01	2.461615775460755273e+00	4.800000000000000000e+01
7.133999999999929287e+01	-1.785596709082240829e-01	6.974690369337193108e-01	2.416442161849795323e+00	4.900000000000000000e+01
7.215999999999667125e+01	-2.711041716522237799e-01	7.453347637086389366e-01	2.431306309078650418e+00	5.700000000000000000e+01
7.298000000000115506e+01	-3.246830080940163454e-01	6.240000003067192047e-01	2.386188413931838781e+00	4.300000000000000000e+01
7.379999999999853344e+01	-2.977641371502305900e-01	7.342213956919505513e-01	2.281003593599626456e+00	3.400000000000000000e+01
7.462000000000301725e+01	-1.795666962280669798e-01	7.560326405759447699e-01	2.415834147363020268e+00	4.400000000000000000e+01
7.544000000000039563e+01	-2.207319443308164153e-01	6.604835975329865771e-01	2.430684819580696931e+00	5.800000000000000000e+01
7.625999999999777401e+01	-2.008385056377194333e-01	7.178206150263245489e-01	2.395482356161392268e+00	5.500000000000000000e+01
7.708000000000225782e+01	-3.605473332685536492e-01	5.056611294913544441e-01	2.310264621128413243e+00	3.900000000000000000e+01
7.789999999999963620e+01	-2.301269798944029221e-01	7.834630174443815154e-01	2.454985417983928997e+00	5.200000000000000000e+01
7.872000000000412001e+01	-2.398489439639390486e-01	7.411500288547454574e-01	2.459698448818209204e+00	4.000000000000000000e+01
7.954000000000149839e+01	-2.198841433488940844e-01	7.589720348228410352e-01	2.294466390273406819e+00	3.700000000000000000e+01
8.035999999999887677e+01	-2.902728770686461290e-01	7.666847313744634684e-01	2.509436736707728599e+00	4.300000000000000000e+01
8.118000000000336058e+01	-2.505160142480559737e-01	7.241815731645301346e-01	2.483534741449927807e+00	4.600000000000000000e+01
8.200000000000073896e+01	-2.509524373353906879e-01	7.318709133644467624e-01	2.456460804390034447e+00	4.600000000000000000e+01
8.282000000000522277e+01	-2.314894924769107243e-01	7.196420028027907811e-01	2.428432891522548154e+00	3.900000000000000000e+01
8.364000000000260115e+01	-2.524897468316542049e-01	7.375871713201795909e-01	2.459659046759092416e+00	3.800000000000000000e+01
8.445999999999997954e+01	-2.636890035135230903e-01	7.459381901642787582e-01	2.460985788882504188e+00	5.200000000000000000e+01
8.528000000000446335e+01	-3.450214527556138000e-01	7.542651964592193004e-01	2.432439256514267178e+00	4.300000000000000000e+01
8.610000000000184173e+01	-1.764972449112822972e-01	6.728556866573345285e-01	2.433653362724991442e+00	5.500000000000000000e+01
8.692000000000632554e+01	-2.176833280331956777e-01	6.912307317988843902e-01	2.484771245458067046e+00	5.000000000000000000e+01
8.774000000000370392e+01	-3.184830525954037705e-01	7.989624187850195014e-01	2.375971038996346429e+00	4.700000000000000000e+01
8.856000000000108230e+01	-3.093583798279123664e-01	7.467282890331874423e-01	2.767482524344277106e+00	4.800000000000000000e+01
8.938000000000556611e+01	-2.304624256393257575e-01	8.746419660547981589e-01	2.268966757778530852e+00	4.500000000000000000e+01
9.020000000000294449e+01	-2.020462793383650535e-01	6.928085698032904194e-01	2.561176705120887576e+00	4.900000000000000000e+01
9.102000000000742830e+01	-3.538287246829800448e-01	6.812798664350677713e-01	2.632901297646575767e+00	4.700000000000000000e+01
9.184000000000480668e+01	-2.257517980307574279e-01	6.797151086189376912e-01	2.595425868475697229e+00	5.700000000000000000e+01
9.266000000000218506e+01	-3.672787999603419062e-01	7.683703481068816510e-01	2.649864380432028987e+00	4.200000000000000000e+01
9.348000000000666887e+01	-2.687114800916060586e-01	7.170784872502528051e-01	2.374278189564404062e+00	5.000000000000000000e+01
9.430000000000404725e+01	-6.996816234858614647e-02	6.855642163333532935e-01	2.678824488167951046e+00	4.700000000000000000e+01
9.512000000000853106e+01	-2.708642790957790925e-01	6.837318985349105649e-01	2.413366756549454095e+00	4.400000000000000000e+01
9.594000000000590944e+01	-1.713524388751307137e-01	6.718927000479220091e-01	2.687737219764859464e+00	4.900000000000000000e+01
9.676000000000328782e+01	-2.621124941564748623e-01	7.705045300360849891e-01	2.652833086894823111e+00	4.900000000000000000e+01
9.758000000000777163e+01	-2.426024659149349227e-01	7.494808024428625259e-01	2.508333258579211300e+00	3.900000000000000000e+01
9.840000000000515001e+01	-2.028084191763840638e-01	7.387693897185620973e-01	2.483744150844638288e+00	4.700000000000000000e+01
9.922000000000963382e+01	-1.831992668355731657e-01	7.282066475239468151e-01	2.399873119096725738e+00	4.200000000000000000e+01
1.000400000000070122e+02	-2.834455457840087123e-01	8.477913045701989114e-01	2.706792900870388152e+00	3.600000000000000000e+01
1.008600000000043906e+02	-1.238268095457944334e-01	7.682969933761472081e-01	2.424345338162967156e+00	4.900000000000000000e+01
1.016800000000088744e+02	-2.143003337448011747e-01	7.694347205793010680e-01	2.562382819331809891e+00	4.600000000000000000e+01
1.025000000000062528e+02	-2.147913897098323310e-01	7.406458540174079008e-01	2.520363331503872484e+00	5.400000000000000000e+01
1.033200000000107366e+02	-2.251094235078455463e-01	9.018742593506623439e-01	2.598321406234559650e+00	3.700000000000000000e+01
1.041400000000081150e+02	-1.956925954344625185e-01	7.528403407132084890e-01	2.616516033088493565e+00	4.600000000000000000e+01
1.049600000000125988e+02	-2.764298492318836842e-01	7.530746090310669327e-01	2.615221647257000459e+00	5.400000000000000000e+01
1.057800000000099772e+02	-6.724962165855898066e-02	7.730264743464652089e-01	2.723890105916375148e+00	4.700000000000000000e+01
1.066000000000073555e+02	-2.279495977406007790e-01	7.530532948782915348e-01	2.612130170538876861e+00	5.000000000000000000e+01
1.074200000000118393e+02	-2.180675357388259239e-01	8.435417387583162840e-01	2.620627456320259174e+00	4.900000000000000000e+01
1.082400000000092177e+02	-2.981414582891609988e-01	8.145294957879785080e-01	2.778981696161700210e+00	5.500000000000000000e+01
1.090600000000137015e+02	-2.581579910099187081e-01	8.558048256946276799e-01	2.636548882547481654e+00	3.600000000000000000e+01
1.098800000000110799e+02	-1.677861256323172068e-01	8.573043023360923387e-01	2.735400645593676572e+00	3.400000000000000000e+01
1.107000000000084583e+02	-2.368706676734788075e-01	8.185886762857630394e-01	2.603210714909006462e+00	5.000000000000000000e+01
1.115200000000129421e+02	-2.356310617862435453e-01	6.900215476251101432e-01	2.789810975888439515e+00	4.500000000000000000e+01
1.123400000000103205e+02	-1.746680818212723030e-01	8.520695404483685786e-01	2.595416175147444715e+00	3.800000000000000000e+01
1.131600000000148043e+02	-2.139232987425340460e-01	7.941511015213731373e-01	2.589746466512765188e+00	3.600000000000000000e+01
1.139800000000121827e+02	-1.831149884826379082e-01	7.460188822871293146e-01	2.342063221641880411e+00	4.900000000000000000e+01
1.148000000000095611e+02	-2.422677823292354593e-01	7.578471596717701875e-01	2.433048399694158093e+00	4.300000000000000000e+01
1.156200000000140449e+02	-2.212640428699759743e-01	8.198363652048132888e-01	2.503462487930811164e+00	4.000000000000000000e+01
1.164400000000114233e+02	-1.801129443939565589e-01	6.817852688680996476e-01	2.553926542112844977e+00	4.900000000000000000e+01
1.172600000000159071e+02	-2.088184509873151073e-01	8.240830235429954520e-01	2.354363630978780542e+00	3.800000000000000000e+01
1.180800000000132854e+02	-1.376057631728709874e-01	8.562936126988780483e-01	2.544760006007425801e+00	5.600000000000000000e+01
1.189000000000106638e+02	-1.565730470908052174e-01	8.389992859964070515e-01	2.425195767971965122e+00	4.600000000000000000e+01
1.197200000000151476e+02	-1.051505526640500593e-01	7.916945321215280718e-01	2.595638395278434096e+00	5.000000000000000000e+01
1.205400000000125260e+02	-2.536257712101695483e-01	8.044954884025313779e-01	2.476120397869437273e+00	5.000000000000000000e+01
1.213600000000170098e+02	-1.620265120807168335e-01	8.974165659642909798e-01	2.476729505293103539e+00	4.600000000000000000e+01
1.221800000000143882e+02	-2.003031889393397380e-01	9.400827061205027091e-01	2.597349098934116363e+00	4.500000000000000000e+01
1.230000000000117666e+02	-1.584752254537869498e-01	8.326178560678552110e-01	2.438039107200403066e+00	5.000000000000000000e+01
1.238200000000162504e+02	-8.645100090297062889e-02	8.553567153177233928e-01	2.458827518377028731e+00	4.600000000000000000e+01
1.246400000000136288e+02	-1.042527176854566306e-01	8.681165656079351534e-01	2.479630840672872871e+00	5.800000000000000000e+01
1.254600000000110072e+02	-1.318234175273473585e-01	8.708537605910338097e-01	2.380268668257774944e+00	4.400000000000000000e+01
1.262800000000154910e+02	-1.195362775262758942e-01	8.029542273618980319e-01	2.520748447309187679e+00	4.200000000000000000e+01
1.271000000000128694e+02	-8.780668865329532835e-02	9.249333302585738270e-01	2.601031739832957435e+00	4.400000000000000000e+01
1.279200000000102477e+02	-1.961474597906423811e-01	8.371556773368241666e-01	2.661047177213373249e+00	5.500000000000000000e+01
1.287400000000147315e+02	-1.144680759002984077e-01	8.190231512380504730e-01	2.470943357400116724e+00	4.200000000000000000e+01
1.295600000000121099e+02	-1.129028112595701766e-01	8.104503643538132351e-01	2.630842167284165090e+00	4.300000000000000000e+01
1.303800000000094883e+02	-1.308014882880972063e-01	8.916717757693795043e-01	2.460797396127766046e+00	4.600000000000000000e+01
1.312000000000139721e+02	-1.183718790435619311e-01	7.327155444083783831e-01	2.570814607247303929e+00	5.400000000000000000e+01
1.320200000000113505e+02	-1.566991681306618145e-01	7.129972416691408021e-01	2.510880518133896899e+00	3.800000000000000000e+01
1.328400000000087289e+02	1.627038575824778580e-02	1.134170068724385416e+00	2.620951806343411850e+00	4.300000000000000000e+01
1.336600000000132127e+02	1.925486794826560266e-01	8.059336607408731368e-01	2.630633264037183672e+00	5.100000000000000000e+01
1.344800000000105911e+02	1.104737827417353463e-01	9.189014503268563283e-01	2.430639553066406666e+00	4.300000000000000000e+01
1.353000000000079694e+02	6.726319543590077166e-02	9.840958331160214456e-01	2.430419105317574768e+00	5.700000000000000000e+01
1.361200000000124533e+02	-4.801539711868173244e-02	9.894284009727387641e-01	2.630187326907249545e+00	4.500000000000000000e+01
1.369400000000098316e+02	-1.855071204813846242e-01	1.065482221791384188e+00	2.639907840851265952e+00	4.800000000000000000e+01
1.377600000000072100e+02	-2.951603166283423563e-01	8.707490904856235447e-01	2.549584599606233404e+00	4.500000000000000000e+01
1.385800000000116938e+02	-7.336391407827240474e-02	8.340693979398566826e-01	2.287819072315194102e+00	4.100000000000000000e+01
1.394000000000090722e+02	3.008101773929682324e-02	7.964885157424974604e-01	2.215461036998939814e+00	4.000000000000000000e+01
1.402200000000064506e+02	3.474985122488914724e-02	7.967120495103328093e-01	2.203601977203430096e+00	4.200000000000000000e+01
1.410400000000109344e+02	5.940335626901462052e-02	6.955658546760972172e-01	2.171771006947856186e+00	3.500000000000000000e+01
1.418600000000083128e+02	2.779598792071270585e-01	9.551152128874782488e-01	2.169681302072383300e+00	2.800000000000000000e+01
1.426800000000056912e+02	3.028418439007048435e-01	7.655321661603740058e-01	2.377878657061208489e+00	3.600000000000000000e+01
1.435000000000101750e+02	2.695306978398466780e-01	7.447597130248360120e-01	1.986313712398032338e+00	2.900000000000000000e+01
1.443200000000075534e+02	3.786118679573514945e-02	7.331745070911914741e-01	2.363767143313345365e+00	3.700000000000000000e+01
1.451400000000049317e+02	3.141853313641007617e-01	5.908723453203883480e-01	2.200719486176172968e+00	5.000000000000000000e+01
1.459600000000094155e+02	4.001302642325230696e-01	6.286055086782555978e-01	2.257714773523471941e+00	4.100000000000000000e+01
1.467800000000067939e+02	3.347669634421667206e-01	6.872978324998109123e-01	2.183913251820658097e+00	3.000000000000000000e+01
1.476000000000041723e+02	4.294124293940922987e-01	8.466862207952837727e-01	2.020384593083901947e+00	4.200000000000000000e+01
1.484200000000015507e+02	4.339294132783202418e-01	9.888571722578122225e-01	2.065383972874313301e+00	4.000000000000000000e+01
1.492400000000060345e+02	4.163088315256114891e-01	9.933752023482151916e-01	1.889495179401846414e+00	4.900000000000000000e+01
1.500600000000034129e+02	3.571177141134982413e-01	1.028299736485779547e+00	2.003239088542101864e+00	4.500000000000000000e+01
1.508800000000007913e+02	1.779732486946975986e-02	1.144915254454303311e+00	2.176088621345187768e+00	3.600000000000000000e+01
1.517000000000052751e+02	-1.256805201372413958e-02	1.143667576166402799e+00	2.048155097810489433e+00	3.900000000000000000e+01
1.525200000000026535e+02	5.704049954435940623e-02	1.313656730336585365e+00	2.010681264417893299e+00	3.900000000000000000e+01
1.533400000000000318e+02	8.461677882994386724e-02	1.313135464301529387e+00	1.963000849393459868e+00	4.900000000000000000e+01
1.541600000000045156e+02	1.013807605416565394e-01	1.191084561681469367e+00	1.755420564560330909e+00	4.500000000000000000e+01
1.549800000000018940e+02	1.394577103236546711e-01	1.057219069221891239e+00	1.677817120406406071e+00	4.000000000000000000e+01
1.557999999999992724e+02	1.156588000836228092e-01	8.398437952676038876e-01	1.659575954070932724e+00	5.400000000000000000e+01
1.566200000000037562e+02	4.234509201920412524e-02	1.042474585096986761e+00	1.720580818026499426e+00	3.700000000000000000e+01
1.574400000000011346e+02	8.792100613799043451e-02	8.454584192113220320e-01	1.682359177970722319e+00	4.500000000000000000e+01
1.582599999999985130e+02	-1.723940537277158722e-02	9.575936527330108916e-01	1.645395090348522160e+00	4.700000000000000000e+01
1.590800000000029968e+02	-6.427654867221396784e-02	9.398789707957828643e-01	1.878951302089269859e+00	5.200000000000000000e+01
1.599000000000003752e+02	8.908039966133178555e-02	9.214063225281747815e-01	1.721846283376430531e+00	3.900000000000000000e+01
1.607199999999977535e+02	2.049167236620608734e-01	9.739911248273988020e-01	1.824635291058511077e+00	3.900000000000000000e+01
1.615400000000022374e+02	1.391072714910161212e-01	9.868814838434126768e-01	2.178107145462293559e+00	4.000000000000000000e+01
1.623599999999996157e+02	-8.942378338839111762e-02	9.993606187537301677e-01	1.931540208806473480e+00	4.500000000000000000e+01
1.631799999999969941e+02	-1.492812067130935005e-01	1.002253843958470947e+00	1.984883968905481133e+00	5.400000000000000000e+01
1.640000000000014779e+02	-2.003900195052595035e-01	1.155587697149699888e+00	2.039071104632833364e+00	3.500000000000000000e+01
1.648199999999988563e+02	-1.420385339004348879e-01	1.180336846694653330e+00	1.873739013226146444e+00	3.100000000000000000e+01
1.656399999999962347e+02	-1.317980777832550021e-01	1.237951331195817684e+00	2.138891155983060788e+00	3.800000000000000000e+01
1.664600000000007185e+02	-1.618117317352881501e-01	1.136408087296557401e+00	1.944644343312563306e+00	4.100000000000000000e+01
1.672799999999980969e+02	-1.818952616842869907e-01	1.154098812205168967e+00	1.940906944071260298e+00	2.300000000000000000e+01
1.680999999999954753e+02	-3.231561104109423321e-01	1.049741248851659092e+00	2.107438090802461250e+00	3.700000000000000000e+01
1.689199999999999591e+02	-2.248833550422204286e-01	1.094725389647730474e+00	2.214616866435716869e+00	4.600000000000000000e+01
1.697399999999973375e+02	-3.772399638184558146e-01	1.082689579078718767e+00	2.182734792017936520e+00	3.300000000000000000e+01
1.705599999999947158e+02	-3.715886628341291686e-01	1.171974993614868454e+00	2.261668576241252726e+00	3.300000000000000000e+01
1.713799999999991996e+02	-3.252085403613337866e-01	1.181584779602787405e+00	2.110793725685699673e+00	3.400000000000000000e+01
1.721999999999965780e+02	-3.395315348671483213e-01	1.182757309665814160e+00	2.059860892999509918e+00	4.100000000000000000e+01
1.730199999999939564e+02	-4.060840570059073840e-01	1.212384518750633688e+00	2.207359710981588119e+00	2.800000000000000000e+01
1.738399999999984402e+02	-1.730719582285359381e-01	1.272304202004296725e+00	2.314577309805711636e+00	3.300000000000000000e+01
1.746599999999958186e+02	-3.107939264624392517e-01	1.198776456558757531e+00	2.122623028893919184e+00	3.400000000000000000e+01
1.754799999999931970e+02	-4.184707521096306393e-01	1.032084326320440004e+00	2.310413699391451914e+00	4.500000000000000000e+01
1.762999999999976808e+02	-3.640294055619293645e-01	1.255553526355319471e+00	2.027482517801810769e+00	4.300000000000000000e+01
1.771199999999950592e+02	-2.874925726821059291e-01	1.138036290793134953e+00	2.213972586376750762e+00	4.000000000000000000e+01
1.779399999999924376e+02	-3.000041943225817409e-01	1.042042804580675996e+00	2.070354406122126179e+00	4.000000000000000000e+01
1.787599999999898159e+02	-1.834231463731841316e-01	1.107641061030518292e+00	2.186661762599263259e+00	4.500000000000000000e+01
1.795799999999942997e+02	-1.973582154447377224e-01	1.133552417433919102e+00	2.223560930432770810e+00	4.800000000000000000e+01
1.803999999999916781e+02	-2.224469224792654798e-01	1.131450173334220377e+00	2.140806797702007103e+00	6.600000000000000000e+01
1.812199999999890565e+02	-2.281725024125968448e-01	1.110577553680962781e+00	2.197927804263326124e+00	4.900000000000000000e+01
1.820399999999935403e+02	-3.609178737309340912e-01	1.149999794657430741e+00	2.074974611307514039e+00	3.700000000000000000e+01
1.828599999999909187e+02	-2.995449472640109301e-01	1.309624071759152741e+00	2.491950914059823496e+00	3.200000000000000000e+01
1.836799999999882971e+02	-2.799949168232455654e-01	1.140762986950905722e+00	2.208677112078117677e+00	4.000000000000000000e+01
1.844999999999927809e+02	-2.712704577587915500e-01	1.151222473932805856e+00	2.075188239186418038e+00	5.400000000000000000e+01
1.853199999999901593e+02	-4.178828350766334854e-01	9.903567532638053450e-01	2.141871317945244435e+00	5.600000000000000000e+01
1.861399999999875376e+02	-2.425011721568996192e-01	1.018581298829434489e+00	2.298745973095101203e+00	3.800000000000000000e+01
1.869599999999920215e+02	-2.658565114726288980e-01	9.233264535045687671e-01	2.075983170452858850e+00	4.200000000000000000e+01
1.877799999999893998e+02	-2.388449587644478345e-01	8.258927331321178622e-01	2.023072199253122427e+00	3.600000000000000000e+01
1.885999999999867782e+02	-2.103233579013128185e-01	8.030969812609503045e-01	2.119865963475494386e+00	3.600000000000000000e+01
1.894199999999912620e+02	-2.923052211120281130e-01	7.057968211104006517e-01	2.106643277943102799e+00	2.800000000000000000e+01
1.902399999999886404e+02	-1.272203664974412216e-02	8.058701541477819585e-01	2.085150344786741883e+00	3.200000000000000000e+01
1.910599999999860188e+02	-5.303836755693626392e-02	7.818306887544607120e-01	2.143983505372524245e+00	3.300000000000000000e+01
1.918799999999905026e+02	9.760707595054146646e-02	6.732775905775909564e-01	2.212228328238077690e+00	2.700000000000000000e+01
1.926999999999878810e+02	-1.510486843009568036e-01	7.515315481330594460e-01	1.819493666686965216e+00	2.600000000000000000e+01
1.935199999999852594e+02	-2.758396556818200618e-01	6.303919292522639495e-01	2.125971598131527251e+00	3.400000000000000000e+01
1.943399999999897432e+02	5.234928920939509178e-02	5.426499829359561211e-01	2.102445900186471039e+00	2.900000000000000000e+01
1.951599999999871216e+02	1.401406535656538888e-01	6.689670974405022008e-01	1.998797144992523922e+00	2.700000000000000000e+01
1.959799999999844999e+02	5.033732832199287743e-02	5.699593269878874269e-01	2.124577758366233748e+00	3.700000000000000000e+01
1.967999999999889837e+02	1.989298961271420141e-01	8.605684804574537106e-01	2.159564490486812982e+00	3.800000000000000000e+01
1.976199999999863621e+02	-2.077715153286180567e-03	5.609804902682762329e-01	2.053779286233677670e+00	2.400000000000000000e+01
1.984399999999837405e+02	5.761108223596579647e-02	4.808316785487589673e-01	2.177685138432510215e+00	3.100000000000000000e+01
1.992599999999882243e+02	-7.103484874713361652e-02	6.794389984432613883e-01	2.320865815759971085e+00	3.000000000000000000e+01
2.000799999999856027e+02	-2.784865326228469669e-03	6.587529900447377518e-01	2.313923592566986098e+00	3.400000000000000000e+01
2.008999999999829811e+02	-1.073205800108296415e-01	7.145621678370953633e-01	2.177835936780392334e+00	2.900000000000000000e+01
2.017199999999874649e+02	-2.696844645566110477e-01	6.287033171932274733e-01	2.141887920506685195e+00	3.300000000000000000e+01
2.025399999999848433e+02	-3.107976296649038184e-01	4.626706493770627038e-01	2.395534371061319501e+00	3.400000000000000000e+01
2.033599999999822217e+02	-1.232141029808601559e-02	5.668010909673144582e-01	2.139267750143498681e+00	3.400000000000000000e+01
2.041799999999867055e+02	-2.826313606888355978e-01	4.405344531453674328e-01	2.283069361467962910e+00	4.300000000000000000e+01
2.049999999999840838e+02	-1.636201386275671077e-01	6.224340123265856839e-01	2.246983505334537945e+00	3.800000000000000000e+01
2.058199999999814622e+02	-3.449457000652074723e-01	4.307456408447027929e-01	2.401221698525016102e+00	3.200000000000000000e+01
2.066399999999859460e+02	-7.522986314227589344e-02	5.484575916454099698e-01	2.045813115256824855e+00	3.500000000000000000e+01
2.074599999999833244e+02	-1.557812346855197982e-01	6.867867487434049512e-01	2.001121097438520735e+00	3.200000000000000000e+01
2.082799999999807028e+02	-4.463310552041734047e-02	5.283355041909847394e-01	2.356750801653737959e+00	3.000000000000000000e+01
2.090999999999780812e+02	-1.123542559713806011e-01	4.905741679491112395e-01	2.182380768312524921e+00	2.000000000000000000e+01
2.099199999999825650e+02	-4.829714703209326415e-02	4.108818963065823393e-01	2.248183143208874579e+00	3.200000000000000000e+01
2.107399999999799434e+02	7.742817550645614104e-03	4.806980750507499067e-01	2.043680497511630278e+00	3.400000000000000000e+01
2.115599999999773217e+02	-1.472927771744032277e-01	4.605773039335340213e-01	2.169217436985290348e+00	3.500000000000000000e+01
2.123799999999818056e+02	-6.036591850767455969e-02	2.602999430623085253e-01	2.344972020256739675e+00	3.200000000000000000e+01
2.131999999999791839e+02	-1.032579719708883875e-01	4.698454198066988052e-01	2.161678185362699622e+00	3.700000000000000000e+01
2.140199999999765623e+02	-1.009122306461083737e-02	3.563854639524979273e-01	2.138243962495455452e+00	3.400000000000000000e+01
2.148399999999810461e+02	4.356750983989955694e-02	3.318828305082552887e-01	2.173702743667769166e+00	2.600000000000000000e+01
2.156599999999784245e+02	-1.099185518279055251e-01	8.355680854133804569e-01	2.178948181081243440e+00	3.600000000000000000e+01
2.164799999999758029e+02	-6.368693225510774214e-02	3.186245939742948785e-01	1.903822798446035636e+00	2.900000000000000000e+01
2.172999999999802867e+02	-1.662940332027471602e-01	2.821822964902981346e-01	1.770046550481753966e+00	4.200000000000000000e+01
2.181199999999776651e+02	-1.866032188471880224e-02	3.541354061315177271e-01	1.908194885502755955e+00	3.000000000000000000e+01
2.189399999999750435e+02	9.763791180136029146e-02	4.748567078476007008e-01	1.817820701064555289e+00	3.400000000000000000e+01
2.197599999999795273e+02	-1.660692280659477882e-01	6.756006045546092409e-01	1.676836340351739008e+00	3.600000000000000000e+01
2.205799999999769057e+02	1.057300263043012625e-02	4.678965161779502502e-02	2.065029158241682428e+00	4.000000000000000000e+01
2.213999999999742840e+02	-6.166363005954574039e-02	3.180623636908506136e-01	1.651708308827114946e+00	4.900000000000000000e+01
2.222199999999787678e+02	5.792280603101046532e-02	3.673611051805758532e-02	1.796917647385537053e+00	3.000000000000000000e+01
2.230399999999761462e+02	2.737250369658624297e-02	1.537488066533696518e-01	1.522176820420948484e+00	2.900000000000000000e+01
2.238599999999735246e+02	1.674055886731614928e-01	-5.016548359723937978e-02	1.608657869708243648e+00	3.300000000000000000e+01
2.246799999999780084e+02	3.081448800288408840e-01	-2.332740592288990999e-01	1.795726827464652064e+00	2.800000000000000000e+01
2.254999999999753868e+02	-2.317101661165322027e-02	8.517128038133292556e-02	1.702596187569385355e+00	3.500000000000000000e+01
2.263199999999727652e+02	1.545799858478132671e-01	-2.931888918314005110e-01	1.789639683013910965e+00	2.700000000000000000e+01
2.271399999999772490e+02	1.840794236119421556e-01	-2.673626461747282690e-01	1.856554046150169501e+00	3.500000000000000000e+01
2.279599999999746274e+02	3.230546926592094414e-01	-1.702046748623171624e-01	1.783222215232526775e+00	4.200000000000000000e+01
2.287799999999720058e+02	3.648104111401428429e-01	-2.709822032647655199e-01	1.731917509972631608e+00	2.500000000000000000e+01
2.295999999999764896e+02	4.208425619811720919e-01	-2.726492836252190077e-01	1.720468477247845573e+00	4.000000000000000000e+01
2.304199999999738679e+02	2.756456047170996460e-01	-3.256575389132816412e-01	1.748832235128024548e+00	3.200000000000000000e+01
2.312399999999712463e+02	4.099229703886116405e-01	-3.461274917704395548e-01	1.618154176357606389e+00	3.200000000000000000e+01
2.320599999999757301e+02	4.025442990767089113e-01	-4.548610009781466346e-01	1.769425674605933585e+00	3.400000000000000000e+01
2.328799999999731085e+02	2.322717094621561118e-01	-4.714086353712820809e-01	1.810427281055999815e+00	4.400000000000000000e+01
2.336999999999704869e+02	4.703428136273413718e-01	-4.872020662954847925e-01	1.920436344807553875e+00	2.100000000000000000e+01
2.345199999999749707e+02	3.164218034517914391e-01	-3.646692574491381400e-01	1.719827503909593380e+00	3.000000000000000000e+01
2.353399999999723491e+02	2.822568414675398762e-01	-5.237282664325899617e-01	1.939493137152099589e+00	3.000000000000000000e+01
2.361599999999697275e+02	4.582188905871538154e-01	-4.639657786269446582e-01	1.759964470948586213e+00	3.600000000000000000e+01
2.369799999999671059e+02	4.061368586317694040e-01	-4.848654465009860637e-01	1.920120374013429165e+00	3.800000000000000000e+01
2.377999999999715897e+02	5.342782030311292729e-01	-5.554182996317613696e-01	1.739511504245025542e+00	4.300000000000000000e+01
2.386199999999689680e+02	4.717100130937240121e-01	-4.240517508629593202e-01	1.718287972308046418e+00	2.900000000000000000e+01
2.394399999999663464e+02	4.693713983474652185e-01	-4.119127321784044060e-01	1.606526235298265881e+00	4.500000000000000000e+01
2.402599999999708302e+02	4.598155763330467050e-01	-5.601242510966875088e-01	1.604878601067479815e+00	3.600000000000000000e+01
2.410799999999682086e+02	4.205196959994282335e-01	-4.765487213496726326e-01	1.673111243759541233e+00	3.500000000000000000e+01
2.418999999999655870e+02	5.024926040797327298e-01	-3.921781460254067930e-01	1.831200376080581282e+00	4.000000000000000000e+01
2.427199999999700708e+02	3.984187414991712806e-01	-6.077552154252250372e-01	1.599365721862126222e+00	3.600000000000000000e+01
2.435399999999674492e+02	4.573962580692631508e-01	-6.752361212280155733e-01	1.687572313027324133e+00	3.400000000000000000e+01
2.443599999999648276e+02	4.768174727059005802e-01	-7.243586586385502013e-01	1.686078245055850244e+00	3.500000000000000000e+01
2.451799999999693114e+02	5.949400926309597049e-01	-7.054554897111284806e-01	1.774802220551191967e+00	3.200000000000000000e+01
2.459999999999666898e+02	5.320700370074965546e-01	-6.541668142452174983e-01	1.913238216489479449e+00	3.200000000000000000e+01
2.468199999999640681e+02	5.887445322729082386e-01	-6.107483794922425879e-01	1.910872433205376364e+00	4.600000000000000000e+01
2.476399999999685519e+02	5.751298712056557294e-01	-6.368670479628959491e-01	1.908479414437275423e+00	2.500000000000000000e+01
2.484599999999659303e+02	6.913917259741578780e-01	-4.649504775200190565e-01	1.975534625368513542e+00	2.800000000000000000e+01
2.492799999999704141e+02	5.862400677435242180e-01	-8.058748776885866771e-01	1.952045971985777895e+00	3.500000000000000000e+01
2.500999999999677925e+02	4.690236632414728768e-01	-7.676387463118894416e-01	1.957330258028844305e+00	2.400000000000000000e+01
2.509199999999722763e+02	5.308656997965857105e-01	-8.795123764112562359e-01	2.022455514319181358e+00	3.800000000000000000e+01
2.517399999999696547e+02	5.428318757837901076e-01	-8.319983157535730811e-01	2.008741814219943134e+00	4.600000000000000000e+01
2.525599999999741385e+02	5.538231490178320282e-01	-8.751326272852164578e-01	1.995532335893647424e+00	4.100000000000000000e+01
2.533799999999715169e+02	5.452140829463816285e-01	-8.467538588327054860e-01	2.043301888023883794e+00	3.300000000000000000e+01
2.541999999999688953e+02	5.171310210713313538e-01	-7.645148145574458542e-01	1.879052981362852259e+00	4.100000000000000000e+01
2.550199999999733791e+02	6.582022513166234656e-01	-8.784856023990936791e-01	2.214422356987614915e+00	4.400000000000000000e+01
2.558399999999707575e+02	6.508090946013738165e-01	-6.809750167667687482e-01	1.810415308598836148e+00	3.800000000000000000e+01
2.566599999999752413e+02	8.062173663298063397e-01	-6.719751241492075700e-01	1.876718883255365400e+00	3.600000000000000000e+01
2.574799999999726197e+02	7.321784204478942737e-01	-6.421267467814573138e-01	1.803626154991726738e+00	2.500000000000000000e+01
2.582999999999771035e+02	7.980318986634301615e-01	-7.012905252160019920e-01	1.940662277047795481e+00	4.000000000000000000e+01
2.591199999999744819e+02	6.234513815004226744e-01	-8.398900782911769003e-01	1.926891181204519299e+00	4.600000000000000000e+01
2.599399999999789657e+02	8.072882929738586233e-01	-6.987654751252421192e-01	1.962805459627054327e+00	4.900000000000000000e+01
2.607599999999763440e+02	7.508555180430720455e-01	-8.387054743223130160e-01	1.848752649149079552e+00	4.700000000000000000e+01
2.615799999999808279e+02	6.438517150066638273e-01	-6.784860660295135570e-01	1.784885850118615558e+00	4.000000000000000000e+01
2.623999999999782062e+02	7.870785124219502604e-01	-7.871657583914741796e-01	1.690705641938661241e+00	5.000000000000000000e+01
2.632199999999826900e+02	8.327493830258351215e-01	-7.044770747944175682e-01	1.886747508042570409e+00	4.000000000000000000e+01
2.640399999999800684e+02	7.367442478658926541e-01	-6.395373468288867436e-01	1.822719525561679710e+00	4.700000000000000000e+01
2.648599999999845522e+02	6.986444100373487842e-01	-6.637905174709084477e-01	1.618660722629400750e+00	4.500000000000000000e+01
2.656799999999819306e+02	7.005043001796538160e-01	-6.380473112995408425e-01	1.854423062210306394e+00	3.600000000000000000e+01
2.664999999999864144e+02	6.412507616009975875e-01	-6.449192562106373927e-01	1.799927675752776679e+00	3.800000000000000000e+01
2.673199999999837928e+02	7.406213616548634748e-01	-7.032859367815706975e-01	1.705666918006836674e+00	4.000000000000000000e+01
2.681399999999882766e+02	7.286241507753525859e-01	-6.320209368269606998e-01	1.671112187542932670e+00	5.400000000000000000e+01
2.689599999999856550e+02	6.635271411609694470e-01	-6.595798052727825933e-01	1.747449485542894809e+00	5.000000000000000000e+01
2.697799999999901388e+02	7.467146236199377896e-01	-7.238369762280254527e-01	1.842479831959948022e+00	5.900000000000000000e+01
2.705999999999875172e+02	7.803556229215072859e-01	-6.359341873013821811e-01	1.786293050560654239e+00	4.000000000000000000e+01
2.714199999999920010e+02	7.245664182818333243e-01	-6.982213591984611778e-01	1.700309408741069728e+00	4.800000000000000000e+01
2.722399999999893794e+02	5.805991264704833954e-01	-6.506557988999379649e-01	1.775106804742118127e+00	3.800000000000000000e+01
2.730599999999938632e+02	6.482957394967203690e-01	-7.038380793591383355e-01	1.830657558669110507e+00	4.300000000000000000e+01
2.738799999999912416e+02	6.346477673804744590e-01	-7.680859943386195710e-01	1.836911584799898023e+00	4.700000000000000000e+01
2.746999999999957254e+02	6.004115269181421466e-01	-7.233693692228437833e-01	1.732929311519122884e+00	6.100000000000000000e+01
2.755199999999931038e+02	6.355950471531993662e-01	-6.985880511344035870e-01	1.759335115975493968e+00	5.100000000000000000e+01
2.763399999999975876e+02	6.900721839284524872e-01	-7.744227560580458913e-01	1.696310664614930186e+00	4.600000000000000000e+01
2.771599999999949659e+02	4.535254109298328951e-01	-9.195884895044821317e-01	1.644315820947484630e+00	4.200000000000000000e+01
2.779799999999994498e+02	6.272961756295534208e-01	-8.047876716149988674e-01	1.742730408918903517e+00	5.000000000000000000e+01
2.787999999999968281e+02	5.817050579362378349e-01	-7.610350664229830198e-01	1.881853459971791098e+00	4.600000000000000000e+01
2.796200000000013119e+02	5.658400690165399372e-01	-7.269965221214322870e-01	1.921739185245487480e+00	3.900000000000000000e+01
2.804399999999986903e+02	6.191701511018047333e-01	-7.924559728277285053e-01	1.981582870778145988e+00	3.900000000000000000e+01
2.812599999999960687e+02	5.025934260073832149e-01	-8.267690302162029603e-01	1.850617922313736452e+00	4.700000000000000000e+01
2.820800000000005525e+02	5.734506305031653595e-01	-8.610088571492591214e-01	1.809902197377149413e+00	3.900000000000000000e+01
2.828999999999979309e+02	5.419270748722428976e-01	-7.541818683002483592e-01	1.839415880265159675e+00	4.900000000000000000e+01
2.837200000000024147e+02	5.379104177572892054e-01	-7.767919370032292381e-01	1.968682715609435308e+00	5.800000000000000000e+01
2.845399999999997931e+02	3.744384003999030042e-01	-8.169332108141480475e-01	1.798030323270551678e+00	4.400000000000000000e+01
2.853600000000042769e+02	4.119285785228970487e-01	-8.156003833366392008e-01	1.547186613432947944e+00	6.100000000000000000e+01
2.861800000000016553e+02	5.789299263353583358e-01	-6.959723206793360095e-01	1.546098926327792888e+00	4.400000000000000000e+01
2.870000000000061391e+02	5.564969275525621928e-01	-7.374122004056749002e-01	1.804912235247077223e+00	4.800000000000000000e+01
2.878200000000035175e+02	5.145279031508077638e-01	-7.090011958353836796e-01	1.853221341980659798e+00	4.100000000000000000e+01
2.886400000000080013e+02	4.919093555411834795e-01	-7.490737485280465346e-01	1.841685774193738023e+00	3.300000000000000000e+01
2.894600000000053797e+02	4.104107256858161579e-01	-6.974151361050868747e-01	1.849858253721240242e+00	4.100000000000000000e+01
2.902800000000098635e+02	4.599391859336893207e-01	-7.660946150447014436e-01	1.887948809086841484e+00	5.500000000000000000e+01
2.911000000000072419e+02	4.998980568722894424e-01	-7.148955850350267038e-01	1.856253316420279464e+00	4.500000000000000000e+01
2.919200000000117257e+02	4.905810017493454911e-01	-7.136293340526500550e-01	1.904438059806890626e+00	5.300000000000000000e+01
2.927400000000091040e+02	4.108164938466048466e-01	-8.624359617400378930e-01	1.982111155613499598e+00	6.000000000000000000e+01
2.935600000000135879e+02	5.006133871290114890e-01	-7.821580480816061609e-01	2.029483158050512603e+00	5.400000000000000000e+01
2.943800000000109662e+02	4.512141254862019890e-01	-8.732100105172162507e-01	1.837568612487832986e+00	5.300000000000000000e+01
2.952000000000154500e+02	4.908979486503260437e-01	-7.942074696458953920e-01	1.886594007283719288e+00	4.500000000000000000e+01
2.960200000000128284e+02	5.079214939675114060e-01	-8.144168474195860874e-01	1.865829627804664881e+00	5.300000000000000000e+01
2.968400000000173122e+02	4.719955636481921180e-01	-8.757779639425291585e-01	1.745034649347412703e+00	4.000000000000000000e+01
2.976600000000146906e+02	4.753099313173690388e-01	-7.273016429447589637e-01	1.712152934527604309e+00	4.300000000000000000e+01
2.984800000000191744e+02	6.392844275444882207e-01	-7.685269500019951128e-01	1.598839383432400618e+00	4.600000000000000000e+01
2.993000000000165528e+02	6.238119842075573462e-01	-8.297934281679208990e-01	1.625586390742844500e+00	4.000000000000000000e+01
3.001200000000210366e+02	4.787589254701173913e-01	-8.010806264908394425e-01	1.872887013057674244e+00	4.900000000000000000e+01
3.009400000000184150e+02	5.541531846846146081e-01	-8.524970661459359000e-01	1.890937240556642474e+00	4.200000000000000000e+01
3.017600000000228988e+02	4.998351426210730364e-01	-8.141995081151651714e-01	1.810735496730927041e+00	5.400000000000000000e+01
3.025800000000202772e+02	5.143564369539553871e-01	-7.353514280087281030e-01	1.871247725280914542e+00	4.800000000000000000e+01
3.034000000000247610e+02	3.579584281138112334e-01	-8.775350190081190327e-01	1.730490789596428103e+00	3.900000000000000000e+01
3.042200000000221394e+02	4.934852472314846250e-01	-8.100308659143113932e-01	1.929663932153368622e+00	4.000000000000000000e+01
3.050400000000266232e+02	5.290422598798520948e-01	-8.022570501296046874e-01	1.779220143661038867e+00	5.600000000000000000e+01
3.058600000000240016e+02	4.944594976432425404e-01	-7.943880019261824188e-01	1.859180649653728867e+00	5.000000000000000000e+01
3.066800000000213799e+02	4.599228773097330247e-01	-7.163219980275510324e-01	1.789499478143732336e+00	4.200000000000000000e+01
3.075000000000258638e+02	5.253601815000904507e-01	-7.181223817940296517e-01	1.660421668160962039e+00	5.000000000000000000e+01
3.083200000000232421e+02	4.812272546801838469e-01	-7.701639394120176618e-01	1.811418250050992329e+00	4.100000000000000000e+01
3.091400000000277259e+02	3.776303276654496832e-01	-9.725754911370696476e-01	1.702228576249002145e+00	4.900000000000000000e+01
3.099600000000251043e+02	4.737407674559504511e-01	-7.444306498774064806e-01	1.973849773405494279e+00	5.400000000000000000e+01
3.107800000000295881e+02	4.395739645589041289e-01	-7.059465537340916530e-01	1.996477800506875067e+00	2.700000000000000000e+01
3.116000000000269665e+02	5.255976622835306644e-01	-7.473294027213090995e-01	2.088059283356083817e+00	4.900000000000000000e+01
3.124200000000314503e+02	5.319715026316713669e-01	-7.283281134770884790e-01	1.658642072381306454e+00	5.400000000000000000e+01
3.132400000000288287e+02	4.086715284536764359e-01	-6.688226186879742130e-01	1.979573188151302565e+00	3.600000000000000000e+01
3.140600000000333125e+02	4.657208711373967414e-01	-7.087422293574274779e-01	2.001817750363489079e+00	3.500000000000000000e+01
3.148800000000306909e+02	5.231489871987111684e-01	-8.085413863641111032e-01	1.883967248727306476e+00	5.000000000000000000e+01
3.157000000000351747e+02	5.709153621319094096e-01	-7.681701956540392118e-01	1.885784759527119991e+00	5.700000000000000000e+01
3.165200000000325531e+02	5.387030671421643158e-01	-7.778496488964554700e-01	1.858121300694455469e+00	4.800000000000000000e+01
3.173400000000370369e+02	5.068286827766804725e-01	-7.271474830067186090e-01	1.860345346277898937e+00	4.400000000000000000e+01
3.181600000000344153e+02	5.852972606000444999e-01	-6.966059645506912368e-01	1.981908827198435530e+00	4.400000000000000000e+01
3.189800000000388991e+02	5.237023248584264934e-01	-6.157924167049273478e-01	1.853649872065683990e+00	4.900000000000000000e+01
3.198000000000362775e+02	4.823690179105638576e-01	-6.446576191061135219e-01	1.755926430488895518e+00	5.300000000000000000e+01
3.206200000000407613e+02	6.610725358390047157e-01	-7.634732693770669432e-01	1.888522363171279750e+00	5.500000000000000000e+01
3.214400000000381397e+02	5.400310662721795607e-01	-6.323598400841330402e-01	1.940459099702573686e+00	4.700000000000000000e+01
3.222600000000426235e+02	6.393356318476539624e-01	-7.915770648995679171e-01	1.692071359907248329e+00	4.100000000000000000e+01
3.230800000000400019e+02	5.493157956563519129e-01	-7.507365298325414660e-01	2.003502457856126462e+00	2.900000000000000000e+01
3.239000000000444857e+02	5.595691183009703362e-01	-7.803595860698473441e-01	1.773928346496610242e+00	5.200000000000000000e+01
3.247200000000418640e+02	5.499556876592042176e-01	-7.408235336010533523e-01	1.903361337681955368e+00	4.400000000000000000e+01
3.255400000000463479e+02	5.299719395670288158e-01	-7.517501026240034356e-01	1.812478907199104761e+00	4.200000000000000000e+01
3.263600000000437262e+02	5.000822602095743585e-01	-7.721387930880345696e-01	1.811441943844571245e+00	5.500000000000000000e+01
3.271800000000482100e+02	4.801622445727437016e-01	-7.623231374736070265e-01	1.940439672175974239e+00	6.400000000000000000e+01
3.280000000000455884e+02	5.501202149611177372e-01	-8.120363940994415053e-01	1.689457025844320892e+00	5.500000000000000000e+01
3.288200000000500722e+02	4.700559694398368515e-01	-7.917102287562967078e-01	1.758323679809583151e+00	5.200000000000000000e+01
3.296400000000474506e+02	4.595198040823893493e-01	-6.515452355330548784e-01	1.807123320039513814e+00	4.400000000000000000e+01
3.304600000000519344e+02	3.787449439882351609e-01	-7.711217138055270759e-01	1.656097044421988684e+00	4.500000000000000000e+01
3.312800000000493128e+02	4.478212079727341699e-01	-7.404098569993526890e-01	1.834223915763209201e+00	4.700000000000000000e+01
3.321000000000466912e+02	4.670473290394849819e-01	-6.793062877212703299e-01	1.831696105463920476e+00	4.300000000000000000e+01
3.329200000000511750e+02	4.862505607487615511e-01	-7.081700775021868566e-01	1.789400662418128451e+00	4.200000000000000000e+01
3.337400000000485534e+02	4.355085361090801355e-01	-6.567035120793318637e-01	1.838318068152395179e+00	4.200000000000000000e+01
3.345600000000530372e+02	4.344291236574709947e-01	-6.043310427287775788e-01	1.808188595153318756e+00	4.400000000000000000e+01
3.353800000000504156e+02	5.229522145443059600e-01	-8.514697900214418524e-01	1.777505158528062346e+00	3.200000000000000000e+01
3.362000000000548994e+02	4.613865213286180156e-01	-6.186675771533649559e-01	1.807138941999830717e+00	5.000000000000000000e+01
3.370200000000522778e+02	4.299594067524230567e-01	-6.062183926683015756e-01	1.867365448275454476e+00	5.200000000000000000e+01
3.378400000000567616e+02	4.278299600078079301e-01	-6.038150218353206533e-01	2.017372651611114343e+00	4.100000000000000000e+01
3.386600000000541399e+02	4.353158069594504909e-01	-6.109922783011496605e-01	2.097918213424935896e+00	4.300000000000000000e+01
3.394800000000586238e+02	4.827347998016771058e-01	-6.673847735872140419e-01	2.028813890388212471e+00	5.200000000000000000e+01
3.403000000000560021e+02	3.901884114535055792e-01	-6.033010281792392515e-01	1.779271490666429534e+00	5.700000000000000000e+01
3.411200000000604859e+02	4.274644115489371621e-01	-5.893626451934923516e-01	1.949274416182020131e+00	4.200000000000000000e+01
3.419400000000578643e+02	4.249261424896593753e-01	-5.754910404610265040e-01	1.909227858876561656e+00	4.300000000000000000e+01
3.427600000000623481e+02	4.025642991815838179e-01	-6.318217273922295263e-01	1.889388313261197716e+00	5.400000000000000000e+01
3.435800000000597265e+02	4.399025011356025860e-01	-5.983313529791884910e-01	1.949604573115945483e+00	5.100000000000000000e+01
3.444000000000642103e+02	4.175092527091678329e-01	-5.652912887217396154e-01	1.840063435373598955e+00	4.700000000000000000e+01
3.452200000000615887e+02	4.658330346194751725e-01	-6.724125197930284070e-01	1.880532295356782235e+00	5.100000000000000000e+01
3.460400000000660725e+02	4.242918160974900599e-01	-6.998295652248913701e-01	1.760944804102961836e+00	5.200000000000000000e+01
3.468600000000634509e+02	4.728360190626011428e-01	-4.774977415975312223e-01	1.911203942826951163e+00	3.700000000000000000e+01
3.476800000000679347e+02	3.614778496062684976e-01	-6.351222359409529616e-01	1.661599768795500420e+00	4.200000000000000000e+01
3.485000000000653131e+02	4.301170064299533191e-01	-6.227248767001645202e-01	1.912153095700275474e+00	4.800000000000000000e+01
3.493200000000697969e+02	4.187263210451533380e-01	-6.601590024377017585e-01	1.872908906442284360e+00	4.000000000000000000e+01
3.501400000000671753e+02	4.777502476659741815e-01	-6.780345421637425929e-01	1.773745368020452462e+00	4.300000000000000000e+01
3.509600000000716591e+02	4.169713832210740767e-01	-6.658142589007345347e-01	1.784503701864893488e+00	4.500000000000000000e+01
3.517800000000690375e+02	5.259975997269168424e-01	-6.432642174829124038e-01	2.185208924802207076e+00	4.600000000000000000e+01
3.526000000000735213e+02	4.750687835119199454e-01	-5.908786854139327360e-01	1.895954616779778057e+00	4.500000000000000000e+01
3.534200000000708997e+02	4.144508725437480723e-01	-6.188765838203305059e-01	1.866866175160009300e+00	4.400000000000000000e+01
3.542400000000753835e+02	4.637821790832513114e-01	-6.467748201591891899e-01	1.857918366412874001e+00	6.100000000000000000e+01
3.550600000000727618e+02	4.130672638019063370e-01	-7.244410744633866805e-01	1.808920888723709597e+00	3.500000000000000000e+01
3.558800000000772457e+02	5.024133659917217054e-01	-6.522334014513126998e-01	1.950146499270016820e+00	4.900000000000000000e+01
3.567000000000746240e+02	5.116942335533847253e-01	-6.500726196056840767e-01	1.831470743120317657e+00	6.300000000000000000e+01
3.575200000000791078e+02	5.105982283197523230e-01	-7.085027121409139816e-01	1.892915756785097603e+00	3.500000000000000000e+01
3.583400000000764862e+02	4.793855462119547273e-01	-7.272267743497093928e-01	1.864267971409365288e+00	4.200000000000000000e+01
3.591600000000738646e+02	4.680475126634148775e-01	-7.162884225267944771e-01	2.005243826644954819e+00	4.800000000000000000e+01
3.599800000000783484e+02	4.769680710488786723e-01	-7.655812878697692003e-01	1.866027685179585838e+00	4.300000000000000000e+01
3.608000000000757268e+02	5.259115010161954373e-01	-7.447852781253090360e-01	1.896829399241241276e+00	5.300000000000000000e+01
3.616200000000802106e+02	4.648292770843117649e-01	-6.537030316863012835e-01	1.867691369934596946e+00	5.000000000000000000e+01
3.624400000000775890e+02	4.639266518500138048e-01	-7.027827466746923157e-01	1.908615713568605488e+00	5.600000000000000000e+01
3.632600000000820728e+02	4.829021200686706150e-01	-7.217782446852571976e-01	2.099736327182945672e+00	5.700000000000000000e+01
3.640800000000794512e+02	5.418329164358639538e-01	-6.503550362997250200e-01	2.130851442585572020e+00	3.600000000000000000e+01
3.649000000000839350e+02	5.107416157904101084e-01	-6.986282087353854475e-01	1.981981614002414460e+00	3.400000000000000000e+01
3.657200000000813134e+02	4.998830119906413905e-01	-7.068962240760297000e-01	1.973159331102810388e+00	6.100000000000000000e+01
3.665400000000857972e+02	4.291855633462014485e-01	-6.454452269452424229e-01	2.054344528327772590e+00	5.700000000000000000e+01
3.673600000000831756e+02	5.687503308090263721e-01	-5.941669963663482879e-01	1.935301899708342432e+00	4.400000000000000000e+01
3.681800000000876594e+02	4.985421683089504841e-01	-7.230290662490450604e-01	1.905887867764572086e+00	3.800000000000000000e+01
3.690000000000850378e+02	4.887488802391106169e-01	-6.019626974282967780e-01	2.106476542802918406e+00	4.400000000000000000e+01
3.698200000000895216e+02	4.291794552070433144e-01	-6.508241763480746567e-01	1.727210230819009595e+00	4.200000000000000000e+01
3.706400000000868999e+02	4.997142969301359705e-01	-6.495310098156081846e-01	1.858117689721574317e+00	4.400000000000000000e+01
3.714600000000913838e+02	5.306349248655537476e-01	-6.382700701510302110e-01	1.938883382243695275e+00	4.900000000000000000e+01
3.722800000000887621e+02	5.418439645251561521e-01	-6.873538690661362693e-01	1.899606821101206267e+00	4.900000000000000000e+01
3.731000000000932459e+02	5.029228014730985352e-01	-6.564534592395621093e-01	1.840526654393341843e+00	4.300000000000000000e+01
3.739200000000906243e+02	5.439096532110119231e-01	-6.660913517748587864e-01	1.801447797404633899e+00	3.800000000000000000e+01
3.747400000000951081e+02	5.652278396182782716e-01	-6.964548483683319358e-01	1.892417873833990960e+00	4.700000000000000000e+01
3.755600000000924865e+02	1.667996165417807986e-01	-7.872753710849167419e-01	1.813371564918805579e+00	5.400000000000000000e+01
3.763800000000969703e+02	5.681092063241729440e-01	-6.888423185046241848e-01	1.854200996862739093e+00	5.300000000000000000e+01
3.772000000000943487e+02	5.394584336538090774e-01	-7.706413338767985621e-01	2.214916662194851060e+00	4.400000000000000000e+01
3.780200000000988325e+02	5.012888501184580292e-01	-7.623184793318504848e-01	1.865544996471047101e+00	4.800000000000000000e+01
3.788400000000962109e+02	5.134293661981904622e-01	-6.739678440701495354e-01	2.025968070946568833e+00	4.700000000000000000e+01
3.796600000001006947e+02	5.357312147058329588e-01	-7.761897069529017923e-01	1.816174746147063868e+00	5.300000000000000000e+01
3.804800000000980731e+02	5.480932227431906112e-01	-7.286756142892309995e-01	1.816719141726885978e+00	4.900000000000000000e+01
3.813000000001025569e+02	5.403783988878086975e-01	-7.014171016590093899e-01	1.726744299100270386e+00	4.800000000000000000e+01
3.821200000000999353e+02	5.226730945954970453e-01	-7.744938590760173103e-01	1.706155572064595338e+00	5.000000000000000000e+01
3.829400000001044191e+02	3.551977716497231041e-01	-8.674860124637588932e-01	1.465713542938984482e+00	5.000000000000000000e+01
3.837600000001017975e+02	2.947041235774015555e-01	-6.286545522596997948e-01	1.954992692714811575e+00	4.500000000000000000e+01
3.845800000001062813e+02	3.842790961191565602e-01	-6.597264091719972079e-01	1.814108790255829939e+00	5.500000000000000000e+01
3.854000000001036597e+02	4.960679073543816098e-01	-6.986888721759014764e-01	1.593839195982629908e+00	4.400000000000000000e+01
3.862200000001010380e+02	6.795842506967314511e-01	-5.163598760176701941e-01	1.462135715180204354e+00	4.800000000000000000e+01
3.870400000001055218e+02	5.526751067255670780e-01	-4.325639804464247451e-01	1.499173770092123492e+00	4.600000000000000000e+01
3.878600000001029002e+02	6.844558123346670131e-01	-3.194383324924827683e-01	1.585953082081454912e+00	4.800000000000000000e+01
3.886800000001073840e+02	5.674630264708503402e-01	-5.167683469173005584e-01	1.522515293148280380e+00	5.600000000000000000e+01
3.895000000001047624e+02	6.100652256244876170e-01	-4.940158492913513388e-01	1.589010941111507869e+00	5.600000000000000000e+01
3.903200000001092462e+02	5.319246088940081663e-01	-5.209807306463312138e-01	1.545577675030911813e+00	3.100000000000000000e+01
3.911400000001066246e+02	6.138836320912774980e-01	-4.978239450995074478e-01	1.351773658907790887e+00	4.700000000000000000e+01
3.919600000001111084e+02	6.469309689892531745e-01	-4.550414947821805889e-01	1.578225767704846128e+00	4.500000000000000000e+01
3.927800000001084868e+02	6.899755707720468534e-01	-4.111025150566305353e-01	1.414897946072751544e+00	4.000000000000000000e+01
3.936000000001129706e+02	7.040301891795740508e-01	-3.953603580847184773e-01	1.411329235114602509e+00	5.400000000000000000e+01
3.944200000001103490e+02	4.872976736297605638e-01	-2.582060674463440009e-01	1.347706292802049344e+00	5.000000000000000000e+01
3.952400000001148328e+02	4.580656324364265619e-01	-1.796964319844656099e-01	1.474073336109339882e+00	4.900000000000000000e+01
3.960600000001122112e+02	6.000514979347832956e-01	-3.026365832558155500e-01	1.570934126669438102e+00	3.600000000000000000e+01
3.968800000001166950e+02	5.412820331460517220e-01	-3.464722521867797944e-01	1.738162426463333965e+00	6.000000000000000000e+01
3.977000000001140734e+02	4.713813324083925282e-01	-5.834213061959514501e-01	1.745778862080248350e+00	4.800000000000000000e+01
3.985200000001185572e+02	5.416835816248642965e-01	-3.409048814387696247e-01	1.483718582417757670e+00	4.100000000000000000e+01
3.993400000001159356e+02	5.222321814322176126e-01	-4.975316276076291455e-01	1.752092449434218047e+00	4.600000000000000000e+01
4.001600000001204194e+02	5.836478133579713345e-01	-4.737455028973429627e-01	1.911492735558859124e+00	3.800000000000000000e+01
4.009800000001177978e+02	5.966655517253619534e-01	-4.912593409974306269e-01	2.052456209651393415e+00	4.300000000000000000e+01
4.018000000001222816e+02	6.802655684889644672e-01	-4.374631098639425453e-01	2.063574235200826390e+00	4.900000000000000000e+01
4.026200000001196599e+02	6.754146420771816040e-01	-2.410066729687299070e-01	1.783021566824558812e+00	5.500000000000000000e+01
4.034400000001241438e+02	7.697559863564071847e-01	-5.153501931995125851e-01	1.541628259676483648e+00	5.000000000000000000e+01
4.042600000001215221e+02	7.958045705849856599e-01	-5.517625185316590297e-01	1.709443635605289113e+00	3.800000000000000000e+01
4.050800000001260059e+02	7.823245474271680600e-01	-2.453740943482540793e-01	1.907006484185611583e+00	3.800000000000000000e+01
4.059000000001233843e+02	9.790062204038644245e-01	-3.742386529487644609e-01	1.904883527060144965e+00	3.400000000000000000e+01
4.067200000001278681e+02	9.570388094204750340e-01	-1.434244055006623775e-01	1.703952795554334543e+00	3.600000000000000000e+01
4.075400000001252465e+02	8.952598958128906714e-01	-2.224621101325647832e-01	1.952531496289741542e+00	4.100000000000000000e+01
4.083600000001297303e+02	8.937654922978959249e-01	-3.127191575626191433e-01	1.800884639108174534e+00	4.000000000000000000e+01
4.091800000001271087e+02	9.724675059210569072e-01	-1.539553333482017727e-01	1.920682050994009682e+00	4.300000000000000000e+01
4.100000000001315925e+02	9.422447735673747937e-01	-1.127965459384077107e-01	1.881516123985411237e+00	2.600000000000000000e+01
4.108200000001289709e+02	1.081429666433612935e+00	-1.620305610904300142e-01	1.951373658586519122e+00	5.500000000000000000e+01
4.116400000001263493e+02	9.385034807336002372e-01	-4.019368963317293542e-02	1.830288877050335827e+00	4.200000000000000000e+01
4.124600000001308331e+02	7.333566544663056019e-01	-9.810892732210163558e-02	1.669162700340061090e+00	4.600000000000000000e+01
4.132800000001282115e+02	8.786035716905172821e-01	-2.266652540427100959e-01	1.757268608949540178e+00	3.900000000000000000e+01
4.141000000001326953e+02	7.959933558928701247e-01	-1.973057903553863124e-01	1.854764224128909289e+00	4.200000000000000000e+01
4.149200000001300737e+02	7.336732635880066633e-01	-2.396393026730321285e-01	2.122998624693503089e+00	5.000000000000000000e+01
4.157400000001345575e+02	9.608766766004699367e-01	-3.113744241943030566e-01	1.832264594304183314e+00	4.800000000000000000e+01
4.165600000001319358e+02	9.188416264767675923e-01	-3.629634984362837269e-01	1.830818798451552487e+00	4.700000000000000000e+01
4.173800000001364197e+02	8.972934300630354132e-01	-4.047984793578514040e-01	1.718810962591829083e+00	5.300000000000000000e+01
4.182000000001337980e+02	9.161332958265387960e-01	-2.976793166598752371e-01	1.866656860990910216e+00	4.700000000000000000e+01
4.190200000001382818e+02	9.850552644266775681e-01	-2.604328431095455088e-01	1.644318299575263875e+00	5.100000000000000000e+01
4.198400000001356602e+02	1.005287891575414427e+00	-3.618393460208526591e-01	1.682534300454646914e+00	6.000000000000000000e+01
4.206600000001401440e+02	1.136569875147910080e+00	-2.116583497206989684e-01	1.772070649248267182e+00	3.500000000000000000e+01
4.214800000001375224e+02	9.776536854551765021e-01	-9.153469678055081715e-03	1.791445239097536835e+00	3.300000000000000000e+01
4.223000000001420062e+02	1.088583132110835683e+00	-9.586819445379712867e-02	1.880765408247470294e+00	6.300000000000000000e+01
4.231200000001393846e+02	8.073735841496515464e-01	-1.234673003350261755e-01	1.769326690382640344e+00	4.900000000000000000e+01
4.239400000001438684e+02	7.756837561189943164e-01	-1.444776921562174188e-01	1.727141589155453794e+00	4.300000000000000000e+01
4.247600000001412468e+02	8.725526776043287525e-01	-2.344080208681698085e-01	1.714233378021711163e+00	4.400000000000000000e+01
4.255800000001457306e+02	7.158592588120518130e-01	-1.560873686973980323e-01	1.621347734201110669e+00	4.200000000000000000e+01
4.264000000001431090e+02	7.079701284832746744e-01	-1.797728311622277531e-01	1.448893107135681202e+00	4.900000000000000000e+01
4.272200000001475928e+02	6.710637373375574199e-01	-2.053377179163742294e-01	1.616461673998195625e+00	4.500000000000000000e+01
4.280400000001449712e+02	7.344831688621737964e-01	-1.702732024921616016e-01	1.724108920314073812e+00	4.000000000000000000e+01
4.288600000001494550e+02	7.168043791090764616e-01	-2.347582684450177926e-01	1.511568611298962361e+00	4.700000000000000000e+01
4.296800000001468334e+02	7.990499989532937608e-01	-1.294358792673964142e-01	1.708911541558603364e+00	4.400000000000000000e+01
4.305000000001513172e+02	7.119928790392665574e-01	-3.043710037891360631e-01	1.706200797738772090e+00	4.800000000000000000e+01
4.313200000001486956e+02	6.543817371113619386e-01	-2.090948250994271174e-01	1.643352454516128880e+00	5.100000000000000000e+01
4.321400000001531794e+02	7.261169314435764743e-01	-1.635256239453983795e-01	1.580558145122707758e+00	3.800000000000000000e+01
4.329600000001505578e+02	6.975789134938620295e-01	-1.887645045821628731e-01	1.697756806558421427e+00	4.500000000000000000e+01
4.337800000001550416e+02	7.176334534360157003e-01	-1.855209642404336279e-01	1.664936337763371021e+00	5.000000000000000000e+01
4.346000000001524199e+02	6.793170783175278560e-01	-1.842065258637080039e-01	1.562248385938379336e+00	3.900000000000000000e+01
4.354200000001569038e+02	7.124514298045613314e-01	-2.033179928241233281e-01	1.529347367814506198e+00	5.100000000000000000e+01
4.362400000001542821e+02	6.744641507301919470e-01	-2.206257613594031497e-01	1.386285322735755443e+00	5.700000000000000000e+01
4.370600000001516605e+02	6.878145414491646514e-01	-1.866295876479999727e-01	1.463044327782280440e+00	4.800000000000000000e+01
4.378800000001561443e+02	6.615590300340872254e-01	-7.901256792068744872e-02	1.599733387296829346e+00	4.200000000000000000e+01
4.387000000001535227e+02	5.651686344318938016e-01	-1.515032876899906622e-01	1.356466605203449305e+00	4.500000000000000000e+01
4.395200000001580065e+02	6.684939396614866247e-01	-1.244011390070736134e-01	1.503251902686118857e+00	5.300000000000000000e+01
4.403400000001553849e+02	6.601141390895227667e-01	-1.873174947063831475e-01	1.369955617780813650e+00	5.000000000000000000e+01
4.411600000001598687e+02	7.107387681066233975e-01	-1.392935886630959352e-01	1.386435027446097479e+00	4.600000000000000000e+01
4.419800000001572471e+02	7.201371855390986676e-01	-1.931938489159714667e-01	1.412685709483905594e+00	4.900000000000000000e+01
4.428000000001617309e+02	6.889093750378575409e-01	-1.593830167270489095e-01	1.608883214031432196e+00	4.500000000000000000e+01
4.436200000001591093e+02	7.283448320219113592e-01	-1.538859624466752951e-01	1.525174267372167547e+00	5.200000000000000000e+01
4.444400000001635931e+02	6.764432582831870766e-01	-6.728770928257921113e-02	1.621634761467706021e+00	4.500000000000000000e+01
4.452600000001609715e+02	6.943463474571890393e-01	-1.741637476054678224e-01	1.698255714872844324e+00	5.000000000000000000e+01
4.460800000001654553e+02	6.916542233429943121e-01	-1.447861688834184424e-01	1.704773163079689846e+00	5.000000000000000000e+01
4.469000000001628337e+02	7.582626534839426169e-01	-8.472533805708692967e-02	1.691220082879984599e+00	4.600000000000000000e+01
4.477200000001673175e+02	7.140990928909486390e-01	-1.048160043751709125e-01	1.637849024408772225e+00	4.100000000000000000e+01
4.485400000001646958e+02	7.301400508329087824e-01	-1.732196463597091007e-01	1.684701085019712830e+00	3.900000000000000000e+01
4.493600000001691797e+02	6.551047094178743535e-01	-1.015217459511130738e-01	1.631644960071532591e+00	5.200000000000000000e+01
4.501800000001665580e+02	6.295038485522873595e-01	-1.118907509409592382e-01	1.678452521178201540e+00	5.300000000000000000e+01
4.510000000001710418e+02	6.245271763116293506e-01	-1.216392892005395687e-01	1.525254238001757301e+00	6.100000000000000000e+01
4.518200000001684202e+02	7.113524966748822065e-01	-1.229186632189829265e-01	1.692342880472499367e+00	4.100000000000000000e+01
4.526400000001729040e+02	6.701734170747780661e-01	-1.335963094773127136e-01	1.729189480791296196e+00	5.500000000000000000e+01
4.534600000001702824e+02	5.380643259765317543e-01	-3.136013469703473611e-01	1.485729918518948312e+00	4.500000000000000000e+01
4.542800000001747662e+02	6.644419458770659537e-01	-1.410826739485864234e-01	1.692391751066065320e+00	3.900000000000000000e+01
4.551000000001721446e+02	7.106414464632873074e-01	-1.575380504868786335e-01	1.579149979389087521e+00	5.200000000000000000e+01
4.559200000001766284e+02	7.063465094582498383e-01	-1.347325023310006475e-01	1.576061994658518151e+00	4.400000000000000000e+01
4.567400000001740068e+02	7.109618969214672735e-01	-1.815258643841208830e-01	1.733074718038580375e+00	3.300000000000000000e+01
4.575600000001784906e+02	6.351798089260095592e-01	-1.878623267059056356e-01	1.580202760281446128e+00	4.600000000000000000e+01
4.583800000001758690e+02	5.993396872486105309e-01	-1.436403625919728810e-01	1.717450705337173034e+00	4.900000000000000000e+01
4.592000000001803528e+02	6.724079662362067999e-01	-1.498978448383641027e-01	1.474717368789597360e+00	5.200000000000000000e+01
4.600200000001777312e+02	6.844886808763558372e-01	-1.868922233070942074e-01	1.591934153860411261e+00	5.400000000000000000e+01
4.608400000001822150e+02	5.856966898091159335e-01	-1.455933812853120735e-01	1.669065767307458925e+00	5.400000000000000000e+01
4.616600000001795934e+02	6.468784437637880025e-01	-1.658988468298279173e-01	1.767215016954099660e+00	3.900000000000000000e+01
4.624800000001840772e+02	6.081684812733814116e-01	-6.668135986409140514e-02	1.585370659142899985e+00	5.700000000000000000e+01
4.633000000001814556e+02	5.527576177903996690e-01	-1.062440934904571588e-01	1.573535395217790400e+00	4.200000000000000000e+01
4.641200000001788339e+02	6.199999396120249306e-01	-1.546799528475137908e-01	1.582035842278542326e+00	3.800000000000000000e+01
4.649400000001833178e+02	6.567200793913974266e-01	-1.138139372501005830e-01	1.610280963667188203e+00	5.400000000000000000e+01
4.657600000001806961e+02	5.650790279160867735e-01	-1.534054553349801786e-01	1.628660124133355813e+00	3.400000000000000000e+01
4.665800000001851799e+02	6.328394251025051265e-01	-1.216410527553690724e-01	1.708556463707338935e+00	4.600000000000000000e+01
4.674000000001825583e+02	6.305361811742653533e-01	-8.966888115172499951e-02	1.709010868332867528e+00	4.500000000000000000e+01
4.682200000001870421e+02	5.680385846642097558e-01	-1.072321197754761979e-01	1.679772417936219009e+00	6.000000000000000000e+01
4.690400000001844205e+02	6.257223237523917847e-01	-1.050055540221481731e-01	1.430734616232093304e+00	4.700000000000000000e+01
4.698600000001889043e+02	5.334679646810619458e-01	-1.127000465468090962e-01	1.761735837683184647e+00	4.600000000000000000e+01
4.706800000001862827e+02	5.711513528593050726e-01	-1.505548500927440525e-01	1.712785015715406978e+00	5.800000000000000000e+01
4.715000000001907665e+02	5.387965241817648243e-01	-7.838357897543013486e-02	1.653790244008955135e+00	3.800000000000000000e+01
4.723200000001881449e+02	6.465079607158541464e-01	-1.064760863932714408e-01	1.754526984368722342e+00	4.700000000000000000e+01
4.731400000001926287e+02	5.347980609916840322e-01	-1.049110991569452978e-01	1.915210698099469866e+00	4.100000000000000000e+01
4.739600000001900071e+02	6.735635717255831212e-01	-7.317287066610478341e-02	1.805955463458800647e+00	4.400000000000000000e+01
4.747800000001944909e+02	6.227311240579080920e-01	-6.095983633984958239e-02	1.617142373974375769e+00	4.200000000000000000e+01
4.756000000001918693e+02	6.725849681484061815e-01	-1.186896119383265003e-01	2.038256492785107898e+00	4.600000000000000000e+01
4.764200000001963531e+02	6.620691896712016522e-01	-1.465387478370929752e-01	1.718973403195407590e+00	3.800000000000000000e+01
4.772400000001937315e+02	6.617942321213161616e-01	-9.436226687040982775e-02	1.519791565518703980e+00	5.200000000000000000e+01
4.780600000001982153e+02	7.321437201467345668e-01	-1.121611874786667684e-01	1.750163570579262640e+00	4.600000000000000000e+01
4.788800000001955937e+02	7.428027879654128807e-01	3.142208227991938330e-04	1.590431060353817649e+00	4.000000000000000000e+01
4.797000000002000775e+02	8.037409492530532829e-01	2.729631622274023561e-01	1.459716399347998683e+00	2.900000000000000000e+01
4.805200000001974558e+02	6.748540402457436915e-01	-5.436772090242936173e-02	1.577709388596059581e+00	5.400000000000000000e+01
4.813400000002019397e+02	7.056285788866999420e-01	-1.215749278701383496e-02	1.634513155931256678e+00	6.000000000000000000e+01
4.821600000001993180e+02	6.967668197511054373e-01	-2.215262403677646930e-01	1.652283246982368059e+00	4.900000000000000000e+01
4.829800000002038018e+02	9.306530254448294182e-01	-2.832310939387918669e-01	1.431207856694386660e+00	4.200000000000000000e+01
4.838000000002011802e+02	9.655721417530302997e-01	-2.556567756619374521e-01	1.701030704655565495e+00	4.800000000000000000e+01
4.846200000002056640e+02	9.313916759029496895e-01	-3.476590336245206636e-01	1.532219364043649001e+00	3.400000000000000000e+01
4.854400000002030424e+02	9.580385317892123886e-01	-2.612726347893343792e-01	1.543162061998236911e+00	4.000000000000000000e+01
4.862600000002075262e+02	1.034210741114906629e+00	-3.048464814331617312e-01	1.653302539139511751e+00	5.000000000000000000e+01
4.870800000002049046e+02	9.296697490083979387e-01	-4.810283731135558405e-01	1.703708826781290320e+00	3.800000000000000000e+01
4.879000000002093884e+02	8.836223050984878258e-01	-2.657539838027811463e-01	1.753913720680062127e+00	5.000000000000000000e+01
4.887200000002067668e+02	8.670178131684820322e-01	-1.788376797698085774e-01	1.803847489620877598e+00	5.200000000000000000e+01
4.895400000002112506e+02	7.801809496147216194e-01	-2.700022722073005532e-01	1.662206147895458841e+00	4.200000000000000000e+01
4.903600000002086290e+02	7.016160943351199553e-01	-3.020919823745604749e-01	1.689172584176608316e+00	6.100000000000000000e+01
4.911800000002060074e+02	7.325959725533932598e-01	-2.332707229274757488e-01	1.578181661679799008e+00	5.500000000000000000e+01
4.920000000002104912e+02	5.213208332200517381e-01	-2.341558292183714141e-01	1.628011493724883296e+00	4.500000000000000000e+01
4.928200000002078696e+02	3.972780531145393423e-01	-1.543944307363891433e-01	1.737682316066485599e+00	3.900000000000000000e+01
4.936400000002123534e+02	4.517328515939951217e-01	-7.357832390015461854e-02	1.677287541752918720e+00	5.200000000000000000e+01
4.944600000002097318e+02	5.574102842619181875e-01	-1.739103199697125124e-01	1.686617403022024009e+00	4.700000000000000000e+01
4.952800000002142156e+02	4.742653839364455171e-01	-1.542623238625726589e-01	1.595004806067132241e+00	3.500000000000000000e+01
4.961000000002115939e+02	5.016849397571577773e-01	-2.949586020007797238e-01	1.624006504429077458e+00	4.600000000000000000e+01
4.969200000002160778e+02	4.895403943691827298e-01	-2.948068614300334289e-01	1.444080741085583153e+00	4.100000000000000000e+01
4.977400000002134561e+02	7.079898524283858574e-01	-1.035490910168954670e-01	1.624623733310483598e+00	4.900000000000000000e+01
4.985600000002179399e+02	6.067445487920358760e-01	1.856995366491143162e-02	1.534676853265456220e+00	4.700000000000000000e+01
4.993800000002153183e+02	5.547096989633901742e-01	7.124593621155472789e-02	1.624090504925249867e+00	4.200000000000000000e+01
5.002000000002198021e+02	3.697884512213119867e-01	4.486019942075492040e-02	1.682797186460036176e+00	5.400000000000000000e+01
5.010200000002171805e+02	3.635911989980734615e-01	1.815113760246356289e-02	1.521472460372173208e+00	3.200000000000000000e+01
5.018400000002216643e+02	2.370820229754479203e-01	-8.595818204969241094e-03	1.550295729706516967e+00	4.400000000000000000e+01
5.026600000002190427e+02	3.103401667926438678e-01	-1.543754181750944809e-02	1.559806212451758656e+00	4.100000000000000000e+01
5.034800000002235265e+02	2.034859277025030944e-01	5.797408174448070994e-02	1.539465523081789300e+00	4.700000000000000000e+01
5.043000000002209049e+02	2.354418151977565876e-01	-9.969907583570591925e-02	1.620745401249086504e+00	3.400000000000000000e+01
5.051200000002253887e+02	2.468966116611488182e-01	-1.823926128981478989e-02	1.563155211307683423e+00	4.500000000000000000e+01
5.059400000002227671e+02	5.690782968398622188e-01	-1.054781802503337307e-01	1.616077053494567872e+00	2.500000000000000000e+01
5.067600000002272509e+02	2.408160133894130250e-01	5.813466841325576340e-02	1.568709795035400312e+00	3.900000000000000000e+01
5.075800000002246293e+02	1.834755013534160595e-01	-8.865403972139018762e-02	1.851245668408799894e+00	5.500000000000000000e+01
5.084000000002291131e+02	2.557426973005897386e-01	2.363838849554011912e-02	1.783644195178374137e+00	4.600000000000000000e+01
5.092200000002264915e+02	2.989981510434471801e-01	-2.044644143287577265e-01	1.857188080317140777e+00	5.200000000000000000e+01
5.100400000002309753e+02	3.133117309287133945e-01	-1.634154586515297325e-01	1.890741932146287496e+00	5.100000000000000000e+01
5.108600000002283537e+02	1.596082598642999673e-01	-1.323265624948750663e-01	1.893237008150043366e+00	3.200000000000000000e+01
5.116800000002328375e+02	4.261688242358586121e-01	-1.015433829058138837e-01	1.946154048600768238e+00	4.900000000000000000e+01
5.125000000002302158e+02	3.829217901884127695e-01	-4.073535790213900221e-02	1.799296357683868086e+00	4.000000000000000000e+01
5.133200000002346997e+02	3.794172253092900071e-01	1.240650857831537834e-03	1.851594217919528385e+00	4.800000000000000000e+01
5.141400000002320212e+02	5.263196714954370137e-01	1.141142018418497273e-01	1.752702924002340623e+00	5.100000000000000000e+01
5.149600000002365050e+02	6.860863127499756686e-01	1.877456577415247407e-01	2.003510659208906475e+00	5.600000000000000000e+01
5.157800000002339402e+02	5.746727577833219414e-01	1.936461654432062307e-01	1.916124714648299809e+00	4.100000000000000000e+01
5.166000000002313755e+02	5.528480888942539639e-01	2.112705388250739613e-01	1.909937840434596357e+00	5.000000000000000000e+01
5.174200000002358593e+02	6.202886274423707880e-01	3.608967364140516221e-01	1.914145773458485689e+00	3.500000000000000000e+01
5.182400000002331808e+02	4.381994352401732962e-01	3.705273082566289400e-01	1.917552693244810591e+00	3.400000000000000000e+01
5.190600000002376646e+02	5.437412905848730826e-01	2.998909057824153956e-01	2.069927998686279302e+00	2.800000000000000000e+01
5.198800000002349861e+02	7.392766980028592227e-01	3.303687498704878100e-01	1.971663106099400542e+00	4.600000000000000000e+01
5.207000000002394700e+02	6.868938403321087627e-01	4.321601032373094675e-01	1.973123572232844625e+00	3.800000000000000000e+01
5.215200000002369052e+02	5.158347674453170884e-01	2.635431827675067673e-01	1.966544472609169869e+00	3.100000000000000000e+01
5.223400000002413890e+02	6.830631546021580514e-01	3.554204440543287102e-01	1.740348683096866189e+00	4.600000000000000000e+01
5.231600000002388242e+02	3.784772281109332615e-01	4.091750976316369526e-01	1.954134367388572269e+00	3.800000000000000000e+01
5.239800000002433080e+02	4.514931063608323969e-01	4.060863764260529418e-01	1.948732170074773506e+00	4.700000000000000000e+01
5.248000000002406296e+02	5.422859209649200096e-01	4.935826643642864386e-01	1.914122108099584052e+00	3.100000000000000000e+01
5.256200000002451134e+02	4.129640690576999451e-01	4.922600521996964851e-01	2.069618732508562431e+00	3.100000000000000000e+01
5.264400000002424349e+02	4.736596788013896497e-01	5.321399606542525085e-01	2.105167036879637354e+00	3.900000000000000000e+01
5.272600000002469187e+02	3.850990930686420954e-01	4.441889105841207996e-01	2.000984050591480212e+00	3.300000000000000000e+01
5.280800000002443539e+02	4.478204233310898452e-01	4.837431316124584102e-01	2.186783037117566941e+00	3.600000000000000000e+01
5.289000000002488378e+02	5.511593020994288716e-01	4.813942513753910468e-01	2.072473707378089891e+00	3.700000000000000000e+01
5.297200000002462730e+02	3.253025264010516726e-01	5.274231248939251770e-01	2.278077148354301862e+00	4.100000000000000000e+01
5.305400000002507568e+02	4.212717303738313102e-01	4.242154622998546287e-01	2.283771453649261485e+00	3.600000000000000000e+01
5.313600000002480783e+02	4.376493297036916363e-01	4.894675985153864595e-01	2.169363956913488600e+00	3.100000000000000000e+01
5.321800000002525621e+02	5.270213892485607898e-01	5.748982718269033398e-01	2.184992197589970875e+00	4.400000000000000000e+01
5.330000000002498837e+02	5.487712018334324204e-01	5.892434092728420225e-01	2.230781107295483956e+00	4.700000000000000000e+01
5.338200000002543675e+02	5.216095676242842316e-01	5.131722008423150738e-01	2.056562589931854479e+00	4.100000000000000000e+01
5.346400000002518027e+02	6.328092632463655498e-01	5.282875420117894016e-01	2.122181442760622705e+00	3.600000000000000000e+01
5.354600000002562865e+02	6.134176286630375063e-01	5.633558363467323638e-01	2.117655923966585974e+00	4.700000000000000000e+01
5.362800000002537217e+02	5.946494997974154373e-01	5.589742540083878497e-01	2.123159479334961297e+00	5.100000000000000000e+01
5.371000000002582055e+02	6.357059419696440283e-01	5.732070605236840866e-01	2.268624540180014471e+00	3.800000000000000000e+01
5.379200000002555271e+02	6.054231518607769980e-01	5.761633016670841823e-01	2.153975963755325740e+00	4.800000000000000000e+01
5.387400000002600109e+02	5.548820522074743300e-01	5.783085166600967497e-01	2.179433191305200079e+00	4.900000000000000000e+01
5.395600000002573324e+02	6.658553224136359860e-01	5.500243585256094914e-01	2.145118530552046376e+00	5.500000000000000000e+01
5.403800000002618162e+02	5.793941787932834764e-01	5.808481687082366340e-01	2.150818563492081559e+00	3.900000000000000000e+01
5.412000000002592515e+02	6.437885497932659407e-01	6.819433837429921264e-01	1.996431104469305717e+00	3.500000000000000000e+01
5.420200000002566867e+02	4.987007856197497313e-01	5.529006038267633150e-01	2.262047220073633902e+00	5.000000000000000000e+01
5.428400000002611705e+02	5.235468254516092435e-01	6.237689631347662633e-01	2.117709598800549209e+00	4.500000000000000000e+01
5.436600000002584920e+02	5.385724108243213903e-01	3.845763806286037756e-01	1.803362658984728251e+00	4.700000000000000000e+01
5.444800000002629758e+02	5.247387356354388244e-01	5.567602679006049549e-01	2.098937846499981497e+00	3.900000000000000000e+01
5.453000000002602974e+02	3.806252138112696248e-01	5.395364957932153871e-01	2.004296572674135302e+00	5.100000000000000000e+01
5.461200000002647812e+02	4.455880135650295837e-01	5.311047644270590062e-01	2.119482390933721039e+00	5.900000000000000000e+01
5.469400000002622164e+02	4.908327946916912765e-01	6.020110477425552054e-01	2.064771953359864298e+00	3.700000000000000000e+01
5.477600000002667002e+02	5.356074616134814947e-01	5.835439275745082366e-01	2.080029010281446489e+00	4.900000000000000000e+01
5.485800000002641355e+02	4.610247870945868298e-01	5.963970626306061007e-01	2.055246470685363924e+00	4.600000000000000000e+01
5.494000000002686193e+02	4.653673556705182346e-01	5.699812030173452282e-01	2.070332584357179151e+00	5.500000000000000000e+01
5.502200000002659408e+02	5.588271632445954706e-01	6.239619926890376256e-01	2.285458939569138259e+00	4.800000000000000000e+01
5.510400000002704246e+02	4.803387875380222827e-01	5.576935161455035539e-01	2.090686810486520830e+00	4.200000000000000000e+01
5.518600000002677461e+02	4.516396665603568672e-01	5.409005388590469865e-01	2.226176596414124464e+00	4.100000000000000000e+01
5.526800000002722300e+02	5.326639519658773470e-01	5.437283218483379699e-01	2.161754472193844645e+00	5.400000000000000000e+01
5.535000000002696652e+02	5.141200517957240645e-01	5.754214683356128068e-01	2.137490366778773687e+00	4.400000000000000000e+01
5.543200000002741490e+02	5.145136038580346849e-01	5.658882507211460133e-01	2.243128513200748131e+00	4.700000000000000000e+01
5.551400000002715842e+02	6.824986378484360072e-01	5.752314985813633541e-01	2.328731184787267150e+00	4.400000000000000000e+01
5.559600000002760680e+02	5.817482384403754869e-01	6.222567592982533036e-01	2.164258565797860800e+00	4.900000000000000000e+01
5.567800000002733896e+02	5.618407599426241683e-01	5.676731377862093142e-01	2.079600254770191725e+00	4.600000000000000000e+01
5.576000000002778734e+02	5.318584507522041704e-01	5.811292130750155271e-01	2.264931183186884578e+00	4.100000000000000000e+01
5.584200000002751949e+02	4.817267032707265861e-01	6.040927870424774859e-01	2.190228347854816349e+00	4.900000000000000000e+01
5.592400000002796787e+02	5.134395851715886083e-01	4.959852027985570677e-01	2.125633481750754061e+00	3.700000000000000000e+01
5.600600000002771139e+02	5.440331717630635389e-01	5.262951329365903597e-01	2.301103882384667010e+00	3.300000000000000000e+01
5.608800000002815977e+02	5.319111654659165467e-01	5.757420730589659641e-01	2.236461428062225476e+00	5.100000000000000000e+01
5.617000000002790330e+02	4.998284735164333359e-01	5.161598741454229700e-01	2.211572786602095331e+00	4.800000000000000000e+01
5.625200000002835168e+02	5.078445036768666210e-01	5.181840309685949997e-01	2.347096692017414554e+00	4.100000000000000000e+01
5.633400000002808383e+02	4.349151087758163503e-01	5.590234105713265400e-01	2.072700782591843538e+00	4.100000000000000000e+01
5.641600000002853221e+02	4.530196259661292135e-01	4.674911874182635652e-01	2.027549962223162971e+00	4.500000000000000000e+01
5.649800000002826437e+02	5.116444938755750904e-01	4.855581553952807994e-01	2.081815000613706612e+00	5.200000000000000000e+01
5.658000000002871275e+02	9.102137976933436514e-01	4.434899152779085973e-01	2.126474518279984238e+00	3.300000000000000000e+01
5.666200000002845627e+02	4.989626087444469227e-01	4.306336925728697640e-01	2.150559826273980679e+00	5.600000000000000000e+01
5.674400000002890465e+02	4.977881723092298927e-01	4.880897441389698832e-01	2.094365714662387301e+00	4.200000000000000000e+01
5.682600000002864817e+02	5.363789048357429090e-01	4.660883229804893002e-01	2.218882865416622607e+00	4.300000000000000000e+01
5.690800000002838033e+02	6.050158066936135448e-01	5.742399756098649499e-01	2.412986332427452307e+00	3.600000000000000000e+01
5.699000000002882871e+02	5.137940058827148437e-01	4.625103825597228768e-01	2.027729775821986546e+00	4.300000000000000000e+01
5.707200000002856086e+02	5.526549621230346654e-01	4.607772207385149033e-01	1.983027290265461540e+00	4.000000000000000000e+01
5.715400000002900924e+02	4.617358449595936332e-01	4.990379008801093530e-01	1.977178419532430897e+00	4.100000000000000000e+01
5.723600000002875277e+02	5.406052426253898924e-01	3.969256469479158778e-01	1.821356590305472700e+00	4.000000000000000000e+01
5.731800000002920115e+02	5.695253565128471918e-01	4.346126895694216730e-01	2.136086569794116929e+00	4.200000000000000000e+01
5.740000000002894467e+02	5.786730636643201420e-01	4.724392378276547344e-01	2.121695069720151317e+00	4.300000000000000000e+01
5.748200000002939305e+02	5.177826556425207949e-01	4.203556535097732194e-01	1.997332049131030240e+00	4.600000000000000000e+01
5.756400000002912520e+02	4.665315686980781029e-01	4.683849044173828968e-01	2.182364498169472533e+00	4.500000000000000000e+01
5.764600000002957358e+02	4.646978486859945079e-01	4.365567798223749518e-01	2.276657886151809418e+00	5.000000000000000000e+01
5.772800000002930574e+02	4.428582240171506368e-01	5.250246689825164292e-01	2.150668290130839821e+00	3.700000000000000000e+01
5.781000000002975412e+02	5.614217995880761425e-01	4.738472572467125055e-01	2.184466881575772845e+00	4.700000000000000000e+01
5.789200000002949764e+02	5.505220456926296357e-01	4.626426886455291543e-01	2.008941216637131433e+00	4.200000000000000000e+01
5.797400000002994602e+02	5.299355575220997538e-01	5.013391266485263120e-01	2.183552877239837375e+00	6.000000000000000000e+01
5.805600000002968955e+02	4.698591074293824166e-01	4.799086540823875868e-01	2.147615951015903413e+00	4.800000000000000000e+01
5.813800000003013793e+02	5.500967887764152131e-01	4.685166477082616243e-01	2.041529618087398745e+00	4.200000000000000000e+01
5.822000000002987008e+02	6.004163437160567884e-01	4.672245581501779377e-01	1.945279891698870944e+00	5.000000000000000000e+01
5.830200000003031846e+02	4.910432254744745983e-01	4.458662449596128008e-01	2.139022216312483682e+00	4.200000000000000000e+01
5.838400000003005061e+02	5.520022024630865110e-01	5.044552386550411605e-01	2.082901618394550791e+00	3.700000000000000000e+01
5.846600000003049900e+02	5.330766401196413984e-01	5.729917477707006102e-01	2.116142570032111703e+00	4.400000000000000000e+01
5.854800000003024252e+02	5.445060669294520261e-01	5.210395498092340594e-01	2.118621334936843681e+00	4.700000000000000000e+01
5.863000000003069090e+02	5.863466170236343311e-01	4.587396101209811894e-01	2.000765707474451371e+00	4.700000000000000000e+01
5.871200000003043442e+02	3.786675977062309850e-01	5.564328181058695311e-01	2.223227809504819685e+00	4.100000000000000000e+01
5.879400000003088280e+02	5.511103809272056564e-01	4.137919666027328747e-01	1.925702479650151844e+00	4.500000000000000000e+01
5.887600000003061496e+02	6.135601554182491535e-01	4.706638339442342778e-01	2.097585996564163224e+00	3.000000000000000000e+01
5.895800000003106334e+02	6.057077677956127504e-01	5.176011903966457606e-01	2.058437648000680742e+00	4.600000000000000000e+01
5.904000000003079549e+02	6.379710353169505410e-01	5.545230397531011324e-01	2.060221311287767865e+00	5.300000000000000000e+01
5.912200000003124387e+02	6.303581823645979521e-01	5.618340130972168112e-01	2.092572873889822826e+00	4.100000000000000000e+01
5.920400000003098739e+02	5.727088341464761090e-01	3.693766683153029140e-01	2.014252120551813796e+00	4.600000000000000000e+01
5.928600000003143577e+02	6.349656394382567903e-01	4.867300973307470136e-01	2.196045112528794085e+00	4.800000000000000000e+01
5.936800000003117930e+02	5.670246054822415394e-01	4.440291489116928725e-01	2.198678910637204886e+00	4.400000000000000000e+01
5.945000000003162768e+02	5.388601769415096721e-01	4.513523886659747131e-01	2.162513852542890191e+00	4.300000000000000000e+01
5.953200000003135983e+02	5.900859829547362434e-01	4.188417870060983095e-01	2.115529499481810127e+00	5.100000000000000000e+01
5.961400000003109199e+02	5.711637595539440504e-01	3.763772116152310776e-01	2.367269707054968197e+00	4.800000000000000000e+01
5.969600000003154037e+02	5.819766294398122097e-01	4.036220786729547427e-01	2.378288574598304450e+00	4.500000000000000000e+01
5.977800000003128389e+02	4.727523282998218335e-01	4.713553989167705849e-01	2.379559802805278679e+00	3.900000000000000000e+01
5.986000000003173227e+02	6.538325928239632212e-01	5.495965897425922897e-01	2.262134811582527494e+00	5.100000000000000000e+01
5.994200000003147579e+02	5.850779408542501336e-01	4.884215740523417670e-01	2.385622093121570586e+00	3.500000000000000000e+01
6.002400000003192417e+02	6.466000055483921427e-01	5.474604491399177597e-01	2.459728562217072145e+00	4.100000000000000000e+01
6.010600000003165633e+02	6.183957958478437655e-01	4.368761993752529049e-01	2.203427097183111805e+00	5.300000000000000000e+01
6.018800000003210471e+02	5.501313133000719224e-01	4.066999564911011333e-01	2.225451720933855349e+00	5.500000000000000000e+01
6.027000000003183686e+02	5.820416822386258460e-01	5.268466976527651502e-01	2.307781740729371478e+00	4.300000000000000000e+01
6.035200000003228524e+02	6.341099137093563209e-01	4.868766457483372223e-01	2.259533778440021567e+00	3.500000000000000000e+01
6.043400000003202877e+02	7.565298532268730503e-01	4.768497022818993791e-01	2.120115677332724768e+00	4.400000000000000000e+01
6.051600000003247715e+02	5.487296471506912798e-01	4.765623292881087103e-01	2.129917383190733648e+00	4.400000000000000000e+01
6.059800000003222067e+02	6.507405793652976111e-01	5.261892639814562678e-01	2.269735762728056105e+00	3.900000000000000000e+01
6.068000000003266905e+02	5.528396516508703451e-01	5.059672173645449744e-01	2.009599903201753079e+00	4.500000000000000000e+01
6.076200000003240120e+02	5.653668153852612344e-01	5.053439737161979917e-01	2.169400733388322067e+00	4.300000000000000000e+01
6.084400000003284958e+02	6.083423716923408442e-01	4.949463346470416303e-01	2.159215421235977317e+00	4.200000000000000000e+01
6.092600000003258174e+02	6.010128947263039256e-01	5.045854068412203297e-01	2.038973554784645703e+00	5.900000000000000000e+01
6.100800000003303012e+02	6.033897681192668117e-01	5.245957704814004918e-01	2.068835384997355753e+00	3.800000000000000000e+01
6.109000000003277364e+02	5.656552765784138570e-01	5.547003293222386722e-01	2.098646179199121331e+00	4.000000000000000000e+01
6.117200000003322202e+02	6.277716792585432692e-01	5.246053040702263193e-01	2.068367537902420228e+00	4.800000000000000000e+01
6.125400000003296554e+02	5.901939187821930721e-01	4.944783290011872667e-01	2.058023387467719623e+00	3.900000000000000000e+01
6.133600000003341393e+02	5.725550763765167028e-01	4.943765510749870140e-01	2.207755823546412088e+00	4.400000000000000000e+01
6.141800000003314608e+02	6.447982668374349080e-01	5.142896243764257802e-01	2.247443908547947622e+00	5.000000000000000000e+01
6.150000000003359446e+02	5.670888986331199533e-01	4.642965666338676467e-01	2.137160128530569914e+00	3.800000000000000000e+01
6.158200000003332661e+02	6.395575626435010541e-01	4.342301204052383401e-01	2.066891528581685122e+00	5.000000000000000000e+01
6.166400000003377500e+02	7.120588014626736406e-01	4.640855695971928263e-01	2.116662483064375433e+00	4.500000000000000000e+01
6.174600000003351852e+02	5.845440033223381349e-01	4.639583359680321539e-01	2.216499896063388597e+00	4.800000000000000000e+01
6.182800000003396690e+02	6.469351004878093336e-01	4.639699986535926746e-01	2.236283992875202742e+00	4.700000000000000000e+01
6.191000000003371042e+02	6.787626458200601842e-01	4.741670778445961076e-01	2.175775982070428327e+00	4.000000000000000000e+01
6.199200000003415880e+02	5.901362327532375662e-01	5.342321186674913180e-01	2.155066791330944032e+00	4.900000000000000000e+01
6.207400000003389096e+02	5.413056167674764607e-01	4.345860655913379444e-01	2.084533986900290348e+00	3.900000000000000000e+01
6.215600000003362311e+02	6.524878267205966864e-01	5.542985592519116267e-01	2.094174031456604634e+00	4.400000000000000000e+01
6.223800000003407149e+02	6.036877399445601533e-01	4.439668526347028132e-01	2.144073473792330375e+00	5.200000000000000000e+01
6.232000000003381501e+02	6.650198441947753336e-01	4.938841565620881724e-01	2.164091251640352986e+00	4.000000000000000000e+01
6.240200000003426339e+02	6.062604253733040460e-01	5.041015832882760339e-01	2.214224277293841858e+00	5.200000000000000000e+01
6.248400000003400692e+02	6.575376621135479160e-01	5.044305679970384482e-01	2.354576655731958290e+00	5.200000000000000000e+01
6.256600000003445530e+02	6.391808351482101136e-01	5.152720191816294593e-01	2.385185934740346347e+00	4.200000000000000000e+01
6.264800000003418745e+02	6.108409057369847961e-01	5.562527766605649404e-01	2.315817356639152891e+00	4.600000000000000000e+01
6.273000000003463583e+02	7.022634898194864972e-01	4.772980024635008478e-01	2.436544476644477708e+00	4.500000000000000000e+01
6.281200000003436799e+02	6.635087825550636254e-01	5.085720927101217148e-01	2.277409196552536486e+00	4.800000000000000000e+01
6.289400000003481637e+02	6.145849156653949708e-01	6.001444005198952603e-01	2.318245177982742433e+00	5.200000000000000000e+01
6.297600000003455989e+02	6.457100090528041791e-01	5.117434404855587537e-01	2.238870631117172216e+00	5.800000000000000000e+01
6.305800000003500827e+02	6.168143465566050532e-01	5.833423885237166706e-01	2.439364346481342150e+00	5.800000000000000000e+01
6.314000000003475179e+02	6.180905888157954831e-01	5.744691073640062484e-01	2.169840148963600335e+00	3.800000000000000000e+01
6.322200000003520017e+02	6.998339914477561541e-01	4.856606598825753407e-01	2.249990477089850671e+00	3.800000000000000000e+01
6.330400000003493233e+02	7.218155403000132697e-01	5.273252799490372178e-01	2.200028941381741099e+00	4.800000000000000000e+01
6.338600000003538071e+02	6.937623287820732232e-01	4.987642915986916226e-01	2.330129134889696196e+00	5.000000000000000000e+01
6.346800000003511286e+02	7.058475850286400899e-01	5.700674883210625765e-01	2.240316564195735882e+00	4.000000000000000000e+01
6.355000000003556124e+02	6.580328398102766041e-01	3.712837174877507973e-01	2.450481371177700929e+00	4.500000000000000000e+01
6.363200000003530477e+02	5.998638214399665269e-01	4.726128470928442349e-01	2.290677505872360076e+00	3.000000000000000000e+01
6.371400000003575315e+02	5.717586248718181663e-01	5.741863967705578276e-01	2.300917146507044819e+00	4.500000000000000000e+01
6.379600000003549667e+02	6.735133622608249215e-01	5.656332788061555483e-01	2.231034523804879655e+00	5.100000000000000000e+01
6.387800000003594505e+02	6.852305614150063784e-01	5.271108463891258644e-01	2.181081509690512732e+00	4.500000000000000000e+01
6.396000000003567720e+02	6.471071817885566402e-01	5.183419280625483072e-01	2.421255325017307225e+00	3.700000000000000000e+01
6.404200000003612558e+02	8.289136624874050563e-01	5.196551798269737343e-01	2.301573391277689673e+00	4.300000000000000000e+01
6.412400000003585774e+02	6.408793432338911744e-01	5.809005684823534965e-01	2.331934460495106887e+00	4.500000000000000000e+01
6.420600000003630612e+02	6.932792622301522378e-01	5.421084527881745441e-01	2.272416262623896621e+00	3.600000000000000000e+01
6.428800000003604964e+02	7.356911728543343854e-01	5.434373340410427744e-01	2.273103115621460280e+00	3.700000000000000000e+01
6.437000000003649802e+02	7.382109550757973704e-01	5.450278333905799188e-01	2.224044047766858601e+00	5.000000000000000000e+01
6.445200000003624154e+02	6.708287494138401863e-01	6.167608802875699237e-01	2.255088023183430934e+00	5.800000000000000000e+01
6.453400000003668993e+02	7.034403137713105547e-01	5.486286754078122385e-01	2.126041021046290336e+00	4.500000000000000000e+01
6.461600000003642208e+02	7.059550122427142860e-01	5.905226100473968120e-01	2.126887884457679068e+00	4.200000000000000000e+01
6.469800000003615423e+02	7.685065810985448609e-01	5.122964795904196844e-01	2.197820860890649541e+00	3.800000000000000000e+01
6.478000000003660261e+02	7.008252828806711410e-01	4.837850303622101000e-01	2.108970009408094093e+00	4.000000000000000000e+01
6.486200000003634614e+02	9.431350701913500112e-01	5.550624203597969153e-01	1.710171669376451264e+00	4.700000000000000000e+01
6.494400000003679452e+02	7.058461453974151922e-01	5.762363188679602288e-01	2.191517919793086744e+00	4.200000000000000000e+01
6.502600000003653804e+02	7.589034022074409025e-01	5.473693080516901510e-01	2.212843368069498773e+00	3.600000000000000000e+01
6.510800000003698642e+02	7.420866351603006006e-01	5.088341821740168802e-01	2.084152117971373563e+00	4.400000000000000000e+01
6.519000000003671857e+02	7.752107413620601406e-01	5.303469009049450733e-01	2.145412921549524121e+00	5.400000000000000000e+01
6.527200000003716696e+02	6.379542783047140730e-01	6.220497449073494334e-01	2.346690537107042562e+00	4.800000000000000000e+01
6.535400000003689911e+02	7.705850699772057721e-01	5.835376575129900267e-01	2.208222875867264179e+00	5.800000000000000000e+01
6.543600000003734749e+02	7.433042065478617788e-01	5.450179734139959375e-01	2.209786211764240615e+00	4.600000000000000000e+01
6.551800000003709101e+02	7.260731918927050277e-01	5.767415823431221167e-01	2.271436486483318529e+00	4.800000000000000000e+01
6.560000000003753939e+02	7.490041605396422497e-01	5.584530623838486196e-01	2.273103662769357491e+00	4.900000000000000000e+01
6.568200000003728292e+02	7.727036498118431407e-01	4.997665143073118932e-01	2.214683549273533281e+00	3.800000000000000000e+01
6.576400000003773130e+02	9.568525953216481250e-01	3.708403813781562253e-01	2.036208848641453351e+00	4.600000000000000000e+01
6.584600000003746345e+02	7.808665157035428184e-01	5.014175058082270819e-01	2.067661686438604374e+00	3.900000000000000000e+01
6.592800000003791183e+02	8.351597271065497319e-01	5.616311686111070678e-01	2.079130134656947071e+00	5.100000000000000000e+01
6.601000000003764399e+02	8.495405368807262825e-01	5.316847386723609903e-01	2.300539580815666785e+00	5.500000000000000000e+01
6.609200000003809237e+02	9.140393643822340985e-01	5.015318603676124365e-01	2.232018421736326808e+00	5.300000000000000000e+01
6.617400000003783589e+02	9.182157676683530001e-01	4.917247119866562377e-01	2.483536631142958750e+00	4.300000000000000000e+01
6.625600000003828427e+02	8.223472487194642966e-01	3.916741659856046720e-01	2.235150190843373963e+00	4.600000000000000000e+01
6.633800000003802779e+02	9.366496415501652795e-01	4.609774571270084387e-01	2.217002376264660235e+00	5.600000000000000000e+01
6.642000000003847617e+02	9.312900154184547974e-01	4.596612595016527081e-01	2.308938057082931650e+00	4.300000000000000000e+01
6.650200000003820833e+02	8.759403220587121952e-01	3.380778517886485757e-01	2.240850481399442984e+00	3.900000000000000000e+01
6.658400000003865671e+02	7.702035592388686291e-01	5.266242126787037403e-01	2.372785328293106399e+00	3.900000000000000000e+01
6.666600000003838886e+02	8.943104674078836691e-01	5.052604243689603480e-01	2.274570555567665853e+00	5.100000000000000000e+01
6.674800000003883724e+02	8.683016997918030500e-01	5.638069220174402041e-01	2.366019182373324536e+00	3.800000000000000000e+01
6.683000000003858077e+02	8.522645291838777393e-01	4.523419378830793036e-01	2.337398663639761232e+00	4.600000000000000000e+01
6.691200000003902915e+02	8.362497263681892834e-01	4.906701264907574744e-01	2.218791357809751119e+00	5.500000000000000000e+01
6.699400000003877267e+02	7.903964175151564353e-01	4.292016861644892822e-01	2.310150659930350958e+00	4.300000000000000000e+01
6.707600000003922105e+02	8.041280083935672396e-01	5.081929156626209254e-01	2.221356533437541803e+00	5.700000000000000000e+01
6.715800000003895320e+02	8.376839303391613312e-01	5.375042566511709641e-01	2.192631996933084082e+00	3.600000000000000000e+01
6.724000000003940158e+02	8.806917506693870967e-01	4.768184946360572996e-01	2.444087955452185490e+00	4.100000000000000000e+01
6.732200000003913374e+02	8.133023948873292497e-01	4.659494440654887715e-01	2.305620403336356983e+00	4.000000000000000000e+01
6.740400000003887726e+02	8.152992421527573974e-01	4.554369294066114016e-01	2.257108968652254521e+00	4.700000000000000000e+01
6.748600000003932564e+02	7.868406160583932829e-01	4.646085490263688333e-01	2.338548174412930170e+00	4.600000000000000000e+01
6.756800000003906916e+02	7.380373131599992087e-01	4.533294162411487527e-01	2.140033516631741239e+00	4.500000000000000000e+01
6.765000000003951754e+02	8.291993836893665204e-01	3.815430689861905034e-01	2.411299768350876782e+00	4.700000000000000000e+01
6.773200000003924970e+02	7.202784113455397152e-01	4.297293936051023167e-01	2.192509490155702956e+00	4.900000000000000000e+01
6.781400000003969808e+02	7.415062455330891922e-01	5.383208258431944060e-01	2.233726651732157897e+00	4.200000000000000000e+01
6.789600000003943023e+02	7.226542775492047488e-01	4.571686388120426159e-01	2.305007113161512855e+00	3.800000000000000000e+01
6.797800000003987861e+02	7.434213129712786694e-01	4.059350764427421820e-01	2.236280917358385967e+00	5.000000000000000000e+01
6.806000000003962214e+02	7.041261609854192471e-01	4.844295913652123531e-01	2.337409269735800432e+00	5.300000000000000000e+01
6.814200000004007052e+02	6.741774827815608662e-01	4.527308602399998660e-01	2.298481665240058813e+00	5.200000000000000000e+01
6.822400000003981404e+02	6.432127454526100907e-01	4.712031486364532951e-01	2.369689041687849329e+00	4.500000000000000000e+01
