# Supplementary material for: Real-time single-molecule 3D tracking in E. coli based on cross-entropy minimization
Source: Nat Commun. 2023 Mar 11;14:1336. doi: 10.1038/s41467-023-36879-1 (PMC10008558; doi:10.1038/s41467-023-36879-1)
Supplement: Supplementary file 3 — Source Data [file 41467_2023_36879_MOESM3_ESM.zip › SourceData/Sup_Fig_17_TriggerFactor/Fig_data/20220106_EXP-22-BL9417/Fitted_Models_Mutant.csv]

D[um2s-1]	S0	S1	S2	Envelope
-1.000000000000000000e+00	1.397612346934482073e-04	2.691421398206695273e-05	1.338480885677799078e-03	1.505156334353314248e-03
-9.473684210526316374e-01	1.982702211403762312e-04	3.654063481951298921e-05	1.849916424413582464e-03	2.084727280373472030e-03
-8.947368421052631637e-01	2.770634369937663953e-04	4.905620008496719599e-05	2.512086730267188914e-03	2.838206367345922146e-03
-8.421052631578946901e-01	3.816227122349228132e-04	6.515368221633655499e-05	3.354299534725008018e-03	3.801075929176267292e-03
-7.894736842105263275e-01	5.184296486362564068e-04	8.564547625307108926e-05	4.407349209439588578e-03	5.011424334328915681e-03
-7.368421052631579649e-01	6.950233842907640493e-04	1.114739709274330519e-04	5.702535559528395734e-03	6.509032914746593242e-03
-6.842105263157894912e-01	9.200325726516987278e-04	1.437208956632870399e-04	7.270492985385224732e-03	8.334246453700211096e-03
-6.315789473684210176e-01	1.203175888738949309e-03	1.836152722551018550e-04	9.139876661929304674e-03	1.052666782292335616e-02
-5.789473684210526550e-01	1.555226168674664561e-03	2.325396054254546196e-04	1.133596684048618179e-02	1.312373261458630105e-02
-5.263157894736842923e-01	1.987934434989761020e-03	2.920339649155145965e-04	1.387926290123027429e-02	1.615923130113555012e-02
-4.736842105263158187e-01	2.513911511314117966e-03	3.637976430193128313e-04	1.678414433177365800e-02	1.966185348610708858e-02
-4.210526315789473450e-01	3.146466615409950537e-03	4.496881147333868078e-04	2.005767581712719280e-02	2.365383054727053166e-02
-3.684210526315789824e-01	3.899404150585750444e-03	5.517170816460624863e-04	2.369862805846138093e-02	2.814974929069319343e-02
-3.157894736842106198e-01	4.786781792752495095e-03	6.720434435794305546e-04	2.769677526058036271e-02	3.315560049691228944e-02
-2.631578947368421462e-01	5.822634790168748284e-03	8.129631117170502044e-04	3.203251534466104028e-02	3.866811324654684245e-02
-2.105263157894736725e-01	7.020673055026708728e-03	9.768956511544794885e-04	3.667684108162145434e-02	4.467440978780264776e-02
-1.578947368421053099e-01	8.393959040229550042e-03	1.166367817018894564e-03	4.159167091882253614e-02	5.115199777607098292e-02
-1.052631578947369473e-01	9.954575486460563033e-03	1.383994124021780412e-03	4.673052874975233001e-02	5.806909836023467497e-02
-5.263157894736847364e-02	1.171329283926433699e-02	1.632454662124693595e-03	5.203954362698533231e-02	6.538529112837435098e-02
0.000000000000000000e+00	1.367924644113113417e-02	1.914470438680682856e-03	5.745872461772388862e-02	7.305244149753571670e-02
5.263157894736836262e-02	1.585963349054230268e-02	2.232776587993491255e-03	6.292345354602986440e-02	8.101586362456567048e-02
1.052631578947367252e-01	1.825943924217936915e-02	2.590093841060695391e-03	6.836612983036248481e-02	8.921566291360255585e-02
1.578947368421053099e-01	2.088120103396408703e-02	2.989098690050132848e-03	7.371789724886655681e-02	9.758819697288077799e-02
2.105263157894736725e-01	2.372481751833595623e-02	3.432392712899372169e-03	7.891038217489325379e-02	1.060675924061285774e-01
2.631578947368420351e-01	2.678740901124201934e-02	3.922471542821648165e-03	8.387737627522331985e-02	1.145872568292869709e-01
3.157894736842103978e-01	3.006323322540824933e-02	4.461693975324350879e-03	8.855640329879319039e-02	1.230813304995257845e-01
3.684210526315787604e-01	3.354365890128000599e-02	5.052251701836488022e-03	9.289011870372088087e-02	1.314860293068373653e-01
4.210526315789473450e-01	3.721719806601238995e-02	5.696140144755315951e-03	9.682750170318657479e-02	1.397408399139542790e-01
4.736842105263157077e-01	4.106959591038078505e-02	6.395130844510459565e-03	1.003248110714664854e-01	1.477895378263577031e-01
5.263157894736840703e-01	4.508397564051117024e-02	7.150745816155952735e-03	1.033462880027536807e-01	1.555810094594207993e-01
5.789473684210526550e-01	4.924103419100885060e-02	7.964234252307212172e-03	1.058646008042253839e-01	1.630698692475414380e-01
6.315789473684210176e-01	5.351928342232704916e-02	8.836551902282940851e-03	1.078610366970261386e-01	1.702168720216361286e-01
6.842105263157893802e-01	5.789533039939575437e-02	9.768343405546510080e-03	1.093254550901534838e-01	1.769891288950957431e-01
7.368421052631577428e-01	6.234418957974275505e-02	1.075992780241234216e-02	1.102560241162604260e-01	1.833601414984155353e-01
7.894736842105261054e-01	6.683961923463171972e-02	1.181128738793161929e-02	1.106587678388036428e-01	1.893096744613669835e-01
8.421052631578946901e-01	7.135447418229375061e-02	1.292206001725855306e-02	1.105469553369551883e-01	1.948234895365074937e-01
8.947368421052630527e-01	7.586106691473576413e-02	1.409153491390549226e-02	1.099403649281175538e-01	1.998929667567588275e-01
9.473684210526314153e-01	8.033152942758577109e-02	1.531865197726980585e-02	1.088644572532161958e-01	2.045146386580717623e-01
1.000000000000000000e+00	8.473816848892301579e-02	1.660200453366794324e-02	1.073494900390930956e-01	2.086896630616840442e-01
1.052631578947368141e+00	8.905380767614524962e-02	1.793984542671277563e-02	1.054296053094375685e-01	2.124232584122956180e-01
1.105263157894736725e+00	9.325211023609648875e-02	1.933009629889432396e-02	1.031419169002653208e-01	2.157241234352561543e-01
1.157894736842105310e+00	9.730787764779612325e-02	2.077035987723713575e-02	1.005256226046334495e-01	2.186038601296667050e-01
1.210526315789473450e+00	1.011973196552426457e-01	2.225793504226866726e-02	9.762116136676565747e-02	2.210764160642769705e-01
1.263157894736842035e+00	1.048982924572644804e-01	2.378983443147334592e-02	9.446943188459246132e-02	2.231575587733302946e-01
1.315789473684210620e+00	1.083905026628964180e-01	2.536280430603258737e-02	9.111108494933603530e-02	2.248643919182650441e-01
1.368421052631578760e+00	1.116556755178844673e-01	2.697334639289768188e-02	8.758589800302930828e-02	2.262149199138114575e-01
1.421052631578947345e+00	1.146776867584632237e-01	2.861774140297780253e-02	8.393223684713463362e-02	2.272276650085756633e-01
1.473684210526315486e+00	1.174426582345605707e-01	3.029207392021436226e-02	8.018660627118583129e-02	2.279213384259607678e-01
1.526315789473684070e+00	1.199390181517449583e-01	3.199225835518200445e-02	7.638328864203255963e-02	2.283145651489595085e-01
1.578947368421052655e+00	1.221575274003993405e-01	3.371406566029100382e-02	7.255406722626642213e-02	2.284256602869567943e-01
1.631578947368420796e+00	1.240912739650626845e-01	3.545315051113467203e-02	6.872802921289343503e-02	2.282724536890907985e-01
1.684210526315789380e+00	1.257356378347010140e-01	3.720507866966919069e-02	6.493144204290059174e-02	2.278721585472708033e-01
1.736842105263157521e+00	1.270882291661332153e-01	3.896535425911269029e-02	6.118769570629800647e-02	2.272412791315439329e-01
1.789473684210526105e+00	1.281488026912783740e-01	4.072944669732704581e-02	5.751730309409129605e-02	2.263955524826966881e-01
1.842105263157894690e+00	1.289191515094519347e-01	4.249281705443255092e-02	5.393795024544862510e-02	2.253499188093331107e-01
1.894736842105262831e+00	1.294029834758012032e-01	4.425094362103568907e-02	5.046458835849095687e-02	2.241185154553278491e-01
1.947368421052631415e+00	1.296057833941254844e-01	4.599934649528571173e-02	4.710955968623270484e-02	2.227146895756439149e-01
2.000000000000000000e+00	1.295346641558417500e-01	4.773361101957306063e-02	4.388274986811261519e-02	2.211510250435274327e-01
2.052631578947368141e+00	1.291982098460686124e-01	4.944940992060245510e-02	4.079175980697044568e-02	2.194393795736415131e-01
2.105263157894736725e+00	1.286063136721964928e-01	5.114252402956919602e-02	3.784209084975655168e-02	2.175909285515222336e-01
2.157894736842105310e+00	1.277700133689876061e-01	5.280886148172001665e-02	3.503733773194063483e-02	2.156162125826482923e-01
2.210526315789473450e+00	1.267013265064194094e-01	5.444447531667079981e-02	3.237938446943022103e-02	2.135251862925204025e-01
2.263157894736842035e+00	1.254130878799502302e-01	5.604557942191545905e-02	2.986859910258588685e-02	2.113272664044515692e-01
2.315789473684210176e+00	1.239187909054410980e-01	5.760856278213342951e-02	2.750402389444855933e-02	2.090313775820230868e-01
2.368421052631578760e+00	1.222324346793468436e-01	5.913000201572286840e-02	2.528355824385572839e-02	2.066459949389254369e-01
2.421052631578947345e+00	1.203683781045907231e-01	6.060667219750744822e-02	2.320413218299016700e-02	2.041791824850883452e-01
2.473684210526315486e+00	1.183412022291554233e-01	6.203555598263752607e-02	2.126186888038992390e-02	2.016386270921828594e-01
2.526315789473684070e+00	1.161655817014345810e-01	6.341385106124654281e-02	1.945223506068623209e-02	1.990316678233673420e-01
2.578947368421052211e+00	1.138561660177167256e-01	6.473897598640429574e-02	1.777017867986157434e-02	1.963653206839825749e-01
2.631578947368420796e+00	1.114274710246859201e-01	6.600857442937779762e-02	1.621025356031205802e-02	1.936462990143757723e-01
2.684210526315789380e+00	1.088937809458335876e-01	6.722051792608738086e-02	1.476673099602079063e-02	1.908810298679417539e-01
2.736842105263157521e+00	1.062690610260050017e-01	6.837290718702210279e-02	1.343369858815665965e-02	1.880756668011837607e-01
2.789473684210526105e+00	1.035668807336630193e-01	6.946407204982575634e-02	1.220514677011093514e-02	1.852360995535997090e-01
2.842105263157894690e+00	1.008003473258502619e-01	7.049257015927072600e-02	1.107504363321297480e-02	1.823679611183339488e-01
2.894736842105262831e+00	9.798204946603851495e-02	7.145718446356776055e-02	1.003739877553436535e-02	1.794766327051406374e-01
2.947368421052631415e+00	9.512401048926266700e-02	7.235691961890886037e-02	9.086316971548651089e-03	1.765672470797201854e-01
3.000000000000000000e+00	9.223765083122878461e-02	7.319099739599525811e-02	8.216042505161870457e-03	1.736446907323859201e-01
3.052631578947368141e+00	8.933375907738409782e-02	7.395885118305690897e-02	7.420995027730363687e-03	1.707136052881713661e-01
3.105263157894736281e+00	8.642247104284984938e-02	7.466011967971616925e-02	6.695797800679520809e-03	1.677783885232455585e-01
3.157894736842105310e+00	8.351325626312611217e-02	7.529463987501842925e-02	6.035299163454094923e-03	1.648431953015986329e-01
3.210526315789473450e+00	8.061491125747838327e-02	7.586243940116159379e-02	5.434588035493055289e-03	1.619119386941330341e-01
3.263157894736841591e+00	7.773555891991952571e-02	7.636372835201876708e-02	4.889004219046190654e-03	1.589882914909845069e-01
3.315789473684210620e+00	7.488265339570604473e-02	7.679889065254365266e-02	4.394144220808978742e-03	1.560756882690587100e-01
3.368421052631578760e+00	7.206298981260896019e-02	7.716847506165486203e-02	3.945863256947648896e-03	1.531773281312114876e-01
3.421052631578946901e+00	6.928271825456980282e-02	7.747318588729391886e-02	3.540274050227471860e-03	1.502961781920912065e-01
3.473684210526315930e+00	6.654736138955269498e-02	7.771387348819214225e-02	3.173742971249754029e-03	1.474349778489945917e-01
3.526315789473684070e+00	6.386183519212967896e-02	7.789152463238013802e-02	2.842884019654305476e-03	1.445962438441641129e-01
3.578947368421052211e+00	6.123047223363395353e-02	7.800725277791442647e-02	2.544551086572699461e-03	1.417822760981210795e-01
3.631578947368421240e+00	5.865704704758248345e-02	7.806228833652918697e-02	2.275828887439265875e-03	1.389951642715509528e-01
3.684210526315789380e+00	5.614480311450843059e-02	7.805796897613598295e-02	2.034022905054866902e-03	1.362367949956992952e-01
3.736842105263157521e+00	5.369648104788196652e-02	7.799573001332885114e-02	1.816648636946372082e-03	1.335088596981571785e-01
3.789473684210525661e+00	5.131434760041226478e-02	7.787709494226577323e-02	1.621420398799698929e-03	1.308128629414777588e-01
3.842105263157894690e+00	4.900022514746619345e-02	7.770366614165032104e-02	1.446239897189273167e-03	1.281501311863057768e-01
3.894736842105262831e+00	4.675552134092579581e-02	7.747711579695404360e-02	1.289184749965821292e-03	1.255218218878456637e-01
3.947368421052630971e+00	4.458125866225878808e-02	7.719917707061434153e-02	1.148497101443354644e-03	1.229289328343164678e-01
4.000000000000000000e+00	4.247810363750268575e-02	7.687163554867200432e-02	1.022572451790753918e-03	1.203723116379654540e-01
4.052631578947368141e+00	4.044639550915027360e-02	7.649632098825175086e-02	9.099487956145275438e-04	1.178526652930165647e-01
4.105263157894736281e+00	3.848617419016654717e-02	7.607509938640810709e-02	8.092961433985712679e-04	1.153705697199732400e-01
4.157894736842105310e+00	3.659720735372606198e-02	7.560986538720800010e-02	7.194064810175622784e-04	1.129264792219516200e-01
4.210526315789473450e+00	3.477901653840602403e-02	7.510253504047507966e-02	6.391842067185876664e-04	1.105207357855996775e-01
4.263157894736841591e+00	3.303090217263603828e-02	7.455503892241367725e-02	5.676370715308198551e-04	1.081535781665805412e-01
4.315789473684210620e+00	3.135196744409800285e-02	7.396931562534181381e-02	5.038676377747337062e-04	1.058251507072145436e-01
4.368421052631578760e+00	2.974114095959125986e-02	7.334730562102198537e-02	4.470652609676518019e-04	1.035355118415808989e-01
4.421052631578946901e+00	2.819719815861811141e-02	7.269094549952241635e-02	3.964985927452496501e-04	1.012846422508857785e-01
4.473684210526315042e+00	2.671878145973936164e-02	7.200216258328200059e-02	3.515085962266566925e-04	9.907245263924802092e-02
4.526315789473684070e+00	2.530441913265058657e-02	7.128286991391945271e-02	3.115020603563730707e-04	9.689879110692641018e-02
4.578947368421052211e+00	2.395254290105440498e-02	7.053496160749128663e-02	2.759455959819416288e-04	9.476345010452763562e-02
4.631578947368420351e+00	2.266150429186390008e-02	6.976030857222023651e-02	2.443600936105510039e-04	9.266617295769467855e-02
4.684210526315789380e+00	2.142958975518921561e-02	6.896075458123201996e-02	2.163156207876359960e-04	9.060665995720887378e-02
4.736842105263157521e+00	2.025503458703202878e-02	6.813811269156833106e-02	1.914267357259776924e-04	8.858457401432634493e-02
4.789473684210525661e+00	1.913603569278275740e-02	6.729416199962727496e-02	1.693481930695499771e-04	8.659954588547959242e-02
4.842105263157894690e+00	1.807076323459181136e-02	6.643064472222372230e-02	1.497710174023361501e-04	8.465117897421786664e-02
4.894736842105262831e+00	1.705737120957544900e-02	6.554926359169073458e-02	1.324189202186420414e-04	8.273905372148482318e-02
4.947368421052630971e+00	1.609400700874434251e-02	6.465167955279291223e-02	1.170450364828133134e-04	8.086273159802007116e-02
5.000000000000000000e+00	1.517882000861498111e-02	6.373950974869645181e-02	1.034289575549213002e-04	7.902175871486635805e-02
5.052631578947368141e+00	1.430996924875324247e-02	6.281432578288645430e-02	9.137403808983682286e-05	7.721566906972954225e-02
5.105263157894736281e+00	1.348563024914856481e-02	6.187765224361418265e-02	8.070495548091177599e-05	7.544398744824365455e-02
5.157894736842105310e+00	1.270400102136668916e-02	6.093096547731909757e-02	7.126550147682644376e-05	7.370623200016261645e-02
5.210526315789473450e+00	1.196330732699383767e-02	5.997569259737677017e-02	6.291658671672319808e-05	7.200191651108733826e-02
5.263157894736841591e+00	1.126180723602381549e-02	5.901321071455046391e-02	5.553444007742518531e-05	7.033055239065170994e-02
5.315789473684210620e+00	1.059779503662192784e-02	5.804484637559529508e-02	4.900898588436470823e-05	6.869165039810158635e-02
5.368421052631578760e+00	9.969604546201564846e-03	5.707187519663959457e-02	4.324238318697329184e-05	6.708472212602813178e-02
5.421052631578946901e+00	9.375611872006882341e-03	5.609552167816616447e-02	3.814771242546569991e-05	6.550928126259851492e-02
5.473684210526315042e+00	8.814237667470812068e-03	5.511695918869657929e-02	3.364779590800892427e-05	6.396484465207541437e-02
5.526315789473684070e+00	8.283948928561893355e-03	5.413731010458548015e-02	2.967413956720455195e-05	6.245093317271457889e-02
5.578947368421052211e+00	7.783260372167448080e-03	5.315764609369563742e-02	2.616598446656447636e-05	6.096707245032965267e-02
5.631578947368420351e+00	7.310735436339651540e-03	5.217898853109160379e-02	2.306945747724375211e-05	5.951279342490849861e-02
5.684210526315789380e+00	6.864986939969442564e-03	5.120230903531541172e-02	2.033681144039415221e-05	5.808763278672524760e-02
5.736842105263157521e+00	6.444677437186874594e-03	5.022853011424160963e-02	1.792574596990074453e-05	5.669113329739838836e-02
5.789473684210525661e+00	6.048519299534897350e-03	4.925852590993755331e-02	1.579880083395213808e-05	5.532284401030640453e-02
5.842105263157894690e+00	5.675274556741308554e-03	4.829312303244288895e-02	1.392281458259896631e-05	5.398232040376679114e-02
5.894736842105262831e+00	5.323754524745647095e-03	4.733310147283755626e-02	1.226844176356133140e-05	5.266912443934676502e-02
5.947368421052630971e+00	4.992819247523278686e-03	4.637919558643496115e-02	1.080972269191140519e-05	5.138282455665015708e-02
6.000000000000000000e+00	4.681376777217205638e-03	4.543209513743638045e-02	9.523700313130040466e-06	5.012299561496671302e-02
6.052631578947368141e+00	4.388382315124957946e-03	4.449244639682828351e-02	8.390079225834032539e-06	4.888921879117907182e-02
6.105263157894736281e+00	4.112837234217463396e-03	4.356085328580096977e-02	7.390922412857524534e-06	4.768108144243129315e-02
6.157894736842104422e+00	3.853788002084979243e-03	4.263787855741142663e-02	6.510381670015569482e-06	4.649817694116641087e-02
6.210526315789473450e+00	3.610325021515089789e-03	4.172404500967741292e-02	5.734458123513499040e-06	4.534010448931601739e-02
6.263157894736841591e+00	3.381581404313337841e-03	4.081983672374209227e-02	5.050789592315570947e-06	4.420646891764774128e-02
6.315789473684209732e+00	3.166731692475172576e-03	3.992570032116770501e-02	4.448461883469895510e-06	4.309688047552635154e-02
6.368421052631578760e+00	2.964990539414095669e-03	3.904204623485483389e-02	3.917841408986342194e-06	4.201095461567791456e-02
6.421052631578946901e+00	2.775611362634793165e-03	3.816924998847983502e-02	3.450426784842905138e-06	4.094831177789946819e-02
6.473684210526315042e+00	2.597884978017662039e-03	3.730765347975067980e-02	3.038717318374457332e-06	3.990857717508671659e-02
6.526315789473684070e+00	2.431138224746946103e-03	3.645756626314146376e-02	2.676096511924711200e-06	3.889138058440032991e-02
6.578947368421052211e+00	2.274732588862623823e-03	3.561926682815440975e-02	2.356728910262225172e-06	3.789635614592729712e-02
6.631578947368420351e+00	2.128062832448432678e-03	3.479300386947897089e-02	2.075468798854455043e-06	3.692314217072625165e-02
6.684210526315789380e+00	1.990555634577651032e-03	3.397899754577716341e-02	1.827779421454424802e-06	3.597138095977626265e-02
6.736842105263157521e+00	1.861668249321555071e-03	3.317744072411334816e-02	1.609661530269683664e-06	3.504071863496517614e-02
6.789473684210525661e+00	1.740887185378399036e-03	3.238850020736784574e-02	1.417590211812656910e-06	3.413080498295806287e-02
6.842105263157894690e+00	1.627726911202265680e-03	3.161231794224589331e-02	1.248459047795185618e-06	3.324129331249595087e-02
6.894736842105262831e+00	1.521728588892210790e-03	3.084901220576439368e-02	1.099530774454405279e-06	3.237184032543106299e-02
6.947368421052630971e+00	1.422458839544230285e-03	3.009867876834972783e-02	9.683936966737637997e-07	3.152210600159062459e-02
7.000000000000000000e+00	1.329508542263233744e-03	2.936139203192281166e-02	8.529231963013382079e-07	3.069175349738234582e-02
7.052631578947368141e+00	1.242491668580373004e-03	2.863720614156087252e-02	7.512477481599863031e-07	2.988044905788940497e-02
7.105263157894736281e+00	1.161044153613664505e-03	2.792615606953831667e-02	6.617189233067817640e-07	2.908786194207528542e-02
7.157894736842104422e+00	1.084822804948435207e-03	2.722825867074952708e-02	5.828849179562390899e-07	2.831366436061591788e-02
7.210526315789472562e+00	1.013504249892590702e-03	2.654351370867743393e-02	5.134671988813264045e-07	2.755753142576890941e-02
7.263157894736842479e+00	9.467839214770346285e-04	2.587190485126276973e-02	4.523399027257160722e-07	2.681914111264252845e-02
7.315789473684210620e+00	8.843750833213415413e-04	2.521340063616578711e-02	3.985116681098826745e-07	2.609817423115523907e-02
7.368421052631578760e+00	8.260078932665543879e-04	2.456795540506200720e-02	3.511096162445136448e-07	2.539431440794480410e-02
7.421052631578946901e+00	7.714285054859229768e-04	2.393551020674618973e-02	3.093652284706832098e-07	2.470724807746058418e-02
7.473684210526315042e+00	7.203982106214582319e-04	2.331599366893333941e-02	2.726018981752284011e-07	2.403666448145297049e-02
7.526315789473683182e+00	6.726926133525758852e-04	2.270932283876343424e-02	2.402239602798704141e-07	2.338225567607629327e-02
7.578947368421051323e+00	6.281008466851511693e-04	2.211540399210654498e-02	2.117070243335815714e-07	2.274371654581603189e-02
7.631578947368421240e+00	5.864248221488332739e-04	2.153413341186638172e-02	1.865894574699972420e-07	2.212074482347268362e-02
7.684210526315789380e+00	5.474785150091678043e-04	2.096539813555300946e-02	1.644648814136131786e-07	2.151304111544359229e-02
7.736842105263157521e+00	5.110872835334484771e-04	2.040907667247491425e-02	1.449755635864506894e-07	2.092030893157194663e-02
7.789473684210525661e+00	4.770872212976869976e-04	1.986503969096386352e-02	1.278065964105856599e-07	2.034225471885795986e-02
7.842105263157893802e+00	4.453245414809886083e-04	1.933315067610134538e-02	1.126807713262705315e-07	1.977858789835365907e-02
7.894736842105261942e+00	4.156549920652023960e-04	1.881326655847720408e-02	9.935406503297376347e-08	1.922902090460744048e-02
7.947368421052631859e+00	3.879433008377027535e-04	1.830523831453921904e-02	8.761166517400212009e-08	1.869326922704209540e-02
8.000000000000000000e+00	3.620626490850076566e-04	1.780891153914898606e-02	7.726447126964033662e-08	1.817105145270526620e-02
8.052631578947368141e+00	3.378941728609689073e-04	1.732412699097924183e-02	6.814601428744782187e-08	1.766208930985449857e-02
8.105263157894736281e+00	3.153264907169327420e-04	1.685072111142347367e-02	6.010974493623544083e-08	1.716610771188534224e-02
8.157894736842104422e+00	2.942552567899146300e-04	1.638852651771089200e-02	5.302664668404170125e-08	1.668283480114748918e-02
8.210526315789472562e+00	2.745827381586087219e-04	1.593737247093368961e-02	4.678313472050698300e-08	1.621200199222701949e-02
8.263157894736842479e+00	2.562174153947123782e-04	1.549708531971709033e-02	4.127920669042540422e-08	1.575334401431849329e-02
8.315789473684210620e+00	2.390736052584528605e-04	1.506748892026454553e-02	3.642681508941781043e-08	1.530659895233808798e-02
8.368421052631578760e+00	2.230711045112154702e-04	1.464840503352638108e-02	3.214843479719898517e-08	1.487150828647239471e-02
8.421052631578946901e+00	2.081348538447130424e-04	1.423965370023630092e-02	2.837580238507807732e-08	1.444781692988339819e-02
8.473684210526315042e+00	1.941946209544925686e-04	1.384105359457050467e-02	2.504880662127841333e-08	1.403527326433161998e-02
8.526315789473683182e+00	1.811847018153583835e-04	1.345242235717566091e-02	2.211451205444175538e-08	1.363362917350307429e-02
8.578947368421051323e+00	1.690436392473192368e-04	1.307357690831281727e-02	1.952629972076631984e-08	1.324264007385985743e-02
8.631578947368421240e+00	1.577139578922884646e-04	1.270433374185820849e-02	1.724311092819247743e-08	1.286206494286142553e-02
8.684210526315789380e+00	1.471419147540557260e-04	1.234450920089345295e-02	1.522878175188057791e-08	1.249166634442925965e-02
8.736842105263157521e+00	1.372772644864077849e-04	1.199391973560875665e-02	1.345145735596368454e-08	1.213121045155251924e-02
8.789473684210525661e+00	1.280730386469004637e-04	1.165238214423504684e-02	1.188307656067558307e-08	1.178046706595850882e-02
8.842105263157893802e+00	1.194853381659154347e-04	1.131971379770292316e-02	1.049891822247827975e-08	1.143920963478706025e-02
8.894736842105261942e+00	1.114731383128421855e-04	1.099573284872100258e-02	9.277202006090596190e-09	1.110721526423585209e-02
8.947368421052631859e+00	1.039981054726110080e-04	1.068025842594525973e-02	8.198737017730987043e-09	1.078426473015488968e-02
9.000000000000000000e+00	9.702442507689654509e-05	1.037311081390088208e-02	7.246612552719860066e-09	1.047014248559033182e-02
9.052631578947368141e+00	9.051864006451757166e-05	1.007411161929959269e-02	6.405925900598565221e-09	1.016463666529001005e-02
9.105263157894736281e+00	8.444949927524943016e-05	9.783083924381817328e-03	5.663542758220138889e-09	9.867539087199827044e-03
9.157894736842104422e+00	7.878781520989748750e-05	9.499852427892783308e-03	5.007886335791739720e-09	9.578645250989016244e-03
9.210526315789472562e+00	7.350633061746612731e-05	9.224243574288920264e-03	4.428751711218467236e-09	9.297754333658097767e-03
9.263157894736840703e+00	6.857959339722174931e-05	8.956085671749951585e-03	3.917142402042008169e-09	9.024669182289574848e-03
9.315789473684210620e+00	6.398383932952188703e-05	8.695208999555996410e-03	3.465126488490984215e-09	8.759196304012006884e-03
9.368421052631578760e+00	5.969688217442961517e-05	8.441445905371368699e-03	3.065709941641135740e-09	8.501145853255741985e-03
9.421052631578946901e+00	5.569801070129788787e-05	8.194630892959228752e-03	2.712725092653125820e-09	8.250331616385619266e-03
9.473684210526315042e+00	5.196789223573578025e-05	7.954600700832226493e-03	2.400732427133312643e-09	8.006570993800388517e-03
9.526315789473683182e+00	4.848848233262903110e-05	7.721194372327128998e-03	2.124934106914972757e-09	7.769684979593864151e-03
9.578947368421051323e+00	4.524294020521555396e-05	7.494253317576146135e-03	1.881097813563271167e-09	7.539498138879175033e-03
9.631578947368421240e+00	4.221554956058689927e-05	7.273621367825342313e-03	1.665489676821128389e-09	7.315838582875606143e-03
9.684210526315789380e+00	3.939164451146601648e-05	7.059144822538619517e-03	1.474815199806442839e-09	7.098537941865284799e-03
9.736842105263157521e+00	3.675754025266315641e-05	6.850672489705285362e-03	1.306167223490574460e-09	6.887431336125171381e-03
9.789473684210525661e+00	3.430046820831878884e-05	6.648055719753411322e-03	1.156980087979696613e-09	6.682357344941818045e-03
9.842105263157893802e+00	3.200851537284296264e-05	6.451148433456010099e-03	1.024989249278401096e-09	6.483157973818102354e-03
9.894736842105261942e+00	2.987056758449928111e-05	6.259807144199147459e-03	9.081956992033553813e-10	6.289678619979344708e-03
9.947368421052630083e+00	2.787625648575095807e-05	6.073890974967251222e-03	8.048346143969340315e-10	6.101768036287616610e-03
1.000000000000000000e+01	2.601590993892818936e-05	5.893261670383059293e-03	7.133477292578533918e-10	5.919278293669717056e-03
1.005263157894736814e+01	2.428050567944158605e-05	5.717783604128317404e-03	6.323589881886632880e-10	5.742064742166747178e-03
1.010526315789473628e+01	2.266162800172659189e-05	5.547323782052681999e-03	5.606530858593525758e-10	5.569985970707493940e-03
1.015789473684210442e+01	2.115142728536541279e-05	5.381751841267690649e-03	4.971565510756953478e-10	5.402903765709607398e-03
1.021052631578947256e+01	1.974258218044386626e-05	5.220940045506348125e-03	4.409210710947361866e-10	5.240683068607862767e-03
1.026315789473684070e+01	1.842826428214839175e-05	5.064763277016811303e-03	3.911087895265089379e-10	5.083191932407749025e-03
1.031578947368421062e+01	1.720210513499615331e-05	4.913099025245907560e-03	3.469793428960495200e-10	4.930301477360246598e-03
1.036842105263157876e+01	1.605816541685066900e-05	4.765827372554660123e-03	3.078784290394964964e-10	4.781885845849940045e-03
1.042105263157894690e+01	1.499090616211504912e-05	4.622830977196265394e-03	2.732277252345673235e-10	4.637822156586105839e-03
1.047368421052631504e+01	1.399516189220116493e-05	4.483995053776844257e-03	2.425159957234325713e-10	4.497990458185042312e-03
1.052631578947368318e+01	1.306611552956701406e-05	4.349207351405335285e-03	2.152912474342105907e-10	4.362273682226149550e-03
1.057894736842105132e+01	1.219927497935067186e-05	4.218358129729525043e-03	1.911538095585903133e-10	4.230557595862685823e-03
1.063157894736842124e+01	1.139045126990400246e-05	4.091340133045883939e-03	1.697502274744092686e-10	4.102730754066015104e-03
1.068421052631578938e+01	1.063573815036695689e-05	3.968048562658033074e-03	1.507678745564137542e-10	3.978684451576275198e-03
1.073684210526315752e+01	9.931493049880268188e-06	3.848381047651461880e-03	1.339301969089537814e-10	3.858312674631539027e-03
1.078947368421052566e+01	9.274319309076043159e-06	3.732237614241749706e-03	1.189925161698575831e-10	3.741512052543341429e-03
1.084210526315789380e+01	8.661049600186526072e-06	3.619520653844657005e-03	1.057383244396959358e-10	3.628181809183167374e-03
1.089473684210526194e+01	8.088730457455785888e-06	3.510134890008357635e-03	9.397601323080077509e-11	3.518223714441826890e-03
1.094736842105263008e+01	7.554607844562521068e-06	3.403987344339275654e-03	8.353598523368294865e-11	3.411542035719823847e-03
1.100000000000000000e+01	7.056113690475981254e-06	3.300987301545800501e-03	7.426810377709405369e-11	3.308043489504380267e-03
1.105263157894736814e+01	6.590853329593887277e-06	3.201046273716330777e-03	6.603944021112911301e-11	3.207637193085364699e-03
1.110526315789473628e+01	6.156593786160160977e-06	3.104077963941086031e-03	5.873228415707832890e-11	3.110234616459530907e-03
1.115789473684210442e+01	5.751252846856588901e-06	3.009998229379802753e-03	5.224238572033390512e-11	3.015749534469044837e-03
1.121052631578947256e+01	5.372888869109792422e-06	2.918725043871949962e-03	4.647740242011829631e-11	2.924097979218462026e-03
1.126315789473684070e+01	5.019691276077910615e-06	2.830178460179071966e-03	4.135552681216938035e-11	2.835198192810676424e-03
1.131578947368421062e+01	4.689971692489005889e-06	2.744280571942605673e-03	3.680427361919949846e-11	2.748970580439368330e-03
1.136842105263157876e+01	4.382155678501350012e-06	2.660955475436435017e-03	3.275940768528281783e-11	2.665337663874344214e-03
1.142105263157894690e+01	4.094775021576098528e-06	2.580129231185986170e-03	2.916399627446378017e-11	2.584224035371558530e-03
1.147368421052631504e+01	3.826460548978350321e-06	2.501729825522716003e-03	2.596757117623040174e-11	2.505556312039265449e-03
1.152631578947368318e+01	3.575935425994043990e-06	2.425687132136165880e-03	2.312538779257403635e-11	2.429263090687547831e-03
1.157894736842105132e+01	3.342008907253420140e-06	2.351932873682184479e-03	2.059776989035174648e-11	2.355274903187207832e-03
1.163157894736842124e+01	3.123570510712235708e-06	2.280400583501524144e-03	1.834953003301398031e-11	2.283524172361766236e-03
1.168421052631578938e+01	2.919584585860461229e-06	2.211025567498540925e-03	1.634945687858454952e-11	2.213945168433858589e-03
1.173684210526315752e+01	2.729085249616722160e-06	2.143744866225698754e-03	1.456986156495953590e-11	2.146473966045176884e-03
1.178947368421052566e+01	2.551171665132640117e-06	2.078497217216759667e-03	1.298617631555823475e-11	2.081048401868068609e-03
1.184210526315789380e+01	2.385003640382955140e-06	2.015223017606721217e-03	1.157659920261922713e-11	2.017608032823703552e-03
1.189473684210526194e+01	2.229797524959092587e-06	1.953864287074487480e-03	1.032177971488501930e-11	1.956094094921226063e-03
1.194736842105263008e+01	2.084822384927366633e-06	1.894364631140161345e-03	9.204540402208107052e-12	1.896449462729629058e-03
1.200000000000000000e+01	1.949396436960017945e-06	1.836669204846756069e-03	8.209630421714825409e-12	1.838618609493346398e-03
1.205263157894736814e+01	1.822883724206478241e-06	1.780724676852588756e-03	7.323507297334192997e-12	1.782547567900302299e-03
1.210526315789473628e+01	1.704691017548129297e-06	1.726479193958436499e-03	6.534143634375225417e-12	1.728183891510128413e-03
1.215789473684210442e+01	1.594264926979163693e-06	1.673882346090944983e-03	5.830855910242900494e-12	1.675476616848779916e-03
1.221052631578947256e+01	1.491089208880546897e-06	1.622885131761661603e-03	5.204152797275831099e-12	1.624376226174695150e-03
1.226315789473684070e+01	1.394682255913468990e-06	1.573439924018269929e-03	4.645600769311453844e-12	1.574834610919784161e-03
1.231578947368421062e+01	1.304594757151679151e-06	1.525500436903545840e-03	4.147705004595857333e-12	1.526805035808402686e-03
1.236842105263157876e+01	1.220407516907647415e-06	1.479021692434651569e-03	3.703803828129689765e-12	1.480242103655363042e-03
1.242105263157894690e+01	1.141729421486344836e-06	1.433959988114336288e-03	3.307975140064157942e-12	1.435101720843797671e-03
1.247368421052631504e+01	1.068195543827812315e-06	1.390272864983256801e-03	2.954953456533303929e-12	1.391341063482038135e-03
1.252631578947368318e+01	9.994653766780487070e-07	1.347919076221999355e-03	2.640056348092253193e-12	1.348918544238733672e-03
1.257894736842105132e+01	9.352211855610296686e-07	1.306858556308696309e-03	2.359119201225313477e-12	1.307793779853376774e-03
1.263157894736841946e+01	8.751664734157700777e-07	1.267052390738035309e-03	2.108437352331248144e-12	1.267927559319888655e-03
1.268421052631578938e+01	8.190245493128608524e-07	1.228462786305026342e-03	1.884714753137036701e-12	1.229281812739053828e-03
1.273684210526315752e+01	7.665371941796218259e-07	1.191053041956772985e-03	1.685018423292202345e-12	1.191819580835970895e-03
1.278947368421052566e+01	7.174634169420691677e-07	1.154787520213488390e-03	1.506738031471164967e-12	1.155504985137168579e-03
1.284210526315789380e+01	6.715782949394596881e-07	1.119631619159507574e-03	1.347550021958753411e-12	1.120303198801997011e-03
1.289473684210526194e+01	6.286718928842281871e-07	1.085551745004124718e-03	1.205385770578756745e-12	1.086180418102394678e-03
1.294736842105263008e+01	5.885482550288605125e-07	1.052515285210788108e-03	1.078403312975347359e-12	1.053103834544220083e-03
1.300000000000000000e+01	5.510244655643100956e-07	1.020490582192917339e-03	9.649622405626818978e-13	1.021041607623443840e-03
1.305263157894736814e+01	5.159297726124102290e-07	9.894469075733445477e-04	8.636014057321757273e-13	9.899628382095582331e-04
1.310526315789473628e+01	4.831047714902885311e-07	9.593544370043061587e-04	7.730191188365416189e-13	9.598375425488156129e-04
1.315789473684210442e+01	4.524006432185032703e-07	9.301842255435598724e-04	6.920555556886176417e-13	9.306366268788339837e-04
1.321052631578947256e+01	4.236784445189404655e-07	9.019081835824256134e-04	6.196771263605336836e-13	9.023318626466217017e-04
1.326315789473684070e+01	3.968084458036658546e-07	8.744990533202465915e-04	5.549625844327116679e-13	8.748958623210127640e-04
1.331578947368420884e+01	3.716695138943144579e-07	8.479303857800774740e-04	4.970906809487122299e-13	8.483020557910625221e-04
1.336842105263157876e+01	3.481485364333552780e-07	8.221765183592234750e-04	4.453291895591731551e-13	8.225246673409860069e-04
1.342105263157894690e+01	3.261398851555538294e-07	7.972125529085072240e-04	3.990251490167812306e-13	7.975386931926880174e-04
1.347368421052631504e+01	3.055449153807428550e-07	7.730143343334534281e-04	3.575961866117984406e-13	7.733198796064302957e-04
1.352631578947368318e+01	2.862714992687676502e-07	7.495584297102393916e-04	3.205228015726052280e-13	7.498447015300309512e-04
1.357894736842105132e+01	2.682335905448209222e-07	7.268221079093111674e-04	2.873415011271995589e-13	7.270903417871975088e-04
1.363157894736841946e+01	2.513508185595960093e-07	7.047833197188885755e-04	2.576386940346918016e-13	7.050346707950869022e-04
1.368421052631578938e+01	2.355481096940633607e-07	6.834206784608690957e-04	2.310452571277284949e-13	6.836562268016083523e-04
1.373684210526315752e+01	2.207553342543220537e-07	6.627134410909143319e-04	2.072316999179182916e-13	6.629341966324003637e-04
1.378947368421052566e+01	2.069069771280390988e-07	6.426414897748521874e-04	1.859038607461275979e-13	6.428483969378840463e-04
1.384210526315789380e+01	1.939418305920703615e-07	6.231853139330903023e-04	1.667990754317934065e-13	6.233792559304815288e-04
1.389473684210526194e+01	1.818027077701352987e-07	6.043259927447058432e-04	1.496827660008067269e-13	6.045077956021588112e-04
1.394736842105263008e+01	1.704361753419382585e-07	5.860451781028358552e-04	1.343454029458274994e-13	5.862156144125232025e-04
1.400000000000000000e+01	1.597923042001239184e-07	5.683250780129939098e-04	1.205997996828082911e-13	5.684848704377937429e-04
1.405263157894736814e+01	1.498244368403376535e-07	5.511484404255831589e-04	1.082787024885977513e-13	5.512982649707021511e-04
1.410526315789473628e+01	1.404889703522559146e-07	5.344985374942874722e-04	9.723264330379267285e-14	5.346390265618724408e-04
1.415789473684210442e+01	1.317451539565298148e-07	5.183591502517282974e-04	8.732802642237139540e-14	5.184908954930127819e-04
1.421052631578947256e+01	1.235549001043039860e-07	5.027145536937317315e-04	7.844542331702433461e-14	5.028381086722814863e-04
1.426315789473684070e+01	1.158826082229619154e-07	4.875495022638721390e-04	7.047805271387610767e-14	4.876653849425731250e-04
1.431578947368420884e+01	1.086950002539493796e-07	4.728492157296348519e-04	6.333042557283143389e-14	4.729579107932192512e-04
1.436842105263157876e+01	1.019609671866418256e-07	4.585993654417983684e-04	5.691713688732925927e-14	4.587013264659021072e-04
1.442105263157894690e+01	9.565142584636514829e-08	4.447860609686600996e-04	5.116178822162310632e-14	4.448817124456682683e-04
1.447368421052631504e+01	8.973918524498096325e-08	4.313958370967069461e-04	4.599602668376719765e-14	4.314855763279478828e-04
1.452631578947368318e+01	8.419882184954621076e-08	4.184156411894759692e-04	4.135868761352104711e-14	4.184998400526842265e-04
1.457894736842105132e+01	7.900656316819282134e-08	4.058328208964207310e-04	3.719502966882461827e-14	4.059118274967838877e-04
1.463157894736841946e+01	7.414017909325578802e-08	3.936351122036442518e-04	3.345605224238688580e-14	3.937092524161935861e-04
1.468421052631578938e+01	6.957888047961664893e-08	3.818106278184952760e-04	3.009788624869432747e-14	3.818802067290727941e-04
1.473684210526315752e+01	6.530322447165703973e-08	3.703478458800883960e-04	2.708125030726310740e-14	3.704131491316413273e-04
1.478947368421052566e+01	6.129502612517963327e-08	3.592355989879511568e-04	2.437096522388406489e-14	3.592968940384472752e-04
1.484210526315789380e+01	5.753727590144640926e-08	3.484630635410222981e-04	2.193552045038055226e-14	3.485206008388593013e-04
1.489473684210526194e+01	5.401406263907845388e-08	3.380197493794759029e-04	1.974668689578545813e-14	3.380737634618616967e-04
1.494736842105263008e+01	5.071050163627519500e-08	3.278954897218132086e-04	1.777917107765749839e-14	3.279462002412286757e-04
1.500000000000000000e+01	4.761266750070161705e-08	3.180804313898961261e-04	1.601030614988195123e-14	3.181280440734071289e-04
1.505263157894736636e+01	4.470753144753785000e-08	3.085650253146302317e-04	1.441977583055041759e-14	3.086097328604975472e-04
1.510526315789473628e+01	4.198290274781878170e-08	2.993400173151913174e-04	1.298936768693899438e-14	2.993820002309285043e-04
1.515789473684210265e+01	3.942737404930372955e-08	2.903964391448035859e-04	1.170275262034107646e-14	2.904358665305556636e-04
1.521052631578947256e+01	3.703027031088463131e-08	2.817255997961462121e-04	1.054528773678218374e-14	2.817626300770024171e-04
1.526315789473684248e+01	3.478160110902187061e-08	2.733190770596804174e-04	9.503840095202996996e-15	2.733538586702932856e-04
1.531578947368420884e+01	3.267201609100164790e-08	2.651687093282437992e-04	8.566629096726561222e-15	2.652013813529014710e-04
1.536842105263157876e+01	3.069276336497996837e-08	2.572665876414548919e-04	7.723085520835514781e-15	2.572972804125429848e-04
1.542105263157894512e+01	2.883565063094958339e-08	2.496050479635008668e-04	6.963725429991175102e-15	2.496338836210955370e-04
1.547368421052631504e+01	2.709300886995632138e-08	2.421766636881337003e-04	6.280037356330139261e-15	2.422037567032836903e-04
1.552631578947368496e+01	2.545765842117847962e-08	2.349742383647498035e-04	5.664381355233672933e-15	2.349996960288353476e-04
1.557894736842105132e+01	2.392287728796482067e-08	2.279907986395519426e-04	5.109898663023735315e-15	2.280147215219498148e-04
1.563157894736842124e+01	2.248237152459341638e-08	2.212195874059654324e-04	4.610430831932160274e-15	2.212420697821004475e-04
1.568421052631578760e+01	2.113024756549099840e-08	2.146540571586026615e-04	4.160447336568193629e-15	2.146751874103286029e-04
1.573684210526315752e+01	1.986098636792317390e-08	2.082878635451417589e-04	3.754980754053745559e-15	2.083077245352646801e-04
1.578947368421052388e+01	1.866941924783801996e-08	2.021148591106871413e-04	3.389568716231566696e-15	2.021335285333245393e-04
1.584210526315789380e+01	1.755070529659825595e-08	1.961290872292512663e-04	3.060201918140487172e-15	1.961466379376080552e-04
1.589473684210526372e+01	1.650031027388097161e-08	1.903247762171391105e-04	2.763277543483675880e-15	1.903412765301762660e-04
1.594736842105263008e+01	1.551398687902079710e-08	1.846963336231470477e-04	2.495557536053281083e-15	1.847118476125216480e-04
1.600000000000000000e+01	1.458775630962494265e-08	1.792383406905800436e-04	2.254131206962535642e-15	1.792529284491437903e-04
1.605263157894736636e+01	1.371789102238638346e-08	1.739455469862729556e-04	2.036381721852771433e-15	1.739592648793317447e-04
1.610526315789473628e+01	1.290089861670078975e-08	1.688128651918090748e-04	1.839956060716322328e-15	1.688257660922657397e-04
1.615789473684210265e+01	1.213350676700426294e-08	1.638353660523819613e-04	1.662738086233477531e-15	1.638474995608117223e-04
1.621052631578947256e+01	1.141264913469101025e-08	1.590082734787557608e-04	1.502824395137936501e-15	1.590196861293932814e-04
1.626315789473684248e+01	1.073545219508201593e-08	1.543269597979227386e-04	1.358502661600425820e-15	1.543376952514763140e-04
1.631578947368420884e+01	1.009922291921557261e-08	1.497869411482002856e-04	1.228232212397886135e-15	1.497970403723477336e-04
1.636842105263157876e+01	9.501437254245006295e-09	1.453838730145717536e-04	1.110626601128921373e-15	1.453933744529366300e-04
1.642105263157894512e+01	8.939729349968540566e-09	1.411135459001980135e-04	1.004437973286688755e-15	1.411224856305524629e-04
1.647368421052631504e+01	8.411881482506248158e-09	1.369718811301662536e-04	9.085430359350433524e-16	1.369802930125572850e-04
1.652631578947368496e+01	7.915814629394447061e-09	1.329549267835755167e-04	8.219304653291895273e-16	1.329628425990268521e-04
1.657894736842105132e+01	7.449579653405247527e-09	1.290588537502226820e-04	7.436896033355282733e-16	1.290663033306197914e-04
1.663157894736842124e+01	7.011349055231212922e-09	1.252799519082410922e-04	6.730003091537356920e-16	1.252869632579693259e-04
1.668421052631578760e+01	6.599409257817362022e-09	1.216146264190994040e-04	6.091238468359161065e-16	1.216212258289663464e-04
1.673684210526315752e+01	6.212153387589799908e-09	1.180593941365131697e-04	5.513947016030420900e-16	1.180656062904521442e-04
1.678947368421052388e+01	5.848074520127714953e-09	1.146108801258961563e-04	4.992132291432566186e-16	1.146167282009155034e-04
1.684210526315789380e+01	5.505759359978227637e-09	1.112658142910649282e-04	4.520390520763735273e-16	1.112713200508769538e-04
1.689473684210526372e+01	5.183882326306595065e-09	1.080210281050006008e-04	4.093851267154224339e-16	1.080262119877362965e-04
1.694736842105263008e+01	4.881200017954282819e-09	1.048734514415732212e-04	3.708124112566638179e-16	1.048783326419619705e-04
1.700000000000000000e+01	4.596546033211853924e-09	1.018201095051981197e-04	3.359250736903815089e-16	1.018247060515672480e-04
1.705263157894736636e+01	4.328826121248065737e-09	9.885811985550104733e-05	3.043661841300787559e-16	9.886244868192667150e-05
1.710526315789473628e+01	4.077013643652515514e-09	9.598468952412819158e-05	2.758138419925091519e-16	9.598876653804765265e-05
1.715789473684210265e+01	3.840145325966691632e-09	9.319711222092761445e-05	2.499776935927902200e-16	9.320095236650354615e-05
1.721052631578947256e+01	3.617317280403767078e-09	9.049276562681944419e-05	2.265958003138767998e-16	9.049638294432644538e-05
1.726315789473684248e+01	3.407681282191585955e-09	8.786910877071527591e-05	2.054318216240055221e-16	8.787251645220290437e-05
1.731578947368420884e+01	3.210441283125390942e-09	8.532367948795393608e-05	1.862724808999248931e-16	8.532688992942334173e-05
1.736842105263157876e+01	3.024850146995985657e-09	8.285409195778569553e-05	1.689252853138584940e-16	8.285711680810161251e-05
1.742105263157894512e+01	2.850206592561523723e-09	8.045803431748308084e-05	1.532164739983612417e-16	8.046088452422885736e-05
1.747368421052631504e+01	2.685852330670861285e-09	7.813326635076816109e-05	1.389891713517104424e-16	7.813595220323781790e-05
1.752631578947368496e+01	2.531169383022698476e-09	7.587761724827048638e-05	1.261017247199423022e-16	7.588014841777961106e-05
1.757894736842105132e+01	2.385577570861284936e-09	7.368898343783427697e-05	1.144262078186044375e-16	7.369136901551956713e-05
1.763157894736842124e+01	2.248532162675657134e-09	7.156532648251704332e-05	1.038470731639099338e-16	7.156757501478356481e-05
1.768421052631578760e+01	2.119521670681160830e-09	6.950467104422747245e-05	9.425993849229386041e-17	6.950679056599241216e-05
1.773684210526315752e+01	1.998065786528564475e-09	6.750510291096876677e-05	8.557049367981478685e-17	6.750710097684086450e-05
1.778947368421052388e+01	1.883713447308779629e-09	6.556476708574945076e-05	7.769351604736916393e-17	6.556665079927444478e-05
1.784210526315789380e+01	1.776041023502345160e-09	6.368186593525321953e-05	7.055198317015931183e-17	6.368364197634729222e-05
1.789473684210526372e+01	1.674650621065588203e-09	6.185465739643106870e-05	6.407627341581456217e-17	6.185633204711620111e-05
1.794736842105263008e+01	1.579168490351904896e-09	6.008145323922742254e-05	5.820344542743705609e-17	6.008303240777597372e-05
1.800000000000000000e+01	1.489243535042043986e-09	5.836061738370948746e-05	5.287658865814419186e-17	5.836210662729740621e-05
1.805263157894736636e+01	1.404545914698144604e-09	5.669056426991498076e-05	4.804423786255408246e-17	5.669196881587772473e-05
1.810526315789473628e+01	1.324765734970587413e-09	5.506975727878269511e-05	4.365984516769801773e-17	5.507108204456133210e-05
1.815789473684210265e+01	1.249611819873301604e-09	5.349670720259434127e-05	3.968130398960759233e-17	5.349795681445389310e-05
1.821052631578947256e+01	1.178810560903886931e-09	5.196997076337468458e-05	3.607051963980320663e-17	5.197114957397165825e-05
1.826315789473684248e+01	1.112104838122149430e-09	5.048814917777615861e-05	3.279302198493246663e-17	5.048926128264707254e-05
1.831578947368420884e+01	1.049253008616544188e-09	4.904988676699454872e-05	2.981761598892433341e-17	4.905093602003297978e-05
1.836842105263157876e+01	9.900279580819633261e-10	4.765386961031475328e-05	2.711606638578900346e-17	4.765485963829995086e-05
1.842105263157894512e+01	9.342162115083923614e-10	4.629882424093045498e-05	2.466281310733473439e-17	4.629975845716662459e-05
1.847368421052631504e+01	8.816170992368296296e-10	4.498351638271963753e-05	2.243471442809939564e-17	4.498439799984131041e-05
1.852631578947368141e+01	8.320419748799193920e-10	4.370674972669356039e-05	2.041081509352659053e-17	4.370758176868884669e-05
1.857894736842105132e+01	7.853134818292957004e-10	4.246736474588959771e-05	1.857213697046464904e-17	4.246815005938999729e-05
1.863157894736842124e+01	7.412648652825116912e-10	4.126423754749442788e-05	1.690149000444317357e-17	4.126497881237661315e-05
1.868421052631578760e+01	6.997393269182811580e-10	4.009627876104468063e-05	1.538330148887441007e-17	4.009697850038698936e-05
1.873684210526315752e+01	6.605894195332636413e-10	3.896243246156919744e-05	1.400346184969820339e-17	3.896309305100273423e-05
1.878947368421052388e+01	6.236764791252379898e-10	3.786167512657953501e-05	1.274918532745843390e-17	3.786229880307140827e-05
1.884210526315789380e+01	5.888700920680654156e-10	3.679301462585170935e-05	1.160888409926140476e-17	3.679360349595538969e-05
1.889473684210526372e+01	5.560475951746683851e-10	3.575548924296480425e-05	1.057205452747897666e-17	3.575604529057055050e-05
1.894736842105263008e+01	5.250936065841522282e-10	3.474816672760621528e-05	9.629174351948479352e-18	3.474869182122242720e-05
1.900000000000000000e+01	4.958995855414777290e-10	3.377014337767273447e-05	8.771609759322859724e-18	3.377063927726704486e-05
1.905263157894736636e+01	4.683634192603127191e-10	3.282054315023579395e-05	7.991531368436836827e-18	3.282101151366303900e-05
1.910526315789473628e+01	4.423890351751910139e-10	3.189851680045873567e-05	7.281838265247739367e-18	3.189895918950118764e-05
1.915789473684210265e+01	4.178860369967305661e-10	3.100324104759310119e-05	6.636089306177951988e-18	3.100365893363674107e-05
1.921052631578947256e+01	3.947693630840642958e-10	3.013391776719664906e-05	6.048440985434332162e-18	3.013431253656578010e-05
1.926315789473684248e+01	3.729589657430470522e-10	2.928977320875188799e-05	5.513591231023564693e-18	2.929014616772314720e-05
1.931578947368420884e+01	3.523795101469294722e-10	2.847005723788194188e-05	5.026728556431070430e-18	2.847040961739711682e-05
1.936842105263157876e+01	3.329600916586025355e-10	2.767404260239261484e-05	4.583486051021552941e-18	2.767437556248885974e-05
1.942105263157894512e+01	3.146339704106315145e-10	2.690102422138682396e-05	4.179899742746168334e-18	2.690133885536141230e-05
1.947368421052631504e+01	2.973383220717169516e-10	2.615031849672598042e-05	3.812370912264548089e-18	2.615061583505186714e-05
1.952631578947368141e+01	2.810140037955844955e-10	2.542126264613207642e-05	3.477631978624249595e-18	2.542154366013935050e-05
1.957894736842105132e+01	2.656053344117470205e-10	2.471321405725026990e-05	3.172715613616345746e-18	2.471347966258785603e-05
1.963157894736842124e+01	2.510598879766602687e-10	2.402554966200864538e-05	2.894926775262269717e-18	2.402580072189951593e-05
1.968421052631578760e+01	2.373282998593674282e-10	2.335766533063434320e-05	2.641817380941206786e-18	2.335790265893684440e-05
1.973684210526315752e+01	2.243640845874758138e-10	2.270897528470785896e-05	2.411163367765953187e-18	2.270919964879486056e-05
1.978947368421052388e+01	2.121234647280396263e-10	2.207891152865266255e-05	2.200943912258463244e-18	2.207912365211958655e-05
1.984210526315789380e+01	2.005652101232444823e-10	2.146692329907716826e-05	2.009322603414644509e-18	2.146712386428930157e-05
1.989473684210526372e+01	1.896504868435581119e-10	2.087247653140772370e-05	1.834630383138936272e-18	2.087266618189639983e-05
1.994736842105263008e+01	1.793427152607145802e-10	2.029505334326448237e-05	1.675350085965682567e-18	2.029523268598141554e-05
2.000000000000000000e+01	1.696074366804199950e-10	1.973415153405056409e-05	1.530102426176593031e-18	1.973432114148877573e-05
