# Supplementary material for: Real-time single-molecule 3D tracking in E. coli based on cross-entropy minimization
Source: Nat Commun. 2023 Mar 11;14:1336. doi: 10.1038/s41467-023-36879-1 (PMC10008558; doi:10.1038/s41467-023-36879-1)
Supplement: Supplementary file 3 — Source Data [file 41467_2023_36879_MOESM3_ESM.zip › SourceData/Sup_Fig_17_TriggerFactor/Fig_data/20220106_EXP-22-BL9417/Fitted_Models_WT.csv]

D[um2s-1]	S0	S1	S2	Envelope
-1.000000000000000000e+00	3.170700120677229094e-06	9.191784511065504305e-04	2.757492121477475491e-03	3.679841272704703105e-03
-9.473684210526316374e-01	8.736816455311760657e-06	1.343512364861848248e-03	3.256148656128340403e-03	4.608397837445501154e-03
-8.947368421052631637e-01	2.257518532170261116e-05	1.925563709430335368e-03	3.817356390923999383e-03	5.765495285676037335e-03
-8.421052631578946901e-01	5.486056921355856442e-05	2.708486558832977689e-03	4.444519921680596501e-03	7.207867049727131881e-03
-7.894736842105263275e-01	1.257309413647357326e-04	3.742018688763351641e-03	5.140657095863887006e-03	9.008406725991974923e-03
-7.368421052631579649e-01	2.724673920086219934e-04	5.081999689322236682e-03	5.908337590096948352e-03	1.126280467142780697e-02
-6.842105263157894912e-01	5.596993399932106506e-04	6.789439241558148895e-03	6.749627948486063359e-03	1.409876653003742236e-02
-6.315789473684210176e-01	1.092405497125232975e-03	8.929112491992793194e-03	7.666044226064020264e-03	1.768756221518204969e-02
-5.789473684210526550e-01	2.030344719344114555e-03	1.156769178177908218e-02	8.658513152319431000e-03	2.225654965344262687e-02
-5.263157894736842923e-01	3.601063994137122283e-03	1.477145920845764071e-02	9.727342486586030082e-03	2.809986568918079394e-02
-4.736842105263158187e-01	6.107152352263907520e-03	1.860367952482870971e-02	1.087220098930394285e-02	3.558303286639655921e-02
-4.210526315789473450e-01	9.922506847977718633e-03	2.312174449117468389e-02	1.209210818934481485e-02	4.513635952849721911e-02
-3.684210526315789824e-01	1.547267769288227131e-02	2.837422500622980084e-02	1.338543389514944802e-02	5.723233659426151670e-02
-3.157894736842106198e-01	2.319630890297785797e-02	3.439798371993468828e-02	1.474990718258305418e-02	7.234419980549559870e-02
-2.631578947368421462e-01	3.348829498502881030e-02	4.121550675948591064e-02	1.618263440005547962e-02	9.088643614457020403e-02
-2.105263157894736725e-01	4.662995187045151230e-02	4.883260802482115165e-02	1.768012556515739450e-02	1.131426854604300619e-01
-1.578947368421053099e-01	6.271613542037020317e-02	5.723664357633961169e-02	1.923832838910790460e-02	1.391911073858177195e-01
-1.052631578947369473e-01	8.159246229091604574e-02	6.639534822126665070e-02	2.085266905678125060e-02	1.688404795689639470e-01
-5.263157894736847364e-02	1.028164004693978423e-01	7.625637354461839434e-02	2.251809881099337343e-02	2.015908728250096205e-01
0.000000000000000000e+00	1.256534104514740180e-01	8.674756889856453934e-02	2.422914533919202570e-02	2.366301246892305865e-01
5.263157894736836262e-02	1.491138093946441368e-01	9.777800710014075691e-02	2.597996793704441393e-02	2.728717844318293007e-01
1.052631578947367252e-01	1.720287254563303003e-01	1.092397176327538633e-01	2.776441542439498505e-02	3.090328585134791139e-01
1.578947368421053099e-01	1.931560831911017795e-01	1.210100545994402255e-01	2.957608581201228229e-02	3.437422236025542421e-01
2.105263157894736725e-01	2.113017587267543851e-01	1.329545966964374437e-01	3.140838675945395453e-02	3.756647421826457833e-01
2.631578947368420351e-01	2.254381878769702863e-01	1.449304536528862319e-01	3.325459592219069671e-02	4.036232374520472010e-01
3.157894736842103978e-01	2.348033558735865556e-01	1.567898388631404627e-01	3.510792035664471455e-02	4.267011150933717190e-01
3.684210526315787604e-01	2.389669319294369654e-01	1.683837616234190315e-01	3.696155423198677070e-02	4.443122477848427954e-01
4.210526315789473450e-01	2.378563106461091536e-01	1.795656941757452774e-01	3.880873418447735451e-02	4.562307390063318202e-01
4.736842105263157077e-01	2.317420786827049661e-01	1.901950778570240252e-01	4.064279174107928577e-02	4.625799482808082841e-01
5.263157894736840703e-01	2.211885378686491155e-01	2.001405478577818198e-01	4.245720233165078267e-02	4.637862880580816971e-01
5.789473684210526550e-01	2.069793160758187367e-01	2.092827759720326808e-01	4.424563050101961575e-02	4.605077225488710124e-01
6.315789473684210176e-01	1.900302359761313620e-01	2.175168537001849756e-01	4.600197102180343667e-02	4.535490606981197326e-01
6.842105263157893802e-01	1.713014875660990588e-01	2.247541625899850126e-01	4.772038569450934298e-02	4.437760358505934422e-01
7.368421052631577428e-01	1.517192006823677441e-01	2.309237033070814515e-01	4.939533570183110567e-02	4.320382396912803014e-01
7.894736842105261054e-01	1.321134308610101560e-01	2.359728783423293286e-01	5.102160945839097350e-02	4.191079186617304719e-01
8.421052631578946901e-01	1.131761041201434781e-01	2.398677444523739100e-01	5.259434596457909089e-02	4.056381945370964859e-01
8.947368421052630527e-01	9.543925627961252767e-02	2.425927691207285242e-01	5.410905373333971258e-02	3.921410791336807922e-01
9.473684210526314153e-01	7.927138997101471074e-02	2.441501400217021833e-01	5.556162541141652922e-02	3.789831554041334649e-01
1.000000000000000000e+00	6.488816520510377883e-02	2.445586874282664469e-01	5.694834826168682085e-02	3.663952008950570605e-01
1.052631578947368141e+00	5.237293877371192868e-02	2.438524867172006116e-01	5.826591071094858187e-02	3.544913362018611291e-01
1.105263157894736725e+00	4.170272809417556459e-02	2.420792117774050456e-01	5.951140519807128493e-02	3.432933450696519229e-01
1.157894736842105310e+00	3.277577249912193985e-02	2.392983105526243492e-01	6.068232758120715303e-02	3.327564106329534144e-01
1.210526315789473450e+00	2.543775968067094745e-02	2.355790715923249401e-01	6.177657338016036975e-02	3.227934046531562573e-01
1.263157894736842035e+00	1.950476640958835606e-02	2.309986458498527184e-01	6.279243114163104988e-02	3.132958434010720827e-01
1.315789473684210620e+00	1.478187421815505172e-02	2.256400815881650090e-01	6.372857322129409086e-02	3.041505290276141360e-01
1.368421052631578760e+00	1.107716697522902367e-02	2.195904226579468432e-01	6.458404427827146854e-02	2.952516339114473198e-01
1.421052631578947345e+00	8.211357885483385258e-03	2.129389120952429326e-01	6.535824777492474369e-02	2.865085177556510598e-01
1.473684210526315486e+00	6.023630249480717638e-03	2.057753343898253429e-01	6.605093076872041447e-02	2.778498954080264594e-01
1.526315789473684070e+00	4.374438075198773014e-03	1.981885212831055731e-01	6.666216727367468842e-02	2.692251266319790060e-01
1.578947368421052655e+00	3.146041056651376327e-03	1.902650378732315961e-01	6.719234045712534076e-02	2.606034193870083726e-01
1.631578947368420796e+00	2.241487469361613284e-03	1.820880583768198224e-01	6.764212392382511208e-02	2.519716697700065122e-01
1.684210526315789380e+00	1.582647330191627255e-03	1.737364342877510681e-01	6.801246232397192837e-02	2.433315439419146409e-01
1.736842105263157521e+00	1.107767529183697466e-03	1.652839519905877075e-01	6.830455150532328823e-02	2.346962710250946882e-01
1.789473684210526105e+00	7.688920708477910365e-04	1.567987721774948273e-01	6.851981841226235936e-02	2.260874826606049659e-01
1.842105263157894690e+00	5.293770626920290146e-04	1.483430396842876087e-01	6.865990091699972209e-02	2.175323176639793743e-01
1.894736842105262831e+00	3.616378331463558269e-04	1.399726495661832992e-01	6.872662775024600268e-02	2.090609151495756712e-01
1.947368421052631415e+00	2.451958440245313904e-04	1.317371533105901882e-01	6.872199868098585740e-02	2.007043478356005661e-01
2.000000000000000000e+00	1.650441150848144952e-04	1.236797879454940435e-01	6.864816507759984032e-02	1.924929971381786897e-01
2.052631578947368141e+00	1.103183385330177500e-04	1.158376103479683977e-01	6.850741096572426914e-02	1.844553396522256583e-01
2.105263157894736725e+00	7.324283925687603239e-05	1.082417191814658147e-01	6.830213468204769656e-02	1.766170967027703986e-01
2.157894736842105310e+00	4.831229423705673095e-05	1.009175474862511884e-01	6.803483120784711846e-02	1.690006909883353670e-01
2.210526315789473450e+00	3.166844646201934802e-05	9.388520991092419443e-02	6.770807525152708339e-02	1.616249536089132965e-01
2.263157894736842035e+00	2.063338679659910095e-05	8.715988980868229208e-02	6.732450513586327179e-02	1.545050283313421369e-01
2.315789473684210176e+00	1.336545101880479243e-05	8.075225284219202104e-02	6.688680753303170856e-02	1.476524258262425504e-01
2.368421052631578760e+00	8.609094665553445293e-06	7.466887526968765676e-02	6.639770307894050927e-02	1.410751874432936981e-01
2.421052631578947345e+00	5.515443238933617602e-06	6.891267665682219989e-02	6.585993288779164179e-02	1.347781249878527987e-01
2.473684210526315486e+00	3.515100388763759181e-06	6.348334832007831996e-02	6.527624597823596109e-02	1.287631093987030573e-01
2.526315789473684070e+00	2.229009111935078082e-06	5.837777031554457208e-02	6.464938761392768907e-02	1.230293869385842009e-01
2.578947368421052211e+00	1.406638175665590548e-06	5.359041120852257867e-02	6.398208855363672620e-02	1.175739064003349793e-01
2.631578947368420796e+00	8.835403322790246924e-07	4.911370617162111318e-02	6.327705519940576839e-02	1.123916449113591537e-01
2.684210526315789380e+00	5.524820761540891580e-07	4.493841014603711104e-02	6.253696062538249834e-02	1.074759232534957670e-01
2.736842105263157521e+00	3.439772989419453508e-07	4.105392385419295159e-02	6.176443646500960616e-02	1.028187042965015008e-01
2.789473684210526105e+00	2.132704612366932536e-07	3.744859136896157986e-02	6.096206562997735084e-02	9.841087026940018023e-02
2.842105263157894690e+00	1.317007489435121522e-07	3.410996872724723905e-02	6.013237583088242022e-02	9.424247625887860469e-02
2.894736842105262831e+00	8.101537737270573875e-08	3.102506372891467717e-02	5.927783386668910443e-02	9.030297861098116052e-02
2.947368421052631415e+00	4.965137687527467325e-08	2.818054759426122033e-02	5.840084064784389212e-02	8.658143789348199393e-02
3.000000000000000000e+00	3.032079989134956161e-08	2.556293957391425967e-02	5.750372691626481209e-02	8.306669681097897384e-02
3.052631578947368141e+00	1.845246795590778167e-08	2.315876592551925281e-02	5.658874962420606253e-02	7.974753400219328214e-02
3.105263157894736281e+00	1.119256796148644518e-08	2.095469490311457558e-02	5.565808893331871537e-02	7.661279502900124327e-02
3.157894736842105310e+00	6.767397559865866363e-09	1.893764955935139938e-02	5.471384579488663275e-02	7.365150212163559806e-02
3.210526315789473450e+00	4.079282105055206209e-09	1.709490024910088196e-02	5.375804007225642306e-02	7.085294440063941157e-02
3.263157894736841591e+00	2.451701630445872006e-09	1.541413875604612585e-02	5.279260916681607907e-02	6.820675037456383483e-02
3.315789473684210620e+00	1.469343720000079246e-09	1.388353595177513160e-02	5.181940710949478612e-02	6.570294453061363560e-02
3.368421052631578760e+00	8.782124610758920145e-10	1.249178484860237123e-02	5.084020408056828116e-02	6.333198980738312389e-02
3.421052631578946901e+00	5.235319221122005475e-10	1.122813083116158336e-02	4.985668632161432967e-02	6.108481767630784265e-02
3.473684210526315930e+00	3.113146894053854448e-10	1.008239075477585303e-02	4.887045640461219753e-02	5.895284747070273640e-02
3.526315789473684070e+00	1.846770811884941350e-10	9.044962487063174655e-03	4.788303382451693929e-02	5.692799649625719660e-02
3.578947368421052211e+00	1.093014763506065245e-10	8.106826348358570425e-03	4.689585588304718416e-02	5.500268234070723045e-02
3.631578947368421240e+00	6.454759398955614027e-11	7.259539780851597540e-03	4.591027883290687422e-02	5.316981867830606473e-02
3.684210526315789380e+00	3.803778136446585641e-11	6.495226449399989221e-03	4.492757925322558854e-02	5.142280574066335208e-02
3.736842105263157521e+00	2.237021877655662514e-11	5.806560851733915708e-03	4.394895562855986176e-02	4.975551650266399339e-02
3.789473684210525661e+00	1.313054850050544529e-11	5.186749394460949195e-03	4.297553010541350221e-02	4.816227951300499494e-02
3.842105263157894690e+00	7.692891027174992798e-12	4.629508775613693991e-03	4.200835040182192281e-02	4.663785918512850653e-02
3.894736842105262831e+00	4.499101006170218328e-12	4.129042405699413602e-03	4.104839184714280387e-02	4.517743425734132429e-02
3.947368421052630971e+00	2.626791795780716270e-12	3.680015498087221230e-03	4.009655953075279278e-02	4.377657503146680645e-02
4.000000000000000000e+00	1.531166978757551032e-12	3.277529366614966629e-03	3.915369053989364162e-02	4.243121990803977450e-02
4.052631578947368141e+00	8.911456549971982189e-13	2.917095383690536132e-03	3.822055626840074882e-02	4.113765165298243626e-02
4.105263157894736281e+00	5.178873865656122907e-13	2.594608975874932930e-03	3.729786477949374734e-02	3.989247375588656636e-02
4.157894736842105310e+00	3.005472742421554484e-13	2.306323965781835461e-03	3.638626320720752400e-02	3.869258717328991071e-02
4.210526315789473450e+00	1.741848905425561513e-13	2.048827508760615694e-03	3.548634018238499416e-02	3.753516769131979430e-02
4.263157894736841591e+00	1.008223730812338306e-13	1.819015819840909785e-03	3.459862827042649996e-02	3.641764409036823275e-02
4.315789473684210620e+00	5.828808227986140808e-14	1.614070840306716138e-03	3.372360640921773928e-02	3.533767724958274820e-02
4.368421052631578760e+00	3.365936158767214882e-14	1.431437953503862269e-03	3.286170233680998920e-02	3.429314029034751660e-02
4.421052631578946901e+00	1.941606765499770875e-14	1.268804825539006408e-03	3.201329499952447477e-02	3.328209982508289339e-02
4.473684210526315042e+00	1.118848377491567712e-14	1.124081417821383910e-03	3.117871693217434681e-02	3.230279835000691990e-02
4.526315789473684070e+00	6.441103329850949340e-15	9.953811944207729273e-04	3.035825660307462856e-02	3.135363779750183905e-02
4.578947368421052211e+00	3.704692376212660867e-15	8.810035274241709551e-04	2.955216071740312742e-02	3.043316424483100135e-02
4.631578947368420351e+00	2.128972118435106620e-15	7.794172873869481370e-04	2.876063647333064466e-02	2.954005376071972000e-02
4.684210526315789380e+00	1.222464151622350818e-15	6.892455931291428112e-04	2.798385376610574779e-02	2.867309935923611358e-02
4.736842105263157521e+00	7.014106670621743785e-16	6.092516850927846925e-04	2.722194733602147088e-02	2.783119902111495791e-02
4.789473684210525661e+00	4.021608356287833360e-16	5.383258788647544979e-04	2.647501885685330306e-02	2.701334473571846001e-02
4.842105263157894690e+00	2.304299025628547083e-16	4.754735499221396920e-04	2.574313896196672724e-02	2.621861251188909586e-02
4.894736842105262831e+00	1.319500105076254623e-16	4.198040968587129660e-04	2.502634920587466436e-02	2.544615330273351100e-02
4.947368421052630971e+00	7.551458659429771932e-17	3.705208280121009379e-04	2.432466395952588567e-02	2.469518478753806104e-02
5.000000000000000000e+00	4.319384122671804994e-17	3.269117152824057215e-04	2.363807223808260527e-02	2.396498395336505577e-02
5.052631578947368141e+00	2.469451768507511973e-17	2.883409587918878917e-04	2.296653946037060037e-02	2.325488041916251233e-02
5.105263157894736281e+00	1.411187317551211482e-17	2.542413066880225736e-04	2.231000913956886905e-02	2.256425044625690740e-02
5.157894736842105310e+00	8.061044452734101112e-18	2.241070756727164663e-04	2.166840450505246388e-02	2.189251158072519007e-02
5.210526315789473450e+00	4.602959379630747251e-18	1.974878196043930499e-04	2.104163005560924157e-02	2.123911787521363947e-02
5.263157894736841591e+00	2.627473229214455813e-18	1.739825956454434390e-04	2.042957304453076744e-02	2.060355564017621322e-02
5.315789473684210620e+00	1.499375725221014787e-18	1.532347798118537661e-04	1.983210489731455570e-02	1.998533967712641177e-02
5.368421052631578760e+00	8.553993201002412351e-19	1.349273863384953926e-04	1.924908256293546283e-02	1.938400994927396218e-02
5.421052631578946901e+00	4.878972449650599453e-19	1.187788479313527703e-04	1.868034979982311980e-02	1.879912864775447334e-02
5.473684210526315042e+00	2.782295361934552369e-19	1.045392166784864561e-04	1.812573839785166716e-02	1.823027761453015552e-02
5.526315789473684070e+00	1.586380797122532024e-19	9.198674808759928277e-05	1.758506933777549686e-02	1.767705608586309790e-02
5.578947368421052211e+00	9.043874865193671358e-20	8.092483337252131420e-05	1.705815388967087814e-02	1.713907872304339802e-02
5.631578947368420351e+00	5.155344396831019462e-20	7.117924769461955281e-05	1.654479465203284941e-02	1.661597389972746530e-02
5.684210526315789380e+00	2.938526619632068623e-20	6.259568455594863561e-05	1.604478653325826579e-02	1.610738221781421106e-02
5.736842105263157521e+00	1.674876478383721723e-20	5.503754892302992993e-05	1.555791767730753741e-02	1.561295522623056681e-02
5.789473684210525661e+00	9.546170518393268744e-21	4.838398392215172849e-05	1.508397033538464230e-02	1.513235431930679345e-02
5.842105263157894690e+00	5.441022674808625993e-21	4.252810808210503692e-05	1.462272168551006883e-02	1.466524979359217287e-02
5.894736842105262831e+00	3.101331452677902496e-21	3.737544210455810906e-05	1.417394460188055663e-02	1.421132004398511540e-02
5.947368421052630971e+00	1.767840824925514886e-21	3.284250601491204804e-05	1.373740837592479780e-02	1.377025088193971174e-02
6.000000000000000000e+00	1.007804214729624112e-21	2.885556928847872427e-05	1.331287939096007650e-02	1.334173496024855694e-02
6.052631578947368141e+00	5.745894093019788168e-22	2.534953816118817681e-05	1.290012175235360180e-02	1.292547129051479018e-02
6.105263157894736281e+00	3.276405128075609583e-22	2.226696582476517919e-05	1.249889787507265509e-02	1.252116484089742070e-02
6.157894736842104422e+00	1.868555132666255022e-22	1.955717257843717994e-05	1.210896903048847874e-02	1.212852620306691456e-02
6.210526315789473450e+00	1.065840202014394957e-22	1.717546426861185733e-05	1.173009585427047322e-02	1.174727131853908584e-02
6.263157894736841591e+00	6.080865326929240962e-23	1.508243850054182846e-05	1.136203881717655351e-02	1.137712125567709454e-02
6.315789473684209732e+00	3.470042214481552814e-23	1.324336915838127097e-05	1.100455866050628791e-02	1.101780202966466844e-02
6.368421052631578760e+00	1.980655450214697911e-23	1.162766072856329165e-05	1.065741679794467676e-02	1.066904445867323907e-02
6.421052631578946901e+00	1.130827534180403807e-23	1.020836479268528410e-05	1.032037568548182724e-02	1.033058405027451054e-02
6.473684210526315042e+00	6.458107933946596288e-24	8.961751846376859703e-06	9.993199161044418605e-03	1.000216091289079547e-02
6.526315789473684070e+00	3.689297566672038385e-24	7.866932316162388001e-06	9.675652755431128973e-03	9.683519687747289481e-03
6.578947368421052211e+00	2.108236261668861020e-24	6.905521293009851254e-06	9.367503976091694565e-03	9.374409497384704817e-03
6.631578947368420351e+00	1.205145820177491537e-24	6.061342084780716701e-06	9.068522565238474817e-03	9.074583907323253637e-03
6.684210526315789380e+00	6.891471180971309301e-25	5.320164215498986056e-06	8.778480733730610955e-03	8.783800897946109423e-03
6.736842105263157521e+00	3.942243091070391795e-25	4.669471972269228055e-06	8.497153372115155007e-03	8.501822844087424114e-03
6.789473684210525661e+00	2.256009090167299982e-25	4.098260025538995384e-06	8.224318240160002555e-03	8.228416500185542840e-03
6.842105263157894690e+00	1.291549193981002386e-25	3.596853029582279671e-06	7.959756136159778020e-03	7.963352989189360562e-03
6.894736842105262831e+00	7.397078052639702072e-26	3.156746451661062031e-06	7.703251047244830813e-03	7.706407793696491530e-03
6.947368421052630971e+00	4.238331068375402486e-26	2.770466184058740603e-06	7.454590281871496284e-03	7.457360748055554683e-03
7.000000000000000000e+00	2.429523377647705182e-26	2.431444766543170992e-06	7.213564585621150098e-03	7.215996030387693792e-03
7.052631578947368141e+00	1.393300312592174078e-26	2.133912290957171288e-06	6.979968241385870950e-03	6.982102153676828654e-03
7.105263157894736281e+00	7.994136828449316557e-27	1.872800277494899474e-06	6.753599154969286422e-03	6.755471955246781721e-03
7.157894736842104422e+00	4.588885088683786655e-27	1.643657006414657708e-06	6.534258927083308813e-03	6.535902584089724188e-03
7.210526315789472562e+00	2.635463190265554024e-27	1.442572961909642473e-06	6.321752912674545241e-03	6.323195485636454866e-03
7.263157894736842479e+00	1.514349562588157556e-27	1.266115198775845025e-06	6.115890268468956829e-03	6.117156383667733330e-03
7.315789473684210620e+00	8.706023037531373112e-28	1.111269579380706508e-06	5.916483989578477480e-03	5.917595259157858688e-03
7.368421052631578760e+00	5.007753143160252626e-28	9.753899500406819122e-07	5.723350935970876636e-03	5.724326325920917058e-03
7.421052631578946901e+00	2.882041419443907416e-28	8.561534338826214725e-07	5.536311849561920302e-03	5.537168002995802689e-03
7.473684210526315042e+00	1.659573016230890938e-28	7.515211130552415396e-07	5.355191362649561020e-03	5.355942883762616728e-03
7.526315789473683182e+00	9.561716132263464201e-29	6.597034580940784225e-07	5.179817998369945498e-03	5.180477701828040300e-03
7.578947368421051323e+00	5.512175264309362082e-29	5.791299375024983336e-07	5.010024163818597651e-03	5.010603293756099932e-03
7.631578947368421240e+00	3.179523952371033611e-29	5.084223072612431722e-07	4.845646136443802765e-03	4.846154558751064600e-03
7.684210526315789380e+00	1.835089228805053290e-29	4.463711389666296500e-07	4.686524044284487607e-03	4.686970415423454689e-03
7.736842105263157521e+00	1.059771500634105098e-29	3.919151974780008877e-07	4.532501840591908124e-03	4.532893755789386449e-03
7.789473684210525661e+00	6.123942309068025745e-30	3.441233250883317504e-07	4.383427273342847992e-03	4.383771396667936193e-03
7.842105263157893802e+00	3.540931032003797943e-30	3.021785299994038323e-07	4.239151850121177477e-03	4.239454028651176189e-03
7.894736842105261942e+00	2.048683967358158678e-30	2.653640128923008069e-07	4.099530798816052903e-03	4.099796162828944941e-03
7.947368421052631859e+00	1.186061147304622451e-30	2.330508971743719863e-07	3.964423024556972680e-03	3.964656075454146833e-03
8.000000000000000000e+00	6.870956129053899271e-31	2.046874565403489439e-07	3.833691063279344620e-03	3.833895750735885274e-03
8.052631578947368141e+00	3.982983644460535824e-31	1.797896582334911971e-07	3.707201032289361969e-03	3.707380821947595193e-03
8.105263157894736281e+00	2.310384608723201499e-31	1.579328622165543139e-07	3.584822578172761499e-03	3.584980511034977987e-03
8.157894736842104422e+00	1.341057849068872691e-31	1.387445356987275069e-07	3.466428822368901840e-03	3.466567566904600346e-03
8.210526315789472562e+00	7.789349120240487589e-32	1.218978594153764229e-07	3.351896304710911927e-03	3.352018202570326844e-03
8.263157894736842479e+00	4.527392152386700286e-32	1.071061169885394397e-07	3.241104925210172658e-03	3.241212031327161177e-03
8.315789473684210620e+00	2.633244039618012048e-32	9.411777184399655837e-08	3.133937884346782270e-03	3.134032002118626158e-03
8.368421052631578760e+00	1.532614145722624536e-32	8.271214773535517062e-08	3.030281622105894263e-03	3.030364334253629784e-03
8.421052631578946901e+00	8.926389946835703419e-33	7.269563911167214084e-08	2.930025755984844767e-03	2.930098451623956452e-03
8.473684210526315042e+00	5.202626866059429250e-33	6.389838652714770370e-08	2.833063018178437302e-03	2.833126916564964598e-03
8.526315789473683182e+00	3.034420129315961227e-33	5.617136017448751275e-08	2.739289192133899722e-03	2.739345363494074051e-03
8.578947368421051323e+00	1.771076308520579290e-33	4.938380155539251561e-08	2.648603048652921343e-03	2.648652432454476346e-03
8.631578947368421240e+00	1.034450255446666764e-33	4.342097939629941121e-08	2.560906281703790883e-03	2.560949702683187109e-03
8.684210526315789380e+00	6.046372333387614092e-34	3.818222127420505761e-08	2.476103444093919088e-03	2.476141626315193130e-03
8.736842105263157521e+00	3.536675295376498233e-34	3.357918712510439313e-08	2.394101883140235896e-03	2.394135462327360783e-03
8.789473684210525661e+00	2.070201060988986975e-34	2.953435494371899737e-08	2.314811676464023204e-03	2.314841210818967092e-03
8.842105263157893802e+00	1.212687328620572201e-34	2.597969261660696732e-08	2.238145568025095688e-03	2.238171547717712501e-03
8.894736842105261942e+00	7.108958744362237622e-35	2.285549302205942810e-08	2.164018904500733618e-03	2.164041759993756090e-03
8.947368421052631859e+00	4.170477539140488104e-35	2.010935233255387804e-08	2.092349572104562801e-03	2.092369681456895426e-03
9.000000000000000000e+00	2.448442711577783910e-35	1.769527391615307076e-08	2.023057933932002461e-03	2.023075629205918751e-03
9.052631578947368141e+00	1.438534023078342866e-35	1.557288239334210145e-08	1.956066767910451601e-03	1.956082340792844945e-03
9.105263157894736281e+00	8.458200160180890606e-36	1.370673430188183052e-08	1.891301205424316192e-03	1.891314912158618229e-03
9.157894736842104422e+00	4.976969095253176058e-36	1.206571348640511124e-08	1.828688670677619749e-03	1.828700736391106240e-03
9.210526315789472562e+00	2.930775615453388379e-36	1.062250078981195711e-08	1.768158820850690297e-03	1.768169443351480085e-03
9.263157894736840703e+00	1.727158721127992693e-36	9.353108904953914623e-09	1.709643487099903438e-03	1.709652840208808434e-03
9.315789473684210620e+00	1.018627371792035166e-36	8.236474369349749619e-09	1.653076616444656890e-03	1.653084852919025965e-03
9.368421052631578760e+00	6.012196219981592246e-37	7.254099671984739624e-09	1.598394214579543964e-03	1.598401468679216042e-03
9.421052631578946901e+00	3.551296288062547674e-37	6.389739306435694384e-09	1.545534289644644958e-03	1.545540679383951418e-03
9.473684210526315042e+00	2.099316005255409475e-37	5.629124363477890067e-09	1.494436796982196629e-03	1.494442426106560098e-03
9.526315789473683182e+00	1.241958297359346043e-37	4.959720921927251703e-09	1.445043584903569611e-03	1.445048544624491548e-03
9.578947368421051323e+00	7.353186552989288628e-38	4.370518080239295542e-09	1.397298341486104094e-03	1.397302712004184566e-03
9.631578947368421240e+00	4.356969981372831556e-38	3.851841983323162478e-09	1.351146542415644853e-03	1.351150394257628245e-03
9.684210526315789380e+00	2.583657568232739456e-38	3.395192647951710298e-09	1.306535399887564413e-03	1.306538795080212272e-03
9.736842105263157521e+00	1.533301926449516809e-38	2.993100783821551366e-09	1.263413812575016294e-03	1.263416805675800225e-03
9.789473684210525661e+00	9.106754920750679887e-39	2.639002152482946338e-09	1.221732316671079663e-03	1.221734955673232318e-03
9.842105263157893802e+00	5.413070791911598850e-39	2.327127309031649660e-09	1.181443038008039761e-03	1.181445365135348757e-03
9.894736842105261942e+00	3.220094828581070301e-39	2.052404836820278969e-09	1.142499645255020367e-03	1.142501697659857162e-03
9.947368421052630083e+00	1.917075765268913901e-39	1.810376418121296313e-09	1.104857304192770036e-03	1.104859114569188040e-03
1.000000000000000000e+01	1.142237137677036462e-39	1.597122287668884708e-09	1.068472633062153478e-03	1.068474230184440982e-03
1.005263157894736814e+01	6.811148373814256752e-40	1.409195794863997897e-09	1.033303658981299606e-03	1.033305068177094600e-03
1.010526315789473628e+01	4.064733844310372187e-40	1.243565957235350709e-09	9.993097754244892501e-04	9.993110189904464910e-04
1.015789473684210442e+01	2.427684232960396753e-40	1.097567025231687549e-09	9.664517007542588805e-04	9.664527983212841018e-04
1.021052631578947256e+01	1.451112755414938562e-40	9.688541989579665792e-10	9.346914377969997969e-04	9.346924066511988136e-04
1.026315789473684070e+01	8.680795568527952835e-41	8.553647431490219491e-10	9.039922344509016732e-04	9.039930898156447927e-04
1.031578947368421062e+01	5.197180484332676230e-41	7.552838393315132077e-10	8.743185453139690156e-04	8.743193005978083928e-04
1.036842105263157876e+01	3.114056078995140648e-41	6.670145953652055675e-10	8.456359943190565245e-04	8.456366613336518826e-04
1.042105263157894690e+01	1.867393507521580364e-41	5.891517037856033452e-10	8.179113383616505974e-04	8.179119275133543655e-04
1.047368421052631504e+01	1.120718231258313008e-41	5.204583028261949693e-10	7.911124319056466207e-04	7.911129523639493779e-04
1.052631578947368318e+01	6.731449095714677328e-42	4.598456487638175845e-10	7.652081925515402195e-04	7.652086523971889749e-04
1.057894736842105132e+01	4.046434921335611180e-42	4.063552562518643290e-10	7.401685675508923833e-04	7.401689739061485763e-04
1.063157894736842124e+01	2.434381936645185078e-42	3.591432054167705786e-10	7.159645012504555622e-04	7.159648603936609717e-04
1.068421052631578938e+01	1.465741229506003866e-42	3.174663514214529266e-10	6.925679034489046074e-04	6.925682209152559917e-04
1.073684210526315752e+01	8.832396577764539313e-43	2.806702045847973190e-10	6.699516186487016129e-04	6.699518993189062469e-04
1.078947368421052566e+01	5.326632039916733778e-43	2.481782775489737390e-10	6.480893961855930347e-04	6.480896443638705512e-04
1.084210526315789380e+01	3.214991993588304801e-43	2.194827208972252531e-10	6.269558612175659068e-04	6.269560807002868587e-04
1.089473684210526194e+01	1.942049577762671754e-43	1.941360904745621958e-10	6.065264865554847312e-04	6.065266806915751811e-04
1.094736842105263008e+01	1.174070233439229040e-43	1.717441088295842308e-10	5.867775653169694751e-04	5.867777370610783184e-04
1.100000000000000000e+01	7.103645724556940066e-44	1.519593000080215009e-10	5.676861843854609730e-04	5.676863363447610424e-04
1.105263157894736814e+01	4.301520942570109384e-44	1.344753916778123627e-10	5.492301986560915207e-04	5.492303331314831718e-04
1.110526315789473628e+01	2.606851998111345905e-44	1.190223915053275672e-10	5.313882060502140431e-04	5.313883250726054866e-04
1.115789473684210442e+01	1.581118155924842223e-44	1.053622560555882129e-10	5.141395232802512070e-04	5.141396286425072362e-04
1.121052631578947256e+01	9.597671946085336628e-45	9.328508045133454327e-11	4.974641623469459786e-04	4.974642556320263767e-04
1.126315789473684070e+01	5.830705253170590838e-45	8.260574576759246541e-11	4.813428077509021900e-04	4.813428903566479471e-04
1.131578947368421062e+01	3.545111094533778865e-45	7.316096881001485615e-11	4.657567944005767914e-04	4.657568675615456110e-04
1.136842105263157876e+01	2.157208525405682952e-45	6.480670565844742382e-11	4.506880861991662728e-04	4.506881510058719019e-04
1.142105263157894690e+01	1.313735227464665465e-45	5.741586626692065519e-11	4.361192552927422444e-04	4.361193127086085224e-04
1.147368421052631504e+01	8.007130444655603710e-46	5.087630259898847555e-11	4.220334619625139673e-04	4.220335128388165956e-04
1.152631578947368318e+01	4.884264609225092323e-46	4.508903733139012085e-11	4.084144351440940532e-04	4.084144802331313748e-04
1.157894736842105132e+01	2.981772806707117104e-46	3.996670415743390862e-11	3.952464535569849145e-04	3.952464935236890686e-04
1.163157894736842124e+01	1.821809004477566099e-46	3.543217423207013694e-11	3.825143274277337745e-04	3.825143628599080047e-04
1.168421052631578938e+01	1.113996672602115740e-46	3.141734638353266886e-11	3.702033807905029091e-04	3.702034122078493353e-04
1.173684210526315752e+01	6.817380057432729877e-47	2.786208142362581710e-11	3.582994343490269258e-04	3.582994622111083287e-04
1.178947368421052566e+01	4.175451771470714719e-47	2.471326326664003646e-11	3.467887888842621151e-04	3.467888135975253977e-04
1.184210526315789380e+01	2.559420035119847572e-47	2.192397165541172624e-11	3.356582091922681805e-04	3.356582311162398247e-04
1.189473684210526194e+01	1.570115294721211204e-47	1.945275312786027108e-11	3.248949085372387110e-04	3.248949279899918129e-04
1.194736842105263008e+01	9.639913790800813592e-48	1.726297846923972903e-11	3.144865336048542561e-04	3.144865508678327377e-04
1.200000000000000000e+01	5.923332462259606993e-48	1.532227631170650631e-11	3.044211499413998771e-04	3.044211652636762025e-04
1.205263157894736814e+01	3.642588673073680530e-48	1.360203378737331224e-11	2.946872278644860343e-04	2.946872414665198132e-04
1.210526315789473628e+01	2.241841566154285007e-48	1.207695623482284259e-11	2.852736288314572334e-04	2.852736409084134762e-04
1.215789473684210442e+01	1.380861574501448141e-48	1.072467892041316242e-11	2.761695922519089106e-04	2.761696029765878138e-04
1.221052631578947256e+01	8.512271816792617889e-49	9.525424580803348356e-12	2.673647227310298863e-04	2.673647322564544435e-04
1.226315789473684070e+01	5.251587280419672782e-49	8.461701336033349953e-12	2.588489777308444198e-04	2.588489861925458114e-04
1.231578947368421062e+01	3.242538189882535079e-49	7.518036175732335910e-12	2.506126556366423540e-04	2.506126631546785151e-04
1.236842105263157876e+01	2.003681313958816618e-49	6.680739795397745949e-12	2.426463842163267305e-04	2.426463908970665135e-04
1.242105263157894690e+01	1.239141347554546950e-49	5.937699064844781072e-12	2.349411094605997766e-04	2.349411153982988666e-04
1.247368421052631504e+01	7.669398531893273444e-50	5.278193855218213510e-12	2.274880847922529457e-04	2.274880900704468161e-04
1.252631578947368318e+01	4.750612555406942337e-50	4.692735341772534670e-12	2.202788606331776465e-04	2.202788653259129691e-04
1.257894736842105132e+01	2.945000333168749148e-50	4.172923243476687499e-12	2.133052743179150951e-04	2.133052784908383325e-04
1.263157894736841946e+01	1.827124259105796783e-50	3.711319762998412515e-12	2.065594403429240017e-04	2.065594440542437731e-04
1.268421052631578938e+01	1.134481394749882142e-50	3.301338256861514826e-12	2.000337409410354015e-04	2.000337442423736625e-04
1.273684210526315752e+01	7.049734784386807904e-51	2.937144899843198933e-12	1.937208169708062541e-04	1.937208199079511390e-04
1.278947368421052566e+01	4.384234999572985459e-51	2.613571813907098821e-12	1.876135591108157451e-04	1.876135617243875390e-04
1.284210526315789380e+01	2.728726721224709208e-51	2.326040313508037344e-12	1.817050993491710570e-04	1.817051016752113776e-04
1.289473684210526194e+01	1.699694834086867978e-51	2.070493078931699063e-12	1.759888027588165564e-04	1.759888048293096390e-04
1.294736842105263008e+01	1.059561247365880923e-51	1.843334210074173291e-12	1.704582595494645082e-04	1.704582613927987228e-04
1.300000000000000000e+01	6.610356444370480151e-52	1.641376237004018454e-12	1.651072773872498916e-04	1.651072790286261356e-04
1.305263157894736814e+01	4.127308029536632880e-52	1.461793272814116511e-12	1.599298739734501763e-04	1.599298754352434821e-04
1.310526315789473628e+01	2.579001299933676526e-52	1.302079590431084012e-12	1.549202698738937002e-04	1.549202711759732653e-04
1.315789473684210442e+01	1.612792103379055224e-52	1.160012989767721031e-12	1.500728815908820651e-04	1.500728827508950687e-04
1.321052631578947256e+01	1.009361720714774883e-52	1.033622396250893301e-12	1.453823148697280267e-04	1.453823159033504331e-04
1.326315789473684070e+01	6.322026987605504678e-53	9.211591975387636969e-13	1.408433582322421082e-04	1.408433591534013346e-04
1.331578947368420884e+01	3.962838594576340072e-53	8.210718832204923782e-13	1.364509767296992189e-04	1.364509775507711077e-04
1.336842105263157876e+01	2.485972895697405315e-53	7.319836033963770745e-13	1.322003059080854718e-04	1.322003066400690644e-04
1.342105263157894690e+01	1.560722880480555552e-53	6.526723070943150281e-13	1.280866459786142886e-04	1.280866466312866221e-04
1.347368421052631504e+01	9.806048502224298516e-54	5.820531612039799763e-13	1.241054561867265557e-04	1.241054567687797060e-04
1.352631578947368318e+01	6.165957554526744881e-54	5.191629856447453506e-13	1.202523493729844002e-04	1.202523498921473870e-04
1.357894736842105132e+01	3.880115864998354274e-54	4.631464713816130013e-13	1.165230867195075199e-04	1.165230871826539952e-04
1.363157894736841946e+01	2.443576484553418695e-54	4.132439751593346423e-13	1.129135726757408346e-04	1.129135730889848044e-04
1.368421052631578938e+01	1.540081352159849929e-54	3.687807088708868576e-13	1.094198500575927743e-04	1.094198504263734775e-04
1.373684210526315752e+01	9.713981393538834364e-55	3.291571626932581594e-13	1.060380953141405085e-04	1.060380956432976744e-04
1.378947368421052566e+01	6.131774056211107744e-55	2.938406198469145892e-13	1.027646139562782399e-04	1.027646142501188753e-04
1.384210526315789380e+01	3.873554557476226472e-55	2.623576373607763791e-13	9.959583614188145210e-05	9.959583640423909259e-05
1.389473684210526194e+01	2.448878558821858112e-55	2.342873818123823040e-13	9.652831241221986784e-05	9.652831264650724304e-05
1.394736842105263008e+01	1.549381027506447455e-55	2.092557218911827438e-13	9.355870957451850134e-05	9.355870978377422336e-05
1.400000000000000000e+01	9.810293535370998722e-56	1.869299910053640775e-13	9.068380672574688614e-05	9.068380691267687965e-05
1.405263157894736814e+01	6.216385229172867874e-56	1.670143431948625216e-13	8.790049141284274564e-05	8.790049157985708366e-05
1.410526315789473628e+01	3.942079218262054237e-56	1.492456344836095358e-13	8.520575592476907771e-05	8.520575607401471093e-05
1.415789473684210442e+01	2.501748460054138903e-56	1.333897696399491443e-13	8.259669371192458092e-05	8.259669384531434012e-05
1.421052631578947256e+01	1.588883857569992432e-56	1.192384612368657715e-13	8.007049592858691742e-05	8.007049604782538526e-05
1.426315789473684070e+01	1.009881066559177531e-56	1.066063540212866729e-13	7.762444809420671944e-05	7.762444820081306645e-05
1.431578947368420884e+01	6.423581170201021472e-57	9.532847300806745933e-14	7.525592686949661003e-05	7.525592696482507249e-05
1.436842105263157876e+01	4.088956132467122589e-57	8.525795849293357898e-14	7.296239694342021478e-05	7.296239702867817378e-05
1.442105263157894690e+01	2.604805323326981715e-57	7.626405540338175541e-14	7.074140802727692939e-05	7.074140810354098414e-05
1.447368421052631504e+01	1.660599897376450044e-57	6.823032814160101927e-14	6.859059195223730118e-05	6.859059202046762112e-05
1.452631578947368318e+01	1.059451274900393405e-57	6.105307537668183737e-14	6.650765986678635331e-05	6.650765992783943105e-05
1.457894736842105132e+01	6.764294999922137444e-58	5.463992216465785388e-14	6.449039953065084641e-05	6.449039958529077343e-05
1.463157894736841946e+01	4.322042005816771689e-58	4.890856935909002882e-14	6.253667270191049139e-05	6.253667275081905468e-05
1.468421052631578938e+01	2.763628346979432243e-58	4.378568256106174673e-14	6.064441261409176943e-05	6.064441265787745035e-05
1.473684210526315752e+01	1.768454216880839821e-58	3.920590488039318389e-14	5.881162154015773035e-05	5.881162157936363965e-05
1.478947368421052566e+01	1.132480788330363105e-58	3.511097957001980368e-14	5.703636844040671793e-05	5.703636847551769726e-05
1.484210526315789380e+01	7.257549654640313964e-59	3.144897018008494482e-14	5.531678669139432987e-05	5.531678672284330117e-05
1.489473684210526194e+01	4.654474403157260581e-59	2.817356728090028877e-14	5.365107189309264670e-05	5.365107192126621614e-05
1.494736842105263008e+01	2.987253231233997131e-59	2.524347204587106375e-14	5.203747975158899724e-05	5.203747977683246964e-05
1.500000000000000000e+01	1.918640017157142453e-59	2.262184808517523137e-14	5.047432403472506895e-05	5.047432405734692017e-05
1.505263157894736636e+01	1.233202291001854437e-59	2.027583389494804843e-14	4.895997459815694847e-05	4.895997461843278270e-05
1.510526315789473628e+01	7.932202839576678790e-60	1.817610914944827028e-14	4.749285547941042699e-05	4.749285549758653431e-05
1.515789473684210265e+01	5.105887711955152808e-60	1.629650882795605788e-14	4.607144305758228064e-05	4.607144307387878797e-05
1.521052631578947256e+01	3.289015815491275574e-60	1.461367984537526397e-14	4.469426427642042522e-05	4.469426429103410847e-05
1.526315789473684248e+01	2.120201854355597802e-60	1.310677545564258991e-14	4.335989492859111541e-05	4.335989494169789317e-05
1.531578947368420884e+01	1.367742350306422722e-60	1.175718322895399340e-14	4.206695799902392059e-05	4.206695801078110382e-05
1.536842105263157876e+01	8.829711297202721580e-61	1.054828287536882775e-14	4.081412206528342416e-05	4.081412207583170841e-05
1.542105263157894512e+01	5.704310075787035462e-61	9.465230605370705527e-15	3.960009975299914192e-05	3.960009976246436919e-05
1.547368421052631504e+01	3.687851656908521579e-61	8.494767088704220541e-15	3.842364624444980718e-05	3.842364625294457863e-05
1.552631578947368496e+01	2.385924753746505902e-61	7.625046401554579963e-15	3.728355783845514520e-05	3.728355784608019001e-05
1.557894736842105132e+01	1.544729023538289781e-61	6.845483643774149884e-15	3.617867055980647127e-05	3.617867056665195438e-05
1.563157894736842124e+01	1.000827926712071186e-61	6.146619166566615270e-15	3.510785881651371475e-05	3.510785882266033469e-05
1.568421052631578760e+01	6.488993653755064510e-62	5.519997580603080420e-15	3.407003410321542044e-05	3.407003410873541896e-05
1.573684210526315752e+01	4.210225798361648279e-62	4.958059918246145233e-15	3.306414374915067205e-05	3.306414375410872858e-05
1.578947368421052388e+01	2.733649369943714651e-62	4.454047504381150771e-15	3.208916970914948129e-05	3.208916971360352611e-05
1.584210526315789380e+01	1.776187829859628293e-62	4.001916250844846403e-15	3.114412739614888590e-05	3.114412740015080487e-05
1.589473684210526372e+01	1.154896078199841067e-62	3.596260231958322490e-15	3.022806455379683350e-05	3.022806455739309483e-05
1.594736842105263008e+01	7.514569998664439957e-63	3.232243525196459888e-15	2.934006016775215226e-05	2.934006017098439610e-05
1.600000000000000000e+01	4.892962054981321831e-63	2.905539413421444741e-15	2.847922341433907113e-05	2.847922341724461098e-05
1.605263157894736636e+01	3.188198265156389310e-63	2.612276144924235652e-15	2.764469264526366960e-05	2.764469264787594292e-05
1.610526315789473628e+01	2.078853225222833654e-63	2.348988536202970876e-15	2.683563440713626660e-05	2.683563440948525498e-05
1.615789473684210265e+01	1.356458902161725155e-63	2.112574781208078016e-15	2.605124249459856759e-05	2.605124249671114230e-05
1.621052631578947256e+01	8.857130242592568908e-64	1.900257900806111539e-15	2.529073703588565822e-05	2.529073703778591566e-05
1.626315789473684248e+01	5.787383638291200471e-64	1.709551328456493748e-15	2.455336360970086795e-05	2.455336361141042100e-05
1.631578947368420884e+01	3.784196113053126038e-64	1.538228183422130556e-15	2.383839239231686893e-05	2.383839239385509431e-05
1.636842105263157876e+01	2.476089803320968679e-64	1.384293832026413230e-15	2.314511733385396316e-05	2.314511733523825894e-05
1.642105263157894512e+01	1.621286671895195691e-64	1.245961381212179034e-15	2.247285536272699576e-05	2.247285536397295751e-05
1.647368421052631504e+01	1.062314644868228565e-64	1.121629787559270555e-15	2.182094561727978635e-05	2.182094561840141383e-05
1.652631578947368496e+01	6.965394695597001503e-65	1.009864299524248658e-15	2.118874870367021593e-05	2.118874870468008249e-05
1.657894736842105132e+01	4.570216458136131524e-65	9.093789814482158801e-16	2.057564597909174639e-05	2.057564598000112435e-05
1.663157894736842124e+01	3.000720578864496649e-65	8.190210952737020403e-16	1.998103885945598773e-05	1.998103886027501099e-05
1.668421052631578760e+01	1.971566189457891683e-65	7.377571402869725139e-16	1.940434815068828398e-05	1.940434815142603951e-05
1.673684210526315752e+01	1.296263988948112878e-65	6.646603728992229490e-16	1.884501340281841266e-05	1.884501340348307264e-05
1.678947368421052388e+01	8.528469702484035400e-66	5.988996477951428350e-16	1.830249228607756605e-05	1.830249228667646578e-05
1.684210526315789380e+01	5.614920314418859009e-66	5.397294389733962364e-16	1.777625998823912214e-05	1.777625998877885153e-05
1.689473684210526372e+01	3.699220222134001590e-66	4.864809145166805049e-16	1.726580863246851585e-05	1.726580863295499736e-05
1.694736842105263008e+01	2.438766105936494121e-66	4.385539525665602129e-16	1.677064671497290865e-05	1.677064671541146504e-05
1.700000000000000000e+01	1.608876696999526557e-66	3.954099981272250810e-16	1.629029856176453266e-05	1.629029856215994120e-05
1.705263157894736636e+01	1.062104604234882642e-66	3.565656711436655773e-16	1.582430380387896840e-05	1.582430380423553200e-05
1.710526315789473628e+01	7.016217019146497030e-67	3.215870459438136037e-16	1.537221687040784336e-05	1.537221687072942789e-05
1.715789473684210265e+01	4.637983523429939830e-67	2.900845307276409061e-16	1.493360649873268955e-05	1.493360649902277461e-05
1.721052631578947256e+01	3.067927755027884761e-67	2.617082834454862110e-16	1.450805526136491225e-05	1.450805526162662171e-05
1.726315789473684248e+01	2.030720107285612270e-67	2.361441072365294086e-16	1.409515910881738389e-05	1.409515910905352651e-05
1.731578947368420884e+01	1.345065080970925574e-67	2.131097746856656193e-16	1.369452692795675408e-05	1.369452692816986418e-05
1.736842105263157876e+01	8.915056326368651719e-68	1.923517355858149791e-16	1.330578011529951987e-05	1.330578011549187088e-05
1.742105263157894512e+01	5.912780064393844450e-68	1.736421677342932189e-16	1.292855216473961804e-05	1.292855216491326149e-05
1.747368421052631504e+01	3.924148878421968739e-68	1.567763346104189709e-16	1.256248826920642797e-05	1.256248826936320361e-05
1.752631578947368496e+01	2.606061265412503353e-68	1.415702176342715573e-16	1.220724493577671888e-05	1.220724493591829027e-05
1.757894736842105132e+01	1.731842686289413008e-68	1.278583941444780695e-16	1.186248961377445815e-05	1.186248961390231608e-05
1.763157894736842124e+01	1.151638594439153293e-68	1.154921353004503610e-16	1.152790033541293813e-05	1.152790033552843107e-05
1.768421052631578760e+01	7.663148012097066472e-69	1.043377008529798330e-16	1.120316536854668724e-05	1.120316536865102645e-05
1.773684210526315752e+01	5.102473174192690718e-69	9.427481017130765193e-17	1.088798288111744856e-05	1.088798288121172333e-05
1.778947368421052388e+01	3.399664349410120644e-69	8.519527109713109227e-17	1.058206061689153282e-05	1.058206061697672909e-05
1.784210526315789380e+01	2.266587186556263331e-69	7.700175014492901950e-17	1.028511558210092142e-05	1.028511558217792349e-05
1.789473684210526372e+01	1.512130169612995101e-69	6.960666930824961667e-17	9.996873742613717501e-06	9.996873742683324974e-06
1.794736842105263008e+01	1.009451767744430630e-69	6.293121628627983328e-17	9.717069731272167033e-06	9.717069731335098193e-06
1.800000000000000000e+01	6.743120153257034937e-70	5.690445633391000938e-17	9.445446565050056740e-06	9.445446565106960414e-06
1.805263157894736636e+01	4.507278993694964850e-70	5.146253517933008104e-17	9.181755371691966534e-06	9.181755371743428868e-06
1.810526315789473628e+01	3.014709634172027832e-70	4.654796356226780265e-17	8.925755125510364356e-06	8.925755125556912204e-06
1.815789473684210265e+01	2.017684836768562862e-70	4.210897493703453517e-17	8.677212392026317913e-06	8.677212392068427309e-06
1.821052631578947256e+01	1.351254816412043265e-70	3.809894877063992661e-17	8.435901081151227560e-06	8.435901081189325408e-06
1.826315789473684248e+01	9.055168870988797222e-71	3.447589265831414219e-17	8.201602208617409862e-06	8.201602208651885797e-06
1.831578947368420884e+01	6.071982610940793916e-71	3.120197718715194780e-17	7.974103665375822247e-06	7.974103665407025247e-06
1.836842105263157876e+01	4.074163407224113409e-71	2.824311811202090559e-17	7.753199994687996080e-06	7.753199994716239546e-06
1.842105263157894512e+01	2.735392313196191720e-71	2.556860097451973032e-17	7.538692176650502584e-06	7.538692176676071121e-06
1.847368421052631504e+01	1.837694645423089546e-71	2.315074380265370077e-17	7.330387419897145472e-06	7.330387419920295730e-06
1.852631578947368141e+01	1.235375328370326522e-71	2.096459398240944026e-17	7.128098960234965274e-06	7.128098960255930187e-06
1.857894736842105132e+01	8.309897021609105356e-72	1.898765579829607752e-17	6.931645865977418088e-06	6.931645865996405179e-06
1.863157894736842124e+01	5.593231612564332101e-72	1.719964550311231269e-17	6.740852849746576188e-06	6.740852849763775192e-06
1.868421052631578760e+01	3.767035469345915368e-72	1.558227110238367556e-17	6.555550086524269305e-06	6.555550086539851323e-06
1.873684210526315752e+01	2.538666553743434697e-72	1.411903432998495294e-17	6.375573037739553697e-06	6.375573037753672889e-06
1.878947368421052388e+01	1.711906191307363497e-72	1.279505255211751462e-17	6.200762281187316957e-06	6.200762281200112237e-06
1.884210526315789380e+01	1.155106207742486530e-72	1.159689857023313405e-17	6.030963346580026313e-06	6.030963346591622194e-06
1.889473684210526372e+01	7.798854769508798381e-73	1.051245650256889527e-17	5.866026556541303624e-06	5.866026556551816150e-06
1.894736842105263008e+01	5.268730873067159041e-73	9.530792111229069688e-18	5.705806872856750969e-06	5.705806872866281784e-06
1.900000000000000000e+01	3.561613376398337366e-73	8.642036109573833677e-18	5.550163747803776374e-06	5.550163747812418651e-06
1.905263157894736636e+01	2.409086634886272328e-73	7.837279135010727575e-18	5.398960980388594801e-06	5.398960980396432397e-06
1.910526315789473628e+01	1.630505471321897187e-73	7.108477207054214617e-18	5.252066577323966666e-06	5.252066577331074967e-06
1.915789473684210265e+01	1.104220011226163013e-73	6.448366611303636557e-18	5.109352618587449976e-06	5.109352618593897590e-06
1.921052631578947256e+01	7.482587282127346515e-74	5.850387258267450019e-18	4.970695127405534295e-06	4.970695127411384751e-06
1.926315789473684248e+01	5.073528573678481211e-74	5.308613663061852375e-18	4.835973944513867233e-06	4.835973944519176436e-06
1.931578947368420884e+01	3.442150764527558870e-74	4.817692779059936560e-18	4.705072606549422000e-06	4.705072606554239923e-06
1.936842105263157876e+01	2.336740271946048385e-74	4.372787996666129787e-18	4.577878228435150517e-06	4.577878228439523748e-06
1.942105263157894512e+01	1.587271053410562209e-74	3.969528688431261182e-18	4.454281389622826717e-06	4.454281389626795913e-06
1.947368421052631504e+01	1.078825414474546280e-74	3.603964744554812987e-18	4.334176024063598833e-06	4.334176024067202958e-06
1.952631578947368141e+01	7.336855818924349627e-75	3.272525599219809264e-18	4.217459313781694483e-06	4.217459313784966572e-06
1.957894736842105132e+01	4.992601104708281498e-75	2.971983298791163458e-18	4.104031585929082192e-06	4.104031585932054431e-06
1.963157894736842124e+01	3.399391210102356061e-75	2.699419208334069413e-18	3.993796213205053457e-06	3.993796213207752951e-06
1.968421052631578760e+01	2.315965835645141621e-75	2.452193993673098439e-18	3.886659517527300024e-06	3.886659517529752184e-06
1.973684210526315752e+01	1.578771225648700321e-75	2.227920552813362378e-18	3.782530676845344063e-06	3.782530676847572183e-06
1.978947368421052388e+01	1.076865937794217227e-75	2.024439603415899255e-18	3.681321634991352681e-06	3.681321634993377090e-06
1.984210526315789380e+01	7.349516923451292717e-76	1.839797662531320042e-18	3.582947014466302761e-06	3.582947014468142517e-06
1.989473684210526372e+01	5.018916836685255553e-76	1.672227181308772485e-18	3.487324032063437669e-06	3.487324032065110136e-06
1.994736842105263008e+01	3.429371953923330732e-76	1.520128621214327768e-18	3.394372417234073167e-06	3.394372417235593168e-06
2.000000000000000000e+01	2.344616995881194792e-76	1.382054279689113489e-18	3.304014333104034967e-06	3.304014333105416902e-06
