# Supplementary material for: Real-time single-molecule 3D tracking in E. coli based on cross-entropy minimization
Source: Nat Commun. 2023 Mar 11;14:1336. doi: 10.1038/s41467-023-36879-1 (PMC10008558; doi:10.1038/s41467-023-36879-1)
Supplement: Supplementary file 3 — Source Data [file 41467_2023_36879_MOESM3_ESM.zip › SourceData/Sup_Fig_17_TriggerFactor/Fig_data/20220106_EXP-22-BL9417/Hist_Bin_Den_Mutant.csv]

D[um2s-1]	Density
-9.736842105263158187e-01	2.202132591562357567e-03
-9.210526315789473450e-01	0.000000000000000000e+00
-8.684210526315789824e-01	0.000000000000000000e+00
-8.157894736842105088e-01	2.202132591562357567e-03
-7.631578947368421462e-01	4.404265183124715134e-03
-7.105263157894736725e-01	4.404265183124706461e-03
-6.578947368421053099e-01	2.202132591562353230e-03
-6.052631578947368363e-01	2.202132591562357567e-03
-5.526315789473684736e-01	4.404265183124715134e-03
-5.000000000000000000e-01	4.404265183124706461e-03
-4.473684210526315819e-01	6.606397774687058390e-03
-3.947368421052631637e-01	8.808530366249430268e-03
-3.421052631578948011e-01	1.321279554937414627e-02
-2.894736842105263830e-01	1.761706073249882584e-02
-2.368421052631579093e-01	3.523412146499765168e-02
-1.842105263157894912e-01	1.541492814093650167e-02
-1.315789473684211286e-01	3.303198887343536394e-02
-7.894736842105271046e-02	3.523412146499765168e-02
-2.631578947368423682e-02	4.404265183124705940e-02
2.631578947368418131e-02	4.844691701437186387e-02
7.894736842105254393e-02	6.386184515530836381e-02
1.315789473684210176e-01	9.909596662030567549e-02
1.842105263157894912e-01	8.588317107093193514e-02
2.368421052631578538e-01	6.386184515530836381e-02
2.894736842105262165e-01	1.035002318034308061e-01
3.421052631578945791e-01	1.233194251274920133e-01
3.947368421052630527e-01	1.277236903106162003e-01
4.473684210526315264e-01	1.255215577190543774e-01
4.999999999999998890e-01	1.365322206768661839e-01
5.526315789473683626e-01	1.387343532684279512e-01
6.052631578947368363e-01	1.233194251274920133e-01
6.578947368421051989e-01	1.739684747334262482e-01
7.105263157894735615e-01	1.145108947612425987e-01
7.631578947368419241e-01	1.541492814093650132e-01
8.157894736842103978e-01	1.585535465924890752e-01
8.684210526315788714e-01	1.607556791840521193e-01
9.210526315789472340e-01	1.783727399165509764e-01
9.736842105263157077e-01	1.849791376912372498e-01
1.026315789473684070e+00	1.871812702828011821e-01
1.078947368421052433e+00	1.871812702827996000e-01
1.131578947368421018e+00	1.717663421418631764e-01
1.184210526315789380e+00	2.202132591562366848e-01
1.236842105263157743e+00	1.915855354659243004e-01
1.289473684210526327e+00	1.761706073249878490e-01
1.342105263157894690e+00	1.651599443671775136e-01
1.394736842105263053e+00	1.717663421418631764e-01
1.447368421052631415e+00	1.607556791840527854e-01
1.499999999999999778e+00	2.025961984237360514e-01
1.552631578947368363e+00	2.334260547056088986e-01
1.605263157894736725e+00	2.114047287899872285e-01
1.657894736842105088e+00	2.202132591562348252e-01
1.710526315789473450e+00	2.378303198887356251e-01
1.763157894736841813e+00	2.290217895224842259e-01
1.815789473684210398e+00	2.334260547056088986e-01
1.868421052631578760e+00	2.114047287899872285e-01
1.921052631578947123e+00	2.400324524802959769e-01
1.973684210526315708e+00	2.312239221140465761e-01
2.026315789473684070e+00	2.554473806212345655e-01
2.078947368421052211e+00	2.598516458043571009e-01
2.131578947368421240e+00	2.180111265646724750e-01
2.184210526315789380e+00	2.114047287899872285e-01
2.236842105263157521e+00	2.312239221140465761e-01
2.289473684210526105e+00	2.202132591562366848e-01
2.342105263157894690e+00	2.092025961984230742e-01
2.394736842105262831e+00	2.378303198887336267e-01
2.447368421052631415e+00	1.585535465924904075e-01
2.500000000000000000e+00	2.224153917477971754e-01
2.552631578947368141e+00	1.959898006490506661e-01
2.605263157894736281e+00	1.981919332406113510e-01
2.657894736842105310e+00	1.695642095503008262e-01
2.710526315789473450e+00	1.871812702828011821e-01
2.763157894736841591e+00	1.849791376912372498e-01
2.815789473684210620e+00	2.070004636068607518e-01
2.868421052631578760e+00	1.871812702828011821e-01
2.921052631578946901e+00	1.739684747334254988e-01
2.973684210526315930e+00	2.047983310152984016e-01
3.026315789473684070e+00	1.739684747334269699e-01
3.078947368421052211e+00	1.959898006490506661e-01
3.131578947368420796e+00	1.893834028743603404e-01
3.184210526315789380e+00	2.290217895224861411e-01
3.236842105263157521e+00	1.431386184515538451e-01
3.289473684210526105e+00	1.915855354659226906e-01
3.342105263157894690e+00	1.783727399165517258e-01
3.394736842105262831e+00	1.893834028743635323e-01
3.447368421052631415e+00	1.585535465924877430e-01
3.500000000000000000e+00	1.453407510431161953e-01
3.552631578947368141e+00	1.585535465924904075e-01
3.605263157894736725e+00	1.453407510431137528e-01
3.657894736842105310e+00	1.387343532684291170e-01
3.710526315789473450e+00	1.365322206768667668e-01
3.763157894736841591e+00	1.387343532684291170e-01
3.815789473684210176e+00	1.211172925359281366e-01
3.868421052631578760e+00	1.651599443671775136e-01
3.921052631578946901e+00	1.299258229021796329e-01
3.973684210526315486e+00	1.519471488178007479e-01
4.026315789473684070e+00	1.123087621696807065e-01
4.078947368421052211e+00	1.145108947612430705e-01
4.131578947368421240e+00	1.453407510431137528e-01
4.184210526315789380e+00	1.321279554937420109e-01
4.236842105263157521e+00	1.453407510431161953e-01
4.289473684210525661e+00	1.695642095502993829e-01
4.342105263157894690e+00	1.211172925359301628e-01
4.394736842105262831e+00	1.057023643949936142e-01
4.447368421052630971e+00	1.145108947612430705e-01
4.500000000000000000e+00	1.123087621696788191e-01
4.552631578947368141e+00	1.123087621696807065e-01
4.605263157894736281e+00	9.689383402874414408e-02
4.657894736842104422e+00	9.248956884561784775e-02
4.710526315789473450e+00	1.123087621696807065e-01
4.763157894736841591e+00	1.123087621696807065e-01
4.815789473684210620e+00	9.909596662030482894e-02
4.868421052631578760e+00	8.808530366249467392e-02
4.921052631578946901e+00	1.079044969865559783e-01
4.973684210526315042e+00	9.469170143718017019e-02
5.026315789473684070e+00	8.147890588780756782e-02
5.078947368421052211e+00	9.909596662030650815e-02
5.131578947368421240e+00	8.588317107093086655e-02
5.184210526315789380e+00	9.689383402874414408e-02
5.236842105263157521e+00	6.165971256374627035e-02
5.289473684210525661e+00	7.707464070468153516e-02
5.342105263157894690e+00	7.487250811312047560e-02
5.394736842105262831e+00	5.285118219749680712e-02
5.447368421052630971e+00	6.165971256374627035e-02
5.500000000000000000e+00	7.487250811311919885e-02
5.552631578947368141e+00	7.487250811312047560e-02
5.605263157894736281e+00	6.386184515530864136e-02
5.657894736842104422e+00	6.386184515530755890e-02
5.710526315789473450e+00	5.505331478905917120e-02
5.763157894736841591e+00	7.487250811312047560e-02
5.815789473684210620e+00	7.707464070468153516e-02
5.868421052631578760e+00	7.487250811312047560e-02
5.921052631578946901e+00	5.945757997218390628e-02
5.973684210526315042e+00	5.505331478905824832e-02
6.026315789473684070e+00	6.165971256374627035e-02
6.078947368421052211e+00	6.386184515530864136e-02
6.131578947368420351e+00	4.844691701437207204e-02
6.184210526315789380e+00	3.082985628187261476e-02
6.236842105263157521e+00	4.624478442280970103e-02
6.289473684210525661e+00	3.963838664812260187e-02
6.342105263157893802e+00	3.523412146499727005e-02
6.394736842105262831e+00	2.642559109874840356e-02
6.447368421052630971e+00	4.404265183124733696e-02
6.500000000000000000e+00	4.404265183124659450e-02
6.552631578947368141e+00	6.386184515530864136e-02
6.605263157894736281e+00	5.285118219749680712e-02
6.657894736842104422e+00	5.725544738062057770e-02
6.710526315789473450e+00	2.862772369031076763e-02
6.763157894736841591e+00	4.844691701437207204e-02
6.815789473684210620e+00	2.642559109874795600e-02
6.868421052631578760e+00	2.862772369031076763e-02
6.921052631578946901e+00	3.743625405656023780e-02
6.973684210526315042e+00	3.963838664812193574e-02
7.026315789473684070e+00	2.642559109874840356e-02
7.078947368421052211e+00	2.862772369031076763e-02
7.131578947368420351e+00	3.303198887343550272e-02
7.184210526315788492e+00	3.963838664812260187e-02
7.236842105263157521e+00	1.541492814093604717e-02
7.289473684210526550e+00	2.642559109874840356e-02
7.342105263157894690e+00	3.303198887343550272e-02
7.394736842105262831e+00	2.202132591562366848e-02
7.447368421052630971e+00	3.523412146499787373e-02
7.499999999999999112e+00	3.743625405656023780e-02
7.552631578947367252e+00	1.981919332406130094e-02
7.605263157894736281e+00	2.202132591562292602e-02
7.657894736842105310e+00	2.642559109874840356e-02
7.710526315789473450e+00	1.321279554937420178e-02
7.763157894736841591e+00	1.101066295781183424e-02
7.815789473684209732e+00	1.981919332406130094e-02
7.868421052631577872e+00	3.523412146499787373e-02
7.921052631578946901e+00	2.202132591562292602e-02
7.973684210526315930e+00	1.981919332406130094e-02
8.026315789473684958e+00	1.761706073249893686e-02
8.078947368421051323e+00	2.202132591562366848e-02
8.131578947368421240e+00	1.981919332406130094e-02
8.184210526315787604e+00	1.541492814093656759e-02
8.236842105263157521e+00	1.101066295781146301e-02
8.289473684210527438e+00	1.321279554937420178e-02
8.342105263157893802e+00	1.321279554937420178e-02
8.394736842105263719e+00	1.321279554937420178e-02
8.447368421052630083e+00	1.321279554937420178e-02
8.500000000000000000e+00	2.422345850718603602e-02
8.552631578947366364e+00	4.404265183124734216e-03
8.605263157894736281e+00	2.202132591562292602e-02
8.657894736842106198e+00	4.404265183124734216e-03
8.710526315789472562e+00	2.202132591562367108e-03
8.763157894736842479e+00	6.606397774687100891e-03
8.815789473684208843e+00	8.808530366249468432e-03
8.868421052631578760e+00	8.808530366249468432e-03
8.921052631578946901e+00	8.808530366249170060e-03
8.973684210526315042e+00	4.404265183124734216e-03
9.026315789473684958e+00	1.321279554937420178e-02
9.078947368421051323e+00	1.101066295781183424e-02
9.131578947368421240e+00	6.606397774687100891e-03
9.184210526315787604e+00	6.606397774687100891e-03
9.236842105263157521e+00	1.101066295781183424e-02
9.289473684210525661e+00	1.321279554937375596e-02
9.342105263157893802e+00	1.321279554937420178e-02
9.394736842105263719e+00	1.541492814093656759e-02
9.447368421052630083e+00	6.606397774687100891e-03
9.500000000000000000e+00	1.101066295781183424e-02
9.552631578947366364e+00	2.202132591562367108e-03
9.605263157894736281e+00	6.606397774686877979e-03
9.657894736842106198e+00	4.404265183124734216e-03
9.710526315789472562e+00	8.808530366249468432e-03
9.763157894736842479e+00	6.606397774687100891e-03
9.815789473684208843e+00	1.101066295781183424e-02
9.868421052631578760e+00	8.808530366249468432e-03
9.921052631578945125e+00	6.606397774687100891e-03
9.973684210526315042e+00	1.541492814093604717e-02
1.002631578947368496e+01	8.808530366249468432e-03
1.007894736842105132e+01	6.606397774687100891e-03
1.013157894736842124e+01	6.606397774687100891e-03
1.018421052631578760e+01	0.000000000000000000e+00
1.023684210526315752e+01	2.202132591562367108e-03
1.028947368421052566e+01	6.606397774686877979e-03
1.034210526315789380e+01	4.404265183124734216e-03
1.039473684210526372e+01	4.404265183124734216e-03
1.044736842105263008e+01	6.606397774687100891e-03
1.050000000000000000e+01	8.808530366249468432e-03
1.055263157894736636e+01	6.606397774687100891e-03
1.060526315789473628e+01	0.000000000000000000e+00
1.065789473684210620e+01	1.761706073249893686e-02
1.071052631578947256e+01	6.606397774687100891e-03
1.076315789473684248e+01	6.606397774687100891e-03
1.081578947368420884e+01	6.606397774687100891e-03
1.086842105263157876e+01	6.606397774687100891e-03
1.092105263157894512e+01	4.404265183124734216e-03
1.097368421052631504e+01	6.606397774686877979e-03
1.102631578947368496e+01	4.404265183124734216e-03
1.107894736842105132e+01	4.404265183124734216e-03
1.113157894736842124e+01	2.202132591562367108e-03
1.118421052631578760e+01	0.000000000000000000e+00
1.123684210526315752e+01	4.404265183124734216e-03
1.128947368421052566e+01	2.202132591562292515e-03
1.134210526315789380e+01	0.000000000000000000e+00
1.139473684210526372e+01	0.000000000000000000e+00
1.144736842105263008e+01	0.000000000000000000e+00
1.150000000000000000e+01	6.606397774687100891e-03
1.155263157894736636e+01	2.202132591562367108e-03
1.160526315789473628e+01	0.000000000000000000e+00
1.165789473684210620e+01	2.202132591562367108e-03
1.171052631578947256e+01	6.606397774687100891e-03
1.176315789473684248e+01	0.000000000000000000e+00
1.181578947368420884e+01	4.404265183124734216e-03
1.186842105263157876e+01	4.404265183124734216e-03
1.192105263157894512e+01	2.202132591562367108e-03
1.197368421052631504e+01	0.000000000000000000e+00
1.202631578947368496e+01	2.202132591562367108e-03
1.207894736842105132e+01	2.202132591562367108e-03
1.213157894736842124e+01	0.000000000000000000e+00
1.218421052631578760e+01	0.000000000000000000e+00
1.223684210526315752e+01	8.808530366249468432e-03
1.228947368421052566e+01	2.202132591562292515e-03
1.234210526315789380e+01	0.000000000000000000e+00
1.239473684210526372e+01	4.404265183124734216e-03
1.244736842105263008e+01	2.202132591562367108e-03
1.250000000000000000e+01	2.202132591562367108e-03
1.255263157894736636e+01	2.202132591562367108e-03
1.260526315789473628e+01	0.000000000000000000e+00
1.265789473684210442e+01	2.202132591562292515e-03
1.271052631578947256e+01	2.202132591562367108e-03
1.276315789473684248e+01	0.000000000000000000e+00
1.281578947368420884e+01	0.000000000000000000e+00
1.286842105263157876e+01	2.202132591562367108e-03
1.292105263157894512e+01	0.000000000000000000e+00
1.297368421052631504e+01	0.000000000000000000e+00
1.302631578947368496e+01	0.000000000000000000e+00
1.307894736842105132e+01	0.000000000000000000e+00
1.313157894736842124e+01	0.000000000000000000e+00
1.318421052631578760e+01	0.000000000000000000e+00
1.323684210526315752e+01	0.000000000000000000e+00
1.328947368421052388e+01	2.202132591562367108e-03
1.334210526315789380e+01	0.000000000000000000e+00
1.339473684210526372e+01	2.202132591562367108e-03
1.344736842105263008e+01	0.000000000000000000e+00
1.350000000000000000e+01	0.000000000000000000e+00
1.355263157894736636e+01	0.000000000000000000e+00
1.360526315789473628e+01	0.000000000000000000e+00
1.365789473684210442e+01	0.000000000000000000e+00
1.371052631578947256e+01	0.000000000000000000e+00
1.376315789473684248e+01	0.000000000000000000e+00
1.381578947368420884e+01	2.202132591562367108e-03
1.386842105263157876e+01	0.000000000000000000e+00
1.392105263157894512e+01	0.000000000000000000e+00
1.397368421052631504e+01	0.000000000000000000e+00
1.402631578947368496e+01	0.000000000000000000e+00
1.407894736842105132e+01	0.000000000000000000e+00
1.413157894736842124e+01	0.000000000000000000e+00
1.418421052631578760e+01	0.000000000000000000e+00
1.423684210526315752e+01	0.000000000000000000e+00
1.428947368421052388e+01	0.000000000000000000e+00
1.434210526315789380e+01	0.000000000000000000e+00
1.439473684210526372e+01	2.202132591562367108e-03
1.444736842105263008e+01	0.000000000000000000e+00
1.450000000000000000e+01	0.000000000000000000e+00
1.455263157894736636e+01	2.202132591562367108e-03
1.460526315789473628e+01	0.000000000000000000e+00
1.465789473684210442e+01	0.000000000000000000e+00
1.471052631578947256e+01	0.000000000000000000e+00
1.476315789473684248e+01	0.000000000000000000e+00
1.481578947368420884e+01	0.000000000000000000e+00
1.486842105263157876e+01	0.000000000000000000e+00
1.492105263157894512e+01	0.000000000000000000e+00
1.497368421052631504e+01	0.000000000000000000e+00
1.502631578947368318e+01	2.202132591562441268e-03
1.507894736842105132e+01	0.000000000000000000e+00
1.513157894736841946e+01	2.202132591562441268e-03
1.518421052631578760e+01	0.000000000000000000e+00
1.523684210526315752e+01	0.000000000000000000e+00
1.528947368421052566e+01	0.000000000000000000e+00
1.534210526315789380e+01	0.000000000000000000e+00
1.539473684210526194e+01	0.000000000000000000e+00
1.544736842105263008e+01	0.000000000000000000e+00
1.550000000000000000e+01	0.000000000000000000e+00
1.555263157894736814e+01	0.000000000000000000e+00
1.560526315789473628e+01	0.000000000000000000e+00
1.565789473684210442e+01	0.000000000000000000e+00
1.571052631578947256e+01	0.000000000000000000e+00
1.576315789473684070e+01	2.202132591562441268e-03
1.581578947368420884e+01	0.000000000000000000e+00
1.586842105263157876e+01	0.000000000000000000e+00
1.592105263157894690e+01	0.000000000000000000e+00
1.597368421052631504e+01	0.000000000000000000e+00
1.602631578947368496e+01	0.000000000000000000e+00
1.607894736842105132e+01	0.000000000000000000e+00
1.613157894736841769e+01	0.000000000000000000e+00
1.618421052631578760e+01	0.000000000000000000e+00
1.623684210526315752e+01	0.000000000000000000e+00
1.628947368421052744e+01	0.000000000000000000e+00
1.634210526315789380e+01	0.000000000000000000e+00
1.639473684210526017e+01	0.000000000000000000e+00
1.644736842105263008e+01	0.000000000000000000e+00
1.650000000000000000e+01	2.202132591562292515e-03
1.655263157894736992e+01	0.000000000000000000e+00
1.660526315789473628e+01	0.000000000000000000e+00
1.665789473684210265e+01	0.000000000000000000e+00
1.671052631578947256e+01	0.000000000000000000e+00
1.676315789473684248e+01	0.000000000000000000e+00
1.681578947368420884e+01	0.000000000000000000e+00
1.686842105263157876e+01	0.000000000000000000e+00
1.692105263157894512e+01	0.000000000000000000e+00
1.697368421052631504e+01	2.202132591562292515e-03
1.702631578947368496e+01	0.000000000000000000e+00
1.707894736842105132e+01	0.000000000000000000e+00
1.713157894736841769e+01	2.202132591562441268e-03
1.718421052631578760e+01	0.000000000000000000e+00
1.723684210526315752e+01	0.000000000000000000e+00
1.728947368421052744e+01	0.000000000000000000e+00
1.734210526315789380e+01	0.000000000000000000e+00
1.739473684210526017e+01	2.202132591562441268e-03
1.744736842105263008e+01	0.000000000000000000e+00
1.750000000000000000e+01	0.000000000000000000e+00
1.755263157894736992e+01	0.000000000000000000e+00
1.760526315789473628e+01	0.000000000000000000e+00
1.765789473684210265e+01	0.000000000000000000e+00
1.771052631578947256e+01	0.000000000000000000e+00
1.776315789473684248e+01	0.000000000000000000e+00
1.781578947368420884e+01	0.000000000000000000e+00
1.786842105263157876e+01	0.000000000000000000e+00
1.792105263157894512e+01	0.000000000000000000e+00
1.797368421052631504e+01	0.000000000000000000e+00
1.802631578947368496e+01	0.000000000000000000e+00
1.807894736842105132e+01	0.000000000000000000e+00
1.813157894736841769e+01	0.000000000000000000e+00
1.818421052631578760e+01	0.000000000000000000e+00
1.823684210526315752e+01	0.000000000000000000e+00
1.828947368421052744e+01	0.000000000000000000e+00
1.834210526315789380e+01	0.000000000000000000e+00
1.839473684210526017e+01	0.000000000000000000e+00
1.844736842105263008e+01	0.000000000000000000e+00
1.850000000000000000e+01	0.000000000000000000e+00
1.855263157894736636e+01	2.202132591562292515e-03
1.860526315789473628e+01	0.000000000000000000e+00
1.865789473684210265e+01	0.000000000000000000e+00
1.871052631578947256e+01	0.000000000000000000e+00
1.876315789473684248e+01	0.000000000000000000e+00
1.881578947368420884e+01	0.000000000000000000e+00
1.886842105263157876e+01	0.000000000000000000e+00
1.892105263157894512e+01	0.000000000000000000e+00
1.897368421052631504e+01	0.000000000000000000e+00
1.902631578947368496e+01	0.000000000000000000e+00
1.907894736842105132e+01	0.000000000000000000e+00
1.913157894736841769e+01	2.202132591562441268e-03
1.918421052631578760e+01	0.000000000000000000e+00
1.923684210526315752e+01	0.000000000000000000e+00
1.928947368421052744e+01	0.000000000000000000e+00
1.934210526315789380e+01	0.000000000000000000e+00
1.939473684210526017e+01	0.000000000000000000e+00
1.944736842105263008e+01	0.000000000000000000e+00
1.950000000000000000e+01	0.000000000000000000e+00
1.955263157894736636e+01	0.000000000000000000e+00
1.960526315789473628e+01	0.000000000000000000e+00
1.965789473684210265e+01	0.000000000000000000e+00
1.971052631578947256e+01	0.000000000000000000e+00
1.976315789473684248e+01	0.000000000000000000e+00
1.981578947368420884e+01	0.000000000000000000e+00
1.986842105263157876e+01	0.000000000000000000e+00
1.992105263157894512e+01	0.000000000000000000e+00
1.997368421052631504e+01	0.000000000000000000e+00
