# Supplementary material for: Real-time single-molecule 3D tracking in E. coli based on cross-entropy minimization
Source: Nat Commun. 2023 Mar 11;14:1336. doi: 10.1038/s41467-023-36879-1 (PMC10008558; doi:10.1038/s41467-023-36879-1)
Supplement: Supplementary file 3 — Source Data [file 41467_2023_36879_MOESM3_ESM.zip › SourceData/Sup_Fig_17_TriggerFactor/Fig_data/20220106_EXP-22-BL9417/StateMean_D_STD_Mutant.csv]

D[um2s-1]	STD [um2s-1]
2.360776481059662757e+00	1.267693869083214242e+00
4.597156351592644796e+00	2.304023359691953043e+00
1.018849938117182496e+00	8.262842791917477392e-01
