# Supplementary material for: Real-time single-molecule 3D tracking in E. coli based on cross-entropy minimization
Source: Nat Commun. 2023 Mar 11;14:1336. doi: 10.1038/s41467-023-36879-1 (PMC10008558; doi:10.1038/s41467-023-36879-1)
Supplement: Supplementary file 3 — Source Data [file 41467_2023_36879_MOESM3_ESM.zip › SourceData/Sup_Fig_17_TriggerFactor/Fig_data/20220106_EXP-22-BL9417/tDViterbi_Mutant.csv]

time [ms]	D [um2s-1]	Viterbi [um2s-1]
0.000000000000000000e+00	3.277011300409812811e-01	2.360776481059662757e+00
1.311999999953883389e+01	9.100332231095326074e-01	2.360776481059662757e+00
2.623999999907766778e+01	5.162227668698911920e+00	2.360776481059662757e+00
3.935999999861650167e+01	3.060989029974800602e+00	2.360776481059662757e+00
5.247999999816244099e+01	2.668559440662699789e+00	2.360776481059662757e+00
6.559999999770127488e+01	1.089841594715509787e+00	2.360776481059662757e+00
7.871999999724010877e+01	1.090613877986066127e+00	2.360776481059662757e+00
9.183999999678604809e+01	4.254950434849194885e+00	4.597156351592644796e+00
1.049599999963248820e+02	4.689389847274327394e+00	4.597156351592644796e+00
1.180799999958637159e+02	5.259120969732486550e+00	4.597156351592644796e+00
1.311999999954096552e+02	3.140923197417201163e+00	2.360776481059662757e+00
1.443199999949413836e+02	1.330777970105754937e+00	2.360776481059662757e+00
1.574399999944873230e+02	3.484514258745729176e+00	2.360776481059662757e+00
1.705599999940332623e+02	1.919370804650963436e+00	2.360776481059662757e+00
1.836799999935649907e+02	2.128671041719587542e-01	2.360776481059662757e+00
1.967999999931109301e+02	2.036532643886045657e-01	2.360776481059662757e+00
2.099199999926497640e+02	2.225637147406297700e+00	2.360776481059662757e+00
2.230399999921885978e+02	2.433453505823052865e+00	2.360776481059662757e+00
2.361599999917345372e+02	2.274245983428929474e+00	2.360776481059662757e+00
2.492799999912662656e+02	4.195274038572171627e+00	4.597156351592644796e+00
2.623999999908122049e+02	7.863203130147117470e+00	4.597156351592644796e+00
2.755199999903581443e+02	5.863391310496933961e+00	4.597156351592644796e+00
2.886399999898898727e+02	1.704094330682711655e+00	2.360776481059662757e+00
3.017599999894358120e+02	3.875640573042459014e+00	2.360776481059662757e+00
3.148799999889817514e+02	3.149129089827034989e+00	2.360776481059662757e+00
3.279999999885134798e+02	1.455623284356311942e+00	2.360776481059662757e+00
3.411199999880594191e+02	2.321157525092008456e+00	2.360776481059662757e+00
3.542399999875982530e+02	1.804295221441506003e+00	2.360776481059662757e+00
3.673599999871370869e+02	2.631404247964782339e+00	2.360776481059662757e+00
3.804799999866830262e+02	6.296658079861759738e+00	4.597156351592644796e+00
3.935999999862147547e+02	3.656334307432418829e+00	4.597156351592644796e+00
4.067199999857606940e+02	2.570085176159847773e+00	4.597156351592644796e+00
4.198399999852995279e+02	1.844912983902917025e+00	4.597156351592644796e+00
4.329599999848383618e+02	5.661115268535510836e+00	4.597156351592644796e+00
4.460799999843771957e+02	6.122618459671667068e+00	4.597156351592644796e+00
4.591999999839160296e+02	2.460030775625838384e+00	4.597156351592644796e+00
4.723199999834619689e+02	6.685320134467283459e+00	4.597156351592644796e+00
4.854399999830008028e+02	3.843297362959872121e+00	4.597156351592644796e+00
4.985599999825396367e+02	1.663705574159086709e+00	4.597156351592644796e+00
5.116799999820855760e+02	5.512043402443293161e+00	4.597156351592644796e+00
5.247999999816244099e+02	7.021980871807933511e+00	4.597156351592644796e+00
5.379199999811633006e+02	2.630298761984100953e+00	4.597156351592644796e+00
5.510399999807091262e+02	7.935420896781541167e+00	4.597156351592644796e+00
5.641599999802408547e+02	1.068205643869741728e+01	4.597156351592644796e+00
5.772799999797869077e+02	3.725955972439470631e+00	4.597156351592644796e+00
5.903999999793327333e+02	4.210651404130987707e+00	4.597156351592644796e+00
6.035199999788644618e+02	4.982800903944039739e+00	4.597156351592644796e+00
6.166399999784105148e+02	4.492003351692595459e+00	4.597156351592644796e+00
6.297599999779492919e+02	7.104894443565125117e-01	2.360776481059662757e+00
6.428799999774880689e+02	2.826122422987991545e+00	2.360776481059662757e+00
6.559999999770341219e+02	9.376752119138563879e-01	2.360776481059662757e+00
6.691199999765658504e+02	2.099167429761516601e+00	2.360776481059662757e+00
6.822399999761116760e+02	2.521298064562831787e+00	2.360776481059662757e+00
6.953599999756577290e+02	3.302716225275723172e+00	2.360776481059662757e+00
7.084799999751894575e+02	1.110875934670398690e+00	2.360776481059662757e+00
7.215999999747352831e+02	1.884025531108425300e+00	2.360776481059662757e+00
7.347199999742813361e+02	1.514283444241152354e+00	2.360776481059662757e+00
7.478399999738130646e+02	2.577481415845416901e+00	2.360776481059662757e+00
7.609599999733588902e+02	4.509140118934213071e+00	4.597156351592644796e+00
7.740799999728977809e+02	4.698051422727036908e+00	4.597156351592644796e+00
