# Supplementary material for: Real-time single-molecule 3D tracking in E. coli based on cross-entropy minimization
Source: Nat Commun. 2023 Mar 11;14:1336. doi: 10.1038/s41467-023-36879-1 (PMC10008558; doi:10.1038/s41467-023-36879-1)
Supplement: Supplementary file 3 — Source Data [file 41467_2023_36879_MOESM3_ESM.zip › SourceData/Sup_Fig_17_TriggerFactor/Fig_data/20220106_EXP-22-BL9417/tDViterbi_WT.csv]

time [ms]	D [um2s-1]	Viterbi [um2s-1]
0.000000000000000000e+00	1.410639925097565417e+00	1.201300338592819372e+00
1.312000000385182830e+01	7.061736036899213254e-01	1.201300338592819372e+00
2.624000000771786745e+01	9.042005994923459911e-01	1.201300338592819372e+00
3.936000001158390660e+01	9.681097272967149892e-02	1.201300338592819372e+00
5.248000001543573489e+01	1.202377690702842505e+00	1.201300338592819372e+00
6.560000001930177405e+01	5.518671338121325043e+00	2.798340905583614813e+00
7.872000002315360234e+01	6.288355190866957933e+00	2.798340905583614813e+00
9.184000002701964149e+01	2.727833596268065097e+00	2.798340905583614813e+00
1.049600000308856806e+02	8.649410036975623939e+00	2.798340905583614813e+00
1.180800000347375089e+02	9.880952788031033274e-01	2.798340905583614813e+00
1.312000000386035481e+02	6.353740082081479557e+00	2.798340905583614813e+00
1.443200000424695872e+02	2.974464185200740740e+00	2.798340905583614813e+00
1.574400000463214155e+02	1.129399085661674240e-01	1.201300338592819372e+00
1.705600000501874547e+02	3.126849624790177251e-01	1.201300338592819372e+00
1.836800000540392830e+02	3.251293978305961563e+00	1.201300338592819372e+00
1.968000000579053221e+02	1.079051060248443550e+00	1.201300338592819372e+00
2.099200000617713613e+02	3.293022280497044374e-01	1.201300338592819372e+00
2.230400000656231896e+02	5.569425517877037990e-01	1.201300338592819372e+00
2.361600000694892287e+02	1.452518664769197443e+00	1.201300338592819372e+00
2.492800000733552679e+02	6.356661440134165897e-01	4.306729022739679280e-01
2.624000000772070962e+02	5.363250532276755411e-01	4.306729022739679280e-01
2.755200000810731353e+02	1.190376482901607108e-01	4.306729022739679280e-01
2.886400000849249636e+02	-1.849894297143149513e-01	4.306729022739679280e-01
3.017600000887910028e+02	2.718710134620181407e-01	4.306729022739679280e-01
3.148800000926570419e+02	1.794338457781798679e+00	1.201300338592819372e+00
3.280000000965088702e+02	3.345952963366146116e-01	1.201300338592819372e+00
3.411200001003749094e+02	3.800553920092268334e-01	1.201300338592819372e+00
3.542400001042409485e+02	2.117517014371479878e+00	1.201300338592819372e+00
3.673600001080927768e+02	2.242068249253365231e+00	1.201300338592819372e+00
3.804800001119588160e+02	4.116893744938126543e-01	1.201300338592819372e+00
3.936000001158106443e+02	6.042165363791366373e-01	1.201300338592819372e+00
4.067200001196766834e+02	4.503067630814677536e+00	2.798340905583614813e+00
4.198400001235427226e+02	1.602822235776656390e+00	2.798340905583614813e+00
4.329600001273945509e+02	6.598517702520798167e+00	2.798340905583614813e+00
4.460800001312605900e+02	3.368468234987693322e+00	2.798340905583614813e+00
4.592000001351266292e+02	1.260364922085899231e+00	2.798340905583614813e+00
4.723200001389784575e+02	1.461259899457905398e+01	2.798340905583614813e+00
4.854400001428444966e+02	1.512019116451831513e+00	1.201300338592819372e+00
4.985600001466963249e+02	1.003317557072286981e+00	1.201300338592819372e+00
5.116800001505623641e+02	9.290215334355327315e-01	1.201300338592819372e+00
5.248000001544284032e+02	-1.153010760992630689e-02	4.306729022739679280e-01
5.379200001582802315e+02	8.802646694050375586e-01	4.306729022739679280e-01
5.510400001621462707e+02	-5.764873491704477484e-04	4.306729022739679280e-01
5.641600001660123098e+02	3.345095075793188405e-02	4.306729022739679280e-01
5.772800001698641381e+02	5.290738136064172537e-01	4.306729022739679280e-01
5.904000001737301773e+02	1.632304442721101090e+00	1.201300338592819372e+00
6.035200001775820056e+02	1.234007880218173758e+00	1.201300338592819372e+00
6.166400001814480447e+02	5.381533994096964202e-01	4.306729022739679280e-01
6.297600001853140839e+02	5.367579177913158750e-01	4.306729022739679280e-01
6.428800001891659122e+02	3.695689970295619742e-01	4.306729022739679280e-01
6.560000001930319513e+02	6.234079007552417728e-01	4.306729022739679280e-01
6.691200001968979905e+02	4.187202540681791985e-01	4.306729022739679280e-01
6.822400002007498188e+02	2.228518859245963712e-01	4.306729022739679280e-01
6.953600002046158579e+02	3.427592332922246854e-01	4.306729022739679280e-01
7.084800002084676862e+02	1.761317247230602401e-01	4.306729022739679280e-01
7.216000002123337254e+02	8.186925255030104154e-01	4.306729022739679280e-01
7.347200002161997645e+02	3.617616795593106005e-01	4.306729022739679280e-01
7.478400002200515928e+02	1.857414460246551213e+00	1.201300338592819372e+00
7.609600002239176320e+02	1.778984670554489000e-01	4.306729022739679280e-01
7.740800002277836711e+02	1.314241667253264467e-01	4.306729022739679280e-01
7.872000002316354994e+02	4.607859863262919742e-02	4.306729022739679280e-01
8.003200002355015386e+02	1.893248531669025347e-01	4.306729022739679280e-01
8.134400002393533669e+02	2.508485186384393998e-03	4.306729022739679280e-01
8.265600002432194060e+02	7.190134980404465637e-01	4.306729022739679280e-01
8.396800002470854452e+02	2.001607933066970324e-01	4.306729022739679280e-01
8.528000002509372734e+02	-1.175588371832375217e-01	4.306729022739679280e-01
8.659200002548033126e+02	1.432151042923550943e-01	4.306729022739679280e-01
8.790400002586693518e+02	1.276882094039303750e+00	1.201300338592819372e+00
8.921600002625211800e+02	8.739334434875146718e-01	1.201300338592819372e+00
9.052800002663872192e+02	8.874057454756288932e-01	1.201300338592819372e+00
9.184000002702390475e+02	4.203358758265314798e-01	1.201300338592819372e+00
9.315200002741050866e+02	2.568650525291614972e+00	1.201300338592819372e+00
9.446400002779711258e+02	1.970803230262180072e+00	1.201300338592819372e+00
9.577600002818229541e+02	1.159465948195665286e+00	1.201300338592819372e+00
9.708800002856889932e+02	1.549827870078998915e+00	1.201300338592819372e+00
9.840000002895550324e+02	8.269526241476740092e-01	1.201300338592819372e+00
9.971200002934068607e+02	7.066354028984468405e-01	1.201300338592819372e+00
1.010240000297272900e+03	-1.447222458854897642e-01	1.201300338592819372e+00
1.023360000301124728e+03	1.237152587069594967e+00	1.201300338592819372e+00
1.036480000304990881e+03	1.186543686320952640e+00	1.201300338592819372e+00
1.049600000308856806e+03	1.074762183362257151e+00	1.201300338592819372e+00
1.062720000312708635e+03	9.363584391744329549e-01	1.201300338592819372e+00
1.075840000316574788e+03	1.061001206522304896e+00	1.201300338592819372e+00
1.088960000320440713e+03	3.033482401028308573e+00	1.201300338592819372e+00
1.102080000324292541e+03	1.125207346551681864e+00	1.201300338592819372e+00
1.115200000328158694e+03	3.739529861091731022e-01	4.306729022739679280e-01
1.128320000332010295e+03	2.004662952452335167e-01	4.306729022739679280e-01
1.141440000335876448e+03	8.396788536804894454e-01	4.306729022739679280e-01
1.154560000339742601e+03	2.120782383939614768e-01	4.306729022739679280e-01
1.167680000343594202e+03	3.184846415193828828e-01	4.306729022739679280e-01
1.180800000347460355e+03	1.589642472758903413e-01	4.306729022739679280e-01
1.193920000351326507e+03	6.183962329479483211e-01	4.306729022739679280e-01
1.207040000355178108e+03	1.885687395774995057e-01	4.306729022739679280e-01
1.220160000359044261e+03	7.694485389421937827e-01	4.306729022739679280e-01
1.233280000362896089e+03	-1.994897627262457937e-02	4.306729022739679280e-01
1.246400000366762015e+03	3.898592922868853172e-01	4.306729022739679280e-01
1.259520000370628168e+03	6.725847987269389927e-01	4.306729022739679280e-01
1.272640000374479996e+03	7.078315051173369454e-01	4.306729022739679280e-01
1.285760000378345921e+03	1.187477397885495535e-02	4.306729022739679280e-01
1.298880000382212074e+03	1.196524429937758649e+00	1.201300338592819372e+00
1.312000000386063903e+03	9.615802356737238391e-03	1.201300338592819372e+00
1.325120000389929828e+03	-7.994405912427753336e-01	1.201300338592819372e+00
1.338240000393781884e+03	-8.849618376390570862e-02	1.201300338592819372e+00
1.351360000397647809e+03	8.263105255798257609e-01	1.201300338592819372e+00
1.364480000401513735e+03	8.139642946814743540e-01	1.201300338592819372e+00
1.377600000405365790e+03	1.685651885840603770e+00	1.201300338592819372e+00
1.390720000409231716e+03	1.406748471571661163e+00	1.201300338592819372e+00
1.403840000413097641e+03	4.517813298475116812e-01	1.201300338592819372e+00
1.416960000416949697e+03	1.068201984898333512e+00	1.201300338592819372e+00
1.430080000420815622e+03	-8.724011855561715489e-02	1.201300338592819372e+00
1.443200000424667451e+03	1.191364147831554421e+00	1.201300338592819372e+00
1.456320000428533604e+03	8.573662417720296913e-01	1.201300338592819372e+00
1.469440000432399529e+03	8.289628200933251145e-01	1.201300338592819372e+00
1.482560000436251357e+03	1.938771975038094064e+00	1.201300338592819372e+00
1.495680000440117510e+03	2.598626598827404433e+00	1.201300338592819372e+00
1.508800000443983436e+03	2.699308853127070140e+00	1.201300338592819372e+00
1.521920000447835264e+03	-3.047015460158625233e-01	1.201300338592819372e+00
1.535040000451701417e+03	2.664045219014961607e-01	1.201300338592819372e+00
1.548160000455553018e+03	2.113426318173470264e+00	1.201300338592819372e+00
1.561280000459419171e+03	7.797952784820775252e-01	1.201300338592819372e+00
1.574400000463285323e+03	-4.039433172786599524e-01	1.201300338592819372e+00
1.587520000467136924e+03	2.698355357924503983e-01	1.201300338592819372e+00
1.600640000471003077e+03	2.159646996546209952e+00	1.201300338592819372e+00
1.613760000474869230e+03	2.126022813714440129e+00	1.201300338592819372e+00
1.626880000478720831e+03	7.807933431277530589e-01	4.306729022739679280e-01
1.640000000482586984e+03	2.716308530576067581e-01	4.306729022739679280e-01
1.653120000486438812e+03	9.848317369152885525e-02	4.306729022739679280e-01
1.666240000490304737e+03	5.255861385191165080e-01	4.306729022739679280e-01
1.679360000494170890e+03	3.418275205507189107e-01	4.306729022739679280e-01
1.692480000498022719e+03	4.259740903907983101e-01	4.306729022739679280e-01
1.705600000501888644e+03	4.208444877478634827e-01	4.306729022739679280e-01
1.718720000505754797e+03	1.664074873834445745e+00	1.201300338592819372e+00
1.731840000509606625e+03	4.584298423497235042e-01	4.306729022739679280e-01
1.744960000513472551e+03	7.103741590922282301e-01	4.306729022739679280e-01
1.758080000517324606e+03	-1.345661314795512098e-01	4.306729022739679280e-01
1.771200000521190532e+03	1.234847081389796181e-01	4.306729022739679280e-01
1.784320000525056457e+03	6.224921273302800317e-01	4.306729022739679280e-01
1.797440000528908513e+03	2.462087175755323931e-01	4.306729022739679280e-01
1.810560000532774438e+03	7.274550896542727463e-01	4.306729022739679280e-01
1.823680000536640364e+03	1.202821497135082573e+00	4.306729022739679280e-01
1.836800000540492420e+03	-3.634770563604061699e-02	4.306729022739679280e-01
1.849920000544358345e+03	3.893701565947803034e-01	4.306729022739679280e-01
1.863040000548210173e+03	6.608398486655582271e-01	4.306729022739679280e-01
1.876160000552076326e+03	1.222017698933019814e+00	1.201300338592819372e+00
1.889280000555942252e+03	4.455973604001093324e-01	1.201300338592819372e+00
1.902400000559794080e+03	1.392065360671934870e+00	1.201300338592819372e+00
1.915520000563660233e+03	2.110738155739252608e+00	1.201300338592819372e+00
1.928640000567526158e+03	1.186171017503154124e+00	1.201300338592819372e+00
1.941760000571377986e+03	3.258819121310825295e+00	1.201300338592819372e+00
1.954880000575244139e+03	1.094337774711206857e+00	1.201300338592819372e+00
1.968000000579095740e+03	1.016545663617984596e+00	1.201300338592819372e+00
1.981120000582961893e+03	1.184337091399201736e+00	1.201300338592819372e+00
1.994240000586828046e+03	1.753218404235532324e+00	1.201300338592819372e+00
2.007360000590679647e+03	1.206211009892682817e+00	1.201300338592819372e+00
2.020480000594545800e+03	6.567163084118364802e-01	1.201300338592819372e+00
2.033600000598411953e+03	9.540456888289760018e-01	1.201300338592819372e+00
2.046720000602263553e+03	1.414885751260062774e+00	1.201300338592819372e+00
2.059840000606129706e+03	7.105528052302716446e-01	1.201300338592819372e+00
2.072960000609981762e+03	6.124224279001000415e-01	1.201300338592819372e+00
2.086080000613847460e+03	1.069750696177644178e+00	1.201300338592819372e+00
2.099200000617713613e+03	9.012378660780919759e-01	1.201300338592819372e+00
2.112320000621565669e+03	1.131823365156053640e+00	1.201300338592819372e+00
2.125440000625431367e+03	1.174181800494487282e+00	1.201300338592819372e+00
2.138560000629297519e+03	9.007681555761983816e-01	1.201300338592819372e+00
2.151680000633149575e+03	-3.851167046518344517e-01	4.306729022739679280e-01
2.164800000637015273e+03	5.157163769899107963e-01	4.306729022739679280e-01
2.177920000640867329e+03	8.276245824117864913e-01	4.306729022739679280e-01
2.191040000644733482e+03	7.638216008240271693e-01	4.306729022739679280e-01
2.204160000648599180e+03	9.011230551793126820e-01	4.306729022739679280e-01
2.217280000652451236e+03	7.676145174952896388e-01	4.306729022739679280e-01
2.230400000656317388e+03	5.810689249631460079e-02	4.306729022739679280e-01
2.243520000660183086e+03	-9.939020793629556316e-02	4.306729022739679280e-01
2.256640000664035142e+03	-4.781441537461916802e-01	1.201300338592819372e+00
2.269760000667901295e+03	2.231951618980521912e-01	1.201300338592819372e+00
2.282880000671752896e+03	5.472528133348444790e+00	2.798340905583614813e+00
2.296000000675619049e+03	2.571819011153720247e+00	2.798340905583614813e+00
2.309120000679485202e+03	1.674221246514710160e+00	1.201300338592819372e+00
2.322240000683336802e+03	1.285656273627284518e+00	1.201300338592819372e+00
2.335360000687202955e+03	1.078025864612099705e+00	1.201300338592819372e+00
2.348480000691069108e+03	1.850790406435406821e+00	1.201300338592819372e+00
2.361600000694920709e+03	3.487310742747684600e+00	2.798340905583614813e+00
2.374720000698786862e+03	2.670521406234476647e+00	2.798340905583614813e+00
2.387840000702638463e+03	1.320088941338928068e+00	2.798340905583614813e+00
2.400960000706504616e+03	7.054166718455579854e+00	2.798340905583614813e+00
2.414080000710370769e+03	7.168049739589110736e-01	1.201300338592819372e+00
2.427200000714222369e+03	2.925503739852304830e-01	4.306729022739679280e-01
2.440320000718088522e+03	1.685649194665090889e-01	4.306729022739679280e-01
2.453440000721954675e+03	7.447012111275191915e-01	4.306729022739679280e-01
2.466560000725806276e+03	6.770960277604745059e-01	4.306729022739679280e-01
2.479680000729672429e+03	4.080000665240634539e-01	4.306729022739679280e-01
2.492800000733524030e+03	6.396325398275761742e-01	4.306729022739679280e-01
2.505920000737376085e+03	1.163413775252719190e-01	4.306729022739679280e-01
2.519040000741256335e+03	9.514517204133275674e-02	4.306729022739679280e-01
2.532160000745107936e+03	3.246013490889962383e-01	4.306729022739679280e-01
2.545280000748959992e+03	4.374828755390989254e-01	4.306729022739679280e-01
2.558400000752840242e+03	2.983782266149553331e-01	4.306729022739679280e-01
2.571520000756691843e+03	4.465611574447396759e-01	4.306729022739679280e-01
2.584640000760543899e+03	8.055791391824621561e-01	4.306729022739679280e-01
2.597760000764410051e+03	1.452820069537879233e+00	1.201300338592819372e+00
2.610880000768275750e+03	1.203326391120666194e+00	1.201300338592819372e+00
2.624000000772127805e+03	3.761454944345781759e-01	4.306729022739679280e-01
2.637120000775993958e+03	6.011012257881690468e-01	4.306729022739679280e-01
2.650240000779859656e+03	4.759903623353994306e-01	4.306729022739679280e-01
2.663360000783711712e+03	4.483780038430416059e-01	4.306729022739679280e-01
2.676480000787577865e+03	6.516041527820123358e-01	4.306729022739679280e-01
2.689600000791443563e+03	5.703138072319702268e-01	4.306729022739679280e-01
