# Supplementary material for: Real-time single-molecule 3D tracking in E. coli based on cross-entropy minimization
Source: Nat Commun. 2023 Mar 11;14:1336. doi: 10.1038/s41467-023-36879-1 (PMC10008558; doi:10.1038/s41467-023-36879-1)
Supplement: Supplementary file 3 — Source Data [file 41467_2023_36879_MOESM3_ESM.zip › SourceData/Sup_Fig_17_TriggerFactor/Fig_data/20220106_EXP-22-BL9417/txyzN_Mutant.csv]

time [ms]	x[um]	y[um]	z[um]	Photon counts
0.000000000000000000e+00	9.893878434411362832e-02	-2.096232173624201778e-03	5.194855643861142624e-01	4.700000000000000000e+01
8.199999999689566721e-01	1.818321169426084793e-01	1.860714820067173036e-01	6.912918049859815284e-01	4.800000000000000000e+01
1.639999999945018772e+00	3.026646825424030851e-01	-1.984465123832457323e-01	4.538296873478184779e-01	4.300000000000000000e+01
2.459999999913975444e+00	5.393236337483386933e-02	9.202931825758042805e-03	4.979337403563768305e-01	2.900000000000000000e+01
3.279999999882932116e+00	2.263716104164075205e-01	1.410214889107557212e-01	7.029637774699288855e-01	4.800000000000000000e+01
4.099999999858994215e+00	1.059147546235514881e-01	1.838289660041780849e-02	6.363476206190457063e-01	5.300000000000000000e+01
4.919999999827950887e+00	1.052260255348897999e-01	-1.400141284628730887e-02	4.183482035619370265e-01	5.900000000000000000e+01
5.739999999796907559e+00	3.305213939543172330e-01	1.536326503887899264e-01	5.691484367390922117e-01	3.800000000000000000e+01
6.559999999772969659e+00	8.881748243479847815e-02	2.075598765738320139e-01	8.197886232808171414e-01	4.200000000000000000e+01
7.379999999741926331e+00	1.242435878542451633e-01	-1.303968982206420435e-01	8.221664590072235157e-01	5.400000000000000000e+01
8.199999999710883003e+00	3.121611750966408749e-01	8.799269965357581214e-02	7.254359831310335238e-01	5.200000000000000000e+01
9.019999999686945102e+00	1.820507887561397808e-01	1.103876883153596111e-01	7.188426900852125101e-01	5.300000000000000000e+01
9.839999999655901775e+00	-8.027169719927584879e-02	-1.859864363889585093e-02	6.310147515660640138e-01	5.100000000000000000e+01
1.065999999962485845e+01	1.919039532463564512e-01	7.265504454039017901e-02	4.421122142090219143e-01	4.200000000000000000e+01
1.147999999960092055e+01	1.507525001589584690e-01	7.179093940149172681e-02	4.736783848557415411e-01	4.700000000000000000e+01
1.229999999956987722e+01	9.564321734309899625e-02	1.306332152670286462e-01	6.359190377517780490e-01	6.100000000000000000e+01
1.311999999953883389e+01	-1.748264803189378824e-01	3.308151955488014551e-02	3.380110759149141941e-01	6.600000000000000000e+01
1.393999999951489599e+01	2.490188931654557791e-02	1.723088052293419992e-02	6.789713557275032230e-01	6.500000000000000000e+01
1.475999999948385266e+01	9.407351700322408306e-02	-3.763311967112414891e-02	5.998173165147822061e-01	3.100000000000000000e+01
1.557999999945280933e+01	3.780686838793201332e-02	7.464532617951391558e-02	5.916578528222400379e-01	4.000000000000000000e+01
1.639999999942887143e+01	-7.464941500498767368e-02	9.019439232868720069e-02	4.147101707979654606e-01	3.600000000000000000e+01
1.721999999939782811e+01	-4.080430717634442317e-02	7.549381815429612175e-02	4.465850028130171623e-01	4.100000000000000000e+01
1.803999999936678478e+01	-9.047269009127134609e-02	3.289868102854143217e-02	3.472937807699265633e-01	3.600000000000000000e+01
1.885999999934284688e+01	-2.963331790956402756e-02	5.004891101378916574e-02	3.573966678927025242e-01	3.300000000000000000e+01
1.967999999931180355e+01	-1.882079825816163066e-01	6.316127368679858023e-02	4.970880065243719059e-01	3.400000000000000000e+01
2.049999999928076022e+01	3.284504596922843689e-02	1.003829687552517669e-01	4.973623721851101465e-01	3.300000000000000000e+01
2.131999999925682232e+01	-1.795148189615147771e-01	9.889728867093339204e-02	3.279225354091197531e-01	4.200000000000000000e+01
2.213999999922577899e+01	1.068090369145124896e-02	8.345499372841658214e-02	3.989857023444836059e-01	5.100000000000000000e+01
2.295999999919473566e+01	-8.843337137445672624e-03	6.408599744361254125e-02	2.508948300671285381e-01	4.200000000000000000e+01
2.377999999917079776e+01	-2.123357854641412246e-01	-1.719563491688163026e-01	3.513635380708910461e-01	3.400000000000000000e+01
2.459999999913975444e+01	-1.289803406135163755e-01	6.223831449490901946e-02	5.314321294860757661e-01	3.900000000000000000e+01
2.541999999910871111e+01	2.414742446184447999e-03	1.657567110341382488e-01	3.042901051187767436e-01	3.200000000000000000e+01
2.623999999908477321e+01	-5.205880210907665173e-02	8.393837002074278075e-02	1.364964623072211225e-01	4.800000000000000000e+01
2.705999999905372988e+01	1.261403958888287491e-01	3.719301410123065921e-02	8.438156033902455277e-02	4.000000000000000000e+01
2.787999999902268655e+01	-5.395310598014901871e-02	9.042937997479683077e-02	1.616150399265690041e-01	4.700000000000000000e+01
2.869999999899164322e+01	-1.144622943025552786e-02	2.100818405135420619e-01	2.999002545469489078e-01	2.800000000000000000e+01
2.951999999896770532e+01	-9.098243352389800975e-02	1.156423594556450496e-01	2.497630717165799652e-01	5.000000000000000000e+01
3.033999999893666200e+01	-7.280479795647920582e-02	7.879065203691482111e-02	7.056330489373507930e-02	3.200000000000000000e+01
3.115999999890561867e+01	-2.628052132446612177e-02	8.479875250567303624e-02	5.216150399265693238e-01	3.300000000000000000e+01
3.197999999888168077e+01	8.972175586407260539e-02	1.258204408587424439e-01	4.818551098797154708e-01	3.600000000000000000e+01
3.279999999885063744e+01	7.050587144409448115e-02	1.464891069784002298e-02	4.818322460746538027e-01	2.800000000000000000e+01
3.361999999881959411e+01	1.963897576499959996e-01	5.560107154608218138e-02	7.322323626632316618e-01	2.900000000000000000e+01
3.443999999879565621e+01	-1.661048890544059020e-01	1.064969956796808503e-01	3.511920595329289796e-01	4.500000000000000000e+01
3.525999999876461288e+01	7.098392462925318114e-03	-1.066817432686448797e-01	4.598202312292336558e-01	6.000000000000000000e+01
3.607999999873356956e+01	7.094842750418806077e-02	8.393607174819806005e-02	2.510434448000289365e-01	5.600000000000000000e+01
3.689999999870963165e+01	-1.997225745507584804e-01	3.728632186903624302e-02	3.519122693923693035e-01	3.500000000000000000e+01
3.771999999867858833e+01	8.943808682244380748e-02	-3.221342046367006162e-01	1.622666583708243238e-01	3.300000000000000000e+01
3.853999999864754500e+01	-7.495987218479527314e-02	-7.558105644347534735e-02	3.581327161866099118e-03	3.800000000000000000e+01
3.935999999862360710e+01	-6.785226822638179556e-02	-7.435900438567344395e-02	6.367278238211326880e-02	2.600000000000000000e+01
4.017999999859256377e+01	1.309258882799575474e-01	-4.302255790175486538e-01	8.247243261637926537e-02	4.000000000000000000e+01
4.099999999856152044e+01	6.150608377046751229e-02	-1.676284686088749254e-01	5.260961544674813695e-02	3.400000000000000000e+01
4.181999999853758254e+01	-2.266891042309531201e-01	-5.341473492872594875e-02	-1.064758323507879467e-01	5.300000000000000000e+01
4.263999999850653921e+01	-1.723769053998083223e-01	-3.893221090924292582e-01	-1.663386495204175475e-01	5.800000000000000000e+01
4.345999999847549589e+01	-4.393424796791407516e-01	2.275029275103364057e-01	-2.374132483583126785e-01	5.200000000000000000e+01
4.427999999845155799e+01	-3.793488342465423102e-01	-1.743630794294759312e-02	-2.484764152936769221e-01	3.400000000000000000e+01
4.509999999842051466e+01	-4.685296848767492861e-01	1.283555969912733019e-01	-2.396424693518186544e-01	2.200000000000000000e+01
4.591999999838947133e+01	-2.156664031165753670e-01	1.212518346966220406e-01	-4.892225949237882787e-02	2.700000000000000000e+01
4.673999999836553343e+01	-1.551246785800586281e-01	1.940251385905611414e-02	-3.582477772430614493e-01	3.900000000000000000e+01
4.755999999833449010e+01	-4.782426847315903728e-01	9.696224304393652460e-02	-4.989451232974406736e-01	4.400000000000000000e+01
4.837999999830344677e+01	-3.168418122363725331e-01	7.374744267989896684e-02	-3.705913172618764406e-01	3.100000000000000000e+01
4.919999999827950887e+01	-3.494533625913440744e-01	1.304019216880050180e-01	-1.524775811794576441e-01	3.000000000000000000e+01
5.001999999824846554e+01	-4.068255050423523755e-01	2.463505698601480276e-01	-3.832892462591441785e-01	2.400000000000000000e+01
5.083999999821742222e+01	-3.902063794781689410e-01	1.513215763466995156e-01	-3.736664990426614708e-01	2.600000000000000000e+01
5.165999999819348432e+01	-4.002387890582852492e-01	-7.611468543075261550e-03	-3.835750438224154735e-01	1.900000000000000000e+01
5.247999999816244099e+01	-5.412073709309126457e-01	-7.193988923797434154e-02	-4.341695027540168894e-01	2.500000000000000000e+01
5.329999999813139766e+01	-4.928128286954418513e-01	-4.229642056140292539e-02	-4.252441015919110612e-01	2.200000000000000000e+01
5.411999999810745976e+01	-2.352762300629080983e-01	-3.899750847208593996e-02	-1.249811678337033882e-01	4.200000000000000000e+01
5.493999999807641643e+01	-5.940546147757181927e-01	-1.179502113062333990e-01	-4.644781641223483248e-01	4.100000000000000000e+01
5.575999999804537310e+01	-3.750975969293115497e-01	-2.538351986037667984e-02	-4.950040316387651629e-01	3.600000000000000000e+01
5.657999999802143520e+01	-2.802660721634495644e-01	-1.048746495364447640e-01	-5.863758599424606643e-01	4.200000000000000000e+01
5.739999999799039188e+01	-3.834262361088747184e-01	-3.206551277765541386e-01	-6.896796797738637963e-01	2.100000000000000000e+01
5.821999999795934855e+01	-3.715711313307998864e-01	-4.168397693663585812e-01	-4.419089007673679959e-01	2.700000000000000000e+01
5.903999999793541065e+01	-3.273021112836893565e-01	-4.907598434519400143e-02	-5.209371890522502824e-01	1.200000000000000000e+01
5.985999999790436732e+01	-4.244515301211677638e-01	-5.118722721234512107e-01	-4.385707852283751151e-01	2.600000000000000000e+01
6.067999999787332399e+01	-6.869809331350360537e-01	-2.053705950974453742e-01	-4.592224036726308967e-01	2.000000000000000000e+01
6.149999999784938609e+01	-7.775881624951104243e-01	-4.422357316489815560e-01	-4.101369558750960209e-01	2.600000000000000000e+01
6.231999999781834276e+01	-7.806933999352523301e-01	-4.378372051145511534e-01	-3.105828000737957950e-01	1.800000000000000000e+01
6.313999999778729944e+01	-5.001001854794004942e-01	1.740082693579125817e-02	-3.624462001863166805e-01	1.900000000000000000e+01
6.395999999776336153e+01	-8.207824960450658125e-01	-1.639650134872496778e-01	-4.722289940382315976e-01	1.500000000000000000e+01
6.477999999773231821e+01	-7.154520965340580574e-01	-1.930261336956995422e-01	-3.786965361562142363e-01	1.600000000000000000e+01
6.559999999770127488e+01	-5.964926595797805930e-01	-2.639585529379857576e-01	-4.567759765310395181e-01	1.800000000000000000e+01
6.641999999767733698e+01	-7.635895620064161449e-01	-7.502597163335877894e-02	-5.081935324448592084e-01	5.000000000000000000e+00
6.723999999764629365e+01	-7.146997388524738426e-01	-2.749321936452631121e-02	-5.003427301206500033e-01	1.100000000000000000e+01
6.805999999761525032e+01	-8.251023894651652313e-01	-3.583079289749271368e-01	-5.788487107652606767e-02	1.700000000000000000e+01
6.887999999759131242e+01	-8.021095172821652852e-01	-1.976047553636703924e-01	-1.364901789677688271e-01	2.300000000000000000e+01
6.969999999756026909e+01	-7.433636929948512773e-01	-1.270396492526408849e-01	-3.487828071092557991e-02	1.800000000000000000e+01
7.051999999752922577e+01	-9.559396269619035991e-01	-3.209942777149308313e-01	-1.041580708514864284e-01	2.400000000000000000e+01
7.133999999750528787e+01	-8.442591005731117093e-01	2.938079227290657514e-02	-3.451245982994066708e-02	2.300000000000000000e+01
7.215999999747424454e+01	-7.372084821217903539e-01	-1.845815605605878318e-01	-2.555527629602440953e-01	2.600000000000000000e+01
7.297999999744320121e+01	-7.502022979313949236e-01	-1.826584278648581972e-01	-1.380220539068970353e-01	3.000000000000000000e+01
7.379999999741926331e+01	-6.720248936244566096e-01	-1.946623306558592503e-02	-2.601483877776260556e-01	2.900000000000000000e+01
7.461999999738821998e+01	-8.516614742815633576e-01	-2.764381259009596192e-02	-1.099426135320715758e-01	3.100000000000000000e+01
7.543999999735717665e+01	-8.757823872526735443e-01	-2.517252691820814903e-01	-3.890737889397302141e-01	2.700000000000000000e+01
7.625999999733323875e+01	-8.899559727756525263e-01	-1.465051350991011248e-01	-2.596568159688006361e-01	2.900000000000000000e+01
7.707999999730219542e+01	-8.991383701313964139e-01	1.164307966814703832e-02	-3.232121376558811932e-01	2.900000000000000000e+01
7.789999999727115210e+01	-9.079467170185040459e-01	-1.523357553208626314e-02	-4.355671095772253310e-01	5.400000000000000000e+01
7.871999999724721420e+01	-9.512985392850445976e-01	-3.544815578230497977e-03	-3.173619182745612832e-01	4.200000000000000000e+01
7.953999999721617087e+01	-7.449373787512918454e-01	1.383189360394254663e-01	-2.695911392680683250e-01	3.700000000000000000e+01
8.035999999718512754e+01	-8.974882321481096881e-01	4.097744695189220465e-02	-2.096296757176396852e-02	3.300000000000000000e+01
8.117999999716118964e+01	-1.007867026055805582e+00	2.349215439017875440e-01	-1.909515356692326193e-01	2.400000000000000000e+01
8.199999999713014631e+01	-1.116594371024014265e+00	-7.438156844887089392e-02	-1.527920719766919788e-01	3.000000000000000000e+01
8.281999999709910298e+01	-8.224595074306293441e-01	6.582730943355130648e-02	-3.758901175625393165e-01	3.600000000000000000e+01
8.363999999706805966e+01	-1.091777731776058857e+00	9.704574919875597061e-02	-3.179821557256765630e-01	4.200000000000000000e+01
8.445999999704412176e+01	-1.044852905840155444e+00	2.024889405018548416e-01	-5.278335409927752409e-01	4.900000000000000000e+01
8.527999999701307843e+01	-1.050232257989385687e+00	1.411948340740067920e-01	-5.581536342636388426e-01	4.700000000000000000e+01
8.609999999698203510e+01	-1.125139462778477650e+00	1.535253431456240492e-02	-7.204285828672674086e-01	6.600000000000000000e+01
8.691999999695809720e+01	-1.031812419055277985e+00	1.881572416662820046e-01	-4.127949866911437837e-01	5.100000000000000000e+01
8.773999999692705387e+01	-1.239383329286805946e+00	7.630678458078676840e-02	-1.639724726518156928e-01	4.800000000000000000e+01
8.855999999689601054e+01	-7.989885178241102892e-01	2.137714150489991027e-01	-5.650242076846501149e-01	5.400000000000000000e+01
8.937999999687207264e+01	-1.033664485467078009e+00	9.142917826757468447e-02	-3.869676311148868564e-01	4.700000000000000000e+01
9.019999999684102931e+01	-1.006418919422241487e+00	8.981169469721095311e-02	-5.386709845919748219e-01	3.700000000000000000e+01
9.101999999680998599e+01	-1.071933556716729186e+00	1.026522133132949932e-01	-5.205000889969042532e-01	4.000000000000000000e+01
9.183999999678604809e+01	-9.518214789303272028e-01	3.044810944629539051e-01	-5.921462829613393097e-01	4.900000000000000000e+01
9.265999999675500476e+01	-9.092476704860068537e-01	2.959173540248940526e-01	-6.035295431675669064e-01	3.100000000000000000e+01
9.347999999672396143e+01	-9.351972721844674652e-01	-4.473026221576148487e-02	-6.935638388751588224e-01	5.100000000000000000e+01
9.429999999670002353e+01	-9.324526344066654815e-01	-2.383789019532400744e-02	-7.230836989688658178e-01	5.700000000000000000e+01
9.511999999666898020e+01	-8.167651618097906407e-01	4.540822818082190793e-02	-6.935981345827508804e-01	6.900000000000000000e+01
9.593999999663793687e+01	-8.920586885430381585e-01	4.169668431475415105e-02	-4.648899395687315916e-01	5.700000000000000000e+01
9.675999999661399897e+01	-8.544209552196093682e-01	8.651360570299715391e-02	-4.547527567383626845e-01	4.600000000000000000e+01
9.757999999658295565e+01	-7.102329174151691404e-01	-4.699159915026385193e-02	-4.235752707776887505e-01	3.600000000000000000e+01
9.839999999655191232e+01	-9.576349731952582545e-01	-1.863780603404663339e-01	-1.333694965321345904e-01	3.700000000000000000e+01
9.921999999652797442e+01	-6.458024864183435909e-01	-3.101378218681922760e-01	-2.644783910776222768e-01	3.000000000000000000e+01
1.000399999964969311e+02	-7.340685516744223094e-01	1.662164826585375010e-01	-1.948213481535470137e-01	3.500000000000000000e+01
1.008599999964658878e+02	-8.809647825785766884e-01	-2.849886201969944466e-01	-1.247413248358313353e-01	4.400000000000000000e+01
1.016799999964419499e+02	-7.606042238425239077e-01	9.147736704640152539e-02	-3.349585309839167024e-01	3.400000000000000000e+01
1.024999999964109065e+02	-8.006384804578488001e-01	-3.444463669980670772e-01	-3.494709908138649013e-02	3.500000000000000000e+01
1.033199999963798632e+02	-7.273784576107118482e-01	-1.269474211995103019e-01	-2.643412082472540447e-01	2.900000000000000000e+01
1.041399999963559253e+02	-8.595919345695754998e-01	1.171724685534130117e-01	-3.442611849295369453e-01	3.600000000000000000e+01
1.049599999963248820e+02	-8.388054458716176498e-01	-2.139383261206937448e-01	4.484712667305945644e-02	3.000000000000000000e+01
1.057799999962938386e+02	-8.238876417103071503e-01	-1.162559750125886637e-01	-1.041811616118222261e-01	3.200000000000000000e+01
1.065999999962699007e+02	-9.008980957472729756e-01	-3.133423918787876516e-01	-1.617575982752921249e-01	3.400000000000000000e+01
1.074199999962388574e+02	-6.372404654444707717e-01	-3.148402817128825859e-01	-2.010030927082588903e-01	4.300000000000000000e+01
1.082399999962078141e+02	-9.109733169669240738e-01	3.878115807980364593e-02	-5.407287270475205077e-01	4.700000000000000000e+01
1.090599999961838762e+02	-8.650244778549449620e-01	-4.050325990207781501e-02	-7.214375050044292692e-01	4.700000000000000000e+01
1.098799999961528329e+02	-7.826893037550810561e-01	2.917695857842090845e-01	-6.930951308713959591e-01	4.000000000000000000e+01
1.106999999961217895e+02	-9.774227215283985970e-01	1.208286181817008753e-01	-7.761360169445890023e-01	3.400000000000000000e+01
1.115199999960978516e+02	-1.162205966185126726e+00	-3.834481612082285551e-02	-8.384566931583412597e-01	4.100000000000000000e+01
1.123399999960668083e+02	-1.069653895514214526e+00	-1.596129699200439234e-01	-7.504687080037628633e-01	4.000000000000000000e+01
1.131599999960357650e+02	-9.636082547248570052e-01	-2.441744539260426450e-02	-7.026979289972690168e-01	4.700000000000000000e+01
1.139799999960118271e+02	-1.242270737299389083e+00	-1.806354262554279444e-01	-8.944355781819508522e-01	4.600000000000000000e+01
1.147999999959807838e+02	-6.491023550286527666e-01	-2.067202388067848062e-01	-8.057959745831162479e-01	4.300000000000000000e+01
1.156199999959497404e+02	-6.066730894247704953e-01	-2.275771004749067572e-01	-8.567676862982347430e-01	5.400000000000000000e+01
1.164399999959258025e+02	-7.110450541625112919e-01	-2.473624677373251757e-01	-9.069163010311358519e-01	6.500000000000000000e+01
1.172599999958947592e+02	-7.037831454118155250e-01	-2.395445735494057260e-01	-9.277051023057598655e-01	6.500000000000000000e+01
1.180799999958637159e+02	-9.475741754576176845e-01	7.076913817117969074e-02	-7.083224250424242641e-01	7.600000000000000000e+01
1.188999999958397780e+02	-7.046902498924545455e-01	-2.555430242830105669e-01	-6.279451722589071139e-01	4.200000000000000000e+01
1.197199999958087346e+02	-8.841611661664501298e-01	-4.658262265685699788e-01	-5.871449390817504721e-01	6.300000000000000000e+01
1.205399999957776913e+02	-8.008359587666191715e-01	-1.243405595583446654e-01	-5.869505967387276257e-01	6.300000000000000000e+01
1.213599999957537534e+02	-7.091012448129312418e-01	-2.553015218246201812e-01	-5.865847758577418247e-01	6.600000000000000000e+01
1.221799999957227101e+02	-7.790649796946702565e-01	-1.300331170457411645e-01	-6.159788850236092017e-01	5.800000000000000000e+01
1.229999999956916668e+02	-7.814754006821615917e-01	-1.140195596258948285e-01	-3.250414690160825515e-01	5.200000000000000000e+01
1.238199999956677289e+02	-6.429047155173037709e-01	-2.012029348957931063e-01	-6.245956248173820669e-01	5.600000000000000000e+01
1.246399999956366855e+02	-7.339721546239594829e-01	-1.089421212929870819e-01	-9.041840763262731784e-01	7.000000000000000000e+01
1.254599999956056422e+02	-8.489401703598424831e-01	-1.520190938110914658e-01	-7.455673365325017343e-01	5.300000000000000000e+01
1.262799999955817043e+02	-4.053013558049300968e-01	1.289460795108716695e-01	-5.966076396628032796e-01	4.300000000000000000e+01
1.270999999955506610e+02	-3.886441365057535791e-01	1.038321066111755897e-01	-9.059445893160180674e-01	5.000000000000000000e+01
1.279199999955196176e+02	-3.225625066105770600e-01	2.783244996263505300e-01	-5.943669867667660256e-01	5.100000000000000000e+01
1.287399999954956797e+02	-2.498340193587473834e-01	1.742409290669364452e-01	-7.334067069541791994e-01	5.100000000000000000e+01
1.295599999954646364e+02	-2.220924062175058111e-01	1.286300805775297817e-01	-6.534295707592407965e-01	4.900000000000000000e+01
1.303799999954335931e+02	-3.470809347192300720e-01	1.872157475907449964e-01	-7.142640996439881818e-01	3.800000000000000000e+01
1.311999999954096552e+02	-2.397900809670687750e-01	1.895872485832619248e-01	-7.750643328211443972e-01	4.100000000000000000e+01
1.320199999953786119e+02	-4.245876115194882061e-01	6.001439327339497254e-02	-1.856130641426236849e-01	3.900000000000000000e+01
1.328399999953475685e+02	-5.036073305850834458e-01	7.142784133457524831e-02	-1.364704568324333067e-01	4.200000000000000000e+01
1.336599999953165252e+02	-2.782371111552315313e-01	1.130228015720646795e-02	-1.962075230742259535e-01	4.500000000000000000e+01
1.344799999952925873e+02	-2.828796307308998337e-01	3.273905517553821198e-01	-5.146413524275050833e-01	6.200000000000000000e+01
1.352999999952615440e+02	-2.128727220368027417e-01	1.667852653719279488e-01	-5.045613291097899022e-01	4.200000000000000000e+01
1.361199999952305006e+02	-2.628718002324248459e-01	1.113882332348659077e-01	-5.541612125212118656e-01	6.000000000000000000e+01
1.369399999952065627e+02	-2.532354440048472100e-01	1.332655190891429697e-01	-5.634524345643008303e-01	3.700000000000000000e+01
1.377599999951755194e+02	-3.057064799524944476e-01	1.503910016055520771e-01	-6.435324578820180719e-01	5.600000000000000000e+01
1.385799999951444761e+02	-1.622645767347776768e-01	4.760159477248393500e-02	-6.540354615933736682e-01	4.800000000000000000e+01
1.393999999951205382e+02	-1.512386771105411754e-01	2.358329944970911640e-01	-5.940926211060268969e-01	4.600000000000000000e+01
1.402199999950894949e+02	-1.351116782186991827e-01	2.085731996229114316e-01	-5.939440063731264985e-01	1.800000000000000000e+01
1.410399999950584515e+02	-2.465638574344630740e-01	2.566677024916685923e-01	-3.246642162325672487e-01	3.200000000000000000e+01
1.418599999950345136e+02	-4.975544224446153407e-01	2.234608060479530423e-01	-2.505290091861400725e-02	3.400000000000000000e+01
1.426799999950034703e+02	-3.237333404611923982e-01	3.512237320784770134e-01	-3.351443561388611769e-01	3.800000000000000000e+01
1.434999999949724270e+02	-4.624984904424565002e-01	2.035000875747066118e-01	-1.558988617058947312e-01	4.000000000000000000e+01
1.443199999949484891e+02	-2.742876904550364259e-01	2.824524491438644702e-01	-4.069734605437895780e-01	3.700000000000000000e+01
1.451399999949174457e+02	-1.983732541026697049e-01	3.551593830916885963e-01	-2.683910164576088775e-01	4.500000000000000000e+01
1.459599999948864024e+02	-3.681657627295322754e-01	3.912341148318496664e-01	-1.594427514904417365e-01	2.800000000000000000e+01
1.467799999948624645e+02	-2.785790482071739405e-01	2.704325605180137870e-01	-4.293855919777875840e-01	4.700000000000000000e+01
1.475999999948314212e+02	-3.621983723078869843e-04	4.401032959196840011e-01	-3.093170005626033614e-01	3.900000000000000000e+01
1.484199999948003779e+02	8.578570654073303103e-03	4.812603868758742465e-01	-5.392712729524804516e-01	4.900000000000000000e+01
1.492399999947764400e+02	-1.278985686416547196e-01	2.154039929728490677e-01	-4.281623784069914507e-01	6.300000000000000000e+01
1.500599999947453966e+02	-7.653467303491723328e-02	2.496596800917600945e-01	-4.869620286412583710e-01	6.500000000000000000e+01
1.508799999947143533e+02	-1.680252965838100465e-01	2.435842539247765615e-01	-5.072249623994666834e-01	3.200000000000000000e+01
1.516999999946904154e+02	-7.835533588765386526e-02	2.906828605159361700e-01	-5.280709231867453113e-01	5.000000000000000000e+01
1.525199999946593721e+02	-1.996980775332808378e-01	3.961489675940761401e-01	-4.496713895410584527e-01	4.800000000000000000e+01
1.533399999946283287e+02	-1.226967473869038372e-01	4.728932422131997271e-01	-5.407574202814835473e-01	5.100000000000000000e+01
1.541599999946043908e+02	-3.187379988497021088e-01	2.755059344026875578e-01	-5.526322522965356754e-01	4.300000000000000000e+01
1.549799999945733475e+02	-1.352235983751803872e-01	4.518508026763612406e-01	-3.448957689976346330e-01	4.800000000000000000e+01
1.557999999945423042e+02	-1.142302308963536461e-01	4.223087901554087864e-01	-1.354330684165816479e-01	5.900000000000000000e+01
1.566199999945183663e+02	-2.863226476359415074e-01	1.752305182341942213e-01	-3.359817997380609711e-01	4.400000000000000000e+01
1.574399999944873230e+02	-3.001244136897582848e-01	3.503948001551790981e-01	-2.872050133088563939e-01	3.200000000000000000e+01
1.582599999944562796e+02	-8.626840609354147205e-02	1.697494592794406287e-01	-2.170563985759565995e-01	4.800000000000000000e+01
1.590799999944323417e+02	-1.973854953390379308e-01	4.022179422296900952e-02	-4.365190991570084833e-01	3.600000000000000000e+01
1.598999999944012984e+02	-2.226244120270557403e-01	1.333099087065967581e-01	-4.283024759518134772e-01	1.800000000000000000e+01
1.607199999943702551e+02	-7.929566884799754689e-02	1.847274658610054132e-01	-4.198343508909401223e-01	4.300000000000000000e+01
1.615399999943463172e+02	-1.515678705043654872e-02	1.694872983761719354e-01	-3.699029423061253041e-01	3.600000000000000000e+01
1.623599999943152739e+02	-1.204554961024477677e-01	4.973570093810764092e-02	-4.099372380137182859e-01	3.900000000000000000e+01
1.631799999942842305e+02	-4.430346925661581281e-01	6.933345988853290010e-02	-1.193656428871774366e-01	4.300000000000000000e+01
1.639999999942602926e+02	-3.082323403222702041e-01	5.493310798331307865e-02	-1.098915104035942392e-01	3.800000000000000000e+01
1.648199999942292493e+02	-3.120090282574849994e-01	-6.168579955272690540e-02	-2.002573312845790099e-01	3.000000000000000000e+01
1.656399999941982060e+02	-4.294579889224898750e-01	1.203942364826282585e-01	-1.084282268796510351e-01	4.100000000000000000e+01
1.664599999941742681e+02	-4.330960214625925175e-01	1.534240076770316819e-01	-1.483710673669982327e-01	4.400000000000000000e+01
1.672799999941432247e+02	-1.194383278401573989e-01	2.065511018793522169e-01	-3.211490196819823950e-01	3.900000000000000000e+01
1.680999999941121814e+02	-3.747337338635148285e-02	1.817966611429717716e-01	-3.232296259425888607e-01	2.800000000000000000e+01
1.689199999940882435e+02	-3.678852722202918812e-01	8.762510751494545502e-02	-1.045900223437534748e-01	3.700000000000000000e+01
1.697399999940572002e+02	2.410085719011689775e-02	-1.121093151294871859e-02	-3.159732825499803610e-01	3.100000000000000000e+01
1.705599999940261569e+02	2.274635407325114045e-01	7.088405614587145465e-02	-3.760876015752891988e-01	3.200000000000000000e+01
1.713799999940022190e+02	1.310765060571164042e-01	1.120728269588191495e-01	-5.771964961207762812e-01	2.400000000000000000e+01
1.721999999939711756e+02	-1.476632452479584856e-01	6.810884581916099023e-02	-4.791399195510139819e-01	3.700000000000000000e+01
1.730199999939401323e+02	-1.194101735941828224e-01	5.483555114939520081e-02	-1.794371490168140681e-01	3.400000000000000000e+01
1.738399999939161944e+02	2.073076216941771577e-01	8.066424960964369006e-02	-4.211290705913723897e-01	2.300000000000000000e+01
1.746599999938851511e+02	1.678240239090449393e-01	1.423118063986663628e-01	-5.937355443683953737e-01	2.700000000000000000e+01
1.754799999938541077e+02	2.432309852775595971e-01	2.013330024578259270e-01	-5.744443223253048458e-01	3.100000000000000000e+01
1.762999999938301698e+02	2.317449636629405063e-01	1.711040373475682941e-01	-5.750502131594368294e-01	2.200000000000000000e+01
1.771199999937991265e+02	1.856810714931604878e-01	2.204686904224466559e-01	-4.762505629251725381e-01	2.400000000000000000e+01
1.779399999937680832e+02	1.203227075499526677e-01	2.379098917673729829e-01	-5.868564537593039532e-01	2.400000000000000000e+01
1.787599999937441453e+02	2.636582870170940396e-01	2.365278970555024785e-01	-5.689141962148491771e-01	2.300000000000000000e+01
1.795799999937131020e+02	1.250942005012944946e-01	1.443055194238738181e-01	-5.902860245185443944e-01	1.800000000000000000e+01
1.803999999936820586e+02	9.324101194868461562e-02	-1.248772241961226825e-01	-4.398744760274357901e-01	2.300000000000000000e+01
1.812199999936581207e+02	4.032866047404937149e-02	-2.192099077578149036e-01	-4.994857913413879302e-01	1.500000000000000000e+01
1.820399999936270774e+02	2.754320501213207706e-01	-8.907814779309575215e-02	-5.903546159337302868e-01	2.900000000000000000e+01
1.828599999935960341e+02	1.909656686365366340e-01	-1.131169910830891467e-01	-4.834069339094542173e-01	1.600000000000000000e+01
1.836799999935720962e+02	2.951802484679788563e-01	-7.067657467949572947e-04	-6.460705671991293642e-01	1.400000000000000000e+01
1.844999999935410528e+02	2.546664573869357184e-01	-1.852746634326329911e-01	-6.972937807699262081e-01	1.500000000000000000e+01
1.853199999935100095e+02	2.077862561508752037e-01	-2.559490976063507617e-01	-3.970880065243713730e-01	2.700000000000000000e+01
1.861399999934860716e+02	2.892726228944724198e-01	-2.170695965683400175e-01	-4.452360383143814104e-01	2.700000000000000000e+01
1.869599999934550283e+02	2.962088760775216656e-01	-1.324765971714647605e-01	-3.347101707979653895e-01	2.300000000000000000e+01
1.877799999934239850e+02	1.521988498561626102e-01	-2.316955067652308742e-01	-7.753617892422202118e-01	3.500000000000000000e+01
1.885999999933929416e+02	2.584563871920408928e-01	-1.916956284773903008e-01	-6.369736874990641340e-01	2.400000000000000000e+01
1.894199999933690037e+02	1.629506526980790682e-01	-2.268892707112470930e-01	-6.493286594204086271e-01	1.600000000000000000e+01
1.902399999933379604e+02	1.682263095062097591e-01	-2.273267513407262186e-01	-5.705290091861421331e-01	2.600000000000000000e+01
1.910599999933069171e+02	3.399552969717021256e-01	-2.272974799589064787e-01	-5.215921761215067676e-01	2.500000000000000000e+01
1.918799999932829792e+02	1.339403119532107667e-01	-1.617647146978171691e-01	-5.924724326163790522e-01	2.200000000000000000e+01
1.926999999932519358e+02	2.128116667775294957e-01	-1.700364545728945131e-01	-4.028039577897715162e-01	2.200000000000000000e+01
1.935199999932208925e+02	2.851730041563556028e-01	-2.321609297788640447e-01	-5.331354829631660408e-01	4.500000000000000000e+01
1.943399999931969546e+02	2.868904498380153711e-01	-1.663944369484049446e-01	-6.738099652124827088e-01	4.900000000000000000e+01
1.951599999931659113e+02	3.114156812700841215e-01	-2.844580522920701071e-01	-4.233069615011277875e-01	6.100000000000000000e+01
1.959799999931348680e+02	3.534290220334703747e-01	-4.287690754118145264e-02	-6.630897553530425981e-01	3.600000000000000000e+01
1.967999999931109301e+02	2.374945464195477030e-01	-2.226559144551636393e-01	-6.837756695048904376e-01	4.900000000000000000e+01
1.976199999930798867e+02	3.570971729911107673e-01	-2.228913119244495533e-01	-5.949645873680946551e-01	3.700000000000000000e+01
1.984399999930488434e+02	2.937312633370190440e-01	-1.423204661679982053e-01	-5.356962291300657597e-01	4.600000000000000000e+01
1.992599999930249055e+02	3.570373732548794976e-01	-1.048596707840410147e-01	-6.871366488489467628e-01	3.300000000000000000e+01
2.000799999929938622e+02	3.144013862140937476e-01	-1.964405969977356392e-01	-6.788971618386900886e-01	4.200000000000000000e+01
2.008999999929628189e+02	3.310828593508254869e-01	-4.065270694557270303e-01	-6.802575582398553422e-01	3.400000000000000000e+01
2.017199999929388810e+02	1.118980952461186007e-01	-4.990632734954019156e-01	-6.616636822511425819e-01	3.900000000000000000e+01
2.025399999929078376e+02	1.919839572998931487e-01	-1.287454999705630598e-01	-6.220409350346596256e-01	2.900000000000000000e+01
2.033599999928767943e+02	2.590589995195671236e-01	-3.548130903221426991e-01	-4.617551374713899648e-01	3.700000000000000000e+01
2.041799999928528564e+02	2.227632234726257821e-01	-2.681449524324577283e-01	-5.915150675182436757e-01	4.300000000000000000e+01
2.049999999928218131e+02	1.678892267625649026e-01	-2.332980784029601296e-01	-5.512407018575036233e-01	5.100000000000000000e+01
2.058199999927907697e+02	1.498891825324939475e-01	-2.994531426264224194e-01	-7.109206085866413005e-01	3.800000000000000000e+01
2.066399999927668318e+02	3.162458298370260934e-01	-1.881147760134993518e-01	-6.315722270308974373e-01	4.700000000000000000e+01
2.074599999927357885e+02	2.432677765389819058e-01	-1.017711206629243748e-01	-7.103833091676943212e-01	5.000000000000000000e+01
2.082799999927047452e+02	3.201724799328680149e-01	-2.310350100693696618e-01	-6.587256833007275603e-01	4.600000000000000000e+01
2.090999999926808073e+02	1.650802249070615346e-01	-1.687210581067262183e-01	-5.983712943222734282e-01	5.000000000000000000e+01
2.099199999926497640e+02	1.321528183818969637e-01	-8.753966509295452170e-02	-6.990229127665275044e-01	3.800000000000000000e+01
2.107399999926187206e+02	6.657656246046883552e-02	-1.610055653884643334e-01	-5.603833091676939659e-01	4.400000000000000000e+01
2.115599999925947827e+02	1.828144702760781115e-01	-1.801840159161933741e-01	-6.205776515107164215e-01	5.600000000000000000e+01
2.123799999925637394e+02	1.317196389556229974e-02	-1.249389715917352817e-01	-7.097659864310310596e-01	4.900000000000000000e+01
2.131999999925326961e+02	1.381479014779642966e-01	1.568718566024500660e-01	-6.486456599830114911e-01	5.200000000000000000e+01
2.140199999925087582e+02	2.402550522956943269e-01	-1.583686134224961961e-01	-7.581998157843106156e-01	5.900000000000000000e+01
2.148399999924777148e+02	2.474444766781012106e-01	-1.397582687859291184e-01	-6.387714109108504346e-01	4.900000000000000000e+01
2.156599999924466715e+02	-1.923100987920314253e-01	-4.361961764010970910e-01	-5.398002821386231886e-01	5.800000000000000000e+01
2.164799999924227336e+02	5.410487486397812518e-01	-3.054790110294263172e-01	-9.297774183335612008e-01	5.700000000000000000e+01
2.172999999923916903e+02	1.258882990396479329e-01	-3.313638964997771552e-01	-7.104176048752863792e-01	3.400000000000000000e+01
2.181199999923606470e+02	3.981823947965033028e-01	-1.375525766211715961e-01	-9.208062895613338128e-01	5.400000000000000000e+01
2.189399999923367091e+02	6.535014101109481999e-02	-3.417032309073029239e-01	-7.911949742473805003e-01	3.300000000000000000e+01
2.197599999923056657e+02	-1.345325245130659653e-01	-5.058583828162745988e-01	-6.829669191396545713e-01	4.400000000000000000e+01
2.205799999922746224e+02	-1.373761237935937629e-01	-3.793391262837353395e-01	-5.234927866560719067e-01	4.600000000000000000e+01
2.213999999922506845e+02	2.183779658425493153e-01	-1.878700094422569578e-01	-6.632641486054557944e-01	4.400000000000000000e+01
2.222199999922196412e+02	6.622758040997922535e-02	-1.518632668649502193e-01	-2.236756970965645408e-01	6.100000000000000000e+01
2.230399999921885978e+02	1.179140851997360073e-01	-2.267342576943214283e-01	-4.545902492990281374e-01	4.000000000000000000e+01
2.238599999921646599e+02	7.622572007958794416e-02	-1.420280463469296706e-01	-6.050246615951992979e-01	5.800000000000000000e+01
2.246799999921336166e+02	3.283380999262455191e-01	-1.207605817674242132e-01	-4.450818211078528819e-01	4.300000000000000000e+01
2.254999999921025733e+02	-1.393919389731728131e-01	-3.317131779103057454e-01	-4.158363266748859033e-01	3.800000000000000000e+01
2.263199999920786354e+02	2.890549815263909750e-02	-2.944166669543299975e-01	-1.553904824761849213e-01	4.900000000000000000e+01
2.271399999920475921e+02	1.441812747545014872e-01	-2.722646112828215337e-01	-4.649903658876075596e-01	4.100000000000000000e+01
2.279599999920165487e+02	3.341073433604790921e-02	-2.535337654981226763e-01	-3.354933695989625875e-01	2.500000000000000000e+01
2.287799999919926108e+02	-4.860736567786716478e-02	-3.570034235718146931e-01	-2.043501793458819549e-01	4.000000000000000000e+01
2.295999999919615675e+02	-6.728924223580179387e-04	-2.462118707905354142e-01	8.256294431141064649e-03	3.300000000000000000e+01
2.304199999919305242e+02	-1.537657627903072921e-01	-2.308086727888216672e-01	-3.009434723917037147e-01	3.500000000000000000e+01
2.312399999919065863e+02	-4.262162465425589630e-02	-3.120397445139708736e-01	-1.414922037131818300e-01	3.300000000000000000e+01
2.320599999918755429e+02	-1.587473737931546225e-01	-1.091907382773094071e-01	5.801622447799381632e-02	3.100000000000000000e+01
2.328799999918444996e+02	-1.757645588413048188e-01	-1.577682327757905512e-01	-1.120295031321285606e-01	4.100000000000000000e+01
2.336999999918205617e+02	-2.548822405648252243e-01	-7.687505084223644758e-02	-1.326239620637315042e-01	2.600000000000000000e+01
2.345199999917895184e+02	-8.390818296025415179e-02	-4.143806135866157092e-02	-1.028411682118157700e-01	3.100000000000000000e+01
2.353399999917584751e+02	-2.296421136668307383e-01	-8.835122651771598612e-02	1.369416256400990406e-01	2.800000000000000000e+01
2.361599999917345372e+02	-1.918188256282640225e-01	-1.031235569324344681e-01	-3.972926562365586278e-03	3.000000000000000000e+01
2.369799999917034938e+02	-1.867180066064122457e-01	6.612440908743977275e-02	3.556979733640197594e-02	4.200000000000000000e+01
2.377999999916724505e+02	-8.511523779403873391e-02	-1.700942018869682215e-01	1.176504035970085127e-01	4.000000000000000000e+01
2.386199999916414072e+02	-6.313412934719409009e-02	-1.084905388071533139e-02	1.616744332878496948e-01	4.000000000000000000e+01
2.394399999916174693e+02	-1.995691090871041240e-01	5.765294407941823351e-02	1.939036542813568076e-01	3.000000000000000000e+01
2.402599999915864259e+02	-1.605368212926840954e-01	-4.730090854476998175e-02	3.466959175092032552e-02	3.200000000000000000e+01
2.410799999915553826e+02	-5.918650551037529794e-02	-1.370577799402283858e-02	1.166816065963409699e-01	4.100000000000000000e+01
2.418999999915314447e+02	-1.554984350343957544e-02	-4.512769699839225268e-02	1.844211958608443780e-02	3.600000000000000000e+01
2.427199999915004014e+02	-9.752341553686250109e-02	-2.269527246467255566e-01	4.600425859403962647e-01	3.800000000000000000e+01
2.435399999914693581e+02	-9.417709898940529456e-03	-1.606964543329532091e-01	4.434950205046996885e-01	4.000000000000000000e+01
2.443599999914454202e+02	4.845482872293871424e-02	-8.535071851182962632e-02	4.464101556500548185e-01	3.100000000000000000e+01
2.451799999914143768e+02	-9.546451673038447439e-02	-6.507998292881822522e-02	2.772103888272097194e-01	3.300000000000000000e+01
2.459999999913833335e+02	-7.740347532331526281e-02	-3.325459854579548846e-03	3.873083186380732457e-02	2.800000000000000000e+01
2.468199999913593956e+02	-7.065573913523692795e-02	-6.519586446416525405e-02	7.073141480669686842e-02	4.900000000000000000e+01
2.476399999913283523e+02	-4.845104108033382317e-02	-1.673784026884455045e-01	2.313258737382977159e-01	4.800000000000000000e+01
2.484599999912973090e+02	-1.860054767172236723e-01	-5.818075684658197133e-04	6.163453510662986190e-02	4.300000000000000000e+01
2.492799999912733711e+02	-2.852024031871636112e-01	-1.002152758117418330e-01	-1.667354331881121254e-02	3.800000000000000000e+01
2.500999999912423277e+02	-2.440966318120878498e-01	5.535157612428065477e-02	6.583004333543396314e-02	3.700000000000000000e+01
2.509199999912112844e+02	2.703943562530852773e-02	-4.429211024836519073e-01	8.847081282004864988e-02	4.600000000000000000e+01
2.517399999911873465e+02	4.005120273234297201e-03	-5.384049937192152413e-01	3.177463265145075155e-02	4.000000000000000000e+01
2.525599999911563032e+02	-2.022615105290661575e-01	-3.027303603366604534e-02	-1.675966127093531099e-01	5.200000000000000000e+01
2.533799999911252598e+02	-1.794737202123073416e-01	-1.745005691527303782e-01	-2.400659036560073289e-01	4.400000000000000000e+01
2.541999999911013219e+02	-1.931180983213458546e-01	-2.300736464150574534e-01	-1.277685324272859191e-03	4.900000000000000000e+01
2.550199999910702786e+02	-3.014366425953518558e-01	-9.699216177652303372e-02	-2.994015272816952233e-02	3.500000000000000000e+01
2.558399999910392353e+02	-2.438287043796094622e-01	-9.852536060789773842e-02	-9.727651943849302540e-02	5.000000000000000000e+01
2.566599999910152974e+02	-3.186508181651497296e-01	-1.293455086416841482e-01	2.595870897772467600e-02	4.100000000000000000e+01
2.574799999909842541e+02	-3.384788437271559758e-01	-1.880452450116258944e-01	4.377535176750599888e-01	3.900000000000000000e+01
2.582999999909532107e+02	-3.673787133744461642e-01	-1.162431835719459627e-01	2.779364281155531913e-01	4.000000000000000000e+01
2.591199999909292728e+02	-6.820927544556418809e-01	-2.597358943077026083e-01	1.078221090902449220e-01	4.100000000000000000e+01
2.599399999908982295e+02	-7.258841177104251585e-01	-2.620897353186428802e-01	2.783354099277524085e-02	4.000000000000000000e+01
2.607599999908671862e+02	-4.013407891049709519e-01	-4.677455204020475321e-02	-1.521207313971011388e-01	2.700000000000000000e+01
2.615799999908432483e+02	-2.149870089568324261e-01	-2.517480876157485170e-01	9.861091036487046324e-02	4.500000000000000000e+01
2.623999999908122049e+02	-3.716281431661236923e-01	-4.480303347438017170e-01	-2.311032920718600892e-01	4.400000000000000000e+01
2.632199999907811616e+02	-7.731866407399401453e-01	-2.300666253691403540e-01	4.817649806870072382e-02	3.600000000000000000e+01
2.640399999907572237e+02	-8.373607755448375656e-01	-2.785819365154011962e-01	-1.258943940086432178e-02	3.800000000000000000e+01
2.648599999907261804e+02	-7.209506704475714400e-01	-2.542443249745574008e-01	-4.294382837931820518e-02	4.200000000000000000e+01
2.656799999906951371e+02	-2.313738302175423200e-01	-2.467614572259186900e-01	-3.103875014750734351e-03	2.500000000000000000e+01
2.664999999906711992e+02	1.147859940153139746e-02	-1.231970586579507199e-01	4.712476303586665694e-02	2.800000000000000000e+01
2.673199999906401558e+02	-3.043338620585700482e-02	-8.130318537488534503e-02	7.878238890283295603e-02	2.300000000000000000e+01
2.681399999906091125e+02	4.675791854439381723e-02	-9.237545943984670771e-02	2.408058356507840614e-01	3.500000000000000000e+01
2.689599999905851746e+02	1.143581608572361574e-01	-1.259362209705621183e-01	2.024863253228117443e-01	4.100000000000000000e+01
2.697799999905541313e+02	1.103806997363072639e-01	-1.635731214479960727e-01	3.339038812366315057e-01	3.400000000000000000e+01
2.705999999905230879e+02	-9.126648851373886373e-02	-1.918938474971199071e-02	4.049784800745266367e-01	4.200000000000000000e+01
2.714199999904991500e+02	1.238789161808142580e-01	-2.065709128102000136e-01	3.147041144137876501e-01	2.600000000000000000e+01
2.722399999904681067e+02	-3.588917899703147896e-02	-1.823310375735083255e-01	2.846812506087257333e-01	3.500000000000000000e+01
2.730599999904370634e+02	-2.709494279836306418e-01	-1.117771933078302027e-01	2.456529623238434823e-01	2.100000000000000000e+01
2.738799999904131255e+02	-4.206487349051712954e-03	-9.033191090627212816e-02	4.864417635984690236e-01	4.100000000000000000e+01
2.746999999903820822e+02	-4.277348338584374687e-02	-1.389879623407708209e-01	5.878478876097581463e-01	3.500000000000000000e+01
2.755199999903510388e+02	-1.054967396955248660e-01	3.774204743249143235e-02	5.595283772817865042e-01	2.900000000000000000e+01
2.763399999903271009e+02	-1.401810371967258106e-01	-2.148282653105226814e-01	4.224435124271392894e-01	4.800000000000000000e+01
2.771599999902960576e+02	-1.340482288233211250e-01	-2.786291162158462953e-01	4.949699628864481227e-01	5.000000000000000000e+01
2.779799999902650143e+02	-2.239127085125858230e-01	-3.075029382953040624e-01	3.451185776193472776e-01	4.300000000000000000e+01
2.787999999902410764e+02	-2.319112751493719315e-01	-2.995130513039043763e-01	6.642040254168835034e-01	5.800000000000000000e+01
2.796199999902100330e+02	-5.320552201851924679e-01	-7.407181149433839096e-02	1.934380879473192039e-01	5.500000000000000000e+01
2.804399999901789897e+02	-5.957024575564702218e-01	-1.406899430016430586e-01	5.276360569800342404e-02	5.100000000000000000e+01
2.812599999901550518e+02	-3.696765028970645517e-01	2.630621195899607301e-01	-3.071678028868118915e-01	3.200000000000000000e+01
2.820799999901240085e+02	-5.523476102718163361e-01	-2.687784386798952596e-02	9.189478110566096092e-02	2.500000000000000000e+01
2.828999999900929652e+02	-4.262642756750203432e-01	3.196136484529397137e-01	-1.180823550892773355e-01	3.300000000000000000e+01
2.837199999900690273e+02	-4.594472226516685964e-01	2.347384529967690980e-01	-6.676231077987537788e-03	1.900000000000000000e+01
2.845399999900379839e+02	-9.452252691450624411e-02	-8.037055169738849258e-02	9.513000952187766757e-02	2.600000000000000000e+01
2.853599999900069406e+02	-1.359958117450794646e-01	-8.364235538533293379e-02	2.273935262229773713e-01	2.800000000000000000e+01
2.861799999899830027e+02	-2.169796771330574359e-01	-1.092121312317502202e-01	2.282166232051938692e-01	1.600000000000000000e+01
2.869999999899519594e+02	-2.457710148660225968e-01	-1.722391382869652432e-01	3.085138526709956253e-01	2.900000000000000000e+01
2.878199999899209161e+02	-1.769744630447434020e-01	1.723796267588646458e-01	2.888682416494505745e-01	3.800000000000000000e+01
2.886399999898969781e+02	-2.549184399795905165e-01	9.751599641650798844e-02	4.501371828303701861e-01	3.500000000000000000e+01
2.894599999898659348e+02	-5.552032008141338792e-01	9.080878429345418112e-02	4.414632835239427067e-01	3.200000000000000000e+01
2.902799999898348915e+02	-5.599792466266393376e-01	1.761529250414284320e-01	3.830180222681311974e-01	4.300000000000000000e+01
2.910999999898109536e+02	-4.710583915456396653e-01	2.677299676278508400e-01	4.548356947705292086e-01	2.700000000000000000e+01
2.919199999897799103e+02	-4.244652329366829235e-01	3.670394477153138268e-01	5.573881507046252182e-02	2.600000000000000000e+01
2.927399999897488669e+02	-5.123430755230131695e-01	1.719581951694024724e-01	2.848128309654684998e-01	3.100000000000000000e+01
2.935599999897178236e+02	-2.442724285138595519e-01	3.803776335873969572e-01	2.147899671604056593e-01	3.200000000000000000e+01
2.943799999896938857e+02	-5.397907686154113094e-01	1.832963501227773406e-01	5.409262110602686136e-02	2.400000000000000000e+01
2.951999999896628424e+02	-4.818879273756948578e-01	2.670372181960516400e-01	1.827893842175152272e-01	3.200000000000000000e+01
2.960199999896317991e+02	-5.440377592307932275e-01	1.077770774323418834e-01	1.023435400188148492e-01	1.700000000000000000e+01
2.968399999896078612e+02	-5.182135687894060538e-01	3.355328115227251828e-01	7.266363328967706536e-02	1.600000000000000000e+01
2.976599999895768178e+02	-5.608332293959570336e-01	3.124636242989069501e-01	1.739440063731265695e-01	3.000000000000000000e+01
2.984799999895457745e+02	-4.832552033277650594e-01	3.281125103670028409e-01	2.750071733084915593e-01	2.300000000000000000e+01
2.992999999895218366e+02	-4.962134406699760802e-01	4.317176004989526916e-01	1.258874298033623162e-01	1.600000000000000000e+01
3.001199999894907933e+02	-2.958679063552160926e-01	1.275309422559018913e-01	5.690486912860404090e-02	1.600000000000000000e+01
3.009399999894597499e+02	-5.080422354789639883e-01	4.020471665993454735e-01	1.388940201689630172e-01	1.900000000000000000e+01
3.017599999894358120e+02	-5.151115401702988095e-01	2.267807700237618462e-01	1.613404473105557457e-01	2.200000000000000000e+01
3.025799999894047687e+02	2.925073082229090460e-02	1.493380572954947638e-01	-4.671612925920864967e-02	1.900000000000000000e+01
3.033999999893737254e+02	1.029547092994853585e-01	1.534260257736761446e-01	2.391262537998528614e-02	2.400000000000000000e+01
3.042199999893497875e+02	-8.966690094826645918e-02	1.093250603626252371e-01	2.845413800191796128e-01	3.100000000000000000e+01
3.050399999893187442e+02	-3.540071310158907636e-01	5.948917362408323584e-02	-1.341210873847176188e-01	2.800000000000000000e+01
3.058599999892877008e+02	-4.452365970904210712e-01	5.190424675191707138e-02	1.265762586696626002e-01	2.900000000000000000e+01
3.066799999892637629e+02	-4.628460381039047888e-01	1.794558033159177057e-02	1.760512989743467926e-02	2.700000000000000000e+01
3.074999999892327196e+02	-5.137733696094137770e-01	3.616738795856448974e-01	-1.880434488678695004e-03	4.200000000000000000e+01
3.083199999892016763e+02	-7.961139400519741116e-01	1.464971023942496231e-01	2.573421961392270418e-01	3.600000000000000000e+01
3.091399999891777384e+02	-5.891807970814859630e-01	3.627103576589796319e-01	1.465190991570075596e-01	3.900000000000000000e+01
3.099599999891466950e+02	-8.027857293591935672e-01	-9.647970903084512884e-02	2.066905776949701234e-01	2.600000000000000000e+01
3.107799999891156517e+02	-5.515488891394930704e-01	8.103797553846447954e-02	2.680738379011966543e-01	2.600000000000000000e+01
3.115999999890917138e+02	-9.080295290580515655e-01	-7.909269731554502414e-02	4.957141713273127692e-02	2.900000000000000000e+01
3.124199999890606705e+02	-7.501212147919247286e-01	1.021536794288344652e-01	2.421893228122851127e-01	2.900000000000000000e+01
3.132399999890296272e+02	-8.545259810240928289e-01	3.009458552181953905e-02	1.947272051741233412e-01	2.700000000000000000e+01
3.140599999890056893e+02	-8.113312754536856630e-01	2.340116236173983566e-01	2.264305586512129764e-01	2.200000000000000000e+01
3.148799999889746459e+02	-7.510046157053444915e-01	1.622884791683425476e-01	7.716220041318511136e-02	1.900000000000000000e+01
3.156999999889436026e+02	-8.582979411692193139e-01	1.202024518311120005e-01	-1.313516522578117574e-01	2.000000000000000000e+01
3.165199999889196647e+02	-7.995125640622617880e-01	2.128858505134942902e-01	7.982583370286100433e-02	4.200000000000000000e+01
3.173399999888886214e+02	-6.157191288467949164e-01	1.089549200524508876e-01	-3.021989390726087521e-02	2.500000000000000000e+01
3.181599999888575780e+02	-3.904936011915651761e-01	4.486204080329905253e-01	5.957433184718397001e-02	2.300000000000000000e+01
3.189799999888336401e+02	-9.352100603130963918e-01	2.046872889710158461e-01	-1.993853650225148044e-01	3.400000000000000000e+01
3.197999999888025968e+02	-8.686347260850837415e-01	-6.092732699544711750e-02	-1.685165404301720571e-01	2.700000000000000000e+01
3.206199999887715535e+02	-7.581668381245840749e-01	-6.614855540340158768e-02	-3.727046305431525042e-02	1.600000000000000000e+01
3.214399999887476156e+02	-8.476922184379915848e-01	1.313378985277253719e-01	-1.663444789493206954e-01	1.200000000000000000e+01
3.222599999887165723e+02	-9.465804750721282801e-01	5.438919240674522371e-04	-8.474401259500918826e-02	1.400000000000000000e+01
3.230799999886855289e+02	-9.385542166400959729e-01	-4.163091106534722030e-02	-1.129034762875491538e-01	1.900000000000000000e+01
3.238999999886615910e+02	-8.910904260992218440e-01	-2.163112234530757405e-01	-1.415659436914449287e-01	2.100000000000000000e+01
3.247199999886305477e+02	-7.943357532865888970e-01	-5.920749658711699226e-02	-2.635665266343352187e-01	9.000000000000000000e+00
3.255399999885995044e+02	-8.483526392254532311e-01	4.128730431919080957e-03	-2.567903231480226367e-01	2.300000000000000000e+01
3.263599999885755665e+02	-8.198945382244673397e-01	8.301996341563011583e-02	-1.375448287150549120e-01	3.900000000000000000e+01
3.271799999885445231e+02	-8.012144665901530516e-01	1.486809517711797923e-01	-3.183107661846182879e-01	3.900000000000000000e+01
3.279999999885134798e+02	-5.826950598181745988e-01	1.967437975750208068e-01	-2.698197773186832293e-01	3.000000000000000000e+01
3.288199999884895419e+02	-5.070253944392959511e-01	2.025104660616072749e-01	-3.702884853224466255e-01	3.900000000000000000e+01
3.296399999884584986e+02	-5.311616975253521389e-01	-3.545000450628776889e-03	-5.110887184996029120e-01	2.900000000000000000e+01
3.304599999884274553e+02	-5.776156323611481014e-01	-2.824748688487943582e-02	-4.224719787058299758e-01	2.400000000000000000e+01
3.312799999884035174e+02	-8.207721978343336389e-01	-5.544140325006452485e-02	-7.256343392607611520e-02	1.000000000000000000e+01
3.320999999883724740e+02	-4.250999392151086909e-01	-3.182100027125400743e-02	-3.236151689589101821e-01	9.000000000000000000e+00
3.329199999883414307e+02	-4.181383024064047049e-01	-4.316056886949937166e-02	-4.743582426234125293e-01	1.700000000000000000e+01
3.337399999883174928e+02	-5.423559075322508249e-01	-9.585323287653224611e-02	-5.060501641979708864e-01	9.000000000000000000e+00
3.345599999882864495e+02	-5.201709195400106012e-01	-1.390569690790179891e-01	-3.786337741699323800e-01	1.000000000000000000e+01
3.353799999882554062e+02	-5.944317245103007963e-01	-1.273129657790192937e-01	-2.197083730078279729e-01	9.000000000000000000e+00
3.361999999882314683e+02	-5.748110616047057420e-01	7.293541593976016202e-02	-4.097312368128891436e-01	7.000000000000000000e+00
3.370199999882004249e+02	-6.104662324900900217e-01	2.285352327012830642e-01	-4.910116098963399622e-01	6.000000000000000000e+00
3.378399999881693816e+02	-4.163221726476891149e-01	4.786720970297153599e-02	-4.347498420239110928e-01	9.000000000000000000e+00
3.386599999881454437e+02	-6.842879483316544054e-01	1.439981930178468872e-01	-4.388881907400605797e-01	7.000000000000000000e+00
3.394799999881144004e+02	-7.327954590091785292e-01	2.328989381559978256e-01	-4.814032092968378862e-01	1.100000000000000000e+01
3.402999999880833570e+02	-4.572554343903441065e-01	1.366974207907958316e-01	-3.446613015181148043e-01	6.000000000000000000e+00
3.411199999880594191e+02	-8.432638634134299593e-01	3.765465065711133263e-01	-1.467419077787219805e-01	5.000000000000000000e+00
3.419399999880283758e+02	-6.242907703089244364e-01	2.559424835414034760e-01	-3.143755039548459251e-01	8.000000000000000000e+00
3.427599999879973325e+02	-8.422403628766836903e-01	1.780049184843406351e-01	-4.239753873662674977e-01	8.000000000000000000e+00
3.435799999879662892e+02	-3.851151419466347647e-01	2.069358992324588087e-01	-4.243983677599079130e-01	1.800000000000000000e+01
3.443999999879423513e+02	-4.887943808060981610e-01	2.817966825090820748e-01	-5.447527567383625424e-01	1.900000000000000000e+01
3.452199999879113079e+02	-8.063954871950365089e-01	-1.699865054036351353e-01	-3.356330132332336902e-01	2.400000000000000000e+01
3.460399999878802646e+02	-4.053764825165906416e-01	-6.913016724118747902e-02	-6.255186942079262735e-01	3.400000000000000000e+01
3.468599999878563267e+02	-3.291262924474409601e-01	-5.229478835172329809e-02	-5.950957138142856095e-01	1.700000000000000000e+01
3.476799999878252834e+02	-4.912008308174726778e-01	2.289853256975504792e-03	-3.758044917711949040e-01	2.000000000000000000e+01
3.484999999877942400e+02	-4.817697481777969415e-01	1.199474910728355326e-01	-5.278165066166167207e-01	1.100000000000000000e+01
3.493199999877703021e+02	-6.719995254761990111e-01	-1.378943037821045436e-03	-5.197142024367300550e-01	1.400000000000000000e+01
3.501399999877392588e+02	-3.777024854599275727e-01	2.183746173144598401e-01	-5.479193937393942448e-01	2.500000000000000000e+01
3.509599999877082155e+02	-3.160329097695466771e-01	2.176928339605090912e-01	-5.267190439736602059e-01	2.200000000000000000e+01
3.517799999876842776e+02	-4.890759511040272400e-01	6.849722021886606171e-03	-3.471420243672991290e-01	3.400000000000000000e+01
3.525999999876532343e+02	-4.897920744921862024e-01	2.416798356251703694e-02	-5.482394870102567097e-01	2.100000000000000000e+01
3.534199999876221909e+02	-1.870050736082902176e-01	1.434041451073646556e-01	-4.993369496532134022e-01	2.500000000000000000e+01
3.542399999875982530e+02	-2.285576263610060721e-01	1.540376595587389374e-02	-4.495312919962373144e-01	2.900000000000000000e+01
3.550599999875672097e+02	-2.513197800013315941e-01	-1.014584466720620526e-01	-3.209259841049956208e-01	2.200000000000000000e+01
3.558799999875361664e+02	-5.991636764906651536e-01	-1.258111557093606336e-01	-5.540240296908418571e-01	3.000000000000000000e+01
3.566999999875122285e+02	-5.679547442650765277e-01	-2.278525231145636099e-01	-5.569391648361969871e-01	2.500000000000000000e+01
3.575199999874811851e+02	-7.075333550975742014e-01	-3.916912952883961907e-01	-4.790654987069258297e-01	3.000000000000000000e+01
3.583399999874501418e+02	-5.983715244471419226e-01	-1.189276882795589074e-01	-5.385396311905088496e-01	3.500000000000000000e+01
3.591599999874262039e+02	-4.089711012657062383e-01	-2.524546729123429145e-01	-4.888597244613706039e-01	1.600000000000000000e+01
3.599799999873951606e+02	-5.722842862716319701e-01	-2.139305699817235507e-01	-4.812718558953701375e-01	2.400000000000000000e+01
3.607999999873641173e+02	-7.484097563265059705e-01	-2.994984952984083293e-01	-5.614661982383930550e-01	1.600000000000000000e+01
3.616199999873401794e+02	-4.208162985997283556e-01	-3.325520189744359811e-01	-4.609288988194455428e-01	1.300000000000000000e+01
3.624399999873091360e+02	-2.605672304983031040e-01	-3.670083031433755139e-01	-5.612718558953693204e-01	1.200000000000000000e+01
3.632599999872780927e+02	-6.904388871965423391e-01	-4.208600124124615149e-01	-3.823121590256732816e-01	1.800000000000000000e+01
3.640799999872541548e+02	-6.705612915455425593e-01	-4.059951642313777143e-01	-4.328837541522130294e-01	1.200000000000000000e+01
3.648999999872231115e+02	-8.421919823610650724e-01	-3.112016206789576245e-01	-4.835696683040602295e-01	1.000000000000000000e+01
3.657199999871920681e+02	-8.980839418687658338e-01	-4.055372532511682948e-01	-3.648386094849795924e-01	8.000000000000000000e+00
3.665399999871681302e+02	-7.598077075603200115e-01	-1.598057661229432824e-01	-3.657302978823828710e-01	1.900000000000000000e+01
3.673599999871370869e+02	-5.951389123124783964e-01	-2.114543660573247053e-01	-5.366791457924389164e-01	2.400000000000000000e+01
3.681799999871060436e+02	-4.753679372081371923e-01	-1.946168295559544958e-01	-5.270678304784857104e-01	3.400000000000000000e+01
3.689999999870821057e+02	-3.288043760683372341e-01	-1.765786056639164769e-01	-5.670221028683632980e-01	3.600000000000000000e+01
3.698199999870510624e+02	-3.437326641233795499e-01	-5.400332142621806497e-01	-1.271021261860791896e-01	3.000000000000000000e+01
3.706399999870200190e+02	-2.164712383371032445e-01	-4.406771751104976431e-01	-5.575936979949043248e-01	2.600000000000000000e+01
3.714599999869960811e+02	-4.229667726587287291e-01	-3.335840149842326241e-01	-3.884053630745905039e-01	2.600000000000000000e+01
3.722799999869650378e+02	-4.941407828263919555e-01	-5.768921027835354209e-01	-4.386682968327981769e-01	3.200000000000000000e+01
3.730999999869339945e+02	-2.875387417531314327e-01	-3.397801910384075086e-01	-5.577880403379271712e-01	3.100000000000000000e+01
3.739199999869100566e+02	-7.747303201817565821e-01	5.825512330979520925e-02	-6.276965851176816713e-01	3.600000000000000000e+01
3.747399999868790132e+02	-7.909248954701695311e-01	5.556317991036507919e-02	-2.692970514719927877e-01	3.800000000000000000e+01
3.755599999868479699e+02	-4.473766399109102565e-01	-3.758905571960546865e-01	-3.200401251364946020e-01	4.800000000000000000e+01
3.763799999868240320e+02	-5.890583428061546556e-01	-3.813860636469712517e-02	-5.293084833745238527e-01	3.800000000000000000e+01
3.771999999867929887e+02	-3.027463778262955429e-01	-6.198185369901310082e-02	-5.993656428871778630e-01	2.700000000000000000e+01
3.780199999867619454e+02	-4.466784186536862933e-01	-3.236084998472321672e-02	-4.392970514719927166e-01	3.400000000000000000e+01
3.788399999867380075e+02	-2.789263283819103378e-01	-1.658324874557415285e-01	-1.785082501973676017e-01	3.200000000000000000e+01
3.796599999867069641e+02	-2.963490880217136691e-01	-3.210349062160773315e-01	-4.719358140632579079e-02	4.300000000000000000e+01
3.804799999866759208e+02	-3.265029955875426992e-01	-1.258853326683144758e-01	-1.651129751457203199e-01	3.900000000000000000e+01
3.812999999866519829e+02	-3.645647120378754380e-01	-2.692439371621837552e-01	-6.282659463955919676e-02	4.400000000000000000e+01
3.821199999866209396e+02	-3.074308143813055949e-01	-1.171801699485861548e-01	-8.124899209030900238e-02	3.600000000000000000e+01
3.829399999865898963e+02	-3.833916282695106759e-01	-1.160468826400986586e-01	-3.099914828119203491e-01	3.900000000000000000e+01
3.837599999865659584e+02	-3.668334258770080680e-01	-7.689295304986032420e-02	-3.984939035803849450e-01	3.000000000000000000e+01
3.845799999865349150e+02	-4.724474043049013972e-01	-2.317995972725128695e-02	-4.759217255109549072e-01	3.700000000000000000e+01
3.853999999865038717e+02	-4.247724716986738258e-01	8.213708800632346652e-02	-2.340011658857807930e-01	4.000000000000000000e+01
3.862199999864799338e+02	-3.986113008460172580e-01	6.379002395760124955e-02	-3.025950418744924875e-01	3.600000000000000000e+01
3.870399999864488905e+02	-4.611048555058232523e-01	-1.313288911919840984e-03	-1.508573926898097994e-01	2.600000000000000000e+01
3.878599999864178471e+02	-3.209184961315330042e-01	-2.774986471886897732e-01	-8.628171696303255089e-03	2.900000000000000000e+01
3.886799999863939092e+02	-3.122405297089905218e-01	-1.193215126231166323e-01	1.560474764387942415e-01	3.100000000000000000e+01
3.894999999863628659e+02	-4.013037704202986333e-01	-4.898474710168088109e-02	-1.604086337766572612e-01	3.700000000000000000e+01
3.903199999863318226e+02	-6.612679151578042536e-01	-5.009189102752742428e-02	1.604716227182150234e-01	3.500000000000000000e+01
3.911399999863078847e+02	-4.025144387222532316e-01	-2.012360355174287463e-01	3.114610496753211777e-02	3.500000000000000000e+01
3.919599999862768414e+02	-3.304669484056930173e-01	-3.430483760219225076e-01	5.111180925993963342e-02	3.000000000000000000e+01
3.927799999862457980e+02	-3.280988840060068412e-01	-5.194839482576121270e-01	2.617519958016636394e-01	3.700000000000000000e+01
3.935999999862218601e+02	-2.820076670598332669e-01	-2.611621844139335735e-01	6.330673454585333815e-02	3.300000000000000000e+01
3.944199999861908168e+02	-4.917197549200977846e-01	-5.054785037700426642e-02	-2.158244408618070764e-01	6.400000000000000000e+01
3.952399999861597735e+02	-4.073586255001337975e-01	8.797175067664397830e-02	-3.957444175440905099e-01	4.600000000000000000e+01
3.960599999861358356e+02	-2.381451397793128422e-01	1.906382610471624162e-01	-5.059158960820520079e-01	4.200000000000000000e+01
3.968799999861047922e+02	-3.322040757212363360e-01	8.173878038280335545e-02	-2.063045807680996546e-01	5.200000000000000000e+01
3.976999999860737489e+02	-3.247218241224381075e-01	2.750015104726237780e-01	-5.262359893529149346e-01	6.500000000000000000e+01
3.985199999860427056e+02	-4.628888839782128173e-01	-4.413003299564621784e-03	-2.358930322769907661e-01	4.900000000000000000e+01
3.993399999860187677e+02	-1.338904890870118436e-01	1.683345574144397006e-01	-4.055958028111898983e-01	2.700000000000000000e+01
4.001599999859877244e+02	-8.970519957852829407e-02	2.506818388045672918e-01	-3.549441843669347563e-01	2.900000000000000000e+01
4.009799999859566810e+02	-3.152284723649465548e-01	1.818923571606347878e-01	-2.551042310023650117e-01	2.800000000000000000e+01
4.017999999859327431e+02	-5.979527851784389725e-01	1.818677716995473759e-01	-1.836638112834840797e-01	2.800000000000000000e+01
4.026199999859016998e+02	-5.925771208145889091e-01	2.120282537452347071e-01	-2.295483263723960832e-01	2.700000000000000000e+01
4.034399999858706565e+02	-4.869983641465793767e-01	2.591729896119154830e-01	-1.260615961005013830e-01	2.300000000000000000e+01
4.042599999858467186e+02	-8.208685200830174722e-01	2.168245987222512383e-01	2.683067523979154601e-02	2.700000000000000000e+01
4.050799999858156752e+02	-2.173002268718065011e-01	2.474402923519747333e-01	-1.714431074780584652e-01	3.700000000000000000e+01
4.058999999857846319e+02	-2.146067823311241796e-01	2.601642823496881363e-01	-1.710201270844180499e-01	2.500000000000000000e+01
4.067199999857606940e+02	-5.537848406216916430e-01	2.619717490600876886e-01	1.799858803382932138e-01	3.800000000000000000e+01
4.075399999857296507e+02	-1.424493240364164137e-01	3.346142126804849681e-01	-2.889395208238125790e-01	4.700000000000000000e+01
4.083599999856986074e+02	-7.350358507245857709e-03	3.694236646264705826e-01	-3.705399871781249743e-01	3.500000000000000000e+01
4.091799999856746695e+02	-1.465060192218707869e-01	1.506686573465856327e-01	-3.330435738323700434e-01	4.700000000000000000e+01
4.099999999856436261e+02	-3.236366086896929062e-01	1.861327212058476732e-01	-2.442553555006341526e-01	4.600000000000000000e+01
4.108199999856125828e+02	-1.102876381989403853e-02	1.718175263194119395e-01	-5.037066241791565702e-01	5.100000000000000000e+01
4.116399999855886449e+02	-9.114253314726639132e-02	9.387734922182033870e-03	-6.139581260348343505e-01	3.400000000000000000e+01
4.124599999855576016e+02	-6.398507984343382304e-03	1.075724101923114517e-02	-3.856386157068616427e-01	3.500000000000000000e+01
4.132799999855265582e+02	4.476427323200127262e-02	-8.150119700622937557e-02	-4.071704906459885365e-01	2.300000000000000000e+01
4.140999999855026203e+02	-1.245416776702867878e-02	-7.865419721776234496e-02	-5.279364281155531913e-01	1.600000000000000000e+01
4.149199999854715770e+02	2.715983470064742278e-02	-1.104687194817870477e-01	-5.183937042167849896e-01	2.800000000000000000e+01
4.157399999854405337e+02	-3.927244594292034208e-02	-8.961646750281104801e-02	-6.275477434295071433e-01	1.900000000000000000e+01
4.165599999854165958e+02	8.232098285374078728e-02	-5.599362919105033143e-02	-6.059472770751943571e-01	1.700000000000000000e+01
4.173799999853855525e+02	-2.593585061447001294e-02	2.178453762461884935e-02	-6.753985457537154957e-01	1.900000000000000000e+01
4.181999999853545091e+02	2.156796579482502807e-01	-2.341593652079865251e-03	-5.765988955194485399e-01	1.900000000000000000e+01
4.190199999853305712e+02	-3.124776811300122858e-02	2.230218794779403879e-02	-4.561187556131560683e-01	9.000000000000000000e+00
4.198399999852995279e+02	2.241583409062002374e-01	-4.110636296609015972e-03	-6.137866474968705077e-01	7.000000000000000000e+00
4.206599999852684846e+02	9.672173327540534160e-02	4.566941385740612702e-01	-4.605171233730631641e-01	1.100000000000000000e+01
4.214799999852445467e+02	1.440840893765127362e-01	-1.616191973609737431e-01	-3.194539564376972507e-01	1.100000000000000000e+01
4.222999999852135034e+02	1.524285124563711236e-01	1.412920229955965112e-01	-2.966302765125901075e-01	6.000000000000000000e+00
4.231199999851824600e+02	3.238449069636004651e-01	1.558831391598936023e-01	-3.815316479838530839e-01	1.000000000000000000e+01
4.239399999851585221e+02	7.259987435206838313e-02	8.470141520092511200e-03	-3.968674317512856931e-01	1.200000000000000000e+01
4.247599999851274788e+02	2.683664741615032767e-01	4.762962740819176588e-01	-4.624661492769268634e-01	7.000000000000000000e+00
4.255799999850964355e+02	-6.631198182013875453e-02	-7.707695157331428959e-02	-4.998711074024342338e-01	2.000000000000000000e+01
4.263999999850724976e+02	8.660041381845218211e-02	-1.569997447235671473e-01	-4.296539012543494351e-01	2.600000000000000000e+01
4.272199999850414542e+02	2.487558725142235971e-01	8.143022527114496256e-02	-2.986135981240467530e-01	2.100000000000000000e+01
4.280399999850104109e+02	3.165578507609119185e-01	6.889289827164546409e-02	-3.875047035785597060e-01	2.900000000000000000e+01
4.288599999849864730e+02	3.567040306864228683e-01	2.161847685997742019e-02	-4.979505477772603328e-01	2.600000000000000000e+01
4.296799999849554297e+02	2.753812218537170509e-01	6.983458334319436744e-02	-5.289565551999713122e-01	3.100000000000000000e+01
4.304999999849243864e+02	1.417914264839303939e-01	-3.031856155382683937e-02	-6.894023993986726495e-01	3.500000000000000000e+01
4.313199999849004485e+02	6.723100696131467657e-03	4.320950425201885992e-02	-5.298596754999049807e-01	3.900000000000000000e+01
4.321399999848694051e+02	3.604180553273010901e-01	9.644304724058727629e-02	-6.607627957998376544e-01	3.700000000000000000e+01
4.329599999848383618e+02	1.511096650008028064e-01	5.093386625677354118e-02	-5.913000952187852377e-01	3.600000000000000000e+01
4.337799999848144239e+02	8.671200302319803654e-02	1.354150659269848234e-01	-7.026147640098274749e-01	3.100000000000000000e+01
4.345999999847833806e+02	-2.784902253026189101e-02	1.953007599666989336e-01	-5.452212377868512760e-01	3.800000000000000000e+01
4.354199999847523372e+02	-2.609219799747819479e-03	2.946674406679044012e-01	-7.188108551815215463e-01	2.000000000000000000e+01
4.362399999847283993e+02	3.237260041616316641e-01	1.970110720077897781e-01	-8.605828000737973937e-01	3.800000000000000000e+01
4.370599999846973560e+02	3.462442600417148242e-01	2.836993729640262529e-01	-8.506628233915112247e-01	3.800000000000000000e+01
4.378799999846663127e+02	3.722825530463964583e-01	2.881020175752979640e-01	-9.416002393990368091e-01	4.000000000000000000e+01
4.386999999846423748e+02	2.921360688463892075e-01	2.749514958549106325e-01	-9.732692971685343863e-01	3.500000000000000000e+01
4.395199999846113315e+02	7.858397346078405121e-02	2.120311411121669209e-01	-6.439323475153209131e-01	3.400000000000000000e+01
4.403399999845802881e+02	2.584486647547699079e-01	2.882462384417436851e-01	-5.632235695584109081e-01	2.600000000000000000e+01
4.411599999845563502e+02	-1.045192052541352723e-01	7.323418128538605743e-02	-3.125833830166850902e-01	3.000000000000000000e+01
4.419799999845253069e+02	1.086211038099094139e-02	-1.812417537323796068e-02	-3.122175621357001774e-01	2.800000000000000000e+01
4.427999999844942636e+02	2.213270717850512881e-01	1.240270428364844690e-01	-3.420003559876150234e-01	2.700000000000000000e+01
4.436199999844703257e+02	-1.329931254559966192e-01	3.430446302375784740e-01	-3.121032431103927252e-01	2.100000000000000000e+01
4.444399999844392823e+02	9.871076568270709117e-02	1.290107721289608378e-01	-2.422175621357016695e-01	3.300000000000000000e+01
4.452599999844082390e+02	-1.457103472937895106e-01	3.567658623892668857e-01	-4.422175621357009589e-01	3.500000000000000000e+01
4.460799999843843011e+02	-2.719170213298021110e-01	3.565070718066749578e-01	-3.621032431103934357e-01	2.900000000000000000e+01
4.468999999843532578e+02	1.034613359673777211e-01	1.227251749029250050e-01	-1.911429632978070003e-01	2.000000000000000000e+01
4.477199999843222145e+02	-7.102079457330390255e-02	1.930993468208406227e-01	-2.609257571497201056e-01	2.400000000000000000e+01
4.485399999842911711e+02	-6.938263114940923515e-02	2.856616375353127069e-01	-2.921032431103931515e-01	2.100000000000000000e+01
4.493599999842672332e+02	2.506725499239266242e-01	1.013847638821268049e-01	-2.630292272153882394e-01	2.300000000000000000e+01
4.501799999842361899e+02	-6.210986408839858086e-02	8.123333375237962173e-02	-5.484689971778511364e-02	9.000000000000000000e+00
4.509999999842051466e+02	5.313427464185558335e-01	2.849146895681258229e-01	-1.174076458846844417e-01	1.200000000000000000e+01
4.518199999841812087e+02	4.794309435086887561e-01	2.102365910524213177e-01	1.449163862234925659e-03	1.500000000000000000e+01
4.526399999841501653e+02	4.068006091920501888e-01	1.239951909616010539e-01	1.280956026339996612e-02	1.900000000000000000e+01
4.534599999841191220e+02	6.483785438997280437e-01	2.951920234494025408e-01	-3.689321027079905946e-02	1.300000000000000000e+01
4.542799999840951841e+02	6.077970300985988672e-01	3.661328218813508784e-02	-1.888480656035662619e-01	2.000000000000000000e+01
4.550999999840641408e+02	6.474226146943742322e-01	3.072775648027281648e-01	1.921994286872852342e-02	2.200000000000000000e+01
4.559199999840330975e+02	4.490989409615728789e-01	1.211040756755004111e-01	-6.961400307312981539e-02	2.500000000000000000e+01
4.567399999840091596e+02	4.734546382366353612e-01	1.958122734453908720e-01	1.626838093355615911e-01	2.100000000000000000e+01
4.575599999839781162e+02	5.262911004133599135e-01	3.340710396489647849e-01	1.373708893731908631e-01	2.200000000000000000e+01
4.583799999839470729e+02	7.068407138048726779e-02	1.702334129602753876e-01	-1.286050809359666758e-01	1.600000000000000000e+01
4.591999999839231350e+02	4.600814007403570827e-01	9.268115298042545191e-02	4.309827254112175154e-02	1.600000000000000000e+01
4.600199999838920917e+02	3.824279187873997898e-01	2.310486825847206660e-01	2.935669805448846148e-01	1.500000000000000000e+01
4.608399999838610483e+02	6.238155663539117768e-01	4.116263756727924772e-01	1.753160616320972309e-01	2.800000000000000000e+01
4.616599999838371104e+02	-1.147061159822015952e-01	2.498801401928858468e-01	1.395001379583709067e-01	2.900000000000000000e+01
4.624799999838060671e+02	-2.937865804885255727e-01	2.588185472306037127e-01	1.025410240315638433e-01	2.300000000000000000e+01
4.632999999837750238e+02	-1.464616450813345239e-01	3.229819345559548083e-02	2.432955295985976818e-01	2.000000000000000000e+01
4.641199999837510859e+02	1.689800675386265993e-02	1.778965740244871085e-01	1.851817935161790274e-01	1.700000000000000000e+01
4.649399999837200426e+02	-1.027352327906498886e-01	2.222767937715168785e-01	1.775139016324631669e-01	7.000000000000000000e+00
4.657599999836889992e+02	-2.004567137776191998e-01	3.820419036128193113e-01	2.776739482678936000e-01	1.100000000000000000e+01
4.665799999836650613e+02	1.219460623926913456e-01	1.268136574539262540e-01	1.987599790083196538e-01	1.500000000000000000e+01
4.673999999836340180e+02	-4.237841598008884603e-02	3.019850898860312327e-01	3.500860797018932047e-01	3.000000000000000000e+01
4.682199999836029747e+02	-2.775528031613774260e-01	2.883946445221958754e-01	1.406919705360252237e-01	1.400000000000000000e+01
4.690399999835790368e+02	4.556474970374324585e-01	1.642095864717170173e-01	1.205204919980635836e-01	2.100000000000000000e+01
4.698599999835479935e+02	-8.375184031449123268e-02	2.945557880438904874e-01	1.248677923336138917e-02	2.200000000000000000e+01
4.706799999835169501e+02	6.838361195844910867e-02	1.096104251106204686e-01	1.774482249317292926e-01	1.600000000000000000e+01
4.714999999834930122e+02	4.040653523961879046e-03	4.357826279668941538e-02	2.515065503301627814e-01	1.700000000000000000e+01
4.723199999834619689e+02	5.878167385989314653e-01	3.289648651330416840e-01	1.042044793274321535e-01	1.400000000000000000e+01
4.731399999834309256e+02	2.993449879967755578e-01	1.760500055891256466e-01	8.663947456649268020e-02	2.200000000000000000e+01
4.739599999834069877e+02	4.045477694062995511e-01	1.527011462092033867e-01	3.079198476499431791e-01	2.100000000000000000e+01
4.747799999833759443e+02	4.756704596259844209e-01	1.677376038259339452e-01	1.294174268814778372e-01	1.700000000000000000e+01
4.755999999833449010e+02	5.658787139325482940e-01	3.707283591224879160e-01	8.290415715337218217e-02	1.500000000000000000e+01
4.764199999833209631e+02	1.938704214089455036e-01	6.124056868074134741e-02	2.257735646886036562e-01	9.000000000000000000e+00
4.772399999832899198e+02	5.287101604052715231e-01	1.990501578437822161e-01	-2.546108078472286707e-02	1.100000000000000000e+01
4.780599999832588765e+02	6.066913980129200468e-01	2.982657140199478363e-01	1.107778232826444054e-01	6.000000000000000000e+00
4.788799999832349386e+02	4.950040655989589311e-01	3.243993538915113106e-01	-1.014285339058007551e-01	1.400000000000000000e+01
4.796999999832038952e+02	6.898575252220418008e-01	1.137150375347530940e-01	-4.926790432747818471e-02	2.300000000000000000e+01
4.805199999831728519e+02	7.135596362523344283e-01	2.534636315731120249e-02	-1.067185900631111295e-01	1.500000000000000000e+01
4.813399999831489140e+02	1.517819522748062866e-01	3.258576747067465362e-02	-8.453509667972802788e-02	2.800000000000000000e+01
4.821599999831178707e+02	4.575357285848369315e-02	8.990394468082385515e-02	3.688245923409194660e-02	3.800000000000000000e+01
4.829799999830868273e+02	-1.894112142592803139e-01	5.686055332150985464e-02	-1.482778704002818415e-03	2.100000000000000000e+01
4.837999999830628894e+02	-1.825997382367816613e-01	-3.270680591860042341e-02	-2.590592153674728948e-01	2.600000000000000000e+01
4.846199999830318461e+02	-3.858182890451544722e-02	1.637629612431155124e-01	-1.185676435586495714e-01	2.000000000000000000e+01
4.854399999830008028e+02	-2.031496366293801259e-01	9.972746011779776154e-03	-8.396165020686296998e-03	1.800000000000000000e+01
4.862599999829768649e+02	-7.489818260689418139e-02	-4.297078545031141061e-02	-2.264184458828575330e-01	1.800000000000000000e+01
4.870799999829458216e+02	7.326967016079066752e-02	1.699089367841040144e-01	-2.581560950675410027e-01	1.700000000000000000e+01
4.878999999829147782e+02	-1.528086459518007700e-02	2.237264558016711646e-01	-3.206711136243161064e-01	1.700000000000000000e+01
4.887199999828908403e+02	1.313124276825163861e-01	4.357655978919900974e-01	-2.998480166420991466e-01	2.300000000000000000e+01
4.895399999828597970e+02	2.574812950736742323e-01	1.621906071130183591e-01	-4.085219159485262708e-01	2.800000000000000000e+01
4.903599999828287537e+02	-4.717309815060488631e-02	-1.910747327936910267e-01	-2.394136043459287322e-01	2.500000000000000000e+01
4.911799999828048158e+02	-6.216902271354740606e-03	-1.425897638853115268e-01	-9.073970503950157251e-02	2.400000000000000000e+01
4.919999999827737724e+02	3.380594047377911693e-01	-1.661528702908867672e-01	-1.113913234837582422e-01	1.100000000000000000e+01
4.928199999827427291e+02	2.929602871392624763e-01	-6.214203882528579470e-02	-9.077400074709451872e-02	2.200000000000000000e+01
4.936399999827187912e+02	2.365393947226479554e-01	1.949752113952172294e-01	-1.893564448332742955e-01	2.900000000000000000e+01
4.944599999826877479e+02	2.908527109423779677e-01	-1.046044934273986371e-01	-2.087391220966106076e-01	2.200000000000000000e+01
4.952799999826567046e+02	4.414225313363786540e-01	3.188754623013423384e-02	1.007196004018506841e-02	3.500000000000000000e+01
4.960999999826327667e+02	3.080927899262064784e-01	7.819732508774279722e-02	7.009482384524723386e-02	2.400000000000000000e+01
4.969199999826017233e+02	3.424534001741044165e-01	1.252306985244224791e-01	-1.469100176916828815e-01	3.100000000000000000e+01
4.977399999825706800e+02	4.731588837590372520e-01	-7.536503240999081754e-03	-2.051723685070010461e-01	4.600000000000000000e+01
4.985599999825467421e+02	4.208283235396699240e-01	2.987644915509584109e-01	1.750562695436164162e-01	5.400000000000000000e+01
4.993799999825156988e+02	2.750833581795646410e-01	3.217507531124859099e-01	3.513629286133124197e-02	3.900000000000000000e+01
5.001999999824846554e+02	4.374964308625699516e-01	2.719718102745218857e-01	2.243474915867045283e-01	2.400000000000000000e+01
5.010199999824607175e+02	5.097431016627922418e-01	3.605972399593042610e-01	2.035472584095492365e-01	2.200000000000000000e+01
5.018399999824296742e+02	4.090169898960738237e-01	2.531472493704889359e-01	9.533063520435458571e-02	2.800000000000000000e+01
5.026599999823986309e+02	3.938147804802838436e-01	3.052085872416299139e-01	1.065081211650262816e-01	3.100000000000000000e+01
5.034799999823675876e+02	3.485681933681981093e-01	3.574522280531375884e-01	2.672626267320596938e-01	2.100000000000000000e+01
5.042999999823436497e+02	3.403708591557830232e-01	3.291417271732051120e-01	1.190574354293945092e-01	2.500000000000000000e+01
5.051199999823126063e+02	3.409157952191215202e-01	3.543043425860936679e-01	1.516753411089482029e-01	2.900000000000000000e+01
5.059399999822815630e+02	3.015999796460171467e-01	3.688907651484996109e-01	2.848076824023886289e-01	2.500000000000000000e+01
5.067599999822576251e+02	3.524822743710913642e-01	4.410093311151825901e-01	2.565796272946636591e-01	3.700000000000000000e+01
5.075799999822265818e+02	4.573590373388327635e-01	3.342093523972664570e-01	2.661452149984926407e-01	2.400000000000000000e+01
5.083999999821955385e+02	3.354012201426570527e-01	2.347510834702362104e-01	6.066939463199707561e-01	3.300000000000000000e+01
5.092199999821716005e+02	2.755070458717128190e-01	4.706895415473439925e-01	4.590031906311908827e-01	3.000000000000000000e+01
5.100399999821405572e+02	4.975911162205832738e-01	4.992349515761134171e-01	4.096776728805098244e-01	3.100000000000000000e+01
5.108599999821095139e+02	3.630060845089353450e-01	1.362929493391042968e-01	4.993232839020542713e-01	1.400000000000000000e+01
5.116799999820855760e+02	6.089638810709239181e-01	2.721872787161778717e-01	2.894490348298930371e-01	1.900000000000000000e+01
5.124999999820545327e+02	6.178563340508418378e-01	2.088259722945444707e-01	6.319754852892014441e-01	3.100000000000000000e+01
5.133199999820235462e+02	4.430601108582550296e-01	2.560707343619199605e-01	7.159995149800426617e-01	2.800000000000000000e+01
5.141399999819996083e+02	4.163588260299810884e-01	4.177994624817991109e-01	4.201264317936628245e-01	4.400000000000000000e+01
5.149599999819685081e+02	4.606770684551904083e-01	4.395310616803058679e-01	-6.901273548328923368e-03	4.100000000000000000e+01
5.157799999819374079e+02	4.973134960009915062e-01	5.957690933707517900e-01	2.341733252895670248e-01	5.300000000000000000e+01
5.165999999819134700e+02	3.455576573214784730e-01	3.077169448319985179e-01	3.140818700693204235e-01	6.500000000000000000e+01
5.174199999818824836e+02	3.535845447561811739e-01	2.665073243326681052e-01	2.248363756363529475e-01	6.000000000000000000e+01
5.182399999818514971e+02	2.307982658367642159e-01	1.549462523041356121e-01	1.262653634527035607e-01	5.600000000000000000e+01
5.190599999818275592e+02	1.700684769346345604e-01	1.926966312895679323e-01	-4.336881566631145546e-02	2.900000000000000000e+01
5.198799999817964590e+02	2.571284312916795045e-01	5.171802308578001828e-01	-5.376893225488998951e-02	4.400000000000000000e+01
5.206999999817653588e+02	5.786797615680754348e-01	7.138225482375659681e-01	4.623106774510965522e-02	4.900000000000000000e+01
5.215199999817414209e+02	4.655660453303873680e-01	4.195328056001699224e-01	8.529365173758485241e-02	4.700000000000000000e+01
5.223399999817104344e+02	6.291285079434416616e-01	4.712809544591074484e-01	3.545391461705520442e-01	3.800000000000000000e+01
5.231599999816794480e+02	4.695867622195848412e-01	3.684505499442600751e-01	9.469919280598304567e-02	3.700000000000000000e+01
5.239799999816555101e+02	2.025958304669295273e-01	6.179599238626245494e-01	1.134302516250640380e-01	3.000000000000000000e+01
5.247999999816244099e+02	6.324389664838143688e-01	6.246849434484396113e-01	-2.080901914115322882e-01	4.700000000000000000e+01
5.256199999815933097e+02	6.356164373903574472e-01	6.543323356759067622e-01	-1.990047436139974479e-01	2.900000000000000000e+01
5.264399999815693718e+02	6.663610222183677934e-01	5.732354965796098156e-01	-4.004794590404685550e-01	3.700000000000000000e+01
5.272599999815383853e+02	5.553631754629009265e-01	5.837337328246618995e-01	-1.311082136796635211e-01	3.900000000000000000e+01
5.280799999815073988e+02	6.949861775624057714e-01	3.962404992767822876e-01	-1.709253032391711002e-01	4.400000000000000000e+01
5.288999999814834609e+02	4.874078497419702671e-01	4.527404884134789143e-01	1.848023782922769698e-02	3.100000000000000000e+01
5.297199999814523608e+02	6.369425552410703517e-01	2.647234582243775947e-01	-3.033831622832936503e-01	2.300000000000000000e+01
5.305399999814212606e+02	9.474551306599643397e-01	1.382446793481371117e-01	-1.340462126300803192e-01	2.200000000000000000e+01
5.313599999813973227e+02	9.510079124622023983e-01	1.361041876536113193e-01	-9.380614267693321295e-02	1.200000000000000000e+01
5.321799999813663362e+02	6.614151811298150108e-01	3.392534956359369858e-01	9.500493945986399069e-02	2.000000000000000000e+01
5.329999999813353497e+02	9.771040468651328581e-01	1.512974837271947592e-01	2.339989320371529402e-01	2.100000000000000000e+01
5.338199999813114118e+02	8.329323492771862902e-01	5.187575766380589926e-01	2.146162547738157400e-01	1.200000000000000000e+01
5.346399999812803117e+02	7.557580507624521715e-01	3.452728414976640181e-01	2.971998647457771980e-01	1.900000000000000000e+01
5.354599999812492115e+02	5.532320470589731087e-01	3.690466576348079286e-01	4.716468748302595770e-01	1.300000000000000000e+01
5.362799999812252736e+02	5.826638871877882764e-01	1.704101796857102613e-01	4.157394959362861186e-01	1.200000000000000000e+01
5.370999999811942871e+02	3.012350022049119502e-01	-6.589139456391279737e-03	2.571570518501067326e-01	7.000000000000000000e+00
5.379199999811633006e+02	2.023014966271432513e-01	1.555705229732033956e-01	4.483916973234318704e-01	1.700000000000000000e+01
5.387399999811393627e+02	6.547708202896842522e-01	1.178047237779793477e-01	3.806780778295921763e-01	2.300000000000000000e+01
5.395599999811082625e+02	7.613867691961466733e-01	1.390713337618088019e-01	1.794320004537341973e-01	1.200000000000000000e+01
5.403799999810771624e+02	2.796833942729648470e-01	2.753356721686124331e-01	4.168026628716514637e-01	1.100000000000000000e+01
5.411999999810532245e+02	1.169228038447975848e-01	2.793233269919532802e-01	4.573971218032522046e-01	2.100000000000000000e+01
5.420199999810222380e+02	5.881177542181958984e-02	2.577848771512414316e-01	3.676600555614601973e-01	1.200000000000000000e+01
5.428399999809912515e+02	2.378194530317259137e-01	5.489579201973171507e-01	2.176257598538677840e-01	1.500000000000000000e+01
5.436599999809673136e+02	5.647998582511952748e-01	6.336683306605053190e-01	1.588604053271946981e-01	2.100000000000000000e+01
5.444799999809362134e+02	3.994866970643187187e-01	1.773185122981857376e-02	3.483231059082472214e-01	1.600000000000000000e+01
5.452999999809051133e+02	6.647558419172732158e-01	3.853509226432834112e-01	6.385288801538022696e-01	1.700000000000000000e+01
5.461199999808811754e+02	6.295825991829175905e-01	2.816809033114573424e-01	5.596835023094124395e-01	4.000000000000000000e+00
5.469399999808501889e+02	3.461151920556346795e-01	3.147588466043806932e-01	4.309410115878007375e-01	5.000000000000000000e+00
5.477599999808192024e+02	8.347921766644219588e-01	4.183572527003924790e-01	4.847135394229651340e-01	5.000000000000000000e+00
5.485799999807952645e+02	3.152017072907753459e-01	1.074153207390260434e-01	3.675257874455422069e-01	5.000000000000000000e+00
5.493999999807641643e+02	6.807493664149895096e-01	1.718747071156769834e-01	4.706352649339198280e-01	4.000000000000000000e+00
5.502199999807330641e+02	4.155513737678759867e-01	9.038559541478363712e-02	5.137561743248291179e-01	1.200000000000000000e+01
5.510399999807091262e+02	7.888165211776154706e-01	2.158366255066077599e-01	5.153109130690189943e-01	1.000000000000000000e+01
5.518599999806781398e+02	7.533328738816003067e-01	-4.700439600859951383e-02	4.762711928816054652e-01	5.000000000000000000e+00
5.526799999806471533e+02	7.457192517534210197e-01	2.154990007252202133e-01	4.367741965929612391e-01	3.000000000000000000e+00
5.534999999806160531e+02	9.169109127120371738e-01	5.917161343707633137e-01	3.354252320943267307e-01	6.000000000000000000e+00
5.543199999805921152e+02	1.064881254034034441e+00	2.570203789781615455e-01	3.426930073894647322e-01	9.000000000000000000e+00
5.551399999805610150e+02	8.721900950542647024e-01	5.474335756838186740e-01	3.708181753744135278e-01	1.200000000000000000e+01
5.559599999805300286e+02	7.880367086934434440e-01	4.543100128214732081e-01	5.233331939311902659e-01	8.000000000000000000e+00
5.567799999805060907e+02	8.331746435366831349e-01	6.270739194645358339e-01	5.483975267523355512e-01	1.300000000000000000e+01
5.575999999804751042e+02	1.019940368524402174e+00	5.635318306575989311e-01	5.508325219913965398e-01	2.000000000000000000e+01
5.584199999804440040e+02	1.001190250745594312e+00	4.852264750832020468e-01	4.516327551685508368e-01	2.400000000000000000e+01
5.592399999804200661e+02	9.764717645224934017e-01	3.573857269256563995e-01	6.023072374178690680e-01	2.000000000000000000e+01
5.600599999803889659e+02	1.121045427957607643e+00	3.654031632940295538e-01	5.547193688518685661e-01	3.000000000000000000e+01
5.608799999803579794e+02	9.400260738323424903e-01	-7.699903689786680161e-03	7.862626756935267025e-01	3.800000000000000000e+01
5.616999999803340415e+02	7.061363499438044755e-01	2.840746877828550510e-01	5.960340376429096310e-01	3.400000000000000000e+01
5.625199999803030551e+02	5.652562464475714421e-01	2.636077831345460254e-01	7.663084033036495768e-01	3.200000000000000000e+01
5.633399999802719549e+02	4.698407386216523207e-01	3.390420059373973061e-01	6.877373911199979872e-01	9.000000000000000000e+00
5.641599999802480170e+02	3.971553200824793350e-01	3.748530454982272886e-01	8.375430487769754961e-01	1.500000000000000000e+01
5.649799999802169168e+02	4.308933559409489078e-01	6.531371701227364213e-01	8.741477737253271485e-01	2.500000000000000000e+01
5.657999999801859303e+02	5.739926644549555590e-01	5.180388641399211735e-01	8.517585060963899224e-01	2.400000000000000000e+01
5.666199999801619924e+02	3.833200237140097499e-01	6.993089060424679815e-01	9.006953391610261761e-01	2.400000000000000000e+01
5.674399999801310059e+02	6.793430094905872352e-01	6.856154069936195583e-01	5.707524986736789430e-01	2.500000000000000000e+01
5.682599999800999058e+02	3.689610493218964393e-01	7.681717027083934113e-01	4.607296348686178433e-01	3.100000000000000000e+01
5.690799999800759679e+02	8.536907205405590560e-01	8.409438231209911407e-01	4.073114960119088579e-01	2.600000000000000000e+01
5.698999999800448677e+02	7.903256004529879419e-01	5.910671249955541384e-01	4.126587116818729584e-01	2.200000000000000000e+01
5.707199999800138812e+02	8.043461687455000231e-01	8.603982537901799788e-01	3.600522379048500810e-01	2.800000000000000000e+01
5.715399999799899433e+02	5.277925208592932904e-01	8.341663606681137821e-01	2.187261372112772051e-01	2.900000000000000000e+01
5.723599999799589568e+02	1.045879557454806985e+00	5.225982266314055380e-01	3.374000365177050043e-01	4.200000000000000000e+01
5.731799999799278567e+02	9.848998529515391454e-01	1.935549846005315544e-01	-2.340975427138314302e-01	3.100000000000000000e+01
5.739999999799039188e+02	9.167571129522187334e-01	4.399762534317090967e-01	-6.551509862765048098e-02	4.500000000000000000e+01
5.748199999798728186e+02	9.539797048637410626e-01	1.804556554517837696e-01	8.418767190654730115e-02	4.500000000000000000e+01
5.756399999798418321e+02	9.969342578571307456e-01	3.017519788058358188e-01	-1.664525146351749640e-01	4.600000000000000000e+01
5.764599999798178942e+02	8.591875788586094131e-01	2.008387202528894022e-02	1.324957503319890151e-01	3.300000000000000000e+01
5.772799999797869077e+02	7.990020835730611282e-01	7.077693058334943998e-04	1.319127233029195878e-01	1.900000000000000000e+01
5.780999999797558075e+02	9.634148945815184106e-01	1.897748671725523195e-01	2.329530264332220213e-01	2.600000000000000000e+01
5.789199999797318696e+02	8.628024925084574193e-01	1.132667780894536236e-02	2.549193136685206085e-01	3.000000000000000000e+01
5.797399999797007695e+02	7.247876015955725393e-01	1.163155767022274745e-01	8.517081552419725199e-02	4.000000000000000000e+01
5.805599999796697830e+02	5.387109261829756690e-01	5.261761348711502251e-02	3.560522782036823486e-02	2.900000000000000000e+01
5.813799999796458451e+02	1.032103102833989539e+00	5.255492021429120086e-02	-8.349165187969909141e-02	3.500000000000000000e+01
5.821999999796148586e+02	9.331844501176114193e-01	-4.886250583360762789e-02	8.650834812030083754e-02	2.800000000000000000e+01
5.830199999795837584e+02	1.040298803277462270e+00	2.105124920008236700e-01	-1.542575893492630357e-01	3.800000000000000000e+01
5.838399999795598205e+02	1.077704742323184917e+00	2.892604181456803758e-01	-8.465770593783972231e-02	2.100000000000000000e+01
5.846599999795287204e+02	9.925055401593958493e-01	4.056747125702386825e-02	2.673698617091790908e-02	3.100000000000000000e+01
5.854799999794977339e+02	1.115485468793295354e+00	2.561125110385233938e-01	-1.200963768280507438e-01	2.900000000000000000e+01
5.862999999794737960e+02	1.058830795675149261e+00	2.232636365765401365e-01	2.422585950932933940e-01	3.300000000000000000e+01
5.871199999794428095e+02	1.137763364475592454e+00	1.769661690970814050e-01	1.442248823285918746e-01	3.500000000000000000e+01
5.879399999794117093e+02	1.027517373848372273e+00	7.782715698697373341e-02	-1.542775384398726857e-01	4.300000000000000000e+01
5.887599999793877714e+02	1.362965087914744799e+00	4.283850805086792946e-01	7.265768401785166475e-03	4.300000000000000000e+01
5.895799999793566712e+02	1.036759416821052326e+00	6.223579016417808418e-01	-3.828828463311149122e-01	4.200000000000000000e+01
5.903999999793256848e+02	1.187458196380649866e+00	4.978599169059165774e-01	-5.050663397144976585e-01	5.900000000000000000e+01
5.912199999793017469e+02	1.214231714738733814e+00	3.977255077884684908e-01	-3.371012183649799709e-01	6.400000000000000000e+01
5.920399999792707604e+02	9.917910817315949146e-01	4.754844966570210829e-01	-3.184044552534928130e-01	4.800000000000000000e+01
5.928599999792396602e+02	9.944085570757579262e-01	4.463410905508702342e-01	-4.303593105862599799e-01	3.300000000000000000e+01
5.936799999792157223e+02	7.372366577844964297e-01	3.906645832866821877e-01	-2.519483450380404221e-01	3.300000000000000000e+01
5.944999999791846221e+02	7.964036084502659207e-01	2.745759498539683818e-01	-2.812167032760699570e-01	4.400000000000000000e+01
5.953199999791536356e+02	8.996440170935429137e-01	2.557007864453453294e-01	-4.614110456190916310e-01	5.800000000000000000e+01
5.961399999791296977e+02	1.033740164441965703e+00	2.187171418910160980e-01	-2.933087414392065995e-01	4.100000000000000000e+01
5.969599999790987113e+02	1.125124904224968247e+00	3.454852834739092771e-01	-5.440289512986451470e-01	5.100000000000000000e+01
5.977799999790676111e+02	1.149197020159501648e+00	5.085933286997779135e-01	-5.138689046632149982e-01	4.300000000000000000e+01
5.985999999790436732e+02	1.034336629517014217e+00	2.206041006592300846e-01	5.651978002283186697e-02	5.000000000000000000e+01
5.994199999790125730e+02	1.403595922569948584e+00	4.171957512083928066e-01	-4.121655511861259669e-01	3.500000000000000000e+01
6.002399999789815865e+02	1.310473174338170566e+00	3.679170293329327990e-01	-1.107937228824305009e-01	5.000000000000000000e+01
6.010599999789576486e+02	1.087404287022263105e+00	4.035988082431138935e-01	-1.100049216078042846e-01	4.300000000000000000e+01
6.018799999789266622e+02	1.160553425738900302e+00	1.501314704092742147e-01	-1.865595710916956307e-02	3.600000000000000000e+01
6.026999999788955620e+02	1.392025651272621900e+00	4.622083580237372757e-01	1.618241827971242941e-01	3.700000000000000000e+01
6.035199999788716241e+02	1.090469785784954126e+00	5.240050265117091044e-02	3.226587116818722123e-01	4.500000000000000000e+01
6.043399999788405239e+02	1.250964045808174774e+00	3.297687499184931426e-01	1.541105633032842093e-01	5.400000000000000000e+01
6.051599999788095374e+02	1.164939117823852399e+00	9.876772671649902691e-02	-3.444901697783375738e-02	4.800000000000000000e+01
6.059799999787855995e+02	1.363069634129423946e+00	1.240003898409263172e-01	-3.540831960968491288e-01	4.200000000000000000e+01
6.067999999787546130e+02	1.382463075385611972e+00	5.067511985040056288e-01	-1.149177249815975799e-01	2.500000000000000000e+01
6.076199999787235129e+02	1.432372378559431780e+00	7.478761710007617580e-01	-2.666096465561560436e-01	3.600000000000000000e+01
6.084399999786924127e+02	1.337147236177763432e+00	7.030742980751334414e-01	-2.987702761344781521e-01	3.800000000000000000e+01
6.092599999786684748e+02	1.287555501892384768e+00	5.889046253324785596e-01	-5.957050931163365703e-02	3.500000000000000000e+01
6.100799999786374883e+02	1.394110053266885529e+00	4.646566082740335446e-01	-4.088274356471321980e-01	2.800000000000000000e+01
6.108999999786065018e+02	1.305003659125208770e+00	6.362769192246098271e-01	-2.601764001457675946e-01	2.700000000000000000e+01
6.117199999785825639e+02	9.927882646036962910e-01	7.510516345743489808e-01	-3.324627806519258044e-01	4.300000000000000000e+01
6.125399999785514638e+02	1.207340746025149514e+00	4.179223058588767969e-01	-2.837888813455000658e-01	4.100000000000000000e+01
6.133599999785203636e+02	1.241427146318905272e+00	1.448924488141045686e-03	-4.352594758729111390e-02	4.100000000000000000e+01
6.141799999784964257e+02	1.336995259264586622e+00	2.258251120723144822e-01	-1.819940726481652504e-01	5.100000000000000000e+01
6.149999999784654392e+02	1.248516019876543481e+00	2.627382059183531737e-01	5.975500843904946180e-02	2.700000000000000000e+01
6.158199999784344527e+02	1.494536219598188609e+00	4.044326718802686571e-01	-1.592275522357091688e-01	3.100000000000000000e+01
6.166399999784105148e+02	1.529989405676960956e+00	1.421634920309244876e-01	5.070385634910490325e-02	3.100000000000000000e+01
6.174599999783794146e+02	1.650040054623723051e+00	4.813566401469486777e-01	3.929773233781741482e-02	3.900000000000000000e+01
6.182799999783483145e+02	1.488603665481623040e+00	3.488228344283079707e-01	1.276515383733816122e-01	3.900000000000000000e+01
6.190999999783243766e+02	1.571613177521697935e+00	4.486849787790987421e-01	3.637116528993189490e-02	1.800000000000000000e+01
6.199199999782933901e+02	1.447114466696543644e+00	4.230958879645712045e-01	-4.288576104556529600e-02	3.100000000000000000e+01
6.207399999782624036e+02	1.464279859626369529e+00	7.555044342402297275e-01	-1.393749607840089055e-02	3.800000000000000000e+01
6.215599999782384657e+02	1.470076932852972362e+00	3.278647477224936324e-01	-1.373670668376387738e-01	3.200000000000000000e+01
6.223799999782073655e+02	1.681736007571998925e+00	5.614032434548654749e-01	1.062091831693745547e-02	2.400000000000000000e+01
6.231999999781762654e+02	1.306311678249951314e+00	2.941601735934611384e-01	5.160406193458744184e-02	2.700000000000000000e+01
6.240199999781523275e+02	1.123467893800576434e+00	5.642707153415855714e-01	3.230140798896652399e-02	2.700000000000000000e+01
6.248399999781213410e+02	1.174838475014553296e+00	2.846477713202517634e-01	-3.769859201103376023e-02	3.200000000000000000e+01
6.256599999780903545e+02	1.082306578239276007e+00	6.120873636878592094e-01	-2.485788485059066133e-01	2.500000000000000000e+01
6.264799999780664166e+02	1.123749079034077170e+00	3.324782465550093491e-01	-1.092304669501622527e-01	5.000000000000000000e+01
6.272999999780353164e+02	1.455549732957443609e+00	8.209263419620143054e-01	-2.589446693868913130e-01	4.300000000000000000e+01
6.281199999780042162e+02	1.422316053781557343e+00	7.213672938200446083e-01	-3.088760779717070193e-01	4.400000000000000000e+01
6.289399999779802783e+02	1.610353675844255150e+00	5.546519138049532671e-01	-2.194248092931836425e-01	5.000000000000000000e+01
6.297599999779492919e+02	1.531807249578086783e+00	4.832758107575578777e-01	-2.108652290120653916e-01	3.600000000000000000e+01
6.305799999779183054e+02	1.772920481226687883e+00	5.563845304037009498e-01	-4.209109566221886922e-01	4.400000000000000000e+01
6.313999999778943675e+02	1.768647292248132885e+00	7.363571480275012959e-01	-3.195048326109004577e-01	3.800000000000000000e+01
6.322199999778632673e+02	1.847113935163044118e+00	4.385890145312529853e-01	-4.074470901553564062e-01	5.600000000000000000e+01
6.330399999778321671e+02	1.512924643115326262e+00	4.222589036453250344e-01	-2.650006630137644592e-01	6.900000000000000000e+01
6.338599999778082292e+02	1.687058771820776570e+00	2.451479351862495548e-01	-1.942918850568542410e-01	4.200000000000000000e+01
6.346799999777772427e+02	1.484957140363508898e+00	7.733934705063099102e-01	-4.350806863314797823e-01	6.900000000000000000e+01
6.354999999777462563e+02	1.723526798590793163e+00	9.182127855053963117e-01	-3.855036667251194871e-01	6.500000000000000000e+01
6.363199999777223184e+02	1.693324453428260767e+00	5.938962524414215238e-01	-5.453550519922192308e-01	6.100000000000000000e+01
6.371399999776912182e+02	1.707489164086474887e+00	7.154398450488024253e-01	-3.650921182340107762e-01	5.200000000000000000e+01
6.379599999776601180e+02	1.725188587559351561e+00	6.091706097992393154e-01	-5.153893476998119283e-01	5.900000000000000000e+01
6.387799999776361801e+02	1.801259213741168708e+00	5.894157246926994276e-01	-4.256294176529582529e-01	5.700000000000000000e+01
6.395999999776051936e+02	1.936599033104823064e+00	5.945393969771153309e-01	-6.056294176529588569e-01	5.800000000000000000e+01
6.404199999775742072e+02	1.635857060223870008e+00	7.768349856673246734e-01	-5.759838066314140193e-01	4.300000000000000000e+01
6.412399999775502693e+02	1.615218987643853410e+00	4.954765406232972680e-01	-3.470012459566564900e-01	6.500000000000000000e+01
6.420599999775191691e+02	1.756902058429272273e+00	7.276413527186171848e-01	-2.386817356286830005e-01	3.200000000000000000e+01
6.428799999774880689e+02	1.794361043645530174e+00	8.199749356044740978e-01	-2.197791982716399417e-01	4.900000000000000000e+01
6.436999999774641310e+02	1.852411629795355452e+00	9.132943778040001348e-01	-2.199506768096002318e-01	5.200000000000000000e+01
6.445199999774331445e+02	1.859169619912556470e+00	6.959591458972482769e-01	-3.996648792463313171e-01	5.100000000000000000e+01
6.453399999774021580e+02	1.964540297535485536e+00	7.001294482810571651e-01	-4.295619921235545036e-01	6.000000000000000000e+01
6.461599999773782201e+02	1.910175230596156126e+00	9.415029492394779709e-01	-3.999849725171946702e-01	4.500000000000000000e+01
6.469799999773471200e+02	1.989577102280890131e+00	7.072284385154610220e-01	-5.209566842323134495e-01	3.700000000000000000e+01
6.477999999773160198e+02	1.860224781291087481e+00	6.868301904418991910e-01	-7.206594547665119421e-01	5.800000000000000000e+01
6.486199999772920819e+02	1.804378499629098798e+00	8.363010003977890960e-01	-3.609223885247194730e-01	4.900000000000000000e+01
6.494399999772610954e+02	1.806401569225140946e+00	5.576263080494214819e-01	-5.228772438574873505e-01	4.600000000000000000e+01
6.502599999772301089e+02	1.524855530544055426e+00	3.533165554261898933e-01	-4.448320991902541266e-01	3.600000000000000000e+01
6.510799999772061710e+02	1.717204604787095690e+00	4.768705961021346695e-01	-3.759295618332103572e-01	3.200000000000000000e+01
6.518999999771750709e+02	1.670047425954841458e+00	3.078519905754184549e-01	-3.561581998838274643e-01	3.900000000000000000e+01
6.527199999771439707e+02	1.754379358820244761e+00	4.964074564634941567e-01	-3.164439974470969474e-01	2.500000000000000000e+01
6.535399999771200328e+02	1.998663246633636703e+00	7.566869256593449222e-01	-4.372785263318448301e-01	1.800000000000000000e+01
6.543599999770890463e+02	1.808308279819350162e+00	8.552449210623223053e-01	-5.269698649635152776e-01	2.700000000000000000e+01
6.551799999770580598e+02	1.953824208260641626e+00	1.036746644837702291e+00	-4.755180133421017530e-01	3.100000000000000000e+01
6.559999999770341219e+02	2.090949161432053671e+00	8.472816614625209297e-01	-5.140547298181585845e-01	3.500000000000000000e+01
6.568199999770030217e+02	1.618785138682600433e+00	7.718563257654658116e-01	-4.642833678687745547e-01	2.800000000000000000e+01
6.576399999769719216e+02	2.006692010944981064e+00	8.254572595691271886e-01	-4.655294452446332443e-01	2.200000000000000000e+01
6.584599999769409351e+02	1.855267758865686289e+00	7.181420317160522870e-01	-4.164439974470965922e-01	1.500000000000000000e+01
6.592799999769169972e+02	1.612628727667026141e+00	8.831034795623544653e-01	-2.758495385154944302e-01	1.700000000000000000e+01
6.600999999768860107e+02	1.984740727072257016e+00	8.311327724606165646e-01	-4.237575003523588180e-01	1.900000000000000000e+01
6.609199999768549105e+02	1.735631052664068363e+00	9.234748701052808428e-01	-4.918598045322450929e-01	1.900000000000000000e+01
6.617399999768309726e+02	1.875610414038629159e+00	7.533177942502931046e-01	-4.923742401461321805e-01	1.000000000000000000e+01
6.625599999767998725e+02	2.005375876818995096e+00	7.380948073320929836e-01	-4.744891421143293542e-01	6.000000000000000000e+00
6.633799999767688860e+02	1.898743254717974338e+00	8.408784522806485029e-01	-3.544434145042067996e-01	1.700000000000000000e+01
6.641999999767449481e+02	1.402240032497303446e+00	7.040525887799660154e-01	-3.619398278499614818e-01	1.500000000000000000e+01
6.650199999767139616e+02	1.920302342860026101e+00	1.044876399031771541e+00	-4.506708866690418702e-01	1.400000000000000000e+01
6.658399999766828614e+02	1.635564123756257260e+00	8.091758472408088210e-01	-4.213453689183586093e-01	1.900000000000000000e+01
6.666599999766589235e+02	1.741995579317386245e+00	9.175801790732514007e-01	-3.202364743728711716e-01	2.300000000000000000e+01
6.674799999766278233e+02	2.000668278497023778e+00	1.056679786246522923e+00	-2.187388951413371529e-01	2.900000000000000000e+01
6.682999999765968369e+02	1.898040543432145455e+00	1.172384152031082039e+00	-3.886931675312137457e-01	1.500000000000000000e+01
6.691199999765728990e+02	1.793081030690537148e+00	9.910302004523074970e-01	-2.189789650944833355e-01	1.000000000000000000e+01
6.699399999765419125e+02	1.943078719349205841e+00	1.174774532510916458e+00	-2.983159147476976969e-01	1.400000000000000000e+01
6.707599999765108123e+02	1.981141403058728656e+00	9.914688000637568166e-01	-4.087160313362749875e-01	1.500000000000000000e+01
6.715799999764868744e+02	1.945034959325308677e+00	1.009332030194627805e+00	3.047230358403840711e-02	2.500000000000000000e+01
6.723999999764557742e+02	1.964312135471136145e+00	1.288590120038232811e+00	-2.587160313362746322e-01	2.200000000000000000e+01
6.732199999764247877e+02	1.764521053455286648e+00	9.785040651537890710e-01	2.070094163465352466e-02	2.400000000000000000e+01
6.740399999764008498e+02	1.721144412811064228e+00	1.130339264401801103e+00	-3.097954803737401619e-02	3.500000000000000000e+01
6.748599999763698634e+02	1.844239447789870923e+00	1.140465957373024253e+00	1.882316506880012952e-01	3.400000000000000000e+01
6.756799999763387632e+02	2.026270717223816575e+00	9.080581368532065767e-01	-1.214560209551596159e-02	2.300000000000000000e+01
6.764999999763148253e+02	2.139297353059046003e+00	9.490894996758250102e-01	-1.319283959474297774e-01	3.300000000000000000e+01
6.773199999762837251e+02	1.904766022462563768e+00	7.820009450300027254e-01	-7.246569536637892384e-02	2.000000000000000000e+01
6.781399999762527386e+02	2.087503136924297564e+00	7.126383378245719769e-01	-2.911539565078946623e-03	1.500000000000000000e+01
6.789599999762288007e+02	2.086002618387237106e+00	7.856407138265915080e-01	-4.651124234866799156e-04	9.000000000000000000e+00
6.797799999761978142e+02	2.010465903069782456e+00	8.950847537241521934e-01	-6.535505199221969264e-02	2.000000000000000000e+01
6.805999999761667141e+02	2.097261447236473231e+00	7.792411862143566736e-01	-1.404279020014440604e-01	1.400000000000000000e+01
6.814199999761427762e+02	2.178076385584194696e+00	7.548095246990627061e-01	-6.842731905855359287e-02	1.300000000000000000e+01
6.822399999761116760e+02	2.073736551931229855e+00	7.374953562170105670e-01	-1.279014515421366127e-01	1.400000000000000000e+01
6.830599999760806895e+02	2.147452649209188991e+00	7.101225130103578920e-01	-8.618666616251680068e-02	1.000000000000000000e+01
6.838799999760567516e+02	2.210993830584047970e+00	6.917896775414327237e-01	-1.430314610640150974e-01	9.000000000000000000e+00
6.846999999760257651e+02	2.167001838381075629e+00	1.230294146149276457e+00	-2.695904584022432715e-01	1.400000000000000000e+01
6.855199999759946650e+02	1.895218032273721320e+00	8.483381840779813388e-01	-1.851777440253545848e-01	1.900000000000000000e+01
6.863399999759707271e+02	1.959912963674042885e+00	1.041942089711305641e+00	-1.428799316166626809e-01	8.000000000000000000e+00
6.871599999759396269e+02	1.941370624591186811e+00	9.518653077990855138e-01	-6.082218916111870044e-02	1.200000000000000000e+01
6.879799999759086404e+02	2.197706999281219709e+00	7.880628077784699315e-01	-8.594076678046747020e-02	1.100000000000000000e+01
6.887999999758847025e+02	2.161897012750159774e+00	9.836248405161747144e-01	-8.384872861732972638e-02	9.000000000000000000e+00
6.896199999758537160e+02	2.300130135620122473e+00	8.936590381872449029e-01	-2.528914833621076497e-02	9.000000000000000000e+00
6.904399999758226159e+02	2.154781037571591895e+00	6.913056828317749591e-01	6.587690572193061200e-02	8.000000000000000000e+00
6.912599999757986780e+02	2.230947875447540696e+00	7.488449949048536780e-01	2.889063598925929455e-01	2.100000000000000000e+01
6.920799999757675778e+02	2.053672852964570694e+00	8.823447444257404015e-01	2.150140176708426054e-02	1.100000000000000000e+01
6.928999999757365913e+02	2.167255118035804173e+00	5.616769364688281030e-01	1.328503662657194440e-01	1.800000000000000000e+01
6.937199999757126534e+02	1.719966418757842064e+00	7.465750741972705384e-01	1.523130668467729265e-01	3.100000000000000000e+01
6.945399999756816669e+02	2.072998059420029904e+00	9.013672372712697722e-01	1.120158373809703178e-01	3.500000000000000000e+01
6.953599999756505667e+02	1.949368162895208201e+00	9.301248823636640850e-01	1.724045220670191725e-01	3.700000000000000000e+01
6.961799999756266288e+02	2.051975564668282459e+00	8.182797436762854204e-01	4.028960938758423538e-01	3.400000000000000000e+01
6.969999999755955287e+02	1.828304599951870557e+00	1.105725265998422913e+00	-1.267152214381104258e-01	2.700000000000000000e+01
6.978199999755645422e+02	2.127198523444668865e+00	9.534360851079597410e-01	1.037077589555286394e-01	3.500000000000000000e+01
6.986399999755406043e+02	2.109421795514780484e+00	9.952152444694988276e-01	-8.636083245965409105e-02	3.200000000000000000e+01
6.994599999755096178e+02	1.877177341485914752e+00	1.300392272265579408e+00	-4.593785206601541660e-02	2.500000000000000000e+01
7.002799999754785176e+02	1.798506412288048750e+00	1.134049254759755598e+00	6.389066939602106032e-02	2.900000000000000000e+01
7.010999999754545797e+02	1.848868277744585953e+00	1.027073178677351706e+00	8.326191475682787058e-02	2.000000000000000000e+01
7.019199999754234796e+02	1.684214673801015749e+00	1.000269562239022747e+00	-2.666949382798655677e-02	2.800000000000000000e+01
7.027399999753924931e+02	1.911902626950631401e+00	9.377168859630700126e-01	-1.585214620379771233e-01	2.500000000000000000e+01
7.035599999753685552e+02	1.750547348809913473e+00	6.139795876809905906e-01	7.868915374450757838e-02	2.100000000000000000e+01
7.043799999753375687e+02	1.671601654415226790e+00	7.377798226019756100e-01	7.589976952699206691e-02	7.000000000000000000e+00
7.051999999753064685e+02	1.819672615043028685e+00	1.154594685057624304e+00	-1.365466576145992761e-01	1.900000000000000000e+01
7.060199999752825306e+02	1.983460591376239535e+00	9.772997509507028724e-01	-9.802137304107283455e-02	2.400000000000000000e+01
7.068399999752514304e+02	1.938399565240860767e+00	7.863384202760421715e-01	1.281315584367437310e-02	2.600000000000000000e+01
7.076599999752204440e+02	2.036699933770588444e+00	1.036336953820779172e+00	-2.477127116727411149e-01	3.500000000000000000e+01
7.084799999751965061e+02	1.849129927136509366e+00	1.053338243127473817e+00	-6.913026758656037885e-02	2.400000000000000000e+01
7.092999999751655196e+02	2.059421197733335873e+00	1.126864075626393458e+00	-3.709479400889588163e-01	3.000000000000000000e+01
7.101199999751344194e+02	2.106838138833101226e+00	1.148927506569364709e+00	-3.322168812698773621e-01	3.800000000000000000e+01
7.109399999751104815e+02	2.105843119688071141e+00	1.394290288269083078e+00	-4.130742739596877655e-01	2.900000000000000000e+01
7.117599999750793813e+02	2.103988304790874508e+00	1.177341346393795618e+00	-2.739659623570904756e-01	2.900000000000000000e+01
7.125799999750483948e+02	1.898953692047971487e+00	8.963591815598128676e-01	-2.745489893861607911e-01	3.000000000000000000e+01
7.133999999750174084e+02	2.290659029367201782e+00	1.138037196113614868e+00	-3.139659623570887348e-01	3.100000000000000000e+01
7.142199999749934705e+02	2.212420545495678681e+00	1.144706233226266079e+00	-3.838745071368432349e-01	2.800000000000000000e+01
7.150399999749623703e+02	2.231271195897527093e+00	1.260416226203304291e+00	-2.641145770899901990e-01	3.300000000000000000e+01
7.158599999749312701e+02	2.023243788259669884e+00	1.063982994507991720e+00	-2.142288961152969406e-01	3.500000000000000000e+01
7.166799999749073322e+02	2.329238489059086703e+00	9.431610265961509754e-01	4.538241919865360074e-02	2.600000000000000000e+01
7.174999999748763457e+02	2.055025173319478426e+00	1.165705030348977544e+00	8.388483996712015056e-02	2.900000000000000000e+01
7.183199999748453592e+02	2.138773967265770182e+00	1.308401066691434522e+00	-1.484244043441025340e-01	3.200000000000000000e+01
7.191399999748214213e+02	2.184929096550387584e+00	1.111145295019525747e+00	-2.001391897237221329e-01	3.200000000000000000e+01
7.199599999747903212e+02	2.036792296215661935e+00	9.117321322335065759e-01	-8.101944621859402673e-02	3.200000000000000000e+01
7.207799999747592210e+02	2.204543713777095348e+00	1.277411932535439831e+00	-2.707336486553248989e-01	2.900000000000000000e+01
7.215999999747352831e+02	2.043529926027318311e+00	1.170606595164191077e+00	6.791738684604098353e-02	3.500000000000000000e+01
7.224199999747042966e+02	2.254163909626996087e+00	1.110384005720536749e+00	-2.631686438943843243e-01	3.400000000000000000e+01
7.232399999746733101e+02	2.208081962713187352e+00	1.033644993028765668e+00	-2.292857394123792858e-02	2.900000000000000000e+01
7.240599999746493722e+02	2.266056663677776584e+00	1.107593606728311642e+00	-2.039002856563563171e-01	2.100000000000000000e+01
7.248799999746182721e+02	2.296644223650350369e+00	1.016373594506951861e+00	-2.754321605954839214e-01	1.900000000000000000e+01
7.256999999745871719e+02	2.467196758422826264e+00	9.962298102419389068e-01	-2.058208452815311063e-01	3.000000000000000000e+01
7.265199999745632340e+02	2.196057424029259408e+00	7.929379483330869505e-01	-2.770669226573874155e-01	2.200000000000000000e+01
7.273399999745322475e+02	2.154694188426830692e+00	7.381037345096324032e-01	-3.486445252066383560e-01	2.400000000000000000e+01
7.281599999745012610e+02	2.256437293276984946e+00	8.987994964208247950e-01	-5.097305559470655112e-01	2.300000000000000000e+01
7.289799999744773231e+02	2.045208657541543573e+00	8.026998923715105150e-01	-5.525999634822955642e-01	1.700000000000000000e+01
7.297999999744462230e+02	2.345779365685615403e+00	8.108421162642613922e-01	-5.260066704364767531e-01	1.300000000000000000e+01
7.306199999744151228e+02	2.336126477338154928e+00	9.729025046472870031e-01	-3.668411993212226108e-01	1.400000000000000000e+01
7.314399999743911849e+02	2.099461310915902601e+00	8.108379050141003574e-01	-5.171384287870255392e-01	1.600000000000000000e+01
7.322599999743601984e+02	2.253995369687491035e+00	8.463693067133561954e-01	-5.190475565096699384e-01	1.500000000000000000e+01
7.330799999743292119e+02	1.842535570162599612e+00	8.233775745201228347e-01	-3.524313996587853381e-01	7.000000000000000000e+00
7.338999999743052740e+02	1.878686778689353076e+00	8.991072686584899998e-01	-4.840547298181592240e-01	6.000000000000000000e+00
7.347199999742741738e+02	1.861266230499779795e+00	6.925283751912303387e-01	-4.646263249447004640e-01	1.200000000000000000e+01
7.355399999742430737e+02	2.249627925973726406e+00	9.125850613022379321e-01	-5.257809471003103141e-01	1.300000000000000000e+01
7.363599999742191358e+02	2.106900283759561177e+00	8.378526168810367381e-01	-6.278958490685093707e-01	1.700000000000000000e+01
7.371799999741881493e+02	1.988508787236177966e+00	7.132616546614265474e-01	-6.224800419833602660e-01	1.000000000000000000e+01
7.379999999741571628e+02	2.437423034249295739e+00	9.021017159726518742e-01	-5.362640017210544841e-01	1.000000000000000000e+01
7.388199999741332249e+02	2.072454706455737039e+00	8.406336867110013600e-01	-6.585732460322768489e-01	1.500000000000000000e+01
7.396399999741021247e+02	2.001124662849594671e+00	8.691637045649756033e-01	-6.425744119180576419e-01	1.500000000000000000e+01
7.404599999740710246e+02	2.239584885471696651e+00	9.194733446551381917e-01	-6.970671496126623623e-01	1.900000000000000000e+01
7.412799999740470867e+02	2.151776821092525438e+00	8.856809489591732643e-01	-7.005424479820261396e-01	2.500000000000000000e+01
7.420999999740161002e+02	2.251825694183526849e+00	8.539561091587550834e-01	-5.930917622463951488e-01	2.100000000000000000e+01
7.429199999739851137e+02	2.250871632613552720e+00	7.953623308154682547e-01	-6.773558618903843254e-01	1.800000000000000000e+01
7.437399999739611758e+02	2.309742746514185541e+00	7.600692605168326565e-01	-5.115856658267814439e-01	1.300000000000000000e+01
7.445599999739300756e+02	2.241265532684710848e+00	7.780949872129845346e-01	-5.031632683760323133e-01	1.900000000000000000e+01
7.453799999738989754e+02	2.124797630451002561e+00	8.859276674847009758e-01	-4.535862487696720180e-01	8.000000000000000000e+00
7.461999999738750375e+02	2.170816272294914029e+00	7.468358081209451882e-01	-4.943521862392357136e-01	1.000000000000000000e+01
7.470199999738440511e+02	2.370547559608336741e+00	9.250122425906681656e-01	-5.157926059581150469e-01	1.600000000000000000e+01
7.478399999738130646e+02	2.212772771517567350e+00	7.319070010488175626e-01	-5.579532355364369423e-01	1.400000000000000000e+01
7.486599999737891267e+02	2.252338904611423942e+00	6.943790465294874537e-01	-4.987420368110635494e-01	2.500000000000000000e+01
7.494799999737580265e+02	2.312728384326867115e+00	9.453286712895305755e-01	-4.996108614034051598e-01	2.000000000000000000e+01
7.502999999737269263e+02	1.964913776660615952e+00	9.632419008236681179e-01	-5.712227596602481583e-01	2.800000000000000000e+01
7.511199999737029884e+02	1.930941888703372911e+00	9.292702821634044597e-01	-6.650295832030046483e-01	2.800000000000000000e+01
7.519399999736720019e+02	2.012458231376996309e+00	8.722928947765034025e-01	-6.590993405039675679e-01	1.700000000000000000e+01
7.527599999736410155e+02	1.837698728195473308e+00	9.211824087945146289e-01	-6.302996902697026727e-01	2.000000000000000000e+01
7.535799999736170776e+02	1.812808394090644981e+00	1.052473959402181691e+00	-4.001053479266785118e-01	2.000000000000000000e+01
7.543999999735859774e+02	1.823519326960642672e+00	9.286532995783254307e-01	-5.309856044215512938e-01	1.900000000000000000e+01
7.552199999735548772e+02	2.045030333550730717e+00	8.923302512630115757e-01	-4.827689812163553640e-01	1.900000000000000000e+01
7.560399999735309393e+02	2.021694128418872083e+00	9.524603086742899904e-01	-4.247124046465931002e-01	3.300000000000000000e+01
7.568599999734999528e+02	1.950416654903840197e+00	9.381734208378489370e-01	-5.060156415351029224e-01	2.100000000000000000e+01
7.576799999734689663e+02	1.750574763428321745e+00	9.679249962085592074e-01	-4.272388551058989847e-01	1.900000000000000000e+01
7.584999999734450284e+02	2.002016157469178381e+00	8.642371235846368904e-01	-3.770330808603450379e-01	1.800000000000000000e+01
7.593199999734139283e+02	1.963088427818377113e+00	5.882665946561509429e-01	-3.868273066147907002e-01	2.800000000000000000e+01
7.601399999733828281e+02	1.878350325954052380e+00	6.813824071509770874e-01	-4.883706134564489432e-01	2.100000000000000000e+01
7.609599999733588902e+02	1.830116323943766332e+00	6.646927595303040448e-01	-2.890793914133578113e-01	3.500000000000000000e+01
7.617799999733279037e+02	1.694987319344733123e+00	6.946243580505893078e-01	-3.981419754058332927e-01	2.300000000000000000e+01
7.625999999732969172e+02	1.921376004999700626e+00	8.619618234204224905e-01	-1.959356182173888072e-01	3.200000000000000000e+01
7.634199999732658171e+02	2.282806748280172826e+00	8.219861695283334768e-01	-3.638778757618439386e-01	4.200000000000000000e+01
7.642399999732418792e+02	2.128390530006946335e+00	1.057872186436011219e+00	-3.528718683391334210e-01	3.800000000000000000e+01
7.650599999732107790e+02	2.099515198155341267e+00	1.075093139353008098e+00	-4.322659775050006203e-01	3.000000000000000000e+01
7.658799999731797925e+02	2.184787223282100399e+00	1.069483350801949229e+00	-4.329061640467255501e-01	4.100000000000000000e+01
7.666999999731558546e+02	2.031426645102321515e+00	1.047967445826362365e+00	-3.649524745997387853e-01	3.700000000000000000e+01
7.675199999731248681e+02	2.192084042144490041e+00	1.150164123625156520e+00	-3.559584820224506174e-01	3.300000000000000000e+01
7.683399999730937679e+02	1.958979558988239944e+00	1.279640851457099160e+00	-4.350210660149240738e-01	2.100000000000000000e+01
7.691599999730698300e+02	1.966633652512065566e+00	1.230211785749904863e+00	-4.043237199605451693e-01	1.300000000000000000e+01
7.699799999730387299e+02	2.200189215075706528e+00	1.227277986547704813e+00	-3.839464671770294046e-01	1.500000000000000000e+01
7.707999999730077434e+02	1.865156237862009903e+00	1.075582380611365352e+00	-1.632834168302412792e-01	1.800000000000000000e+01
7.716199999729838055e+02	1.934127255015518188e+00	1.095460954391626274e+00	-4.623231370176554833e-01	2.600000000000000000e+01
7.724399999729528190e+02	1.756637716630031321e+00	1.100304838831132059e+00	-2.628604364366022850e-01	3.500000000000000000e+01
7.732599999729217188e+02	1.656977218025286192e+00	1.039091786448143040e+00	-1.733291444403661785e-01	2.800000000000000000e+01
7.740799999728977809e+02	1.619667333546196630e+00	1.137515403832942695e+00	-3.248318365308566769e-02	2.400000000000000000e+01
7.748999999728666808e+02	1.700766328054587717e+00	1.183611573266329486e+00	-1.927804131188866066e-01	1.900000000000000000e+01
7.757199999728356943e+02	1.571986914798927160e+00	1.124133275870608628e+00	-3.123370194811236900e-03	2.500000000000000000e+01
7.765399999728117564e+02	1.572449431978558465e+00	1.136008610662322837e+00	-2.311570829595126497e-01	2.300000000000000000e+01
7.773599999727807699e+02	1.637639484989588112e+00	1.101348908217090639e+00	-2.496480718254483477e-01	2.200000000000000000e+01
7.781799999727496697e+02	1.643684454424985120e+00	9.903420885778757565e-01	-3.500710522190866314e-01	2.000000000000000000e+01
7.789999999727257318e+02	1.424375814363543213e+00	9.891838434063338070e-01	-3.317515418911156644e-01	1.800000000000000000e+01
7.798199999726946317e+02	1.691142107263100769e+00	9.696951136954403694e-01	-3.324374560429630421e-01	2.400000000000000000e+01
7.806399999726636452e+02	1.856692460928094590e+00	9.030801971952335805e-01	-3.514428805227831631e-01	4.300000000000000000e+01
7.814599999726397073e+02	2.039232726156125608e+00	7.237969954798657568e-01	-2.609398768114283840e-01	1.700000000000000000e+01
7.822799999726087208e+02	2.012330318127364848e+00	7.362238965921825695e-01	-2.704140092950115815e-01	1.600000000000000000e+01
7.830999999725776206e+02	1.940675038584458889e+00	7.861762036178951973e-01	-4.683582380286921421e-02	2.400000000000000000e+01
7.839199999725536827e+02	1.939759472760179904e+00	6.965692261247866668e-01	-2.362345919171460196e-02	1.800000000000000000e+01
7.847399999725225825e+02	1.805547848486934726e+00	6.070268301323267224e-01	1.707388686266408939e-02	9.000000000000000000e+00
7.855599999724915961e+02	2.027198145213116476e+00	6.309233948551131732e-01	5.701672735000951064e-02	8.000000000000000000e+00
7.863799999724676582e+02	1.942653000829185572e+00	7.770852099210117103e-01	1.615323288496766097e-01	9.000000000000000000e+00
7.871999999724366717e+02	1.923196739820422607e+00	5.757245680773550589e-01	8.658522976829097217e-02	1.100000000000000000e+01
7.880199999724055715e+02	1.933017579938297814e+00	7.857870079019591003e-01	-1.100766546927145484e-01	1.200000000000000000e+01
7.888399999723816336e+02	2.000924427421505669e+00	7.506268093476364811e-01	-9.047677128129194557e-02	9.000000000000000000e+00
7.896599999723505334e+02	1.998578820375914944e+00	9.033233788447390111e-01	5.767126050871684839e-02	5.000000000000000000e+00
7.904799999723195469e+02	2.019076193584151468e+00	7.483110981975222842e-01	-1.545122328746657558e-01	9.000000000000000000e+00
7.912999999722956090e+02	1.827058645105363865e+00	7.004646766809692338e-01	6.214965158634022657e-02	1.300000000000000000e+01
7.921199999722646226e+02	1.772115992119157823e+00	6.500296312329538750e-01	4.388730077102120930e-02	1.300000000000000000e+01
7.929399999722335224e+02	1.938482852741906015e+00	7.354697832804291124e-01	-1.407854326496238428e-01	1.000000000000000000e+01
7.937599999722095845e+02	1.779777564194656492e+00	5.923762213109107222e-01	-1.782456989414704651e-02	1.500000000000000000e+01
7.945799999721784843e+02	1.726419002422016291e+00	9.184316873837445883e-01	1.937187369475115162e-01	2.200000000000000000e+01
7.953999999721474978e+02	1.715985578202353423e+00	9.072166394053695626e-01	-2.054695979728009547e-01	2.100000000000000000e+01
7.962199999721235599e+02	1.524375933786490833e+00	8.521497144897161036e-01	1.430176397658211584e-02	2.000000000000000000e+01
7.970399999720925734e+02	1.567361873849826281e+00	8.531045684166507215e-01	9.344437128677185456e-02	1.900000000000000000e+01
7.978599999720614733e+02	1.656811814761049106e+00	7.528459436761636425e-01	7.411885353609015681e-02	2.000000000000000000e+01
7.986799999720375354e+02	1.486938928649010450e+00	8.097480826476051163e-01	1.267367592156425360e-01	2.500000000000000000e+01
7.994999999720064352e+02	1.606779092679154530e+00	8.751363733452102167e-01	2.685887274256320012e-01	1.600000000000000000e+01
8.003199999719754487e+02	1.624103557909965190e+00	5.641041248866613955e-01	3.615724539861719933e-01	1.400000000000000000e+01
8.011399999719515108e+02	1.453368072766906494e+00	5.810245882666258410e-01	1.556422112871365115e-01	2.300000000000000000e+01
8.019599999719205243e+02	1.509278570864072577e+00	5.820925100180112111e-01	2.771626543237326601e-01	1.300000000000000000e+01
8.027799999718894242e+02	1.556062205418893285e+00	8.397331701487473765e-01	1.767396739300952646e-01	1.400000000000000000e+01
8.035999999718654863e+02	1.704547601106519039e+00	7.753806193992822671e-01	1.287516887755160155e-01	1.400000000000000000e+01
8.044199999718343861e+02	1.415183923452218551e+00	5.587695943552972722e-01	1.414724815778463096e-01	2.200000000000000000e+01
