# Supplementary material for: Real-time single-molecule 3D tracking in E. coli based on cross-entropy minimization
Source: Nat Commun. 2023 Mar 11;14:1336. doi: 10.1038/s41467-023-36879-1 (PMC10008558; doi:10.1038/s41467-023-36879-1)
Supplement: Supplementary file 3 — Source Data [file 41467_2023_36879_MOESM3_ESM.zip › SourceData/Sup_Fig_17_TriggerFactor/Fig_data/20220106_EXP-22-BL9417/txyzN_WT.csv]

time [ms]	x[um]	y[um]	z[um]	Photon counts
0.000000000000000000e+00	-5.005221691135375295e-02	-2.800731076277429565e-03	-5.978279385191420658e-02	4.100000000000000000e+01
8.200000002318574843e-01	-1.644726955243918098e-01	-1.067744946693949259e-02	-1.977136194938289293e-02	9.000000000000000000e+00
1.640000000477925823e+00	-2.373260756873918353e-01	2.917065050941900495e-01	8.021720614808547367e-02	1.600000000000000000e+01
2.460000000723994162e+00	-3.152874124638849196e-01	3.582460849392568036e-01	-1.787996502342652505e-01	1.500000000000000000e+01
3.280000000955851647e+00	-4.147386560990113935e-01	1.251687096598601556e-01	4.225208479856856769e-02	1.000000000000000000e+01
4.100000001201919986e+00	-1.772440727561779283e-01	2.740287361479545325e-01	-2.980680084722946432e-01	6.000000000000000000e+00
4.920000001447988325e+00	-4.952303236012447485e-01	3.649869079449423737e-01	-2.304115484911086753e-01	1.200000000000000000e+01
5.740000001679845809e+00	-5.187997862400202109e-01	3.737425512113929926e-01	-2.201600466354305397e-01	1.500000000000000000e+01
6.560000001925914148e+00	-5.287229703528772973e-01	4.860508780902144110e-01	-2.010288712277725764e-01	1.000000000000000000e+01
7.380000002171982487e+00	-5.107419487102582423e-01	3.334351008646585512e-01	-1.852586751641682739e-01	1.200000000000000000e+01
8.200000002403839972e+00	-6.138902024889034692e-01	4.407172769401590529e-01	-1.693055686600732912e-01	1.000000000000000000e+01
9.020000002649908311e+00	-2.683949689424558471e-01	1.880256720921877900e-01	-1.103178594222420372e-02	9.000000000000000000e+00
9.840000002895976650e+00	-6.015831476387063503e-01	3.014384962232483645e-01	-1.608831712093232724e-01	1.200000000000000000e+01
1.066000000312783413e+01	-5.500378277852924214e-01	2.328631440046606826e-01	-1.382195379196460294e-01	1.100000000000000000e+01
1.148000000337390247e+01	-3.797793854138902248e-01	2.462374770648878552e-01	-2.271449390817501524e-01	8.000000000000000000e+00
1.230000000361997081e+01	-3.777860607085621325e-01	2.895223594198483852e-01	-1.865733439552101913e-01	1.300000000000000000e+01
1.312000000385182830e+01	-5.557914634997764836e-01	2.696669745403745821e-01	-2.331209093909087926e-01	6.000000000000000000e+00
1.394000000409789664e+01	-1.636908338166307431e-01	2.367974915830615146e-01	-1.004229803936391718e-01	2.200000000000000000e+01
1.476000000434396497e+01	-3.478194560598666385e-01	3.211072288252587725e-01	-1.793598134582747861e-01	1.800000000000000000e+01
1.558000000457582246e+01	-2.660265290225396484e-01	2.897908763324039683e-01	-1.486281716963047117e-01	9.000000000000000000e+00
1.640000000482189080e+01	-2.570985860091781205e-01	2.761011809375766290e-01	-1.063417911901440860e-01	1.400000000000000000e+01
1.722000000506795914e+01	-3.263913057412395347e-01	1.864241315117745046e-01	-1.625921271600407891e-01	1.500000000000000000e+01
1.804000000529981662e+01	-2.091182082874532000e-01	3.971788929055399819e-01	1.963709383346579074e-02	1.200000000000000000e+01
1.886000000554588496e+01	-1.733386907082774542e-01	4.186296443843708914e-01	-2.177107047793889194e-01	1.400000000000000000e+01
1.968000000579195330e+01	-2.973815156011774263e-01	5.033766046827707896e-01	-1.874592029237112101e-01	9.000000000000000000e+00
2.050000000602381078e+01	-4.051929759462531422e-01	1.785004382258321698e-01	-8.022572333616473372e-02	6.000000000000000000e+00
2.132000000626987912e+01	-3.540702763933261110e-01	4.197877738905830824e-01	-3.000771086032631985e-01	1.500000000000000000e+01
2.214000000651594746e+01	-4.068429303173211053e-01	3.153235145740111989e-01	-1.615175283221450542e-01	1.700000000000000000e+01
2.296000000674780495e+01	-4.685722921767201399e-01	3.653671405840590580e-01	-1.627979014055949136e-01	1.500000000000000000e+01
2.378000000699387328e+01	-1.281187510875163582e-01	3.904218450207217472e-01	-6.266071857522526045e-02	1.000000000000000000e+01
2.460000000723994162e+01	-3.301403086651077956e-01	6.373028807075264979e-01	-1.713117540765907165e-01	2.100000000000000000e+01
2.542000000747179911e+01	-2.268697818212608297e-01	4.523847319651466137e-01	-1.620776915461537016e-01	1.400000000000000000e+01
2.624000000771786745e+01	-2.715195291059764315e-01	5.976206944075315164e-01	-6.443266346750053941e-02	1.600000000000000000e+01
2.706000000796393579e+01	-4.915284485238125001e-01	5.669026113705974979e-01	-2.555872856231102830e-01	1.500000000000000000e+01
2.788000000819579327e+01	-5.309849441633325284e-01	6.212539659823761440e-01	-2.966733163635373316e-01	1.600000000000000000e+01
2.870000000844186161e+01	-3.400970585465898921e-01	6.285344242741999210e-01	-3.173706624179155611e-01	2.200000000000000000e+01
2.952000000868792995e+01	-3.681340432089008630e-01	4.889308034187820340e-01	-2.058387874787888094e-01	1.300000000000000000e+01
3.034000000891978743e+01	-2.947639888152764343e-01	3.666889397077852664e-01	-1.321462829613384571e-01	2.000000000000000000e+01
3.116000000916585577e+01	-5.906592948549658217e-01	4.979442352224623392e-01	-2.599399257728940427e-01	1.800000000000000000e+01
3.198000000941192411e+01	-4.334149398579683066e-01	6.592319301031288603e-01	-3.204086337766574033e-01	2.000000000000000000e+01
3.280000000964378160e+01	-6.327869737304432363e-01	7.457276193796751329e-01	-4.115518240297380004e-01	2.400000000000000000e+01
3.362000000988984993e+01	-5.921116401712360755e-01	6.424735189262307244e-01	-2.112088669538136898e-01	2.600000000000000000e+01
3.444000001013591827e+01	-5.932353481189664990e-01	7.213792656392818969e-01	-3.303629061665338540e-01	2.100000000000000000e+01
3.526000001036777576e+01	-6.374789625629091461e-01	5.202782903215172894e-01	-4.197227196248087822e-01	2.800000000000000000e+01
3.608000001061384410e+01	-6.672190525283667739e-01	5.550956741192933919e-01	-2.187510079096917082e-01	3.000000000000000000e+01
3.690000001085991244e+01	-7.049342687098096860e-01	7.125676473437465575e-01	-4.170590863351320010e-01	4.300000000000000000e+01
3.772000001109176992e+01	-5.595288423706570313e-01	5.829504339863085249e-01	-2.874706348262421329e-01	2.500000000000000000e+01
3.854000001133783826e+01	-5.884655502980500330e-01	5.954190136531636313e-01	-4.686366888843824796e-01	4.300000000000000000e+01
3.936000001158390660e+01	-5.452086839044198996e-01	5.924453742932982436e-01	-6.383737551261754462e-01	4.100000000000000000e+01
4.018000001181576408e+01	-7.925598110066474078e-01	6.107739111568513124e-01	-5.680879575629047551e-01	3.400000000000000000e+01
4.100000001206183242e+01	-7.425987420114736892e-01	5.255310187832655799e-01	-3.294026263539464594e-01	3.800000000000000000e+01
4.182000001230790076e+01	-6.541106197786241694e-01	7.600931837329660823e-01	-5.404086337766571546e-01	3.900000000000000000e+01
4.264000001253975825e+01	-5.304235617178143514e-01	4.826419541739461749e-01	-4.805915442171500018e-01	3.400000000000000000e+01
4.346000001278582658e+01	-6.269295775475640653e-01	5.497114147045998322e-01	-5.702714509462873949e-01	2.800000000000000000e+01
4.428000001303189492e+01	-7.098224114461082479e-01	5.974856583792238496e-01	-4.206258399247424506e-01	3.500000000000000000e+01
4.510000001326375241e+01	-6.202927045256991789e-01	7.172074983177125773e-01	-4.516661430550454881e-01	4.500000000000000000e+01
4.592000001350982075e+01	-6.562882433181513875e-01	6.848647576020461258e-01	-4.728207652106561909e-01	4.700000000000000000e+01
4.674000001375588909e+01	-5.715372326587093710e-01	5.478713641208479146e-01	-9.387250024349036437e-02	3.300000000000000000e+01
4.756000001398774657e+01	-6.204219044936962746e-01	7.195524268970920900e-01	-4.038267726333675256e-01	4.800000000000000000e+01
4.838000001423381491e+01	-5.743546630749278847e-01	7.123941767735715302e-01	-4.230494032612721611e-01	4.500000000000000000e+01
4.920000001447988325e+01	-5.938509480091660464e-01	6.300635202010269609e-01	-4.926721504777562544e-01	3.600000000000000000e+01
5.002000001471174073e+01	-5.189765111964739219e-01	5.430373864135766837e-01	-5.215975516398607681e-01	5.400000000000000000e+01
5.084000001495780907e+01	-5.647502832620645563e-01	7.143264291607209771e-01	-4.296198325020332831e-01	4.900000000000000000e+01
5.166000001520387741e+01	-6.195575189874560351e-01	5.553912994957244109e-01	-4.579622066350657050e-01	4.000000000000000000e+01
5.248000001543573489e+01	-6.618453288943761947e-01	6.842822886678554539e-01	-5.573220200933413082e-01	4.400000000000000000e+01
5.330000001568180323e+01	-5.738215352425406479e-01	5.853408809625726406e-01	-5.381336851730287307e-01	3.600000000000000000e+01
5.412000001592787157e+01	-5.450788946953046832e-01	6.361584400487814150e-01	-4.692654435235787957e-01	4.100000000000000000e+01
5.494000001615972906e+01	-6.450330159447439371e-01	6.058787914579788492e-01	-4.298827662602420219e-01	3.900000000000000000e+01
5.576000001640579740e+01	-4.841677146948377697e-01	5.714403052230032642e-01	-4.811974350512828735e-01	4.900000000000000000e+01
5.658000001665186574e+01	-4.460729060090429243e-01	8.356814316202587634e-01	-7.210602522209139664e-01	4.400000000000000000e+01
5.740000001688372322e+01	-5.614375824588648811e-01	6.180050654279085620e-01	-6.607630227551117841e-01	3.900000000000000000e+01
5.822000001712979156e+01	-5.700825289007482866e-01	6.939821296588988275e-01	-5.510831160259748174e-01	5.700000000000000000e+01
5.904000001737585990e+01	-6.996220202363154783e-01	5.551882298580927966e-01	-5.415746878347995619e-01	4.900000000000000000e+01
5.986000001760771738e+01	-3.900868285410936664e-01	5.281942954326481754e-01	-4.611517074411590755e-01	6.600000000000000000e+01
6.068000001785378572e+01	-2.673700905561489094e-01	5.296449327138113006e-01	-4.302371552386965448e-01	4.900000000000000000e+01
6.150000001809985406e+01	-5.184364824006877370e-01	4.032414879905594773e-01	-2.298141748450559518e-01	6.800000000000000000e+01
6.232000001833171154e+01	-5.422210833116203332e-01	4.341740495974271141e-01	-3.597341515273395629e-01	6.500000000000000000e+01
6.314000001857777988e+01	-5.002631120200646819e-01	5.735423008518907295e-01	-5.502943147513486011e-01	6.200000000000000000e+01
6.396000001882384822e+01	-3.610242436532047350e-01	5.117876821723328362e-01	-5.511402755386285435e-01	5.000000000000000000e+01
6.478000001905570571e+01	-5.815167206631315366e-01	4.056028381381793224e-01	-3.115975516398616918e-01	6.300000000000000000e+01
6.560000001930177405e+01	-5.849338947108115860e-01	4.674063494592459733e-01	-2.918947811056611386e-01	4.700000000000000000e+01
6.642000001954784238e+01	-4.952749933178388630e-01	5.353492851145880138e-01	-2.334037922397271814e-01	4.500000000000000000e+01
6.724000001977969987e+01	-5.646086251033644032e-01	5.201146345569327423e-01	-3.243869358573761019e-01	6.300000000000000000e+01
6.806000002002576821e+01	-5.195608616158011728e-01	6.465374574931743723e-01	-5.441925935143521187e-01	7.000000000000000000e+01
6.888000002027183655e+01	-6.566683005798665818e-01	5.743506242326930078e-01	-1.447641886408925771e-01	6.200000000000000000e+01
6.970000002050369403e+01	-4.787885252300085881e-01	4.405747866494422738e-01	-1.653129199623712964e-01	4.900000000000000000e+01
7.052000002074976237e+01	-4.884662616699770865e-01	4.773187316631712918e-01	-9.596453840662633183e-02	4.900000000000000000e+01
7.134000002099583071e+01	-6.033150105127447205e-01	5.580604683961176704e-01	-3.662389040673668106e-01	6.800000000000000000e+01
7.216000002122768819e+01	-3.674730397549552663e-01	5.075081476071474640e-01	-5.458845150889120035e-01	4.700000000000000000e+01
7.298000002147375653e+01	-5.286017775201301561e-01	5.428944479974049386e-01	-4.354729665978025466e-01	6.600000000000000000e+01
7.380000002170561402e+01	-5.838817125875088720e-01	5.437384611933566703e-01	-1.051300095218783426e-01	5.100000000000000000e+01
7.462000002195168236e+01	-5.315596884217619333e-01	5.096992487220717294e-01	-5.577019606360256176e-02	5.600000000000000000e+01
7.544000002219775070e+01	-4.794553210803229604e-01	3.325041143397520216e-01	-1.772220476850154824e-01	7.000000000000000000e+01
7.626000002242960818e+01	-4.507654199680466434e-01	5.110175527106619597e-01	7.280081612004707381e-02	5.000000000000000000e+01
7.708000002267567652e+01	-4.352487637709785417e-01	4.320179522072109535e-01	-1.350957138142856451e-01	5.300000000000000000e+01
7.790000002292174486e+01	-4.102653136508287446e-01	5.075447373894483860e-01	1.670877795690968171e-01	5.100000000000000000e+01
7.872000002315360234e+01	-4.852993231848721223e-01	5.352695982939899011e-01	3.378422851361309043e-01	4.600000000000000000e+01
7.954000002339967068e+01	-3.824539358381073839e-01	5.230418863891266312e-01	4.850533548291569019e-02	4.600000000000000000e+01
8.036000002364573902e+01	-7.106684624584644894e-01	4.922415794676240353e-01	4.389397477790861757e-01	6.000000000000000000e+01
8.118000002387759650e+01	-6.937108658428456920e-01	5.757915529475958749e-01	7.095342067106882311e-01	5.600000000000000000e+01
8.200000002412366484e+01	-6.080853334004814315e-01	4.072640571782706331e-01	5.615233577510467811e-01	6.000000000000000000e+01
8.282000002436973318e+01	-6.686687151414609787e-01	4.132745115377396417e-01	5.133410302534446856e-01	4.500000000000000000e+01
8.364000002460159067e+01	-4.330943650208425311e-01	4.803385501541157510e-01	3.928608903471513258e-01	5.400000000000000000e+01
8.446000002484765901e+01	-4.089280856365071770e-01	4.509103117669681637e-01	5.418434510219114486e-01	4.900000000000000000e+01
8.528000002509372734e+01	-6.500907147753061111e-01	4.876533462273329178e-01	5.013290154080252137e-01	5.500000000000000000e+01
8.610000002532558483e+01	-6.073896906699616238e-01	4.713293855511224706e-01	5.497285490537118235e-01	4.700000000000000000e+01
8.692000002557165317e+01	-6.289269866789375385e-01	6.254536960230971943e-01	6.079451722589066520e-01	5.200000000000000000e+01
8.774000002581772151e+01	-6.479712173624925242e-01	7.196089001307299782e-01	6.273507133273064085e-01	5.600000000000000000e+01
8.856000002604957899e+01	-6.147219556435814525e-01	3.449233174666055390e-01	7.972135304969354408e-01	5.300000000000000000e+01
8.938000002629564733e+01	-5.613946251328947312e-01	5.893491922731115551e-01	-4.365529409540513939e-02	5.500000000000000000e+01
9.020000002654171567e+01	-5.538936986288511832e-01	4.205440221942993162e-01	3.257731107780550417e-01	5.100000000000000000e+01
9.102000002677357315e+01	-7.174031283925117464e-01	7.862636067440362808e-01	-1.444898229801534484e-01	6.100000000000000000e+01
9.184000002701964149e+01	-4.305615436734804291e-01	4.313284108283035323e-01	-1.152443285471864698e-01	6.000000000000000000e+01
9.266000002726570983e+01	-3.350722282505351757e-01	4.453353271408992953e-01	-9.527862425477806596e-02	4.400000000000000000e+01
9.348000002749756732e+01	-5.570442363954697385e-01	5.525986358239087792e-01	-2.636552940954057789e-01	6.800000000000000000e+01
9.430000002774363566e+01	-5.983625628166677757e-01	5.697030986646716144e-01	-4.132780413118872787e-01	5.100000000000000000e+01
9.512000002798970399e+01	-4.277625777498244020e-01	5.087126356840414587e-01	-5.455758537205799286e-01	5.900000000000000000e+01
9.594000002822156148e+01	-5.791895811416445383e-01	4.483114644227867984e-01	2.789384217515511466e-03	4.100000000000000000e+01
9.676000002846762982e+01	-5.484320488118505921e-01	5.944061252637453663e-01	-3.371534562698306203e-01	5.600000000000000000e+01
9.758000002871369816e+01	-5.206145552743741689e-01	4.632245475361038700e-01	-1.268219310964369129e-01	6.200000000000000000e+01
9.840000002894555564e+01	-5.861087362190282590e-01	6.348361266154007865e-01	-4.371648881723615432e-01	6.300000000000000000e+01
9.922000002919162398e+01	-6.630987518644957390e-01	4.668261320460231900e-01	2.250358665424556648e-02	6.400000000000000000e+01
1.000400000294376923e+02	-4.072358158676614437e-01	4.447302570053643933e-01	-4.083080784254411455e-01	3.800000000000000000e+01
1.008600000296695498e+02	-5.130822656742246579e-01	5.632112677303418025e-01	2.122321357079570703e-02	5.000000000000000000e+01
1.016800000299156181e+02	-4.425470266455384660e-01	3.336056170607726301e-01	1.519777191378288705e-01	6.100000000000000000e+01
1.025000000301616865e+02	-4.479610070056310178e-01	4.690157763077529296e-01	3.430180222681320501e-01	6.700000000000000000e+01
1.033200000303935440e+02	-6.375814803585235779e-01	5.514200732042588982e-01	4.269792899726887470e-02	4.700000000000000000e+01
1.041400000306396123e+02	-4.849809514681453493e-01	4.706871067819413668e-01	-3.748498144322365278e-02	5.800000000000000000e+01
1.049600000308856806e+02	-5.596583315813568049e-01	7.044424182617632368e-01	-4.081708955950711371e-01	4.800000000000000000e+01
1.057800000311175381e+02	-5.853811819683443218e-01	5.095360665325117111e-01	-4.291540392127206616e-01	6.100000000000000000e+01
1.066000000313636065e+02	-5.660051139677833021e-01	7.286201198408122082e-01	-5.500914552202464947e-01	5.800000000000000000e+01
1.074200000316096748e+02	-5.263739567941065900e-01	6.510434805390730162e-01	-5.515433068416575324e-01	4.100000000000000000e+01
1.082400000318415323e+02	-4.839371867648303294e-01	5.322524005913784606e-01	-4.521263338707290913e-01	3.000000000000000000e+01
1.090600000320876006e+02	-4.628724180837728852e-01	4.545425747511089298e-01	-1.507773693720944053e-01	5.300000000000000000e+01
1.098800000323336690e+02	-5.844173659710705238e-01	6.434828878392195861e-01	-3.000457276101231585e-01	5.800000000000000000e+01
1.107000000325655265e+02	-6.379304185769569813e-01	6.005471358294407480e-01	-3.508688245923412552e-01	4.000000000000000000e+01
1.115200000328115948e+02	-4.900166349592574022e-01	3.446219258307721134e-01	-1.749081087212722707e-03	5.800000000000000000e+01
1.123400000330576631e+02	-5.024002177162074645e-01	3.256699467304251527e-01	-2.229220993506864090e-03	6.800000000000000000e+01
1.131600000332895206e+02	-4.777365110687270544e-01	3.896713772776365659e-01	1.873935262229773357e-01	4.500000000000000000e+01
1.139800000335355890e+02	-5.533216114657975027e-01	4.074700850474535230e-01	3.373592305153847448e-01	5.200000000000000000e+01
1.148000000337816573e+02	-5.503907987802740820e-01	3.469506858918300907e-01	3.572563433926081444e-01	7.000000000000000000e+01
1.156200000340135148e+02	-5.491760676921231266e-01	4.716486558521317818e-01	6.068790906090901771e-01	5.400000000000000000e+01
1.164400000342595831e+02	-5.609551482073840134e-01	3.387751966923175928e-01	2.065018378255745191e-01	4.000000000000000000e+01
1.172600000345056515e+02	-4.340639696304258166e-01	4.403127487625830838e-01	1.863074954825512108e-01	5.700000000000000000e+01
1.180800000347375089e+02	-7.618311313619621217e-01	3.886792618069776495e-01	6.058845150889116127e-01	5.700000000000000000e+01
1.189000000349835773e+02	-5.730886871510882941e-01	3.395213653628630368e-01	4.661474488471197830e-01	5.100000000000000000e+01
1.197200000352296456e+02	-6.399999603106678592e-01	2.532700676265520201e-01	7.364675421179818215e-01	5.700000000000000000e+01
1.205400000354615031e+02	-3.375109994449658757e-01	3.867759002360493525e-01	4.763303592876120263e-01	4.800000000000000000e+01
1.213600000357075714e+02	-6.049484966370499706e-01	3.693788090680385494e-01	3.458730831863805477e-01	5.100000000000000000e+01
1.221800000359536398e+02	-4.402744787031203089e-01	2.264114444465157305e-01	4.652786242547790607e-01	6.200000000000000000e+01
1.230000000361854973e+02	-2.312690289969836499e-01	1.994788181801645521e-01	7.450042585940401807e-01	5.100000000000000000e+01
1.238200000364315656e+02	-1.523004424241278798e-01	2.660693448893702850e-01	5.444440953700304675e-01	5.900000000000000000e+01
1.246400000366776339e+02	-1.781434173212979033e-01	3.466235382754341288e-01	5.635638388751589289e-01	5.200000000000000000e+01
1.254600000369094914e+02	-1.682636306943940951e-01	3.462029304999951762e-01	5.426835823802873549e-01	5.300000000000000000e+01
1.262800000371555598e+02	-4.338783280787907870e-01	4.511397249022337519e-01	4.422377381815856268e-01	5.200000000000000000e+01
1.271000000374016281e+02	-4.404254296707037497e-01	5.529957244541421346e-01	7.617118706651684334e-01	5.100000000000000000e+01
1.279200000376334856e+02	-7.186286050839534312e-01	3.794776865629216900e-01	5.613117540765912850e-01	4.500000000000000000e+01
1.287400000378795539e+02	-4.214217325715630125e-01	4.394596544408209127e-01	4.511631393436896786e-01	5.700000000000000000e+01
1.295600000381256223e+02	-3.759610525343823895e-01	4.014719105028063950e-01	4.313574816867147277e-01	5.100000000000000000e+01
1.303800000383574798e+02	-2.962115685340194204e-01	4.464316230387730400e-01	6.514603688094915412e-01	5.100000000000000000e+01
1.312000000386035481e+02	-3.769344847114268759e-01	4.191944006059991068e-01	3.613003221740598292e-01	5.900000000000000000e+01
1.320200000388496164e+02	-2.057640388809147680e-01	3.473214043480581381e-01	3.907973184627051566e-01	5.500000000000000000e+01
1.328400000390814739e+02	-3.536964539709330779e-01	4.086270600528152386e-01	3.304429294842501363e-01	4.900000000000000000e+01
1.336600000393275423e+02	-3.398686263295793708e-01	3.675409489067043012e-01	2.303286104589421512e-01	5.600000000000000000e+01
1.344800000395736106e+02	-2.020989792132290575e-01	3.450004547020455448e-01	3.904886570943739699e-01	6.000000000000000000e+01
1.353000000398054681e+02	-6.926672247781091585e-01	2.604855601663125242e-01	6.103629061665349909e-01	5.100000000000000000e+01
1.361200000400515364e+02	-2.399216628071911828e-01	3.305398146836182605e-01	4.100999724083251863e-01	4.000000000000000000e+01
1.369400000402976048e+02	-4.894078274732329703e-01	2.109488351748005641e-01	7.599284938703627645e-01	6.300000000000000000e+01
1.377600000405294622e+02	-2.889674446276586650e-01	1.816278661590793320e-01	7.896769920146864408e-01	4.800000000000000000e+01
1.385800000407755306e+02	-4.572324504412534907e-01	4.064375199854950438e-01	4.603629061665337474e-01	5.700000000000000000e+01
1.394000000410215989e+02	-8.228262384117144279e-01	4.637503939554150634e-01	3.211059798310360591e-01	3.400000000000000000e+01
1.402200000412534564e+02	-7.781499527254247539e-01	4.447961271775255909e-01	3.003629061665336053e-01	3.400000000000000000e+01
1.410400000414995247e+02	-7.866147872205004887e-01	4.439235067432711901e-01	5.899107786283774857e-02	2.800000000000000000e+01
1.418600000417455931e+02	-8.272008257654128727e-01	4.609532980831332338e-01	2.788424631299379897e-01	3.500000000000000000e+01
1.426800000419774506e+02	-9.561180900548436057e-01	5.542342258700685420e-01	2.890482373754919010e-01	2.900000000000000000e+01
1.435000000422235189e+02	-8.836555582387077834e-01	4.253924456889706107e-01	2.885909612742594277e-01	3.600000000000000000e+01
1.443200000424695872e+02	-7.427607634895352362e-01	4.850833358261503747e-01	2.279622066350661669e-01	3.300000000000000000e+01
1.451400000427014447e+02	-4.894080488448864230e-01	4.286408045131260280e-01	2.379622066350659537e-01	4.100000000000000000e+01
1.459600000429475131e+02	-7.836632628958177804e-01	4.906107218979656182e-01	3.853380176160658976e-02	3.600000000000000000e+01
1.467800000431935814e+02	-6.808775430826869979e-01	6.608613614040592665e-01	-2.014090387257398973e-01	3.800000000000000000e+01
1.476000000434254389e+02	-6.664844532988283277e-01	5.998850551772747508e-01	-4.224493418560424374e-01	3.100000000000000000e+01
1.484200000436715072e+02	-6.826842433227220397e-01	5.053472199817541366e-01	-4.439469210875772731e-01	2.900000000000000000e+01
1.492400000439175756e+02	-8.239618870358889069e-01	4.658217430602249465e-01	-1.463283523942582320e-02	3.300000000000000000e+01
1.500600000441494331e+02	-6.084958733016563315e-01	6.126713516690038830e-01	-1.643813333837487178e-01	3.800000000000000000e+01
1.508800000443955014e+02	-7.003693407206839083e-01	5.645276797408769198e-01	-2.437297149394925810e-01	4.600000000000000000e+01
1.517000000446415697e+02	-6.616933268072884289e-01	5.774651238733170544e-01	-2.430895283977676513e-01	4.100000000000000000e+01
1.525200000448734272e+02	-6.126062473432547506e-01	5.804480474190789607e-01	-2.526665480041287992e-01	4.700000000000000000e+01
1.533400000451194956e+02	-6.614577324318666740e-01	6.487969762892511483e-01	-4.335010768888762911e-01	3.500000000000000000e+01
1.541600000453655639e+02	-4.856137304310372826e-01	9.381299695650149317e-01	-5.148157456799191678e-01	3.200000000000000000e+01
1.549800000455974214e+02	-5.932816521505159812e-01	6.542462507266897376e-01	-7.463933482291689181e-01	3.800000000000000000e+01
1.558000000458434897e+02	-6.312514247336160622e-01	5.700739974129653831e-01	-4.979480869733574622e-01	4.400000000000000000e+01
1.566200000460895581e+02	-6.464034600455477175e-01	4.460912974888948668e-01	-3.683710673669979840e-01	3.600000000000000000e+01
1.574400000463214155e+02	-5.958855933497098079e-01	5.830042977371050483e-01	-5.684167949771214978e-01	2.900000000000000000e+01
1.582600000465674839e+02	-6.124746377925980312e-01	6.339689969528201630e-01	-6.895371214251388992e-01	3.800000000000000000e+01
1.590800000468135522e+02	-5.123217378253883680e-01	6.407318162031252484e-01	-8.709318135338981470e-01	4.200000000000000000e+01
1.599000000470454097e+02	-5.653042681689477433e-01	6.174249197221470808e-01	-7.222579142274714314e-01	4.100000000000000000e+01
1.607200000472914780e+02	-6.646471503082906906e-01	5.295318480510431414e-01	-5.031267388198106261e-01	4.000000000000000000e+01
1.615400000475375464e+02	-4.921383518945958713e-01	5.520966092988750518e-01	-7.632181940400579734e-01	3.600000000000000000e+01
1.623600000477694039e+02	-8.199257752466060367e-01	9.317642458770762914e-01	-8.533439449678956734e-01	2.900000000000000000e+01
1.631800000480154722e+02	-5.547980636826927991e-01	6.517710537743894861e-01	-6.124408246679635681e-01	3.200000000000000000e+01
1.640000000482615405e+02	-5.445330169412976318e-01	6.224410918012388549e-01	-7.420064123717926563e-01	4.100000000000000000e+01
1.648200000484933980e+02	-3.454574407925115054e-01	2.364134760114779965e-01	-6.027037584261716319e-01	3.100000000000000000e+01
1.656400000487394664e+02	-6.196860251563656163e-01	4.342735880231423096e-01	-7.735268554083898351e-01	4.200000000000000000e+01
1.664600000489855347e+02	-5.645352905464413595e-01	5.103404375858993092e-01	-6.042470652678302301e-01	4.400000000000000000e+01
1.672800000492173922e+02	-6.446091698404643466e-01	4.339328759235172583e-01	-6.346471818564083378e-01	3.400000000000000000e+01
1.681000000494634605e+02	-5.084228036215705515e-01	5.359238665500676291e-01	-7.244528395133844612e-01	3.100000000000000000e+01
1.689200000497095289e+02	-6.735445697939468346e-01	6.697491735081584352e-01	-6.436754701412903401e-01	4.200000000000000000e+01
1.697400000499413864e+02	-6.136115566370179408e-01	6.740070013910468560e-01	-5.031038750147498462e-01	3.300000000000000000e+01
1.705600000501874547e+02	-5.162702828520551179e-01	4.337352754813998956e-01	-6.730924431122202733e-01	3.300000000000000000e+01
1.713800000504335230e+02	-6.047425772910770547e-01	4.894004827214395448e-01	-5.935725830185125673e-01	3.300000000000000000e+01
1.722000000506653805e+02	-4.951580464415528127e-01	5.380948805926841771e-01	-5.938126529716605262e-01	3.900000000000000000e+01
1.730200000509114489e+02	-5.829729419534714907e-01	7.374713734338804727e-01	-6.740755867298684478e-01	2.700000000000000000e+01
1.738400000511575172e+02	-6.170948096895827462e-01	6.024088972320136293e-01	-7.752416407880096116e-01	3.100000000000000000e+01
1.746600000513893747e+02	-8.195788707875095724e-01	5.176517558994788715e-01	-7.162705120157815131e-01	2.800000000000000000e+01
1.754800000516354430e+02	-6.477737323502630318e-01	7.237807700986635950e-01	-6.471736323157148973e-01	3.100000000000000000e+01
1.763000000518673005e+02	-7.445822470697791573e-01	4.508118903826030532e-01	-4.580424569080561170e-01	3.000000000000000000e+01
1.771200000521133688e+02	-6.570593556269592739e-01	5.184388544283464739e-01	-3.784654373016955731e-01	2.800000000000000000e+01
1.779400000523594372e+02	-4.807391228897301971e-01	4.997500426264060991e-01	-6.581339121283020788e-01	3.700000000000000000e+01
1.787600000525912947e+02	-6.616102399431795789e-01	7.142669885146482045e-01	-6.678824102726252931e-01	3.300000000000000000e+01
1.795800000528373630e+02	-5.044327801905836850e-01	5.088660256864052656e-01	-6.289455772079879381e-01	3.300000000000000000e+01
1.804000000530834313e+02	-5.722002873821026014e-01	4.332678888684711183e-01	-6.394714447244069788e-01	2.900000000000000000e+01
1.812200000533152888e+02	-5.707337213376817431e-01	4.134018790498856788e-01	-6.786026201320654039e-01	4.200000000000000000e+01
1.820400000535613572e+02	-5.639858774097987748e-01	6.097274901138511893e-01	-6.783282544713271633e-01	3.200000000000000000e+01
1.828600000538074255e+02	-6.534860077110735688e-01	5.427952344410371666e-01	-6.787740986700274703e-01	3.200000000000000000e+01
1.836800000540392830e+02	-6.582754796219418836e-01	6.044909378361467134e-01	-8.487626667674956771e-01	4.900000000000000000e+01
1.845000000542853513e+02	-6.570541102268343536e-01	4.104618344907642324e-01	-7.491627833560743355e-01	3.300000000000000000e+01
1.853200000545314197e+02	-5.940379275878733267e-01	6.815064134474688728e-01	-8.203745650243403631e-01	3.300000000000000000e+01
1.861400000547632771e+02	-6.600114575695172903e-01	4.210294433145023163e-01	-6.510261834685957538e-01	4.000000000000000000e+01
1.869600000550093455e+02	-6.990415135035483729e-01	5.318620295489644434e-01	-6.112433896166811209e-01	3.500000000000000000e+01
1.877800000552554138e+02	-6.766543346794549052e-01	4.818928707164893410e-01	-6.319407356710593504e-01	3.800000000000000000e+01
1.886000000554872713e+02	-5.236116792709140100e-01	4.917834381276868783e-01	-6.828209921659320614e-01	3.400000000000000000e+01
1.894200000557333397e+02	-6.570077508927205656e-01	6.167051874307460935e-01	-6.340556376392578741e-01	3.000000000000000000e+01
1.902400000559794080e+02	-6.110139067396396229e-01	5.165312144707101538e-01	-6.349130303290682065e-01	3.900000000000000000e+01
1.910600000562112655e+02	-9.045949909309776160e-01	3.836463741052149601e-01	-1.646043689607363802e-01	2.700000000000000000e+01
1.918800000564573338e+02	-9.066005979792137737e-01	3.938554290874805019e-01	-3.449004993542814645e-02	4.300000000000000000e+01
1.927000000567034022e+02	-8.362019142887078260e-01	5.527053415913982803e-01	-2.553360107227060638e-01	3.500000000000000000e+01
1.935200000569352596e+02	-7.010851224781013968e-01	6.852277390646399624e-01	-5.565592242935020195e-01	2.900000000000000000e+01
1.943400000571813280e+02	-6.040849055178725280e-01	5.995743256555172707e-01	-5.879539164022613562e-01	4.400000000000000000e+01
1.951600000574273963e+02	-6.210743602171824307e-01	5.264210557017996450e-01	-6.099430674426207233e-01	3.300000000000000000e+01
1.959800000576592538e+02	-5.120741081428370478e-01	5.748488996436442733e-01	-5.915321018944021958e-01	3.800000000000000000e+01
1.968000000579053221e+02	-6.063565169911235841e-01	5.797256656506952766e-01	-5.719322184829804812e-01	4.000000000000000000e+01
1.976200000581513905e+02	-5.656388195680719377e-01	7.056355636500057926e-01	-5.419322184829793443e-01	5.000000000000000000e+01
1.984400000583832480e+02	-6.131296845067097934e-01	6.210125614094046398e-01	-6.127438835626666247e-01	2.800000000000000000e+01
1.992600000586293163e+02	-5.264979549826875882e-01	5.344490590381809625e-01	-5.934755253246377649e-01	2.900000000000000000e+01
2.000800000588753846e+02	-5.517352322231658945e-01	5.850379677853041471e-01	-6.236927314727234162e-01	3.900000000000000000e+01
2.009000000591072421e+02	-5.372458033611771100e-01	5.146570737085056635e-01	-5.443900775271020009e-01	3.700000000000000000e+01
2.017200000593533105e+02	-6.783777754866946452e-01	7.529435107676825112e-01	-6.255446996827132011e-01	2.300000000000000000e+01
2.025400000595993788e+02	-5.575507758650779522e-01	6.171699530508938381e-01	-5.967221856433857496e-01	3.500000000000000000e+01
2.033600000598312363e+02	-6.250576989625571400e-01	6.961946043149715990e-01	-6.579568311167127703e-01	3.800000000000000000e+01
2.041800000600773046e+02	-6.402950628555998946e-01	5.931865472776784998e-01	-6.887113366837454009e-01	4.200000000000000000e+01
2.050000000603233730e+02	-6.524601939113807703e-01	6.137176278510629857e-01	-6.496830483988631499e-01	2.600000000000000000e+01
2.058200000605552304e+02	-6.154168539046942499e-01	6.581145833048829275e-01	-9.002317797203427396e-01	2.700000000000000000e+01
2.066400000608012988e+02	-5.298610055287760190e-01	4.587649867577781038e-01	-9.501860521102183377e-01	3.800000000000000000e+01
2.074600000610473671e+02	-6.863241439631728724e-01	4.698402759516646654e-01	-7.304489858684268810e-01	3.100000000000000000e+01
2.082800000612792246e+02	-4.810611725681965822e-01	4.834989333937542710e-01	-7.604832815760200759e-01	2.500000000000000000e+01
2.091000000615252929e+02	-5.790849963005371137e-01	4.173396998803902136e-01	-7.607690791392895946e-01	4.000000000000000000e+01
2.099200000617713613e+02	-5.646277014702256736e-01	5.014570528658310877e-01	-7.913635380708914369e-01	3.600000000000000000e+01
2.107400000620032188e+02	-4.057508261021745000e-01	2.760825592504296822e-01	-7.718551098797155063e-01	3.200000000000000000e+01
2.115600000622492871e+02	-6.135683390258961367e-01	4.273604327330922104e-01	-8.621980669556399413e-01	4.500000000000000000e+01
2.123800000624953555e+02	-5.191864433313888583e-01	3.933449401693884795e-01	-7.926553430568725744e-01	3.100000000000000000e+01
2.132000000627272129e+02	-5.197985732396794845e-01	4.048564614816889673e-01	-8.034670081365593575e-01	2.900000000000000000e+01
2.140200000629732813e+02	-5.517087518656467182e-01	4.029155711072114343e-01	-8.842215137035918104e-01	2.300000000000000000e+01
2.148400000632193496e+02	-4.483726715455169654e-01	4.104668417894075105e-01	-9.045759026820463511e-01	3.500000000000000000e+01
2.156600000634512071e+02	-6.125278987387510199e-01	5.334883107139063441e-01	-8.842443775086543667e-01	2.700000000000000000e+01
2.164800000636972754e+02	-5.057630383610884905e-01	6.436745589968140280e-01	-9.134327124289662869e-01	2.700000000000000000e+01
2.173000000639433438e+02	-6.784186278999122521e-01	4.272890229685231134e-01	-7.528268215948337172e-01	3.700000000000000000e+01
2.181200000641752013e+02	-6.138119554066427952e-01	5.449205414651352442e-01	-8.627125025695252525e-01	3.200000000000000000e+01
2.189400000644212696e+02	-6.073995351643795004e-01	5.960820104400710306e-01	-7.625410240315630972e-01	3.900000000000000000e+01
2.197600000646673379e+02	-7.676919826717316653e-01	6.672315456974509118e-01	-8.630897553530432198e-01	2.500000000000000000e+01
2.205800000648991954e+02	-5.281341243703110422e-01	4.985000068395422090e-01	-7.837185099922368003e-01	3.300000000000000000e+01
2.214000000651452638e+02	-5.865080227412455827e-01	6.073057290582610790e-01	-7.136727823821145122e-01	4.000000000000000000e+01
2.222200000653913321e+02	-4.952370379582866633e-01	6.334994737354762151e-01	-9.037642376023593549e-01	3.600000000000000000e+01
2.230400000656231896e+02	-5.252165565292585825e-01	4.567313931381953296e-01	-6.541529222884063799e-01	4.200000000000000000e+01
2.238600000658692579e+02	-5.559538924043536667e-01	4.537445706414864333e-01	-8.746787898048231646e-01	3.600000000000000000e+01
2.246800000661153263e+02	-5.313742807075456653e-01	5.481667455987420112e-01	-8.254104315667949443e-01	2.500000000000000000e+01
2.255000000663471837e+02	-5.944349870612590792e-01	5.536405654556695310e-01	-8.160163224009275851e-01	3.100000000000000000e+01
2.263200000665932521e+02	-5.207475104704855084e-01	3.839717241949394122e-01	-7.664964623072210159e-01	4.800000000000000000e+01
2.271400000668393204e+02	-5.323019176006340558e-01	3.827906057219578884e-01	-9.072509678742544104e-01	3.300000000000000000e+01
2.279600000670711779e+02	-5.970317683845181023e-01	4.293605867386283137e-01	-7.379597458311639713e-01	3.600000000000000000e+01
2.287800000673172462e+02	-5.640667916891786149e-01	5.341839156825685109e-01	-6.589314575462816848e-01	3.000000000000000000e+01
2.296000000675633146e+02	-5.230291116184524469e-01	5.372164921712716534e-01	-5.797316907234382199e-01	3.900000000000000000e+01
2.304200000677951721e+02	-5.180934306511773002e-01	5.977970442992912581e-01	-7.105204919980634415e-01	3.100000000000000000e+01
2.312400000680412404e+02	-6.708139161202417711e-01	7.101767578350433041e-01	-5.321323902549064400e-01	2.800000000000000000e+01
2.320600000682873087e+02	-5.184901020775249947e-01	5.859910470100651025e-01	-6.934699228510101676e-01	2.600000000000000000e+01
2.328800000685191662e+02	-6.431152707661134116e-01	5.864680052324082737e-01	-6.132184209953326359e-01	4.400000000000000000e+01
2.337000000687652346e+02	-5.435636826062157922e-01	6.337303952364585768e-01	-6.838128799269345137e-01	2.100000000000000000e+01
2.345200000690113029e+02	-5.600675125609591021e-01	5.702832108418789403e-01	-6.548074554471137176e-01	3.900000000000000000e+01
2.353400000692431604e+02	-6.193306475094075836e-01	6.785040048495716292e-01	-6.448874787648302132e-01	4.500000000000000000e+01
2.361600000694892287e+02	-5.385803278541452244e-01	5.391995416837218613e-01	-8.149675020825446481e-01	4.300000000000000000e+01
2.369800000697352971e+02	-5.339308770188644360e-01	7.853722766216897355e-01	-7.655048015014926932e-01	3.100000000000000000e+01
2.378000000699671546e+02	-5.795261196466938713e-01	6.895502962529214130e-01	-8.262936027761176305e-01	3.300000000000000000e+01
2.386200000702132229e+02	-5.275108288947940594e-01	5.378569474884713486e-01	-6.371395635633971821e-01	3.300000000000000000e+01
2.394400000704592912e+02	-6.923915714590904713e-01	6.600936803639143591e-01	-7.975168163469139593e-01	4.600000000000000000e+01
2.402600000706911487e+02	-7.028137192101198139e-01	6.698368957988769523e-01	-7.176197034696913946e-01	4.700000000000000000e+01
2.410800000709372171e+02	-5.521653295407809026e-01	5.872207296332661031e-01	-8.079055010329616593e-01	4.000000000000000000e+01
2.419000000711832854e+02	-6.451856425222715075e-01	7.456104386168327380e-01	-8.181912985962309648e-01	2.600000000000000000e+01
2.427200000714151429e+02	-5.212582365716116328e-01	6.001385344665663979e-01	-6.187514618202394345e-01	3.000000000000000000e+01
2.435400000716612112e+02	-7.959139828928165628e-01	3.772371883180518637e-01	-7.591973060189416422e-01	3.000000000000000000e+01
2.443600000719072796e+02	-1.031420688596430324e+00	4.950392284053108938e-01	-7.195859907049895199e-01	1.200000000000000000e+01
2.451800000721391370e+02	-6.913891217710208537e-01	6.722202897255016296e-01	-7.801232901239369966e-01	2.800000000000000000e+01
2.460000000723852054e+02	-5.934471609438531914e-01	5.973382953183730137e-01	-8.902947686618989387e-01	3.500000000000000000e+01
2.468200000726312737e+02	-6.183583211490635279e-01	6.676128073666767193e-01	-6.802147453441831360e-01	3.500000000000000000e+01
2.476400000728631312e+02	-5.781040570579918381e-01	5.269433577771778232e-01	-8.002719048568374127e-01	3.100000000000000000e+01
2.484600000731091995e+02	-7.010343706346695569e-01	3.550167910472445953e-01	-5.601690177340596932e-01	3.500000000000000000e+01
2.492800000733552679e+02	-6.932804835290475864e-01	4.177305348090953885e-01	-5.196660140227047364e-01	4.400000000000000000e+01
2.501000000735871254e+02	-4.678830109960543382e-01	4.529040895208211737e-01	-6.895288311923346569e-01	3.200000000000000000e+01
2.509200000738331937e+02	-6.127979549909881030e-01	4.334528075041141904e-01	-4.199746753910362784e-01	4.300000000000000000e+01
2.517400000740792620e+02	-7.196187638393425345e-01	4.777456919202016650e-01	-3.302376091492451593e-01	5.100000000000000000e+01
2.525600000743111195e+02	-5.921705172007456497e-01	5.890466726393377428e-01	-6.106148619327615990e-01	4.000000000000000000e+01
2.533800000745571879e+02	-5.425831128074243281e-01	4.588582629149513537e-01	-7.213122079871396863e-01	3.900000000000000000e+01
2.542000000748032562e+02	-5.475940318791572281e-01	5.197321921692257263e-01	-6.717123245757168348e-01	3.300000000000000000e+01
2.550200000750351137e+02	-4.548145321532821583e-01	7.002622964371596481e-01	-8.015751417453480521e-01	3.700000000000000000e+01
2.558400000752811820e+02	-5.541995960430803336e-01	6.315568074668576060e-01	-7.214836865251017528e-01	3.900000000000000000e+01
2.566600000755272504e+02	-5.005040786606222980e-01	4.389786026943802710e-01	-8.521010092617657961e-01	2.900000000000000000e+01
2.574800000757591079e+02	-5.517852454864673462e-01	2.711855180009017374e-01	-8.628097872186755168e-01	4.200000000000000000e+01
2.583000000760051762e+02	-6.706419781188870388e-01	6.636650710170322043e-01	-5.431984719047218135e-01	3.400000000000000000e+01
2.591200000762512445e+02	-5.946399805884894363e-01	4.420224627394091499e-01	-5.431756080996601455e-01	1.900000000000000000e+01
2.599400000764831020e+02	-6.236298555622816764e-01	4.092507407185657087e-01	-5.726268767781821367e-01	2.600000000000000000e+01
2.607600000767291704e+02	-5.008350897002671331e-01	4.481396312423662209e-01	-7.133585185401525308e-01	3.200000000000000000e+01
2.615800000769752387e+02	-6.259528235400253493e-01	4.598376585429129193e-01	-6.742616388400870520e-01	3.100000000000000000e+01
2.624000000772070962e+02	-5.145064812462187831e-01	5.084439367662056952e-01	-6.738958179591003628e-01	4.300000000000000000e+01
2.632200000774531645e+02	-6.060604317829643151e-01	4.815998519000146416e-01	-7.239415455692244095e-01	3.200000000000000000e+01
2.640400000776992329e+02	-5.659898794514113263e-01	5.045312876749719067e-01	-7.846160278185418946e-01	3.100000000000000000e+01
2.648600000779310903e+02	-7.019399462315298877e-01	6.804985560415524048e-01	-7.461250389526066229e-01	2.400000000000000000e+01
2.656800000781771587e+02	-6.018980652681413801e-01	4.202840545003603268e-01	-4.275082991588341486e-01	4.200000000000000000e+01
2.665000000784232270e+02	-4.520942319175311752e-01	5.014007882898638968e-01	-6.577712329170424255e-01	3.400000000000000000e+01
2.673200000786550845e+02	-4.577438847409212030e-01	2.752475733937949087e-01	-2.376797776967967124e-01	4.600000000000000000e+01
2.681400000789011528e+02	-5.612732568402734046e-01	4.325775634560677929e-01	-2.275883224765502533e-01	2.600000000000000000e+01
2.689600000791472212e+02	-4.150454715798623795e-01	4.212326706487594663e-01	-5.980455985777810568e-01	2.900000000000000000e+01
2.697800000793790787e+02	-9.368207620594013463e-01	4.895340696806194103e-01	-3.082856685309280920e-01	3.100000000000000000e+01
2.706000000796251470e+02	-5.086684350988122105e-01	5.777401994687920705e-01	-4.980227347727206322e-01	2.300000000000000000e+01
2.714200000798712153e+02	-5.278109595770210660e-01	4.012461980664170369e-01	-5.080227347727204190e-01	3.800000000000000000e+01
2.722400000801030728e+02	-6.018026796983093618e-01	4.366379060969123316e-01	-5.792002207333935004e-01	3.500000000000000000e+01
2.730600000803491412e+02	-6.354602118239398578e-01	6.385586964800751275e-01	-6.207549594775816360e-01	3.000000000000000000e+01
2.738800000805952095e+02	-6.754752320926051823e-01	4.709977254695729698e-01	-5.016923754851072559e-01	3.100000000000000000e+01
2.747000000808270670e+02	-5.256234452033261562e-01	5.718344110226176724e-01	-6.514980331420838766e-01	3.600000000000000000e+01
2.755200000810731353e+02	-4.582423623553353309e-01	5.143959187904485475e-01	-5.909378699180738437e-01	3.800000000000000000e+01
2.763400000813192037e+02	-4.004935185273730269e-01	4.347119030771935400e-01	-6.604805938168434309e-01	3.400000000000000000e+01
2.771600000815510612e+02	-6.241653698992060129e-01	3.890125615749688848e-01	-4.201719324485111429e-01	4.000000000000000000e+01
2.779800000817971295e+02	-6.764778831699800321e-01	4.157875191831514883e-01	-4.101490686434505761e-01	3.800000000000000000e+01
2.788000000820431978e+02	-5.232145372619889656e-01	4.556626290752241459e-01	-4.697032244447481020e-01	1.800000000000000000e+01
2.796200000822750553e+02	-5.006832337224871310e-01	4.360765812436611100e-01	-4.994288587840092219e-01	3.100000000000000000e+01
2.804400000825211237e+02	-4.984420412920904653e-01	4.366977873478141703e-01	-4.300004539105488632e-01	3.500000000000000000e+01
2.812600000827671920e+02	-5.476324091425333052e-01	4.224019596930652654e-01	-5.302748195712885249e-01	3.600000000000000000e+01
2.820800000829990495e+02	-5.509484618987308124e-01	4.936581424309345323e-01	-5.896917925422169304e-01	2.100000000000000000e+01
2.829000000832451178e+02	-5.187931940251004903e-01	4.956853450986962173e-01	-5.194174268814784057e-01	2.700000000000000000e+01
2.837200000834769753e+02	-5.557546466319465139e-01	5.949793702480690172e-01	-6.504920257193740341e-01	2.700000000000000000e+01
2.845400000837230436e+02	-5.607107970549982667e-01	3.784230774691792476e-01	-3.319438773407847876e-01	2.000000000000000000e+01
2.853600000839691120e+02	-5.597166914542412997e-01	5.424172955735571122e-01	-6.532356823267670975e-01	2.600000000000000000e+01
2.861800000842009695e+02	-6.039948748685972646e-01	4.464011735829558347e-01	-4.242531216520077919e-01	2.000000000000000000e+01
2.870000000844470378e+02	-6.159386056039437563e-01	3.421357143904337761e-01	-4.145960787279312498e-01	3.900000000000000000e+01
2.878200000846931061e+02	-7.830606951475118649e-01	5.462859581436241285e-01	-4.645046235076843999e-01	2.500000000000000000e+01
2.886400000849249636e+02	-8.381260967254959837e-01	4.700667889922769405e-01	-4.045846468254010730e-01	3.800000000000000000e+01
2.894600000851710320e+02	-5.428091464390654153e-01	5.915140193477235186e-01	-5.544360320925001417e-01	3.900000000000000000e+01
2.902800000854171003e+02	-4.999282751927509594e-01	5.826247003304239058e-01	-6.343217130671918724e-01	3.900000000000000000e+01
2.911000000856489578e+02	-6.522631533257161607e-01	4.076585870742270856e-01	-3.048132848760163327e-01	3.900000000000000000e+01
2.919200000858950261e+02	-4.793164463418406740e-01	4.902448489533952625e-01	-5.052705609772489836e-01	4.100000000000000000e+01
2.927400000861410945e+02	-6.399305263199153160e-01	2.835884448062486740e-01	-3.852248333671255409e-01	2.200000000000000000e+01
2.935600000863729520e+02	-6.350508117182727119e-01	3.965018917074019100e-01	-3.349161719987945318e-01	3.600000000000000000e+01
2.943800000866190203e+02	-5.622529211670865834e-01	5.861464586380513708e-01	-5.150076272190391435e-01	3.300000000000000000e+01
2.952000000868650886e+02	-6.619651296057718071e-01	3.937314238586537840e-01	-5.050990824392860290e-01	3.500000000000000000e+01
2.960200000870969461e+02	-4.960895448231248395e-01	4.244987113630109832e-01	-5.148475805836083552e-01	2.500000000000000000e+01
2.968400000873430145e+02	-5.272222895486287086e-01	4.426240690812228706e-01	-4.343674406773150309e-01	3.100000000000000000e+01
2.976600000875890828e+02	-6.733863330108249556e-01	4.832939046574793451e-01	-3.341045069191084238e-01	4.100000000000000000e+01
2.984800000878209403e+02	-6.491012841759662422e-01	4.542718971003303352e-01	-4.841845302368232851e-01	3.400000000000000000e+01
2.993000000880670086e+02	-7.177045736855234281e-01	7.046163643066236659e-01	-2.942988492621303465e-01	1.100000000000000000e+01
3.001200000883130770e+02	-5.149947376214214501e-01	4.923254735522029080e-01	-5.142531216520076498e-01	3.000000000000000000e+01
3.009400000885449344e+02	-6.696764475287402263e-01	5.022544748661843528e-01	-2.335557755976287453e-01	4.000000000000000000e+01
3.017600000887910028e+02	-5.827516707675428620e-01	4.563195598499554251e-01	-5.034071608647279206e-01	3.800000000000000000e+01
3.025800000890370711e+02	-6.678159659129221382e-01	5.014292508973063889e-01	-4.637501179406511298e-01	4.400000000000000000e+01
3.034000000892689286e+02	-8.583330435846825424e-01	2.727558320400937930e-01	-3.429884926213055962e-02	5.300000000000000000e+01
3.042200000895149969e+02	-5.824813498945715651e-01	6.494114426763992753e-01	-6.146189425329939837e-01	3.800000000000000000e+01
3.050400000897610653e+02	-6.024574514419320792e-01	4.836071884455073189e-01	-5.054763352228031081e-01	3.500000000000000000e+01
3.058600000899929228e+02	-8.150446336686627546e-01	5.714200054996965150e-01	-4.566881168910672528e-01	3.200000000000000000e+01
3.066800000902389911e+02	-6.526381010071808930e-01	4.687373345760583732e-01	-5.569967782593989725e-01	2.700000000000000000e+01
3.075000000904850594e+02	-7.443980306550308512e-01	4.518170668355629971e-01	-3.872139844074844461e-01	5.000000000000000000e+01
3.083200000907169169e+02	-5.474575735352473771e-01	5.967813724995600921e-01	-5.671225291872374896e-01	4.100000000000000000e+01
3.091400000909629853e+02	-5.076412247056651950e-01	4.767299627887133795e-01	-5.271225291872383423e-01	3.800000000000000000e+01
3.099600000912090536e+02	-5.422077734556935980e-01	5.251083891531500569e-01	-5.072368482125462208e-01	3.500000000000000000e+01
3.107800000914409111e+02	-6.729112997768389448e-01	4.542377083482698197e-01	-3.369624825518071631e-01	3.100000000000000000e+01
3.116000000916869794e+02	-4.903556890024631798e-01	4.961973854004355644e-01	-4.963565917176744335e-01	4.200000000000000000e+01
3.124200000919330478e+02	-5.527632367228392241e-01	4.918118964322957254e-01	-5.864709107429826318e-01	3.200000000000000000e+01
3.132400000921649053e+02	-5.056219250046467550e-01	8.639936730899471229e-01	-7.166309573784142017e-01	3.400000000000000000e+01
3.140600000924109736e+02	-8.488152979930205788e-01	4.098551993214485378e-01	-8.064937745480440512e-01	3.800000000000000000e+01
3.148800000926570419e+02	-5.854526916835602890e-01	4.876262483099935707e-01	-7.269167549416843954e-01	3.300000000000000000e+01
3.157000000928888994e+02	-4.518542589349792138e-01	4.958694058622441503e-01	-8.376826924112483752e-01	3.900000000000000000e+01
3.165200000931349678e+02	-6.079322984034796207e-01	6.600665430834808944e-01	-7.783114470504419735e-01	2.700000000000000000e+01
3.173400000933810361e+02	-5.699800266130665705e-01	4.058108856912241436e-01	-5.889059059820427322e-01	3.600000000000000000e+01
3.181600000936128936e+02	-5.880059814717242261e-01	3.630683618285566183e-01	-4.395689563288298629e-01	3.500000000000000000e+01
3.189800000938589619e+02	-5.596100034467816897e-01	7.139669948449380854e-01	-5.699690729174076154e-01	3.400000000000000000e+01
3.198000000941050303e+02	-5.550165903737074302e-01	6.416015623189323946e-01	-5.901176876503084756e-01	3.000000000000000000e+01
3.206200000943368877e+02	-5.774270261242371305e-01	5.178433777151134620e-01	-6.497061391591998358e-01	4.300000000000000000e+01
3.214400000945829561e+02	-6.607898392081033023e-01	5.327264445716473062e-01	-3.099690729174078285e-01	3.200000000000000000e+01
3.222600000948290244e+02	-7.077299160283061497e-01	4.583402544795482925e-01	-3.598433219895689206e-01	4.600000000000000000e+01
3.230800000950608819e+02	-7.390990589077723882e-01	4.671619754227798182e-01	-3.194089096933989680e-01	4.100000000000000000e+01
3.239000000953069502e+02	-6.702435293914952297e-01	5.233079050412854372e-01	-5.001977109680240119e-01	4.000000000000000000e+01
3.247200000955530186e+02	-6.407975665427834144e-01	3.925317526846043847e-01	-3.811579907806112999e-01	2.600000000000000000e+01
3.255400000957848761e+02	-5.905997271861664899e-01	4.063849519953386391e-01	-4.913294693185745743e-01	4.800000000000000000e+01
3.263600000960309444e+02	-4.733924487505376533e-01	5.182582647611546633e-01	-5.913180374160429409e-01	3.300000000000000000e+01
3.271800000962770127e+02	-4.780556863498759412e-01	4.255496504368601052e-01	-7.120496791780146495e-01	3.000000000000000000e+01
3.280000000965088702e+02	-5.865555824626937920e-01	8.096504379005686758e-01	-6.632843246513404623e-01	2.400000000000000000e+01
3.288200000967549386e+02	-5.799019236553242251e-01	5.536871427568925697e-01	-6.637758964601649936e-01	2.100000000000000000e+01
3.296400000970010069e+02	-6.181673585325633269e-01	6.544922711612102262e-01	-5.734329393842418909e-01	2.300000000000000000e+01
3.304600000972328644e+02	-7.667480694990054246e-01	5.321973960214805288e-01	-5.329070718678243779e-01	2.700000000000000000e+01
3.312800000974789327e+02	-5.722965964720785337e-01	7.098108005121055442e-01	-5.924955233767148499e-01	3.600000000000000000e+01
3.321000000977250011e+02	-6.001113943475537837e-01	6.456723058780049485e-01	-7.123926362539378943e-01	4.500000000000000000e+01
3.329200000979568586e+02	-4.685034476038403284e-01	5.322198254179504318e-01	-7.429299356728855663e-01	3.300000000000000000e+01
3.337400000982029269e+02	-4.891112264081520777e-01	6.752694570845463318e-01	-7.732043013336244996e-01	4.500000000000000000e+01
3.345600000984489952e+02	-6.797762595877969716e-01	7.345190327020532095e-01	-6.930899823083169764e-01	3.300000000000000000e+01
3.353800000986808527e+02	-6.145409527211853629e-01	9.970532102571318944e-01	-6.932385970412173748e-01	3.700000000000000000e+01
3.362000000989269211e+02	-4.375421861648511879e-01	4.951034078902125657e-01	-6.230328227956629661e-01	3.400000000000000000e+01
3.370200000991729894e+02	-3.962627169229584467e-01	4.990292885525668964e-01	-5.426327062070850360e-01	3.600000000000000000e+01
3.378400000994048469e+02	-6.775999059321158313e-01	5.116882396062223393e-01	-6.521982939109145505e-01	2.700000000000000000e+01
3.386600000996509152e+02	-5.601236521064336671e-01	6.123082291435117952e-01	-5.619124963476442858e-01	4.000000000000000000e+01
3.394800000998969836e+02	-5.944183934572642158e-01	6.516621171320835515e-01	-5.719239282501753507e-01	3.700000000000000000e+01
3.403000001001288410e+02	-5.179658605860204545e-01	5.965399857777953230e-01	-7.416838582970295413e-01	3.200000000000000000e+01
3.411200001003749094e+02	-5.442326931284142688e-01	6.774348092768036622e-01	-7.717638816147438519e-01	2.500000000000000000e+01
3.419400001006209777e+02	-7.445877248319021646e-01	4.076629397744717664e-01	-5.326441381096165273e-01	2.600000000000000000e+01
3.427600001008528352e+02	-5.108301705237572321e-01	4.960212528569520885e-01	-6.424726595716530042e-01	4.200000000000000000e+01
3.435800001010989035e+02	-5.864030200405743187e-01	6.967995723244833073e-01	-8.115238116615977049e-01	3.700000000000000000e+01
3.444000001013449719e+02	-5.742509414332133133e-01	6.776012828006834354e-01	-8.222097258134453135e-01	4.000000000000000000e+01
3.452200001015768294e+02	-5.818226281684744094e-01	7.903801386684428110e-01	-7.838673516804113284e-01	3.000000000000000000e+01
3.460400001018228977e+02	-7.520614584558593663e-01	7.074279928556279629e-01	-5.658107751106475902e-01	2.500000000000000000e+01
3.468600001020689660e+02	-8.371402388289261864e-01	5.998789126962869034e-01	-5.167367592156422162e-01	4.300000000000000000e+01
3.476800001023008235e+02	-5.752599129711875037e-01	5.562334220716387279e-01	-7.073655138548371468e-01	4.100000000000000000e+01
3.485000001025468919e+02	-6.298127769550667665e-01	6.043326252451066694e-01	-6.988173654762475095e-01	4.100000000000000000e+01
3.493200001027929602e+02	-5.816926707729166424e-01	5.258227463620492870e-01	-5.801320342672902086e-01	4.300000000000000000e+01
3.501400001030248177e+02	-6.679453752188990734e-01	4.288006436279303557e-01	-5.502234894875375204e-01	3.300000000000000000e+01
3.509600001032708860e+02	-5.497553575876104048e-01	5.088031886039274809e-01	-7.306007422710534271e-01	3.200000000000000000e+01
3.517800001035169544e+02	-6.923361707993649361e-01	4.692621906258906961e-01	-7.218353877443810518e-01	2.900000000000000000e+01
3.526000001037488119e+02	-6.416777279710323967e-01	6.271471441314631079e-01	-7.431386246328912648e-01	4.300000000000000000e+01
3.534200001039948802e+02	-6.207673556744559562e-01	6.187781416352891029e-01	-7.545790443517721435e-01	3.600000000000000000e+01
3.542400001042409485e+02	-7.158402664646068558e-01	6.439163445128883723e-01	-4.555393241643601598e-01	4.600000000000000000e+01
3.550600001044728060e+02	-6.405835018572680895e-01	5.977579800192742709e-01	-6.754593008466436288e-01	3.700000000000000000e+01
3.558800001047188744e+02	-6.517882015248872563e-01	6.087131822694900052e-01	-7.858937131428147538e-01	3.100000000000000000e+01
3.567000001049649427e+02	-5.161179214830120543e-01	5.769746428276683048e-01	-8.166825144174403306e-01	4.600000000000000000e+01
3.575200001051968002e+02	-5.521210897527950578e-01	6.466599863462150211e-01	-8.365567634896007299e-01	3.700000000000000000e+01
3.583400001054428685e+02	-7.017634900528264552e-01	7.091692730206133888e-01	-8.170026076883027955e-01	1.400000000000000000e+01
3.591600001056889369e+02	-5.512247448672908945e-01	6.062500128325183368e-01	-7.681000703312594879e-01	2.800000000000000000e+01
3.599800001059207943e+02	-7.412422656900190532e-01	4.918690074646647759e-01	-4.589231673134772649e-01	3.800000000000000000e+01
3.608000001061668627e+02	-7.238506051404201003e-01	5.457004423362015189e-01	-4.597119685881017048e-01	3.100000000000000000e+01
3.616200001064129310e+02	-6.405875386128343507e-01	3.669521739765464474e-01	-4.897005366855715636e-01	4.300000000000000000e+01
3.624400001066447885e+02	-4.925163429841816765e-01	4.700582757807509893e-01	-6.295519219526708454e-01	4.700000000000000000e+01
3.632600001068908568e+02	-4.582723626865004007e-01	4.114054038586800743e-01	-6.502949956171732993e-01	2.300000000000000000e+01
3.640800001071369252e+02	-2.177899324145755600e-01	3.566081764873345605e-01	-4.609466140614282281e-01	2.600000000000000000e+01
3.649000001073687827e+02	-5.310949590583824431e-01	7.163533941265889382e-01	-7.598148557108799217e-01	3.900000000000000000e+01
3.657200001076148510e+02	-5.713782674570886400e-01	6.833828597291073947e-01	-7.295633538552017683e-01	2.900000000000000000e+01
3.665400001078609193e+02	-4.442574944788404423e-01	6.304702483039221761e-01	-7.898034238083484482e-01	3.700000000000000000e+01
3.673600001080927768e+02	-4.898197839186728686e-01	6.802136681736286050e-01	-8.604550422526040521e-01	4.600000000000000000e+01
3.681800001083388452e+02	-5.993539277332580184e-01	7.654638423078985454e-01	-8.811409564044532239e-01	5.000000000000000000e+01
3.690000001085849135e+02	-6.188509329856834995e-01	5.996209075118485998e-01	-6.816782558234004696e-01	2.700000000000000000e+01
3.698200001088167710e+02	-6.165559435865226590e-01	4.049078543111690465e-01	-4.522612828524712469e-01	4.600000000000000000e+01
3.706400001090628393e+02	-5.232217758073609559e-01	5.441281109982121222e-01	-6.224213294879028524e-01	3.300000000000000000e+01
3.714600001093089077e+02	-5.808754312806421183e-01	7.763884658889992352e-01	-6.822727147550020632e-01	2.900000000000000000e+01
3.722800001095407652e+02	-9.074085563290132939e-01	7.038558898222717630e-01	-1.318840300689556599e-01	4.200000000000000000e+01
3.731000001097868335e+02	-8.548418038579832512e-01	1.005499308818450288e+00	-6.614724815778458833e-01	4.000000000000000000e+01
3.739200001100329018e+02	-5.685056844916189789e-01	4.394421242090906787e-01	-4.408437269386515922e-01	2.800000000000000000e+01
3.747400001102647593e+02	-6.975222208854603423e-01	6.674123453720390842e-01	-5.411066606968608639e-01	3.900000000000000000e+01
3.755600001105108277e+02	-7.561517599884695073e-01	4.584213365505043214e-01	-4.820669405094468729e-01	3.600000000000000000e+01
3.763800001107568960e+02	-5.642376297972369059e-01	8.415992640035163674e-01	-5.228671736866035147e-01	4.300000000000000000e+01
3.772000001109887535e+02	-4.813190431655129942e-01	6.831944127048821258e-01	-6.638617492067835357e-01	3.300000000000000000e+01
3.780200001112348218e+02	-6.628648763829083634e-01	5.991125169326423361e-01	-5.848334609219012492e-01	2.900000000000000000e+01
3.788400001114808902e+02	-6.128872260620568113e-01	6.242397963085259960e-01	-6.050620989725175036e-01	5.400000000000000000e+01
3.796600001117127476e+02	-4.412264070382256875e-01	6.762625620719724395e-01	-7.646848461890001225e-01	3.900000000000000000e+01
3.804800001119588160e+02	-5.374387572188474849e-01	7.428300826513876132e-01	-8.650163713623939543e-01	4.800000000000000000e+01
3.813000001122048843e+02	-6.574978469108003765e-01	6.849834122218005916e-01	-8.858166045395505783e-01	4.300000000000000000e+01
3.821200001124367418e+02	-5.791781405235667535e-01	5.978907526373653525e-01	-8.059995149800438519e-01	3.500000000000000000e+01
3.829400001126828101e+02	-5.840759494355580728e-01	5.170519051068716010e-01	-6.360338106876355369e-01	3.500000000000000000e+01
3.837600001129288785e+02	-8.690759523461331071e-01	2.834099868960429092e-01	-1.961595616154747646e-01	3.000000000000000000e+01
3.845800001131607360e+02	-7.450990102862853348e-01	5.905223686076688239e-01	-2.867654524496066060e-01	3.400000000000000000e+01
3.854000001134068043e+02	-6.562400542009392268e-01	4.953261616057993422e-01	-2.970283862078142434e-01	3.700000000000000000e+01
3.862200001136386618e+02	-6.928700793603397301e-01	5.756095607437288209e-01	-2.669483628900994887e-01	5.200000000000000000e+01
3.870400001138847301e+02	-5.851187343572199495e-01	6.667405278738556262e-01	-6.569940905002233933e-01	3.900000000000000000e+01
3.878600001141307985e+02	-8.793380421500636146e-01	7.308185693557014417e-01	-1.872341604533698245e-01	3.600000000000000000e+01
3.886800001143626559e+02	-6.525697851382012971e-01	5.818224730258023669e-01	-5.375428218217015441e-01	3.300000000000000000e+01
3.895000001146087243e+02	-8.509418536189343740e-01	7.653586890379422414e-01	-2.577028684571320838e-01	3.500000000000000000e+01
3.903200001148547926e+02	-7.884467385191804567e-01	7.392710179264554426e-01	-3.778857788976264231e-01	3.900000000000000000e+01
3.911400001150866501e+02	-6.466402650330103086e-01	4.514298600607418166e-01	-4.177600279697859520e-01	3.800000000000000000e+01
3.919600001153327185e+02	-7.242351703209983782e-01	6.732660146428415260e-01	-3.478514831900341164e-01	3.300000000000000000e+01
3.927800001155787868e+02	-7.859077749589999939e-01	6.494577395174800927e-01	-2.981601445583645926e-01	3.200000000000000000e+01
3.936000001158106443e+02	-8.850722089105644841e-01	5.622783257012677893e-01	-1.188460587102131427e-01	3.800000000000000000e+01
3.944200001160567126e+02	-6.957381246592646562e-01	5.034325543839237582e-01	-2.094748133494075404e-01	3.500000000000000000e+01
3.952400001163027810e+02	-1.037774537420649068e+00	3.281201030041209776e-01	-6.885749061274282212e-02	3.700000000000000000e+01
3.960600001165346384e+02	-7.124577198616357521e-01	5.457674034796831108e-01	-4.977371641647261313e-01	4.500000000000000000e+01
3.968800001167807068e+02	-8.008290408667306792e-01	6.127804586084408811e-01	-4.877714598723175143e-01	3.700000000000000000e+01
3.977000001170267751e+02	-7.471496051569985752e-01	5.555287476138808245e-01	-3.085488292444127367e-01	3.600000000000000000e+01
3.985200001172586326e+02	-8.442009772324183814e-01	7.547013357770033792e-01	-5.488689225152736384e-01	4.500000000000000000e+01
3.993400001175047009e+02	-9.986714265619553998e-01	6.925382146717886656e-01	-1.388003311000893802e-01	3.800000000000000000e+01
4.001600001177507693e+02	-6.338560082583875044e-01	4.816038296007540964e-01	-2.883316230963259841e-01	3.300000000000000000e+01
4.009800001179826268e+02	-6.475566345743430929e-01	6.664540938562737438e-01	-6.076228451394181107e-01	3.400000000000000000e+01
4.018000001182286951e+02	-8.719379534091231676e-01	5.799759397224946156e-01	-2.478514831900335835e-01	2.300000000000000000e+01
4.026200001184747634e+02	-4.058075948339912031e-01	5.493784940721262444e-01	-1.981715764608953378e-01	6.000000000000000000e+00
4.034400001187066209e+02	-3.843071965301589898e-01	3.349308316393191376e-01	-3.868454757673234212e-01	1.200000000000000000e+01
4.042600001189526893e+02	-6.714623314300602885e-01	4.301103555369749643e-01	-5.152678732180717702e-01	3.000000000000000000e+01
4.050800001191987576e+02	-8.419034781526733013e-01	4.599304253169158585e-01	-3.498207565480182524e-02	4.000000000000000000e+01
4.059000001194306151e+02	-6.625498831100031794e-01	5.233441247342582869e-01	-5.154279198535034467e-01	3.100000000000000000e+01
4.067200001196766834e+02	-8.131109807029943681e-01	4.214780966741074053e-01	-1.562226219652806947e-02	3.900000000000000000e+01
4.075400001199227518e+02	-6.790056947907068263e-01	7.073814439358194761e-01	-5.457708769294269402e-01	4.100000000000000000e+01
4.083600001201546092e+02	-7.412593093748363060e-01	5.178864151802997640e-01	-4.169826585976919020e-01	5.900000000000000000e+01
4.091800001204006776e+02	-7.315601628935581857e-01	6.518689806495672201e-01	-2.782630316811420812e-01	3.800000000000000000e+01
4.100000001206467459e+02	-5.692026695436211980e-01	5.181250799671985874e-01	-4.983201911937946704e-01	2.900000000000000000e+01
4.108200001208786034e+02	-5.302690109469878621e-01	5.093797460954831990e-01	-6.680801212406501932e-01	3.300000000000000000e+01
4.116400001211246718e+02	-6.465308828398050878e-01	5.111262507987319736e-01	-6.690861286633582594e-01	2.800000000000000000e+01
4.124600001213707401e+02	-7.588624699237875859e-01	6.052874891667165969e-01	-6.094862452519373974e-01	2.900000000000000000e+01
4.132800001216025976e+02	-7.878867266292033378e-01	6.948678848046263568e-01	-6.099092256455778127e-01	4.200000000000000000e+01
4.141000001218486659e+02	-7.333623114401426335e-01	6.259971315291927851e-01	-5.104350931619938692e-01	4.200000000000000000e+01
4.149200001220947343e+02	-1.017402536888369013e+00	9.662833181259031790e-01	-4.903665017468092913e-01	4.300000000000000000e+01
4.157400001223265917e+02	-7.865840719468017994e-01	5.911578134205832669e-01	-1.596920194974922325e-01	4.800000000000000000e+01
4.165600001225726601e+02	-1.002221602363889019e+00	3.810227457232251425e-01	-1.600121127683546973e-01	2.600000000000000000e+01
4.173800001228187284e+02	-1.183873083826920691e+00	4.408125240289635371e-01	-2.206865950176712943e-01	3.800000000000000000e+01
4.182000001230505859e+02	-9.633397593458390418e-01	5.062503577432124757e-01	-2.311781668264965006e-01	3.900000000000000000e+01
4.190200001232966542e+02	-6.656399858795083446e-01	5.148757623681383677e-01	-5.322984932745153941e-01	3.300000000000000000e+01
4.198400001235427226e+02	-7.306645339388069260e-01	5.212206519699904561e-01	-2.732702049896333918e-01	2.900000000000000000e+01
4.206600001237745801e+02	-8.539267070252023473e-01	1.745462069809491368e-01	-1.233845240149413769e-01	2.800000000000000000e+01
4.214800001240206484e+02	-7.658758480924845458e-01	6.943502241629637695e-01	-4.226414503504383191e-01	2.000000000000000000e+01
4.223000001242667167e+02	-7.522254991693486659e-01	4.481703053272738657e-01	-4.124128122998236279e-01	4.700000000000000000e+01
4.231200001244985742e+02	-5.798211153708550114e-01	6.240528421763613665e-01	-6.729272479137078378e-01	3.900000000000000000e+01
4.239400001247446426e+02	-5.869803557727344412e-01	6.957757164442277542e-01	-6.233845240149413769e-01	3.200000000000000000e+01
4.247600001249907109e+02	-6.023894715025335245e-01	5.817310205889540953e-01	-7.343219400224660909e-01	3.400000000000000000e+01
4.255800001252225684e+02	-5.616925637450442821e-01	5.528057781985111774e-01	-6.747334885135751747e-01	5.200000000000000000e+01
4.264000001254686367e+02	-6.068908685451681606e-01	5.811541826687545154e-01	-6.546991928059835431e-01	5.400000000000000000e+01
4.272200001257147051e+02	-5.982329595298452318e-01	5.715406005549930057e-01	-8.752021965173391038e-01	3.900000000000000000e+01
4.280400001259465625e+02	-7.230947748788132401e-01	5.524957723784353902e-01	-7.563682505754796281e-01	5.000000000000000000e+01
4.288600001261926309e+02	-5.934685177935037359e-01	6.025259191992340391e-01	-7.369284137994891459e-01	3.900000000000000000e+01
4.296800001264386992e+02	-7.469200687120327586e-01	5.416406273233036472e-01	-6.769169818969595909e-01	3.400000000000000000e+01
4.305000001266705567e+02	-5.705297537336520008e-01	3.576588464697856296e-01	-6.765282972109112336e-01	3.400000000000000000e+01
4.313200001269166250e+02	-5.306078218242120670e-01	6.681447245590028672e-01	-7.762767953552338618e-01	3.600000000000000000e+01
4.321400001271626934e+02	-5.774390309273194077e-01	4.187939717972426479e-01	-8.766311843336884735e-01	5.100000000000000000e+01
4.329600001273945509e+02	-6.757973470296967378e-01	3.202035359051009777e-01	-9.970884604349210534e-01	4.500000000000000000e+01
4.337800001276406192e+02	-5.986808644359484788e-01	5.415060175002928133e-01	-1.027625759853867837e+00	5.000000000000000000e+01
4.346000001278866876e+02	-5.487817746418244269e-01	5.659262089148207053e-01	-1.128380265420901196e+00	4.400000000000000000e+01
4.354200001281185450e+02	-6.634379103403844624e-01	5.585779793227843015e-01	-9.596492066018207368e-01	2.600000000000000000e+01
4.362400001283646134e+02	-5.874123917841416187e-01	4.818859701917297400e-01	-9.309067158802077913e-01	4.700000000000000000e+01
4.370600001286106817e+02	-5.912562354423762656e-01	5.236287561576098426e-01	-9.516612214472410791e-01	5.700000000000000000e+01
4.378800001288425392e+02	-6.492441638778316815e-01	4.487440419318247109e-01	-6.319355871079794795e-01	4.900000000000000000e+01
4.387000001290886075e+02	-5.755520799430762224e-01	5.571235087429364796e-01	-1.021729812862426368e+00	5.400000000000000000e+01
4.395200001293346759e+02	-6.584969033679541894e-01	5.414674082245305442e-01	-8.819241552054490896e-01	2.800000000000000000e+01
4.403400001295665334e+02	-1.180981621161311779e+00	7.752478490415732892e-01	-2.724500227218671355e-01	4.500000000000000000e+01
4.411600001298126017e+02	-7.160138515014438099e-01	7.864291588902467822e-01	-6.816269257396490033e-01	6.000000000000000000e+01
4.419800001300586700e+02	-1.293333624260910142e+00	7.395551754222609020e-01	-4.705523269017533039e-01	4.900000000000000000e+01
4.428000001302905275e+02	-1.324949506426285950e+00	7.486940800123988993e-01	-5.598549808473736178e-01	4.300000000000000000e+01
4.436200001305365959e+02	-1.213712523925117637e+00	7.777452705304632730e-01	-2.895577513815732473e-01	4.700000000000000000e+01
4.444400001307826642e+02	-6.889560292742800129e-01	8.036913676466639345e-01	-5.595920470891657672e-01	3.000000000000000000e+01
4.452600001310145217e+02	-7.091772962235083355e-01	6.283372277093519642e-01	-4.295806151866354838e-01	5.000000000000000000e+01
4.460800001312605900e+02	-6.533355532707325608e-01	5.513179118205364659e-01	-6.695234556739810827e-01	4.000000000000000000e+01
4.469000001315066584e+02	-6.967233002417358989e-01	5.606652367596574038e-01	-5.601636422157065809e-01	3.700000000000000000e+01
4.477200001317385158e+02	-8.701061000966205938e-01	4.990480950297531137e-01	-4.298092532372512764e-01	4.500000000000000000e+01
4.485400001319845842e+02	-1.136757499306352059e+00	7.497957998058488727e-01	-2.287918139120099781e-01	3.800000000000000000e+01
4.493600001322306525e+02	-9.387136927630983507e-01	4.062223686435331160e-01	-5.855174395886209027e-02	4.600000000000000000e+01
4.501800001324625100e+02	-1.081445078534862603e+00	3.568393902516042715e-01	-1.991119071828739706e-01	2.100000000000000000e+01
4.510000001327085783e+02	-8.741011904990401149e-01	6.285625182994003524e-01	-8.907761147528070467e-02	3.800000000000000000e+01
4.518200001329546467e+02	-8.782628315998977087e-01	4.961023395386128243e-01	-4.804874024750738215e-02	3.100000000000000000e+01
4.526400001331865042e+02	-9.766269799902218551e-01	5.527488975030259155e-01	-2.978315340994228677e-01	2.700000000000000000e+01
4.534600001334325725e+02	-7.816956091001792117e-01	5.460112186811905133e-01	-4.285517439588630850e-01	3.800000000000000000e+01
4.542800001336786409e+02	-7.380949987218485830e-01	4.781767779504306759e-01	-5.188604053271950178e-01	5.100000000000000000e+01
4.551000001339104983e+02	-8.658904142270031912e-01	5.018997461440655172e-01	-6.084717206411482948e-01	4.600000000000000000e+01
4.559200001341565667e+02	-7.588322558652755845e-01	5.614708675977269081e-01	-5.283116740057174354e-01	5.900000000000000000e+01
4.567400001344026350e+02	-8.161445904144173369e-01	6.103361656982642103e-01	-6.290433157676877940e-01	3.000000000000000000e+01
4.575600001346344925e+02	-8.009602420272727841e-01	4.999356542608808240e-01	-6.301064827030522508e-01	3.200000000000000000e+01
4.583800001348805608e+02	-6.171781842975718746e-01	5.025599507651463682e-01	-6.908152606599617940e-01	4.400000000000000000e+01
4.592000001351266292e+02	-6.160105984271311286e-01	5.851890213522850104e-01	-8.312839686637252257e-01	5.700000000000000000e+01
4.600200001353584867e+02	-6.640591963416397903e-01	4.904340383023537697e-01	-7.019698828155735981e-01	4.000000000000000000e+01
4.608400001356045550e+02	-7.730508111307017316e-01	5.462938576897080623e-01	-8.628615712129747983e-01	4.200000000000000000e+01
4.616600001358506233e+02	-6.256178075493181723e-01	6.287462370394933941e-01	-7.329187307256295192e-01	4.100000000000000000e+01
4.624800001360824808e+02	-8.573806490644138023e-01	4.917272461201704914e-01	-6.832502558990229957e-01	4.300000000000000000e+01
4.633000001363285492e+02	-7.192262432972427177e-01	3.990187751717755305e-01	-7.835703491698846612e-01	6.000000000000000000e+01
4.641200001365746175e+02	-1.160650583727022678e+00	7.714754111261079572e-01	-2.135589172673544311e-01	5.500000000000000000e+01
4.649400001368064750e+02	-7.323621089343816948e-01	5.227202218005970735e-01	-6.638561467331554056e-01	3.800000000000000000e+01
4.657600001370525433e+02	-5.094420233860752489e-01	7.133367176643723440e-01	-6.840619209787099919e-01	4.800000000000000000e+01
4.665800001372986117e+02	-6.410078196267789963e-01	6.429884076032443829e-01	-7.741076485888314096e-01	5.900000000000000000e+01
4.674000001375304691e+02	-5.903982705543775467e-01	6.267758230386704099e-01	-1.014484901372349590e+00	3.900000000000000000e+01
4.682200001377765375e+02	-6.490435711203232927e-01	5.519707077339361945e-01	-8.352737026469752024e-01	4.100000000000000000e+01
4.690400001380226058e+02	-6.513045123501512990e-01	5.630052736424637772e-01	-6.059939125064151000e-01	5.200000000000000000e+01
4.698600001382544633e+02	-6.281737910971720851e-01	5.139273246715916343e-01	-9.761768229469076630e-01	5.000000000000000000e+01
4.706800001385005316e+02	-6.346052056263431496e-01	5.655776679106168103e-01	-5.963597333874002260e-01	4.300000000000000000e+01
4.715000001387466000e+02	-3.267819645700598130e-01	4.225269674798148856e-01	-7.963025738747475657e-01	3.500000000000000000e+01
4.723200001389784575e+02	-3.320964803682180388e-01	6.484328345937839799e-01	-1.035513772600121118e+00	5.800000000000000000e+01
4.731400001392245258e+02	-5.829799641702919644e-01	6.630597157947022424e-01	-1.014862154155865781e+00	3.700000000000000000e+01
4.739600001394705941e+02	-6.390601067725079076e-01	5.677062832894677058e-01	-1.035833865870984472e+00	5.900000000000000000e+01
4.747800001397024516e+02	-6.796729240301644381e-01	5.453884579716969938e-01	-1.037182830369618447e+00	3.700000000000000000e+01
4.756000001399485200e+02	-6.592698438660846705e-01	5.473270588607945797e-01	-1.037937335936650829e+00	4.200000000000000000e+01
4.764200001401945883e+02	-3.517896186789535307e-01	7.432245455676813606e-01	-9.475486512506035019e-01	3.400000000000000000e+01
4.772400001404264458e+02	-4.882873344958724715e-01	4.464894596274575633e-01	-8.869541923190018551e-01	3.900000000000000000e+01
4.780600001406725141e+02	-5.616779556179878341e-01	6.165989783988372608e-01	-9.271599665645569033e-01	3.600000000000000000e+01
4.788800001409185825e+02	-3.425736632307661012e-01	5.806388888644598012e-01	-1.067274285589864924e+00	5.000000000000000000e+01
4.797000001411504400e+02	-4.775922667761598461e-01	5.828538683340127591e-01	-9.956852511380831494e-01	4.300000000000000000e+01
4.805200001413965083e+02	-3.874876947944088101e-01	4.874061766205777246e-01	-1.105170815524197270e+00	6.500000000000000000e+01
4.813400001416425766e+02	-7.001007728781019068e-01	8.484428151148541986e-01	-1.176325437679808239e+00	2.700000000000000000e+01
4.821600001418744341e+02	-5.381824239692534206e-01	7.466931760860511247e-01	-1.177365740810111916e+00	1.200000000000000000e+01
4.829800001421205025e+02	-7.537913468985983911e-01	8.778470769290862563e-01	-1.127617242665789554e+00	1.400000000000000000e+01
4.838000001423665708e+02	-7.501901500900736153e-01	9.918872455082450301e-01	-1.057159966564556797e+00	2.800000000000000000e+01
4.846200001425984283e+02	-7.254471373966033809e-01	1.087250212888584144e+00	-1.105479476892529345e+00	3.000000000000000000e+01
4.854400001428444966e+02	-1.153379550624460848e+00	8.337609688891340909e-01	-6.149879050837050443e-01	1.400000000000000000e+01
4.862600001430905650e+02	-1.242366180553393207e+00	7.674064762164540809e-01	-5.848850179609286215e-01	2.300000000000000000e+01
4.870800001433224224e+02	-1.230474287742396200e+00	8.826763200766443163e-01	-2.928501393104454564e-01	2.100000000000000000e+01
4.879000001435684908e+02	-1.290095554998792693e+00	8.388825650117723853e-01	-4.793405452334882355e-01	8.000000000000000000e+00
4.887200001438145591e+02	-1.117434464585432607e+00	7.183859290087646343e-01	-3.757394959362860831e-01	1.000000000000000000e+01
4.895400001440464166e+02	-1.227351437320187699e+00	8.056289457432264101e-01	-2.919098085884677118e-01	1.500000000000000000e+01
4.903600001442924849e+02	-1.232059946455500210e+00	8.176431495212774792e-01	-2.892347433962605407e-01	2.300000000000000000e+01
4.911800001445385533e+02	-1.220125211430659107e+00	8.932716395429665113e-01	-1.085145335368196129e-01	1.900000000000000000e+01
4.920000001447704108e+02	-1.332844593204018935e+00	7.870281065976634238e-01	-1.971541371356542172e-01	1.300000000000000000e+01
4.928200001450164791e+02	-1.260522035684509490e+00	8.490700830086872486e-01	-9.437618482066945091e-02	2.500000000000000000e+01
4.936400001452483366e+02	-1.170531019645562054e+00	7.787365103894110518e-01	-2.207065441082818325e-01	1.800000000000000000e+01
4.944600001454944049e+02	-1.063791306114016066e+00	9.055091693562786759e-01	4.246009289275054499e-02	1.900000000000000000e+01
4.952800001457404733e+02	-1.140481403946871808e+00	8.067243100559018387e-01	2.622118882538337914e-02	2.700000000000000000e+01
4.961000001459723308e+02	-1.202181591444421827e+00	9.452234503883367722e-01	-1.197433495812427751e-01	2.200000000000000000e+01
4.969200001462183991e+02	-1.186057724974261873e+00	8.334406106002916204e-01	5.110261120603531992e-02	2.700000000000000000e+01
4.977400001464644674e+02	-1.166924630847461231e+00	8.048817679293946981e-01	7.179995726041443760e-02	3.000000000000000000e+01
4.985600001466963249e+02	-1.200371673207254020e+00	9.380568716401640472e-01	-7.615373218657151000e-02	2.300000000000000000e+01
4.993800001469423933e+02	-1.138687449606532454e+00	8.620483754941012933e-01	-4.568502418280928623e-02	4.500000000000000000e+01
5.002000001471884616e+02	-9.880128955538296509e-01	1.020359493065008394e+00	-2.765538487751495467e-01	3.200000000000000000e+01
5.010200001474203191e+02	-1.189561860484658951e+00	8.778770226229113405e-01	-7.650812116502692106e-02	3.300000000000000000e+01
5.018400001476663874e+02	-1.126597176007667400e+00	7.950336405498141801e-01	-1.453649309119455779e-01	3.000000000000000000e+01
5.026600001479124558e+02	-1.066732228494647217e+00	7.430794803688307582e-01	-2.148047676879372148e-01	2.200000000000000000e+01
5.034800001481443132e+02	-1.096057295315311819e+00	8.094910583054435449e-01	-1.547590400778133812e-01	3.100000000000000000e+01
5.043000001483903816e+02	-1.054008009403833768e+00	7.267635931359492929e-01	1.593830597656431536e-02	2.900000000000000000e+01
5.051200001486364499e+02	-1.212754267619363446e+00	7.226345053416842745e-01	1.267499710562507431e-01	3.400000000000000000e+01
5.059400001488683074e+02	-1.129657200109953408e+00	6.647452932114283897e-01	4.788172940680102130e-02	3.100000000000000000e+01
5.067600001491143757e+02	-1.254534437466261920e+00	7.972238249763563545e-01	1.092078301003747143e-01	4.400000000000000000e+01
5.075800001493604441e+02	-1.159310699716382231e+00	7.481568489278558332e-01	1.419629186102984164e-01	3.200000000000000000e+01
5.084000001495923016e+02	-1.127107152200998996e+00	7.247744998893210777e-01	5.532389795435310731e-02	3.200000000000000000e+01
5.092200001498383699e+02	-1.113572119637563418e+00	7.107509116115799941e-01	2.773473447023047100e-01	2.400000000000000000e+01
5.100400001500844382e+02	-1.118857958669522645e+00	6.402398742460384540e-01	1.292564724249487540e-01	3.100000000000000000e+01
5.108600001503162957e+02	-1.159167197740647026e+00	6.488544508248281772e-01	-2.817134950562127926e-02	1.900000000000000000e+01
5.116800001505623641e+02	-1.135090004645530115e+00	6.399339887604682531e-01	1.433948211410980278e-01	2.000000000000000000e+01
5.125000001508084324e+02	-1.151965178633027165e+00	6.460012012342808418e-01	4.823808957449493562e-03	4.900000000000000000e+01
5.133200001510402899e+02	-1.172936595132131998e+00	7.104931369137510444e-01	7.635568389657709787e-02	2.300000000000000000e+01
5.141400001512863582e+02	-1.113485470191644566e+00	6.762157192782005666e-01	1.083791306445274216e-01	3.100000000000000000e+01
5.149600001515324266e+02	-1.140530405999566455e+00	7.158534192258798612e-01	3.048260071019637252e-02	3.200000000000000000e+01
5.157800001517642841e+02	-9.658322103219738608e-01	7.152129453796192138e-01	-2.800838815573847285e-02	4.000000000000000000e+01
5.166000001520103524e+02	-1.039556141474950124e+00	7.158967260905839680e-01	2.125860707758633339e-01	3.000000000000000000e+01
5.174200001522564207e+02	-1.172557047933668883e+00	6.906836523784996018e-01	-4.717385927099027043e-02	4.300000000000000000e+01
5.182400001524882782e+02	-1.190017977584357567e+00	6.609917457726268708e-01	8.428942425295193885e-02	3.400000000000000000e+01
5.190600001527343466e+02	-1.137457625380950077e+00	8.295409763136021297e-01	-1.438471756345274244e-01	2.700000000000000000e+01
5.198800001529804149e+02	-1.253374972041399360e+00	7.587706087217718220e-01	1.172617189109610436e-01	1.900000000000000000e+01
5.207000001532122724e+02	-1.154367674368007357e+00	7.439039240544396137e-01	-5.224670928021435401e-02	4.000000000000000000e+01
5.215200001534583407e+02	-1.248784257914884677e+00	6.846254714835851019e-01	1.088964809728665273e-01	3.200000000000000000e+01
5.223400001537044091e+02	-1.195360028143262809e+00	7.474528447320629709e-01	1.608284725005715288e-01	2.900000000000000000e+01
5.231600001539362665e+02	-1.261480082357461896e+00	7.510986621893067650e-01	1.637550395484561605e-01	2.800000000000000000e+01
5.239800001541823349e+02	-1.322735657167811496e+00	6.635223831710810316e-01	3.851040040470907755e-01	4.200000000000000000e+01
5.248000001544284032e+02	-1.158401766246967668e+00	6.101145016195559379e-01	2.158242139065311704e-01	3.100000000000000000e+01
5.256200001546602607e+02	-1.285009564381482505e+00	7.226726799893583575e-01	2.458813734191860334e-01	2.800000000000000000e+01
5.264400001549063290e+02	-1.136500508803706566e+00	7.408739605850342969e-01	6.447524940789772785e-02	4.000000000000000000e+01
5.272600001551523974e+02	-1.291632245467130957e+00	6.478777461849105634e-01	1.134120824725322052e-01	3.700000000000000000e+01
5.280800001553842549e+02	-1.299861263447226634e+00	6.877404224415073486e-01	-1.063935751844438116e-01	2.500000000000000000e+01
5.289000001556303232e+02	-1.362351913873187215e+00	7.353402684459666716e-01	1.479534267875948217e-02	3.700000000000000000e+01
5.297200001558763915e+02	-1.178009324125067536e+00	8.090071105063749712e-01	-2.035470314542742187e-01	4.900000000000000000e+01
5.305400001561082490e+02	-1.275015285340359128e+00	7.202902410244114151e-01	-3.251816022650277915e-02	3.100000000000000000e+01
5.313600001563543174e+02	-1.179979059662425556e+00	8.606980615466710560e-01	-1.328268215948336106e-01	3.300000000000000000e+01
5.321800001566003857e+02	-1.240926735019172611e+00	8.482838590880668050e-01	-2.520380203202083891e-01	3.200000000000000000e+01
5.330000001568322432e+02	-1.386143757230321683e+00	6.771076686001720191e-01	1.715031460010418840e-02	3.300000000000000000e+01
5.338200001570783115e+02	-1.390472775307657116e+00	8.654222947288801038e-01	-1.937985333099518925e-01	4.200000000000000000e+01
5.346400001573243799e+02	-1.180691111519127645e+00	7.908069131851576117e-01	-5.196942890502409540e-02	3.700000000000000000e+01
5.354600001575562374e+02	-1.269104296213779293e+00	9.961857592949243667e-01	-3.492257722976317424e-01	3.800000000000000000e+01
5.362800001578023057e+02	-1.282161658999982023e+00	6.725633850680416970e-01	2.133439092637789969e-02	2.900000000000000000e+01
5.371000001580483740e+02	-1.252355651854557550e+00	7.849403500953506807e-01	-2.979111035065891144e-01	3.300000000000000000e+01
5.379200001582802315e+02	-1.194301073365959809e+00	9.196993100890402673e-01	-2.361963181269688405e-01	3.500000000000000000e+01
5.387400001585262999e+02	-1.250183280839895161e+00	7.407186439075772455e-01	-1.504169597135884828e-02	4.000000000000000000e+01
5.395600001587723682e+02	-1.219029936604403730e+00	7.933845571756350523e-01	3.625010901462299984e-02	4.200000000000000000e+01
5.403800001590042257e+02	-1.277548617913666362e+00	7.907990757229796941e-01	8.044917711958810003e-03	3.800000000000000000e+01
5.412000001592502940e+02	-9.310750267853045159e-01	9.176114971238789053e-01	-1.203889116413217053e-01	3.100000000000000000e+01
5.420200001594963624e+02	-1.260892366181732172e+00	7.844841544097604924e-01	1.967967977386297918e-02	3.100000000000000000e+01
5.428400001597282198e+02	-1.280315212626469190e+00	8.062926765815525698e-01	4.027413870546503460e-02	4.000000000000000000e+01
5.436600001599742882e+02	-1.213122773819279132e+00	7.732087998125969364e-01	-9.866269435917018882e-02	3.700000000000000000e+01
5.444800001602203565e+02	-1.148847307340332691e+00	9.347619706300100972e-01	-2.193257447059568932e-01	2.800000000000000000e+01
5.453000001604522140e+02	-1.024762162539097687e+00	8.239382418638321326e-01	-4.301831373957671900e-01	4.700000000000000000e+01
5.461200001606982823e+02	-1.053457828625322890e+00	1.011083719813946402e+00	-3.096229741717575479e-01	3.900000000000000000e+01
5.469400001609443507e+02	-1.192684356728168638e+00	8.425425022035071265e-01	-4.592800170958337702e-01	3.600000000000000000e+01
5.477600001611762082e+02	-1.345065628236532973e+00	7.151492144104025783e-01	-4.807966733009916283e-02	2.900000000000000000e+01
5.485800001614222765e+02	-1.015174369698634393e+00	8.247515154171090046e-01	-4.360676524846791580e-01	3.100000000000000000e+01
5.494000001616683448e+02	-1.102502765413831298e+00	8.574709491182375132e-01	-3.050044855493130314e-01	3.500000000000000000e+01
5.502200001619002023e+02	-1.103771535654132663e+00	9.768763648033207403e-01	-2.745129137404900277e-01	4.200000000000000000e+01
5.510400001621462707e+02	-1.105147409265107683e+00	9.631933310860816277e-01	-1.833239958772860945e-01	3.500000000000000000e+01
5.518600001623923390e+02	-1.190083556329572190e+00	9.643452806585806059e-01	-1.735297701228404321e-01	3.900000000000000000e+01
5.526800001626241965e+02	-1.168584130165516655e+00	9.527634526954180672e-01	-2.835754977329640880e-01	3.100000000000000000e+01
5.535000001628702648e+02	-1.077380825527946229e+00	8.324016384649546296e-01	-4.520207589887750288e-01	3.100000000000000000e+01
5.543200001631163332e+02	-1.152925356365631870e+00	8.965329820513794346e-01	-4.313234129343959111e-01	3.600000000000000000e+01
5.551400001633481907e+02	-1.074598524235327091e+00	9.913615304093923442e-01	-3.702945417066239031e-01	4.000000000000000000e+01
5.559600001635942590e+02	-1.171222293388780145e+00	9.415490347157593476e-01	-3.183168225687955655e-01	2.200000000000000000e+01
5.567800001638403273e+02	-1.082863698390863050e+00	9.148585016067869446e-01	-2.068992666549762660e-01	2.600000000000000000e+01
5.576000001640721848e+02	-9.768712573081970163e-01	9.512156806950251564e-01	-4.255160064487499838e-01	3.700000000000000000e+01
5.584200001643182532e+02	-1.176064558234820367e+00	9.171111861536545007e-01	-1.747500689791863238e-01	3.700000000000000000e+01
5.592400001645643215e+02	-9.766003843546577912e-01	9.487137589851784014e-01	-4.539612677045594680e-01	4.500000000000000000e+01
5.600600001647961790e+02	-1.111366049735821093e+00	1.040622146338193943e+00	-3.620864356895090452e-01	3.500000000000000000e+01
5.608800001650422473e+02	-1.308669893986674992e+00	6.881425410364911954e-01	-2.704059460174805807e-01	2.700000000000000000e+01
5.617000001652883157e+02	-1.028326580641845567e+00	9.414179121731471866e-01	-3.385768416125536362e-01	2.700000000000000000e+01
5.625200001655201731e+02	-9.480536787576347990e-01	9.459905813544402520e-01	-5.669192157455862358e-01	3.000000000000000000e+01
5.633400001657662415e+02	-1.037813059333494436e+00	8.667648369600300384e-01	-2.654330684165824294e-01	4.000000000000000000e+01
5.641600001660123098e+02	-9.670147066996470642e-01	8.595837079457595564e-01	-4.729637774699284591e-01	2.700000000000000000e+01
5.649800001662441673e+02	-1.187422271996130263e+00	8.630436902295990365e-01	-1.111346730650009107e-01	2.000000000000000000e+01
5.658000001664902356e+02	-9.026784296361007875e-01	7.562538886695939766e-01	-1.085967907031619717e-01	3.300000000000000000e+01
5.666200001667363040e+02	-9.821064314168417297e-01	8.309972154373852504e-01	-4.364818887349652954e-01	3.400000000000000000e+01
5.674400001669681615e+02	-9.669175721283949088e-01	7.270371241601694123e-01	-4.951672199439229871e-01	3.900000000000000000e+01
5.682600001672142298e+02	-1.141063466456309072e+00	6.607319287416686393e-01	2.659329304582147557e-02	2.700000000000000000e+01
5.690800001674602981e+02	-9.198266302547146722e-01	9.078735533654587186e-01	-5.323549719213458431e-01	5.800000000000000000e+01
5.699000001676921556e+02	-1.031762316170929950e+00	7.002197023541825160e-01	-3.828579756327004091e-01	2.900000000000000000e+01
5.707200001679382240e+02	-9.825724097266288481e-01	8.606578171464711602e-01	-4.439325744705957533e-01	4.500000000000000000e+01
5.715400001681842923e+02	-9.273267600077623740e-01	7.961162184661176866e-01	-4.348585585755913030e-01	3.600000000000000000e+01
5.723600001684161498e+02	-1.033216495324179363e+00	8.014403512376873095e-01	-5.353615622869467572e-01	3.900000000000000000e+01
5.731800001686622181e+02	-1.004115081864334513e+00	8.246505529334129392e-01	-4.045498972072589794e-01	3.600000000000000000e+01
5.740000001689082865e+02	-9.889359410301423736e-01	8.873437840108344687e-01	-5.131209093909090413e-01	4.000000000000000000e+01
5.748200001691401440e+02	-1.078415180740311285e+00	8.288762336159649635e-01	-4.522177890909757636e-01	3.500000000000000000e+01
5.756400001693862123e+02	-9.915190184649560479e-01	9.045217026914862402e-01	-4.337610959326330118e-01	3.800000000000000000e+01
5.764600001696322806e+02	-8.737014121909965070e-01	8.278760820512758301e-01	-5.961960911716941425e-01	4.100000000000000000e+01
5.772800001698641381e+02	-9.606086273830847233e-01	8.596106182449396726e-01	-4.378651489411913289e-01	3.500000000000000000e+01
5.781000001701102065e+02	-9.423176350518112088e-01	8.768453819135650917e-01	-6.086196545082245279e-01	3.300000000000000000e+01
5.789200001703562748e+02	-9.994411283449906591e-01	7.651335769698981437e-01	-5.180366274791534664e-01	3.200000000000000000e+01
5.797400001705881323e+02	-9.434520879843049102e-01	8.043891652312566976e-01	-4.765847758577415050e-01	3.600000000000000000e+01
5.805600001708342006e+02	-1.017181090036295643e+00	7.934857335492537800e-01	-4.342298039363967632e-01	3.000000000000000000e+01
5.813800001710802690e+02	-1.013063347608401443e+00	8.380912476597650596e-01	-5.536582088098569443e-01	3.900000000000000000e+01
5.822000001713121264e+02	-9.835526173200648259e-01	8.024990279136297033e-01	-4.451214923337989404e-01	4.200000000000000000e+01
5.830200001715581948e+02	-9.902269803688490413e-01	8.151085862025624351e-01	-4.464132973197800780e-01	2.800000000000000000e+01
5.838400001718042631e+02	-1.113756673290502874e+00	8.596237670955346744e-01	-4.572478262045285291e-01	3.600000000000000000e+01
5.846600001720361206e+02	-9.599676114599375865e-01	7.579939040924230653e-01	-4.087111097284710226e-01	3.200000000000000000e+01
5.854800001722821889e+02	-9.832812357832203531e-01	8.086969743436753788e-01	-4.191912496347640626e-01	4.800000000000000000e+01
5.863000001725282573e+02	-8.989322039539189291e-01	7.842273626909452844e-01	-5.284024483601381661e-01	4.100000000000000000e+01
5.871200001727601148e+02	-1.036175960493519455e+00	8.071585920507153844e-01	-4.890197710968013922e-01	4.100000000000000000e+01
5.879400001730061831e+02	-1.008106824242759103e+00	8.102909693297206672e-01	-4.919234743396270204e-01	2.900000000000000000e+01
5.887600001732522514e+02	-9.252612386978356085e-01	7.445340742874009266e-01	-3.735353725964687399e-01	3.700000000000000000e+01
5.895800001734841089e+02	-1.012210501043746547e+00	7.499509915486051170e-01	-4.227694351269049022e-01	4.000000000000000000e+01
5.904000001737301773e+02	-9.651295274214035658e-01	7.233986628956472487e-01	-4.118777467295036132e-01	3.400000000000000000e+01
5.912200001739762456e+02	-8.229963677238991693e-01	3.435507859526083507e-01	-3.311118092599389939e-01	2.900000000000000000e+01
5.920400001742081031e+02	-7.397900889292827742e-01	6.999372708428737155e-01	-8.994575520179726169e-02	3.100000000000000000e+01
5.928600001744541714e+02	-1.010031689583652081e+00	7.664398842489070773e-01	-2.902544165701295142e-01	3.300000000000000000e+01
5.936800001747002398e+02	-1.022801852922032850e+00	6.965349298803964473e-01	-2.499228913967348475e-01	3.100000000000000000e+01
5.945000001749320973e+02	-9.550698755768571857e-01	8.153774311019788001e-01	-5.288254287537785814e-01	3.000000000000000000e+01
5.953200001751781656e+02	-8.794915090711832306e-01	3.605551695958837399e-01	-2.295227748081574148e-01	2.400000000000000000e+01
5.961400001754100231e+02	-8.466365146582504053e-01	8.669896476142717745e-01	-5.588940201689638343e-01	4.300000000000000000e+01
5.969600001756560914e+02	-9.004105427499915493e-01	8.037635815750086010e-01	-5.880594912842154187e-01	2.600000000000000000e+01
5.977800001759021598e+02	-8.471991273662702326e-01	7.066315250660188951e-01	-5.482652655297695077e-01	2.700000000000000000e+01
5.986000001761340172e+02	-8.581573918434486359e-01	8.012483739231690549e-01	-4.878765808437215412e-01	3.900000000000000000e+01
5.994200001763800856e+02	-9.317118210085055807e-01	9.011414725899626887e-01	-6.174193047424907377e-01	5.300000000000000000e+01
6.002400001766261539e+02	-9.451419021329385828e-01	9.044222044909950853e-01	-5.872249623994667544e-01	4.600000000000000000e+01
6.010600001768580114e+02	-9.506093095261505255e-01	9.600718951981370708e-01	-4.874421685475525123e-01	2.300000000000000000e+01
6.018800001771040797e+02	-8.877419034850646540e-01	9.382078730148641910e-01	-4.570992114716272425e-01	2.700000000000000000e+01
6.027000001773501481e+02	-9.322274247844823947e-01	8.279063878481558447e-01	-5.653501303844139514e-01	3.000000000000000000e+01
6.035200001775820056e+02	-8.663980214519284573e-01	7.772322986662203448e-01	-6.142183720338660891e-01	3.600000000000000000e+01
6.043400001778280739e+02	-9.200961042269675261e-01	6.788593492805148344e-01	-5.755902003375616971e-01	3.900000000000000000e+01
6.051600001780741422e+02	-1.127666920254373650e+00	7.250240485077128483e-01	-1.566533672729271132e-01	4.400000000000000000e+01
6.059800001783059997e+02	-8.091886573198898702e-01	8.173753600037478861e-01	-1.057273831679310661e-01	3.300000000000000000e+01
6.068000001785520681e+02	-1.062530544961880707e+00	9.444505873545701036e-01	-2.539897339832499767e-01	3.700000000000000000e+01
6.076200001787981364e+02	-8.759959481718517793e-01	1.008880590165446733e+00	-4.220005829428901123e-01	3.100000000000000000e+01
6.084400001790299939e+02	-8.897869223698648966e-01	9.673291099975251939e-01	-4.208916883974032075e-01	4.200000000000000000e+01
6.092600001792760622e+02	-8.696367987248052600e-01	8.981979368186152612e-01	-3.301257509278388014e-01	3.200000000000000000e+01
6.100800001795221306e+02	-8.641079845296779638e-01	8.900807032756148374e-01	-5.479994170571096390e-01	3.600000000000000000e+01
6.109000001797539880e+02	-8.732342951018630117e-01	9.332659445505768758e-01	-5.375993004685319931e-01	3.600000000000000000e+01
6.117200001800000564e+02	-8.910017257128153290e-01	9.559028169304042422e-01	-4.984795569634039580e-01	2.900000000000000000e+01
6.125400001802461247e+02	-9.132874051446400188e-01	1.061128198880314955e+00	-4.787081950140201769e-01	3.700000000000000000e+01
6.133600001804779822e+02	-1.057644752970695379e+00	9.750299121998580176e-01	-3.481823274976028060e-01	3.800000000000000000e+01
6.141800001807240506e+02	-1.061078165541925244e+00	1.113553502441238408e+00	-4.186738993064267333e-01	3.200000000000000000e+01
6.150000001809701189e+02	-9.496167405117859062e-01	1.085908236834047358e+00	-3.400114319025311360e-01	4.300000000000000000e+01
6.158200001812019764e+02	-1.046832064649780847e+00	1.096891836023118572e+00	-1.514061240112889450e-01	2.100000000000000000e+01
6.166400001814480447e+02	-9.283107742729796996e-01	9.789585315887201489e-01	-5.409717117151178201e-01	4.000000000000000000e+01
6.174600001816941131e+02	-9.482499893489269027e-01	9.144379017973136570e-01	-4.617605129897430771e-01	2.800000000000000000e+01
6.182800001819259705e+02	-1.083492362220301430e+00	8.746724675093879853e-01	-3.437153683225098177e-01	3.200000000000000000e+01
6.191000001821720389e+02	-1.109762607151530744e+00	8.822450500983833876e-01	-3.238525511528802525e-01	3.700000000000000000e+01
6.199200001824181072e+02	-1.130613198711110101e+00	8.193666344752195130e-01	-3.032009327086244710e-01	4.300000000000000000e+01
6.207400001826499647e+02	-1.067913658800328847e+00	8.958195167171929540e-01	-3.745956248173820669e-01	3.100000000000000000e+01
6.215600001828960330e+02	-1.125479115989246992e+00	9.129907957702272370e-01	-3.558188383881777384e-01	5.000000000000000000e+01
6.223800001831421014e+02	-9.618973948983011724e-01	8.520073328586441619e-01	-4.364818887349644072e-01	4.000000000000000000e+01
6.232000001833739589e+02	-9.788173658462788751e-01	8.414081567254534377e-01	-5.173621452298364787e-01	5.100000000000000000e+01
6.240200001836200272e+02	-1.091465893522453712e+00	8.650868598638581375e-01	-5.282881293348307139e-01	3.700000000000000000e+01
6.248400001838660955e+02	-1.003367271512765058e+00	7.976470786442391159e-01	-4.997399809562432793e-01	3.700000000000000000e+01
6.256600001840979530e+02	-9.512739603731148463e-01	8.006821609336860490e-01	-4.409403307219763590e-01	3.700000000000000000e+01
6.264800001843440214e+02	-1.185480590967546988e+00	7.217526937999743097e-01	-1.016148129712943771e-01	3.900000000000000000e+01
6.273000001845900897e+02	-1.116161733740323569e+00	8.897091977069209179e-01	-2.413404473105558168e-01	3.200000000000000000e+01
6.281200001848219472e+02	-1.192037539778539212e+00	7.491753184833775947e-01	-2.407802840865453931e-01	3.400000000000000000e+01
6.289400001850680155e+02	-1.010795522909965882e+00	7.689400828245815944e-01	-4.420949528775874882e-01	2.900000000000000000e+01
6.297600001853140839e+02	-1.134470277111475411e+00	6.861675270094913515e-01	-3.158217531026297209e-01	3.100000000000000000e+01
6.305800001855459413e+02	-1.072244251771408585e+00	7.363796996106408699e-01	-4.376737213126196124e-01	3.500000000000000000e+01
6.314000001857920097e+02	-9.986367286141941690e-01	7.767538237566604664e-01	-4.480166783885435322e-01	3.100000000000000000e+01
6.322200001860380780e+02	-1.151784734681040590e+00	9.451095301459311315e-01	-3.500058294289027927e-01	3.400000000000000000e+01
6.330400001862699355e+02	-1.131442342504630716e+00	8.052361829536174298e-01	-4.517091829059918240e-01	3.100000000000000000e+01
6.338600001865160039e+02	-1.084583051626811567e+00	7.271347212572258911e-01	-5.331838983324654890e-01	4.000000000000000000e+01
6.346800001867620722e+02	-1.110421300329413441e+00	8.177669746146740692e-01	-4.953102322031934790e-01	3.800000000000000000e+01
6.355000001869939297e+02	-1.065270120611597093e+00	7.480340448889570837e-01	-5.062590801132511587e-01	3.800000000000000000e+01
6.363200001872399980e+02	-1.111793962819174197e+00	6.294334787012658694e-01	-3.777680912473160291e-01	2.000000000000000000e+01
6.371400001874860664e+02	-1.116775288880774042e+00	6.674514610063049247e-01	-4.703288374142173822e-01	1.500000000000000000e+01
6.379600001877179238e+02	-1.123136970232486931e+00	5.503343042071691116e-01	-5.621808056242061369e-01	3.000000000000000000e+01
6.387800001879639922e+02	-1.106240722253026831e+00	6.898668066842468249e-01	-4.844900499354283241e-01	2.700000000000000000e+01
6.396000001882100605e+02	-1.152956411950135873e+00	6.906950298109997277e-01	-5.262619948277018622e-01	3.100000000000000000e+01
6.404200001884419180e+02	-1.117698867965117415e+00	7.070803532144829262e-01	-4.869936365896743169e-01	3.800000000000000000e+01
6.412400001886879863e+02	-1.235002111277495374e+00	5.276799296930043681e-01	-3.879196206946691206e-01	4.000000000000000000e+01
6.420600001889340547e+02	-1.171439172211911739e+00	7.396679066931959312e-01	-5.684683520161470938e-01	4.300000000000000000e+01
6.428800001891659122e+02	-1.266396153572767247e+00	7.035452163836914963e-01	-3.898287484173126316e-01	3.200000000000000000e+01
6.437000001894119805e+02	-1.107414296777555762e+00	7.345661901851947562e-01	-4.411319853058248697e-01	3.900000000000000000e+01
6.445200001896580488e+02	-1.132753375265298956e+00	7.124158422605617602e-01	-4.911548491108863601e-01	4.100000000000000000e+01
6.453400001898899063e+02	-1.198288378266745724e+00	6.858844408598478992e-01	-4.719550822880407281e-01	3.400000000000000000e+01
6.461600001901359747e+02	-1.121739939915617157e+00	6.886080945658434871e-01	-5.628924982955663125e-01	2.600000000000000000e+01
6.469800001903820430e+02	-1.131317004685069350e+00	7.380737986471288536e-01	-5.733040467866770129e-01	3.200000000000000000e+01
6.478000001906139005e+02	-1.194525464329238673e+00	8.141575216878322863e-01	-6.441957351840787993e-01	2.600000000000000000e+01
6.486200001908599688e+02	-1.048710397851852605e+00	7.290877811656457652e-01	-6.956361549029610458e-01	4.500000000000000000e+01
6.494400001911060372e+02	-1.178343805298514013e+00	9.144303753081999275e-01	-6.270422789142493514e-01	3.900000000000000000e+01
6.502600001913378946e+02	-1.087119902471727073e+00	7.247819523895557836e-01	-6.784941305356602115e-01	2.700000000000000000e+01
6.510800001915839630e+02	-1.108353319576760754e+00	8.249577081043213411e-01	-6.398773907418870976e-01	3.700000000000000000e+01
6.519000001918300313e+02	-1.113734616772937613e+00	7.123498685260329921e-01	-7.005404410886733046e-01	4.800000000000000000e+01
6.527200001920618888e+02	-1.046688464803910534e+00	7.896780952685276134e-01	-7.623809773961323089e-01	4.000000000000000000e+01
6.535400001923079571e+02	-1.095405333033600215e+00	7.575618888932673656e-01	-7.158448438629649857e-01	3.300000000000000000e+01
6.543600001925540255e+02	-9.428571252065864883e-01	8.516971016916592419e-01	-8.394230293551068200e-01	3.100000000000000000e+01
6.551800001927858830e+02	-1.109963605135764197e+00	7.819644333604820474e-01	-6.721323902549061202e-01	2.800000000000000000e+01
6.560000001930319513e+02	-1.240587892203581788e+00	6.538664908306444090e-01	-6.943501793458821680e-01	2.100000000000000000e+01
6.568200001932780197e+02	-1.245967624815762065e+00	8.531198026916726462e-01	-6.453561867685930764e-01	2.700000000000000000e+01
6.576400001935098771e+02	-1.104325528395534661e+00	8.682144874807136148e-01	-6.447045683243368686e-01	3.500000000000000000e+01
6.584600001937559455e+02	-1.148338309497415111e+00	7.488841318353536280e-01	-5.651732763280996608e-01	3.400000000000000000e+01
6.592800001940020138e+02	-1.035293301010320022e+00	7.737374283239937256e-01	-8.164079218014261841e-01	3.300000000000000000e+01
6.601000001942338713e+02	-1.238511727572728205e+00	7.591252691078302917e-01	-6.375282482494446512e-01	3.300000000000000000e+01
6.609200001944799396e+02	-9.986765028920316922e-01	7.954941078330328708e-01	-8.481684347911704336e-01	3.600000000000000000e+01
6.617400001947260080e+02	-1.120772037323359172e+00	8.399404997566648490e-01	-8.208320680808469660e-01	3.400000000000000000e+01
6.625600001949578655e+02	-1.161020702131498439e+00	7.573029672188802408e-01	-7.048218020640959480e-01	3.800000000000000000e+01
6.633800001952039338e+02	-1.173260829629693802e+00	7.286862789276398189e-01	-7.175197310613645740e-01	3.600000000000000000e+01
6.642000001954500021e+02	-1.152180581786833358e+00	8.256508780565781080e-01	-7.896232011270329920e-01	3.900000000000000000e+01
6.650200001956818596e+02	-1.189916215517939690e+00	8.992232210674586668e-01	-7.805606171345580435e-01	4.000000000000000000e+01
6.658400001959279280e+02	-1.166914639133363352e+00	8.328591549775303804e-01	-8.316809435825769370e-01	3.500000000000000000e+01
6.666600001961739963e+02	-1.207262244785567873e+00	8.050961536096394866e-01	-9.128127019331264691e-01	4.000000000000000000e+01
6.674800001964058538e+02	-1.181464631114256036e+00	7.196203455519345482e-01	-8.428127019331261849e-01	4.000000000000000000e+01
6.683000001966519221e+02	-1.121127063849812089e+00	7.299588491188089279e-01	-8.532699780343580009e-01	3.400000000000000000e+01
6.691200001968979905e+02	-1.190488159765994425e+00	8.139504720998367304e-01	-7.847904210709550910e-01	3.400000000000000000e+01
6.699400001971298479e+02	-1.326447397002375794e+00	8.005281185121049248e-01	-6.660822260569343456e-01	4.000000000000000000e+01
6.707600001973759163e+02	-1.157318892549469069e+00	6.845897439083330482e-01	-7.862651364974295731e-01	3.100000000000000000e+01
6.715800001976219846e+02	-1.101431200162249269e+00	7.053099484466294200e-01	-7.560250665442822537e-01	3.300000000000000000e+01
6.724000001978538421e+02	-1.389424846744645947e+00	7.545378686894999021e-01	-5.572025525049539851e-01	3.600000000000000000e+01
6.732200001980999104e+02	-1.156951835066674761e+00	7.552179513303762803e-01	-5.861622493746514451e-01	3.600000000000000000e+01
6.740400001983459788e+02	-1.288805160173449593e+00	7.728779871978055382e-01	-5.848818762912015856e-01	2.700000000000000000e+01
6.748600001985778363e+02	-1.175480087864460899e+00	8.268195968409557395e-01	-5.858650199088506483e-01	3.700000000000000000e+01
6.756800001988239046e+02	-1.164791741143485382e+00	7.093972934470578195e-01	-6.170310739669933042e-01	3.600000000000000000e+01
6.765000001990699730e+02	-1.018069790204304326e+00	5.592952063495886250e-01	-6.374426224581002387e-01	4.500000000000000000e+01
6.773200001993018304e+02	-1.196873407966659641e+00	7.884128917061801189e-01	-6.879227623643942025e-01	3.200000000000000000e+01
6.781400001995478988e+02	-1.203622333584849713e+00	7.411951424196878691e-01	-6.393746139858063060e-01	3.500000000000000000e+01
6.789600001997939671e+02	-1.076188720031510115e+00	7.017325284040403233e-01	-5.802434385781474191e-01	3.900000000000000000e+01
6.797800002000258246e+02	-1.122186540378940833e+00	6.195591626481338210e-01	-6.918667687375217312e-01	2.900000000000000000e+01
6.806000002002718929e+02	-1.176476091210446384e+00	6.712554808209176826e-01	-6.444503787094815195e-01	3.400000000000000000e+01
6.814200002005179613e+02	-1.309481164478938808e+00	5.004210707307024109e-01	-2.074455371725525410e-01	3.600000000000000000e+01
6.822400002007498188e+02	-1.116255028139793382e+00	7.313608864471063953e-01	-5.495261434331579764e-01	3.200000000000000000e+01
6.830600002009958871e+02	-1.365847955922902202e+00	4.593682866593660208e-01	-4.803492404153759665e-01	2.900000000000000000e+01
6.838800002012419554e+02	-1.159126905977547750e+00	6.277460427957315403e-01	-6.117553644266644497e-01	3.200000000000000000e+01
6.847000002014738129e+02	-1.137604253766230755e+00	4.856515339740035131e-01	-7.138588344923322282e-01	3.100000000000000000e+01
6.855200002017198813e+02	-1.078743465772838306e+00	5.606112066580770659e-01	-7.046362038644264914e-01	3.100000000000000000e+01
6.863400002019659496e+02	-1.002875621331799749e+00	6.770355739755338220e-01	-6.742589510809109399e-01	3.300000000000000000e+01
6.871600002021978071e+02	-1.205491674808676805e+00	6.306153693181002495e-01	-7.349562971352883167e-01	4.800000000000000000e+01
6.879800002024438754e+02	-1.026752098949021530e+00	5.977437664858804567e-01	-6.968082653452789543e-01	3.300000000000000000e+01
6.888000002026899438e+02	-1.067457655042357345e+00	6.010555074921057894e-01	-7.292089648767472454e-01	3.400000000000000000e+01
6.896200002029218012e+02	-1.112662895429970433e+00	5.315265734233847184e-01	-6.899291747361875338e-01	3.200000000000000000e+01
6.904400002031678696e+02	-1.033236906593650417e+00	7.357611643704871085e-01	-7.109466140614282281e-01	3.900000000000000000e+01
6.912600002034139379e+02	-1.065859366520101048e+00	6.344751532300314523e-01	-7.123984656828401540e-01	3.700000000000000000e+01
6.920800002036457954e+02	-1.076482195892825899e+00	6.559551657567475047e-01	-8.337017025713517882e-01	4.000000000000000000e+01
6.929000002038918637e+02	-9.616057946360321296e-01	5.218660722222949744e-01	-6.755079431712180948e-01	3.700000000000000000e+01
6.937200002041379321e+02	-1.255553972866682244e+00	6.170602324464979915e-01	-7.077485960672555976e-01	3.100000000000000000e+01
6.945400002043697896e+02	-9.437760746202208395e-01	4.957113301438269559e-01	-7.598749299379852218e-01	3.900000000000000000e+01
6.953600002046158579e+02	-1.041719846265966254e+00	6.134012062417362188e-01	-7.511095754113110701e-01	3.800000000000000000e+01
6.961800002048619262e+02	-1.091333598875184663e+00	4.776057387906078588e-01	-6.317497619530367814e-01	2.700000000000000000e+01
6.970000002050937837e+02	-1.179991682293660915e+00	6.273153255361059166e-01	-6.619784000036528226e-01	3.000000000000000000e+01
6.978200002053398521e+02	-1.009063705773272090e+00	4.535485503832212828e-01	-7.718755128808747479e-01	3.800000000000000000e+01
6.986400002055859204e+02	-1.129683237025865594e+00	6.213991807847207838e-01	-7.418640809783445533e-01	3.300000000000000000e+01
6.994600002058177779e+02	-1.082327764823276084e+00	5.934259690104930485e-01	-6.730644307440787344e-01	4.600000000000000000e+01
7.002800002060638462e+02	-1.110556743696509585e+00	6.226149110801983966e-01	-6.545048504629589203e-01	4.300000000000000000e+01
7.011000002063099146e+02	-1.049721024676088632e+00	7.192514578342681375e-01	-6.560138615970254605e-01	4.300000000000000000e+01
7.019200002065417721e+02	-1.041265480808636568e+00	6.586268247402351506e-01	-7.473628260956592939e-01	3.500000000000000000e+01
7.027400002067878404e+02	-1.055165496856588447e+00	7.719773230980457868e-01	-6.085860396664557470e-01	3.000000000000000000e+01
7.035600002070196979e+02	-9.880388789397542837e-01	6.018470450348267775e-01	-7.798664127499050913e-01	3.100000000000000000e+01
7.043800002072657662e+02	-1.181791073174231599e+00	7.550203608047425519e-01	-5.001407784106453036e-01	3.900000000000000000e+01
7.052000002075118346e+02	-1.167649585064935991e+00	7.481942614199468267e-01	-6.210438987105781905e-01	3.500000000000000000e+01
7.060200002077436920e+02	-1.090866649589642634e+00	5.715518769113359099e-01	-6.324500227218674553e-01	4.500000000000000000e+01
7.068400002079897604e+02	-1.021147931914050844e+00	5.189576443941703587e-01	-6.643591504445112150e-01	2.900000000000000000e+01
7.076600002082358287e+02	-9.473841468858630321e-01	5.396304340408129008e-01	-4.660396401165387559e-01	2.800000000000000000e+01
7.084800002084676862e+02	-1.160262164286613995e+00	6.761282576726230786e-01	-6.356166597228991577e-01	3.800000000000000000e+01
7.093000002087137545e+02	-1.168032262750905659e+00	6.942986608788146441e-01	-5.658452977735146661e-01	3.400000000000000000e+01
7.101200002089598229e+02	-1.123576510804824125e+00	6.851093217444912398e-01	-6.572514217848031137e-01	4.400000000000000000e+01
7.109400002091916804e+02	-1.130625067790447247e+00	6.628582541232965752e-01	-5.987947286264612146e-01	4.000000000000000000e+01
7.117600002094377487e+02	-1.102724439870183204e+00	7.472807284166478325e-01	-6.902808759554650564e-01	2.900000000000000000e+01
7.125800002096838170e+02	-1.160632072684784077e+00	7.238078262215132952e-01	-6.526472797793418934e-01	3.000000000000000000e+01
7.134000002099156745e+02	-1.065181005637281686e+00	7.315774941690911248e-01	-7.453566406791414245e-01	3.600000000000000000e+01
7.142200002101617429e+02	-1.186652154890701638e+00	7.257113041286267219e-01	-6.767627646904310623e-01	3.300000000000000000e+01
7.150400002104078112e+02	-1.111896622033576421e+00	7.026410858776053203e-01	-7.772314726941935703e-01	3.800000000000000000e+01
7.158600002106396687e+02	-1.156986021269425180e+00	6.211416502554030217e-01	-5.881231610915964580e-01	4.600000000000000000e+01
7.166800002108857370e+02	-1.086327416250234990e+00	8.139269901395280726e-01	-7.697579231534996680e-01	3.000000000000000000e+01
7.175000002111318054e+02	-1.131143606555063741e+00	7.127813705773569097e-01	-8.722615098077461937e-01	4.600000000000000000e+01
7.183200002113636629e+02	-1.051204330369078122e+00	5.887481699906977894e-01	-7.745707541189688072e-01	3.100000000000000000e+01
7.191400002116097312e+02	-1.239871715795707985e+00	7.548203105593564999e-01	-7.964112904264268877e-01	3.400000000000000000e+01
7.199600002118557995e+02	-1.046424347098991348e+00	6.384283379495556687e-01	-7.190406280085106516e-01	3.200000000000000000e+01
7.207800002120876570e+02	-1.352133989024903116e+00	4.082324458735833161e-01	-4.112584170994866284e-01	2.100000000000000000e+01
7.216000002123337254e+02	-1.189018853547008092e+00	7.421281480178194556e-01	-7.019671950563957097e-01	4.500000000000000000e+01
7.224200002125797937e+02	-1.222236010271330997e+00	9.199864629056584420e-01	-7.514984870526344451e-01	2.600000000000000000e+01
7.232400002128116512e+02	-1.105680285183819223e+00	5.527754704605989389e-01	-8.118757398361498012e-01	3.500000000000000000e+01
7.240600002130577195e+02	-1.240300352522798022e+00	6.719435180985442457e-01	-5.927217006234286600e-01	4.400000000000000000e+01
7.248800002133037879e+02	-1.283089738607699815e+00	6.639297398840540154e-01	-4.927788601360827414e-01	3.400000000000000000e+01
7.257000002135356453e+02	-1.191728258238178739e+00	6.531701121319457570e-01	-6.024701987677518744e-01	4.500000000000000000e+01
7.265200002137817137e+02	-1.170658759003305960e+00	5.875037248280570168e-01	-5.324816306702828683e-01	3.800000000000000000e+01
7.273400002140277820e+02	-1.168832939241255531e+00	6.738260775480995335e-01	-5.922529926196666850e-01	3.600000000000000000e+01
7.281600002142596395e+02	-1.154518099044288704e+00	7.089842529769683210e-01	-5.117156932007178582e-01	5.100000000000000000e+01
7.289800002145057078e+02	-1.319034178763605070e+00	6.300584968602578329e-01	-2.708354367058474210e-01	3.600000000000000000e+01
7.298000002147517762e+02	-1.149782019174683256e+00	8.084711941950217806e-01	-5.900466354312206008e-01	4.700000000000000000e+01
7.306200002149836337e+02	-1.155656354500067096e+00	8.100677488710950058e-01	-6.204124563122066505e-01	3.600000000000000000e+01
7.314400002152297020e+02	-1.160889105954503009e+00	8.019797136207102994e-01	-4.609954833412777120e-01	4.200000000000000000e+01
7.322600002154757703e+02	-1.097337065839585790e+00	6.743768593541403789e-01	-6.905496391425769431e-01	4.600000000000000000e+01
7.330800002157076278e+02	-1.092855650418240288e+00	6.562533704826165604e-01	-7.202409777742451169e-01	4.700000000000000000e+01
7.339000002159536962e+02	-1.187634931872391775e+00	5.698186290580302682e-01	-2.904467520197986374e-01	3.700000000000000000e+01
7.347200002161997645e+02	-1.169857829862817056e+00	6.559968772721553876e-01	-5.812126894893632212e-01	2.900000000000000000e+01
7.355400002164316220e+02	-1.082763002871061531e+00	6.335452210168384113e-01	-5.935219338005852663e-01	4.200000000000000000e+01
7.363600002166776903e+02	-1.117624703519759066e+00	7.260582473271810500e-01	-6.457397228915606746e-01	3.800000000000000000e+01
7.371800002169237587e+02	-1.222941387786889322e+00	6.507278862733372193e-01	-7.177174420293903623e-01	3.200000000000000000e+01
7.380000002171556162e+02	-1.148060543155775548e+00	8.221087587774995598e-01	-7.813985146443074292e-01	2.200000000000000000e+01
7.388200002174016845e+02	-9.624354354167437009e-01	7.340667957376716402e-01	-8.235591442226284364e-01	2.800000000000000000e+01
7.396400002176477528e+02	-1.000869852831694828e+00	8.979244113912088210e-01	-8.420615649910940803e-01	3.900000000000000000e+01
7.404600002178796103e+02	-1.164238169117052024e+00	6.438742994453718893e-01	-8.426217282151036159e-01	3.200000000000000000e+01
7.412800002181256787e+02	-1.173297569987514777e+00	6.973347189003433755e-01	-6.533990975871972751e-01	3.100000000000000000e+01
7.421000002183717470e+02	-1.168439180279722933e+00	7.094868200611514908e-01	-6.731018681213969401e-01	3.600000000000000000e+01
7.429200002186036045e+02	-1.073703453132242913e+00	6.254568148170100983e-01	-7.930561405112745987e-01	3.400000000000000000e+01
7.437400002188496728e+02	-1.079108780337382001e+00	6.676759822719091630e-01	-7.132390509517660959e-01	4.400000000000000000e+01
7.445600002190957412e+02	-9.839649344466323555e-01	4.393730448003410061e-01	-6.140621479339847255e-01	2.000000000000000000e+01
7.453800002193275986e+02	-1.116836228797712494e+00	6.888069996900689773e-01	-6.149424044288567259e-01	3.400000000000000000e+01
7.462000002195736670e+02	-1.104906029413484703e+00	4.750284317548754132e-01	-7.248395173060782071e-01	4.000000000000000000e+01
7.470200002198197353e+02	-1.079118342523624818e+00	5.284995999300967640e-01	-5.948623811111408699e-01	4.000000000000000000e+01
7.478400002200515928e+02	-1.060118044216160627e+00	6.844251440153001909e-01	-7.254111124326190208e-01	3.200000000000000000e+01
7.486600002202976611e+02	-1.133027117436917308e+00	6.697800835340288472e-01	-7.260170032667510043e-01	3.600000000000000000e+01
7.494800002205437295e+02	-1.141525843403563556e+00	6.497324248686879855e-01	-7.266114621983534860e-01	3.100000000000000000e+01
7.503000002207755870e+02	-1.013201793038600584e+00	5.760064413082943702e-01	-8.264857112705139564e-01	4.500000000000000000e+01
7.511200002210216553e+02	-1.061866647000723418e+00	6.752326215156401190e-01	-7.759827075591592127e-01	4.100000000000000000e+01
7.519400002212677236e+02	-1.069510889622531380e+00	6.328219717762806340e-01	-7.765428707831678601e-01	3.300000000000000000e+01
7.527600002214995811e+02	-1.007915560589552229e+00	8.118098976684606782e-01	-7.574116953755094528e-01	3.800000000000000000e+01
7.535800002217456495e+02	-1.142924366856270524e+00	6.583494435615513396e-01	-6.276631972311861318e-01	3.300000000000000000e+01
7.544000002219917178e+02	-1.076977760927775307e+00	6.214283484929801205e-01	-9.883033837729118254e-01	4.400000000000000000e+01
7.552200002222235753e+02	-1.098500218225890279e+00	4.861592378942098946e-01	-8.096637801740778073e-01	2.800000000000000000e+01
7.560400002224696436e+02	-9.953822805392924522e-01	5.129040658533838837e-01	-9.099953053474707509e-01	2.500000000000000000e+01
7.568600002227157120e+02	-1.118583877705709995e+00	5.142292212693817532e-01	-1.029880986322162517e+00	3.600000000000000000e+01
7.576800002229475695e+02	-1.365984088104603700e+00	2.000518238917017300e-01	-7.809327213549956959e-01	3.000000000000000000e+01
7.585000002231936378e+02	-1.063367352746453776e+00	5.072216822715809315e-01	-9.711384956005497671e-01	4.200000000000000000e+01
7.593200002234397061e+02	-1.063038432647530840e+00	5.056639944445358026e-01	-8.810470403803041251e-01	4.200000000000000000e+01
7.601400002236715636e+02	-1.191070917912188776e+00	6.003543142127369947e-01	-9.624303005865320060e-01	3.400000000000000000e+01
7.609600002239176320e+02	-1.123992229407626553e+00	5.527806535431452062e-01	-8.539964712332501762e-01	3.200000000000000000e+01
7.617800002241637003e+02	-1.146382804506238529e+00	6.122658014583315378e-01	-8.247967044104065337e-01	3.200000000000000000e+01
7.626000002243955578e+02	-1.176090748529976082e+00	6.198631345952954064e-01	-7.347852725078762859e-01	3.000000000000000000e+01
7.634200002246416261e+02	-1.374519118872317591e+00	5.136379274331837053e-01	-2.249224553382447311e-01	4.300000000000000000e+01
7.642400002248876945e+02	-1.127198603915410047e+00	5.490075131080764947e-01	-6.852997081217626629e-01	4.100000000000000000e+01
7.650600002251195519e+02	-1.071965110874600668e+00	6.745560544498552247e-01	-6.465686493026812087e-01	2.400000000000000000e+01
7.658800002253656203e+02	-9.822705268670262058e-01	5.974119007865041908e-01	-6.573345867722446556e-01	4.100000000000000000e+01
7.667000002256116886e+02	-1.229454902832078034e+00	4.260393450492578893e-01	-1.966601045229277034e-01	3.700000000000000000e+01
7.675200002258435461e+02	-1.152024045866841817e+00	6.872698959316210221e-01	-6.061456689090407579e-01	2.900000000000000000e+01
7.683400002260896144e+02	-1.101196461501078971e+00	7.203899685042358669e-01	-7.359055989558944688e-01	3.800000000000000000e+01
7.691600002263356828e+02	-1.079610640658593468e+00	5.777205297904792758e-01	-6.855283461723784555e-01	3.800000000000000000e+01
7.699800002265675403e+02	-1.139449206529278058e+00	7.162069155115204921e-01	-6.158370075407102462e-01	3.400000000000000000e+01
7.708000002268136086e+02	-9.610472037082899988e-01	3.769972354431061490e-01	-6.559627584685481239e-01	4.100000000000000000e+01
7.716200002270596769e+02	-1.197451633483463951e+00	6.687994558322074568e-01	-7.154597547571937000e-01	2.000000000000000000e+01
7.724400002272915344e+02	-1.039882541864503906e+00	6.470874304537765909e-01	-6.654597547571938776e-01	4.200000000000000000e+01
7.732600002275376028e+02	-1.016856109714925793e+00	6.264635193882135411e-01	-6.256883928078096346e-01	4.700000000000000000e+01
7.740800002277836711e+02	-1.017372585503139248e+00	6.463744713055135094e-01	-7.460313498837343182e-01	4.200000000000000000e+01
7.749000002280155286e+02	-1.151486157458688098e+00	8.207428251291801757e-01	-6.772659953570601132e-01	3.600000000000000000e+01
7.757200002282615969e+02	-1.085393857381568239e+00	7.835154484100215200e-01	-8.390265083468038121e-01	3.100000000000000000e+01
7.765400002285076653e+02	-1.024315483039508479e+00	6.630375080422012957e-01	-6.700668114771062278e-01	3.300000000000000000e+01
7.773600002287395228e+02	-1.056352014520797411e+00	7.012413713654197522e-01	-8.413128888529635141e-01	3.500000000000000000e+01
7.781800002289855911e+02	-1.077050295664449209e+00	7.192809203236585347e-01	-7.327304447667835063e-01	3.800000000000000000e+01
7.790000002292316594e+02	-1.052866636671321743e+00	6.887606623412487750e-01	-8.034735184312844503e-01	4.100000000000000000e+01
7.798200002294635169e+02	-1.077497166119048444e+00	7.778930289737360226e-01	-7.929933785249922984e-01	3.400000000000000000e+01
7.806400002297095853e+02	-1.046226527263748096e+00	6.562968546469960529e-01	-6.729247871098067435e-01	3.300000000000000000e+01
7.814600002299556536e+02	-1.094829361169267656e+00	7.966102234485177291e-01	-7.434163589186315590e-01	3.800000000000000000e+01
7.822800002301875111e+02	-9.886862126532776074e-01	6.388204201097558155e-01	-4.940336816552939325e-01	4.000000000000000000e+01
7.831000002304335794e+02	-1.051058286116358431e+00	6.853875466157255403e-01	-7.643995025362797513e-01	3.000000000000000000e+01
7.839200002306796478e+02	-1.090510175639149537e+00	6.815116789509261253e-01	-7.051540081033129681e-01	4.600000000000000000e+01
7.847400002309115052e+02	-1.203858534279934389e+00	5.511405216319076317e-01	-7.070288401183644211e-01	2.900000000000000000e+01
7.855600002311575736e+02	-1.199279812489901786e+00	6.632971545315342610e-01	-7.286293064726772073e-01	3.100000000000000000e+01
7.863800002314036419e+02	-1.098890008454215916e+00	7.414445564010101464e-01	-8.493266525270555256e-01	3.600000000000000000e+01
7.872000002316354994e+02	-1.018396339456501209e+00	6.646954697350082597e-01	-8.493723801371788618e-01	4.100000000000000000e+01
7.880200002318815677e+02	-1.092331273840638772e+00	5.467311734377595656e-01	-8.005727299029126165e-01	2.300000000000000000e+01
7.888400002321276361e+02	-1.001888734758193067e+00	6.248034002730236125e-01	-7.809728464914913459e-01	3.900000000000000000e+01
7.896600002323594936e+02	-1.092060068645576365e+00	4.654777416868718376e-01	-7.699325433611874381e-01	4.000000000000000000e+01
7.904800002326055619e+02	-1.091310590977922601e+00	4.643864156272599075e-01	-8.198525200434723104e-01	3.500000000000000000e+01
7.913000002328516302e+02	-1.141698666092846537e+00	6.252116588548695120e-01	-8.504812746826666547e-01	4.000000000000000000e+01
7.921200002330834877e+02	-1.105711946546005464e+00	5.663750954686292971e-01	-8.912129164446382923e-01	3.400000000000000000e+01
7.929400002333295561e+02	-1.130339323774794735e+00	6.565956466926472501e-01	-7.923103790875947183e-01	4.000000000000000000e+01
7.937600002335756244e+02	-1.035509675391001139e+00	6.525445350905485498e-01	-8.932249312900597538e-01	3.400000000000000000e+01
7.945800002338074819e+02	-1.084096828438621429e+00	6.283861136639536937e-01	-7.035678883659830518e-01	4.500000000000000000e+01
7.954000002340535502e+02	-1.022062869872335966e+00	6.527972407288693546e-01	-7.441737792001150709e-01	3.000000000000000000e+01
7.962200002342996186e+02	-8.846688178563795191e-01	4.663909497037259655e-01	-6.349511485722096893e-01	2.700000000000000000e+01
7.970400002345314761e+02	-9.832066277702864454e-01	5.620034323782405750e-01	-6.557285179443042011e-01	3.300000000000000000e+01
7.978600002347775444e+02	-9.167719142433590207e-01	5.146857320016984261e-01	-8.555684713088731463e-01	3.300000000000000000e+01
7.986800002350236127e+02	-1.084645258938298440e+00	5.644265871366549447e-01	-8.059914517025137393e-01	4.100000000000000000e+01
7.995000002352554702e+02	-9.719089046940148080e-01	5.814455280720309815e-01	-9.067116615619523756e-01	3.000000000000000000e+01
8.003200002355015386e+02	-1.041421450432714835e+00	7.096741282320238042e-01	-8.370203229302850545e-01	2.900000000000000000e+01
8.011400002357476069e+02	-9.571381757094776788e-01	5.511133640380521115e-01	-1.077557622349232247e+00	3.100000000000000000e+01
8.019600002359794644e+02	-9.930208164438951712e-01	4.967676459978065395e-01	-7.880263303529959629e-01	4.200000000000000000e+01
8.027800002362255327e+02	-1.052384006954778073e+00	6.250496171993482619e-01	-7.882892641112038135e-01	1.900000000000000000e+01
8.036000002364716011e+02	-9.918245756618127018e-01	5.055904257022802994e-01	-7.779463070352803378e-01	2.400000000000000000e+01
8.044200002367034585e+02	-1.027954101237753548e+00	5.945981996203570930e-01	-8.776033499593562937e-01	4.100000000000000000e+01
8.052400002369495269e+02	-9.487173071398906643e-01	4.963123930052439903e-01	-6.991923844111376241e-01	3.200000000000000000e+01
8.060600002371813844e+02	-1.094549105932010491e+00	5.372673015567919208e-01	-7.606785317401421054e-01	2.600000000000000000e+01
8.068800002374274527e+02	-9.224828995251925789e-01	4.549016763359929882e-01	-7.603241427616858061e-01	3.000000000000000000e+01
8.077000002376735210e+02	-1.124008974088582136e+00	7.072480105054559374e-01	-8.090437696782379895e-01	3.600000000000000000e+01
8.085200002379053785e+02	-1.079072659365159836e+00	5.140761402191387219e-01	-9.287465402124359670e-01	3.500000000000000000e+01
8.093400002381514469e+02	-9.860845677116856223e-01	5.605383220965087787e-01	-8.091466568010141636e-01	3.500000000000000000e+01
8.101600002383975152e+02	-1.081177916710164055e+00	5.943139921436184636e-01	-7.788837230428042879e-01	4.900000000000000000e+01
8.109800002386293727e+02	-1.040923889921891998e+00	6.262121713660420141e-01	-8.080606260605880387e-01	4.500000000000000000e+01
8.118000002388754410e+02	-1.169158566109981479e+00	7.088109690310666622e-01	-7.881520812808338050e-01	3.500000000000000000e+01
8.126200002391215094e+02	-1.200357586778839192e+00	5.712734376425174787e-01	-3.582778322086728195e-01	2.100000000000000000e+01
8.134400002393533669e+02	-1.066428158583608621e+00	6.093504605604245228e-01	-7.376833732770720076e-01	3.400000000000000000e+01
8.142600002395994352e+02	-1.141544550658124990e+00	5.111129942802321580e-01	-7.569631634176303692e-01	4.100000000000000000e+01
8.150800002398455035e+02	-1.006875473321368730e+00	5.391609168946160935e-01	-7.671575057606543346e-01	4.100000000000000000e+01
8.159000002400773610e+02	-9.723099297391755158e-01	5.097271092463024900e-01	-6.473289842986167386e-01	3.200000000000000000e+01
8.167200002403234294e+02	-1.006399620992546318e+00	5.675653722384410571e-01	-8.567459572695450554e-01	5.200000000000000000e+01
8.175400002405694977e+02	-9.192505178526353404e-01	5.106725136479539628e-01	-7.574204395188619543e-01	3.600000000000000000e+01
8.183600002408013552e+02	-9.170665632654895205e-01	4.890637904247476797e-01	-7.385979254795360660e-01	3.400000000000000000e+01
8.191800002410474235e+02	-9.259438574464553540e-01	4.667801816958601080e-01	-8.095925009997153587e-01	3.200000000000000000e+01
8.200000002412934919e+02	-1.006577085989988518e+00	2.853117179689093064e-01	-6.707356912527950854e-01	3.400000000000000000e+01
8.208200002415253493e+02	-8.737834300585127778e-01	4.884887803538795481e-01	-7.620389281413073590e-01	3.300000000000000000e+01
8.216400002417714177e+02	-8.283494726237066175e-01	4.387895637868375331e-01	-7.328848889285857204e-01	4.000000000000000000e+01
8.224600002420174860e+02	-9.169386116017115285e-01	5.446778992296259503e-01	-7.955599541207938330e-01	4.200000000000000000e+01
8.232800002422493435e+02	-9.804329748130129474e-01	4.253998344619738248e-01	-4.291152758078720098e-01	3.300000000000000000e+01
8.241000002424954118e+02	-8.066963590981401921e-01	4.759973574250935258e-01	-6.725448465671135523e-01	3.800000000000000000e+01
8.249200002427414802e+02	-8.370955106135653523e-01	4.921353952806271081e-01	-7.657000516656147227e-01	4.300000000000000000e+01
8.257400002429733377e+02	-7.854124801247301946e-01	3.791518674545315548e-01	-7.471633351895579089e-01	3.400000000000000000e+01
8.265600002432194060e+02	-8.769614916888812672e-01	4.109145119796018264e-01	-6.581579107097361714e-01	2.900000000000000000e+01
8.273800002434654743e+02	-8.043657850931396069e-01	3.493442550894378940e-01	-3.988895524717088747e-01	4.200000000000000000e+01
8.282000002436973318e+02	-8.323349187918829273e-01	4.030050511262111002e-01	-7.399412875045410232e-01	3.700000000000000000e+01
8.290200002439434002e+02	-8.478676938940026275e-01	4.778498960627572956e-01	-5.731650840182282991e-01	4.000000000000000000e+01
8.298400002441894685e+02	-9.857290387032158208e-01	5.340271077862013271e-01	-6.764003124344455387e-01	3.900000000000000000e+01
8.306600002444213260e+02	-1.007070085412035354e+00	4.006352046704115821e-01	-5.380236425938189626e-01	4.000000000000000000e+01
8.314800002446673943e+02	-8.933221308821472917e-01	4.600022415963458400e-01	-7.901385445620165981e-01	2.200000000000000000e+01
8.323000002449134627e+02	-8.993846976150443595e-01	6.235199598540752675e-01	-5.909044820315800806e-01	2.500000000000000000e+01
8.331200002451453202e+02	-8.513466753414533628e-01	4.820340059143752853e-01	-5.896012451430694412e-01	4.200000000000000000e+01
8.339400002453913885e+02	-1.110867976250492717e+00	2.994791357640060880e-01	-2.591439690418368968e-01	3.200000000000000000e+01
8.347600002456374568e+02	-1.006976522107297711e+00	4.168393834080710292e-01	-4.397727236810320406e-01	3.600000000000000000e+01
8.355800002458693143e+02	-8.701202904175922015e-01	4.944774992630733834e-01	-7.299213384139320304e-01	4.400000000000000000e+01
8.364000002461153827e+02	-8.947737045842778514e-01	4.996749773686204321e-01	-6.696012451430695123e-01	4.800000000000000000e+01
8.372200002463614510e+02	-9.555306672437993143e-01	5.749372531494998384e-01	-6.603443188075726056e-01	2.900000000000000000e+01
8.380400002465933085e+02	-1.075842921014061204e+00	6.054098761434261178e-01	-8.002871592949172275e-01	3.400000000000000000e+01
8.388600002468393768e+02	-1.025222365189044638e+00	5.244374412829984067e-01	-8.199784979265860585e-01	3.700000000000000000e+01
8.396800002470854452e+02	-1.116251304896682228e+00	3.732080278589293698e-01	-6.911216881796677924e-01	5.400000000000000000e+01
8.405000002473173026e+02	-9.746157120932643636e-01	4.653269336464163075e-01	-7.711102562771348090e-01	2.900000000000000000e+01
8.413200002475633710e+02	-9.766446495820240159e-01	5.176054380588013260e-01	-8.611902795948509493e-01	4.000000000000000000e+01
8.421400002478094393e+02	-1.056465842871066485e+00	4.632001740565172554e-01	-6.821162636998465700e-01	2.400000000000000000e+01
8.429600002480412968e+02	-1.046099428203966397e+00	4.153760804577864008e-01	-7.920248084796002175e-01	3.900000000000000000e+01
8.437800002482873651e+02	-9.831451623941127593e-01	6.401041675480101389e-01	-7.922534465302151219e-01	5.100000000000000000e+01
8.446000002485334335e+02	-9.514193623755744511e-01	5.245094428125085528e-01	-7.929050649744704415e-01	4.200000000000000000e+01
8.454200002487652910e+02	-9.267682063445725760e-01	4.914754704808608210e-01	-8.934880920035408458e-01	3.600000000000000000e+01
8.462400002490113593e+02	-1.105262173229675682e+00	5.282114296037647705e-01	-8.348713522097686024e-01	3.600000000000000000e+01
8.470600002492574276e+02	-9.325836422165671991e-01	5.580574205054880110e-01	-9.263574995387724442e-01	4.000000000000000000e+01
8.478800002494892851e+02	-8.577240460484176765e-01	4.796567594747997987e-01	-9.171005732032746494e-01	3.600000000000000000e+01
8.487000002497353535e+02	-1.040340425354017384e+00	5.082022332775864015e-01	-7.972834836437661110e-01	3.800000000000000000e+01
8.495200002499814218e+02	-9.316678036992591672e-01	3.526670149506685448e-01	-8.879122382829605087e-01	4.300000000000000000e+01
8.503400002502132793e+02	-9.742990229538861513e-01	4.126107766181910108e-01	-8.988953819006098023e-01	4.900000000000000000e+01
8.511600002504593476e+02	-1.116661836847256950e+00	3.954506658664378449e-01	-7.898670936157285993e-01	3.500000000000000000e+01
8.519800002507054160e+02	-9.965338899195863576e-01	4.786866735251642524e-01	-9.701871868865907800e-01	3.200000000000000000e+01
8.528000002509372734e+02	-9.998886947252820789e-01	3.801627982456494692e-01	-5.806901905979460210e-01	3.200000000000000000e+01
8.536200002511833418e+02	-9.001789557578376844e-01	4.314014428721613115e-01	-6.819476998763347453e-01	4.300000000000000000e+01
8.544400002514294101e+02	-1.087438904836655951e+00	4.649234501011463294e-01	-6.528393882737377751e-01	3.800000000000000000e+01
8.552600002516612676e+02	-9.605859812963402078e-01	4.171172434018757258e-01	-8.724164078800971112e-01	4.500000000000000000e+01
8.560800002519073360e+02	-1.045786153544526087e+00	4.471689731155059633e-01	-7.224278397826280340e-01	5.500000000000000000e+01
8.569000002521534043e+02	-7.762259833320932501e-01	4.290449074078637182e-01	-7.933538238876236548e-01	2.100000000000000000e+01
8.577200002523852618e+02	-1.003368013330561581e+00	5.730100483955240520e-01	-8.239482828192250530e-01	3.600000000000000000e+01
8.585400002526313301e+02	-9.541014850232265587e-01	2.943366921342018827e-01	-6.949657221444667243e-01	4.300000000000000000e+01
8.593600002528773985e+02	-9.697614015043747315e-01	3.482403780557277173e-01	-7.956402043937833568e-01	3.000000000000000000e+01
8.601800002531092559e+02	-9.313288806702963996e-01	2.315900061179227976e-01	-7.260517528848922097e-01	3.500000000000000000e+01
8.610000002533553243e+02	-9.862417734815238646e-01	4.174848995822344477e-01	-7.764290056684077790e-01	3.200000000000000000e+01
8.618200002536013926e+02	-1.076471999977918870e+00	3.739942455183822290e-01	-6.668291222569866505e-01	3.200000000000000000e+01
8.626400002538332501e+02	-9.939965564510266915e-01	3.622114575218162713e-01	-7.271835112354416708e-01	3.000000000000000000e+01
8.634600002540793184e+02	-1.020890545957417572e+00	4.555293110190241634e-01	-6.786239309543224962e-01	3.900000000000000000e+01
8.642800002543253868e+02	-9.814938972946976037e-01	3.368190420296883758e-01	-8.098814402327096929e-01	4.800000000000000000e+01
8.651000002545572443e+02	-1.037768885424775078e+00	4.168983137399457917e-01	-8.816076575148619199e-01	4.800000000000000000e+01
8.659200002548033126e+02	-9.527720752669388560e-01	2.281863294784436391e-01	-8.339169018260830235e-01	3.700000000000000000e+01
8.667400002550493809e+02	-1.320046100979993753e+00	1.624552257536926447e-01	-6.054716405702729176e-01	2.200000000000000000e+01
8.675600002552812384e+02	-1.023635466407807115e+00	4.080835718895201580e-01	-7.351629792019420684e-01	2.600000000000000000e+01
8.683800002555273068e+02	-9.992612000637315361e-01	3.670418530457233430e-01	-7.548886135412007370e-01	4.200000000000000000e+01
8.692000002557733751e+02	-9.518706458551555727e-01	3.184013724517313904e-01	-8.063747608702049874e-01	3.800000000000000000e+01
8.700200002560052326e+02	-9.360483694285655076e-01	2.762882724916728705e-01	-8.578723401017400718e-01	3.000000000000000000e+01
8.708400002562513009e+02	-9.441747486201883532e-01	4.465841679907924799e-01	-7.592213046003748467e-01	3.400000000000000000e+01
8.716600002564973693e+02	-8.964658190443124397e-01	2.406390359604735352e-01	-9.801129929977774324e-01	4.400000000000000000e+01
8.724800002567292267e+02	-9.378319934446288642e-01	1.501893246903911461e-01	-7.998043316294456417e-01	4.600000000000000000e+01
8.733000002569752951e+02	-9.630527501057457584e-01	4.400306438010161969e-01	-8.405931329040723377e-01	2.800000000000000000e+01
8.741200002572213634e+02	-9.835500241389532050e-01	2.056184304887729297e-01	-8.512790470559199463e-01	4.200000000000000000e+01
8.749400002574532209e+02	-9.308089333514253383e-01	1.295936267745467774e-01	-7.506388605141940396e-01	3.600000000000000000e+01
8.757600002576992893e+02	-9.510925492541808524e-01	3.767111879363582716e-01	-8.900558334851238484e-01	3.800000000000000000e+01
8.765800002579453576e+02	-9.805633759414469353e-01	1.597058504565467274e-01	-8.206388605141956560e-01	4.400000000000000000e+01
8.774000002581772151e+02	-8.946968267674151321e-01	2.375700270553835480e-01	-8.105931329040716449e-01	4.500000000000000000e+01
8.782200002584232834e+02	-9.614897638281441061e-01	2.842376227662413157e-01	-9.486039818637124199e-01	5.200000000000000000e+01
8.790400002586693518e+02	-9.772456649832896858e-01	3.540490582544428833e-01	-9.993470555282146783e-01	3.000000000000000000e+01
8.798600002589012092e+02	-8.899607941995242300e-01	2.773131330386604532e-01	-9.115648446191899623e-01	4.000000000000000000e+01
8.806800002591472776e+02	-9.328617001691235089e-01	3.254995310407018394e-01	-8.729138091178252346e-01	4.600000000000000000e+01
8.815000002593933459e+02	-8.969664675643116425e-01	2.642580569531212120e-01	-9.258975356783634147e-01	5.000000000000000000e+01
8.823200002596252034e+02	-9.053039052994513725e-01	2.516190941141438486e-01	-9.899215653692055028e-01	3.900000000000000000e+01
8.831400002598712717e+02	-7.983683825722067695e-01	6.142474697273669904e-02	-1.022230809680427122e+00	3.300000000000000000e+01
8.839600002601173401e+02	-8.410517996188815459e-01	2.728348139731906485e-01	-1.023625501789185321e+00	3.800000000000000000e+01
8.847800002603491976e+02	-7.863259362939594155e-01	4.295184449418805173e-01	-8.748944429701035475e-01	3.500000000000000000e+01
8.856000002605952659e+02	-8.748199646369023696e-01	2.581247813605997976e-01	-1.004768692042265599e+00	4.500000000000000000e+01
8.864200002608413342e+02	-9.511023347801454975e-01	2.335186983253656479e-01	-9.340256183777637666e-01	2.600000000000000000e+01
8.872400002610731917e+02	-9.203723641913832410e-01	3.286138054997316260e-01	-9.334540232512238411e-01	2.600000000000000000e+01
8.880600002613192601e+02	-9.224590209432541599e-01	2.992311874232633784e-01	-1.033671229399308444e+00	4.200000000000000000e+01
8.888800002615653284e+02	-9.342424779764719744e-01	3.004442679181984488e-01	-1.055294559558682455e+00	3.300000000000000000e+01
8.897000002617971859e+02	-1.066461842228857648e+00	2.532845580756450943e-01	-7.456375166346065342e-01	3.000000000000000000e+01
8.905200002620432542e+02	-1.273678633762294510e+00	-6.609382746439607104e-02	-9.045972135043029994e-01	2.200000000000000000e+01
8.913400002622893226e+02	-9.076143755170775762e-01	1.976557287548601494e-01	-8.937512527170237142e-01	3.700000000000000000e+01
8.921600002625211800e+02	-8.015565398662580776e-01	5.070516656845711623e-01	-8.633854318360381086e-01	2.800000000000000000e+01
8.929800002627672484e+02	-9.155584732715098539e-01	2.379056534464396577e-01	-7.714877360159246855e-01	3.400000000000000000e+01
8.938000002630133167e+02	-1.035148062004534353e+00	6.181181053770856693e-02	-6.404131371780303894e-01	2.600000000000000000e+01
8.946200002632451742e+02	-8.201147580342151855e-01	-1.969312562229319497e-02	-7.104817285932139015e-01	2.900000000000000000e+01
8.954400002634912425e+02	-7.419302568361949568e-01	1.057505504645703809e-01	-8.004474328856221454e-01	3.500000000000000000e+01
8.962600002637373109e+02	-7.738275621488632794e-01	1.635048886065391116e-01	-8.393728340477282224e-01	4.600000000000000000e+01
8.970800002639691684e+02	-9.613129769411195014e-01	3.754108389323782546e-01	-9.289498536540876650e-01	4.000000000000000000e+01
8.979000002642152367e+02	-8.259175266463358867e-01	2.287102941439478343e-01	-9.805960476185235919e-01	2.500000000000000000e+01
8.987200002644613051e+02	-8.943239669836593464e-01	3.463723602124986201e-01	-1.011636350748826185e+00	3.100000000000000000e+01
8.995400002646931625e+02	-9.294458732874524287e-01	4.141853845814900126e-01	-9.116592145538868763e-01	2.900000000000000000e+01
9.003600002649392309e+02	-8.435429210871348005e-01	2.342770994111660343e-01	-7.224251520234510338e-01	2.400000000000000000e+01
9.011800002651852992e+02	-1.191178248209844526e+00	3.539746636145899572e-01	-4.020593311424658367e-01	4.300000000000000000e+01
9.020000002654171567e+02	-8.754038903199159449e-01	5.893599297288787398e-01	-7.812476660627787339e-01	3.500000000000000000e+01
9.028200002656632250e+02	-8.161856281178820893e-01	3.153823572265714859e-01	-7.817621016766640452e-01	4.300000000000000000e+01
9.036400002659092934e+02	-8.605594185351925773e-01	1.781013573300711528e-01	-7.118878526045024913e-01	4.500000000000000000e+01
9.044600002661411509e+02	-1.006276123567026559e+00	1.382663627900555525e-01	-5.321507863627124024e-01	3.000000000000000000e+01
9.052800002663872192e+02	-8.971745555947840955e-01	3.010130708503631070e-01	-7.820021716298120040e-01	3.100000000000000000e+01
9.061000002666332875e+02	-9.778099582928128086e-01	3.379507314156953157e-01	-4.102073629324758386e-01	4.700000000000000000e+01
9.069200002668651450e+02	-9.037104788798693278e-01	3.755144336184841336e-01	-8.099672929793300113e-01	4.000000000000000000e+01
9.077400002671112134e+02	-8.258891429199302081e-01	1.975839646356902790e-01	-7.022308096804277255e-01	4.600000000000000000e+01
9.085600002673572817e+02	-9.360732192966736420e-01	1.621040737601937565e-01	-3.838884355473926036e-01	4.200000000000000000e+01
9.093800002675891392e+02	-9.637591728680838798e-01	4.615925932797821929e-01	-6.742313926233176602e-01	3.700000000000000000e+01
9.102000002678352075e+02	-8.141024731981580942e-01	2.270605913259053921e-01	-7.155803571219525594e-01	4.100000000000000000e+01
9.110200002680812759e+02	-1.026259088137607023e+00	1.240737715509041550e-01	-2.569864811332411847e-01	5.200000000000000000e+01
9.118400002683131333e+02	-8.271157720187503060e-01	2.123138149445580325e-01	-7.079696247508895368e-01	3.900000000000000000e+01
9.126600002685592017e+02	-1.084416113572000739e+00	1.584311203252966038e-01	-2.188727450508229921e-01	4.200000000000000000e+01
9.134800002687910592e+02	-7.842276048875156391e-01	2.638160929741530936e-01	-4.701302543292111835e-01	1.900000000000000000e+01
9.143000002690371275e+02	-9.347254176074919485e-01	1.344935672041600583e-01	-2.907132813582826714e-01	3.100000000000000000e+01
9.151200002692831958e+02	-8.813976083170516063e-01	2.130902688926070709e-01	-5.392042702242170193e-01	3.500000000000000000e+01
9.159400002695150533e+02	-8.390714545430846272e-01	1.372351129175939377e-01	-8.187584260255160729e-01	4.400000000000000000e+01
9.167600002697611217e+02	-9.232539931966705637e-01	2.371083581645372362e-01	-6.898901843760647523e-01	4.400000000000000000e+01
9.175800002700071900e+02	-9.829485462659057760e-01	-3.152424529287856103e-02	-4.407018494557517485e-01	3.500000000000000000e+01
9.184000002702390475e+02	-7.975390313608023973e-01	2.295733970161002446e-01	-7.106789856506896541e-01	2.900000000000000000e+01
9.192200002704851158e+02	-8.298548547778565876e-01	3.101581014055945218e-01	-7.801531181342737931e-01	4.100000000000000000e+01
9.200400002707311842e+02	-8.104860537782023755e-01	2.497196380002044691e-01	-8.300616629140264990e-01	2.800000000000000000e+01
9.208600002709630417e+02	-9.032362539987097705e-01	1.724081268331865147e-01	-5.396958420330406625e-01	4.400000000000000000e+01
9.216800002712091100e+02	-8.877714742181197494e-01	3.374067661023083531e-01	-7.892842935419324135e-01	3.100000000000000000e+01
9.225000002714551783e+02	-8.195564338066532173e-01	4.750801549719660954e-01	-6.193071573469941526e-01	3.000000000000000000e+01
9.233200002716870358e+02	-8.665327816946941653e-01	1.726462633290708482e-01	-7.094786358849551888e-01	4.700000000000000000e+01
9.241400002719331042e+02	-8.665845344715918941e-01	2.536158127393903783e-01	-7.001988457443966141e-01	4.100000000000000000e+01
9.249600002721791725e+02	-8.495668211330382746e-01	2.634967633915934471e-01	-8.215135145354386381e-01	3.200000000000000000e+01
9.257800002724110300e+02	-8.298067441750873741e-01	2.024523065785750475e-01	-8.121308372721016688e-01	3.900000000000000000e+01
9.266000002726570983e+02	-1.084425548622746760e+00	8.234825865412886969e-02	-3.919593587341392293e-01	4.800000000000000000e+01
9.274200002729031667e+02	-9.117612813427307117e-01	2.270495003062009687e-01	-6.815478102430310159e-01	3.900000000000000000e+01
9.282400002731350241e+02	-8.777107023748129677e-01	2.795199164364277067e-01	-7.217764482936468440e-01	5.300000000000000000e+01
9.290600002733810925e+02	-8.586288232179946078e-01	2.605141991583082017e-01	-8.422680201024705937e-01	4.500000000000000000e+01
9.298800002736271608e+02	-8.790939995928717110e-01	2.080248362618952740e-01	-8.027138643011726415e-01	3.500000000000000000e+01
9.307000002738590183e+02	-8.509874103648513710e-01	1.992342002368516773e-01	-8.932282999150591429e-01	4.100000000000000000e+01
9.315200002741050866e+02	-8.200652835570849675e-01	1.494579006074339134e-01	-7.941542840200526143e-01	4.400000000000000000e+01
9.323400002743511550e+02	-8.061004149220565296e-01	2.012564996028274322e-01	-8.049202214896169494e-01	4.400000000000000000e+01
9.331600002745830125e+02	-8.427752703466921957e-01	2.394360555878662922e-01	-1.005297474273133318e+00	4.700000000000000000e+01
9.339800002748290808e+02	-8.769525222881320303e-01	2.471079381496430472e-01	-7.758347736920812032e-01	5.200000000000000000e+01
9.348000002750751491e+02	-8.528793294522891699e-01	1.561665638598341843e-01	-7.560977074502899242e-01	3.500000000000000000e+01
9.356200002753070066e+02	-9.558813471627090053e-01	1.284291231253540388e-01	-6.862120264755979804e-01	4.100000000000000000e+01
9.364400002755530750e+02	-9.399316298975577411e-01	1.797967345691091623e-01	-6.965321197464611203e-01	3.500000000000000000e+01
9.372600002757991433e+02	-9.111843208616576817e-01	1.640749572414179625e-02	-4.973437848261470506e-01	3.000000000000000000e+01
9.380800002760310008e+02	-9.701621795546806482e-01	1.044213628429204732e-01	-5.275266952666406439e-01	4.100000000000000000e+01
9.389000002762770691e+02	-9.772607341792571845e-01	1.956719980858636632e-01	-5.673437848261464467e-01	2.900000000000000000e+01
9.397200002765231375e+02	-1.169487622406858662e+00	1.100979182485986030e-01	-2.169779639451610009e-01	3.800000000000000000e+01
9.405400002767549950e+02	-9.160202663232190901e-01	1.983663070442318599e-01	-3.361205712553516634e-01	3.700000000000000000e+01
9.413600002770010633e+02	-8.923113983807056115e-01	1.481331190304828738e-01	-5.363949369160918579e-01	4.000000000000000000e+01
9.421800002772471316e+02	-1.036030873909421501e+00	-3.694071667572629281e-02	-5.464749602338061507e-01	3.500000000000000000e+01
9.430000002774789891e+02	-1.061766004367477478e+00	1.865340516862588061e-01	-2.959833884249825076e-01	3.100000000000000000e+01
9.438200002777250575e+02	-1.022201790291855872e+00	5.438783492547116794e-02	-3.954117932984413386e-01	2.700000000000000000e+01
9.446400002779711258e+02	-1.001539384158846246e+00	1.988533696906067405e-01	-5.042228754352375830e-01	3.900000000000000000e+01
9.454600002782029833e+02	-9.107600756010612031e-01	2.442051325477123669e-01	-7.247487429516557000e-01	2.800000000000000000e+01
9.462800002784490516e+02	-9.747733550648405298e-01	2.697367011730307240e-01	-7.260062522300430032e-01	3.800000000000000000e+01
9.471000002786951200e+02	-1.008088997550121491e+00	2.973399841287509560e-01	-7.264406645262138085e-01	4.200000000000000000e+01
9.479200002789269774e+02	-8.817490703398327412e-01	2.728720076072370659e-01	-8.166235749667065669e-01	3.900000000000000000e+01
9.487400002791730458e+02	-1.237386857356593595e+00	1.658930977224208902e-01	-3.969779639451607167e-01	3.800000000000000000e+01
9.495600002794191141e+02	-1.064128084262396357e+00	2.078028321584888261e-01	-4.867950535046690064e-01	4.600000000000000000e+01
9.503800002796509716e+02	-9.087987790911746799e-01	1.956702784099704218e-01	-7.165549835515223620e-01	2.700000000000000000e+01
9.512000002798970399e+02	-1.067744791725484532e+00	3.793078385595727298e-01	-4.967493258945454571e-01	3.400000000000000000e+01
9.520200002801431083e+02	-1.059870882999014441e+00	2.559095749184443491e-01	-4.969322363350388017e-01	4.200000000000000000e+01
9.528400002803749658e+02	-9.871145226365705128e-01	4.026433068158290496e-01	-6.976981738046026393e-01	2.800000000000000000e+01
9.536600002806210341e+02	-1.143371144491101887e+00	2.482591204264501528e-01	-4.289099554728670327e-01	2.400000000000000000e+01
9.544800002808671024e+02	-1.050359744313130506e+00	2.326594708228668651e-01	-5.988870916678052936e-01	4.500000000000000000e+01
9.553000002810989599e+02	-9.601937992940747790e-01	2.800766534690026788e-01	-5.787956364475590476e-01	4.100000000000000000e+01
9.561200002813450283e+02	-1.050588384837855216e+00	2.217243783972833171e-01	-4.388299321551505372e-01	3.200000000000000000e+01
9.569400002815910966e+02	-1.146235573524837292e+00	2.562883778001889823e-01	-1.982011775159575606e-01	3.500000000000000000e+01
9.577600002818229541e+02	-1.212059417570529263e+00	1.388575708189456748e-01	-2.772180338983085690e-01	3.000000000000000000e+01
9.585800002820690224e+02	-9.872677232992614904e-01	1.737105134583032395e-01	-5.772980572160237855e-01	3.500000000000000000e+01
9.594000002823150908e+02	-1.023160347017093130e+00	2.118186828892163476e-01	-9.832692844379575803e-02	2.700000000000000000e+01
9.602200002825469483e+02	-1.069149917173280784e+00	1.276278374323673859e-01	-1.187384769349053570e-01	4.300000000000000000e+01
9.610400002827930166e+02	-1.038324196696169821e+00	1.194371988361808690e-01	6.167307155620438408e-02	4.300000000000000000e+01
9.618600002830390849e+02	-1.174801512458724773e+00	1.311777352713683342e-01	-7.972539465341377252e-03	4.300000000000000000e+01
9.626800002832709424e+02	-1.029280351448495168e+00	2.640685931210242643e-01	-2.477553333172561878e-01	3.200000000000000000e+01
9.635000002835170108e+02	-1.079713404686216904e+00	3.846851696676587551e-01	-1.277553333172560812e-01	3.700000000000000000e+01
9.643200002837630791e+02	-1.183842657808767740e+00	2.131353487782874367e-01	-2.183154965412654747e-01	3.800000000000000000e+01
9.651400002839949366e+02	-9.775591424153731168e-01	2.068460162112977230e-01	-4.892529125487916630e-01	3.900000000000000000e+01
9.659600002842410049e+02	-1.081769239769680979e+00	1.992372589606787869e-01	-5.104303985094640339e-01	2.900000000000000000e+01
9.667800002844870733e+02	-1.059685932975053646e+00	1.602910038417562077e-01	-4.307504917803255395e-01	3.800000000000000000e+01
9.676000002847189307e+02	-1.179072504845425584e+00	2.345697345600861183e-01	-3.001331690436632726e-01	3.400000000000000000e+01
9.684200002849649991e+02	-1.059261636576241727e+00	2.730693374893853331e-01	-6.298245076753303806e-01	2.600000000000000000e+01
9.692400002852110674e+02	-1.158303449749777059e+00	1.953966532329545203e-01	-2.704989899246488250e-01	4.300000000000000000e+01
9.700600002854429249e+02	-1.196315896645344878e+00	1.307980066703464672e-01	-2.606361727550172702e-01	3.400000000000000000e+01
9.708800002856889932e+02	-1.102173665631887900e+00	3.940402088719316964e-01	-3.897673481626773295e-01	3.800000000000000000e+01
9.717000002859350616e+02	-1.097635124158308884e+00	4.458505404437502762e-01	-7.193786634766299315e-01	3.300000000000000000e+01
9.725200002861669191e+02	-1.144375678613677394e+00	3.404370172166224506e-01	-5.104303985094640339e-01	3.800000000000000000e+01
9.733400002864129874e+02	-1.119820653671766308e+00	2.603947444166543335e-01	-6.010591531486575434e-01	4.900000000000000000e+01
9.741600002866590557e+02	-1.143796363305753516e+00	2.794470890720646139e-01	-3.813449507119281989e-01	3.000000000000000000e+01
9.749800002868909132e+02	-1.083331578663074168e+00	2.737849800933851441e-01	-3.513335188093966721e-01	3.800000000000000000e+01
9.758000002871369816e+02	-1.035807162567952133e+00	1.542931957939863707e-01	-5.109791298309422913e-01	3.400000000000000000e+01
9.766200002873830499e+02	-1.009869200982095094e+00	3.417155058682652680e-01	-6.011849040764962737e-01	3.300000000000000000e+01
9.774400002876149074e+02	-1.047955558455612390e+00	2.581673131693769108e-01	-6.116307482751981439e-01	3.600000000000000000e+01
9.782600002878609757e+02	-1.202791226055303753e+00	2.079531059403549875e-01	-4.016307482751972913e-01	4.000000000000000000e+01
9.790800002881070441e+02	-1.302979654088233019e+00	2.637426590268390214e-01	-2.918136587156903161e-01	4.200000000000000000e+01
9.799000002883389016e+02	-1.242792788886568189e+00	2.475107248362746759e-01	-2.222137753042696673e-01	3.900000000000000000e+01
9.807200002885849699e+02	-1.197044674400721931e+00	1.495316401051880462e-01	-2.618593863258142918e-01	4.400000000000000000e+01
9.815400002888310382e+02	-1.135472159089761846e+00	2.887335096198242468e-01	-4.916536120802597054e-01	3.800000000000000000e+01
9.823600002890628957e+02	-1.121949029602166803e+00	1.977299566041885726e-01	-3.420422967663068192e-01	3.700000000000000000e+01
9.831800002893089641e+02	-1.175688788489821945e+00	3.391092969711202443e-01	-5.525795961852546512e-01	2.900000000000000000e+01
9.840000002895550324e+02	-1.168237212882122122e+00	3.405119051986851275e-01	-4.130940317991402821e-01	3.500000000000000000e+01
9.848200002897868899e+02	-1.126020398975168035e+00	2.822079488537099223e-01	-4.836541950231501019e-01	4.900000000000000000e+01
9.856400002900329582e+02	-1.162072266302892842e+00	3.015188917369435728e-01	-3.745001558104288364e-01	2.800000000000000000e+01
9.864600002902790266e+02	-1.149629625522589293e+00	2.207676933289057786e-01	-2.648774085939455958e-01	3.100000000000000000e+01
9.872800002905108840e+02	-1.237096915716314527e+00	2.570980691783901761e-01	-2.046716343483909739e-01	2.700000000000000000e+01
9.881000002907569524e+02	-1.249570557608187471e+00	2.470772944284291839e-01	-1.437456502433960281e-01	3.100000000000000000e+01
9.889200002910030207e+02	-1.480893310014089082e+00	2.532639514603154396e-01	5.671162585783662280e-02	2.100000000000000000e+01
9.897400002912348782e+02	-1.116366938258675390e+00	1.866980704329286311e-01	5.716890195906820793e-02	2.900000000000000000e+01
9.905600002914809465e+02	-1.167759350464198320e+00	2.657648334033915205e-01	-1.020194329612449380e-01	2.300000000000000000e+01
9.913800002917270149e+02	-1.191871819097510610e+00	2.653019615534368825e-01	-1.310134255385344559e-01	3.100000000000000000e+01
9.922000002919588724e+02	-1.176387044313013774e+00	2.877218465942910086e-01	-1.804189666069326847e-01	2.800000000000000000e+01
9.930200002922049407e+02	-1.165565475880416813e+00	3.820463251312347097e-01	-2.996169050570074432e-02	1.800000000000000000e+01
9.938400002924510090e+02	-1.247421200109329220e+00	3.166346488122258052e-01	3.087283837904752914e-02	3.300000000000000000e+01
9.946600002926828665e+02	-1.251136792367574913e+00	3.280473347641432724e-01	-1.475152633641085842e-01	2.500000000000000000e+01
9.954800002929289349e+02	-1.144105672367167870e+00	3.978699071480633620e-01	6.378797352440201962e-02	2.200000000000000000e+01
9.963000002931750032e+02	-1.349366219167539072e+00	4.567912233516047138e-01	-2.358805013022058361e-01	2.700000000000000000e+01
9.971200002934068607e+02	-1.277369516456101195e+00	4.322058995054192110e-01	-1.761434350604131893e-01	3.300000000000000000e+01
9.979400002936529290e+02	-1.315409651034237015e+00	3.384952577989608358e-01	2.139823158674261094e-01	2.800000000000000000e+01
9.987600002938989974e+02	-1.154220836295611008e+00	3.499043102519188153e-01	1.344624557737192916e-01	4.100000000000000000e+01
9.995800002941308549e+02	-1.136725164094531948e+00	3.415914816133565068e-01	5.447388767624961048e-02	1.800000000000000000e+01
1.000400000294376923e+03	-1.386127359321694286e+00	3.164434953904340375e-01	-5.541179329844148072e-02	2.700000000000000000e+01
1.001220000294622992e+03	-1.314231453241120562e+00	3.020872231644986527e-01	-1.443257625580152137e-01	2.300000000000000000e+01
1.002040000294854849e+03	-1.309979963573002948e+00	4.993717152613648125e-01	-2.735369612833906672e-01	2.800000000000000000e+01
1.002860000295100917e+03	-1.237963935222726519e+00	3.110167617282790786e-01	-1.426224090809258271e-01	2.300000000000000000e+01
1.003680000295346986e+03	-1.260779097892843481e+00	3.011931969709955581e-01	-1.211133979468606015e-01	3.800000000000000000e+01
1.004500000295578843e+03	-1.334784940642446571e+00	2.875815241422472468e-01	-1.402217095494568966e-01	2.800000000000000000e+01
1.005320000295824912e+03	-1.385035244898890738e+00	3.683378246490995878e-01	-1.898215929608797481e-01	2.300000000000000000e+01
1.006140000296070980e+03	-1.241610990455047414e+00	3.489593851704455574e-01	-1.084383327546527553e-01	4.100000000000000000e+01
1.006960000296302837e+03	-1.386707035910156094e+00	6.289105082691399673e-01	-1.071808234762654521e-01	2.600000000000000000e+01
1.007780000296548906e+03	-1.234591186881043967e+00	3.125846090371311448e-01	-2.675009167471271709e-01	2.700000000000000000e+01
1.008600000296794974e+03	-1.100361495800484590e+00	2.817691031711540006e-01	-1.732943820916510447e-02	3.400000000000000000e+01
1.009420000297026832e+03	-1.173504280721658688e+00	4.030854990789798364e-01	2.404239009453057463e-02	3.100000000000000000e+01
1.010240000297272900e+03	-1.160634706231402191e+00	3.136182817364030484e-01	-2.650544896055366806e-01	2.200000000000000000e+01
1.011060000297518968e+03	-1.275111117722151022e+00	4.212258021310937295e-01	-2.252602638510907695e-01	2.400000000000000000e+01
1.011880000297750826e+03	-1.118730431168160067e+00	6.792910631246975584e-01	-6.057289718548535262e-01	3.800000000000000000e+01
1.012700000297996894e+03	-1.103976309660954058e+00	9.668726513691794366e-02	-1.062091117611467794e-01	2.400000000000000000e+01
1.013520000298242962e+03	-1.335773049554131120e+00	4.222195333518250493e-01	-1.668264344978096503e-01	3.100000000000000000e+01
1.014340000298474820e+03	-1.247685075073817984e+00	3.072382709684262636e-01	-1.364949093244165468e-01	3.100000000000000000e+01
1.015160000298720888e+03	-1.284687516318079759e+00	3.685349423996093776e-01	-2.055803571219527726e-01	3.000000000000000000e+01
1.015980000298952746e+03	-1.206269453764242883e+00	3.961119126705945348e-01	-3.441056416954788588e-01	3.400000000000000000e+01
1.016800000299198814e+03	-1.389316557269424379e+00	3.142476127972884115e-01	-2.725966305614129226e-01	3.300000000000000000e+01
1.017620000299444882e+03	-1.277213957931770949e+00	4.675877545979503225e-01	-1.315220317235175074e-01	3.400000000000000000e+01
1.018440000299676740e+03	-1.358728448532882993e+00	2.691346652873818357e-01	-1.199672929793287324e-01	3.300000000000000000e+01
1.019260000299922808e+03	-1.245980056277964820e+00	4.017476037674221345e-01	-2.289498536540879314e-01	3.100000000000000000e+01
1.020080000300168876e+03	-1.197661954774591919e+00	4.276957750093970390e-01	-1.184697137477925821e-01	2.600000000000000000e+01
1.020900000300400734e+03	-1.103739652933121818e+00	2.515262328329050945e-01	-2.832109901489321402e-02	1.900000000000000000e+01
1.021720000300646802e+03	-1.177714284280170887e+00	4.134147766833358162e-01	-4.710931734662793247e-02	3.400000000000000000e+01
1.022540000300892871e+03	-1.258979272987637898e+00	3.693731703030636027e-01	-2.962633565593488782e-01	2.800000000000000000e+01
1.023360000301124728e+03	-1.242874897479072871e+00	4.240850779211626786e-01	-1.957946485555863703e-01	3.500000000000000000e+01
1.024180000301370910e+03	-1.230337807263634176e+00	3.657592845757235978e-01	-1.647772092303450009e-01	3.200000000000000000e+01
1.025000000301616865e+03	-1.241034626038725719e+00	3.573118621879913803e-01	-2.135882913671434125e-01	2.800000000000000000e+01
1.025820000301848722e+03	-1.365378183664923029e+00	4.946791200701667890e-01	-4.273089867733226299e-02	2.000000000000000000e+01
1.026640000302094904e+03	-1.379730058712201668e+00	2.382993727673436979e-01	-2.166773174196734431e-02	2.400000000000000000e+01
1.027460000302340859e+03	-1.404674241875074614e+00	4.551351827762033508e-01	-1.199072187522229882e-01	2.600000000000000000e+01
1.028280000302572716e+03	-1.210262642398912902e+00	4.899377710502115235e-01	-2.985582542535896167e-01	3.000000000000000000e+01
1.029100000302818898e+03	-1.279475191653638433e+00	4.369094548765346531e-01	-1.978723401017408179e-01	4.000000000000000000e+01
1.029920000303064853e+03	-1.241852793838713609e+00	3.495967412323537360e-01	-2.374722235131621062e-01	4.200000000000000000e+01
1.030740000303296711e+03	-1.256505182794896314e+00	4.118369981053078277e-01	-2.664090565777978981e-01	3.800000000000000000e+01
1.031560000303542893e+03	-1.306429468516043357e+00	3.798467672761702829e-01	-3.553687534474949672e-01	3.200000000000000000e+01
1.032380000303788847e+03	-1.212150339700436064e+00	3.576044225340169191e-01	-3.149457730538554046e-01	2.100000000000000000e+01
1.033200000304020705e+03	-1.278877173691366664e+00	4.373472072344704031e-01	-1.841912674868231292e-01	3.400000000000000000e+01
1.034020000304266887e+03	-1.177895075904647371e+00	3.233895079553299468e-01	-1.432538514792973672e-01	2.800000000000000000e+01
1.034840000304512841e+03	-1.021233481141255339e+00	6.340028491379072761e-01	-1.331395324539892400e-01	1.800000000000000000e+01
1.035660000304744699e+03	-1.223663418460901653e+00	2.532743629962617149e-01	6.940490863726722637e-03	2.500000000000000000e+01
1.036480000304990881e+03	-1.280342958732770597e+00	1.692402610148562303e-01	1.077978835535366997e-01	2.400000000000000000e+01
1.037300000305236836e+03	-1.174876808152077956e+00	1.582677159296892455e-01	3.839234248513889725e-02	3.700000000000000000e+01
1.038120000305468693e+03	-1.203595612344265930e+00	1.274616532575620909e-01	-6.124183663387583465e-02	4.000000000000000000e+01
1.038940000305714875e+03	-1.184705961539560093e+00	1.617099134950628070e-01	3.953553273821963643e-02	3.500000000000000000e+01
1.039760000305960830e+03	-1.348985211042649013e+00	2.858462984238983040e-01	-1.201329420883885390e-01	2.500000000000000000e+01
1.040580000306192687e+03	-1.204403888754963958e+00	3.182839057121320536e-01	-2.297899850124638377e-01	2.400000000000000000e+01
1.041400000306438869e+03	-1.183925574937269687e+00	1.779457019207590918e-01	-2.921838988592462272e-02	2.600000000000000000e+01
1.042220000306684824e+03	-1.157820898925738362e+00	4.279687824322664369e-01	1.810481341848912962e-03	2.700000000000000000e+01
1.043040000306916681e+03	-1.057872001221873859e+00	3.436148373637983866e-01	1.137996323822072497e-01	2.900000000000000000e+01
1.043860000307162863e+03	-8.774744552478956905e-01	4.385939051951162071e-01	7.552584966435826885e-02	2.300000000000000000e+01
1.044680000307408818e+03	-1.015290768464048199e+00	3.373555613485912374e-01	-4.304516251929157988e-02	3.000000000000000000e+01
1.045500000307640676e+03	-1.050794108817388661e+00	2.534332723491417028e-01	-2.821534741218894027e-01	3.100000000000000000e+01
1.046320000307886858e+03	-1.019496973520364946e+00	2.562989822515469029e-01	-1.814218323599181559e-01	2.100000000000000000e+01
1.047140000308132812e+03	-9.463844846474032124e-01	2.508370197629119502e-01	4.985854072353212985e-02	2.700000000000000000e+01
1.047960000308364670e+03	-1.004682381499673482e+00	3.709889473969596452e-01	-1.378665106728380607e-01	3.100000000000000000e+01
1.048780000308610852e+03	-9.893683824211869648e-01	3.210985541896675954e-01	-6.633463573371134459e-02	2.000000000000000000e+01
1.049600000308856806e+03	-1.070921963053560688e+00	3.370657604923259498e-01	-1.552600368958172439e-01	3.300000000000000000e+01
1.050420000309088664e+03	-9.309497187355937342e-01	4.277188801465534596e-01	-2.929164968770017197e-01	3.100000000000000000e+01
1.051240000309334846e+03	-8.893633482399430079e-01	2.866281543670261556e-01	-2.214760771581207877e-01	3.800000000000000000e+01
1.052060000309580801e+03	-9.011008469069281546e-01	2.034793509709018622e-01	-1.295783813380078087e-01	3.200000000000000000e+01
1.052880000309812658e+03	-9.797435560492608886e-01	1.880009245353022607e-01	-1.967889971204925814e-01	2.900000000000000000e+01
1.053700000310058840e+03	-1.004205244125522256e+00	1.353364398804757229e-01	-7.526855408389554469e-02	2.900000000000000000e+01
1.054520000310304795e+03	-9.739943916082971498e-01	2.291814043497701903e-01	-1.043197061738387887e-01	3.600000000000000000e+01
1.055340000310536652e+03	-9.238140240373944323e-01	1.706817645830795982e-01	-1.328907183574887796e-01	2.600000000000000000e+01
1.056160000310782834e+03	-9.819910642428411052e-01	2.073066769935643094e-01	-3.164464098163133343e-02	2.800000000000000000e+01
1.056980000311028789e+03	-1.255887410412714900e+00	8.500464563518761452e-02	2.299901210802728357e-01	2.300000000000000000e+01
1.057800000311260646e+03	-8.193490736747754966e-01	1.832961074528149936e-01	7.232222919655661997e-02	2.100000000000000000e+01
1.058620000311506828e+03	-8.801194294660739104e-01	1.762281659866715700e-01	-4.168176726487615724e-03	3.200000000000000000e+01
1.059440000311752783e+03	-9.600728640087652366e-01	2.895685055100472027e-01	-5.200754714816557822e-02	2.800000000000000000e+01
1.060260000311984641e+03	-1.045527512513427126e+00	2.290317771381076284e-01	2.687212640381542172e-02	2.900000000000000000e+01
1.061080000312230823e+03	-1.142088819909790942e+00	1.764559879566220957e-01	-8.393953867587189421e-02	2.900000000000000000e+01
1.061900000312476777e+03	-9.784024686023400363e-01	2.736576746095487067e-01	1.675780737850729452e-02	3.300000000000000000e+01
1.062720000312708635e+03	-1.104886470832283862e+00	2.175344634611136030e-01	1.260490294215967921e-01	2.800000000000000000e+01
1.063540000312954817e+03	-9.102108906494095208e-01	4.815630851744572283e-01	-2.741681767264871894e-01	3.400000000000000000e+01
1.064360000313200771e+03	-9.306312944649555163e-01	2.468927075283708916e-01	-2.432421926214924923e-01	3.200000000000000000e+01
1.065180000313432629e+03	-8.986239391562413914e-01	3.246713728641275054e-01	-4.025219827620514224e-01	2.300000000000000000e+01
1.066000000313678811e+03	-9.521294957452575147e-01	2.726813353921571093e-01	-3.027391889101371802e-01	2.800000000000000000e+01
1.066820000313924766e+03	-9.610704575340278666e-01	1.735144599079774252e-01	-7.277348461772970012e-02	2.300000000000000000e+01
1.067640000314156623e+03	-1.036151661734958651e+00	2.746407878152687942e-01	-1.206242869419389407e-01	2.100000000000000000e+01
1.068460000314402805e+03	-1.176637625648030649e+00	2.807830659578911536e-01	-6.656596154350413741e-02	2.400000000000000000e+01
1.069280000314648760e+03	-8.270494381246855653e-01	2.373787426605247219e-01	1.362577183816036097e-01	3.400000000000000000e+01
1.070100000314880617e+03	-8.426294391411417450e-01	2.210118467794330854e-01	-9.182172199322113926e-02	2.200000000000000000e+01
1.070920000315126799e+03	-1.024043772203430791e+00	1.830982728224483935e-01	9.835903873744555881e-03	3.700000000000000000e+01
1.071740000315372754e+03	-9.642235758231798570e-01	4.078834436212943615e-01	2.056754563571594474e-02	3.000000000000000000e+01
1.072560000315604611e+03	-9.766701857683592891e-01	3.097669972434218266e-01	-7.808348986564883631e-02	2.900000000000000000e+01
1.073380000315850793e+03	-9.340258222566468760e-01	4.615621196734771559e-01	9.303683658236927556e-02	3.900000000000000000e+01
1.074200000316096748e+03	-1.085589152308841676e+00	4.169204749697854595e-01	-7.386143811270784454e-03	2.800000000000000000e+01
1.075020000316328606e+03	-1.079396184208064824e+00	3.098820650776481500e-01	-1.581749450858964678e-01	3.600000000000000000e+01
1.075840000316574788e+03	-1.055699081213628432e+00	3.995257774735350154e-01	-9.814064937830302426e-02	3.700000000000000000e+01
1.076660000316820742e+03	-1.108958341997833941e+00	3.717610305035456975e-01	-3.787771562009645265e-02	3.600000000000000000e+01
1.077480000317052600e+03	-1.045587902319734752e+00	4.661023847050600466e-01	-2.669631634176310442e-01	2.900000000000000000e+01
1.078300000317298782e+03	-1.109060925044200729e+00	4.085907717641106274e-01	-1.155570394063429873e-01	3.500000000000000000e+01
1.079120000317544736e+03	-1.099918906909095995e+00	3.258676800500772686e-01	7.650070304920131292e-02	3.300000000000000000e+01
1.079940000317776594e+03	-1.048330245618625867e+00	3.603714603471708244e-01	3.015891185905772431e-02	3.400000000000000000e+01
1.080760000318022776e+03	-1.050591594354589375e+00	4.229002703155018139e-01	-1.964801087968854887e-01	2.800000000000000000e+01
1.081580000318268731e+03	-1.099305729534954423e+00	3.813505858970387408e-01	1.571481648902839368e-02	2.000000000000000000e+01
1.082400000318500588e+03	-1.010837709154298381e+00	2.674472014261937147e-01	5.872140685462934329e-02	2.500000000000000000e+01
1.083220000318746770e+03	-1.047920584975290836e+00	3.208718838949913277e-01	1.012364254114048734e-01	2.300000000000000000e+01
1.084040000318992725e+03	-1.055029176544771019e+00	3.566214540391428045e-01	3.328463574542084302e-03	2.500000000000000000e+01
1.084860000319224582e+03	-1.011115962955621228e+00	2.322016438821812301e-01	9.622073491483451591e-02	3.300000000000000000e+01
1.085680000319470764e+03	-1.027857239266705136e+00	3.717100285023100525e-01	-7.153861218912727082e-02	3.400000000000000000e+01
1.086500000319716719e+03	-1.025553973309435207e+00	2.157942009496984781e-01	6.914730196271889895e-02	2.400000000000000000e+01
1.087320000319948576e+03	-9.871557001617929927e-01	2.779036720455216880e-01	7.958171425888949102e-02	2.400000000000000000e+01
1.088140000320194758e+03	-8.586888823514478020e-01	3.881433883250196004e-01	7.181093525239656827e-02	1.800000000000000000e+01
1.088960000320440713e+03	-7.889001191461986195e-01	4.225580497943113301e-01	-2.054911357503339531e-01	2.500000000000000000e+01
1.089780000320672571e+03	-1.005006306656035520e+00	2.322967977041869858e-01	1.490898083824454545e-02	2.800000000000000000e+01
1.090600000320918753e+03	-1.058713761738424353e+00	2.372750965877976626e-01	-4.419933076435444974e-02	1.700000000000000000e+01
1.091420000321164707e+03	-1.039537119966155387e+00	2.360744901811138163e-01	7.800702642409085286e-02	1.600000000000000000e+01
1.092240000321396565e+03	-1.039948821118422018e+00	2.236656862127404111e-01	2.087043724784694021e-01	2.200000000000000000e+01
1.093060000321642747e+03	-1.057038318365812302e+00	1.489213289073560986e-01	1.804420216631514862e-01	2.500000000000000000e+01
1.093880000321888701e+03	-9.621803132725403884e-01	1.110538534677090183e-01	1.837801372021452551e-01	2.600000000000000000e+01
1.094700000322120559e+03	-1.113885876801631980e+00	2.008478187244442381e-01	3.263637471741072105e-01	1.900000000000000000e+01
1.095520000322366741e+03	-1.101475247119847012e+00	1.670737590508366566e-01	2.068896146905236932e-01	3.100000000000000000e+01
1.096340000322612696e+03	-1.099485509212879464e+00	2.754575775595000664e-01	2.379642135284187887e-01	2.000000000000000000e+01
1.097160000322844553e+03	-1.095879821425178591e+00	2.092216307329586300e-01	4.925601851439953549e-02	2.800000000000000000e+01
1.097980000323090735e+03	-1.163656196790142872e+00	2.797476800954008525e-01	-1.012665874893681206e-02	2.000000000000000000e+01
1.098800000323336690e+03	-1.184203453237586245e+00	2.594690922081142048e-01	-2.902867053843678491e-01	2.200000000000000000e+01
1.099620000323568547e+03	-1.160897243528129508e+00	2.114555668290876156e-01	-2.121386735943575630e-01	1.400000000000000000e+01
1.100440000323814729e+03	-1.108103715282329205e+00	1.951409564571768840e-01	-2.846651240536655081e-01	1.900000000000000000e+01
1.101260000324060684e+03	-1.080111241443372450e+00	1.044047202853555234e-01	-2.434419104828702274e-01	2.900000000000000000e+01
1.102080000324292541e+03	-1.220044127026771008e+00	5.283682440719061901e-02	-1.724473349626896024e-01	2.500000000000000000e+01
1.102900000324538723e+03	-1.099236204445983134e+00	1.099079907344027163e-01	-6.248163067028222883e-02	2.000000000000000000e+01
1.103720000324784678e+03	-1.091935628856656848e+00	1.899923779565213522e-01	-8.163566988300363647e-02	2.400000000000000000e+01
1.104540000325016535e+03	-1.112674598380166913e+00	2.059234882840890180e-01	-7.956649552492756072e-02	2.100000000000000000e+01
1.105360000325262718e+03	-1.015473564771866677e+00	1.660042553231626528e-01	-7.828846340245831925e-03	2.900000000000000000e+01
1.106180000325508672e+03	-1.103638729402948826e+00	1.239005210938799451e-01	-9.669708798969711694e-02	2.600000000000000000e+01
1.107000000325740530e+03	-1.095155166777676214e+00	1.899138268783993055e-01	9.469760411906058550e-02	2.700000000000000000e+01
1.107820000325986712e+03	-8.898472661576448672e-01	2.573385903692297916e-01	9.694968891762822949e-02	2.300000000000000000e+01
1.108640000326232666e+03	-9.480605950812091010e-01	2.440864484170752746e-01	1.085844509795332868e-01	2.700000000000000000e+01
1.109460000326464524e+03	-9.193846081483592059e-01	1.964137458691048721e-01	1.194875712794676303e-01	3.100000000000000000e+01
1.110280000326710706e+03	-9.486571619094235075e-01	3.790166244999646494e-01	-3.975792315349924166e-02	1.800000000000000000e+01
1.111100000326956661e+03	-9.371223797559515845e-01	2.665387140897159668e-01	1.502763725540923190e-01	2.800000000000000000e+01
1.111920000327188518e+03	-8.636516013559543126e-01	3.320708990567844410e-01	-2.842039055739586928e-02	2.300000000000000000e+01
1.112740000327434700e+03	-9.227447726336563960e-01	2.348749626751249764e-01	2.364878380067914065e-02	1.900000000000000000e+01
1.113560000327680655e+03	-8.900879300859827481e-01	1.960151635887363852e-01	-7.406483569316080207e-02	2.200000000000000000e+01
1.114380000327912512e+03	-9.101550776729041559e-01	2.060615387573605517e-02	1.486673890117007346e-01	1.900000000000000000e+01
1.115200000328158694e+03	-9.631387739646335433e-01	5.864826186147453768e-02	1.527714420202590517e-01	1.600000000000000000e+01
1.116020000328404649e+03	-1.016361590868932296e+00	1.389159209117707405e-01	5.845309757806749218e-02	2.200000000000000000e+01
1.116840000328636506e+03	-9.756849195923038565e-01	2.458309770557072227e-01	3.076234188928861357e-02	2.500000000000000000e+01
1.117660000328882688e+03	-1.020144161432295249e+00	2.559026731069593552e-01	2.228278492588575688e-02	2.300000000000000000e+01
1.118480000329128643e+03	-1.107801803349495628e+00	3.353092981049670129e-01	6.272862912458698759e-02	3.500000000000000000e+01
1.119300000329360500e+03	-1.180358157348617709e+00	1.996367968659100711e-01	1.120770106803306021e-01	1.700000000000000000e+01
1.120120000329606682e+03	-1.026565166623985448e+00	2.755058304133193303e-01	1.341804807459974214e-01	3.300000000000000000e+01
1.120940000329852637e+03	-1.016617039571475090e+00	3.634731209415171804e-01	7.882183317350399676e-02	2.500000000000000000e+01
1.121760000330084495e+03	-1.081607425121912769e+00	3.448390536816070551e-01	9.202276588212843222e-02	2.900000000000000000e+01
1.122580000330330677e+03	-1.148580339899151426e+00	3.474233534917843258e-01	1.630402052073698371e-01	1.300000000000000000e+01
1.123400000330562307e+03	-1.003077875126717089e+00	2.816761561294356397e-01	2.340576445326103538e-01	2.000000000000000000e+01
1.124220000330808489e+03	-1.085170944448268671e+00	3.569688481533646041e-01	1.667555735298797970e-01	1.700000000000000000e+01
1.125040000331054671e+03	-1.102947701844982475e+00	2.534428076276498132e-01	2.710311050763998253e-01	2.400000000000000000e+01
1.125860000331286301e+03	-1.052655271978562013e+00	3.496088313059004804e-01	2.147464733989101759e-01	2.000000000000000000e+01
1.126680000331532483e+03	-1.203501796016603009e+00	3.524498256815746799e-01	1.866670330240847164e-01	2.700000000000000000e+01
1.127500000331778665e+03	-1.085777070204422046e+00	3.434592790685755404e-01	8.776449566704158656e-02	2.200000000000000000e+01
1.128320000332010295e+03	-1.017726595201818185e+00	2.805320028009852251e-01	1.401537632959799495e-01	1.500000000000000000e+01
1.129140000332256477e+03	-1.112237185960591290e+00	3.317061800612144395e-01	1.723829842894861741e-01	2.600000000000000000e+01
1.129960000332502659e+03	-1.110915275592201823e+00	3.186392877229629050e-01	3.453218196527618744e-02	2.700000000000000000e+01
1.130780000332734289e+03	-1.144846796177375836e+00	3.245673452557475969e-01	7.605262500187315311e-02	2.300000000000000000e+01
1.131600000332980471e+03	-1.071327675608699792e+00	2.551157478356280706e-01	2.666699477385368056e-01	1.500000000000000000e+01
1.132420000333226653e+03	-1.188880448837835502e+00	4.012825124664090026e-01	2.275502042334078823e-01	1.800000000000000000e+01
1.133240000333458283e+03	-1.169666776910744943e+00	3.201642695214879097e-01	1.613913234837571764e-01	2.100000000000000000e+01
1.134060000333704465e+03	-1.207649271050186712e+00	2.971368615257183876e-01	3.949466451708367742e-01	2.600000000000000000e+01
1.134880000333950647e+03	-1.195544940601202200e+00	4.428944122026869934e-01	2.177245974858204036e-01	2.400000000000000000e+01
1.135700000334182278e+03	-1.029952384803767274e+00	4.230385768262436841e-01	3.095422699882179884e-01	2.500000000000000000e+01
1.136520000334428460e+03	-1.070366394489742135e+00	3.818190534156791216e-01	3.094736785730338724e-01	2.200000000000000000e+01
1.137340000334674642e+03	-1.147169486332082045e+00	3.790084583490944681e-01	2.892450405224185062e-01	1.700000000000000000e+01
1.138160000334906272e+03	-1.114970503709599825e+00	4.249767874949554880e-01	2.217943547867866627e-01	2.900000000000000000e+01
1.138980000335152454e+03	-1.099758736988153629e+00	3.882933294942496616e-01	1.250753108131261726e-01	2.500000000000000000e+01
1.139800000335398636e+03	-1.210331680751316696e+00	3.620181204124470753e-01	3.751553341308424550e-01	1.900000000000000000e+01
1.140620000335630266e+03	-1.088857476275002512e+00	4.143321295480539845e-01	3.035091401664065103e-01	2.100000000000000000e+01
1.141440000335876448e+03	-1.203219025046696089e+00	4.301016559799215599e-01	2.250067193979417013e-01	2.500000000000000000e+01
1.142260000336122630e+03	-1.045059982070743132e+00	3.706391663925039381e-01	2.081047649837897140e-01	2.400000000000000000e+01
1.143080000336354260e+03	-1.085076171664219657e+00	3.184204665181269434e-01	3.902768264646407914e-01	2.500000000000000000e+01
1.143900000336600442e+03	-1.047901654629001200e+00	3.433497389764177399e-01	3.014771762303762870e-01	3.100000000000000000e+01
1.144720000336846624e+03	-1.130626079156872521e+00	2.981716227408384157e-01	4.235120548808586349e-01	1.900000000000000000e+01
1.145540000337078254e+03	-1.127227953634264423e+00	3.497087322714378388e-01	3.353411592857860057e-01	2.400000000000000000e+01
1.146360000337324436e+03	-1.127233071988552382e+00	2.868677327393491794e-01	3.161985519755967644e-01	2.400000000000000000e+01
1.147180000337570618e+03	-1.226532843640484316e+00	3.098626474458292535e-01	1.372960146185535635e-01	3.800000000000000000e+01
1.148000000337802248e+03	-1.060017914123321248e+00	2.563246277765465209e-01	2.372731508134924283e-01	3.100000000000000000e+01
1.148820000338048430e+03	-1.074960401974092150e+00	2.721404590625056130e-01	6.678691881891296589e-03	3.100000000000000000e+01
1.149640000338294612e+03	-1.120329303713369029e+00	3.067773821930366296e-01	1.372045593983077794e-01	2.500000000000000000e+01
1.150460000338526243e+03	-1.105969080097832347e+00	2.083657931367355332e-01	1.810767969824045309e-02	2.500000000000000000e+01
1.151280000338772425e+03	-1.092621763912436705e+00	2.739567994330087686e-01	1.183248858463255004e-01	2.600000000000000000e+01
1.152100000339018607e+03	-9.973903910066326262e-01	2.100096043204082719e-01	1.291136871209515036e-01	2.900000000000000000e+01
1.152920000339250237e+03	-1.107888911064694781e+00	3.059584706154510059e-01	2.132004430939637984e-02	2.200000000000000000e+01
1.153740000339496419e+03	-1.194680553472089457e+00	3.713908157135286103e-01	1.340065057000217053e-02	1.400000000000000000e+01
1.154560000339742601e+03	-1.166987838814300460e+00	2.893438670634473908e-01	1.147496150686357907e-01	2.600000000000000000e+01
1.155380000339974231e+03	-1.164821170124962890e+00	2.963177403344552374e-01	1.445895684332052511e-01	3.700000000000000000e+01
1.156200000340220413e+03	-1.249307242335021328e+00	3.685927104852240177e-01	1.854012335128922828e-01	3.300000000000000000e+01
1.157020000340466595e+03	-1.229826118931423906e+00	2.924509711955742830e-01	1.470702912823895758e-01	3.100000000000000000e+01
1.157840000340698225e+03	-1.095188192344419775e+00	2.123140891907269179e-01	-2.083747930331725229e-03	2.800000000000000000e+01
1.158660000340944407e+03	-1.075365380904980128e+00	3.198580024041213221e-01	7.808773060762952412e-02	2.100000000000000000e+01
1.159480000341190589e+03	-1.220005299809869825e+00	2.409812854867290355e-01	1.487279171493547381e-01	2.600000000000000000e+01
1.160300000341422219e+03	-1.189364877960571221e+00	2.041648152393342741e-01	1.907087422527986575e-02	3.000000000000000000e+01
1.161120000341668401e+03	-1.176982667330097598e+00	1.364406441433558825e-01	2.587507809544158377e-01	2.400000000000000000e+01
1.161940000341914583e+03	-1.303999542596759653e+00	2.952316917157666865e-01	1.478019330443602897e-01	2.200000000000000000e+01
1.162760000342146213e+03	-1.322010111791314557e+00	2.136408544751802197e-01	4.678449371911863608e-02	2.500000000000000000e+01
1.163580000342392395e+03	-1.144426658739128300e+00	1.645262980063719738e-01	1.978705244595451163e-01	1.700000000000000000e+01
1.164400000342638577e+03	-1.139230249902826841e+00	2.173853219718431262e-01	1.596081736442265253e-01	1.300000000000000000e+01
1.165220000342870208e+03	-1.184528150731441798e+00	8.148766383208894126e-02	3.881937236960109061e-02	2.500000000000000000e+01
1.166040000343116390e+03	-1.102676061921940232e+00	6.707195446493230406e-02	1.383049367557145359e-01	2.900000000000000000e+01
1.166860000343362572e+03	-1.145808989097801600e+00	7.484435521045540440e-02	1.084764152936781301e-01	2.200000000000000000e+01
1.167680000343594202e+03	-1.245762442333042230e+00	1.494237533183628841e-01	1.775618630912134677e-01	3.000000000000000000e+01
1.168500000343840384e+03	-1.248560892550909074e+00	1.579714283350597270e-01	1.653097782926451487e-01	2.100000000000000000e+01
1.169320000344086566e+03	-1.329641199446491839e+00	1.103849063096831173e-01	-1.050789063934010059e-01	2.400000000000000000e+01
1.170140000344318196e+03	-1.108025957193149225e+00	1.948599142549056751e-02	1.063615133254796064e-01	2.300000000000000000e+01
1.170960000344564378e+03	-1.212695981379997789e+00	1.728329344827308489e-01	7.659015137609515023e-02	2.500000000000000000e+01
1.171780000344810560e+03	-1.268262009465576767e+00	5.381830383955588104e-02	-7.401573945803718857e-02	3.000000000000000000e+01
1.172600000345042190e+03	-1.104356100088811132e+00	8.175883053778321141e-02	2.043609303825881796e-01	2.900000000000000000e+01
1.173420000345288372e+03	-1.188576006295516407e+00	1.050364926237783436e-01	1.650125488268443519e-01	2.500000000000000000e+01
1.174240000345534554e+03	-1.124136849059553356e+00	6.512601048151012151e-02	2.482363453405307396e-01	3.100000000000000000e+01
1.175060000345766184e+03	-1.164609526115022220e+00	2.136354304064056464e-01	2.707627957998379742e-01	2.700000000000000000e+01
1.175880000346012366e+03	-1.195032204887745308e+00	4.469253788406035710e-02	3.218145308326718634e-01	2.600000000000000000e+01
1.176700000346258548e+03	-1.098208447542585731e+00	1.619037875178044317e-01	1.331634953313054481e-01	3.800000000000000000e+01
1.177520000346490178e+03	-1.132307771887546721e+00	5.527378075190370055e-02	3.141466389489560029e-01	3.400000000000000000e+01
1.178340000346736360e+03	-1.219758744824900987e+00	7.005021726076421373e-03	2.350497592488887122e-01	2.900000000000000000e+01
1.179160000346982542e+03	-1.066051471894198244e+00	-1.058836872430646281e-01	2.761929495019685987e-01	2.600000000000000000e+01
1.179980000347214173e+03	-1.146642469115150220e+00	6.319589124863611573e-02	3.259414476462909604e-01	2.700000000000000000e+01
1.180800000347460355e+03	-1.172144543517074311e+00	5.235848118294228470e-02	2.562615409171531411e-01	2.400000000000000000e+01
1.181620000347706537e+03	-1.125973629932520481e+00	1.894645520391442517e-01	1.889709018169529742e-01	2.500000000000000000e+01
1.182440000347938167e+03	-1.058011485110590399e+00	1.648998176930902559e-01	2.706056638788574276e-01	3.000000000000000000e+01
1.183260000348184349e+03	-1.217700094922221865e+00	-1.786749574393198259e-02	4.310057804674354287e-01	3.400000000000000000e+01
1.184080000348430531e+03	-1.102556648374292791e+00	4.459203811113354732e-02	2.418288774496542004e-01	3.200000000000000000e+01
1.184900000348662161e+03	-1.227313083966389939e+00	1.322329524958263391e-01	1.322975854534167439e-01	2.700000000000000000e+01
1.185720000348908343e+03	-1.079775175080005312e+00	2.281657952772064846e-02	1.728691805799567049e-01	2.600000000000000000e+01
1.186540000349154525e+03	-1.158037699304632184e+00	2.074792035841070970e-01	3.746639892772929414e-01	3.000000000000000000e+01
1.187360000349386155e+03	-1.200652827708186265e+00	1.525735686240992095e-02	4.659100666531506008e-01	3.400000000000000000e+01
1.188180000349632337e+03	-1.095638293728907087e+00	8.984837580458560069e-02	7.719043973659989177e-02	4.100000000000000000e+01
1.189000000349878519e+03	-1.097832566825552192e+00	8.556271946606130996e-02	-2.889583581114685273e-03	2.500000000000000000e+01
1.189820000350110149e+03	-1.302862894489635437e+00	7.890620832395001116e-03	2.266531403176523796e-01	2.600000000000000000e+01
1.190640000350356331e+03	-1.296052631624004192e+00	-6.319231373254297068e-03	4.884365171124569471e-01	3.600000000000000000e+01
1.191460000350602513e+03	-1.224634610492230991e+00	1.084437129128836830e-01	1.302656215173856324e-01	3.300000000000000000e+01
1.192280000350834143e+03	-1.251548630515717520e+00	-1.843591642101571892e-02	3.894996840478208711e-01	2.200000000000000000e+01
1.193100000351080325e+03	-1.049504734619709723e+00	1.562549991948536388e-01	3.178763538884474826e-01	2.600000000000000000e+01
1.193920000351326507e+03	-1.058644829438801338e+00	9.295873606768267905e-02	2.479335134011018127e-01	2.800000000000000000e+01
1.194740000351558137e+03	-1.096514960656918447e+00	1.208590901299082532e-01	7.959113926806793415e-02	2.700000000000000000e+01
1.195560000351804320e+03	-1.104086118916672632e+00	1.760069621057525069e-02	2.815459946008340708e-01	2.700000000000000000e+01
1.196380000352050502e+03	-1.132809391803739629e+00	4.743631452050323105e-02	2.843353788183495823e-01	2.400000000000000000e+01
1.197200000352282132e+03	-1.090922653261586106e+00	1.129917049987660960e-01	2.749058391685199609e-02	3.900000000000000000e+01
1.198020000352528314e+03	-1.185578496806662940e+00	3.650244738751595719e-02	2.180393152383306443e-01	3.200000000000000000e+01
1.198840000352774496e+03	-1.193646731578748899e+00	5.879457412752842060e-02	1.779249962130222684e-01	2.700000000000000000e+01
1.199660000353006126e+03	-1.174570774308179466e+00	1.042383626651393058e-01	8.926252880912688425e-02	2.900000000000000000e+01
1.200480000353252308e+03	-1.225495577776388956e+00	1.142305754371975013e-01	1.005886295026989785e-01	2.800000000000000000e+01
1.201300000353498490e+03	-1.134416339987161848e+00	1.050649514384360828e-02	1.711487927267087983e-01	2.800000000000000000e+01
1.202120000353730120e+03	-1.221286762573797091e+00	6.962873390433799159e-02	1.620862087342338498e-01	3.800000000000000000e+01
1.202940000353976302e+03	-1.178493499224259722e+00	2.458153702440668553e-02	1.137095388936071316e-01	2.900000000000000000e+01
1.203760000354222484e+03	-1.237432624100886613e+00	9.610998979467666459e-02	4.066589697465552433e-01	3.300000000000000000e+01
1.204580000354454114e+03	-1.217432211163131939e+00	3.976666198898826110e-02	1.686481207869139354e-01	2.400000000000000000e+01
1.205400000354700296e+03	-1.219294992138443945e+00	1.631935823940722230e-03	1.676649771692648727e-01	4.100000000000000000e+01
1.206220000354946478e+03	-1.099586711704620967e+00	-2.798027772440647709e-02	6.739061150852609927e-02	4.500000000000000000e+01
1.207040000355178108e+03	-1.119858842873021842e+00	2.519889732476343625e-02	2.941405825647791517e-02	3.200000000000000000e+01
1.207860000355424290e+03	-1.074455423301547086e+00	4.964240429998767468e-04	1.001342681159185233e-01	3.300000000000000000e+01
1.208680000355670472e+03	-1.064177828092567779e+00	1.885206734900464198e-01	-1.306773969637688992e-01	4.000000000000000000e+01
1.209500000355902102e+03	-9.939488566508565270e-01	-6.031302639755153905e-02	-1.220927190289611275e-02	1.800000000000000000e+01
1.210320000356148284e+03	-1.165363977531587381e+00	-1.206601270026901318e-01	-2.124493418560433611e-01	4.700000000000000000e+01
1.211140000356394467e+03	-1.196677785471724320e+00	-1.013885089808468365e-01	9.208284010922440643e-03	3.000000000000000000e+01
1.211960000356626097e+03	-1.140396269077122327e+00	5.617691374002475868e-03	-2.301629613498823446e-01	4.000000000000000000e+01
1.212780000356872279e+03	-1.153723924006005319e+00	-8.653773284313004410e-02	1.386595526894449648e-01	2.700000000000000000e+01
1.213600000357118461e+03	-1.251302536070603821e+00	8.909714718118522114e-03	8.840805083376679363e-02	3.300000000000000000e+01
1.214420000357350091e+03	-1.108372653422350140e+00	2.228663105142594247e-01	-7.083744359919919020e-02	3.000000000000000000e+01
1.215240000357596273e+03	-1.189606539971009624e+00	-8.166286400117073185e-02	-1.495227748081582320e-01	2.400000000000000000e+01
1.216060000357842455e+03	-1.046469151168032852e+00	-1.311546859077239446e-02	-1.378194213310681704e-01	2.600000000000000000e+01
1.216880000358074085e+03	-1.151104279145208409e+00	3.748571480822704416e-02	-9.653904824761827541e-02	3.700000000000000000e+01
1.217700000358320267e+03	-1.106463310865390071e+00	2.618524741382799448e-02	2.495853098391709324e-02	3.500000000000000000e+01
1.218520000358566449e+03	-1.111542075222100578e+00	-1.905737505397908649e-02	-9.473280764775093843e-02	3.000000000000000000e+01
1.219340000358798079e+03	-1.035681226838178759e+00	-3.011186886909911209e-02	-2.447899671604059080e-01	3.200000000000000000e+01
1.220160000359044261e+03	-1.183764677644862928e+00	-7.555996528834540982e-02	-9.517865184645302179e-02	2.300000000000000000e+01
1.220980000359290443e+03	-9.769513853553455363e-01	1.685850491825426900e-01	-4.154873132147844927e-01	2.100000000000000000e+01
1.221800000359522073e+03	-1.067889939303640290e+00	8.512805184462024499e-02	-1.736810726149187190e-01	3.300000000000000000e+01
1.222620000359768255e+03	-1.010700505133339533e+00	1.133846071208566286e-01	-3.161189825684296295e-02	2.500000000000000000e+01
1.223440000360014437e+03	-1.034889142818443020e+00	-1.798353953152087570e-02	-1.506287546391948950e-01	1.800000000000000000e+01
1.224260000360246067e+03	-1.134846390994137977e+00	-8.335225733242879187e-02	-1.686967631114884014e-01	3.000000000000000000e+01
1.225080000360492249e+03	-1.071688013063610612e+00	-9.597924535340496277e-02	-2.614744884712028039e-02	2.100000000000000000e+01
1.225900000360724107e+03	-1.048773336382385679e+00	-1.111303391050384448e-01	1.501860521102127421e-02	3.200000000000000000e+01
1.226720000360970062e+03	-1.001696155490137130e+00	-1.553465965604701182e-01	-1.425806952575099373e-01	3.200000000000000000e+01
1.227540000361216244e+03	-1.008239779834227079e+00	-1.723475058544430283e-01	-5.066013563233440209e-02	2.500000000000000000e+01
1.228360000361448101e+03	-1.074954114070219902e+00	-3.903377630682669519e-02	1.112032644801850267e-01	3.600000000000000000e+01
1.229180000361694056e+03	-1.019275089028255366e+00	-1.729628557400495481e-01	-3.661324213643091241e-02	2.300000000000000000e+01
1.230000000361940238e+03	-1.073342287750172375e+00	-4.852652906519594467e-02	7.385546586733138241e-02	2.800000000000000000e+01
1.230820000362172095e+03	-1.087638303710512844e+00	-4.610996107930986909e-02	5.382117015973975072e-02	3.000000000000000000e+01
1.231640000362418050e+03	-1.187916367441086862e+00	1.224089282413842739e-02	-1.608737462001474938e-02	3.500000000000000000e+01
1.232460000362664232e+03	-1.087524429430136053e+00	-1.105296331008887023e-01	1.629180498598055138e-01	2.600000000000000000e+01
1.233280000362896089e+03	-1.155554526539056326e+00	-3.943600162272531406e-02	1.220377933649343660e-01	2.900000000000000000e+01
1.234100000363142044e+03	-1.192270249201992982e+00	-1.008206259099466706e-01	5.278086702943607378e-02	3.500000000000000000e+01
1.234920000363388226e+03	-1.197732748961637839e+00	-1.700343583650933965e-01	1.839812167951704325e-01	2.700000000000000000e+01
1.235740000363620084e+03	-1.100667005690009859e+00	-6.738242039737230016e-02	1.482717758244955775e-02	3.600000000000000000e+01
1.236560000363866038e+03	-1.090338037768709967e+00	-6.315316946074389648e-02	8.498722421788063031e-02	3.700000000000000000e+01
1.237380000364112220e+03	-1.108133527133539076e+00	-1.119521499953570753e-01	1.957531616874437219e-01	2.500000000000000000e+01
1.238200000364344078e+03	-1.113334361477114953e+00	-3.602413967148621055e-02	-3.200618541651856219e-02	2.700000000000000000e+01
1.239020000364590032e+03	-9.519585189713311024e-01	-1.438986239369839382e-01	5.000582942890297034e-02	2.900000000000000000e+01
1.239840000364836214e+03	-1.142328420296127689e+00	-1.106110776499100723e-01	-1.182793851914771821e-01	4.400000000000000000e+01
1.240660000365068072e+03	-1.209568411827163459e+00	-6.810185619430697557e-02	3.360687872610501614e-02	2.400000000000000000e+01
1.241480000365314027e+03	-9.725701187448017038e-01	-9.749257908816844065e-02	-2.427821930569695752e-02	3.100000000000000000e+01
1.242300000365560209e+03	-1.152898639243524315e+00	-1.030308223376934507e-01	4.727651943849231486e-02	2.800000000000000000e+01
1.243120000365792066e+03	-1.065471307594958006e+00	-9.067723876558986262e-02	8.803102500552562049e-02	4.000000000000000000e+01
1.243940000366038021e+03	-1.007379889107113513e+00	-1.198797847136177097e-01	-1.410201270844178012e-01	2.800000000000000000e+01
1.244760000366284203e+03	-1.023382890366928422e+00	-1.340985479928207269e-01	1.492085109661989151e-01	2.700000000000000000e+01
1.245580000366516060e+03	-1.089761980022306176e+00	-1.833870770465395594e-02	2.931139808897587073e-02	3.200000000000000000e+01
1.246400000366762015e+03	-1.074725251063590292e+00	-3.943548004971830778e-02	1.967721896996099673e-02	3.300000000000000000e+01
1.247220000367008197e+03	-1.229261638323343675e+00	-1.751127973301080942e-01	3.100659036560085013e-01	3.800000000000000000e+01
1.248040000367240054e+03	-1.193477738915881048e+00	-6.097390386143786145e-02	6.064893068507970497e-02	2.800000000000000000e+01
1.248860000367486009e+03	-1.048580745824580163e+00	-3.216552224414925831e-02	8.051174785471015838e-02	3.200000000000000000e+01
1.249680000367732191e+03	-1.077544654857415907e+00	-2.406300329591104514e-02	2.995158463069991228e-02	4.200000000000000000e+01
1.250500000367964049e+03	-1.135642877036445952e+00	8.398873802937600885e-02	9.975724228767735013e-02	3.200000000000000000e+01
1.251320000368210003e+03	-1.012021483413548140e+00	9.147038942268537198e-02	1.300087441433532831e-01	3.100000000000000000e+01
1.252140000368456185e+03	-1.003966563040403770e+00	-2.103101051935141186e-02	8.099188776100252340e-02	2.400000000000000000e+01
1.252960000368688043e+03	-1.046981152858123210e+00	1.713516770011480617e-02	1.614720276672958477e-01	3.000000000000000000e+01
1.253780000368933997e+03	-1.085269687902560065e+00	-1.603757720742748916e-02	1.215406190824817045e-01	2.900000000000000000e+01
1.254600000369180179e+03	-1.155814811260956532e+00	-2.052356569325368696e-01	3.115749147900741534e-01	2.600000000000000000e+01
1.255420000369412037e+03	-1.009368386354172031e+00	-2.153378077689716008e-01	4.321579418191445754e-01	2.000000000000000000e+01
1.256240000369657992e+03	-9.015285761439884027e-01	-1.050984050204348819e-01	-1.154985181620418189e-01	2.000000000000000000e+01
1.257060000369904174e+03	-1.102630587006803609e+00	-1.902735375962265607e-01	2.053017150151150716e-01	1.300000000000000000e+01
1.257880000370136031e+03	-1.052003422833550417e+00	-1.757077275866194555e-01	2.442271161772202603e-01	1.700000000000000000e+01
1.258700000370381986e+03	-1.059537721173853697e+00	-4.115649647465957628e-02	3.951188045746230060e-01	3.700000000000000000e+01
1.259520000370628168e+03	-1.101141897017523519e+00	-3.374497940595944101e-02	2.867764304415896248e-01	2.500000000000000000e+01
1.260340000370860025e+03	-1.120280599911730235e+00	-1.879599207581641451e-01	5.373937531782519983e-01	2.200000000000000000e+01
1.261160000371105980e+03	-1.066253370877120688e+00	-2.038950707996107781e-01	3.180225078174467868e-01	2.300000000000000000e+01
1.261980000371352162e+03	-1.100215556556559449e+00	1.751884554289375728e-01	4.189942195325642160e-01	2.300000000000000000e+01
1.262800000371584019e+03	-1.118403468275253942e+00	-1.754072726676838556e-01	4.698630441249047607e-01	3.700000000000000000e+01
1.263620000371829974e+03	-1.008870943251473307e+00	-9.564074304138969751e-02	2.400916821755210151e-01	3.100000000000000000e+01
1.264440000372076156e+03	-1.080637729418146620e+00	5.412176536221124934e-02	2.395886784641660938e-01	2.100000000000000000e+01
1.265260000372308014e+03	-1.101856955106377711e+00	-8.988904842787803773e-02	1.093829042186111877e-01	3.500000000000000000e+01
1.266080000372553968e+03	-1.056268368373650901e+00	-1.597160448014456335e-01	3.696344060742893234e-01	3.600000000000000000e+01
1.266900000372800150e+03	-1.055662666266130145e+00	-1.688590061422097222e-01	5.098401803198431281e-01	2.600000000000000000e+01
1.267720000373032008e+03	-1.187828169182647997e+00	-4.396160698252415955e-02	1.902174331033608112e-01	3.300000000000000000e+01
1.268540000373277962e+03	-1.231482352579458706e+00	-1.582750565338031379e-02	2.200459545653981053e-01	2.900000000000000000e+01
1.269360000373524144e+03	-1.127167352498780417e+00	-1.827448713525079427e-01	2.500116588578054078e-01	2.900000000000000000e+01
1.270180000373756002e+03	-1.104453467879388029e+00	-2.221234481364717794e-01	5.305603901792848021e-01	1.600000000000000000e+01
1.271000000374001957e+03	-1.009308842919974580e+00	-1.140175970763834812e-01	2.316692847247718845e-01	3.300000000000000000e+01
1.271820000374248139e+03	-1.109975545574375388e+00	-1.807134113983721591e-02	1.321379927285342148e-01	3.600000000000000000e+01
1.272640000374479996e+03	-1.169547565161924041e+00	-2.268435712387883996e-01	4.319093546779182446e-01	2.700000000000000000e+01
1.273460000374725951e+03	-1.090243904058727509e+00	-3.742037816030929775e-02	1.525838369272367601e-01	2.000000000000000000e+01
1.274280000374972133e+03	-1.191660283529618169e+00	-8.492825689715388648e-02	2.243443499169783806e-01	4.000000000000000000e+01
1.275100000375203990e+03	-1.153266317498513160e+00	-4.123212787113672562e-02	1.752246064118505586e-01	2.300000000000000000e+01
1.275920000375449945e+03	-1.103527892889928808e+00	-6.814946824700740535e-03	-4.435241319450966557e-02	2.200000000000000000e+01
1.276740000375696127e+03	-1.122532874910778133e+00	-4.916561553955745012e-02	5.595624817382205407e-02	2.400000000000000000e+01
1.277560000375927984e+03	-9.538980926254332360e-01	-2.746353209165697251e-01	-1.028548339629749009e-01	2.300000000000000000e+01
1.278380000376173939e+03	-5.853730063139614970e-01	8.887267927287467728e-02	1.185284262432526603e-01	4.000000000000000000e+01
1.279200000376420121e+03	-1.035668273469944722e+00	-1.286807765531960968e-02	-1.109685700453919566e-01	2.900000000000000000e+01
1.280020000376651979e+03	-1.038288670083396426e+00	7.378289997394205102e-03	7.904286185713971236e-02	2.900000000000000000e+01
1.280840000376897933e+03	-9.577949137893320142e-01	-1.197244404672979101e-01	4.844840292553787009e-02	2.100000000000000000e+01
1.281660000377144115e+03	-9.574213246352520912e-01	-1.397500785640666265e-01	6.805971823948997468e-02	3.100000000000000000e+01
1.282480000377375973e+03	-9.157545488766274389e-01	-1.568140748875990198e-01	3.191343170773848215e-01	1.700000000000000000e+01
1.283300000377621927e+03	-1.025021194987186135e+00	-8.165915183086269735e-02	1.111806276303983765e-01	2.900000000000000000e+01
1.284120000377868109e+03	-1.085018126745389111e+00	-1.368188219916675052e-01	2.436384866745209266e-01	2.500000000000000000e+01
1.284940000378099967e+03	-1.094328858591282483e+00	-1.574814252276013349e-01	1.355819101047570641e-01	2.300000000000000000e+01
1.285760000378345921e+03	-1.067454891162093134e+00	-9.352764781110778358e-02	3.562792561591354712e-01	3.300000000000000000e+01
1.286580000378592104e+03	-1.102883044917451372e+00	-4.425829854245222350e-02	-3.330919534975507190e-02	3.600000000000000000e+01
1.287400000378823961e+03	-1.103717389851649244e+00	-1.871915614667720718e-01	2.772395359717236829e-01	3.200000000000000000e+01
1.288220000379069916e+03	-1.038166911496222866e+00	-8.986404066999398310e-02	2.675367654375238047e-01	3.000000000000000000e+01
1.289040000379316098e+03	-1.270546976072800760e+00	-3.310703391608420532e-01	1.776510844628322872e-01	2.300000000000000000e+01
1.289860000379547955e+03	-1.192221916822319372e+00	-1.094602418016634715e-01	8.803976914887901017e-02	3.500000000000000000e+01
1.290680000379793910e+03	-1.218395101190953511e+00	-2.040574226149090009e-01	3.081083605640637657e-01	2.500000000000000000e+01
1.291500000380040092e+03	-1.162711880823458444e+00	-2.718692688623391973e-01	1.480283372463482294e-01	3.300000000000000000e+01
1.292320000380271949e+03	-1.088631917204928357e+00	-1.545798063761303354e-01	2.483712943222728953e-01	2.900000000000000000e+01
1.293140000380517904e+03	-1.196780198102072035e+00	-8.911321003128946927e-02	2.683598624197411908e-01	2.700000000000000000e+01
1.293960000380764086e+03	-1.209479836454733004e+00	-6.959997465132872208e-02	2.184856133475800988e-01	3.100000000000000000e+01
1.294780000380995943e+03	-1.025869969315380104e+00	-1.911312807256209112e-01	7.975455452849988802e-02	3.100000000000000000e+01
1.295600000381241898e+03	-1.122613607321422791e+00	-1.566744939313124974e-01	2.507491300486801578e-01	2.800000000000000000e+01
1.296420000381488080e+03	-1.265775616490842026e+00	-4.289397952265971981e-02	7.064624292590249155e-02	2.900000000000000000e+01
1.297240000381719938e+03	-1.059224451085022167e+00	-4.035141634091843343e-02	5.064624292590291788e-02	4.400000000000000000e+01
1.298060000381965892e+03	-1.200971443172040409e+00	-1.011863351646802300e-01	2.206576748284323486e-01	2.900000000000000000e+01
1.298880000382212074e+03	-1.055385073881197400e+00	-1.229143851329119741e-01	-4.921657424372760659e-02	3.200000000000000000e+01
1.299700000382443932e+03	-1.108399617195473752e+00	-1.374090955457631935e-01	-1.392965975614428586e-01	3.500000000000000000e+01
1.300520000382689886e+03	-1.017409603423605091e+00	-1.107600345761419192e-01	1.506919705360241224e-01	3.100000000000000000e+01
1.301340000382936068e+03	-1.225646959644237199e+00	-9.390728180951768422e-02	9.134358898028160922e-02	1.900000000000000000e+01
1.302160000383167926e+03	-1.148471472558881601e+00	-1.728675111944966147e-02	7.181229698404401063e-02	2.700000000000000000e+01
1.302980000383413881e+03	-1.205441933060651394e+00	-1.037440665327089562e-01	1.711149509296658877e-01	1.700000000000000000e+01
1.303800000383660063e+03	-1.137368391195593631e+00	-5.813092403431951993e-02	-1.965098653989905131e-02	3.200000000000000000e+01
1.304620000383891920e+03	-1.174775059829439527e+00	-1.224089585245557998e-01	-2.991392029810580055e-02	3.400000000000000000e+01
1.305440000384137875e+03	-1.125284708786065124e+00	-1.092340214503195739e-01	6.065767482843309466e-02	3.000000000000000000e+01
1.306260000384384057e+03	-1.043132290298572684e+00	-1.039534610432788497e-01	-6.840490916404196042e-02	3.300000000000000000e+01
1.307080000384615914e+03	-1.068468714131668662e+00	-4.353899661608906513e-02	-9.750178886410765244e-02	3.200000000000000000e+01
1.307900000384861869e+03	-1.269518963224321340e+00	-1.491820872726883351e-01	2.128868958219394258e-01	2.500000000000000000e+01
1.308720000385108051e+03	-1.101203599628068019e+00	1.187105670476888974e-01	3.416726890538868133e-02	2.700000000000000000e+01
1.309540000385339908e+03	-1.111721804247679302e+00	-1.898588928865159176e-01	9.581346286982395100e-02	2.300000000000000000e+01
1.310360000385585863e+03	-9.911971989694947638e-01	-3.157676190407237016e-01	9.627073897105642430e-02	3.400000000000000000e+01
1.311180000385832045e+03	-1.136147673270620828e+00	-1.712046649124729925e-01	2.870824040507438113e-01	2.300000000000000000e+01
1.312000000386063903e+03	-1.124205299160337290e+00	-2.114671945630917094e-01	4.585228237696234999e-01	2.900000000000000000e+01
1.312820000386309857e+03	-1.156446316473722646e+00	-2.034924801787951765e-01	4.203862238821445274e-01	2.300000000000000000e+01
1.313640000386556039e+03	-1.168844194149730953e+00	-2.959942070149423898e-02	3.113236398896708224e-01	1.500000000000000000e+01
1.314460000386787897e+03	-9.795068053711020184e-01	-6.842986060103584123e-02	1.419981221389887693e-01	2.500000000000000000e+01
1.315280000387033851e+03	-1.292394737666430871e+00	-4.875103105057476682e-02	1.227297639009581331e-01	2.500000000000000000e+01
1.316100000387280033e+03	-1.269429976418177120e+00	-8.813065499056094154e-02	2.825125577528737608e-01	1.900000000000000000e+01
1.316920000387511891e+03	-1.250125698679603659e+00	2.308487666145957462e-01	1.422724877997287862e-01	2.700000000000000000e+01
1.317740000387757846e+03	-1.240276877250785503e+00	-7.599504005559865050e-02	2.727869234136131027e-01	2.700000000000000000e+01
1.318560000388004028e+03	-1.164699122525977515e+00	-1.228342129364428104e-01	2.140215688869400168e-01	2.100000000000000000e+01
1.319380000388235885e+03	-1.084590604000638336e+00	-9.805902797937449122e-02	3.455077162159447823e-01	1.600000000000000000e+01
1.320200000388481840e+03	-1.114281759047827336e+00	-1.206236458513068044e-01	2.775197310613659596e-01	2.500000000000000000e+01
1.321020000388728022e+03	-1.157498195084535553e+00	-9.303983731344445118e-02	1.794517225890697176e-01	2.900000000000000000e+01
1.321840000388959879e+03	-1.108303396477968050e+00	-2.233593579511357063e-01	2.701947962535733438e-01	2.100000000000000000e+01
1.322660000389205834e+03	-1.096345034959313125e+00	-1.094714358633517293e-01	3.410979165535055202e-01	2.800000000000000000e+01
1.323480000389452016e+03	-1.062372418856416090e+00	-2.515848235080753170e-02	2.198960495090940270e-02	3.100000000000000000e+01
1.324300000389683873e+03	-1.083356630027573431e+00	-4.709777587594388137e-02	8.217251539140146832e-02	4.200000000000000000e+01
1.325120000389929828e+03	-1.113301473668947494e+00	-9.006270205998134770e-02	3.728355657381881016e-01	2.500000000000000000e+01
1.325940000390176010e+03	-1.001164277489575483e+00	-9.315092757319121120e-02	4.347575227991207214e-02	2.200000000000000000e+01
1.326760000390407868e+03	-1.132343676183364067e+00	-1.742534931064163573e-01	4.634414565723208312e-01	3.600000000000000000e+01
1.327580000390653822e+03	-1.029661744071429297e+00	-1.768931887966758154e-01	3.536586627204059141e-01	2.100000000000000000e+01
1.328400000390900004e+03	-9.566229911222450255e-01	-5.940898937128125112e-02	3.636815265254673690e-01	2.200000000000000000e+01
1.329220000391131862e+03	-1.051285273518651309e+00	-5.485552506600299694e-02	1.935557755976287098e-01	3.000000000000000000e+01
1.330040000391377816e+03	-1.114039031778172983e+00	-6.877999774422960400e-02	2.839558921862064267e-01	2.500000000000000000e+01
1.330860000391623998e+03	-1.101760696513515825e+00	-1.194140437633919305e-01	1.750304910241018419e-01	2.500000000000000000e+01
1.331680000391855856e+03	-1.118503629185887860e+00	-3.848943916755942496e-02	1.360822260569358733e-01	3.300000000000000000e+01
1.332500000392101811e+03	-8.361757777524019275e-01	-2.458594925885329019e-01	3.561393855695893507e-01	3.100000000000000000e+01
1.333320000392333895e+03	-1.119146446687270924e+00	-3.825095076437534658e-02	8.597933893415810047e-02	2.400000000000000000e+01
1.334140000392579850e+03	-1.174566734305127369e+00	-1.537866730577661656e-01	3.158878837139127427e-01	2.100000000000000000e+01
1.334960000392825805e+03	-1.026841180499417305e+00	-5.114200560083403957e-02	1.861622493746510898e-01	2.100000000000000000e+01
1.335780000393057890e+03	-8.776685586403552009e-01	1.946517055136212093e-01	3.161508174721205933e-01	1.300000000000000000e+01
1.336600000393303844e+03	-1.178649604526796679e+00	4.179147531166549356e-02	2.657621327860724136e-01	2.200000000000000000e+01
1.337420000393549799e+03	-1.167033927310146879e+00	3.258301020888154653e-02	2.364594788404525971e-01	2.300000000000000000e+01
1.338240000393781884e+03	-8.567952836275019024e-01	-1.215622888495886400e-01	3.275798052884706379e-01	3.400000000000000000e+01
1.339060000394027838e+03	-1.094712020984090373e+00	1.709658787949308589e-02	-2.176857626727457529e-02	2.200000000000000000e+01
1.339880000394273793e+03	-9.158225241876287726e-01	-1.864376124524547151e-01	1.581971280251339707e-01	1.300000000000000000e+01
1.340700000394505878e+03	-8.995466653925490164e-01	-1.127346450248154497e-01	2.580027856821098808e-01	2.300000000000000000e+01
1.341520000394751833e+03	-9.839960747746872016e-01	-8.637126385026050457e-02	2.685972446137121494e-01	3.300000000000000000e+01
1.342340000394997787e+03	-1.020723699439269438e+00	-1.499202629077949211e-01	2.198204581845075722e-01	2.800000000000000000e+01
1.343160000395229872e+03	-1.161797159635192145e+00	-5.592975270341327132e-02	3.408836251198730238e-01	2.300000000000000000e+01
1.343980000395475827e+03	-9.626201511935938981e-01	-9.306013181167571702e-02	2.715123797590655030e-01	2.000000000000000000e+01
1.344800000395721781e+03	-1.038179878860582050e+00	-4.611448511828797336e-02	2.609179208274650108e-01	2.700000000000000000e+01
1.345620000395953866e+03	-1.065652334989611205e+00	-1.089845535247349062e-01	3.494203415959296066e-01	1.800000000000000000e+01
1.346440000396199821e+03	-1.040735875514371855e+00	-1.581380776738434690e-01	1.286772679314287515e-01	2.000000000000000000e+01
1.347260000396445776e+03	-8.720502764337645374e-01	-1.970458386142794893e-01	3.187229955415507021e-01	2.200000000000000000e+01
1.348080000396677860e+03	-9.481537667567039307e-01	-1.301559386972499510e-01	1.694432054009915589e-01	3.000000000000000000e+01
1.348900000396923815e+03	-1.049807621252746515e+00	-1.566640856079040134e-01	1.304606447262335323e-01	1.800000000000000000e+01
1.349720000397169770e+03	-1.009040906863926779e+00	-1.226615190739082095e-01	2.910665355603656579e-01	3.600000000000000000e+01
1.350540000397401855e+03	-1.010470753878465189e+00	-1.022140094697547852e-01	2.017067221020907297e-01	2.300000000000000000e+01
1.351360000397647809e+03	-1.018917317260129352e+00	-1.135843297657146422e-01	1.121297024957286226e-01	3.700000000000000000e+01
1.352180000397893764e+03	-1.096361459525748927e+00	-1.800921374883834858e-01	3.127813209399850081e-01	3.900000000000000000e+01
1.353000000398125849e+03	-9.933776412253791932e-01	-1.532157467772385928e-01	3.432500289437490082e-01	2.200000000000000000e+01
1.353820000398371803e+03	-9.831464209435019086e-01	-1.324399563565314963e-01	2.829299356728851578e-01	1.400000000000000000e+01
1.354640000398617758e+03	-1.073729690707317275e+00	-1.489494194672573713e-01	1.213751969286969157e-01	2.300000000000000000e+01
1.355460000398849843e+03	-9.918570051496367057e-01	-1.129451179463565325e-01	5.020914287055511238e-02	2.600000000000000000e+01
1.356280000399095798e+03	-9.700244182246251512e-01	-1.121408557848120324e-01	2.407007146793800345e-01	3.900000000000000000e+01
1.357100000399341752e+03	-1.076922403962822017e+00	-1.813229428200529014e-01	1.719582239577679417e-01	2.700000000000000000e+01
1.357920000399573837e+03	-9.766549766495842277e-01	-1.232864441846004411e-01	4.280418474504710247e-02	2.300000000000000000e+01
1.358740000399819792e+03	-9.320928647032005188e-01	-1.503605913297043628e-01	2.025298190843072277e-01	3.000000000000000000e+01
1.359560000400065746e+03	-1.085439741296486460e+00	-1.715597307471021793e-01	1.227813209399855054e-01	2.700000000000000000e+01
1.360380000400297831e+03	-7.025933329636409042e-01	-2.898538597665520911e-01	1.934786669943644455e-01	2.400000000000000000e+01
1.361200000400543786e+03	-8.811521589740713978e-01	-7.616751710600766501e-02	3.441188535360879541e-01	2.700000000000000000e+01
1.362020000400789741e+03	-9.404396994235248997e-01	-1.000119480483974144e-01	3.246561529550362479e-01	2.600000000000000000e+01
1.362840000401021825e+03	-7.978704565233272206e-01	-3.947390787358173725e-02	4.852163161790459256e-01	2.200000000000000000e+01
1.363660000401267780e+03	-1.139163732060005430e+00	-2.125977349246710446e-02	2.669425334611972289e-01	1.600000000000000000e+01
1.364480000401513735e+03	-9.641405478778786176e-01	2.127490383319141642e-02	3.888059335737183986e-01	3.200000000000000000e+01
1.365300000401745820e+03	-1.231841112017864504e+00	-1.306422845497259289e-01	4.490231397218025222e-01	3.100000000000000000e+01
1.366120000401991774e+03	-1.020518542214912117e+00	-1.392994087022003669e-02	2.196404624584662457e-01	3.200000000000000000e+01
1.366940000402237729e+03	-1.079055696026898659e+00	-4.910131938601125512e-02	9.021205758500716598e-02	3.300000000000000000e+01
1.367760000402469814e+03	-1.034238883565699041e+00	8.724367820254386174e-02	2.198805324116133164e-01	2.300000000000000000e+01
1.368580000402715768e+03	-9.479178409659461124e-01	-9.223350351372516798e-02	2.206121741735849184e-01	3.300000000000000000e+01
1.369400000402961723e+03	-1.017373569720046333e+00	4.725230013890779901e-02	1.713895435456791461e-01	2.500000000000000000e+01
1.370220000403193808e+03	-1.078646325849838661e+00	-1.006388568974685427e-01	3.819268429646269780e-01	2.300000000000000000e+01
1.371040000403439763e+03	-9.904673876541458810e-01	-1.300627279553268068e-02	2.524755742861062302e-01	2.000000000000000000e+01
1.371860000403685717e+03	-1.153682086500733561e+00	-1.876000053217765640e-01	2.724984380911665838e-01	1.400000000000000000e+01
1.372680000403917802e+03	-8.965318766050174304e-01	-1.507591358971716033e-01	-7.135741027848752083e-03	2.300000000000000000e+01
1.373500000404163757e+03	-8.423453077624962759e-01	-1.566060565932794191e-01	1.631957841455449199e-01	1.600000000000000000e+01
1.374320000404409711e+03	-6.876355029732756918e-01	1.933125052989410619e-01	1.833329669759145020e-01	1.900000000000000000e+01
1.375140000404641796e+03	-1.001435136197649456e+00	-2.061349308747324471e-01	2.541446320556017824e-01	3.200000000000000000e+01
1.375960000404887751e+03	-8.971949400102765537e-01	-1.781581194623242936e-01	3.651506394783128329e-01	2.500000000000000000e+01
1.376780000405133705e+03	-7.579938856546419856e-01	8.874964960318010299e-02	-5.420917397996216636e-02	2.300000000000000000e+01
1.377600000405365790e+03	-7.504821347265782094e-01	7.919804930288876221e-03	-3.466100315461240200e-03	2.600000000000000000e+01
1.378420000405611745e+03	-8.575966691704373090e-01	-7.010836479676996191e-02	1.674484518870036354e-01	2.800000000000000000e+01
1.379240000405857700e+03	-9.360902923404665898e-01	-1.162313852638447997e-01	1.586373697502079239e-01	3.400000000000000000e+01
1.380060000406089785e+03	-8.177844487821275266e-01	-1.488312644021512199e-01	1.490489182413163860e-01	1.800000000000000000e+01
1.380880000406335739e+03	-8.199200245211244464e-01	-7.570754028251869272e-02	2.394147391223011567e-01	2.300000000000000000e+01
1.381700000406581694e+03	-7.412994619762187654e-01	2.263756904234881517e-02	-9.935061540437217786e-02	1.900000000000000000e+01
1.382520000406813779e+03	-8.140956534383576582e-01	8.049200718458848769e-02	-3.840176749431556402e-02	2.200000000000000000e+01
1.383340000407059733e+03	-7.839943087510086173e-01	-3.064707727637383528e-02	-1.282760165664766916e-01	2.600000000000000000e+01
1.384160000407305688e+03	-7.488938102166819988e-01	9.570057062565950901e-02	-1.880130828082675620e-01	2.300000000000000000e+01
1.384980000407537773e+03	-7.774871055113088403e-01	1.042661663945594341e-01	4.295862890684887248e-02	2.200000000000000000e+01
1.385800000407783727e+03	-1.034909606466555942e+00	1.184805059924975978e-01	-9.649263977167077400e-02	2.100000000000000000e+01
1.386620000408029682e+03	-8.022327355636953428e-01	9.336803624774958621e-02	-5.605822747550170959e-02	2.500000000000000000e+01
1.387440000408261767e+03	-8.643002294782853312e-01	-1.670099550461259241e-01	2.147191418965928023e-01	2.900000000000000000e+01
1.388260000408507722e+03	-8.508916206755152700e-01	-1.661806770423908119e-01	2.057251493193037462e-01	1.900000000000000000e+01
1.389080000408753676e+03	-8.251343818655918483e-01	-1.742659834818809372e-01	1.668340438647923918e-01	2.500000000000000000e+01
1.389900000408985761e+03	-8.209604272358568267e-01	-1.732895298856149680e-01	3.871998647457779441e-01	2.800000000000000000e+01
1.390720000409231716e+03	-9.269185408551763317e-01	-9.772396708039465807e-02	1.476342770419476480e-01	1.900000000000000000e+01
1.391540000409477670e+03	-8.380170895008944854e-01	-1.326088165341836600e-01	1.678171874824405663e-01	1.700000000000000000e+01
1.392360000409709755e+03	-5.862856823578610488e-01	3.827314936835790604e-02	-1.014511707555874054e-01	3.100000000000000000e+01
1.393180000409955710e+03	-6.014653269877925368e-01	1.692621481991452015e-02	-1.703651400151615647e-01	3.500000000000000000e+01
1.394000000410201665e+03	-8.300475627510124355e-01	-6.967031329989481492e-02	1.893261986165057920e-01	3.400000000000000000e+01
1.394820000410433749e+03	-8.101089659935070131e-01	-1.602168068762317432e-01	1.191775838836059975e-01	2.500000000000000000e+01
1.395640000410679704e+03	-8.708466104119310103e-01	-1.125770382378235013e-01	1.993208945063873472e-02	1.500000000000000000e+01
1.396460000410925659e+03	-8.624202950830195391e-01	-8.525381368862383624e-03	1.003436379417479429e-01	2.500000000000000000e+01
1.397280000411157744e+03	-8.394970730167585771e-01	-1.513174316716252576e-01	1.002750465265629387e-01	2.600000000000000000e+01
1.398100000411403698e+03	-9.282990621110585039e-01	-1.670780061903549552e-01	1.300235446708857268e-01	2.000000000000000000e+01
1.398920000411649653e+03	-7.640753313183452633e-01	-8.411788598913716442e-02	8.035506984427787103e-02	2.700000000000000000e+01
1.399740000411881738e+03	-9.224775453832130268e-01	-1.360758047999368614e-01	-4.834169326720960669e-02	2.800000000000000000e+01
1.400560000412127692e+03	-7.799709696504919521e-01	-3.370421218707164712e-02	-3.583988527798638302e-01	3.900000000000000000e+01
1.401380000412373647e+03	-7.459393625000885208e-01	-1.753971242073362191e-01	-2.993072771899196738e-02	1.600000000000000000e+01
1.402200000412605732e+03	-8.588210056273268833e-01	-1.421421637437703112e-01	-6.135971553534069756e-02	1.900000000000000000e+01
1.403020000412851687e+03	-8.525204821112524201e-01	-1.831091862261615688e-01	2.389146501253982535e-01	3.300000000000000000e+01
1.403840000413097641e+03	-8.974677446215970633e-01	-7.336771219116045017e-02	2.296805875949612386e-01	4.400000000000000000e+01
1.404660000413329726e+03	-8.402005471949678395e-01	-1.007292832889419287e-01	-1.250700620154532317e-04	2.700000000000000000e+01
1.405480000413575681e+03	-5.499811362358748568e-01	-2.152836746583055572e-01	1.092576072013216049e-01	2.400000000000000000e+01
1.406300000413821635e+03	-8.459997896948223683e-01	-2.360346628913916334e-01	2.698634980354546187e-01	3.200000000000000000e+01
1.407120000414053720e+03	-9.014047659606738705e-01	-1.379712683950202745e-01	1.912696220467431374e-01	3.100000000000000000e+01
1.407940000414299675e+03	-1.036405212485615124e+00	-2.396912295106865542e-01	1.511324392163730934e-01	2.900000000000000000e+01
1.408760000414545630e+03	-1.101914650912366511e+00	-1.525807593843744314e-01	4.700235446708855847e-01	2.100000000000000000e+01
1.409580000414777714e+03	-7.935664869682668154e-01	-7.155256689224387401e-02	4.706408674075488463e-01	3.300000000000000000e+01
1.410400000415023669e+03	-7.086413731148688555e-01	-6.761631625106900856e-02	3.516468748302603586e-01	2.300000000000000000e+01
1.411220000415269624e+03	-7.088371028412012720e-01	-3.778199904673940068e-02	4.518983766859365758e-01	3.400000000000000000e+01
1.412040000415501709e+03	-6.776829010187448432e-01	-1.606492892305411146e-01	2.025156994226007257e-01	3.300000000000000000e+01
1.412860000415747663e+03	-9.184409581249894927e-01	-2.394253920748390385e-01	2.726986098630934663e-01	1.900000000000000000e+01
1.413680000415993618e+03	-6.948142594686501639e-01	-1.332274296562090399e-01	3.437389129933956511e-01	4.200000000000000000e+01
1.414500000416225703e+03	-6.255389602925092163e-01	-2.120655777506108564e-01	5.757052002286942027e-01	2.700000000000000000e+01
1.415320000416471657e+03	-6.720989038545432948e-01	-9.312453808115961351e-02	4.264940015033191756e-01	2.400000000000000000e+01
1.416140000416717612e+03	-6.882823997043701070e-01	-1.159764364270792214e-01	4.770313009222668654e-01	3.200000000000000000e+01
1.416960000416949697e+03	-5.391860725619430639e-01	-1.376842027999458651e-01	6.093862728436114651e-01	3.000000000000000000e+01
1.417780000417195652e+03	-7.876036322892474573e-01	-8.342643932077820068e-02	3.219012914003878123e-01	2.400000000000000000e+01
1.418600000417441606e+03	-8.361325174628504442e-01	-2.412766139279121091e-01	4.316269257396490033e-01	1.700000000000000000e+01
1.419420000417673691e+03	-6.522183417809301886e-01	-1.592499961470181802e-01	2.815011748118108059e-01	2.200000000000000000e+01
1.420240000417919646e+03	-7.009004190223464548e-01	-1.221585053931804055e-01	4.123014079889664174e-01	2.000000000000000000e+01
1.421060000418165600e+03	-8.701189248107610297e-01	3.079828078955415549e-02	3.339704657584636749e-01	2.600000000000000000e+01
1.421880000418397685e+03	-4.843623277970436902e-01	-2.214562710544853985e-01	4.253079983545662301e-01	2.900000000000000000e+01
1.422700000418643640e+03	-5.450658590340751175e-01	-2.882141990832707279e-01	7.357081149431445866e-01	3.200000000000000000e+01
1.423520000418889595e+03	-6.697419544668470337e-01	-1.646842906007002227e-01	3.357195468456763976e-01	4.200000000000000000e+01
1.424340000419121679e+03	-7.652455400375082206e-01	-1.416801768605964185e-01	4.061425272393144326e-01	2.700000000000000000e+01
1.425160000419367634e+03	-6.018182126608202509e-01	-1.318085010630412057e-01	2.175829469581964659e-01	2.600000000000000000e+01
1.425980000419613589e+03	-8.579384910260472452e-01	-1.913166862052086969e-01	2.194349151681862509e-01	2.100000000000000000e+01
1.426800000419845674e+03	-9.317933805362308419e-01	-1.666254562875586487e-01	3.113783385984225660e-01	2.700000000000000000e+01
1.427620000420091628e+03	-6.750660632971339226e-01	-1.309003789683629293e-01	2.302453256285819094e-02	3.100000000000000000e+01
1.428440000420337583e+03	-7.024449518875535148e-01	-1.758022974838624464e-01	2.826815754869347330e-01	3.000000000000000000e+01
1.429260000420569668e+03	-6.664676846382597830e-01	-2.359380360796983211e-01	7.271587119452682657e-02	3.100000000000000000e+01
1.430080000420815622e+03	-7.121675299180694196e-01	-1.590588678775262110e-01	-1.269640355346108862e-01	1.800000000000000000e+01
1.430900000421061577e+03	-7.574614796599057343e-01	-2.559490086235740591e-01	2.633674896387816489e-01	2.100000000000000000e+01
1.431720000421293662e+03	-8.318513645781422383e-01	-2.110672765508532223e-01	3.854366639968578312e-01	2.700000000000000000e+01
1.432540000421539617e+03	-7.941046869837862232e-01	-5.029114331421169481e-03	2.678144997232640989e-01	2.000000000000000000e+01
1.433360000421785571e+03	-8.791720133787315206e-01	-1.255506136028969877e-01	3.194035341750458556e-01	2.200000000000000000e+01
1.434180000422017656e+03	-6.474664410459176622e-01	-1.942317045644799123e-01	4.323986926381158113e-01	2.400000000000000000e+01
1.435000000422263611e+03	-6.943399663430618318e-01	-1.174297326113382667e-01	2.661254928631571204e-01	2.900000000000000000e+01
1.435820000422495468e+03	-7.140955564345077278e-01	-1.733644800621547688e-01	3.771772278959906188e-01	1.600000000000000000e+01
1.436640000422741650e+03	-7.044781428343043217e-01	-4.186156126348095086e-02	3.864227223289571356e-01	2.300000000000000000e+01
1.437460000422987605e+03	-4.832285806255320892e-01	1.649575413405273139e-01	5.656784859393582110e-03	2.500000000000000000e+01
1.438280000423219462e+03	-4.406914792388967328e-01	-3.794561997178433899e-01	1.864227223289578461e-01	2.500000000000000000e+01
1.439100000423465644e+03	-5.526041542800825823e-01	-2.099978469638941192e-02	4.090977875211647685e-01	2.200000000000000000e+01
1.439920000423711599e+03	-6.080644921902838007e-01	-5.832022706767858722e-02	1.419443312513344324e-01	2.300000000000000000e+01
1.440740000423943457e+03	-6.438805747103266697e-01	-4.211732357267550242e-02	4.140249375119404718e-01	2.300000000000000000e+01
1.441560000424189639e+03	-7.121670516860696409e-01	-1.788460039437822502e-02	3.743793264903949591e-01	2.600000000000000000e+01
1.442380000424435593e+03	-5.984248826651743514e-01	7.973474864716934007e-02	3.245965326384814276e-01	2.700000000000000000e+01
1.443200000424667451e+03	-6.049200342650351558e-01	-3.560128879222190790e-02	2.853396063029824958e-01	3.100000000000000000e+01
1.444020000424913633e+03	-5.768848367861352244e-01	-5.649239190973531777e-02	3.664942284585945842e-01	2.000000000000000000e+01
1.444840000425159587e+03	-6.524530898859168815e-01	8.106469598613585958e-02	-2.042488017464094696e-03	2.700000000000000000e+01
1.445660000425391445e+03	-4.770795308098740861e-01	-1.238413788203516219e-01	1.928361267610867458e-02	2.600000000000000000e+01
1.446480000425637627e+03	-5.857756221992111989e-01	3.318387756490182028e-02	2.497637525824032423e-01	2.200000000000000000e+01
1.447300000425883582e+03	-5.649391895176627543e-01	-3.646369178159503122e-02	3.314899698645543680e-01	2.400000000000000000e+01
1.448120000426115439e+03	-5.861374598794171220e-01	5.575475153885278701e-02	3.038335098833684356e-01	2.400000000000000000e+01
1.448940000426361621e+03	-5.047206651345703676e-01	-1.423755005245475047e-01	1.252053381870652515e-01	1.800000000000000000e+01
1.449760000426607576e+03	-6.080952401262038620e-01	-4.409798208934745389e-02	3.372287849350161792e-01	2.900000000000000000e+01
1.450580000426839433e+03	-6.053786389396762502e-01	-9.386791225647783676e-03	2.496980758816702561e-01	3.900000000000000000e+01
1.451400000427085615e+03	-5.468771990813152684e-01	-1.259847594471708021e-02	2.011499275030814715e-01	3.300000000000000000e+01
1.452220000427331570e+03	-4.800905259410654935e-01	5.188597103604308813e-03	-9.902155103488130550e-02	2.700000000000000000e+01
1.453040000427563427e+03	-4.717321838024552960e-01	-3.201063662626779660e-02	6.161863550684376634e-02	2.200000000000000000e+01
1.453860000427809609e+03	-4.463266922575677143e-01	-1.596482262439486988e-01	1.148767277281210752e-01	2.600000000000000000e+01
1.454680000428055564e+03	-6.054519726958211834e-01	-1.560180995086497546e-01	8.700306159885240476e-02	3.000000000000000000e+01
1.455500000428287422e+03	-5.616405497933456559e-01	-8.733540562654695805e-02	1.871974039418757840e-01	2.700000000000000000e+01
1.456320000428533604e+03	-5.279120134110186768e-01	-2.008800455840642485e-02	8.781472667853940095e-02	3.700000000000000000e+01
1.457140000428779558e+03	-6.894902751177482969e-01	-1.300364685762929184e-01	5.480090690215622118e-01	2.800000000000000000e+01
1.457960000429011416e+03	-5.716282282512246127e-01	-2.535407597256345014e-01	5.189121893214956316e-01	3.200000000000000000e+01
1.458780000429257598e+03	-3.374082570741556708e-01	-8.130120350723402112e-02	4.111299784124700096e-01	2.500000000000000000e+01
1.459600000429503552e+03	-7.197320082671332386e-01	-1.346804892750519400e-01	3.816901416364810729e-01	3.200000000000000000e+01
1.460420000429735410e+03	-2.774543894842587122e-01	-1.332443297236522994e-01	4.818387563693802278e-01	2.100000000000000000e+01
1.461240000429981592e+03	-4.117234237063982505e-01	-1.805089415473908332e-01	5.450739847855974318e-01	4.200000000000000000e+01
1.462060000430227547e+03	-5.356425595135831941e-01	-7.408403244670225263e-02	1.480691432486676007e-01	2.700000000000000000e+01
1.462880000430459404e+03	-4.468842299473543278e-01	-5.683474780936137449e-02	-9.231954143737919338e-02	3.800000000000000000e+01
1.463700000430705586e+03	-4.496655403443519106e-01	-5.566648488183290056e-02	1.249253700526962163e-01	3.100000000000000000e+01
1.464520000430951541e+03	-4.554208885606065849e-01	1.186634725154966929e-01	7.388506692239449336e-02	4.100000000000000000e+01
1.465340000431183398e+03	-5.530956672274918162e-01	-1.956736174509430271e-01	2.952683271286211664e-01	3.600000000000000000e+01
1.466160000431429580e+03	-5.942070160610519736e-01	-1.267980499420033880e-01	3.858627860602235060e-01	4.400000000000000000e+01
1.466980000431675535e+03	-6.334508466741723964e-01	-8.838385824162742210e-02	3.658056265475693181e-01	2.700000000000000000e+01
1.467800000431907392e+03	-4.285540136613192885e-01	7.276551802252839707e-03	-1.398859920687645086e-02	3.500000000000000000e+01
1.468620000432153574e+03	-6.560617249015052721e-01	-1.110618709848125718e-01	3.643438118676289861e-02	2.300000000000000000e+01
1.469440000432399529e+03	-5.904996135244182653e-01	-1.065917335993695758e-01	-3.554186910705858793e-03	2.300000000000000000e+01
1.470260000432631387e+03	-4.424935274611989655e-01	-1.175213461954243144e-01	-1.316550222465817654e-02	3.200000000000000000e+01
1.471080000432877569e+03	-6.607187565014775998e-01	-9.142325511552940043e-02	1.970059763133029662e-01	3.900000000000000000e+01
1.471900000433123523e+03	-5.945367419938811793e-01	-1.390909886066502565e-01	1.467316106525631270e-01	2.400000000000000000e+01
1.472720000433355381e+03	-6.480122694894063784e-01	-1.023323246323144531e-01	1.963200621614538122e-01	3.400000000000000000e+01
1.473540000433601563e+03	-5.397849042560736166e-01	-2.864649245747585837e-03	1.760799922083089442e-01	2.500000000000000000e+01
1.474360000433847517e+03	-7.344403393056424534e-01	-4.648001890524255941e-02	2.660114007931237978e-01	3.000000000000000000e+01
1.475180000434079375e+03	-7.672080773411771304e-01	-1.768252938410341812e-02	2.456684437171983149e-01	2.000000000000000000e+01
1.476000000434325557e+03	-6.344327594688436989e-01	-1.540565060763761096e-01	2.352911909336823371e-01	3.200000000000000000e+01
1.476820000434571512e+03	-7.376080290478270740e-01	-3.146410747018961729e-01	5.752683271286214151e-01	3.600000000000000000e+01
1.477640000434803369e+03	-4.001114541005605929e-01	-1.287247152026296249e-01	2.614858362349359311e-02	3.900000000000000000e+01
1.478460000435049551e+03	-6.178574995495544897e-01	-1.530189484865793759e-01	1.756455799121390271e-01	3.100000000000000000e+01
1.479280000435295506e+03	-6.949191913640504481e-01	-1.276963340355870002e-01	1.386220311733232791e-02	2.300000000000000000e+01
1.480100000435527363e+03	-4.483239008821904292e-01	2.190265582274264489e-02	-2.284127454862971973e-01	3.900000000000000000e+01
1.480920000435773545e+03	-6.121716157158623162e-01	1.137810582767251333e-01	-1.093501614938228172e-01	2.700000000000000000e+01
1.481740000436019500e+03	-5.551776562272294768e-01	-1.600094005096366345e-01	2.196666948885281911e-01	4.000000000000000000e+01
1.482560000436251357e+03	-3.103757092884578128e-01	1.022376700380434045e-02	1.886721193683476017e-01	2.700000000000000000e+01
1.483380000436497539e+03	-6.785379954482664289e-01	-1.173659043621277931e-01	2.687750064911256231e-01	2.500000000000000000e+01
1.484200000436743494e+03	-4.764406699103957976e-01	-1.040032004890605322e-01	-1.104133284291872741e-01	4.300000000000000000e+01
1.485020000436975351e+03	-4.602845392313987816e-01	2.973723429140306962e-02	-7.082487692029548754e-02	3.100000000000000000e+01
1.485840000437221534e+03	-5.242422575952083719e-01	-4.703171160477737089e-02	-1.811449701911591603e-01	3.000000000000000000e+01
1.486660000437467488e+03	-6.511048910877441642e-01	-1.176497660422413105e-01	6.139291217067999185e-02	3.300000000000000000e+01
1.487480000437699346e+03	-4.548310143103115877e-01	-2.082552612555446103e-01	8.595424128046857959e-02	4.400000000000000000e+01
1.488300000437945528e+03	-6.357109208658542343e-01	-9.809618078960724574e-02	2.292923568194638051e-01	3.700000000000000000e+01
1.489120000438191482e+03	-6.724362260355434273e-01	-1.220008555955196528e-01	3.606641851231602303e-01	3.500000000000000000e+01
1.489940000438423340e+03	-5.781664486854474205e-01	-9.571515998510449208e-02	2.124246981129029876e-01	3.400000000000000000e+01
1.490760000438669522e+03	-5.386762549535113465e-01	1.005178612809665140e-01	4.846310553013477573e-01	5.300000000000000000e+01
1.491580000438915476e+03	-7.149449966811900481e-01	-1.559105111268621613e-02	2.463229768759056526e-01	2.300000000000000000e+01
1.492400000439147334e+03	-7.697725828888160038e-01	-1.132661782336548129e-01	3.873518481036786199e-01	2.800000000000000000e+01
1.493220000439393516e+03	-8.317375809003166864e-01	-9.866032660855594827e-02	4.283807193314501660e-01	2.400000000000000000e+01
1.494040000439639471e+03	-5.482045715540131425e-01	7.683651816314807093e-04	2.490209058731753800e-01	3.700000000000000000e+01
1.494860000439871328e+03	-6.654009155552351729e-01	-9.014152122738749995e-02	5.084607426491656312e-01	2.900000000000000000e+01
1.495680000440117510e+03	-6.271000713411645222e-01	-1.904178800493738777e-01	7.093638629490994774e-01	3.200000000000000000e+01
1.496500000440363465e+03	-8.954227706270465603e-01	-3.424812761397006966e-01	6.124390447298857509e-01	3.200000000000000000e+01
1.497320000440595322e+03	-5.819641470801819594e-01	-4.502702568091976332e-02	4.351369737271539861e-01	2.500000000000000000e+01
1.498140000440841504e+03	-3.732729216474943712e-01	-2.152447615145227644e-01	3.468631910093051829e-01	2.300000000000000000e+01
1.498960000441087459e+03	-7.424417973554824357e-01	-9.533155371711998782e-02	3.662801639802362175e-01	2.600000000000000000e+01
1.499780000441319316e+03	-5.877676277268371052e-01	-2.391672128437818401e-01	4.963830511030122850e-01	2.400000000000000000e+01
1.500600000441565498e+03	-5.697021217375635160e-01	-1.747574596097329902e-01	4.187608868294185882e-01	1.900000000000000000e+01
1.501420000441811453e+03	-5.815346633272362453e-01	-1.335752089063149128e-01	5.205899912343463498e-01	3.000000000000000000e+01
1.502240000442043311e+03	-5.738764614975480072e-01	-2.250171588366605135e-01	8.213559287039098322e-01	3.300000000000000000e+01
1.503060000442289493e+03	-7.147715719140812496e-01	-2.438881806813917308e-01	6.415845667545259090e-01	2.700000000000000000e+01
1.503880000442535447e+03	-7.850921563008270709e-01	-2.181748286200715370e-01	6.528878036430363352e-01	3.800000000000000000e+01
1.504700000442767305e+03	-6.875298832254657100e-01	-2.113016338904962765e-01	6.156314602504302513e-01	2.500000000000000000e+01
1.505520000443013487e+03	-7.103081117556122592e-01	-2.546199485173374910e-01	4.968889695288183361e-01	2.800000000000000000e+01
1.506340000443259441e+03	-7.137438187756401931e-01	-2.550038568530190730e-01	6.466146038680795627e-01	2.500000000000000000e+01
1.507160000443491299e+03	-6.172680814373343594e-01	-1.881918804786444355e-01	9.287638015438703931e-01	2.700000000000000000e+01
1.507980000443737481e+03	-8.005070235303755055e-01	-1.089827444411497481e-01	7.916675047866927883e-01	1.500000000000000000e+01
1.508800000443983436e+03	-8.178880988924248641e-01	-1.830391734088188116e-01	6.336909515346453858e-01	2.400000000000000000e+01
1.509620000444215293e+03	-8.279690151645446861e-01	-1.860185624240813240e-01	6.862745615066065952e-01	2.500000000000000000e+01
1.510440000444461475e+03	-8.834805170916091299e-01	-1.514644766377202245e-01	5.359544682357428869e-01	3.100000000000000000e+01
1.511260000444707430e+03	-8.550332762430379319e-01	-1.222380492639736360e-01	4.235309048992137448e-01	2.800000000000000000e+01
1.512080000444939287e+03	-6.614071769344569418e-01	-6.157069120954261621e-02	8.213621279045568713e-02	2.800000000000000000e+01
1.512900000445185469e+03	-8.752369703279470059e-01	-1.101498448548170472e-01	4.111873648803987535e-01	2.900000000000000000e+01
1.513720000445431424e+03	-9.031546513241686114e-01	-1.356336238495465807e-01	4.997012175513955157e-01	3.400000000000000000e+01
1.514540000445663281e+03	-7.230166258640586818e-01	-4.544468694824388422e-02	1.294611475982483384e-01	3.500000000000000000e+01
1.515360000445909463e+03	-6.282647296860339736e-01	-7.255183412132382159e-02	1.104900188260202754e-01	3.600000000000000000e+01
1.516180000446155418e+03	-7.067782761566085981e-01	1.254514975482834416e-02	5.043285931336694006e-02	2.800000000000000000e+01
1.517000000446387276e+03	-7.239604134630148735e-01	-6.262126779703081070e-02	-6.531714270590072147e-04	3.500000000000000000e+01
1.517820000446633458e+03	-7.484033244197583201e-01	-4.484556173619225206e-02	-1.217277702649539606e-01	3.900000000000000000e+01
1.518640000446879412e+03	-6.870894229548021315e-01	-6.181057650487176147e-02	-1.226506968390239649e-02	3.200000000000000000e+01
1.519460000447111270e+03	-8.051169351151514775e-01	-4.931279291630730199e-02	-7.224220587884033762e-02	3.800000000000000000e+01
1.520280000447357452e+03	-8.050858400159164319e-01	-8.953400406699074665e-02	-2.307673476359006770e-02	4.300000000000000000e+01
1.521100000447603406e+03	-8.643207590829860010e-01	-9.754703494895267113e-03	1.253685264922221876e-01	3.400000000000000000e+01
1.521920000447835264e+03	-7.217387772528383039e-01	-3.004839461854658111e-02	1.135279901847621176e-01	3.600000000000000000e+01
1.522740000448081446e+03	-7.827622420566484607e-01	5.022744896183795049e-02	4.225904900384414020e-02	3.800000000000000000e+01
1.523560000448327401e+03	-6.561369000033145937e-01	1.016395389576310038e-01	-2.577180871910957904e-01	3.800000000000000000e+01
1.524380000448559258e+03	-7.536507942004213589e-01	-7.746470579002107115e-02	1.228191280890467141e-02	3.400000000000000000e+01
1.525200000448805440e+03	-6.992261280847920091e-01	-5.025503555277310852e-02	1.120418428557581336e-01	3.600000000000000000e+01
1.526020000449051395e+03	-6.343145672520762446e-01	-2.240825669766266515e-02	-1.974437215303561644e-01	3.900000000000000000e+01
1.526840000449283252e+03	-6.532598218845073745e-01	-1.432712274622645054e-01	-9.720365157720856075e-02	2.800000000000000000e+01
1.527660000449529434e+03	-7.344650719999279431e-01	-8.303935745642121447e-02	-8.894130076189110667e-02	3.000000000000000000e+01
1.528480000449775389e+03	-7.534374411478772515e-01	-2.031144507038895597e-01	9.926389054077411345e-02	3.100000000000000000e+01
1.529300000450007246e+03	-5.953617809381803738e-01	-3.193150640861119882e-03	-1.500616272099097870e-01	1.900000000000000000e+01
1.530120000450253428e+03	-7.508419272811401868e-01	-2.355511519623689765e-01	1.279634842279175899e-02	3.400000000000000000e+01
1.530940000450499383e+03	-4.924441987701975165e-01	-9.841029059781902788e-03	-2.545285863850015318e-01	2.500000000000000000e+01
1.531760000450731241e+03	-6.308715494304486526e-01	-1.688661141088090289e-01	1.575177241680130180e-01	3.500000000000000000e+01
1.532580000450977423e+03	-6.657182207829741571e-01	-1.787264602925233703e-01	1.282493659299843713e-01	2.800000000000000000e+01
1.533400000451223377e+03	-5.111515712396013100e-01	-6.357115923590228590e-02	-2.014762684092774592e-01	4.600000000000000000e+01
1.534220000451455235e+03	-6.706074730147157936e-01	-1.855635412051164224e-01	-1.623793887092093158e-01	3.600000000000000000e+01
1.535040000451701417e+03	-5.909891084900458225e-01	-1.583112281519127862e-01	-1.933625323268595153e-01	2.300000000000000000e+01
1.535860000451947371e+03	-6.268330131061183863e-01	-8.800122870115956175e-02	-2.629052562256273262e-01	2.900000000000000000e+01
1.536680000452179229e+03	-6.628623375640145809e-01	-1.620909402883476957e-01	1.283408211502301555e-01	4.400000000000000000e+01
1.537500000452425411e+03	-5.810534543042820133e-01	3.873294678450278639e-02	-1.209504008928590224e-01	2.900000000000000000e+01
1.538320000452671366e+03	-7.207725494305030622e-01	-1.567521544140362266e-01	2.915248622991661875e-02	4.300000000000000000e+01
1.539140000452903223e+03	-8.060825181327366806e-01	-8.181143110913069449e-02	2.579750002692442479e-01	2.900000000000000000e+01
1.539960000453149405e+03	-9.668668901564814178e-01	-4.028087841511016620e-01	1.869118333338803950e-01	2.500000000000000000e+01
1.540780000453395360e+03	-5.711690441870516111e-01	-3.960176924802638609e-02	-2.018306573877319821e-01	3.500000000000000000e+01
1.541600000453627217e+03	-6.374554618910153181e-01	-5.691723857511732376e-02	-2.021164549510015007e-01	2.900000000000000000e+01
1.542420000453873399e+03	-4.995591751974792771e-01	-1.838944307508114662e-01	-2.537054894027832574e-01	3.100000000000000000e+01
1.543240000454105029e+03	-5.630593773880399056e-01	-6.729596115190972228e-02	-2.741056059913624665e-01	3.200000000000000000e+01
1.544060000454351211e+03	-5.712628574068823184e-01	-1.986840842416270903e-02	-3.247800882406783884e-01	3.200000000000000000e+01
1.544880000454597393e+03	-6.620359484548821172e-01	-1.523169747739814284e-01	9.293353125316095031e-02	3.600000000000000000e+01
1.545700000454829024e+03	-7.809177221887715348e-01	-8.425939362002310418e-03	1.012073139710105707e-01	3.100000000000000000e+01
1.546520000455075206e+03	-7.548979535314330747e-01	1.339176933965156024e-01	-7.851832036825090455e-02	3.300000000000000000e+01
1.547340000455321388e+03	-6.623254467709713822e-01	-9.941516994539512098e-02	-1.983582737328193346e-01	4.200000000000000000e+01
1.548160000455553018e+03	-5.756589952002322264e-01	-8.504096520427850692e-02	-9.870123080874382282e-02	4.100000000000000000e+01
1.548980000455799200e+03	-6.904916110790146888e-01	6.814914955658224471e-03	2.120731397100961146e-02	3.600000000000000000e+01
1.549800000456045382e+03	-7.642346800172070687e-01	1.141710629174959024e-01	-2.084840246606578518e-01	3.600000000000000000e+01
1.550620000456277012e+03	-5.782938117526406074e-01	-3.066563393409396099e-01	-9.865550319862137485e-02	3.300000000000000000e+01
1.551440000456523194e+03	-6.129688229541052635e-01	-3.334573055848011336e-02	-3.184497289530661135e-01	3.800000000000000000e+01
1.552260000456769376e+03	-5.565354061962999310e-01	-2.153853385159507638e-01	-1.389641645669525971e-01	3.000000000000000000e+01
1.553080000457001006e+03	-7.277381695528575278e-01	7.004854580526043151e-02	-3.294328725707149630e-01	3.600000000000000000e+01
1.553900000457247188e+03	-5.545309365190078665e-01	-1.146496576154731883e-03	-2.796615106213309332e-01	4.200000000000000000e+01
1.554720000457493370e+03	-7.814048460121369999e-01	-1.301878063217642989e-01	1.301784427432375324e-01	4.000000000000000000e+01
1.555540000457725000e+03	-7.390791353811145825e-01	-9.738125370785155610e-02	-7.941000876565329492e-02	4.300000000000000000e+01
1.556360000457971182e+03	-9.210438672273220106e-01	-1.406883605913691326e-01	3.107157421621851157e-01	2.500000000000000000e+01
1.557180000458217364e+03	-7.505363011546322127e-01	-3.756304103464813693e-02	9.058999123434663403e-02	2.000000000000000000e+01
1.558000000458448994e+03	-7.923713206230189599e-01	1.538474319198819273e-01	-8.495456563188952259e-03	3.100000000000000000e+01
1.558820000458695176e+03	-7.301463852299860946e-01	1.341224202003843402e-02	1.824190956392754970e-01	4.000000000000000000e+01
1.559640000458941358e+03	-8.547540462193659039e-01	-1.294091864169537587e-01	-5.705503684430901501e-02	3.300000000000000000e+01
1.560460000459172988e+03	-7.139078610214255605e-01	-4.816215360742859275e-02	7.325362452402295332e-02	3.800000000000000000e+01
1.561280000459419171e+03	-6.932880597994675043e-01	-3.662289381571781632e-02	4.323076071896192474e-02	2.700000000000000000e+01
1.562100000459665353e+03	-6.346076946927219353e-01	1.834489391659488433e-02	-1.970550368443086953e-01	3.800000000000000000e+01
1.562920000459896983e+03	-6.473647410919625145e-01	-1.054451847829263045e-01	-1.972608110898628198e-01	2.800000000000000000e+01
1.563740000460143165e+03	-6.159921570312256733e-01	-2.789325292161244363e-01	-8.700930923418415119e-02	3.300000000000000000e+01
1.564560000460389347e+03	-6.546610313891889632e-01	-1.682516672529033031e-01	1.236537411126024111e-01	3.800000000000000000e+01
1.565380000460620977e+03	-6.470784841633552276e-01	-1.472464830706634586e-01	-1.858889827861673893e-01	3.600000000000000000e+01
1.566200000460867159e+03	-6.884761615372987364e-01	-6.353922655780053219e-03	-4.266206245481374282e-01	4.600000000000000000e+01
1.567020000461113341e+03	-6.351183002542271083e-01	-3.300748071227133096e-02	-2.276837914835025956e-01	4.300000000000000000e+01
1.567840000461344971e+03	-7.091198533524796233e-01	-2.737587022387089064e-02	-2.771807877721466085e-01	3.000000000000000000e+01
1.568660000461591153e+03	-6.297565989976483536e-01	8.270350696818695724e-03	-1.960947570317213007e-01	4.200000000000000000e+01
1.569480000461837335e+03	-7.972532603636324211e-01	-2.693303400160509398e-01	1.440881534087727900e-01	2.400000000000000000e+01
1.570300000462068965e+03	-6.901119765207930357e-01	-3.579981313775704166e-02	-7.587755088363579148e-02	3.600000000000000000e+01
1.571120000462315147e+03	-6.506137117942181192e-01	-2.315924765425947385e-02	-3.063691226924598610e-01	2.900000000000000000e+01
1.571940000462561329e+03	-6.663539102670235081e-01	-1.166841650765100269e-01	-1.967235116709149523e-01	3.700000000000000000e+01
1.572760000462792959e+03	-8.083330870108440536e-01	-1.770430107712286372e-01	2.229563950582225118e-01	4.100000000000000000e+01
1.573580000463039141e+03	-7.095387273950457541e-01	3.490561608072084709e-02	3.256771037217465192e-02	3.300000000000000000e+01
1.574400000463285323e+03	-7.117686608219919719e-01	5.607261463725521367e-02	-2.773408344075782850e-01	4.300000000000000000e+01
1.575220000463516953e+03	-6.938927904121676704e-01	6.776481073752194106e-02	-1.275351767506016643e-01	4.000000000000000000e+01
1.576040000463763135e+03	-6.813335602906178678e-01	7.211875012810509133e-03	-2.776952233860328079e-01	3.100000000000000000e+01
1.576860000464009318e+03	-6.491205753642432796e-01	-3.138398693691613062e-02	-2.076152000683171295e-01	3.300000000000000000e+01
1.577680000464240948e+03	-7.863588718534870736e-01	-2.973615542854446403e-02	-1.983468418302880565e-01	3.000000000000000000e+01
1.578500000464487130e+03	-7.124161553454548823e-01	8.924643790079045402e-02	-3.292499621302225066e-01	3.900000000000000000e+01
1.579320000464733312e+03	-6.767148015607489242e-01	-2.131374190418711123e-02	-2.502331057478714982e-01	4.200000000000000000e+01
1.580140000464964942e+03	-7.662827036015400495e-01	5.618970439668302674e-02	-2.712619769756443588e-01	3.300000000000000000e+01
1.580960000465211124e+03	-6.854367502382956445e-01	8.308405892577397367e-02	-3.019021635173677609e-01	2.500000000000000000e+01
1.581780000465457306e+03	-8.975417958036331356e-01	-2.295272452534291574e-02	2.719471618269775348e-02	4.000000000000000000e+01
1.582600000465688936e+03	-5.995573103472473520e-01	-2.278947285396526468e-02	-3.441199526083433824e-01	2.900000000000000000e+01
1.583420000465935118e+03	-5.715381923005899978e-01	-9.815946001719311198e-03	-2.147830029551291986e-01	3.100000000000000000e+01
1.584240000466181300e+03	-7.815998036691667039e-01	8.829554569672382058e-03	-1.449087538829694211e-01	3.200000000000000000e+01
1.585060000466412930e+03	-6.098904961550566384e-01	1.849822386549000441e-01	-3.352745747639547247e-01	4.200000000000000000e+01
1.585880000466659112e+03	-6.837107286004737716e-01	1.758433414542182049e-02	-2.555032128145704462e-01	2.900000000000000000e+01
1.586700000466905294e+03	-5.175324942766508229e-01	-3.193460079886989433e-02	-1.156175318398791063e-01	4.400000000000000000e+01
1.587520000467136924e+03	-5.475620509424921067e-01	8.077097917340836375e-02	-2.055375085221626819e-01	2.900000000000000000e+01
1.588340000467383106e+03	-5.915668619752771917e-01	-7.578139714272680294e-02	-2.556518275474708446e-01	5.300000000000000000e+01
1.589160000467629288e+03	-8.704016946016466250e-01	4.138188024807476495e-02	8.387946444876526186e-02	3.600000000000000000e+01
1.589980000467860918e+03	-6.216685068285912052e-01	1.832571696387930160e-02	-2.865549478474038736e-01	3.100000000000000000e+01
1.590800000468107100e+03	-6.524933408968678350e-01	2.943989296775662012e-01	-1.064863564322209299e-01	3.000000000000000000e+01
1.591620000468353282e+03	-6.386408010502933053e-01	6.031053294505994700e-02	-2.058918975006189811e-01	3.500000000000000000e+01
1.592440000468584913e+03	-7.633030918855361335e-01	-1.100804369078645095e-01	-1.353888937892628874e-01	3.500000000000000000e+01
1.593260000468831095e+03	-5.095107606498778807e-01	-4.110386683483469028e-02	-3.053660299842002601e-01	2.700000000000000000e+01
1.594080000469077277e+03	-7.199682285241166824e-01	-1.561097964054418696e-01	-1.354460533019166135e-01	3.100000000000000000e+01
1.594900000469308907e+03	-7.469990933632715269e-01	-7.428253632895831515e-02	8.469112952845225806e-02	4.500000000000000000e+01
1.595720000469555089e+03	-7.150352343786501308e-01	-1.011675209670173103e-01	-1.956975551575945715e-01	3.300000000000000000e+01
1.596540000469801271e+03	-8.628170881122905200e-01	-2.128056632842181273e-01	3.137537135209260697e-01	3.500000000000000000e+01
1.597360000470032901e+03	-7.987674792298236071e-01	-8.411525013830356556e-02	1.242567172322823765e-01	2.600000000000000000e+01
1.598180000470279083e+03	-7.052725724128734441e-01	-8.656954150954376814e-02	4.506838231197018985e-02	3.700000000000000000e+01
1.599000000470525265e+03	-7.280050260096899706e-01	8.741589662127324800e-02	-1.347372753450057914e-01	2.800000000000000000e+01
1.599820000470756895e+03	-4.683025739447224112e-01	-7.963971501280298071e-02	-2.047029796374140176e-01	3.700000000000000000e+01
1.600640000471003077e+03	-7.255492663252915975e-01	-8.435849681730900329e-02	-3.482873056525370714e-02	3.700000000000000000e+01
1.601460000471249259e+03	-6.299728247936968728e-01	4.600192067089636794e-02	-2.047144115399444075e-01	3.100000000000000000e+01
1.602280000471480889e+03	-5.438849564256038605e-01	-1.530494631138523687e-01	1.855713860233239032e-01	2.200000000000000000e+01
1.603100000471727071e+03	-6.917946183548160377e-01	-1.004162183583368062e-01	-3.971337875443126109e-03	2.900000000000000000e+01
1.603920000471973253e+03	-6.145905862766163352e-01	-1.173313476863668825e-02	-2.934683341640882404e-01	2.900000000000000000e+01
1.604740000472204883e+03	-6.724122300467207936e-01	-7.663445098825150126e-02	-1.331139451856326872e-01	3.100000000000000000e+01
1.605560000472451065e+03	-6.791769884629417220e-01	-1.179343733473707800e-01	-1.329538985502010107e-01	2.300000000000000000e+01
1.606380000472697247e+03	-5.582232979728658506e-01	-2.117039918302943136e-01	-1.834226065539654726e-01	3.000000000000000000e+01
1.607200000472928878e+03	-5.364067165663790604e-01	-6.610966247769312076e-02	-2.638798826551980170e-01	3.300000000000000000e+01
1.608020000473175060e+03	-5.811277698078001208e-01	-1.611195800672469147e-01	-1.931482408932252426e-01	3.700000000000000000e+01
1.608840000473421242e+03	-6.161602617554926553e-01	-1.019219380914115902e-01	-1.324280310337844213e-01	4.400000000000000000e+01
1.609660000473652872e+03	-6.253292331960409456e-01	4.216082456236591725e-02	-3.326566690844012797e-01	2.900000000000000000e+01
1.610480000473899054e+03	-5.780171679024164177e-01	-3.740243861119196822e-02	-2.828052838173009675e-01	3.800000000000000000e+01
1.611300000474145236e+03	-6.993943532231305937e-01	-2.407235565232035412e-01	-5.289673903754810169e-02	1.900000000000000000e+01
1.612120000474376866e+03	-7.545289637707313091e-01	-3.473209092553197763e-01	2.267260081789341797e-01	2.300000000000000000e+01
1.612940000474623048e+03	-5.231412741516265896e-01	-2.402264280977348676e-01	6.629159588276412052e-02	4.000000000000000000e+01
1.613760000474869230e+03	-7.044939971504895482e-01	-1.493589952994369696e-01	1.759486388068403073e-01	3.000000000000000000e+01
1.614580000475100860e+03	-7.549246099239397267e-01	-1.536411002284694405e-01	2.361772768574565973e-01	4.300000000000000000e+01
1.615400000475347042e+03	-6.324558087887979241e-01	-1.155106661795883838e-01	2.367717357890581908e-01	2.300000000000000000e+01
1.616220000475593224e+03	-6.343697984110434618e-01	-8.510499098737867030e-02	9.713755667004519978e-02	3.400000000000000000e+01
1.617040000475824854e+03	-6.336872058588625123e-01	-7.496479781112697083e-02	1.377091517965842726e-01	3.600000000000000000e+01
1.617860000476071036e+03	-7.213873612166104010e-01	4.679929205835264838e-04	3.379263579446689647e-01	2.400000000000000000e+01
1.618680000476317218e+03	-6.788496712851497250e-01	-1.519540125351355186e-01	2.837220214337055069e-02	4.100000000000000000e+01
1.619500000476548848e+03	-7.155127951881539161e-01	-7.419970532426134469e-02	2.292067310281193926e-01	4.000000000000000000e+01
1.620320000476795030e+03	-5.692921226865692574e-01	-6.537201970502337645e-02	2.186579997066413483e-01	2.900000000000000000e+01
1.621140000477041212e+03	-2.690829135665495642e-01	-3.556621118171321427e-02	-8.239373532619254092e-02	2.700000000000000000e+01
1.621960000477272843e+03	-4.305276601484813170e-01	-7.869937805208948589e-02	-4.224512059329210700e-02	2.700000000000000000e+01
1.622780000477519025e+03	-4.551085659754683377e-01	1.157687378827887414e-02	-3.169638927181317456e-02	2.700000000000000000e+01
1.623600000477765207e+03	-4.852497998065672391e-01	1.890003594628808514e-02	-8.213080156798380216e-02	2.700000000000000000e+01
1.624420000477996837e+03	-2.308528678292525171e-01	1.063872605970139773e-01	-3.321650972755767484e-01	3.000000000000000000e+01
1.625240000478243019e+03	-4.539489591673877555e-01	7.092637371667009916e-02	5.870372731676454237e-02	3.500000000000000000e+01
1.626060000478489201e+03	-4.551729143671714439e-01	1.318037099938145218e-01	-2.007246775566953190e-01	2.300000000000000000e+01
1.626880000478720831e+03	-4.965400539392632595e-01	5.096531475739851658e-03	-2.806560861415112740e-01	3.200000000000000000e+01
1.627700000478967013e+03	-5.397679841333307138e-01	6.314095562352406432e-02	1.295496881040429926e-01	3.100000000000000000e+01
1.628520000479213195e+03	-3.466864938018936471e-01	-1.604751484468529554e-01	-1.900501953073785444e-01	3.300000000000000000e+01
1.629340000479444825e+03	-4.317648825686113412e-01	1.017062333698035559e-01	-1.796729425238625666e-01	2.900000000000000000e+01
1.630160000479691007e+03	-4.975551464508392030e-01	4.623571147710947571e-02	-1.962721491373908833e-02	3.500000000000000000e+01
1.630980000479937189e+03	-4.674826625152768145e-01	-5.500300232419519375e-02	2.212873372887251833e-01	3.200000000000000000e+01
1.631800000480168819e+03	-6.008129886944999498e-01	1.419939928255509187e-01	1.237566282353785851e-01	3.500000000000000000e+01
1.632620000480415001e+03	-6.000173509331538924e-01	1.837436142397592675e-01	9.612303205925520899e-02	2.100000000000000000e+01
1.633440000480661183e+03	-4.537348374799741180e-01	7.094045710469742971e-02	1.662030553769708874e-01	3.500000000000000000e+01
1.634260000480892813e+03	-5.117892413143998454e-01	7.807720516131055888e-02	-3.452858638500178046e-02	3.900000000000000000e+01
1.635080000481138995e+03	-4.705191147279315089e-01	1.533188280394170988e-01	1.458143706909229564e-01	3.200000000000000000e+01
1.635900000481385177e+03	-3.518253937877666715e-01	-1.151218726331393327e-02	1.874377008502969844e-01	3.200000000000000000e+01
1.636720000481616808e+03	-3.803815447430309860e-01	2.942995742403553550e-02	7.879809725146191823e-02	3.100000000000000000e+01
1.637540000481862990e+03	-4.048818125466731033e-01	3.148604187713033298e-02	1.495526028184945844e-01	3.400000000000000000e+01
1.638360000482109172e+03	-3.142452027693991568e-01	1.962585611873990388e-02	-9.567140686633557323e-03	3.200000000000000000e+01
[truncated: 1,316 more rows]
