# Supplementary material for: Real-time single-molecule 3D tracking in E. coli based on cross-entropy minimization
Source: Nat Commun. 2023 Mar 11;14:1336. doi: 10.1038/s41467-023-36879-1 (PMC10008558; doi:10.1038/s41467-023-36879-1)
Supplement: Supplementary file 3 — Source Data [file 41467_2023_36879_MOESM3_ESM.zip › SourceData/Sup_Fig_18_TrajLength/Fig_data/20211111_EXP-21-BL9413/LenthBins_Counts_Mutant_FullPattern.csv]

time [s]	Occurrency
6.599880000326202589e-02	2.560000000000000000e+02
9.887640001326850059e-02	1.150000000000000000e+02
1.317540000232749753e-01	7.700000000000000000e+01
1.646316000332814777e-01	5.600000000000000000e+01
1.975092000432879802e-01	4.700000000000000000e+01
2.303868000532944826e-01	3.300000000000000000e+01
2.632644000633009296e-01	2.600000000000000000e+01
2.961420000733074320e-01	2.000000000000000000e+01
3.290196000833139345e-01	1.400000000000000000e+01
3.618972000933204369e-01	2.100000000000000000e+01
3.947748001033268839e-01	1.200000000000000000e+01
4.276524001133333863e-01	1.100000000000000000e+01
4.605300001233398888e-01	1.000000000000000000e+00
4.934076001333463912e-01	7.000000000000000000e+00
5.262852001433528937e-01	5.000000000000000000e+00
5.591628001533592851e-01	3.000000000000000000e+00
5.920404001633658986e-01	0.000000000000000000e+00
6.249180001733722900e-01	3.000000000000000000e+00
6.577956001833789035e-01	1.000000000000000000e+00
6.906732001933852949e-01	3.000000000000000000e+00
7.235508002033917974e-01	2.000000000000000000e+00
7.564284002133982998e-01	2.000000000000000000e+00
7.893060002234046912e-01	0.000000000000000000e+00
8.221836002334113047e-01	0.000000000000000000e+00
8.550612002434176961e-01	1.000000000000000000e+00
8.879388002534243096e-01	0.000000000000000000e+00
9.208164002634307010e-01	0.000000000000000000e+00
9.536940002734372035e-01	0.000000000000000000e+00
9.865716002834437059e-01	0.000000000000000000e+00
1.019449200293450097e+00	0.000000000000000000e+00
1.052326800303456711e+00	1.000000000000000000e+00
1.085204400313463324e+00	1.000000000000000000e+00
1.118082000323469494e+00	0.000000000000000000e+00
1.150959600333476107e+00	1.000000000000000000e+00
1.183837200343482721e+00	0.000000000000000000e+00
1.216714800353489112e+00	0.000000000000000000e+00
1.249592400363495504e+00	1.000000000000000000e+00
1.282470000373502117e+00	0.000000000000000000e+00
1.315347600383508730e+00	0.000000000000000000e+00
1.348225200393515122e+00	0.000000000000000000e+00
1.381102800403521513e+00	0.000000000000000000e+00
1.413980400413528127e+00	0.000000000000000000e+00
1.446858000423534518e+00	0.000000000000000000e+00
1.479735600433540910e+00	0.000000000000000000e+00
1.512613200443547523e+00	0.000000000000000000e+00
1.545490800453554137e+00	0.000000000000000000e+00
1.578368400463560528e+00	0.000000000000000000e+00
1.611246000473566919e+00	0.000000000000000000e+00
1.644123600483573533e+00	0.000000000000000000e+00
1.677001200493579924e+00	1.000000000000000000e+00
