# Supplementary material for: Real-time single-molecule 3D tracking in E. coli based on cross-entropy minimization
Source: Nat Commun. 2023 Mar 11;14:1336. doi: 10.1038/s41467-023-36879-1 (PMC10008558; doi:10.1038/s41467-023-36879-1)
Supplement: Supplementary file 3 — Source Data [file 41467_2023_36879_MOESM3_ESM.zip › SourceData/Sup_Fig_18_TrajLength/Fig_data/20211111_EXP-21-BL9413/LenthBins_Counts_WT_FullPattern.csv]

time [s]	Occurrency
6.786360001384494911e-02	8.600000000000000000e+01
1.044708000122328562e-01	7.200000000000000000e+01
1.410780000106207355e-01	4.200000000000000000e+01
1.776852000090086425e-01	4.100000000000000000e+01
2.142924000073965496e-01	2.900000000000000000e+01
2.508996000057844289e-01	3.400000000000000000e+01
2.875068000041723359e-01	1.400000000000000000e+01
3.241140000025602430e-01	1.700000000000000000e+01
3.607212000009481501e-01	1.300000000000000000e+01
3.973283999993360571e-01	1.000000000000000000e+01
4.339355999977239642e-01	9.000000000000000000e+00
4.705427999961118157e-01	9.000000000000000000e+00
5.071499999944997228e-01	7.000000000000000000e+00
5.437571999928876298e-01	3.000000000000000000e+00
5.803643999912755369e-01	3.000000000000000000e+00
6.169715999896634440e-01	5.000000000000000000e+00
6.535787999880513510e-01	2.000000000000000000e+00
6.901859999864392581e-01	7.000000000000000000e+00
7.267931999848271651e-01	5.000000000000000000e+00
7.634003999832150722e-01	1.000000000000000000e+00
8.000075999816029793e-01	1.000000000000000000e+00
8.366147999799908863e-01	5.000000000000000000e+00
8.732219999783787934e-01	2.000000000000000000e+00
9.098291999767667004e-01	1.000000000000000000e+00
9.464363999751544965e-01	3.000000000000000000e+00
9.830435999735424035e-01	2.000000000000000000e+00
1.019650799971930422e+00	0.000000000000000000e+00
1.056257999970318107e+00	0.000000000000000000e+00
1.092865199968706236e+00	0.000000000000000000e+00
1.129472399967093921e+00	0.000000000000000000e+00
1.166079599965482050e+00	2.000000000000000000e+00
1.202686799963869735e+00	0.000000000000000000e+00
1.239293999962257864e+00	1.000000000000000000e+00
1.275901199960645549e+00	0.000000000000000000e+00
1.312508399959033678e+00	1.000000000000000000e+00
1.349115599957421363e+00	0.000000000000000000e+00
1.385722799955809492e+00	0.000000000000000000e+00
1.422329999954197177e+00	0.000000000000000000e+00
1.458937199952585306e+00	0.000000000000000000e+00
1.495544399950972991e+00	0.000000000000000000e+00
1.532151599949361120e+00	2.000000000000000000e+00
1.568758799947748805e+00	1.000000000000000000e+00
1.605365999946136935e+00	0.000000000000000000e+00
1.641973199944524620e+00	0.000000000000000000e+00
1.678580399942912749e+00	0.000000000000000000e+00
1.715187599941300434e+00	0.000000000000000000e+00
1.751794799939688563e+00	0.000000000000000000e+00
1.788401999938076248e+00	0.000000000000000000e+00
1.825009199936463933e+00	1.000000000000000000e+00
1.861616399934852062e+00	1.000000000000000000e+00
