# Supplementary material for: Real-time single-molecule 3D tracking in E. coli based on cross-entropy minimization
Source: Nat Commun. 2023 Mar 11;14:1336. doi: 10.1038/s41467-023-36879-1 (PMC10008558; doi:10.1038/s41467-023-36879-1)
Supplement: Supplementary file 3 — Source Data [file 41467_2023_36879_MOESM3_ESM.zip › SourceData/Sup_Fig_18_TrajLength/Fig_data/20220106_EXP-22-BL9417/LenthBins_Counts_Mutant_FullPattern.csv]

time [s]	Occurrency
6.390260000275468921e-02	1.180000000000000000e+02
9.330780001171923299e-02	7.400000000000000000e+01
1.227130000206837906e-01	8.100000000000000000e+01
1.521182000296483483e-01	3.800000000000000000e+01
1.815234000386129198e-01	3.700000000000000000e+01
2.109286000475774636e-01	2.700000000000000000e+01
2.403338000565420352e-01	2.900000000000000000e+01
2.697390000655065512e-01	2.200000000000000000e+01
2.991442000744711782e-01	2.200000000000000000e+01
3.285494000834356942e-01	1.700000000000000000e+01
3.579546000924002658e-01	2.100000000000000000e+01
3.873598001013648373e-01	8.000000000000000000e+00
4.167650001103293533e-01	1.100000000000000000e+01
4.461702001192939249e-01	9.000000000000000000e+00
4.755754001282584964e-01	7.000000000000000000e+00
5.049806001372230124e-01	4.000000000000000000e+00
5.343858001461876395e-01	5.000000000000000000e+00
5.637910001551522665e-01	6.000000000000000000e+00
5.931962001641166715e-01	2.000000000000000000e+00
6.226014001730812986e-01	2.000000000000000000e+00
6.520066001820459256e-01	8.000000000000000000e+00
6.814118001910103306e-01	1.000000000000000000e+00
7.108170001999749577e-01	3.000000000000000000e+00
7.402222002089395847e-01	1.000000000000000000e+00
7.696274002179039897e-01	0.000000000000000000e+00
7.990326002268686167e-01	2.000000000000000000e+00
8.284378002358332438e-01	1.000000000000000000e+00
8.578430002447976488e-01	2.000000000000000000e+00
8.872482002537622758e-01	0.000000000000000000e+00
9.166534002627269029e-01	2.000000000000000000e+00
9.460586002716914189e-01	2.000000000000000000e+00
9.754638002806559349e-01	0.000000000000000000e+00
1.004869000289620562e+00	0.000000000000000000e+00
1.034274200298585189e+00	0.000000000000000000e+00
1.063679400307549816e+00	0.000000000000000000e+00
1.093084600316514221e+00	0.000000000000000000e+00
1.122489800325478626e+00	1.000000000000000000e+00
1.151895000334443253e+00	0.000000000000000000e+00
1.181300200343407880e+00	0.000000000000000000e+00
1.210705400352372507e+00	0.000000000000000000e+00
1.240110600361337134e+00	1.000000000000000000e+00
1.269515800370301539e+00	0.000000000000000000e+00
1.298921000379266166e+00	0.000000000000000000e+00
1.328326200388230571e+00	0.000000000000000000e+00
1.357731400397195198e+00	0.000000000000000000e+00
1.387136600406159825e+00	0.000000000000000000e+00
1.416541800415124452e+00	0.000000000000000000e+00
1.445947000424088857e+00	0.000000000000000000e+00
1.475352200433053484e+00	0.000000000000000000e+00
1.504757400442017889e+00	1.000000000000000000e+00
