# Supplementary material for: Real-time single-molecule 3D tracking in E. coli based on cross-entropy minimization
Source: Nat Commun. 2023 Mar 11;14:1336. doi: 10.1038/s41467-023-36879-1 (PMC10008558; doi:10.1038/s41467-023-36879-1)
Supplement: Supplementary file 3 — Source Data [file 41467_2023_36879_MOESM3_ESM.zip › SourceData/Sup_Fig_18_TrajLength/Fig_data/20220106_EXP-22-BL9417/LenthBins_Counts_WT_FullPattern.csv]

time [s]	Occurrency
1.065344000147507575e-01	1.050000000000000000e+02
2.179232000478174280e-01	4.000000000000000000e+01
3.293120000808841263e-01	3.300000000000000000e+01
4.407008001139507414e-01	2.200000000000000000e+01
5.520896001470174674e-01	1.700000000000000000e+01
6.634784001800841935e-01	1.200000000000000000e+01
7.748672002131506975e-01	1.300000000000000000e+01
8.862560002462174236e-01	9.000000000000000000e+00
9.976448002792841496e-01	6.000000000000000000e+00
1.109033600312350876e+00	1.100000000000000000e+01
1.220422400345417380e+00	4.000000000000000000e+00
1.331811200378484106e+00	8.000000000000000000e+00
1.443200000411550832e+00	8.000000000000000000e+00
1.554588800444617558e+00	2.000000000000000000e+00
1.665977600477684062e+00	2.000000000000000000e+00
1.777366400510750788e+00	3.000000000000000000e+00
1.888755200543817514e+00	2.000000000000000000e+00
2.000144000576884018e+00	3.000000000000000000e+00
2.111532800609951188e+00	1.000000000000000000e+00
2.222921600643017470e+00	1.000000000000000000e+00
2.334310400676084196e+00	0.000000000000000000e+00
2.445699200709150922e+00	5.000000000000000000e+00
2.557088000742217204e+00	1.000000000000000000e+00
2.668476800775284374e+00	2.000000000000000000e+00
2.779865600808350656e+00	3.000000000000000000e+00
2.891254400841417826e+00	2.000000000000000000e+00
3.002643200874484108e+00	0.000000000000000000e+00
3.114032000907550835e+00	0.000000000000000000e+00
3.225420800940617561e+00	0.000000000000000000e+00
3.336809600973683843e+00	0.000000000000000000e+00
3.448198401006751013e+00	1.000000000000000000e+00
3.559587201039817295e+00	0.000000000000000000e+00
3.670976001072884465e+00	0.000000000000000000e+00
3.782364801105950747e+00	0.000000000000000000e+00
3.893753601139017917e+00	0.000000000000000000e+00
4.005142401172084199e+00	0.000000000000000000e+00
4.116531201205150481e+00	0.000000000000000000e+00
4.227920001238217651e+00	1.000000000000000000e+00
4.339308801271284821e+00	0.000000000000000000e+00
4.450697601304351103e+00	0.000000000000000000e+00
4.562086401337417385e+00	0.000000000000000000e+00
4.673475201370484555e+00	0.000000000000000000e+00
4.784864001403550837e+00	0.000000000000000000e+00
4.896252801436617119e+00	0.000000000000000000e+00
5.007641601469684289e+00	1.000000000000000000e+00
5.119030401502751459e+00	0.000000000000000000e+00
5.230419201535817741e+00	0.000000000000000000e+00
5.341808001568884023e+00	0.000000000000000000e+00
5.453196801601951194e+00	0.000000000000000000e+00
5.564585601635017476e+00	1.000000000000000000e+00
