# Supplementary material for: Real-time single-molecule 3D tracking in E. coli based on cross-entropy minimization
Source: Nat Commun. 2023 Mar 11;14:1336. doi: 10.1038/s41467-023-36879-1 (PMC10008558; doi:10.1038/s41467-023-36879-1)
Supplement: Supplementary file 3 — Source Data [file 41467_2023_36879_MOESM3_ESM.zip › SourceData/Sup_Fig_3_DestimatorTest/INFO.txt]

Note, that do the random sampling this will not give the same data points but the mean, bias and errors will be close with each run.

Figures are generated with the project: 
20220519_EXP-22-BL9418_(SimulationDiffusionTest).zip

Run the file: 
20220519_EXP-22-BL9418_(SimulationDiffusionTest)\TriggerFactor_Code\ProjectMain\20220519_(SimulationDiffusionTest).py

This will produce the files:
		ECVE_w16_j8_n1_F2.svg
		CVE_w16_j1_n1_F0.svg
		MSD_w16_j16_n1_F2.svg

which include all information used for figures: 
	Sup_Fig_3_(B1)
	Sup_Fig_4_(B2)
	Sup_Fig_5_(B3)
	Sup_Fig_6_(B4)


 
	
