# Supplementary material for: Real-time single-molecule 3D tracking in E. coli based on cross-entropy minimization
Source: Nat Commun. 2023 Mar 11;14:1336. doi: 10.1038/s41467-023-36879-1 (PMC10008558; doi:10.1038/s41467-023-36879-1)
Supplement: Supplementary file 3 — Source Data [file 41467_2023_36879_MOESM3_ESM.zip › SourceData/Sup_Fig_8_TrajSimulation/Fig_data/20220429_EXP-22-BL9416/Fitted_Models_Simulation.csv]

D[um2s-1]	S0	S1	S2	Envelope
-1.000000000000000000e+00	1.233954550316524752e-16	1.609905490147219068e-10	5.934670953231608142e-14	1.610500191197092360e-10
-9.473684210526316374e-01	2.051481872806311392e-14	1.496306249506431482e-09	6.944933787605712046e-13	1.497021257703920012e-09
-8.947368421052631637e-01	1.706016501411333939e-12	1.069189450680279143e-08	6.214171428370141803e-12	1.069981469473257542e-08
-8.421052631578946901e-01	7.872918776129778185e-11	6.102015857172372484e-08	4.416823438555437912e-11	6.114305599387057673e-08
-7.894736842105263275e-01	2.194925227755957885e-09	2.869974807544216799e-07	2.573217531442188044e-10	2.894497277353219046e-07
-7.368421052631579649e-01	3.965387728611157252e-08	1.141645015983144503e-06	1.261218618204638776e-09	1.182560111887460720e-06
-6.842105263157894912e-01	4.921125453860749684e-07	3.924927693114673733e-06	5.315071529325540009e-09	4.422355310030074000e-06
-6.315789473684210176e-01	4.405350088559841760e-06	1.187631132866023055e-05	1.961554847296656473e-08	1.630127696569303757e-05
-5.789473684210526550e-01	2.964389295965906662e-05	3.211944859281832317e-05	6.439055165178656870e-08	6.182773210412918069e-05
-5.263157894736842923e-01	1.552816721169308293e-04	7.866571821161266634e-05	1.905202673537262565e-07	2.341379105958971997e-04
-4.736842105263158187e-01	6.523782846348998585e-04	1.764454075897172217e-04	5.139338958696860934e-07	8.293376261204867071e-04
-4.210526315789473450e-01	2.255249216439513416e-03	3.659660740547614676e-04	1.276412895991702415e-06	2.622491703390266403e-03
-3.684210526315789824e-01	6.558314749225108153e-03	7.077973853653623691e-04	2.943717844480194637e-06	7.269055852434949845e-03
-3.157894736842106198e-01	1.635287714320336760e-02	1.285793929120250057e-03	6.351088325566541330e-06	1.764502216064918125e-02
-2.631578947368421462e-01	3.554832230183185143e-02	2.207919726466556209e-03	1.290236429676154911e-05	3.776914439259516920e-02
-2.105263157894736725e-01	6.835481796824356693e-02	3.603787273132134754e-03	2.482210517644844978e-05	7.198342734655215069e-02
-1.578947368421053099e-01	1.177514643581566156e-01	5.618531308612094606e-03	4.545083371118234614e-05	1.234154465004798917e-01
-1.052631578947369473e-01	1.837663816958260143e-01	8.403284003464659563e-03	7.956336157661823914e-05	1.922492290608672771e-01
-5.263157894736847364e-02	2.623925464569612509e-01	1.210314716845665647e-02	1.336809648583576061e-04	2.746293745902762540e-01
0.000000000000000000e+00	3.457900486055421885e-01	1.684402483427764954e-02	2.163418635474416375e-04	3.628504153033672575e-01
5.263157894736836262e-02	4.238500104022543957e-01	2.271989431705583734e-02	3.382924561438224948e-04	4.469081971754540472e-01
1.052631578947367252e-01	4.865676356901329491e-01	2.978203210068204945e-02	5.125647320027167629e-04	5.168622325228177106e-01
1.578947368421053099e-01	5.263508190855823443e-01	3.803141147319078624e-02	7.544130090909463137e-04	5.651366435678640832e-01
2.105263157894736725e-01	5.395056501546734440e-01	4.741503262697808335e-02	1.081094610282204438e-03	5.880017773919337110e-01
2.631578947368420351e-01	5.265570151493678130e-01	5.782642948417624634e-02	1.511492737676448702e-03	5.858949373712204478e-01
3.157894736842103978e-01	4.915254702988208768e-01	6.911011015514575972e-02	2.065593844639128287e-03	5.627011742986056664e-01
3.684210526315787604e-01	4.405837710787420258e-01	8.106929621753890258e-02	2.763844537899854108e-03	5.244169118341807101e-01
4.210526315789473450e-01	3.805868503322000773e-01	9.347606709451786178e-02	3.626423098615908554e-03	4.776893405253338498e-01
4.736842105263157077e-01	3.178575004793676717e-01	1.060828985247286999e-01	4.672467205624039090e-03	4.286128662097204445e-01
5.263157894736840703e-01	2.574195439282763176e-01	1.186345948461534627e-01	5.919302019045032462e-03	3.819734407934748388e-01
5.789473684210526550e-01	2.026930695509540914e-01	1.308797256624479877e-01	7.381711569436312341e-03	3.409545067828383957e-01
6.315789473684210176e-01	1.555522722971781069e-01	1.425808542983342808e-01	9.071291916126929950e-03	3.072044185116392656e-01
6.842105263157893802e-01	1.166032455852114014e-01	1.535230545058073048e-01	1.099591756415622783e-02	2.811222176551749219e-01
7.368421052631577428e-01	8.554868395796064173e-02	1.635204242067649638e-01	1.315934405964655496e-02	2.622284522243721883e-01
7.894736842105261054e-01	6.154312954884932907e-02	1.724204988832022667e-01	1.556096041737398648e-02	2.495245888494256048e-01
8.421052631578946901e-01	4.348462398380430194e-02	1.801066285704226166e-01	1.819569587983208697e-02	2.417869484340589847e-01
8.947368421052630527e-01	3.022359445877699502e-02	1.864985044366622713e-01	2.105407712083886759e-02	2.377761760162781235e-01
9.473684210526314153e-01	2.069279454478534577e-02	1.915511026087319268e-01	2.412242486380312967e-02	2.363663220173203849e-01
1.000000000000000000e+00	1.397373788583986323e-02	1.952523573647783062e-01	2.738317327464481407e-02	2.366092685252629835e-01
1.052631578947368141e+00	9.318336566186656567e-03	1.976198887818672867e-01	3.081529153104527879e-02	2.377535168790992359e-01
1.105263157894736725e+00	6.142807498155912482e-03	1.986970983360019094e-01	3.439478463934700359e-02	2.392346904735048185e-01
1.157894736842105310e+00	4.007105001089369435e-03	1.985489169133619058e-01	3.809524973507479734e-02	2.406512716495260717e-01
1.210526315789473450e+00	2.588976304770107366e-03	1.972574497600454724e-01	4.188846455542153541e-02	2.417348906202371195e-01
1.263157894736842035e+00	1.658157955539725633e-03	1.949177176506298459e-01	4.574498626297950066e-02	2.423208618691490845e-01
1.315789473684210620e+00	1.053568021731815085e-03	1.916336474036969273e-01	4.963474106583139894e-02	2.423219564912601487e-01
1.368421052631578760e+00	6.645848503832048988e-04	1.875144210415473633e-01	5.352758786342359104e-02	2.417065937553541377e-01
1.421052631578947345e+00	4.164644627777205118e-04	1.826712535254707281e-01	5.739384221666496422e-02	2.404815602049134027e-01
1.473684210526315486e+00	2.594249684563779872e-04	1.772146353194471724e-01	6.120475009329684468e-02	2.386788103812003958e-01
1.526315789473684070e+00	1.607306004753245076e-04	1.712520485354664668e-01	6.493290391212566681e-02	2.363456830480674398e-01
1.578947368421052655e+00	9.909839988022794857e-05	1.648861440398126932e-01	6.855259627724494265e-02	2.335378387169378400e-01
1.631578947368420796e+00	6.083135002407604239e-05	1.582133512264711772e-01	7.204010936791642450e-02	2.303142919444116921e-01
1.684210526315789380e+00	3.719434966920460533e-05	1.513228815359168589e-01	7.537394017643266053e-02	2.267340160620187062e-01
1.736842105263157521e+00	2.266192993644415950e-05	1.442960804454209156e-01	7.853496363871932673e-02	2.228537060140766690e-01
1.789473684210526105e+00	1.376435279892846581e-05	1.372060797816473665e-01	8.150653717723406466e-02	2.187263813116803735e-01
1.842105263157894690e+00	8.337006531497878392e-06	1.301177020393653461e-01	8.427455128748696789e-02	2.144005903333838503e-01
1.894736842105262831e+00	5.037385860079706854e-06	1.230875702324070314e-01	8.682743157548158952e-02	2.099200391937487142e-01
1.947368421052631415e+00	3.037218200182893753e-06	1.161643800458102838e-01	8.915609812949364110e-02	2.053235153935041024e-01
2.000000000000000000e+00	1.827880891897320376e-06	1.093892951911306366e-01	9.125388832641467829e-02	2.006450113984372119e-01
2.052631578947368141e+00	1.098341812195974607e-06	1.027964314787497696e-01	9.311644917275975486e-02	1.959139789933217191e-01
2.105263157894736725e+00	6.591030094137298306e-07	9.641339989123766385e-02	9.474160510523969847e-02	1.911556640994867551e-01
2.157894736842105310e+00	3.950900425128488758e-07	9.026188363218982935e-02	9.612920686493954536e-02	1.863914855871719178e-01
2.210526315789473450e+00	2.366245081252185266e-07	8.435822856688021676e-02	9.728096664892289802e-02	1.816394318403112551e-01
2.263157894736842035e+00	1.416222662131391202e-07	7.871403055384823544e-02	9.820028426530334753e-02	1.769144564414177889e-01
2.315789473684210176e+00	8.472133847604001057e-08	7.333670682590971712e-02	9.889206850018274209e-02	1.722288600474309317e-01
2.368421052631578760e+00	5.066629997383921690e-08	6.823004178653686858e-02	9.936255737032220758e-02	1.675926498231590511e-01
2.421052631578947345e+00	3.029570902882749447e-08	6.339470034132727028e-02	9.961914040268315951e-02	1.630138710397194823e-01
2.473684210526315486e+00	1.811524361447609944e-08	5.882870420171472381e-02	9.967018556578509381e-02	1.584989078827434283e-01
2.526315789473684070e+00	1.083351574202532369e-08	5.452786850902865967e-02	9.952487298909462599e-02	1.540527523316390368e-01
2.578947368421052211e+00	6.480577136399940866e-09	5.048619766929447056e-02	9.919303715337396410e-02	1.496792413032455582e-01
2.631578947368420796e+00	3.878197253251637124e-09	4.669624050425105755e-02	9.868501882201910491e-02	1.453812632044674258e-01
2.684210526315789380e+00	2.322027235749997508e-09	4.314940575458772742e-02	9.801152761388690071e-02	1.411609356905018653e-01
2.736842105263157521e+00	1.391143005307689539e-09	3.983623965882877871e-02	9.718351579282787089e-02	1.370197568427996559e-01
2.789473684210526105e+00	8.340382297787095621e-10	3.674666781477738814e-02	9.621206356765529821e-02	1.329587322164709207e-01
2.842105263157894690e+00	5.004371499037954847e-10	3.387020384577949655e-02	9.510827595701930315e-02	1.289784803032359428e-01
2.894736842105262831e+00	3.005380330342105087e-10	3.119612757336813133e-02	9.388319107414605513e-02	1.250793189480522150e-01
2.947368421052631415e+00	1.806633111778919420e-10	2.871363546927827373e-02	9.254769952376992737e-02	1.212613351737115153e-01
3.000000000000000000e+00	1.087158855729090241e-10	2.641196614773282797e-02	9.111247447441701841e-02	1.175244407308657368e-01
3.052631578947368141e+00	6.549349766402654631e-11	2.428050358388147631e-02	8.958791187011130863e-02	1.138684155194862879e-01
3.105263157894736281e+00	3.950144564252302900e-11	2.230886062366855757e-02	8.798408017300432538e-02	1.102929408361743302e-01
3.157894736842105310e+00	2.385409425682776872e-11	2.048694519834100974e-02	8.631067897895088048e-02	1.067976242011459687e-01
3.210526315789473450e+00	1.442353303183470276e-11	1.880501148483348234e-02	8.457700581836764819e-02	1.033820173176246554e-01
3.263157894736841591e+00	8.732951735162297173e-12	1.725369807050611617e-02	8.279193044178480287e-02	1.000456285210238744e-01
3.315789473684210620e+00	5.294822672394327534e-12	1.582405499429291595e-02	8.096387589041617594e-02	9.678793089000391203e-02
3.368421052631578760e+00	3.214855610314468246e-12	1.450756135167836046e-02	7.910080566431573756e-02	9.360836701920895175e-02
3.421052631578946901e+00	1.954827864147992217e-12	1.329613497206470416e-02	7.721021632192101580e-02	9.050635129594053474e-02
3.473684210526315930e+00	1.190442778043642478e-12	1.218213550687702491e-02	7.529913487296439889e-02	8.748127038103185871e-02
3.526315789473684070e+00	7.260661338378053076e-13	1.115836210707946141e-02	7.337412036008343630e-02	8.453248246788896969e-02
3.578947368421052211e+00	4.435320425076809425e-13	1.021804672081801438e-02	7.144126906145226164e-02	8.165931578271380664e-02
3.631578947368421240e+00	2.713734694349157627e-13	9.354843906224203157e-03	6.950622278607081206e-02	7.886106669256638668e-02
3.684210526315789380e+00	1.663085967381989205e-13	8.562817931154226986e-03	6.757417977390686725e-02	7.613699770522738830e-02
3.736842105263157521e+00	1.020886162189434535e-13	7.836427820564985727e-03	6.564990775395795897e-02	7.348633557462502797e-02
3.789473684210525661e+00	6.277181734754145795e-14	7.170510912920760420e-03	6.373775875377692135e-02	7.090826966676044840e-02
3.842105263157894690e+00	3.866210120162462100e-14	6.560265398826876926e-03	6.184168529350878019e-02	6.840195069237431369e-02
3.894736842105262831e+00	2.385323890232924874e-14	6.001232237296668867e-03	5.996525763550863281e-02	6.596648987282915932e-02
3.947368421052630971e+00	1.474203516704218192e-14	5.489276776863226057e-03	5.811168179689423646e-02	6.360095857377220940e-02
4.000000000000000000e+00	9.126873264812309620e-15	5.020570349339790843e-03	5.628381806661467146e-02	6.130438841596359129e-02
4.052631578947368141e+00	5.660394876463904537e-15	4.591572052586733073e-03	5.448419980068653495e-02	5.907577185327892583e-02
4.105263157894736281e+00	3.516710186095871638e-15	4.199010894364506481e-03	5.271505229901587292e-02	5.691406319338389308e-02
4.157894736842105310e+00	2.188749129900898636e-15	3.839868431480317375e-03	5.097831159470298662e-02	5.481818002618549235e-02
4.210526315789473450e+00	1.364673660455749871e-15	3.511362006246444845e-03	4.927564301187792317e-02	5.278700501812572804e-02
4.263157894736841591e+00	8.523900734030303963e-16	3.210928655098416531e-03	4.760845937102759634e-02	5.081938802612685768e-02
4.315789473684210620e+00	5.333687324458253311e-16	2.936209741456631724e-03	4.597793874148486254e-02	4.891414848294203116e-02
4.368421052631578760e+00	3.343479758765521324e-16	2.685036345989135365e-03	4.438504165937377094e-02	4.707007800536323894e-02
4.421052631578946901e+00	2.099683176712716326e-16	2.455415431847427464e-03	4.283052774593941459e-02	4.528594317778705108e-02
4.473684210526315042e+00	1.320974101758937111e-16	2.245516789739423948e-03	4.131497167597129871e-02	4.356048846571085320e-02
4.526315789473684070e+00	8.325713446966569418e-17	2.053660757470864798e-03	3.983877845905502146e-02	4.189243921652596736e-02
4.578947368421052211e+00	5.256976486726934774e-17	1.878306700466851565e-03	3.840219800780249326e-02	4.028050470826939622e-02
4.631578947368420351e+00	3.325358622850149361e-17	1.718042233461838323e-03	3.700533897715904685e-02	3.872338121062092464e-02
4.684210526315789380e+00	2.107312602593744034e-17	1.571573158738112652e-03	3.564818186745230544e-02	3.721975502619043891e-02
4.736842105263157521e+00	1.337849643853756146e-17	1.437714092757856176e-03	3.433059139119126052e-02	3.576830548394913795e-02
4.789473684210525661e+00	8.508893415912036190e-18	1.315379750558769633e-03	3.305232810985746922e-02	3.436770786041624948e-02
4.842105263157894690e+00	5.421576592039592326e-18	1.203576855685150378e-03	3.181305935212918462e-02	3.301663620781434411e-02
4.894736842105262831e+00	3.460699640720063818e-18	1.101396642547854696e-03	3.061236942931902169e-02	3.171376607186687790e-02
4.947368421052630971e+00	2.213027665376986360e-18	1.008007917810302802e-03	2.944976916729985864e-02	3.045777708511016382e-02
5.000000000000000000e+00	1.417728324749577660e-18	9.226506475714591404e-04	2.832470477701111086e-02	2.924735542458257315e-02
5.052631578947368141e+00	9.098731258642314926e-19	8.446300376589369182e-04	2.723656608780748722e-02	2.808119612546642468e-02
5.105263157894736281e+00	5.849901178577982651e-19	7.733110751757030612e-04	2.618469416954831430e-02	2.695800524472401899e-02
5.157894736842105310e+00	3.767854610120292501e-19	7.081135004920222987e-04	2.516838837046979013e-02	2.587650187096181276e-02
5.210526315789473450e+00	2.431171169926626620e-19	6.485071800817738099e-04	2.418691279862979215e-02	2.483541997871156412e-02
5.263157894736841591e+00	1.571485782021850981e-19	5.940078519217059433e-04	2.323950227509493857e-02	2.383351012701664245e-02
5.315789473684210620e+00	1.017598536333734467e-19	5.441732165634386321e-04	2.232536778712304604e-02	2.286954100368648532e-02
5.368421052631578760e+00	6.601019790983413036e-20	4.985993484193949670e-04	2.144370146942426586e-02	2.194230081784366224e-02
5.421052631578946901e+00	4.289547282357010432e-20	4.569174032479842015e-04	2.059368114119674784e-02	2.105059854444472911e-02
5.473684210526315042e+00	2.792382769163037407e-20	4.187905992611806565e-04	1.977447442607431841e-02	2.019326502533549603e-02
5.526315789473684070e+00	1.820952423233873538e-20	3.839114506909443807e-04	1.898524248141903945e-02	1.936915393210998648e-02
5.578947368421052211e+00	1.189540957846721714e-20	3.519992340284499688e-04	1.822514336257629111e-02	1.857714259660473918e-02
5.631578947368420351e+00	7.784204758647482539e-21	3.227976684812848053e-04	1.749333504680424325e-02	1.781613271528552714e-02
5.684210526315789380e+00	5.102699151333313922e-21	2.960727934722930587e-04	1.678897814061757268e-02	1.708505093408986542e-02
5.736842105263157521e+00	3.350682425808282934e-21	2.716110272244222595e-04	1.611123829326815624e-02	1.638284932049257833e-02
5.789473684210525661e+00	2.203996090404144313e-21	2.492173916358290551e-04	1.545928833803781634e-02	1.570850572967364550e-02
5.842105263157894690e+00	1.452209277332628619e-21	2.287138897468350099e-04	1.483231018194764578e-02	1.506102407169447946e-02
5.894736842105262831e+00	9.584841886323514398e-22	2.099380231348558557e-04	1.422949646342503392e-02	1.443943448655988886e-02
5.947368421052630971e+00	6.336866008207346352e-22	1.927414375451011062e-04	1.365005199639865441e-02	1.384279343394375673e-02
6.000000000000000000e+00	4.196568657855175100e-22	1.769886859752797196e-04	1.309319501824396902e-02	1.327018370421924852e-02
6.052631578947368141e+00	2.783817386150341196e-22	1.625560992829435541e-04	1.255815825796951189e-02	1.272071435725245434e-02
6.105263157894736281e+00	1.849737384724896897e-22	1.493307551768690991e-04	1.204418984002975090e-02	1.219352059520661946e-02
6.157894736842104422e+00	1.231114952173704845e-22	1.372095371911447373e-04	1.155055403817583336e-02	1.168776357536697834e-02
6.210526315789473450e+00	8.207342959061369011e-23	1.260982759250481072e-04	1.107653189281589297e-02	1.120263016874093950e-02
6.263157894736841591e+00	5.480475134346120218e-23	1.159109654660958708e-04	1.062142170445037198e-02	1.073733266991646826e-02
6.315789473684209732e+00	3.665571350398704918e-23	1.065690485004449549e-04	1.018453941488482381e-02	1.029110846338526786e-02
6.368421052631578760e+00	2.455665080743612420e-23	9.800076415701665920e-05	9.765218887093481126e-03	9.863219651250497433e-03
6.421052631578946901e+00	1.647770471694357778e-23	9.014055313200875700e-05	9.362812093821653442e-03	9.452952646953661359e-03
6.473684210526315042e+00	1.107440837473219628e-23	8.292851510140890369e-05	8.976689224268960543e-03	9.059617739370367726e-03
6.526315789473684070e+00	7.454811826545425663e-24	7.630991385363332770e-05	8.606238717487503867e-03	8.682548631341137357e-03
6.578947368421052211e+00	5.026217187356816387e-24	7.023472596464180027e-05	8.250867230464293753e-03	8.321101956428936935e-03
6.631578947368420351e+00	3.394144281745036063e-24	6.465722919653994912e-05	7.909999548227405336e-03	7.974656777423944770e-03
6.684210526315789380e+00	2.295619429183498360e-24	5.953562712986089139e-05	7.583078442725719841e-03	7.642614069855580353e-03
6.736842105263157521e+00	1.555056163438329159e-24	5.483170684172865951e-05	7.269564486678121475e-03	7.324396193519849829e-03
6.789473684210525661e+00	1.055030239912456107e-24	5.051052671890492429e-05	6.968935828069882515e-03	7.019446354788787257e-03
6.842105263157894690e+00	7.168898336587411038e-25	4.654013174830795379e-05	6.680687930488197167e-03	6.727228062236505039e-03
6.894736842105262831e+00	4.878706160234861304e-25	4.289129385973630828e-05	6.404333284038941573e-03	6.447224577898677360e-03
6.947368421052630971e+00	3.325199218420238157e-25	3.953727510794474378e-05	6.139401091163218527e-03	6.178938366271162844e-03
7.000000000000000000e+00	2.269799462277081277e-25	3.645361167547690956e-05	5.885436931283264880e-03	5.921890542958742169e-03
7.052631578947368141e+00	1.551708593568192570e-25	3.361791685523124961e-05	5.642002407842271368e-03	5.675620324697502536e-03
7.105263157894736281e+00	1.062384560314423391e-25	3.100970133398271770e-05	5.408674780966371033e-03	5.439684482300352619e-03
7.157894736842104422e+00	7.284475740789502733e-26	2.861020924627686964e-05	5.185046588666243801e-03	5.213656797912520451e-03
7.210526315789472562e+00	5.002140458577253169e-26	2.640226860340679537e-05	4.970725259206146621e-03	4.997127527809553521e-03
7.263157894736842479e+00	3.439937616848379395e-26	2.437015482569002435e-05	4.765332717004071295e-03	4.789702871829761011e-03
7.315789473684210620e+00	2.369072965729648397e-26	2.249946621893090230e-05	4.568504984180375358e-03	4.591004450399306484e-03
7.368421052631578760e+00	1.633938049300006654e-26	2.077701033875940093e-05	4.379891779648450306e-03	4.400668789987209270e-03
7.421052631578946901e+00	1.128543022289068215e-26	1.919070028027236946e-05	4.199156117432445608e-03	4.218346817712717405e-03
7.473684210526315042e+00	7.805885121648756875e-27	1.772946001589202622e-05	4.025973905708512927e-03	4.043703365724405675e-03
7.526315789473683182e+00	5.406843813739236803e-27	1.638313798226464086e-05	3.860033547891339629e-03	3.876416685873604589e-03
7.578947368421051323e+00	3.750414525629667493e-27	1.514242818805823546e-05	3.701035546928754978e-03	3.716177975116813012e-03
7.631578947368421240e+00	2.605101561574340034e-27	1.399879817923608669e-05	3.548692113822315714e-03	3.562690912001551836e-03
7.684210526315789380e+00	1.812074973473769165e-27	1.294442325736072262e-05	3.402726781258729599e-03	3.415671204516090593e-03
7.736842105263157521e+00	1.262205227617005693e-27	1.197212640021533712e-05	3.262874023117081409e-03	3.274846149517296641e-03
7.789473684210525661e+00	8.804046056991285723e-28	1.107532338298167813e-05	3.128878880506483565e-03	3.139954203889465129e-03
7.842105263157893802e+00	6.149352432088353539e-28	1.024797264279902020e-05	3.000496594890387451e-03	3.010744567533186339e-03
7.894736842105261942e+00	4.300980319670493386e-28	9.484529470146409603e-06	2.877492248762727588e-03	2.886976778232874276e-03
7.947368421052631859e+00	3.012262285964218294e-28	8.779904147478227502e-06	2.759640414260740998e-03	2.768420318408219231e-03
8.000000000000000000e+00	2.112524017959840369e-28	8.129423689235008762e-06	2.646724810025296443e-03	2.654854233714531563e-03
8.052631578947368141e+00	1.483509636225527106e-28	7.528796868031383304e-06	2.538537966554181742e-03	2.546066763422213507e-03
8.105263157894736281e+00	1.043170404155608013e-28	6.974082239766738790e-06	2.434880900233992330e-03	2.441854982473759279e-03
8.157894736842104422e+00	7.345014473872488319e-29	6.461658905850027008e-06	2.335562796184026055e-03	2.342024455089875782e-03
8.210526315789472562e+00	5.178439810517623627e-29	5.988199773904302993e-06	2.240400699997579896e-03	2.246388899771484086e-03
8.263157894736842479e+00	3.655699366956975054e-29	5.550647099422335413e-06	2.149219218424395714e-03	2.154769865523818370e-03
8.315789473684210620e+00	2.584066497480315927e-29	5.146190110064602225e-06	2.061850229000589813e-03	2.066996419110654366e-03
8.368421052631578760e+00	1.828921213540718619e-29	4.772244531796460515e-06	1.978132598599370660e-03	1.982904843131167057e-03
8.421052631578946901e+00	1.296107010516234661e-29	4.426433852005458349e-06	1.897911910846840616e-03	1.902338344698846235e-03
8.473684210526315042e+00	9.196821242703632391e-30	4.106572169260736162e-06	1.821040202321914762e-03	1.825146774491175333e-03
8.526315789473683182e+00	6.534045416994993518e-30	3.810648492604684673e-06	1.747375707437135795e-03	1.751186355929740387e-03
8.578947368421051323e+00	4.648047822571871226e-30	3.536812365315963221e-06	1.676782611878048154e-03	1.680319424243364177e-03
8.631578947368421240e+00	3.310545808999486176e-30	3.283360699060429907e-06	1.609130814462629783e-03	1.612414175161690222e-03
8.684210526315789380e+00	2.360835642259524320e-30	3.048725714346345023e-06	1.544295697267928291e-03	1.547344422982274616e-03
8.736842105263157521e+00	1.685643101232830438e-30	2.831463892312776029e-06	1.482157903859618884e-03	1.484989367751931482e-03
8.789473684210525661e+00	1.205024377221937476e-30	2.630245851182526516e-06	1.422603125450284858e-03	1.425233371301467579e-03
8.842105263157893802e+00	8.624878776288230708e-31	2.443847068277271432e-06	1.365521894804375093e-03	1.367965741872652135e-03
8.894736842105261942e+00	6.180644762577618524e-31	2.271139375388271382e-06	1.310809387701254583e-03	1.313080527076642854e-03
8.947368421052631859e+00	4.434399935915256536e-31	2.111083161581444291e-06	1.258365231763177664e-03	1.260476314924759188e-03
9.000000000000000000e+00	3.185318979207812036e-31	1.962720223245288939e-06	1.208093322451108276e-03	1.210056042674353570e-03
9.052631578947368141e+00	2.290787033823603309e-31	1.825167206412627819e-06	1.159901646029035029e-03	1.161726813235447594e-03
9.105263157894736281e+00	1.649403709370023825e-31	1.697609591151333253e-06	1.113702109296028225e-03	1.115399718887179811e-03
9.157894736842104422e+00	1.188985206200302193e-31	1.579296172160433491e-06	1.069410375884580862e-03	1.070989672056741259e-03
9.210526315789472562e+00	8.580843109219175493e-32	1.469533993670021520e-06	1.026945708924337447e-03	1.028415242918007512e-03
9.263157894736840703e+00	6.199894714546478709e-32	1.367683700355440863e-06	9.862308198710974944e-04	9.875985035714528876e-04
9.315789473684210620e+00	4.484730489442088797e-32	1.273155269272012128e-06	9.471917233026191929e-04	9.484648785718912279e-04
9.368421052631578760e+00	3.247752516474177863e-32	1.185404090823309381e-06	9.097575974850750577e-04	9.109430015758983703e-04
9.421052631578946901e+00	2.354620583334126213e-32	1.103927369519577843e-06	8.738606505163455012e-04	8.749645778858651307e-04
9.473684210526315042e+00	1.709020539285183241e-32	1.028260817786865255e-06	8.394359918555814202e-04	8.404642526733683075e-04
9.526315789473683182e+00	1.241820706978229614e-32	9.579756183726663780e-07	8.064215090517316310e-04	8.073794846701042851e-04
9.578947368421051323e+00	9.033431084920445623e-33	8.926756329802225859e-07	7.747577494873360672e-04	7.756504251203162441e-04
9.631578947368421240e+00	6.578483268202733248e-33	8.319948366683436647e-07	7.443878069578513433e-04	7.452198017945196483e-04
9.684210526315789380e+00	4.795954046655778608e-33	7.755949592930644674e-07	7.152572129107730636e-04	7.160328078700661097e-04
9.736842105263157521e+00	3.500237185352104605e-33	7.231633168558219033e-07	6.873138321730948080e-04	6.880369954899506150e-04
9.789473684210525661e+00	2.557350193792608703e-33	6.744108170739772248e-07	6.605077630000110020e-04	6.611821738170849247e-04
9.842105263157893802e+00	1.870467927636481467e-33	6.290701248149743192e-07	6.347912412821293685e-04	6.354203114069443235e-04
9.894736842105261942e+00	1.369540101964654134e-33	5.868939742468335528e-07	6.101185487530884225e-04	6.107054427273352765e-04
9.947368421052630083e+00	1.003831402921173231e-33	5.476536156643292587e-07	5.864459250439600516e-04	5.869935786596244039e-04
1.000000000000000000e+01	7.365554925501795816e-34	5.111373859621714592e-07	5.637314834353285937e-04	5.642426208212907067e-04
1.005263157894736814e+01	5.410108738766619138e-34	4.771493926512653946e-07	5.419351301626344763e-04	5.424122795552857503e-04
1.010526315789473628e+01	3.977951840436451477e-34	4.455083021597335311e-07	5.210184871347688746e-04	5.214639954369285285e-04
1.015789473684210442e+01	2.927947281613148700e-34	4.160462239338473461e-07	5.009448179305288828e-04	5.013608641544627879e-04
1.021052631578947256e+01	2.157319214215820205e-34	3.886076825611605908e-07	4.816789569419458014e-04	4.820675646245070113e-04
1.026315789473684070e+01	1.591146765216390212e-34	3.630486707852831383e-07	4.631872415379035515e-04	4.635502902086888048e-04
1.031578947368421062e+01	1.174756897508357967e-34	3.392357768735893781e-07	4.454374471258471142e-04	4.457766829027206960e-04
1.036842105263157876e+01	8.682104079710556663e-35	3.170453803410876408e-07	4.283987249936000666e-04	4.287157703739412113e-04
1.042105263157894690e+01	6.423008546674127359e-35	2.963629105292691816e-07	4.120415428175150385e-04	4.123379057280443017e-04
1.047368421052631504e+01	4.756482116735491467e-35	2.770821629928586667e-07	3.963376277272675423e-04	3.966147098902603934e-04
1.052631578947368318e+01	3.525854950662516300e-35	2.591046690628099085e-07	3.812599118216087267e-04	3.815190164906715441e-04
1.057894736842105132e+01	2.616203914393042125e-35	2.423391143345259219e-07	3.667824800332966542e-04	3.670248191476312106e-04
1.063157894736842124e+01	1.943142748666354879e-35	2.267008021788438957e-07	3.528805202452333094e-04	3.531072210474121647e-04
1.068421052631578938e+01	1.444645198585445942e-35	2.121111586925724957e-07	3.395302755635434973e-04	3.397423867222360222e-04
1.073684210526315752e+01	1.075074347825125158e-35	1.984972757980042969e-07	3.267089986569233682e-04	3.269074959327214090e-04
1.078947368421052566e+01	8.008184320263216994e-36	1.857914894688690524e-07	3.143949080751023213e-04	3.145806995645712158e-04
1.084210526315789380e+01	5.970976388039934096e-36	1.739309903059597497e-07	3.025671464626356988e-04	3.027410774529416641e-04
1.089473684210526194e+01	4.456253321282199670e-36	1.628574639109116714e-07	2.912057405875691902e-04	2.913685980514801573e-04
1.094736842105263008e+01	3.328933528304487440e-36	1.525167587132099579e-07	2.802915631076543135e-04	2.804440798663675074e-04
1.100000000000000000e+01	2.489136093101656362e-36	1.428585790948613940e-07	2.698062959999284914e-04	2.699491545790233689e-04
1.105263157894736814e+01	1.862936184788195741e-36	1.338362018309868041e-07	2.597323955824265020e-04	2.598662317842574589e-04
1.110526315789473628e+01	1.395567032515745182e-36	1.254062140239116211e-07	2.500530590596701042e-04	2.501784652736940189e-04
1.115789473684210442e+01	1.046416071454923265e-36	1.175282708546624695e-07	2.407521925263816660e-04	2.408697207972363514e-04
1.121052631578947256e+01	7.853381326409447201e-37	1.101648716099451590e-07	2.318143803665334091e-04	2.319245452381433418e-04
1.126315789473684070e+01	5.899363835340705333e-37	1.032811525659266331e-07	2.232248559874493816e-04	2.233281371400153137e-04
1.131578947368421062e+01	4.435550573582400127e-37	9.684469542324147581e-08	2.149694738311605817e-04	2.150663185265838293e-04
1.136842105263157876e+01	3.337962178942930940e-37	9.082535009152742235e-08	2.070346826076184706e-04	2.071255079577099991e-04
1.142105263157894690e+01	2.514227041518621958e-37	8.519507071716366411e-08	1.994074996966973201e-04	1.994926947674144780e-04
1.147368421052631504e+01	1.895459377580403349e-37	7.992776393556066190e-08	1.920754866681280990e-04	1.921554144320636510e-04
1.152631578947368318e+01	1.430240578924032613e-37	7.499914840980718215e-08	1.850267258706562252e-04	1.851017250190660122e-04
1.157894736842105132e+01	1.080154983990674396e-37	7.038662479151820224e-08	1.782497980437873920e-04	1.783201846685789180e-04
1.163157894736842124e+01	8.164755259384059930e-38	6.606915530768385847e-08	1.717337609074366721e-04	1.717998300627443552e-04
1.168421052631578938e+01	6.177007956864886688e-38	6.202715223985973172e-08	1.654681286867349830e-04	1.655301558389748312e-04
1.173684210526315752e+01	4.677231149874531615e-38	5.824237461949559815e-08	1.594428525310478007e-04	1.595010949056672989e-04
1.178947368421052566e+01	3.544647044667089874e-38	5.469783251607262128e-08	1.536483017880214833e-04	1.537029996205375494e-04
1.184210526315789380e+01	2.688614135096269302e-38	5.137769834331128275e-08	1.480752460951742760e-04	1.481266237935175973e-04
1.189473684210526194e+01	2.041047524885538583e-38	4.826722465346372054e-08	1.427148382531349307e-04	1.427631054777883841e-04
1.194736842105263008e+01	1.550760661549369874e-38	4.535266793083145091e-08	1.375585978462162174e-04	1.376039505141470770e-04
1.200000000000000000e+01	1.179237630294402602e-38	4.262121793354342116e-08	1.325983955774649020e-04	1.326410167953984522e-04
1.205263157894736814e+01	8.974715113592911452e-39	4.006093216747267627e-08	1.278264382867843804e-04	1.278664992189518473e-04
1.210526315789473628e+01	6.835978874618751619e-39	3.766067510827277512e-08	1.232352546220751553e-04	1.232729152971834318e-04
1.215789473684210442e+01	5.211219624339677353e-39	3.541006181707271067e-08	1.188176813346532448e-04	1.188530913964703161e-04
1.221052631578947256e+01	3.975892269303178645e-39	3.329940562257161107e-08	1.145668501714616733e-04	1.146001495770842328e-04
1.226315789473684070e+01	3.035878351318332555e-39	3.131966956736047784e-08	1.104761753377983210e-04	1.105074950073656816e-04
1.231578947368421062e+01	2.319992720934645038e-39	2.946242133939211392e-08	1.065393415054195693e-04	1.065688039267589579e-04
1.236842105263157876e+01	1.774350322689435576e-39	2.771979143080095593e-08	1.027502923420052624e-04	1.027780121334360584e-04
1.242105263157894690e+01	1.358127722067108487e-39	2.608443428590298118e-08	9.910321953899687523e-05	9.912930397328277566e-05
1.247368421052631504e+01	1.040371333095685260e-39	2.454949221828055428e-08	9.559255231586618110e-05	9.561710180808445376e-05
1.252631578947368318e+01	7.975918278317164778e-40	2.310856189353761802e-08	9.221294737980323224e-05	9.223605594169676631e-05
1.257894736842105132e+01	6.119495538328854285e-40	2.175566318968535710e-08	8.895927932076986915e-05	8.898103498395955725e-05
1.263157894736841946e+01	4.698846150095354582e-40	2.048521026129724186e-08	8.582663142272594183e-05	8.584711663298723750e-05
1.268421052631578938e+01	3.610817906956132482e-40	1.929198464666303847e-08	8.281028687270273201e-05	8.282957885734938545e-05
1.273684210526315752e+01	2.776878041303905112e-40	1.817111026923490125e-08	7.990572035018991327e-05	7.992389146045913561e-05
1.278947368421052566e+01	2.137189314179291402e-40	1.711803019580350879e-08	7.710858998009985702e-05	7.712570801029567302e-05
1.284210526315789380e+01	1.646122981877301549e-40	1.612848502412443105e-08	7.441472963329031915e-05	7.443085811831444735e-05
1.289473684210526194e+01	1.268857352051311023e-40	1.519849278220746721e-08	7.182014155935743016e-05	7.183534005213963747e-05
1.294736842105263008e+01	9.787971963915504123e-41	1.432433023024363808e-08	6.932098933707583888e-05	6.933531366730609036e-05
1.300000000000000000e+01	7.556143506320213027e-41	1.350251546424468089e-08	6.691359112851426251e-05	6.692709364397852198e-05
1.305263157894736814e+01	5.837587820267648583e-41	1.272979172794203067e-08	6.459441322347985988e-05	6.460714301520780346e-05
1.310526315789473628e+01	4.513262609723506380e-41	1.200311234640180264e-08	6.236006386152910801e-05	6.237206697387552025e-05
1.315789473684210442e+01	3.491965474336744380e-41	1.131962670119541320e-08	6.020728731935570026e-05	6.021860694605689536e-05
1.321052631578947256e+01	2.703769495616611851e-41	1.067666717286191806e-08	5.813295825190465662e-05	5.814363491907751394e-05
1.326315789473684070e+01	2.095019224424121392e-41	1.007173698185356947e-08	5.613407627608131860e-05	5.614414801306317386e-05
1.331578947368420884e+01	1.624513183286944066e-41	9.502498864193913759e-09	5.420776078641532936e-05	5.421726328527952323e-05
1.336842105263157876e+01	1.260589290974624608e-41	8.966764522741146718e-09	5.235124599251298800e-05	5.236021275703573732e-05
1.342105263157894690e+01	9.788979348402534373e-42	8.462484799258980796e-09	5.056187616859046527e-05	5.057033865338971950e-05
1.347368421052631504e+01	7.606991482339119158e-42	7.987740516484693953e-09	4.883710110579840948e-05	4.884508884631489180e-05
1.352631578947368318e+01	5.915595536106885322e-42	7.540733943074187019e-09	4.717447175847038854e-05	4.718201249241345870e-05
1.357894736842105132e+01	4.603544643028661991e-42	7.119780837715784594e-09	4.557163607582246701e-05	4.557875585666018310e-05
1.363157894736841946e+01	3.585031049982940169e-42	6.723303031865505890e-09	4.402633501100068592e-05	4.403305831403255449e-05
1.368421052631578938e+01	2.793820528573059895e-42	6.349821513479513538e-09	4.253639869973856901e-05	4.254274852125204762e-05
1.373684210526315752e+01	2.178750322126298493e-42	5.997949976827573203e-09	4.109974280122828921e-05	4.110574075120511947e-05
1.378947368421052566e+01	1.700271094019037414e-42	5.666388805978301407e-09	3.971436499413652423e-05	3.972003138294250175e-05
1.384210526315789380e+01	1.327788820287547180e-42	5.353919461868702880e-09	3.837834162101434526e-05	3.838369554047621560e-05
1.389473684210526194e+01	1.037620078181614540e-42	5.059399245020885452e-09	3.708982447464036436e-05	3.709488387388538554e-05
1.394736842105263008e+01	8.114180332171398613e-43	4.781756407962385495e-09	3.584703772013530127e-05	3.585181947654326350e-05
1.400000000000000000e+01	6.349598891693966985e-43	4.519985593251553332e-09	3.464827494694761929e-05	3.465279493254086728e-05
1.405263157894736814e+01	4.972121187923855815e-43	4.273143574721563864e-09	3.349189634508004977e-05	3.349616948865476564e-05
1.410526315789473628e+01	3.896093215296012834e-43	4.040345281142274880e-09	3.237632600016887276e-05	3.238036634545001359e-05
1.415789473684210442e+01	3.054974896860777496e-43	3.820760082969919086e-09	3.130004930227349474e-05	3.130387006235645970e-05
1.421052631578947256e+01	2.397038952607674861e-43	3.613608324217750368e-09	3.026161046345436078e-05	3.026522407177858009e-05
1.426315789473684070e+01	1.882045646214555363e-43	3.418158082745547118e-09	2.925961013944003851e-05	2.926302829752278330e-05
1.431578947368420884e+01	1.478670186813257326e-43	3.233722143438918089e-09	2.829270315089015705e-05	2.829593687303359569e-05
1.436842105263157876e+01	1.162511033852180444e-43	3.059655169837066048e-09	2.735959629995608503e-05	2.736265595512592011e-05
1.442105263157894690e+01	9.145468619142829730e-44	2.895351060778058184e-09	2.645904627803873207e-05	2.646194162909951196e-05
1.447368421052631504e+01	7.199402904998573460e-44	2.740240479566760130e-09	2.558985766081379678e-05	2.559259790129336424e-05
1.452631578947368318e+01	5.671098119912940673e-44	2.593788544041296456e-09	2.475088098677675030e-05	2.475347477532079162e-05
1.457894736842105132e+01	4.470092958308704896e-44	2.455492666720569948e-09	2.394101091571787046e-05	2.394346640838458819e-05
1.463157894736841946e+01	3.525682604454990980e-44	2.324880534965493276e-09	2.315918446370162723e-05	2.316150934423659164e-05
1.468421052631578938e+01	2.782567452452891512e-44	2.201508221782461839e-09	2.240437931127042307e-05	2.240658081949220481e-05
1.473684210526315752e+01	2.197468175610422421e-44	2.084958418544788502e-09	2.167561218173869370e-05	2.167769714015724001e-05
1.478947368421052566e+01	1.736490767785005019e-44	1.974838781507694369e-09	2.097193728658302617e-05	2.097391212536453407e-05
1.484210526315789380e+01	1.373074022249985377e-44	1.870780384551436068e-09	2.029244483506006819e-05	2.029431561544461969e-05
1.489473684210526194e+01	1.086389642948497177e-44	1.772436271105126598e-09	1.963625960531615615e-05	1.963803204158726269e-05
1.494736842105263008e+01	8.600943474079188133e-45	1.679480098686383530e-09	1.900253957436643445e-05	1.900421905446512185e-05
1.500000000000000000e+01	6.813558797968943057e-45	1.591604869939504503e-09	1.839047460443997531e-05	1.839206620930991176e-05
1.505263157894736636e+01	5.400923144120965517e-45	1.508521744471957775e-09	1.779928518329522923e-05	1.780079370503970322e-05
1.510526315789473628e+01	4.283775552115361325e-45	1.429958926175952178e-09	1.722822121621387365e-05	1.722965117514004842e-05
1.515789473684210265e+01	3.399764203136421688e-45	1.355660621082511541e-09	1.667656086748439120e-05	1.667791652810547153e-05
1.521052631578947256e+01	2.699808312830144434e-45	1.285386061130186248e-09	1.614360944927647386e-05	1.614489483533760298e-05
1.526315789473684248e+01	2.145249375893579114e-45	1.218908589542712231e-09	1.562869835590587636e-05	1.562991726449541687e-05
1.531578947368420884e+01	1.705619076282161719e-45	1.156014803799641428e-09	1.513118404156923758e-05	1.513234005637303795e-05
1.536842105263157876e+01	1.356889264889297359e-45	1.096503752454246164e-09	1.465044703971689016e-05	1.465154354346934383e-05
1.542105263157894512e+01	1.080099025854949113e-45	1.040186182304045469e-09	1.418589102230961578e-05	1.418693120849192136e-05
1.547368421052631504e+01	8.602769012969745822e-46	9.868838326533318538e-10	1.373694189727959835e-05	1.373792878111225337e-05
1.552631578947368496e+01	6.855942914744653625e-46	9.364287736248393878e-10	1.330304694259209612e-05	1.330398337136572081e-05
1.557894736842105132e+01	5.467000313234100382e-46	8.886627856804397115e-10	1.288367397537019334e-05	1.288456263815587233e-05
1.563157894736842124e+01	4.361970471634057328e-46	8.434367776997135582e-10	1.247831055461403238e-05	1.247915399139173279e-05
1.568421052631578760e+01	3.482305034411925255e-46	8.006102411411753985e-10	1.208646321610781438e-05	1.208726382634895401e-05
1.573684210526315752e+01	2.781634897650161745e-46	7.600507379746949694e-10	1.170765673816944992e-05	1.170841678890742546e-05
1.578947368421052388e+01	2.223214856819015199e-46	7.216334202267161989e-10	1.134143343695486459e-05	1.134215507037509020e-05
1.584210526315789380e+01	1.777908952276345195e-46	6.852405791217547388e-10	1.098735249008504154e-05	1.098803773066416440e-05
1.589473684210526372e+01	1.422601145280687786e-46	6.507612219368201303e-10	1.064498928741685492e-05	1.064564004863878967e-05
1.594736842105263008e+01	1.138940776400511604e-46	6.180906748085994958e-10	1.031393480782825189e-05	1.031455289850306168e-05
1.600000000000000000e+01	9.123516943768761883e-47	5.871302098489839340e-10	9.993795020938776855e-06	9.994382151148626037e-06
1.605263157894736636e+01	7.312491736335001515e-47	5.577866950316942060e-10	9.684190312730515913e-06	9.684748099425547543e-06
1.610526315789473628e+01	5.864206802545599357e-47	5.299722654132282486e-10	9.384754934080310286e-06	9.385284906345723953e-06
1.615789473684210265e+01	4.705359151549621512e-47	5.036040143449149300e-10	9.095136471255913446e-06	9.095640075270258989e-06
1.621052631578947256e+01	3.777589180891773568e-47	4.786037034199472464e-10	8.814995337468174393e-06	8.815473941171594416e-06
1.626315789473684248e+01	3.034407935186001820e-47	4.548974899809143448e-10	8.544004284612693380e-06	8.544459182102673574e-06
1.631578947368420884e+01	2.438761602814189859e-47	4.324156710891579014e-10	8.281847934367891480e-06	8.282280350038981692e-06
1.636842105263157876e+01	1.961099982458929426e-47	4.110924429282925081e-10	8.028222327854357085e-06	8.028633420297285892e-06
1.642105263157894512e+01	1.577843754227620199e-47	3.908656746804317283e-10	7.782834493093356500e-06	7.783225358768035428e-06
1.647368421052631504e+01	1.270167518183997663e-47	3.716766959753954176e-10	7.545402029534028282e-06	7.545773706230004114e-06
1.652631578947368496e+01	1.023032996863049113e-47	3.534700970709981718e-10	7.315652708951447626e-06	7.316006179048519310e-06
1.657894736842105132e+01	8.244205417519411590e-48	3.361935409762957953e-10	7.093324092044638702e-06	7.093660285585615057e-06
1.663157894736842124e+01	6.647179242852990691e-48	3.197975867801132206e-10	6.878163160094943756e-06	6.878482957681723656e-06
1.668421052631578760e+01	5.362339477349537452e-48	3.042355234941509333e-10	6.669925961069969921e-06	6.670230196593464267e-06
1.673684210526315752e+01	4.328111729184034318e-48	2.894632137638963986e-10	6.468377269584980649e-06	6.468666732798744046e-06
1.678947368421052388e+01	3.495173893721692700e-48	2.754389468416625610e-10	6.273290260158633565e-06	6.273565699105474808e-06
1.684210526315789380e+01	2.823996844821458705e-48	2.621233002544109655e-10	6.084446193223123611e-06	6.084708316523377894e-06
1.689473684210526372e+01	2.282883020136511649e-48	2.494790096349319385e-10	5.901634113371903299e-06	5.901883592381538334e-06
1.694736842105263008e+01	1.846401243013943391e-48	2.374708462183937171e-10	5.724650559349507309e-06	5.724888030195725611e-06
1.700000000000000000e+01	1.494137053676073260e-48	2.260655015377184331e-10	5.553299285308698296e-06	5.553525350810235414e-06
1.705263157894736636e+01	1.209694407477208583e-48	2.152314788805130338e-10	5.387390992880620147e-06	5.387606224359500702e-06
1.710526315789473628e+01	9.798977475693403217e-49	2.049389910976724119e-10	5.226743073621764687e-06	5.226948012612862196e-06
1.715789473684210265e+01	7.941538907481841886e-49	1.951598643794807385e-10	5.071179361420390740e-06	5.071374521284770423e-06
1.721052631578947256e+01	6.439414450488858428e-49	1.858674476389456927e-10	4.920529894461931074e-06	4.920715761909570298e-06
1.726315789473684248e+01	5.224020532577322143e-49	1.770365271646391940e-10	4.774630686370408911e-06	4.774807722897573140e-06
1.731578947368420884e+01	4.240129815490909597e-49	1.686432462262334566e-10	4.633323506157409744e-06	4.633492149403635745e-06
1.736842105263157876e+01	3.443247266080724183e-49	1.606650293356327396e-10	4.496455666626954272e-06	4.496616331656289934e-06
1.742105263157894512e+01	2.797506191450795149e-49	1.530805108850000979e-10	4.363879820898270724e-06	4.364032901409154902e-06
1.747368421052631504e+01	2.273980318371549203e-49	1.458694679001546852e-10	4.235453766722390925e-06	4.235599636190291563e-06
1.752631578947368496e+01	1.849328942131451353e-49	1.390127566640221395e-10	4.111040258282653446e-06	4.111179271039317999e-06
1.757894736842105132e+01	1.504708858229263087e-49	1.324922529798432123e-10	3.990506825181103096e-06	3.990639317434082961e-06
1.763157894736842124e+01	1.224900094117318738e-49	1.262907958580371226e-10	3.873725598325605995e-06	3.873851889121463413e-06
1.768421052631578760e+01	9.976030696327834927e-50	1.203921344238640847e-10	3.760573142444062342e-06	3.760693534578486123e-06
1.773684210526315752e+01	8.128732831498997081e-50	1.147808778554039882e-10	3.650930294963333162e-06	3.651045075841188838e-06
1.778947368421052388e+01	6.626663822296270032e-50	1.094424481730520165e-10	3.544682011001258046e-06	3.544791453449431178e-06
1.784210526315789380e+01	5.404718794086207925e-50	1.043630357125696749e-10	3.441717214230489513e-06	3.441821577266202174e-06
1.789473684210526372e+01	4.410180915135612751e-50	9.952955712399600287e-11	3.341928653382844704e-06	3.342028182939968442e-06
1.794736842105263008e+01	3.600343338773154563e-50	9.492961574824133801e-11	3.245212764171945572e-06	3.245307693787693561e-06
1.800000000000000000e+01	2.940591637003961655e-50	9.055146423221176890e-11	3.151469536421438119e-06	3.151560087885670127e-06
1.805263157894736636e+01	2.402856786119838823e-50	8.638396925167837399e-11	3.060602386194598140e-06	3.060688770163849952e-06
1.810526315789473628e+01	1.964366480603309609e-50	8.241657821901867272e-11	2.972518032729212887e-06	2.972600449307431843e-06
1.815789473684210265e+01	1.606636748520724712e-50	7.863928786035282474e-11	2.887126379989934539e-06	2.887205019277794792e-06
1.821052631578947256e+01	1.314657224370086010e-50	7.504261455352405322e-11	2.804340402657688690e-06	2.804415445272242115e-06
1.826315789473684248e+01	1.076232566458798557e-50	7.161756632489237327e-11	2.724076036383203415e-06	2.724147653949528018e-06
1.831578947368420884e+01	8.814498344250548208e-51	6.835561640900622603e-11	2.646252072138469314e-06	2.646320427754877942e-06
1.836842105263157876e+01	7.222475272942729216e-51	6.524867828095376294e-11	2.570790054506882876e-06	2.570855303185163508e-06
1.842105263157894512e+01	5.920667102701676421e-51	6.228908207657407277e-11	2.497614183759379347e-06	2.497676472841456105e-06
1.847368421052631504e+01	4.855684586534934211e-51	5.946955232073194363e-11	2.426651221569389917e-06	2.426710691121710503e-06
1.852631578947368141e+01	3.984049033792724145e-51	5.678318688863347001e-11	2.357830400226200843e-06	2.357887183413089602e-06
1.857894736842105132e+01	3.270336215745253396e-51	5.422343712956698108e-11	2.291083335211317965e-06	2.291137558648447816e-06
1.863157894736842124e+01	2.685670949315710791e-51	5.178408908665713043e-11	2.226343941008083042e-06	2.226395725097169537e-06
1.868421052631578760e+01	2.206505528587253138e-51	4.945924575012426014e-11	2.163548350020147914e-06	2.163597809265898377e-06
1.873684210526315752e+01	1.813628019074308929e-51	4.724331028522478149e-11	2.102634834478984785e-06	2.102682077789269849e-06
1.878947368421052388e+01	1.491356785245954668e-51	4.513097017951654710e-11	2.043543731225894292e-06	2.043588862196073991e-06
1.884210526315789380e+01	1.226885974047308161e-51	4.311718225732013719e-11	1.986217369258017610e-06	1.986260486440274983e-06
1.889473684210526372e+01	1.009753416957751245e-51	4.119715851232340307e-11	1.930599999932805501e-06	1.930641197091317811e-06
1.894736842105263008e+01	8.314078543505475137e-52	3.936635271212155005e-11	1.876637729729029527e-06	1.876677096081741744e-06
1.900000000000000000e+01	6.848567808639308283e-52	3.762044773119490506e-11	1.824278455466989521e-06	1.824316075914720855e-06
1.905263157894736636e+01	5.643797620372894170e-52	3.595534357135272379e-11	1.773471801894050402e-06	1.773507757237621667e-06
1.910526315789473628e+01	4.652949438095181847e-52	3.436714603104789506e-11	1.724169061545517006e-06	1.724203428691548074e-06
1.915789473684210265e+01	3.837687989873816595e-52	3.285215598721364137e-11	1.676323136794462283e-06	1.676355988950449703e-06
1.921052631578947256e+01	3.166610342567004547e-52	3.140685925536927388e-11	1.629888484007400314e-06	1.629919890866655734e-06
1.926315789473684248e+01	2.613981029496121534e-52	3.002791699572704167e-11	1.584821059726013859e-06	1.584851087643009583e-06
1.931578947368420884e+01	2.158700012982418630e-52	2.871215663488271813e-11	1.541078268798455922e-06	1.541106980955090916e-06
1.936842105263157876e+01	1.783460246929681358e-52	2.745656327443586500e-11	1.498618914386381636e-06	1.498646370949656075e-06
1.942105263157894512e+01	1.474059702207309005e-52	2.625827155951697855e-11	1.457403149777187142e-06	1.457429408048746711e-06
1.947368421052631504e+01	1.218839285599779236e-52	2.511455798175939000e-11	1.417392431933416060e-06	1.417417546491398000e-06
1.952631578947368141e+01	1.008223412914450386e-52	2.402283359270201062e-11	1.378549476713973307e-06	1.378573499547565854e-06
1.957894736842105132e+01	8.343443238471411640e-53	2.298063710498406092e-11	1.340838215704543547e-06	1.340861196341648623e-06
1.963157894736842124e+01	6.907347406809978709e-53	2.198562835998304707e-11	1.304223754596788207e-06	1.304245740225148188e-06
1.968421052631578760e+01	5.720763286903842019e-53	2.103558214175851516e-11	1.268672333058434404e-06	1.268693368640576186e-06
1.973684210526315752e+01	4.739937377417738376e-53	2.012838231830987149e-11	1.234151286038546434e-06	1.234171414420864665e-06
1.978947368421052388e+01	3.928858927770878702e-53	1.926201629223412532e-11	1.200629006454442883e-06	1.200648268470735131e-06
1.984210526315789380e+01	3.257877372400834524e-53	1.843456974387399826e-11	1.168074909208823079e-06	1.168093343778566827e-06
1.989473684210526372e+01	2.702568841661048049e-53	1.764422165101572514e-11	1.136459396487595925e-06	1.136477040709246712e-06
1.994736842105263008e+01	2.242806481835621841e-53	1.688923957007781067e-11	1.105753824290934072e-06	1.105770713530504173e-06
2.000000000000000000e+01	1.861997615218229191e-53	1.616797516459107823e-11	1.075930470151724073e-06	1.075946638126888636e-06
