# Supplementary material for: Real-time single-molecule 3D tracking in E. coli based on cross-entropy minimization
Source: Nat Commun. 2023 Mar 11;14:1336. doi: 10.1038/s41467-023-36879-1 (PMC10008558; doi:10.1038/s41467-023-36879-1)
Supplement: Supplementary file 3 — Source Data [file 41467_2023_36879_MOESM3_ESM.zip › SourceData/Sup_Fig_8_TrajSimulation/Fig_data/20220429_EXP-22-BL9416/Hist_PhotonBins_Occurrences_Simulation.csv]

Photon bins	Occurrences
1.935000000000000142e+01	5.000000000000000000e+00
2.204999999999999716e+01	7.000000000000000000e+00
2.475000000000000000e+01	7.000000000000000000e+00
2.745000000000000284e+01	1.600000000000000000e+01
3.014999999999999858e+01	3.600000000000000000e+01
3.285000000000000142e+01	3.700000000000000000e+01
3.555000000000000426e+01	4.900000000000000000e+01
3.825000000000000000e+01	8.400000000000000000e+01
4.095000000000000284e+01	1.150000000000000000e+02
4.364999999999999858e+01	8.300000000000000000e+01
4.635000000000000142e+01	1.200000000000000000e+02
4.905000000000000426e+01	1.010000000000000000e+02
5.175000000000000000e+01	8.500000000000000000e+01
5.445000000000000284e+01	2.800000000000000000e+01
5.715000000000000568e+01	2.500000000000000000e+01
5.985000000000000142e+01	1.900000000000000000e+01
6.255000000000000426e+01	5.000000000000000000e+00
6.525000000000000000e+01	5.000000000000000000e+00
6.795000000000000284e+01	1.000000000000000000e+00
7.065000000000000568e+01	4.000000000000000000e+00
