# Supplementary material for: Real-time single-molecule 3D tracking in E. coli based on cross-entropy minimization
Source: Nat Commun. 2023 Mar 11;14:1336. doi: 10.1038/s41467-023-36879-1 (PMC10008558; doi:10.1038/s41467-023-36879-1)
Supplement: Supplementary file 3 — Source Data [file 41467_2023_36879_MOESM3_ESM.zip › SourceData/Sup_Fig_8_TrajSimulation/Fig_data/20220429_EXP-22-BL9416/Hist_xyzBins_Simulation.csv]

x Distance [MLE-Ture]	y Distance [MLE-Ture]	z Distance [MLE-Ture]
-5.627605583313656235e-01	-3.186275650470576926e-01	-4.507473842205598769e-01
-4.967276071823713002e-01	-2.682843720033658563e-01	-3.998646567134496732e-01
-4.306946560333770879e-01	-2.179411789596740756e-01	-3.489819292063395251e-01
-3.646617048843828202e-01	-1.675979859159822394e-01	-2.980992016992293214e-01
-2.986287537353885524e-01	-1.172547928722904031e-01	-2.472164741921191733e-01
-2.325958025863943401e-01	-6.691159982859862243e-02	-1.963337466850090252e-01
-1.665628514374000724e-01	-1.656840678490678620e-02	-1.454510191778988215e-01
-1.005299002884058046e-01	3.377478625878505003e-02	-9.456829167078867338e-02
-3.449694913941159236e-02	8.411797930247688626e-02	-4.368556416367852524e-02
3.153600200958273092e-02	1.344611723461687225e-01	7.197163343431678406e-03
9.756895315857694317e-02	1.848043653898605587e-01	5.807989085054188205e-02
1.636019043075711554e-01	2.351475584335522839e-01	1.089626183576519747e-01
2.296348554565654787e-01	2.854907514772441202e-01	1.598453458647621783e-01
2.956678066055596910e-01	3.358339445209359564e-01	2.107280733718723820e-01
3.617007577545540142e-01	3.861771375646277926e-01	2.616108008789824746e-01
4.277337089035482265e-01	4.365203306083196289e-01	3.124935283860926782e-01
4.937666600525425498e-01	4.868635236520114651e-01	3.633762558932028819e-01
5.597996112015366510e-01	5.372067166957033013e-01	4.142589834003129745e-01
6.258325623505309743e-01	5.875499097393951375e-01	4.651417109074231782e-01
6.918655134995252975e-01	6.378931027830869738e-01	5.160244384145333818e-01
