# Supplementary material for: Real-time single-molecule 3D tracking in E. coli based on cross-entropy minimization
Source: Nat Commun. 2023 Mar 11;14:1336. doi: 10.1038/s41467-023-36879-1 (PMC10008558; doi:10.1038/s41467-023-36879-1)
Supplement: Supplementary file 3 — Source Data [file 41467_2023_36879_MOESM3_ESM.zip › SourceData/Sup_Fig_8_TrajSimulation/Fig_data/20220429_EXP-22-BL9416/StateMean_D_STD_Simulation.csv]

D[um2s-1]	STD [um2s-1]
2.622844825391910106e-01	2.477600189509561734e-01
1.449680593073824131e+00	8.076782213315969461e-01
3.184695016423231273e+00	1.540815944903466406e+00
