# Supplementary material for: Real-time single-molecule 3D tracking in E. coli based on cross-entropy minimization
Source: Nat Commun. 2023 Mar 11;14:1336. doi: 10.1038/s41467-023-36879-1 (PMC10008558; doi:10.1038/s41467-023-36879-1)
Supplement: Supplementary file 3 — Source Data [file 41467_2023_36879_MOESM3_ESM.zip › SourceData/Sup_Fig_8_TrajSimulation/Fig_data/20220429_EXP-22-BL9416/tD_groundtruthAll_Simulation.csv]

time [ms]	D [um2s-1]
0.000000000000000000e+00	1.000000000000000056e-01
2.000000000000000042e-02	1.000000000000000056e-01
4.000000000000000083e-02	1.000000000000000056e-01
6.000000000000001166e-02	1.000000000000000056e-01
8.000000000000000167e-02	1.000000000000000056e-01
1.000000000000000056e-01	1.000000000000000056e-01
1.200000000000000233e-01	1.000000000000000056e-01
1.400000000000000133e-01	1.000000000000000056e-01
1.600000000000000033e-01	1.000000000000000056e-01
1.800000000000000211e-01	1.000000000000000056e-01
2.000000000000000111e-01	1.000000000000000056e-01
2.200000000000000011e-01	1.000000000000000056e-01
2.400000000000000466e-01	1.000000000000000056e-01
2.600000000000000089e-01	1.000000000000000056e-01
2.800000000000000266e-01	1.000000000000000056e-01
3.000000000000000444e-01	1.000000000000000056e-01
3.200000000000000067e-01	1.000000000000000056e-01
3.400000000000000244e-01	1.000000000000000056e-01
3.600000000000000422e-01	1.000000000000000056e-01
3.800000000000000044e-01	1.000000000000000056e-01
4.000000000000000222e-01	1.000000000000000056e-01
4.200000000000000400e-01	1.000000000000000056e-01
4.400000000000000022e-01	1.000000000000000056e-01
4.600000000000000200e-01	1.000000000000000056e-01
4.800000000000000933e-01	1.000000000000000056e-01
5.000000000000000000e-01	1.000000000000000056e-01
5.200000000000000178e-01	1.000000000000000056e-01
5.400000000000000355e-01	1.000000000000000056e-01
5.600000000000000533e-01	1.000000000000000056e-01
5.799999999999999600e-01	1.000000000000000056e-01
6.000000000000000888e-01	1.000000000000000056e-01
6.199999999999999956e-01	1.000000000000000056e-01
6.400000000000000133e-01	1.000000000000000056e-01
6.600000000000001421e-01	1.000000000000000056e-01
6.800000000000000488e-01	1.000000000000000056e-01
7.000000000000000666e-01	1.000000000000000056e-01
7.200000000000000844e-01	1.000000000000000056e-01
7.400000000000001021e-01	1.000000000000000056e-01
7.600000000000000089e-01	1.000000000000000056e-01
7.800000000000001377e-01	1.000000000000000056e-01
8.000000000000000444e-01	1.000000000000000056e-01
8.200000000000000622e-01	1.000000000000000056e-01
8.400000000000000799e-01	1.000000000000000056e-01
8.600000000000000977e-01	1.000000000000000056e-01
8.800000000000000044e-01	1.000000000000000056e-01
9.000000000000001332e-01	1.000000000000000056e-01
9.200000000000000400e-01	1.000000000000000056e-01
9.400000000000000577e-01	1.000000000000000056e-01
9.600000000000001865e-01	1.000000000000000056e-01
9.800000000000002043e-01	1.000000000000000056e-01
1.000000000000000000e+00	1.000000000000000056e-01
1.020000000000000018e+00	1.000000000000000056e-01
1.040000000000000036e+00	1.000000000000000056e-01
1.060000000000000275e+00	1.000000000000000056e-01
1.080000000000000071e+00	1.000000000000000056e-01
1.100000000000000089e+00	1.000000000000000056e-01
1.120000000000000107e+00	1.000000000000000056e-01
1.140000000000000124e+00	1.000000000000000056e-01
1.159999999999999920e+00	1.000000000000000056e-01
1.180000000000000160e+00	1.000000000000000056e-01
1.200000000000000178e+00	1.000000000000000056e-01
1.220000000000000195e+00	1.000000000000000056e-01
1.239999999999999991e+00	1.000000000000000056e-01
1.260000000000000009e+00	1.000000000000000056e-01
1.280000000000000027e+00	1.000000000000000056e-01
1.300000000000000266e+00	1.000000000000000056e-01
1.320000000000000284e+00	1.000000000000000056e-01
1.340000000000000080e+00	1.000000000000000056e-01
1.360000000000000098e+00	1.000000000000000056e-01
1.380000000000000115e+00	1.000000000000000056e-01
1.400000000000000133e+00	1.000000000000000056e-01
1.419999999999999929e+00	1.000000000000000056e-01
1.440000000000000169e+00	1.000000000000000056e-01
1.460000000000000187e+00	1.000000000000000056e-01
1.480000000000000204e+00	1.000000000000000056e-01
1.500000000000000000e+00	1.000000000000000056e-01
1.520000000000000018e+00	1.000000000000000056e-01
1.540000000000000036e+00	1.000000000000000056e-01
1.560000000000000275e+00	1.000000000000000056e-01
1.580000000000000071e+00	1.000000000000000056e-01
1.600000000000000089e+00	1.000000000000000056e-01
1.620000000000000107e+00	1.000000000000000056e-01
1.640000000000000124e+00	1.000000000000000056e-01
1.660000000000000142e+00	1.000000000000000056e-01
1.680000000000000160e+00	1.000000000000000056e-01
1.700000000000000178e+00	1.000000000000000056e-01
1.720000000000000195e+00	1.000000000000000056e-01
1.740000000000000213e+00	1.000000000000000056e-01
1.760000000000000009e+00	1.000000000000000056e-01
1.780000000000000027e+00	1.000000000000000056e-01
1.800000000000000266e+00	1.000000000000000056e-01
1.820000000000000284e+00	1.000000000000000056e-01
1.840000000000000080e+00	1.000000000000000056e-01
1.860000000000000098e+00	1.000000000000000056e-01
1.880000000000000115e+00	1.000000000000000056e-01
1.900000000000000133e+00	1.000000000000000056e-01
1.920000000000000373e+00	1.000000000000000056e-01
1.940000000000000169e+00	1.000000000000000056e-01
1.960000000000000409e+00	1.000000000000000056e-01
1.979999999999999982e+00	1.000000000000000056e-01
2.000000000000000000e+00	1.000000000000000056e-01
2.020000000000000018e+00	1.000000000000000056e-01
2.040000000000000036e+00	1.000000000000000056e-01
2.060000000000000053e+00	1.000000000000000056e-01
2.080000000000000071e+00	1.000000000000000056e-01
2.100000000000000089e+00	1.000000000000000056e-01
2.120000000000000551e+00	1.000000000000000056e-01
2.140000000000000124e+00	1.000000000000000056e-01
2.160000000000000142e+00	1.000000000000000056e-01
2.180000000000000160e+00	1.000000000000000056e-01
2.200000000000000178e+00	1.000000000000000056e-01
2.220000000000000195e+00	1.000000000000000056e-01
2.240000000000000213e+00	1.000000000000000056e-01
2.260000000000000231e+00	1.000000000000000056e-01
2.280000000000000249e+00	1.000000000000000056e-01
2.300000000000000266e+00	1.000000000000000056e-01
2.319999999999999840e+00	1.000000000000000056e-01
2.339999999999999858e+00	1.000000000000000056e-01
2.360000000000000320e+00	1.000000000000000056e-01
2.380000000000000338e+00	1.000000000000000056e-01
2.400000000000000355e+00	1.000000000000000056e-01
2.420000000000000373e+00	1.000000000000000056e-01
2.440000000000000391e+00	1.000000000000000056e-01
2.460000000000000409e+00	1.000000000000000056e-01
2.479999999999999982e+00	1.000000000000000056e-01
2.500000000000000000e+00	1.000000000000000056e-01
2.520000000000000018e+00	1.000000000000000056e-01
2.540000000000000036e+00	1.000000000000000056e-01
2.560000000000000053e+00	1.000000000000000056e-01
2.580000000000000071e+00	1.000000000000000056e-01
2.600000000000000533e+00	1.000000000000000056e-01
2.620000000000000551e+00	1.000000000000000056e-01
2.640000000000000568e+00	1.000000000000000056e-01
2.660000000000000142e+00	1.000000000000000056e-01
2.680000000000000160e+00	1.000000000000000056e-01
2.700000000000000178e+00	1.000000000000000056e-01
2.720000000000000195e+00	1.000000000000000056e-01
2.740000000000000213e+00	1.000000000000000056e-01
2.760000000000000231e+00	1.000000000000000056e-01
2.780000000000000249e+00	1.000000000000000056e-01
2.800000000000000266e+00	1.000000000000000056e-01
2.819999999999999840e+00	1.000000000000000056e-01
2.839999999999999858e+00	1.000000000000000056e-01
2.860000000000000320e+00	1.000000000000000056e-01
2.880000000000000338e+00	1.000000000000000056e-01
2.900000000000000355e+00	1.000000000000000056e-01
2.920000000000000373e+00	1.000000000000000056e-01
2.940000000000000391e+00	1.000000000000000056e-01
2.960000000000000409e+00	1.000000000000000056e-01
2.980000000000000426e+00	1.000000000000000056e-01
3.000000000000000000e+00	1.000000000000000056e-01
3.020000000000000018e+00	1.000000000000000056e-01
3.040000000000000036e+00	1.000000000000000056e-01
3.060000000000000053e+00	1.000000000000000056e-01
3.080000000000000071e+00	1.000000000000000056e-01
3.100000000000000533e+00	1.000000000000000056e-01
3.120000000000000551e+00	1.000000000000000056e-01
3.140000000000000568e+00	1.000000000000000056e-01
3.160000000000000142e+00	1.000000000000000056e-01
3.180000000000000160e+00	1.000000000000000056e-01
3.200000000000000178e+00	1.000000000000000056e-01
3.220000000000000195e+00	1.000000000000000056e-01
3.240000000000000213e+00	1.000000000000000056e-01
3.260000000000000231e+00	1.000000000000000056e-01
3.280000000000000249e+00	1.000000000000000056e-01
3.300000000000000266e+00	1.000000000000000056e-01
3.320000000000000284e+00	1.000000000000000056e-01
3.340000000000000302e+00	1.000000000000000056e-01
3.360000000000000320e+00	1.000000000000000056e-01
3.380000000000000338e+00	1.000000000000000056e-01
3.400000000000000355e+00	1.000000000000000056e-01
3.420000000000000373e+00	1.000000000000000056e-01
3.440000000000000391e+00	1.000000000000000056e-01
3.460000000000000409e+00	1.000000000000000056e-01
3.480000000000000426e+00	1.000000000000000056e-01
3.500000000000000000e+00	1.000000000000000056e-01
3.520000000000000018e+00	1.000000000000000056e-01
3.540000000000000036e+00	1.000000000000000056e-01
3.560000000000000053e+00	1.000000000000000056e-01
3.580000000000000071e+00	1.000000000000000056e-01
3.600000000000000533e+00	1.000000000000000056e-01
3.620000000000000551e+00	1.000000000000000056e-01
3.640000000000000568e+00	1.000000000000000056e-01
3.660000000000000586e+00	1.000000000000000056e-01
3.680000000000000160e+00	1.000000000000000056e-01
3.700000000000000178e+00	1.000000000000000056e-01
3.720000000000000195e+00	1.000000000000000056e-01
3.740000000000000213e+00	1.000000000000000056e-01
3.760000000000000231e+00	1.000000000000000056e-01
3.780000000000000249e+00	1.000000000000000056e-01
3.800000000000000266e+00	1.000000000000000056e-01
3.820000000000000284e+00	1.000000000000000056e-01
3.840000000000000746e+00	1.000000000000000056e-01
3.860000000000000320e+00	1.000000000000000056e-01
3.880000000000000338e+00	1.000000000000000056e-01
3.900000000000000355e+00	1.000000000000000056e-01
3.920000000000000817e+00	1.000000000000000056e-01
3.939999999999999947e+00	1.000000000000000056e-01
3.959999999999999964e+00	1.000000000000000056e-01
3.979999999999999982e+00	1.000000000000000056e-01
4.000000000000000000e+00	1.000000000000000056e-01
4.020000000000000462e+00	1.000000000000000056e-01
4.040000000000000036e+00	1.000000000000000056e-01
4.060000000000000497e+00	1.000000000000000056e-01
4.080000000000000071e+00	1.000000000000000056e-01
4.100000000000000533e+00	1.000000000000000056e-01
4.120000000000000107e+00	1.000000000000000056e-01
4.140000000000000568e+00	1.000000000000000056e-01
4.160000000000000142e+00	1.000000000000000056e-01
4.180000000000000604e+00	1.000000000000000056e-01
4.200000000000000178e+00	1.000000000000000056e-01
4.220000000000000639e+00	1.000000000000000056e-01
4.240000000000001101e+00	1.000000000000000056e-01
4.260000000000000675e+00	1.000000000000000056e-01
4.280000000000000249e+00	1.000000000000000056e-01
4.299999999999999822e+00	1.000000000000000056e-01
4.320000000000000284e+00	1.000000000000000056e-01
4.339999999999999858e+00	1.000000000000000056e-01
4.360000000000000320e+00	1.000000000000000056e-01
4.379999999999999893e+00	1.000000000000000056e-01
4.400000000000000355e+00	1.000000000000000056e-01
4.419999999999999929e+00	1.000000000000000056e-01
4.440000000000000391e+00	1.000000000000000056e-01
4.460000000000000853e+00	1.000000000000000056e-01
4.480000000000000426e+00	1.000000000000000056e-01
4.500000000000000888e+00	1.000000000000000056e-01
4.520000000000000462e+00	1.000000000000000056e-01
4.540000000000000924e+00	1.000000000000000056e-01
4.560000000000000497e+00	1.000000000000000056e-01
4.580000000000000959e+00	1.000000000000000056e-01
4.600000000000000533e+00	1.000000000000000056e-01
4.620000000000000107e+00	1.000000000000000056e-01
4.639999999999999680e+00	1.000000000000000056e-01
4.660000000000000142e+00	1.000000000000000056e-01
4.679999999999999716e+00	1.000000000000000056e-01
4.700000000000000178e+00	1.000000000000000056e-01
4.720000000000000639e+00	1.000000000000000056e-01
4.740000000000000213e+00	1.000000000000000056e-01
4.760000000000000675e+00	1.000000000000000056e-01
4.780000000000000249e+00	1.000000000000000056e-01
4.800000000000000711e+00	1.000000000000000056e-01
4.820000000000000284e+00	1.000000000000000056e-01
4.840000000000000746e+00	1.000000000000000056e-01
4.860000000000000320e+00	1.000000000000000056e-01
4.880000000000000782e+00	1.000000000000000056e-01
4.900000000000000355e+00	1.000000000000000056e-01
4.920000000000000817e+00	1.000000000000000056e-01
4.940000000000000391e+00	1.000000000000000056e-01
4.959999999999999964e+00	1.000000000000000056e-01
4.980000000000000426e+00	1.000000000000000056e-01
5.000000000000000000e+00	1.000000000000000056e-01
5.020000000000000462e+00	1.000000000000000056e-01
5.040000000000000036e+00	1.000000000000000056e-01
5.060000000000000497e+00	1.000000000000000056e-01
5.080000000000000071e+00	1.000000000000000056e-01
5.100000000000000533e+00	1.000000000000000056e-01
5.120000000000000107e+00	1.000000000000000056e-01
5.140000000000000568e+00	1.000000000000000056e-01
5.160000000000000142e+00	1.000000000000000056e-01
5.180000000000000604e+00	1.000000000000000056e-01
5.200000000000001066e+00	1.000000000000000056e-01
5.220000000000000639e+00	1.000000000000000056e-01
5.240000000000001101e+00	1.000000000000000056e-01
5.260000000000000675e+00	1.000000000000000056e-01
5.280000000000001137e+00	1.000000000000000056e-01
5.299999999999999822e+00	1.000000000000000056e-01
5.320000000000000284e+00	1.000000000000000056e-01
5.339999999999999858e+00	1.000000000000000056e-01
5.360000000000000320e+00	1.000000000000000056e-01
5.379999999999999893e+00	1.000000000000000056e-01
5.400000000000000355e+00	1.000000000000000056e-01
5.419999999999999929e+00	1.000000000000000056e-01
5.440000000000000391e+00	1.000000000000000056e-01
5.460000000000000853e+00	1.000000000000000056e-01
5.480000000000000426e+00	1.000000000000000056e-01
5.500000000000000888e+00	1.000000000000000056e-01
5.520000000000000462e+00	1.000000000000000056e-01
5.540000000000000924e+00	1.000000000000000056e-01
5.560000000000000497e+00	1.000000000000000056e-01
5.580000000000000959e+00	1.000000000000000056e-01
5.600000000000000533e+00	1.000000000000000056e-01
5.620000000000000995e+00	1.000000000000000056e-01
5.639999999999999680e+00	1.000000000000000056e-01
5.660000000000000142e+00	1.000000000000000056e-01
5.679999999999999716e+00	1.000000000000000056e-01
5.700000000000000178e+00	1.000000000000000056e-01
5.720000000000000639e+00	1.000000000000000056e-01
5.740000000000000213e+00	1.000000000000000056e-01
5.760000000000000675e+00	1.000000000000000056e-01
5.780000000000000249e+00	1.000000000000000056e-01
5.800000000000000711e+00	1.000000000000000056e-01
5.820000000000000284e+00	1.000000000000000056e-01
5.840000000000000746e+00	1.000000000000000056e-01
5.860000000000000320e+00	1.000000000000000056e-01
5.880000000000000782e+00	1.000000000000000056e-01
5.900000000000000355e+00	1.000000000000000056e-01
5.920000000000000817e+00	1.000000000000000056e-01
5.940000000000001279e+00	1.000000000000000056e-01
5.960000000000000853e+00	1.000000000000000056e-01
5.980000000000000426e+00	1.000000000000000056e-01
6.000000000000000000e+00	1.000000000000000056e-01
6.020000000000000462e+00	1.000000000000000056e-01
6.040000000000000036e+00	1.000000000000000056e-01
6.060000000000000497e+00	1.000000000000000056e-01
6.080000000000000071e+00	1.000000000000000056e-01
6.100000000000000533e+00	1.000000000000000056e-01
6.120000000000000107e+00	1.000000000000000056e-01
6.140000000000000568e+00	1.000000000000000056e-01
6.160000000000000142e+00	1.000000000000000056e-01
6.180000000000000604e+00	1.000000000000000056e-01
6.200000000000001066e+00	1.000000000000000056e-01
6.220000000000000639e+00	1.000000000000000056e-01
6.240000000000001101e+00	1.000000000000000056e-01
6.260000000000000675e+00	1.000000000000000056e-01
6.280000000000001137e+00	1.000000000000000056e-01
6.300000000000000711e+00	1.000000000000000056e-01
6.320000000000000284e+00	1.000000000000000056e-01
6.339999999999999858e+00	1.000000000000000056e-01
6.360000000000000320e+00	1.000000000000000056e-01
6.379999999999999893e+00	1.000000000000000056e-01
6.400000000000000355e+00	1.000000000000000056e-01
6.419999999999999929e+00	1.000000000000000056e-01
6.440000000000000391e+00	1.000000000000000056e-01
6.460000000000000853e+00	1.000000000000000056e-01
6.480000000000000426e+00	1.000000000000000056e-01
6.500000000000000888e+00	1.000000000000000056e-01
6.520000000000000462e+00	1.000000000000000056e-01
6.540000000000000924e+00	1.000000000000000056e-01
6.560000000000000497e+00	1.000000000000000056e-01
6.580000000000000959e+00	1.000000000000000056e-01
6.600000000000000533e+00	1.000000000000000056e-01
6.620000000000000995e+00	1.000000000000000056e-01
6.640000000000000568e+00	1.000000000000000056e-01
6.660000000000000142e+00	1.000000000000000056e-01
6.680000000000000604e+00	1.000000000000000056e-01
6.700000000000000178e+00	1.000000000000000056e-01
6.720000000000000639e+00	1.000000000000000056e-01
6.740000000000000213e+00	1.000000000000000056e-01
6.760000000000000675e+00	1.000000000000000056e-01
6.780000000000000249e+00	1.000000000000000056e-01
6.800000000000000711e+00	1.000000000000000056e-01
6.820000000000000284e+00	1.000000000000000056e-01
6.840000000000000746e+00	1.000000000000000056e-01
6.860000000000000320e+00	1.000000000000000056e-01
6.880000000000000782e+00	1.000000000000000056e-01
6.900000000000000355e+00	1.000000000000000056e-01
6.920000000000000817e+00	1.000000000000000056e-01
6.940000000000001279e+00	1.000000000000000056e-01
6.960000000000000853e+00	1.000000000000000056e-01
6.980000000000001315e+00	1.000000000000000056e-01
7.000000000000000000e+00	1.000000000000000056e-01
7.020000000000000462e+00	1.000000000000000056e-01
7.040000000000000036e+00	1.000000000000000056e-01
7.060000000000000497e+00	1.000000000000000056e-01
7.080000000000000071e+00	1.000000000000000056e-01
7.100000000000000533e+00	1.000000000000000056e-01
7.120000000000000107e+00	1.000000000000000056e-01
7.140000000000000568e+00	1.000000000000000056e-01
7.160000000000000142e+00	1.000000000000000056e-01
7.180000000000000604e+00	1.000000000000000056e-01
7.200000000000001066e+00	1.000000000000000056e-01
7.220000000000000639e+00	1.000000000000000056e-01
7.240000000000001101e+00	1.000000000000000056e-01
7.260000000000000675e+00	1.000000000000000056e-01
7.280000000000001137e+00	1.000000000000000056e-01
7.300000000000000711e+00	1.000000000000000056e-01
7.320000000000001172e+00	1.000000000000000056e-01
7.339999999999999858e+00	1.000000000000000056e-01
7.360000000000000320e+00	1.000000000000000056e-01
7.379999999999999893e+00	1.000000000000000056e-01
7.400000000000000355e+00	1.000000000000000056e-01
7.420000000000000817e+00	1.000000000000000056e-01
7.440000000000000391e+00	1.000000000000000056e-01
7.460000000000000853e+00	1.000000000000000056e-01
7.480000000000000426e+00	1.000000000000000056e-01
7.500000000000000888e+00	1.000000000000000056e-01
7.520000000000000462e+00	1.000000000000000056e-01
7.540000000000000924e+00	1.000000000000000056e-01
7.560000000000000497e+00	1.000000000000000056e-01
7.580000000000000959e+00	1.000000000000000056e-01
7.600000000000000533e+00	1.000000000000000056e-01
7.620000000000000995e+00	1.000000000000000056e-01
7.640000000000000568e+00	1.000000000000000056e-01
7.660000000000001030e+00	1.000000000000000056e-01
7.680000000000001492e+00	1.000000000000000056e-01
7.700000000000000178e+00	1.000000000000000056e-01
7.720000000000000639e+00	1.000000000000000056e-01
7.740000000000000213e+00	1.000000000000000056e-01
7.760000000000000675e+00	1.000000000000000056e-01
7.780000000000000249e+00	1.000000000000000056e-01
7.800000000000000711e+00	1.000000000000000056e-01
7.820000000000000284e+00	1.000000000000000056e-01
7.840000000000001634e+00	1.000000000000000056e-01
7.860000000000000320e+00	1.000000000000000056e-01
7.879999999999999893e+00	1.000000000000000056e-01
7.900000000000000355e+00	1.000000000000000056e-01
7.919999999999999929e+00	1.000000000000000056e-01
7.940000000000001279e+00	1.000000000000000056e-01
7.959999999999999964e+00	1.000000000000000056e-01
7.980000000000001315e+00	1.000000000000000056e-01
8.000000000000000000e+00	1.000000000000000056e-01
8.020000000000001350e+00	1.000000000000000056e-01
8.040000000000000924e+00	1.000000000000000056e-01
8.060000000000000497e+00	1.000000000000000056e-01
8.080000000000000071e+00	1.000000000000000056e-01
8.100000000000001421e+00	1.000000000000000056e-01
8.120000000000000995e+00	1.000000000000000056e-01
8.140000000000000568e+00	1.000000000000000056e-01
8.160000000000000142e+00	1.000000000000000056e-01
8.180000000000001492e+00	1.000000000000000056e-01
8.200000000000001066e+00	1.000000000000000056e-01
8.220000000000000639e+00	1.000000000000000056e-01
8.240000000000000213e+00	1.000000000000000056e-01
8.259999999999999787e+00	1.000000000000000056e-01
8.280000000000001137e+00	1.000000000000000056e-01
8.300000000000000711e+00	1.000000000000000056e-01
8.320000000000000284e+00	1.000000000000000056e-01
8.339999999999999858e+00	1.000000000000000056e-01
8.360000000000001208e+00	1.000000000000000056e-01
8.380000000000000782e+00	1.000000000000000056e-01
8.400000000000000355e+00	1.000000000000000056e-01
8.419999999999999929e+00	1.000000000000000056e-01
8.440000000000001279e+00	1.000000000000000056e-01
8.460000000000000853e+00	1.000000000000000056e-01
8.480000000000002203e+00	1.000000000000000056e-01
8.500000000000000000e+00	1.000000000000000056e-01
8.520000000000001350e+00	1.000000000000000056e-01
8.540000000000000924e+00	1.000000000000000056e-01
8.560000000000000497e+00	1.000000000000000056e-01
8.580000000000000071e+00	1.000000000000000056e-01
8.599999999999999645e+00	1.000000000000000056e-01
8.620000000000000995e+00	1.000000000000000056e-01
8.640000000000000568e+00	1.000000000000000056e-01
8.660000000000000142e+00	1.000000000000000056e-01
8.679999999999999716e+00	1.000000000000000056e-01
8.700000000000001066e+00	1.000000000000000056e-01
8.720000000000000639e+00	1.000000000000000056e-01
8.740000000000001990e+00	1.000000000000000056e-01
8.759999999999999787e+00	1.000000000000000056e-01
8.780000000000001137e+00	1.000000000000000056e-01
8.800000000000000711e+00	1.000000000000000056e-01
8.820000000000002061e+00	1.000000000000000056e-01
8.839999999999999858e+00	1.000000000000000056e-01
8.860000000000001208e+00	1.000000000000000056e-01
8.880000000000000782e+00	1.000000000000000056e-01
8.900000000000000355e+00	1.000000000000000056e-01
8.920000000000001705e+00	1.000000000000000056e-01
8.939999999999999503e+00	1.000000000000000056e-01
8.960000000000000853e+00	1.000000000000000056e-01
8.980000000000000426e+00	1.000000000000000056e-01
9.000000000000001776e+00	1.000000000000000056e-01
9.019999999999999574e+00	1.000000000000000056e-01
9.040000000000000924e+00	1.000000000000000056e-01
9.060000000000000497e+00	1.000000000000000056e-01
9.080000000000001847e+00	1.000000000000000056e-01
9.099999999999999645e+00	1.000000000000000056e-01
9.120000000000000995e+00	1.000000000000000056e-01
9.140000000000000568e+00	1.000000000000000056e-01
9.160000000000001918e+00	1.000000000000000056e-01
9.180000000000001492e+00	1.000000000000000056e-01
9.200000000000001066e+00	1.000000000000000056e-01
9.220000000000000639e+00	1.000000000000000056e-01
9.240000000000000213e+00	1.000000000000000056e-01
9.260000000000001563e+00	1.000000000000000056e-01
9.279999999999999361e+00	1.000000000000000056e-01
9.300000000000000711e+00	1.000000000000000056e-01
9.320000000000000284e+00	1.000000000000000056e-01
9.340000000000001634e+00	1.000000000000000056e-01
9.359999999999999432e+00	1.000000000000000056e-01
9.380000000000000782e+00	1.000000000000000056e-01
9.400000000000000355e+00	1.000000000000000056e-01
9.420000000000001705e+00	1.000000000000000056e-01
9.440000000000001279e+00	1.000000000000000056e-01
9.460000000000000853e+00	1.000000000000000056e-01
9.480000000000000426e+00	1.000000000000000056e-01
9.500000000000001776e+00	1.000000000000000056e-01
9.520000000000001350e+00	1.000000000000000056e-01
9.540000000000000924e+00	1.000000000000000056e-01
9.560000000000000497e+00	1.000000000000000056e-01
9.580000000000000071e+00	1.000000000000000056e-01
9.600000000000001421e+00	1.000000000000000056e-01
9.619999999999999218e+00	1.000000000000000056e-01
9.640000000000000568e+00	1.000000000000000056e-01
9.660000000000000142e+00	1.000000000000000056e-01
9.680000000000001492e+00	1.000000000000000056e-01
9.700000000000001066e+00	1.000000000000000056e-01
9.720000000000000639e+00	1.000000000000000056e-01
9.740000000000000213e+00	1.000000000000000056e-01
9.760000000000001563e+00	1.000000000000000056e-01
9.780000000000001137e+00	1.000000000000000056e-01
9.800000000000000711e+00	1.000000000000000056e-01
9.820000000000000284e+00	1.000000000000000056e-01
9.840000000000001634e+00	1.000000000000000056e-01
9.860000000000001208e+00	1.000000000000000056e-01
9.880000000000000782e+00	1.000000000000000056e-01
9.900000000000000355e+00	1.000000000000000056e-01
9.919999999999999929e+00	1.000000000000000056e-01
9.940000000000001279e+00	1.000000000000000056e-01
9.960000000000000853e+00	1.000000000000000056e-01
9.980000000000000426e+00	1.000000000000000056e-01
1.000000000000000000e+01	1.000000000000000056e-01
1.002000000000000135e+01	1.000000000000000056e-01
1.004000000000000092e+01	1.000000000000000056e-01
1.006000000000000050e+01	1.000000000000000056e-01
1.008000000000000007e+01	1.000000000000000056e-01
1.010000000000000142e+01	1.000000000000000056e-01
1.012000000000000099e+01	1.000000000000000056e-01
1.014000000000000057e+01	1.000000000000000056e-01
1.016000000000000014e+01	1.000000000000000056e-01
1.018000000000000149e+01	1.000000000000000056e-01
1.020000000000000107e+01	1.000000000000000056e-01
1.022000000000000242e+01	1.000000000000000056e-01
1.024000000000000021e+01	1.000000000000000056e-01
1.025999999999999979e+01	1.000000000000000056e-01
1.028000000000000114e+01	1.000000000000000056e-01
1.030000000000000071e+01	1.000000000000000056e-01
1.032000000000000028e+01	1.000000000000000056e-01
1.033999999999999986e+01	1.000000000000000056e-01
1.036000000000000121e+01	1.000000000000000056e-01
1.038000000000000078e+01	1.000000000000000056e-01
1.040000000000000213e+01	1.000000000000000056e-01
1.041999999999999993e+01	1.000000000000000056e-01
1.044000000000000128e+01	1.000000000000000056e-01
1.046000000000000085e+01	1.000000000000000056e-01
1.048000000000000220e+01	1.000000000000000056e-01
1.050000000000000000e+01	1.000000000000000056e-01
1.052000000000000135e+01	1.000000000000000056e-01
1.054000000000000092e+01	1.000000000000000056e-01
1.056000000000000227e+01	1.000000000000000056e-01
1.058000000000000007e+01	1.000000000000000056e-01
1.059999999999999964e+01	1.000000000000000056e-01
1.062000000000000099e+01	1.000000000000000056e-01
1.064000000000000057e+01	1.000000000000000056e-01
1.066000000000000192e+01	1.000000000000000056e-01
1.067999999999999972e+01	1.000000000000000056e-01
1.070000000000000107e+01	1.000000000000000056e-01
1.072000000000000064e+01	1.000000000000000056e-01
1.074000000000000199e+01	1.000000000000000056e-01
1.075999999999999979e+01	1.000000000000000056e-01
1.078000000000000114e+01	1.000000000000000056e-01
1.080000000000000071e+01	1.000000000000000056e-01
1.082000000000000206e+01	1.000000000000000056e-01
1.083999999999999986e+01	1.000000000000000056e-01
1.086000000000000121e+01	1.000000000000000056e-01
1.088000000000000078e+01	1.000000000000000056e-01
1.090000000000000213e+01	1.000000000000000056e-01
1.092000000000000171e+01	1.000000000000000056e-01
1.093999999999999950e+01	1.000000000000000056e-01
1.096000000000000085e+01	1.000000000000000056e-01
1.098000000000000043e+01	1.000000000000000056e-01
1.100000000000000178e+01	1.000000000000000056e-01
1.101999999999999957e+01	1.000000000000000056e-01
1.104000000000000092e+01	1.000000000000000056e-01
1.106000000000000050e+01	1.000000000000000056e-01
1.108000000000000185e+01	1.000000000000000056e-01
1.109999999999999964e+01	1.000000000000000056e-01
1.112000000000000099e+01	1.000000000000000056e-01
1.114000000000000057e+01	1.000000000000000056e-01
1.116000000000000192e+01	1.000000000000000056e-01
1.118000000000000149e+01	1.000000000000000056e-01
1.120000000000000107e+01	1.000000000000000056e-01
1.122000000000000064e+01	1.000000000000000056e-01
1.124000000000000199e+01	1.000000000000000056e-01
1.126000000000000156e+01	1.000000000000000056e-01
1.127999999999999936e+01	1.000000000000000056e-01
1.130000000000000071e+01	1.000000000000000056e-01
1.132000000000000028e+01	1.000000000000000056e-01
1.134000000000000163e+01	1.000000000000000056e-01
1.135999999999999943e+01	1.000000000000000056e-01
1.138000000000000078e+01	1.000000000000000056e-01
1.140000000000000036e+01	1.000000000000000056e-01
1.142000000000000171e+01	1.000000000000000056e-01
1.144000000000000128e+01	1.000000000000000056e-01
1.146000000000000085e+01	1.000000000000000056e-01
1.148000000000000043e+01	1.000000000000000056e-01
1.150000000000000178e+01	1.000000000000000056e-01
1.152000000000000135e+01	1.000000000000000056e-01
1.154000000000000092e+01	1.000000000000000056e-01
1.156000000000000050e+01	1.000000000000000056e-01
1.158000000000000185e+01	1.000000000000000056e-01
1.160000000000000142e+01	1.000000000000000056e-01
1.162000000000000099e+01	1.000000000000000056e-01
1.164000000000000057e+01	1.000000000000000056e-01
1.166000000000000014e+01	1.000000000000000056e-01
1.168000000000000149e+01	1.000000000000000056e-01
1.170000000000000107e+01	1.000000000000000056e-01
1.172000000000000064e+01	1.000000000000000056e-01
1.174000000000000021e+01	1.000000000000000056e-01
1.176000000000000156e+01	1.000000000000000056e-01
1.178000000000000114e+01	1.000000000000000056e-01
1.180000000000000071e+01	1.000000000000000056e-01
1.182000000000000028e+01	1.000000000000000056e-01
1.184000000000000163e+01	1.000000000000000056e-01
1.186000000000000121e+01	1.000000000000000056e-01
1.188000000000000256e+01	1.000000000000000056e-01
1.190000000000000036e+01	1.000000000000000056e-01
1.192000000000000171e+01	1.000000000000000056e-01
1.194000000000000128e+01	1.000000000000000056e-01
1.196000000000000085e+01	1.000000000000000056e-01
1.198000000000000043e+01	1.000000000000000056e-01
1.200000000000000000e+01	1.000000000000000056e-01
1.202000000000000135e+01	1.000000000000000056e-01
1.204000000000000092e+01	1.000000000000000056e-01
1.206000000000000050e+01	1.000000000000000056e-01
1.208000000000000007e+01	1.000000000000000056e-01
1.210000000000000142e+01	1.000000000000000056e-01
1.212000000000000099e+01	1.000000000000000056e-01
1.214000000000000234e+01	1.000000000000000056e-01
1.216000000000000014e+01	1.000000000000000056e-01
1.218000000000000149e+01	1.000000000000000056e-01
1.220000000000000107e+01	1.000000000000000056e-01
1.222000000000000242e+01	1.000000000000000056e-01
1.224000000000000021e+01	1.000000000000000056e-01
1.226000000000000156e+01	1.000000000000000056e-01
1.228000000000000114e+01	1.000000000000000056e-01
1.230000000000000071e+01	1.000000000000000056e-01
1.232000000000000028e+01	1.000000000000000056e-01
1.233999999999999986e+01	1.000000000000000056e-01
1.236000000000000121e+01	1.000000000000000056e-01
1.238000000000000078e+01	1.000000000000000056e-01
1.240000000000000213e+01	1.000000000000000056e-01
1.241999999999999993e+01	1.000000000000000056e-01
1.244000000000000128e+01	1.000000000000000056e-01
1.246000000000000085e+01	1.000000000000000056e-01
1.248000000000000220e+01	1.000000000000000056e-01
1.250000000000000000e+01	1.000000000000000056e-01
1.252000000000000135e+01	1.000000000000000056e-01
1.254000000000000092e+01	1.000000000000000056e-01
1.256000000000000227e+01	1.000000000000000056e-01
1.258000000000000007e+01	1.000000000000000056e-01
1.260000000000000142e+01	1.000000000000000056e-01
1.262000000000000099e+01	1.000000000000000056e-01
1.264000000000000057e+01	1.000000000000000056e-01
1.266000000000000192e+01	1.000000000000000056e-01
1.267999999999999972e+01	1.000000000000000056e-01
1.270000000000000107e+01	1.000000000000000056e-01
1.272000000000000064e+01	1.000000000000000056e-01
1.274000000000000199e+01	1.000000000000000056e-01
1.275999999999999979e+01	1.000000000000000056e-01
1.278000000000000114e+01	1.000000000000000056e-01
1.280000000000000071e+01	1.000000000000000056e-01
1.282000000000000206e+01	1.000000000000000056e-01
1.283999999999999986e+01	1.000000000000000056e-01
1.286000000000000121e+01	1.000000000000000056e-01
1.288000000000000078e+01	1.000000000000000056e-01
1.290000000000000213e+01	1.000000000000000056e-01
1.292000000000000171e+01	1.000000000000000056e-01
1.294000000000000128e+01	1.000000000000000056e-01
1.296000000000000085e+01	1.000000000000000056e-01
1.298000000000000043e+01	1.000000000000000056e-01
1.300000000000000178e+01	1.000000000000000056e-01
1.301999999999999957e+01	1.000000000000000056e-01
1.304000000000000092e+01	1.000000000000000056e-01
1.306000000000000050e+01	1.000000000000000056e-01
1.308000000000000185e+01	1.000000000000000056e-01
1.310000000000000142e+01	1.000000000000000056e-01
1.312000000000000099e+01	1.000000000000000056e-01
1.314000000000000057e+01	1.000000000000000056e-01
1.316000000000000192e+01	1.000000000000000056e-01
1.318000000000000149e+01	1.000000000000000056e-01
1.320000000000000107e+01	1.000000000000000056e-01
1.322000000000000064e+01	1.000000000000000056e-01
1.324000000000000199e+01	1.000000000000000056e-01
1.326000000000000156e+01	1.000000000000000056e-01
1.328000000000000114e+01	1.000000000000000056e-01
1.330000000000000071e+01	1.000000000000000056e-01
1.332000000000000028e+01	1.000000000000000056e-01
1.334000000000000163e+01	1.000000000000000056e-01
1.336000000000000121e+01	1.000000000000000056e-01
1.338000000000000078e+01	1.000000000000000056e-01
1.340000000000000036e+01	1.000000000000000056e-01
1.342000000000000171e+01	1.000000000000000056e-01
1.344000000000000128e+01	1.000000000000000056e-01
1.346000000000000085e+01	1.000000000000000056e-01
1.348000000000000043e+01	1.000000000000000056e-01
1.350000000000000178e+01	1.000000000000000056e-01
1.352000000000000135e+01	1.000000000000000056e-01
1.354000000000000092e+01	1.000000000000000056e-01
1.356000000000000050e+01	1.000000000000000056e-01
1.358000000000000185e+01	1.000000000000000056e-01
1.360000000000000142e+01	1.000000000000000056e-01
1.362000000000000277e+01	1.000000000000000056e-01
1.364000000000000057e+01	1.000000000000000056e-01
1.366000000000000014e+01	1.000000000000000056e-01
1.368000000000000149e+01	1.000000000000000056e-01
1.370000000000000107e+01	1.000000000000000056e-01
1.372000000000000064e+01	1.000000000000000056e-01
1.374000000000000021e+01	1.000000000000000056e-01
1.376000000000000156e+01	1.000000000000000056e-01
1.378000000000000114e+01	1.000000000000000056e-01
1.380000000000000071e+01	1.000000000000000056e-01
1.382000000000000028e+01	1.000000000000000056e-01
1.384000000000000163e+01	1.000000000000000056e-01
1.386000000000000121e+01	1.000000000000000056e-01
1.388000000000000256e+01	1.000000000000000056e-01
1.390000000000000036e+01	1.000000000000000056e-01
1.392000000000000171e+01	1.000000000000000056e-01
1.394000000000000128e+01	1.000000000000000056e-01
1.396000000000000263e+01	1.000000000000000056e-01
1.398000000000000043e+01	1.000000000000000056e-01
1.400000000000000000e+01	1.000000000000000056e-01
1.402000000000000135e+01	1.000000000000000056e-01
1.404000000000000092e+01	1.000000000000000056e-01
1.406000000000000050e+01	1.000000000000000056e-01
1.408000000000000007e+01	1.000000000000000056e-01
1.410000000000000142e+01	1.000000000000000056e-01
1.412000000000000099e+01	1.000000000000000056e-01
1.414000000000000234e+01	1.000000000000000056e-01
1.416000000000000014e+01	1.000000000000000056e-01
1.418000000000000149e+01	1.000000000000000056e-01
1.420000000000000107e+01	1.000000000000000056e-01
1.422000000000000242e+01	1.000000000000000056e-01
1.424000000000000021e+01	1.000000000000000056e-01
1.426000000000000156e+01	1.000000000000000056e-01
1.428000000000000114e+01	1.000000000000000056e-01
1.430000000000000249e+01	1.000000000000000056e-01
1.432000000000000028e+01	1.000000000000000056e-01
1.433999999999999986e+01	1.000000000000000056e-01
1.436000000000000121e+01	1.000000000000000056e-01
1.438000000000000078e+01	1.000000000000000056e-01
1.440000000000000213e+01	1.000000000000000056e-01
1.441999999999999993e+01	1.000000000000000056e-01
1.444000000000000128e+01	1.000000000000000056e-01
1.446000000000000085e+01	1.000000000000000056e-01
1.448000000000000220e+01	1.000000000000000056e-01
1.450000000000000000e+01	1.000000000000000056e-01
1.452000000000000135e+01	1.000000000000000056e-01
1.454000000000000092e+01	1.000000000000000056e-01
1.456000000000000227e+01	1.000000000000000056e-01
1.458000000000000007e+01	1.000000000000000056e-01
1.460000000000000142e+01	1.000000000000000056e-01
1.462000000000000099e+01	1.000000000000000056e-01
1.464000000000000234e+01	1.000000000000000056e-01
1.466000000000000192e+01	1.000000000000000056e-01
1.467999999999999972e+01	1.000000000000000056e-01
1.470000000000000107e+01	1.000000000000000056e-01
1.472000000000000064e+01	1.000000000000000056e-01
1.474000000000000199e+01	1.000000000000000056e-01
1.475999999999999979e+01	1.000000000000000056e-01
1.478000000000000114e+01	1.000000000000000056e-01
1.480000000000000071e+01	1.000000000000000056e-01
1.482000000000000206e+01	1.000000000000000056e-01
1.484000000000000163e+01	1.000000000000000056e-01
1.486000000000000121e+01	1.000000000000000056e-01
1.488000000000000078e+01	1.000000000000000056e-01
1.490000000000000213e+01	1.000000000000000056e-01
1.492000000000000171e+01	1.000000000000000056e-01
1.494000000000000128e+01	1.000000000000000056e-01
1.496000000000000085e+01	1.000000000000000056e-01
1.498000000000000220e+01	1.000000000000000056e-01
1.500000000000000178e+01	1.000000000000000056e-01
1.501999999999999957e+01	1.000000000000000056e-01
1.504000000000000092e+01	1.000000000000000056e-01
1.506000000000000050e+01	1.000000000000000056e-01
1.508000000000000185e+01	1.000000000000000056e-01
1.510000000000000142e+01	1.000000000000000056e-01
1.512000000000000099e+01	1.000000000000000056e-01
1.514000000000000057e+01	1.000000000000000056e-01
1.516000000000000192e+01	1.000000000000000056e-01
1.518000000000000149e+01	1.000000000000000056e-01
1.520000000000000107e+01	1.000000000000000056e-01
1.522000000000000064e+01	1.000000000000000056e-01
1.524000000000000199e+01	1.000000000000000056e-01
1.526000000000000156e+01	1.000000000000000056e-01
1.528000000000000114e+01	1.000000000000000056e-01
1.530000000000000071e+01	1.000000000000000056e-01
1.532000000000000206e+01	1.000000000000000056e-01
1.534000000000000163e+01	1.000000000000000056e-01
1.536000000000000298e+01	1.000000000000000056e-01
1.538000000000000078e+01	1.000000000000000056e-01
1.540000000000000036e+01	1.000000000000000056e-01
1.542000000000000171e+01	1.000000000000000056e-01
1.544000000000000128e+01	1.000000000000000056e-01
1.546000000000000085e+01	1.000000000000000056e-01
1.548000000000000043e+01	1.000000000000000056e-01
1.550000000000000178e+01	1.000000000000000056e-01
1.552000000000000135e+01	1.000000000000000056e-01
1.554000000000000092e+01	1.000000000000000056e-01
1.556000000000000050e+01	1.000000000000000056e-01
1.558000000000000185e+01	1.000000000000000056e-01
1.560000000000000142e+01	1.000000000000000056e-01
1.562000000000000277e+01	1.000000000000000056e-01
1.564000000000000057e+01	1.000000000000000056e-01
1.566000000000000014e+01	1.000000000000000056e-01
1.568000000000000327e+01	1.000000000000000056e-01
1.570000000000000284e+01	1.000000000000000056e-01
1.572000000000000064e+01	1.000000000000000056e-01
1.574000000000000021e+01	1.000000000000000056e-01
1.575999999999999979e+01	1.000000000000000056e-01
1.578000000000000291e+01	1.000000000000000056e-01
1.580000000000000071e+01	1.000000000000000056e-01
1.582000000000000028e+01	1.000000000000000056e-01
1.583999999999999986e+01	1.000000000000000056e-01
1.586000000000000298e+01	1.000000000000000056e-01
1.588000000000000256e+01	1.000000000000000056e-01
1.590000000000000036e+01	1.000000000000000056e-01
1.591999999999999993e+01	1.000000000000000056e-01
1.594000000000000306e+01	1.000000000000000056e-01
1.596000000000000263e+01	1.000000000000000056e-01
1.598000000000000043e+01	1.000000000000000056e-01
1.600000000000000000e+01	1.000000000000000056e-01
1.602000000000000313e+01	1.000000000000000056e-01
1.604000000000000270e+01	1.000000000000000056e-01
1.606000000000000227e+01	1.000000000000000056e-01
1.608000000000000185e+01	1.000000000000000056e-01
1.610000000000000142e+01	1.000000000000000056e-01
1.612000000000000099e+01	1.000000000000000056e-01
1.614000000000000057e+01	1.000000000000000056e-01
1.616000000000000014e+01	1.000000000000000056e-01
1.617999999999999972e+01	1.000000000000000056e-01
1.620000000000000284e+01	1.000000000000000056e-01
1.622000000000000242e+01	1.000000000000000056e-01
1.624000000000000199e+01	1.000000000000000056e-01
1.626000000000000156e+01	1.000000000000000056e-01
1.628000000000000114e+01	1.000000000000000056e-01
1.630000000000000071e+01	1.000000000000000056e-01
1.632000000000000028e+01	1.000000000000000056e-01
1.633999999999999986e+01	1.000000000000000056e-01
1.636000000000000298e+01	1.000000000000000056e-01
1.638000000000000256e+01	1.000000000000000056e-01
1.640000000000000213e+01	1.000000000000000056e-01
1.642000000000000171e+01	1.000000000000000056e-01
1.644000000000000128e+01	1.000000000000000056e-01
1.646000000000000085e+01	1.000000000000000056e-01
1.648000000000000043e+01	1.000000000000000056e-01
1.650000000000000000e+01	1.000000000000000056e-01
1.651999999999999957e+01	1.000000000000000056e-01
1.654000000000000270e+01	1.000000000000000056e-01
1.656000000000000227e+01	1.000000000000000056e-01
1.658000000000000185e+01	1.000000000000000056e-01
1.660000000000000142e+01	1.000000000000000056e-01
1.662000000000000455e+01	1.000000000000000056e-01
1.664000000000000057e+01	1.000000000000000056e-01
1.666000000000000014e+01	1.000000000000000056e-01
1.667999999999999972e+01	1.000000000000000056e-01
1.670000000000000284e+01	1.000000000000000056e-01
1.672000000000000242e+01	1.000000000000000056e-01
1.674000000000000199e+01	1.000000000000000056e-01
1.676000000000000156e+01	1.000000000000000056e-01
1.678000000000000114e+01	1.000000000000000056e-01
1.680000000000000071e+01	1.000000000000000056e-01
1.682000000000000028e+01	1.000000000000000056e-01
1.683999999999999986e+01	1.000000000000000056e-01
1.685999999999999943e+01	1.000000000000000056e-01
1.688000000000000256e+01	1.000000000000000056e-01
1.690000000000000213e+01	1.000000000000000056e-01
1.692000000000000171e+01	1.000000000000000056e-01
1.694000000000000128e+01	1.000000000000000056e-01
1.696000000000000441e+01	1.000000000000000056e-01
1.698000000000000043e+01	1.000000000000000056e-01
1.700000000000000000e+01	1.000000000000000056e-01
1.701999999999999957e+01	1.000000000000000056e-01
1.704000000000000270e+01	1.000000000000000056e-01
1.706000000000000227e+01	1.000000000000000056e-01
1.708000000000000185e+01	1.000000000000000056e-01
1.710000000000000142e+01	1.000000000000000056e-01
1.712000000000000099e+01	1.000000000000000056e-01
1.714000000000000412e+01	1.000000000000000056e-01
1.716000000000000014e+01	1.000000000000000056e-01
1.717999999999999972e+01	1.000000000000000056e-01
1.719999999999999929e+01	1.000000000000000056e-01
1.722000000000000242e+01	1.000000000000000056e-01
1.724000000000000199e+01	1.000000000000000056e-01
1.726000000000000156e+01	1.000000000000000056e-01
1.728000000000000114e+01	1.000000000000000056e-01
1.730000000000000426e+01	1.000000000000000056e-01
1.732000000000000028e+01	1.000000000000000056e-01
1.733999999999999986e+01	1.000000000000000056e-01
1.735999999999999943e+01	1.000000000000000056e-01
1.738000000000000256e+01	1.000000000000000056e-01
1.740000000000000213e+01	1.000000000000000056e-01
1.742000000000000171e+01	1.000000000000000056e-01
1.744000000000000128e+01	1.000000000000000056e-01
1.746000000000000085e+01	1.000000000000000056e-01
1.748000000000000398e+01	1.000000000000000056e-01
1.750000000000000000e+01	1.000000000000000056e-01
1.751999999999999957e+01	1.000000000000000056e-01
1.753999999999999915e+01	1.000000000000000056e-01
1.756000000000000227e+01	1.000000000000000056e-01
1.758000000000000185e+01	1.000000000000000056e-01
1.760000000000000142e+01	1.000000000000000056e-01
1.762000000000000099e+01	1.000000000000000056e-01
1.764000000000000412e+01	1.000000000000000056e-01
1.766000000000000369e+01	1.000000000000000056e-01
1.767999999999999972e+01	1.000000000000000056e-01
1.769999999999999929e+01	1.000000000000000056e-01
1.772000000000000242e+01	1.000000000000000056e-01
1.774000000000000199e+01	1.000000000000000056e-01
1.776000000000000156e+01	1.000000000000000056e-01
1.778000000000000114e+01	1.000000000000000056e-01
1.780000000000000071e+01	1.000000000000000056e-01
1.782000000000000384e+01	1.000000000000000056e-01
1.784000000000000341e+01	1.000000000000000056e-01
1.785999999999999943e+01	1.000000000000000056e-01
1.787999999999999901e+01	1.000000000000000056e-01
1.790000000000000213e+01	1.000000000000000056e-01
1.792000000000000171e+01	1.000000000000000056e-01
1.794000000000000128e+01	1.000000000000000056e-01
1.796000000000000085e+01	1.000000000000000056e-01
1.798000000000000398e+01	1.000000000000000056e-01
1.800000000000000355e+01	1.000000000000000056e-01
1.801999999999999957e+01	1.000000000000000056e-01
1.803999999999999915e+01	1.000000000000000056e-01
1.806000000000000227e+01	1.000000000000000056e-01
1.808000000000000185e+01	1.000000000000000056e-01
1.810000000000000142e+01	1.000000000000000056e-01
1.812000000000000099e+01	1.000000000000000056e-01
1.814000000000000057e+01	1.000000000000000056e-01
1.816000000000000369e+01	1.000000000000000056e-01
1.818000000000000327e+01	1.000000000000000056e-01
1.819999999999999929e+01	1.000000000000000056e-01
1.821999999999999886e+01	1.000000000000000056e-01
1.824000000000000199e+01	1.000000000000000056e-01
1.826000000000000156e+01	1.000000000000000056e-01
1.828000000000000114e+01	1.000000000000000056e-01
1.830000000000000071e+01	1.000000000000000056e-01
1.832000000000000384e+01	1.000000000000000056e-01
1.834000000000000341e+01	1.000000000000000056e-01
1.836000000000000298e+01	1.000000000000000056e-01
1.837999999999999901e+01	1.000000000000000056e-01
1.840000000000000213e+01	1.000000000000000056e-01
1.842000000000000171e+01	1.000000000000000056e-01
1.844000000000000128e+01	1.000000000000000056e-01
1.846000000000000085e+01	1.000000000000000056e-01
1.848000000000000043e+01	1.000000000000000056e-01
1.850000000000000355e+01	1.000000000000000056e-01
1.852000000000000313e+01	1.000000000000000056e-01
1.853999999999999915e+01	1.000000000000000056e-01
1.855999999999999872e+01	1.000000000000000056e-01
1.858000000000000185e+01	1.000000000000000056e-01
1.860000000000000142e+01	1.000000000000000056e-01
1.862000000000000099e+01	1.000000000000000056e-01
1.864000000000000057e+01	1.000000000000000056e-01
1.866000000000000369e+01	1.000000000000000056e-01
1.868000000000000327e+01	1.000000000000000056e-01
1.870000000000000284e+01	1.000000000000000056e-01
1.871999999999999886e+01	1.000000000000000056e-01
1.874000000000000199e+01	1.000000000000000056e-01
1.876000000000000156e+01	1.000000000000000056e-01
1.878000000000000114e+01	1.000000000000000056e-01
1.880000000000000071e+01	1.000000000000000056e-01
1.882000000000000028e+01	1.000000000000000056e-01
1.884000000000000341e+01	1.000000000000000056e-01
1.886000000000000298e+01	1.000000000000000056e-01
1.888000000000000256e+01	1.000000000000000056e-01
1.889999999999999858e+01	1.000000000000000056e-01
1.892000000000000171e+01	1.000000000000000056e-01
1.894000000000000128e+01	1.000000000000000056e-01
1.896000000000000085e+01	1.000000000000000056e-01
1.898000000000000043e+01	1.000000000000000056e-01
1.900000000000000355e+01	1.000000000000000056e-01
1.902000000000000313e+01	1.000000000000000056e-01
1.904000000000000270e+01	1.000000000000000056e-01
1.906000000000000227e+01	1.000000000000000056e-01
1.908000000000000185e+01	1.000000000000000056e-01
1.910000000000000142e+01	1.000000000000000056e-01
1.912000000000000099e+01	1.000000000000000056e-01
1.914000000000000057e+01	1.000000000000000056e-01
1.916000000000000014e+01	1.000000000000000056e-01
1.918000000000000327e+01	1.000000000000000056e-01
1.920000000000000284e+01	1.000000000000000056e-01
1.922000000000000242e+01	1.000000000000000056e-01
1.923999999999999844e+01	1.000000000000000056e-01
1.926000000000000156e+01	1.000000000000000056e-01
1.928000000000000114e+01	1.000000000000000056e-01
1.930000000000000071e+01	1.000000000000000056e-01
1.932000000000000028e+01	1.000000000000000056e-01
1.934000000000000341e+01	1.000000000000000056e-01
1.936000000000000298e+01	1.000000000000000056e-01
1.938000000000000256e+01	1.000000000000000056e-01
1.940000000000000213e+01	1.000000000000000056e-01
1.942000000000000171e+01	1.000000000000000056e-01
1.944000000000000128e+01	1.000000000000000056e-01
1.946000000000000085e+01	1.000000000000000056e-01
1.948000000000000043e+01	1.000000000000000056e-01
1.950000000000000000e+01	1.000000000000000056e-01
1.952000000000000313e+01	1.000000000000000056e-01
1.954000000000000270e+01	1.000000000000000056e-01
1.956000000000000227e+01	1.000000000000000056e-01
1.958000000000000185e+01	1.000000000000000056e-01
1.960000000000000142e+01	1.000000000000000056e-01
1.962000000000000099e+01	1.000000000000000056e-01
1.964000000000000057e+01	1.000000000000000056e-01
1.966000000000000014e+01	1.000000000000000056e-01
1.968000000000000327e+01	1.000000000000000056e-01
1.970000000000000284e+01	1.000000000000000056e-01
1.972000000000000242e+01	1.000000000000000056e-01
1.974000000000000199e+01	1.000000000000000056e-01
1.976000000000000156e+01	1.000000000000000056e-01
1.978000000000000114e+01	1.000000000000000056e-01
1.980000000000000071e+01	1.000000000000000056e-01
1.982000000000000028e+01	1.000000000000000056e-01
1.983999999999999986e+01	1.000000000000000056e-01
1.986000000000000298e+01	1.000000000000000056e-01
1.988000000000000256e+01	1.000000000000000056e-01
1.990000000000000213e+01	1.000000000000000056e-01
1.992000000000000171e+01	1.000000000000000056e-01
1.994000000000000128e+01	1.000000000000000056e-01
1.996000000000000085e+01	1.000000000000000056e-01
1.998000000000000043e+01	1.000000000000000056e-01
2.000000000000000000e+01	1.000000000000000056e-01
2.002000000000000313e+01	1.000000000000000056e-01
2.004000000000000270e+01	1.000000000000000056e-01
2.006000000000000227e+01	1.000000000000000056e-01
2.008000000000000185e+01	1.000000000000000056e-01
2.010000000000000497e+01	1.000000000000000056e-01
2.012000000000000099e+01	1.000000000000000056e-01
2.014000000000000057e+01	1.000000000000000056e-01
2.016000000000000014e+01	1.000000000000000056e-01
2.017999999999999972e+01	1.000000000000000056e-01
2.020000000000000284e+01	1.000000000000000056e-01
2.022000000000000242e+01	1.000000000000000056e-01
2.024000000000000199e+01	1.000000000000000056e-01
2.026000000000000156e+01	1.000000000000000056e-01
2.028000000000000114e+01	1.000000000000000056e-01
2.030000000000000071e+01	1.000000000000000056e-01
2.032000000000000028e+01	1.000000000000000056e-01
2.033999999999999986e+01	1.000000000000000056e-01
2.036000000000000298e+01	1.000000000000000056e-01
2.038000000000000256e+01	1.000000000000000056e-01
2.040000000000000213e+01	1.000000000000000056e-01
2.042000000000000171e+01	1.000000000000000056e-01
2.044000000000000483e+01	1.000000000000000056e-01
2.046000000000000085e+01	1.000000000000000056e-01
2.048000000000000043e+01	1.000000000000000056e-01
2.050000000000000000e+01	1.000000000000000056e-01
2.051999999999999957e+01	1.000000000000000056e-01
2.054000000000000270e+01	1.000000000000000056e-01
2.056000000000000227e+01	1.000000000000000056e-01
2.058000000000000185e+01	1.000000000000000056e-01
2.060000000000000142e+01	1.000000000000000056e-01
2.062000000000000455e+01	1.000000000000000056e-01
2.064000000000000057e+01	1.000000000000000056e-01
2.066000000000000014e+01	1.000000000000000056e-01
2.067999999999999972e+01	1.000000000000000056e-01
2.070000000000000284e+01	1.000000000000000056e-01
2.072000000000000242e+01	1.000000000000000056e-01
2.074000000000000199e+01	1.000000000000000056e-01
2.076000000000000156e+01	1.000000000000000056e-01
2.078000000000000469e+01	1.000000000000000056e-01
2.080000000000000426e+01	1.000000000000000056e-01
2.082000000000000028e+01	1.000000000000000056e-01
2.083999999999999986e+01	1.000000000000000056e-01
2.085999999999999943e+01	1.000000000000000056e-01
2.088000000000000256e+01	1.000000000000000056e-01
2.090000000000000213e+01	1.000000000000000056e-01
2.092000000000000171e+01	1.000000000000000056e-01
2.094000000000000128e+01	1.000000000000000056e-01
2.096000000000000441e+01	1.000000000000000056e-01
2.098000000000000043e+01	1.000000000000000056e-01
2.100000000000000000e+01	1.000000000000000056e-01
2.101999999999999957e+01	1.000000000000000056e-01
2.104000000000000270e+01	1.000000000000000056e-01
2.106000000000000227e+01	1.000000000000000056e-01
2.108000000000000185e+01	1.000000000000000056e-01
2.110000000000000142e+01	1.000000000000000056e-01
2.112000000000000455e+01	1.000000000000000056e-01
2.114000000000000412e+01	1.000000000000000056e-01
2.116000000000000014e+01	1.000000000000000056e-01
2.117999999999999972e+01	1.000000000000000056e-01
2.119999999999999929e+01	1.000000000000000056e-01
2.122000000000000242e+01	1.000000000000000056e-01
2.124000000000000199e+01	1.000000000000000056e-01
2.126000000000000156e+01	1.000000000000000056e-01
2.128000000000000114e+01	1.000000000000000056e-01
2.130000000000000426e+01	1.000000000000000056e-01
2.132000000000000384e+01	1.000000000000000056e-01
2.133999999999999986e+01	1.000000000000000056e-01
2.135999999999999943e+01	1.000000000000000056e-01
2.138000000000000256e+01	1.000000000000000056e-01
2.140000000000000213e+01	1.000000000000000056e-01
2.142000000000000171e+01	1.000000000000000056e-01
2.144000000000000128e+01	1.000000000000000056e-01
2.146000000000000441e+01	1.000000000000000056e-01
2.148000000000000398e+01	1.000000000000000056e-01
2.150000000000000000e+01	1.000000000000000056e-01
2.151999999999999957e+01	1.000000000000000056e-01
2.153999999999999915e+01	1.000000000000000056e-01
2.156000000000000227e+01	1.000000000000000056e-01
2.158000000000000185e+01	1.000000000000000056e-01
2.160000000000000142e+01	1.000000000000000056e-01
2.162000000000000099e+01	1.000000000000000056e-01
2.164000000000000412e+01	1.000000000000000056e-01
2.166000000000000369e+01	1.000000000000000056e-01
2.167999999999999972e+01	1.000000000000000056e-01
2.169999999999999929e+01	1.000000000000000056e-01
2.172000000000000242e+01	1.000000000000000056e-01
2.174000000000000199e+01	1.000000000000000056e-01
2.176000000000000156e+01	1.000000000000000056e-01
2.178000000000000114e+01	1.000000000000000056e-01
2.180000000000000426e+01	1.000000000000000056e-01
2.182000000000000384e+01	1.000000000000000056e-01
2.184000000000000341e+01	1.000000000000000056e-01
2.185999999999999943e+01	1.000000000000000056e-01
2.187999999999999901e+01	1.000000000000000056e-01
2.190000000000000213e+01	1.000000000000000056e-01
2.192000000000000171e+01	1.000000000000000056e-01
2.194000000000000128e+01	1.000000000000000056e-01
2.196000000000000085e+01	1.000000000000000056e-01
2.198000000000000398e+01	1.000000000000000056e-01
2.200000000000000355e+01	1.000000000000000056e-01
2.202000000000000313e+01	1.000000000000000056e-01
2.203999999999999915e+01	1.000000000000000056e-01
2.206000000000000227e+01	1.000000000000000056e-01
2.208000000000000185e+01	1.000000000000000056e-01
2.210000000000000142e+01	1.000000000000000056e-01
2.212000000000000099e+01	1.000000000000000056e-01
2.214000000000000412e+01	1.000000000000000056e-01
2.216000000000000369e+01	1.000000000000000056e-01
2.218000000000000327e+01	1.000000000000000056e-01
2.219999999999999929e+01	1.000000000000000056e-01
2.221999999999999886e+01	1.000000000000000056e-01
2.224000000000000199e+01	1.000000000000000056e-01
2.226000000000000156e+01	1.000000000000000056e-01
2.228000000000000114e+01	1.000000000000000056e-01
2.230000000000000071e+01	1.000000000000000056e-01
2.232000000000000384e+01	1.000000000000000056e-01
2.234000000000000341e+01	1.000000000000000056e-01
2.236000000000000298e+01	1.000000000000000056e-01
2.237999999999999901e+01	1.000000000000000056e-01
2.240000000000000213e+01	1.000000000000000056e-01
2.242000000000000171e+01	1.000000000000000056e-01
2.244000000000000128e+01	1.000000000000000056e-01
2.246000000000000085e+01	1.000000000000000056e-01
2.248000000000000398e+01	1.000000000000000056e-01
2.250000000000000355e+01	1.000000000000000056e-01
2.252000000000000313e+01	1.000000000000000056e-01
2.254000000000000270e+01	1.000000000000000056e-01
2.255999999999999872e+01	1.000000000000000056e-01
2.258000000000000185e+01	1.000000000000000056e-01
2.260000000000000142e+01	1.000000000000000056e-01
2.262000000000000099e+01	1.000000000000000056e-01
2.264000000000000057e+01	1.000000000000000056e-01
2.266000000000000369e+01	1.000000000000000056e-01
2.268000000000000327e+01	1.000000000000000056e-01
2.270000000000000284e+01	1.000000000000000056e-01
2.271999999999999886e+01	1.000000000000000056e-01
2.274000000000000199e+01	1.000000000000000056e-01
2.276000000000000156e+01	1.000000000000000056e-01
2.278000000000000114e+01	1.000000000000000056e-01
2.280000000000000071e+01	1.000000000000000056e-01
2.282000000000000384e+01	1.000000000000000056e-01
2.284000000000000341e+01	1.000000000000000056e-01
2.286000000000000298e+01	1.000000000000000056e-01
2.288000000000000256e+01	1.000000000000000056e-01
2.289999999999999858e+01	1.000000000000000056e-01
2.292000000000000171e+01	1.000000000000000056e-01
2.294000000000000128e+01	1.000000000000000056e-01
2.296000000000000085e+01	1.000000000000000056e-01
2.298000000000000043e+01	1.000000000000000056e-01
2.300000000000000355e+01	1.000000000000000056e-01
2.302000000000000313e+01	1.000000000000000056e-01
2.304000000000000270e+01	1.000000000000000056e-01
2.306000000000000227e+01	1.000000000000000056e-01
2.308000000000000185e+01	1.000000000000000056e-01
2.310000000000000142e+01	1.000000000000000056e-01
2.312000000000000099e+01	1.000000000000000056e-01
2.314000000000000057e+01	1.000000000000000056e-01
2.316000000000000369e+01	1.000000000000000056e-01
2.318000000000000327e+01	1.000000000000000056e-01
2.320000000000000284e+01	1.000000000000000056e-01
2.322000000000000242e+01	1.000000000000000056e-01
2.324000000000000199e+01	1.000000000000000056e-01
2.326000000000000156e+01	1.000000000000000056e-01
2.328000000000000114e+01	1.000000000000000056e-01
2.330000000000000071e+01	1.000000000000000056e-01
2.332000000000000028e+01	1.000000000000000056e-01
2.334000000000000341e+01	1.000000000000000056e-01
2.336000000000000298e+01	1.000000000000000056e-01
2.338000000000000256e+01	1.000000000000000056e-01
2.340000000000000213e+01	1.000000000000000056e-01
2.342000000000000171e+01	1.000000000000000056e-01
2.344000000000000128e+01	1.000000000000000056e-01
2.346000000000000085e+01	1.000000000000000056e-01
2.348000000000000043e+01	1.000000000000000056e-01
2.350000000000000355e+01	1.000000000000000056e-01
2.352000000000000313e+01	1.000000000000000056e-01
2.354000000000000270e+01	1.000000000000000056e-01
2.356000000000000227e+01	1.000000000000000056e-01
2.358000000000000185e+01	1.000000000000000056e-01
2.360000000000000142e+01	1.000000000000000056e-01
2.362000000000000099e+01	1.000000000000000056e-01
2.364000000000000057e+01	1.000000000000000056e-01
2.366000000000000014e+01	1.000000000000000056e-01
2.368000000000000327e+01	1.000000000000000056e-01
2.370000000000000284e+01	1.000000000000000056e-01
2.372000000000000242e+01	1.000000000000000056e-01
2.374000000000000199e+01	1.000000000000000056e-01
2.376000000000000512e+01	1.000000000000000056e-01
2.378000000000000114e+01	1.000000000000000056e-01
2.380000000000000071e+01	1.000000000000000056e-01
2.382000000000000028e+01	1.000000000000000056e-01
2.384000000000000341e+01	1.000000000000000056e-01
2.386000000000000298e+01	1.000000000000000056e-01
2.388000000000000256e+01	1.000000000000000056e-01
2.390000000000000213e+01	1.000000000000000056e-01
2.392000000000000171e+01	1.000000000000000056e-01
2.394000000000000128e+01	1.000000000000000056e-01
2.396000000000000085e+01	1.000000000000000056e-01
2.398000000000000043e+01	1.000000000000000056e-01
2.400000000000000000e+01	1.000000000000000056e-01
2.402000000000000313e+01	1.000000000000000056e-01
2.404000000000000270e+01	1.000000000000000056e-01
2.406000000000000227e+01	1.000000000000000056e-01
2.408000000000000185e+01	1.000000000000000056e-01
2.410000000000000497e+01	1.000000000000000056e-01
2.412000000000000099e+01	1.000000000000000056e-01
2.414000000000000057e+01	1.000000000000000056e-01
2.416000000000000014e+01	1.000000000000000056e-01
2.418000000000000327e+01	1.000000000000000056e-01
2.420000000000000284e+01	1.000000000000000056e-01
2.422000000000000242e+01	1.000000000000000056e-01
2.424000000000000199e+01	1.000000000000000056e-01
2.426000000000000156e+01	1.000000000000000056e-01
2.428000000000000469e+01	1.000000000000000056e-01
2.430000000000000071e+01	1.000000000000000056e-01
2.432000000000000028e+01	1.000000000000000056e-01
2.433999999999999986e+01	1.000000000000000056e-01
2.436000000000000298e+01	1.000000000000000056e-01
2.438000000000000256e+01	1.000000000000000056e-01
2.440000000000000213e+01	1.000000000000000056e-01
2.442000000000000171e+01	1.000000000000000056e-01
2.444000000000000483e+01	1.000000000000000056e-01
2.446000000000000085e+01	1.000000000000000056e-01
2.448000000000000043e+01	1.000000000000000056e-01
2.450000000000000000e+01	1.000000000000000056e-01
2.452000000000000313e+01	1.000000000000000056e-01
2.454000000000000270e+01	1.000000000000000056e-01
2.456000000000000227e+01	1.000000000000000056e-01
2.458000000000000185e+01	1.000000000000000056e-01
2.460000000000000142e+01	1.000000000000000056e-01
2.462000000000000455e+01	1.000000000000000056e-01
2.464000000000000057e+01	1.000000000000000056e-01
2.466000000000000014e+01	1.000000000000000056e-01
2.467999999999999972e+01	1.000000000000000056e-01
2.470000000000000284e+01	1.000000000000000056e-01
2.472000000000000242e+01	1.000000000000000056e-01
2.474000000000000199e+01	1.000000000000000056e-01
2.476000000000000156e+01	1.000000000000000056e-01
2.478000000000000469e+01	1.000000000000000056e-01
2.480000000000000426e+01	1.000000000000000056e-01
2.482000000000000028e+01	1.000000000000000056e-01
2.483999999999999986e+01	1.000000000000000056e-01
2.486000000000000298e+01	1.000000000000000056e-01
2.488000000000000256e+01	1.000000000000000056e-01
2.490000000000000213e+01	1.000000000000000056e-01
2.492000000000000171e+01	1.000000000000000056e-01
2.494000000000000128e+01	1.000000000000000056e-01
2.496000000000000441e+01	1.000000000000000056e-01
2.498000000000000398e+01	1.000000000000000056e-01
2.500000000000000000e+01	1.000000000000000056e-01
2.501999999999999957e+01	1.000000000000000056e-01
2.504000000000000270e+01	1.000000000000000056e-01
2.506000000000000227e+01	1.000000000000000056e-01
2.508000000000000185e+01	1.000000000000000056e-01
2.510000000000000142e+01	1.000000000000000056e-01
2.512000000000000455e+01	1.000000000000000056e-01
2.514000000000000412e+01	1.000000000000000056e-01
2.516000000000000014e+01	1.000000000000000056e-01
2.517999999999999972e+01	1.000000000000000056e-01
2.520000000000000284e+01	1.000000000000000056e-01
2.522000000000000242e+01	1.000000000000000056e-01
2.524000000000000199e+01	1.000000000000000056e-01
2.526000000000000156e+01	1.000000000000000056e-01
2.528000000000000114e+01	1.000000000000000056e-01
2.530000000000000426e+01	1.000000000000000056e-01
2.532000000000000384e+01	1.000000000000000056e-01
2.533999999999999986e+01	1.000000000000000056e-01
2.535999999999999943e+01	1.000000000000000056e-01
2.538000000000000256e+01	1.000000000000000056e-01
2.540000000000000213e+01	1.000000000000000056e-01
2.542000000000000171e+01	1.000000000000000056e-01
2.544000000000000128e+01	1.000000000000000056e-01
2.546000000000000441e+01	1.000000000000000056e-01
2.548000000000000398e+01	1.000000000000000056e-01
2.550000000000000355e+01	1.000000000000000056e-01
2.551999999999999957e+01	1.000000000000000056e-01
2.554000000000000270e+01	1.000000000000000056e-01
2.556000000000000227e+01	1.000000000000000056e-01
2.558000000000000185e+01	1.000000000000000056e-01
2.560000000000000142e+01	1.000000000000000056e-01
2.562000000000000099e+01	1.000000000000000056e-01
2.564000000000000412e+01	1.000000000000000056e-01
2.566000000000000369e+01	1.000000000000000056e-01
2.567999999999999972e+01	1.000000000000000056e-01
2.569999999999999929e+01	1.000000000000000056e-01
2.572000000000000242e+01	1.000000000000000056e-01
2.574000000000000199e+01	1.000000000000000056e-01
2.576000000000000156e+01	1.000000000000000056e-01
2.578000000000000114e+01	1.000000000000000056e-01
2.580000000000000426e+01	1.000000000000000056e-01
2.582000000000000384e+01	1.000000000000000056e-01
2.584000000000000341e+01	1.000000000000000056e-01
2.585999999999999943e+01	1.000000000000000056e-01
2.588000000000000256e+01	1.000000000000000056e-01
2.590000000000000213e+01	1.000000000000000056e-01
2.592000000000000171e+01	1.000000000000000056e-01
2.594000000000000128e+01	1.000000000000000056e-01
2.596000000000000085e+01	1.000000000000000056e-01
2.598000000000000398e+01	1.000000000000000056e-01
2.600000000000000355e+01	1.000000000000000056e-01
2.602000000000000313e+01	1.000000000000000056e-01
2.603999999999999915e+01	1.000000000000000056e-01
2.606000000000000227e+01	1.000000000000000056e-01
2.608000000000000185e+01	1.000000000000000056e-01
2.610000000000000142e+01	1.000000000000000056e-01
2.612000000000000099e+01	1.000000000000000056e-01
2.614000000000000412e+01	1.000000000000000056e-01
2.616000000000000369e+01	1.000000000000000056e-01
2.618000000000000327e+01	1.000000000000000056e-01
2.620000000000000284e+01	1.000000000000000056e-01
2.622000000000000242e+01	1.000000000000000056e-01
2.624000000000000199e+01	1.000000000000000056e-01
2.626000000000000156e+01	1.000000000000000056e-01
2.628000000000000114e+01	1.000000000000000056e-01
2.630000000000000071e+01	1.000000000000000056e-01
2.632000000000000384e+01	1.000000000000000056e-01
2.634000000000000341e+01	1.000000000000000056e-01
2.636000000000000298e+01	1.000000000000000056e-01
2.637999999999999901e+01	1.000000000000000056e-01
2.640000000000000213e+01	1.000000000000000056e-01
2.642000000000000171e+01	1.000000000000000056e-01
2.644000000000000128e+01	1.000000000000000056e-01
2.646000000000000085e+01	1.000000000000000056e-01
2.648000000000000398e+01	1.000000000000000056e-01
2.650000000000000355e+01	1.000000000000000056e-01
2.652000000000000313e+01	1.000000000000000056e-01
2.654000000000000270e+01	1.000000000000000056e-01
2.656000000000000227e+01	1.000000000000000056e-01
2.658000000000000185e+01	1.000000000000000056e-01
2.660000000000000142e+01	1.000000000000000056e-01
2.662000000000000099e+01	1.000000000000000056e-01
2.664000000000000057e+01	1.000000000000000056e-01
2.666000000000000369e+01	1.000000000000000056e-01
2.668000000000000327e+01	1.000000000000000056e-01
2.670000000000000284e+01	1.000000000000000056e-01
2.672000000000000242e+01	1.000000000000000056e-01
2.674000000000000199e+01	1.000000000000000056e-01
2.676000000000000156e+01	1.000000000000000056e-01
2.678000000000000114e+01	1.000000000000000056e-01
2.680000000000000071e+01	1.000000000000000056e-01
2.682000000000000384e+01	1.000000000000000056e-01
2.684000000000000341e+01	1.000000000000000056e-01
2.686000000000000298e+01	1.000000000000000056e-01
2.688000000000000256e+01	1.000000000000000056e-01
2.690000000000000213e+01	1.000000000000000056e-01
2.692000000000000171e+01	1.000000000000000056e-01
2.694000000000000128e+01	1.000000000000000056e-01
2.696000000000000085e+01	1.000000000000000056e-01
2.698000000000000043e+01	1.000000000000000056e-01
2.700000000000000355e+01	1.000000000000000056e-01
2.702000000000000313e+01	1.000000000000000056e-01
2.704000000000000270e+01	1.000000000000000056e-01
2.706000000000000227e+01	1.000000000000000056e-01
2.708000000000000185e+01	1.000000000000000056e-01
2.710000000000000142e+01	1.000000000000000056e-01
2.712000000000000099e+01	1.000000000000000056e-01
2.714000000000000057e+01	1.000000000000000056e-01
2.716000000000000369e+01	1.000000000000000056e-01
2.718000000000000327e+01	1.000000000000000056e-01
2.720000000000000284e+01	1.000000000000000056e-01
2.722000000000000242e+01	1.000000000000000056e-01
2.724000000000000554e+01	1.000000000000000056e-01
2.726000000000000156e+01	1.000000000000000056e-01
2.728000000000000114e+01	1.000000000000000056e-01
2.730000000000000071e+01	1.000000000000000056e-01
2.732000000000000028e+01	1.000000000000000056e-01
2.734000000000000341e+01	1.000000000000000056e-01
2.736000000000000298e+01	1.000000000000000056e-01
2.738000000000000256e+01	1.000000000000000056e-01
2.740000000000000213e+01	1.000000000000000056e-01
2.742000000000000171e+01	1.000000000000000056e-01
2.744000000000000128e+01	1.000000000000000056e-01
2.746000000000000085e+01	1.000000000000000056e-01
2.748000000000000043e+01	1.000000000000000056e-01
2.750000000000000355e+01	1.000000000000000056e-01
2.752000000000000313e+01	1.000000000000000056e-01
2.754000000000000270e+01	1.000000000000000056e-01
2.756000000000000227e+01	1.000000000000000056e-01
2.758000000000000540e+01	1.000000000000000056e-01
2.760000000000000142e+01	1.000000000000000056e-01
2.762000000000000099e+01	1.000000000000000056e-01
2.764000000000000057e+01	1.000000000000000056e-01
2.766000000000000014e+01	1.000000000000000056e-01
2.768000000000000327e+01	1.000000000000000056e-01
2.770000000000000284e+01	1.000000000000000056e-01
2.772000000000000242e+01	1.000000000000000056e-01
2.774000000000000199e+01	1.000000000000000056e-01
2.776000000000000512e+01	1.000000000000000056e-01
2.778000000000000114e+01	1.000000000000000056e-01
2.780000000000000071e+01	1.000000000000000056e-01
2.782000000000000028e+01	1.000000000000000056e-01
2.784000000000000341e+01	1.000000000000000056e-01
2.786000000000000298e+01	1.000000000000000056e-01
2.788000000000000256e+01	1.000000000000000056e-01
2.790000000000000213e+01	1.000000000000000056e-01
2.792000000000000526e+01	1.000000000000000056e-01
2.794000000000000128e+01	1.000000000000000056e-01
2.796000000000000085e+01	1.000000000000000056e-01
2.798000000000000043e+01	1.000000000000000056e-01
2.800000000000000000e+01	1.000000000000000056e-01
2.802000000000000313e+01	1.000000000000000056e-01
2.804000000000000270e+01	1.000000000000000056e-01
2.806000000000000227e+01	1.000000000000000056e-01
2.808000000000000185e+01	1.000000000000000056e-01
2.810000000000000497e+01	1.000000000000000056e-01
2.812000000000000099e+01	1.000000000000000056e-01
2.814000000000000057e+01	1.000000000000000056e-01
2.816000000000000014e+01	1.000000000000000056e-01
2.818000000000000327e+01	1.000000000000000056e-01
2.820000000000000284e+01	1.000000000000000056e-01
2.822000000000000242e+01	1.000000000000000056e-01
2.824000000000000199e+01	1.000000000000000056e-01
2.826000000000000512e+01	1.000000000000000056e-01
2.828000000000000469e+01	1.000000000000000056e-01
2.830000000000000071e+01	1.000000000000000056e-01
2.832000000000000028e+01	1.000000000000000056e-01
2.833999999999999986e+01	1.000000000000000056e-01
2.836000000000000298e+01	1.000000000000000056e-01
2.838000000000000256e+01	1.000000000000000056e-01
2.840000000000000213e+01	1.000000000000000056e-01
2.842000000000000171e+01	1.000000000000000056e-01
2.844000000000000483e+01	1.000000000000000056e-01
2.846000000000000441e+01	1.000000000000000056e-01
2.848000000000000043e+01	1.000000000000000056e-01
2.850000000000000000e+01	1.000000000000000056e-01
2.852000000000000313e+01	1.000000000000000056e-01
2.854000000000000270e+01	1.000000000000000056e-01
2.856000000000000227e+01	1.000000000000000056e-01
2.858000000000000185e+01	1.000000000000000056e-01
2.860000000000000497e+01	1.000000000000000056e-01
2.862000000000000455e+01	1.000000000000000056e-01
2.864000000000000057e+01	1.000000000000000056e-01
2.866000000000000014e+01	1.000000000000000056e-01
2.867999999999999972e+01	1.000000000000000056e-01
2.870000000000000284e+01	1.000000000000000056e-01
2.872000000000000242e+01	1.000000000000000056e-01
2.874000000000000199e+01	1.000000000000000056e-01
2.876000000000000156e+01	1.000000000000000056e-01
2.878000000000000469e+01	1.000000000000000056e-01
2.880000000000000426e+01	1.000000000000000056e-01
2.882000000000000028e+01	1.000000000000000056e-01
2.883999999999999986e+01	1.000000000000000056e-01
2.886000000000000298e+01	1.000000000000000056e-01
2.888000000000000256e+01	1.000000000000000056e-01
2.890000000000000213e+01	1.000000000000000056e-01
2.892000000000000171e+01	1.000000000000000056e-01
2.894000000000000483e+01	1.000000000000000056e-01
2.896000000000000441e+01	1.000000000000000056e-01
2.898000000000000398e+01	1.000000000000000056e-01
2.900000000000000000e+01	1.000000000000000056e-01
2.901999999999999957e+01	1.000000000000000056e-01
2.904000000000000270e+01	1.000000000000000056e-01
2.906000000000000227e+01	1.000000000000000056e-01
2.908000000000000185e+01	1.000000000000000056e-01
2.910000000000000142e+01	1.000000000000000056e-01
2.912000000000000455e+01	1.000000000000000056e-01
2.914000000000000412e+01	1.000000000000000056e-01
2.916000000000000014e+01	1.000000000000000056e-01
2.917999999999999972e+01	1.000000000000000056e-01
2.920000000000000284e+01	1.000000000000000056e-01
2.922000000000000242e+01	1.000000000000000056e-01
2.924000000000000199e+01	1.000000000000000056e-01
2.926000000000000156e+01	1.000000000000000056e-01
2.928000000000000469e+01	1.000000000000000056e-01
2.930000000000000426e+01	1.000000000000000056e-01
2.932000000000000384e+01	1.000000000000000056e-01
2.933999999999999986e+01	1.000000000000000056e-01
2.935999999999999943e+01	1.000000000000000056e-01
2.938000000000000256e+01	1.000000000000000056e-01
2.940000000000000213e+01	1.000000000000000056e-01
2.942000000000000171e+01	1.000000000000000056e-01
2.944000000000000128e+01	1.000000000000000056e-01
2.946000000000000441e+01	1.000000000000000056e-01
2.948000000000000398e+01	1.000000000000000056e-01
2.950000000000000355e+01	1.000000000000000056e-01
2.951999999999999957e+01	1.000000000000000056e-01
2.954000000000000270e+01	1.000000000000000056e-01
2.956000000000000227e+01	1.000000000000000056e-01
2.958000000000000185e+01	1.000000000000000056e-01
2.960000000000000142e+01	1.000000000000000056e-01
2.962000000000000455e+01	1.000000000000000056e-01
2.964000000000000412e+01	1.000000000000000056e-01
2.966000000000000369e+01	1.000000000000000056e-01
2.968000000000000327e+01	1.000000000000000056e-01
2.969999999999999929e+01	1.000000000000000056e-01
2.972000000000000242e+01	1.000000000000000056e-01
2.974000000000000199e+01	1.000000000000000056e-01
2.976000000000000156e+01	1.000000000000000056e-01
2.978000000000000114e+01	1.000000000000000056e-01
2.980000000000000426e+01	1.000000000000000056e-01
2.982000000000000384e+01	1.000000000000000056e-01
2.984000000000000341e+01	1.000000000000000056e-01
2.985999999999999943e+01	1.000000000000000056e-01
2.988000000000000256e+01	1.000000000000000056e-01
2.990000000000000213e+01	1.000000000000000056e-01
2.992000000000000171e+01	1.000000000000000056e-01
2.994000000000000128e+01	1.000000000000000056e-01
2.996000000000000441e+01	1.000000000000000056e-01
2.998000000000000398e+01	1.000000000000000056e-01
3.000000000000000355e+01	1.000000000000000056e-01
3.002000000000000313e+01	1.000000000000000056e-01
3.003999999999999915e+01	1.000000000000000056e-01
3.006000000000000227e+01	1.000000000000000056e-01
3.008000000000000185e+01	1.000000000000000056e-01
3.010000000000000142e+01	1.000000000000000056e-01
3.012000000000000099e+01	1.000000000000000056e-01
3.014000000000000412e+01	1.000000000000000056e-01
3.016000000000000369e+01	1.000000000000000056e-01
3.018000000000000327e+01	1.000000000000000056e-01
3.020000000000000284e+01	1.000000000000000056e-01
3.022000000000000242e+01	1.000000000000000056e-01
3.024000000000000199e+01	1.000000000000000056e-01
3.026000000000000156e+01	1.000000000000000056e-01
3.028000000000000114e+01	1.000000000000000056e-01
3.030000000000000426e+01	1.000000000000000056e-01
3.032000000000000384e+01	1.000000000000000056e-01
3.034000000000000341e+01	1.000000000000000056e-01
3.036000000000000298e+01	1.000000000000000056e-01
3.037999999999999901e+01	1.000000000000000056e-01
3.040000000000000213e+01	1.000000000000000056e-01
3.042000000000000171e+01	1.000000000000000056e-01
3.044000000000000128e+01	1.000000000000000056e-01
3.046000000000000085e+01	1.000000000000000056e-01
3.048000000000000398e+01	1.000000000000000056e-01
3.050000000000000355e+01	1.000000000000000056e-01
3.052000000000000313e+01	1.000000000000000056e-01
3.054000000000000270e+01	1.000000000000000056e-01
3.056000000000000227e+01	1.000000000000000056e-01
3.058000000000000185e+01	1.000000000000000056e-01
3.060000000000000142e+01	1.000000000000000056e-01
3.062000000000000099e+01	1.000000000000000056e-01
3.064000000000000412e+01	1.000000000000000056e-01
3.066000000000000369e+01	1.000000000000000056e-01
3.068000000000000327e+01	1.000000000000000056e-01
3.070000000000000284e+01	1.000000000000000056e-01
3.072000000000000597e+01	1.000000000000000056e-01
3.074000000000000199e+01	1.000000000000000056e-01
3.076000000000000156e+01	1.000000000000000056e-01
3.078000000000000114e+01	1.000000000000000056e-01
3.080000000000000071e+01	1.000000000000000056e-01
3.082000000000000384e+01	1.000000000000000056e-01
3.084000000000000341e+01	1.000000000000000056e-01
3.086000000000000298e+01	1.000000000000000056e-01
3.088000000000000256e+01	1.000000000000000056e-01
3.090000000000000213e+01	1.000000000000000056e-01
3.092000000000000171e+01	1.000000000000000056e-01
3.094000000000000128e+01	1.000000000000000056e-01
3.096000000000000085e+01	1.000000000000000056e-01
3.098000000000000398e+01	1.000000000000000056e-01
3.100000000000000355e+01	1.000000000000000056e-01
3.102000000000000313e+01	1.000000000000000056e-01
3.104000000000000270e+01	1.000000000000000056e-01
3.106000000000000583e+01	1.000000000000000056e-01
3.108000000000000185e+01	1.000000000000000056e-01
3.110000000000000142e+01	1.000000000000000056e-01
3.112000000000000099e+01	1.000000000000000056e-01
3.114000000000000057e+01	1.000000000000000056e-01
3.116000000000000369e+01	1.000000000000000056e-01
3.118000000000000327e+01	1.000000000000000056e-01
3.120000000000000284e+01	1.000000000000000056e-01
3.122000000000000242e+01	1.000000000000000056e-01
3.124000000000000554e+01	1.000000000000000056e-01
3.126000000000000156e+01	1.000000000000000056e-01
3.128000000000000114e+01	1.000000000000000056e-01
3.130000000000000071e+01	1.000000000000000056e-01
3.132000000000000028e+01	1.000000000000000056e-01
3.133999999999999986e+01	1.000000000000000056e-01
3.136000000000000654e+01	1.000000000000000056e-01
3.138000000000000611e+01	1.000000000000000056e-01
3.140000000000000568e+01	1.000000000000000056e-01
3.142000000000000171e+01	1.000000000000000056e-01
3.144000000000000128e+01	1.000000000000000056e-01
3.146000000000000085e+01	1.000000000000000056e-01
3.148000000000000043e+01	1.000000000000000056e-01
3.150000000000000000e+01	1.000000000000000056e-01
3.151999999999999957e+01	1.000000000000000056e-01
3.154000000000000625e+01	1.000000000000000056e-01
3.156000000000000583e+01	1.000000000000000056e-01
3.158000000000000540e+01	1.000000000000000056e-01
3.160000000000000142e+01	1.000000000000000056e-01
3.162000000000000099e+01	1.000000000000000056e-01
3.164000000000000057e+01	1.000000000000000056e-01
3.166000000000000014e+01	1.000000000000000056e-01
3.167999999999999972e+01	1.000000000000000056e-01
3.170000000000000639e+01	1.000000000000000056e-01
3.172000000000000597e+01	1.000000000000000056e-01
3.174000000000000554e+01	1.000000000000000056e-01
3.176000000000000512e+01	1.000000000000000056e-01
3.178000000000000114e+01	1.000000000000000056e-01
3.180000000000000071e+01	1.000000000000000056e-01
3.182000000000000028e+01	1.000000000000000056e-01
3.183999999999999986e+01	1.000000000000000056e-01
3.185999999999999943e+01	1.000000000000000056e-01
3.188000000000000611e+01	1.000000000000000056e-01
3.190000000000000568e+01	1.000000000000000056e-01
3.192000000000000526e+01	1.000000000000000056e-01
3.194000000000000483e+01	1.000000000000000056e-01
3.196000000000000085e+01	1.000000000000000056e-01
3.198000000000000043e+01	1.000000000000000056e-01
3.200000000000000000e+01	1.000000000000000056e-01
3.202000000000000313e+01	1.000000000000000056e-01
3.204000000000000625e+01	1.000000000000000056e-01
3.206000000000000227e+01	1.000000000000000056e-01
3.208000000000000540e+01	1.000000000000000056e-01
3.210000000000000142e+01	1.000000000000000056e-01
3.212000000000000455e+01	1.000000000000000056e-01
3.214000000000000057e+01	1.000000000000000056e-01
3.216000000000000369e+01	1.000000000000000056e-01
3.217999999999999972e+01	1.000000000000000056e-01
3.220000000000000284e+01	1.000000000000000056e-01
3.222000000000000597e+01	1.000000000000000056e-01
3.224000000000000199e+01	1.000000000000000056e-01
3.226000000000000512e+01	1.000000000000000056e-01
3.228000000000000114e+01	1.000000000000000056e-01
3.230000000000000426e+01	1.000000000000000056e-01
3.232000000000000028e+01	1.000000000000000056e-01
3.234000000000000341e+01	1.000000000000000056e-01
3.235999999999999943e+01	1.000000000000000056e-01
3.238000000000000256e+01	1.000000000000000056e-01
3.240000000000000568e+01	1.000000000000000056e-01
3.242000000000000171e+01	1.000000000000000056e-01
3.244000000000000483e+01	1.000000000000000056e-01
3.246000000000000085e+01	1.000000000000000056e-01
3.248000000000000398e+01	1.000000000000000056e-01
3.250000000000000000e+01	1.000000000000000056e-01
3.252000000000000313e+01	1.000000000000000056e-01
3.253999999999999915e+01	1.000000000000000056e-01
3.256000000000000227e+01	1.000000000000000056e-01
3.258000000000000540e+01	1.000000000000000056e-01
3.260000000000000142e+01	1.000000000000000056e-01
3.262000000000000455e+01	1.000000000000000056e-01
3.264000000000000057e+01	1.000000000000000056e-01
3.266000000000000369e+01	1.000000000000000056e-01
3.267999999999999972e+01	1.000000000000000056e-01
3.270000000000000284e+01	1.000000000000000056e-01
3.272000000000000597e+01	1.000000000000000056e-01
3.274000000000000199e+01	1.000000000000000056e-01
3.276000000000000512e+01	1.000000000000000056e-01
3.278000000000000114e+01	1.000000000000000056e-01
3.280000000000000426e+01	1.000000000000000056e-01
3.282000000000000028e+01	1.000000000000000056e-01
3.284000000000000341e+01	1.000000000000000056e-01
3.285999999999999943e+01	1.000000000000000056e-01
3.288000000000000256e+01	1.000000000000000056e-01
3.290000000000000568e+01	1.000000000000000056e-01
3.292000000000000171e+01	1.000000000000000056e-01
3.294000000000000483e+01	1.000000000000000056e-01
3.296000000000000085e+01	1.000000000000000056e-01
3.298000000000000398e+01	1.000000000000000056e-01
3.300000000000000000e+01	1.000000000000000056e-01
3.302000000000000313e+01	1.000000000000000056e-01
3.303999999999999915e+01	1.000000000000000056e-01
3.306000000000000938e+01	1.000000000000000056e-01
3.308000000000000540e+01	1.000000000000000056e-01
3.310000000000000142e+01	1.000000000000000056e-01
3.312000000000000455e+01	1.000000000000000056e-01
3.314000000000000057e+01	1.000000000000000056e-01
3.316000000000000369e+01	1.000000000000000056e-01
3.317999999999999972e+01	1.000000000000000056e-01
3.320000000000000284e+01	1.000000000000000056e-01
3.321999999999999886e+01	1.000000000000000056e-01
3.324000000000000909e+01	1.000000000000000056e-01
3.326000000000000512e+01	1.000000000000000056e-01
3.328000000000000114e+01	1.000000000000000056e-01
3.330000000000000426e+01	1.000000000000000056e-01
3.332000000000000028e+01	1.000000000000000056e-01
3.334000000000000341e+01	1.000000000000000056e-01
3.335999999999999943e+01	1.000000000000000056e-01
3.338000000000000256e+01	1.000000000000000056e-01
3.340000000000000568e+01	1.000000000000000056e-01
3.342000000000000171e+01	1.000000000000000056e-01
3.344000000000000483e+01	1.000000000000000056e-01
3.346000000000000085e+01	1.000000000000000056e-01
3.348000000000000398e+01	1.000000000000000056e-01
3.350000000000000000e+01	1.000000000000000056e-01
3.352000000000000313e+01	1.000000000000000056e-01
3.353999999999999915e+01	1.000000000000000056e-01
3.356000000000000227e+01	1.000000000000000056e-01
3.358000000000000540e+01	1.000000000000000056e-01
3.360000000000000142e+01	1.000000000000000056e-01
3.362000000000000455e+01	1.000000000000000056e-01
3.364000000000000057e+01	1.000000000000000056e-01
3.366000000000000369e+01	1.000000000000000056e-01
3.367999999999999972e+01	1.000000000000000056e-01
3.370000000000000284e+01	1.000000000000000056e-01
3.371999999999999886e+01	1.000000000000000056e-01
3.374000000000000909e+01	1.000000000000000056e-01
3.376000000000000512e+01	1.000000000000000056e-01
3.378000000000000114e+01	1.000000000000000056e-01
3.380000000000000426e+01	1.000000000000000056e-01
3.382000000000000028e+01	1.000000000000000056e-01
3.384000000000000341e+01	1.000000000000000056e-01
3.385999999999999943e+01	1.000000000000000056e-01
3.388000000000000256e+01	1.000000000000000056e-01
3.389999999999999858e+01	1.000000000000000056e-01
3.392000000000000881e+01	1.000000000000000056e-01
3.394000000000000483e+01	1.000000000000000056e-01
3.396000000000000085e+01	1.000000000000000056e-01
3.398000000000000398e+01	1.000000000000000056e-01
3.400000000000000000e+01	1.000000000000000056e-01
3.402000000000000313e+01	1.000000000000000056e-01
3.403999999999999915e+01	1.000000000000000056e-01
3.406000000000000227e+01	1.000000000000000056e-01
3.408000000000000540e+01	1.000000000000000056e-01
3.410000000000000853e+01	1.000000000000000056e-01
3.412000000000000455e+01	1.000000000000000056e-01
3.414000000000000057e+01	1.000000000000000056e-01
3.416000000000000369e+01	1.000000000000000056e-01
3.417999999999999972e+01	1.000000000000000056e-01
3.420000000000000284e+01	1.000000000000000056e-01
3.421999999999999886e+01	1.000000000000000056e-01
3.424000000000000199e+01	1.000000000000000056e-01
3.426000000000000512e+01	1.000000000000000056e-01
3.428000000000000824e+01	1.000000000000000056e-01
3.430000000000000426e+01	1.000000000000000056e-01
3.432000000000000028e+01	1.000000000000000056e-01
3.434000000000000341e+01	1.000000000000000056e-01
3.435999999999999943e+01	1.000000000000000056e-01
3.438000000000000256e+01	1.000000000000000056e-01
3.439999999999999858e+01	1.000000000000000056e-01
3.442000000000000881e+01	1.000000000000000056e-01
3.444000000000000483e+01	1.000000000000000056e-01
3.446000000000000796e+01	1.000000000000000056e-01
3.448000000000000398e+01	1.000000000000000056e-01
3.450000000000000000e+01	1.000000000000000056e-01
3.452000000000000313e+01	1.000000000000000056e-01
3.453999999999999915e+01	1.000000000000000056e-01
3.456000000000000227e+01	1.000000000000000056e-01
3.457999999999999829e+01	1.000000000000000056e-01
3.460000000000000853e+01	1.000000000000000056e-01
3.462000000000000455e+01	1.000000000000000056e-01
3.464000000000000057e+01	1.000000000000000056e-01
3.466000000000000369e+01	1.000000000000000056e-01
3.467999999999999972e+01	1.000000000000000056e-01
3.470000000000000284e+01	1.000000000000000056e-01
3.471999999999999886e+01	1.000000000000000056e-01
3.474000000000000199e+01	1.000000000000000056e-01
3.476000000000000512e+01	1.000000000000000056e-01
3.478000000000000824e+01	1.000000000000000056e-01
3.480000000000000426e+01	1.000000000000000056e-01
3.482000000000000028e+01	1.000000000000000056e-01
3.484000000000000341e+01	1.000000000000000056e-01
3.485999999999999943e+01	1.000000000000000056e-01
3.488000000000000256e+01	1.000000000000000056e-01
3.489999999999999858e+01	1.000000000000000056e-01
3.492000000000000171e+01	1.000000000000000056e-01
3.494000000000000483e+01	1.000000000000000056e-01
3.496000000000000796e+01	1.000000000000000056e-01
3.498000000000000398e+01	1.000000000000000056e-01
3.500000000000000000e+01	1.000000000000000056e-01
3.502000000000000313e+01	1.000000000000000056e-01
3.503999999999999915e+01	1.000000000000000056e-01
3.506000000000000227e+01	1.000000000000000056e-01
3.507999999999999829e+01	1.000000000000000056e-01
3.510000000000000853e+01	1.000000000000000056e-01
3.512000000000000455e+01	1.000000000000000056e-01
3.514000000000000767e+01	1.000000000000000056e-01
3.516000000000000369e+01	1.000000000000000056e-01
3.517999999999999972e+01	1.000000000000000056e-01
3.520000000000000284e+01	1.000000000000000056e-01
3.521999999999999886e+01	1.000000000000000056e-01
3.524000000000000199e+01	1.000000000000000056e-01
3.525999999999999801e+01	1.000000000000000056e-01
3.528000000000000824e+01	1.000000000000000056e-01
3.530000000000000426e+01	1.000000000000000056e-01
3.532000000000000739e+01	1.000000000000000056e-01
3.534000000000000341e+01	1.000000000000000056e-01
3.535999999999999943e+01	1.000000000000000056e-01
3.538000000000000256e+01	1.000000000000000056e-01
3.539999999999999858e+01	1.000000000000000056e-01
3.542000000000000171e+01	1.000000000000000056e-01
3.544000000000000483e+01	1.000000000000000056e-01
3.546000000000000796e+01	1.000000000000000056e-01
3.548000000000000398e+01	1.000000000000000056e-01
3.550000000000000711e+01	1.000000000000000056e-01
3.552000000000000313e+01	1.000000000000000056e-01
3.553999999999999915e+01	1.000000000000000056e-01
3.556000000000000227e+01	1.000000000000000056e-01
3.557999999999999829e+01	1.000000000000000056e-01
3.560000000000000142e+01	1.000000000000000056e-01
3.562000000000000455e+01	1.000000000000000056e-01
3.564000000000000767e+01	1.000000000000000056e-01
3.566000000000000369e+01	1.000000000000000056e-01
3.568000000000000682e+01	1.000000000000000056e-01
3.570000000000000284e+01	1.000000000000000056e-01
3.571999999999999886e+01	1.000000000000000056e-01
3.574000000000000199e+01	1.000000000000000056e-01
3.575999999999999801e+01	1.000000000000000056e-01
3.578000000000000824e+01	1.000000000000000056e-01
3.580000000000000426e+01	1.000000000000000056e-01
3.582000000000000739e+01	1.000000000000000056e-01
3.584000000000000341e+01	1.000000000000000056e-01
3.585999999999999943e+01	1.000000000000000056e-01
3.588000000000000256e+01	1.000000000000000056e-01
3.589999999999999858e+01	1.000000000000000056e-01
3.592000000000000171e+01	1.000000000000000056e-01
3.593999999999999773e+01	1.000000000000000056e-01
3.596000000000000796e+01	1.000000000000000056e-01
3.598000000000000398e+01	1.000000000000000056e-01
3.600000000000000711e+01	1.000000000000000056e-01
3.602000000000000313e+01	1.000000000000000056e-01
3.603999999999999915e+01	1.000000000000000056e-01
3.606000000000000227e+01	1.000000000000000056e-01
3.607999999999999829e+01	1.000000000000000056e-01
3.610000000000000142e+01	1.000000000000000056e-01
3.612000000000000455e+01	1.000000000000000056e-01
3.614000000000000767e+01	1.000000000000000056e-01
3.616000000000000369e+01	1.000000000000000056e-01
3.618000000000000682e+01	1.000000000000000056e-01
3.620000000000000284e+01	1.000000000000000056e-01
3.621999999999999886e+01	1.000000000000000056e-01
3.624000000000000199e+01	1.000000000000000056e-01
3.625999999999999801e+01	1.000000000000000056e-01
3.628000000000000114e+01	1.000000000000000056e-01
3.630000000000000426e+01	1.000000000000000056e-01
3.632000000000000739e+01	1.000000000000000056e-01
3.634000000000000341e+01	1.000000000000000056e-01
3.636000000000000654e+01	1.000000000000000056e-01
3.638000000000000256e+01	1.000000000000000056e-01
3.639999999999999858e+01	1.000000000000000056e-01
3.642000000000000171e+01	1.000000000000000056e-01
3.643999999999999773e+01	1.000000000000000056e-01
3.646000000000000796e+01	1.000000000000000056e-01
3.648000000000000398e+01	1.000000000000000056e-01
3.650000000000000711e+01	1.000000000000000056e-01
3.652000000000000313e+01	1.000000000000000056e-01
3.654000000000000625e+01	1.000000000000000056e-01
3.656000000000000227e+01	1.000000000000000056e-01
3.657999999999999829e+01	1.000000000000000056e-01
3.660000000000000142e+01	1.000000000000000056e-01
3.661999999999999744e+01	1.000000000000000056e-01
3.664000000000000767e+01	1.000000000000000056e-01
3.666000000000000369e+01	1.000000000000000056e-01
3.668000000000000682e+01	1.000000000000000056e-01
3.670000000000000284e+01	1.000000000000000056e-01
3.672000000000000597e+01	1.000000000000000056e-01
3.674000000000000199e+01	1.000000000000000056e-01
3.675999999999999801e+01	1.000000000000000056e-01
3.678000000000000114e+01	1.000000000000000056e-01
3.680000000000000426e+01	1.000000000000000056e-01
3.682000000000000739e+01	1.000000000000000056e-01
3.684000000000000341e+01	1.000000000000000056e-01
3.686000000000000654e+01	1.000000000000000056e-01
3.688000000000000256e+01	1.000000000000000056e-01
3.690000000000000568e+01	1.000000000000000056e-01
3.692000000000000171e+01	1.000000000000000056e-01
3.693999999999999773e+01	1.000000000000000056e-01
3.696000000000000085e+01	1.000000000000000056e-01
3.698000000000000398e+01	1.000000000000000056e-01
3.700000000000000711e+01	1.000000000000000056e-01
3.702000000000000313e+01	1.000000000000000056e-01
3.704000000000000625e+01	1.000000000000000056e-01
3.706000000000000227e+01	1.000000000000000056e-01
3.707999999999999829e+01	1.000000000000000056e-01
3.710000000000000142e+01	1.000000000000000056e-01
3.711999999999999744e+01	1.000000000000000056e-01
3.714000000000000767e+01	1.000000000000000056e-01
3.716000000000000369e+01	1.000000000000000056e-01
3.718000000000000682e+01	1.000000000000000056e-01
3.720000000000000284e+01	1.000000000000000056e-01
3.722000000000000597e+01	1.000000000000000056e-01
3.724000000000000199e+01	1.000000000000000056e-01
3.725999999999999801e+01	1.000000000000000056e-01
3.728000000000000114e+01	1.000000000000000056e-01
3.729999999999999716e+01	1.000000000000000056e-01
3.732000000000000739e+01	1.000000000000000056e-01
3.734000000000000341e+01	1.000000000000000056e-01
3.736000000000000654e+01	1.000000000000000056e-01
3.738000000000000256e+01	1.000000000000000056e-01
3.740000000000000568e+01	1.000000000000000056e-01
3.742000000000000171e+01	1.000000000000000056e-01
3.743999999999999773e+01	1.000000000000000056e-01
3.746000000000000085e+01	1.000000000000000056e-01
3.748000000000000398e+01	1.000000000000000056e-01
3.750000000000000711e+01	1.000000000000000056e-01
3.752000000000000313e+01	1.000000000000000056e-01
3.754000000000000625e+01	1.000000000000000056e-01
3.756000000000000227e+01	1.000000000000000056e-01
3.758000000000000540e+01	1.000000000000000056e-01
3.760000000000000142e+01	1.000000000000000056e-01
3.761999999999999744e+01	1.000000000000000056e-01
3.764000000000000057e+01	1.000000000000000056e-01
3.766000000000000369e+01	1.000000000000000056e-01
3.768000000000000682e+01	1.000000000000000056e-01
3.770000000000000284e+01	1.000000000000000056e-01
3.772000000000000597e+01	1.000000000000000056e-01
3.774000000000000199e+01	1.000000000000000056e-01
3.776000000000000512e+01	1.000000000000000056e-01
3.778000000000000114e+01	1.000000000000000056e-01
3.779999999999999716e+01	1.000000000000000056e-01
3.782000000000000739e+01	1.000000000000000056e-01
3.784000000000000341e+01	1.000000000000000056e-01
3.786000000000000654e+01	1.000000000000000056e-01
3.788000000000000256e+01	1.000000000000000056e-01
3.790000000000000568e+01	1.000000000000000056e-01
3.792000000000000171e+01	1.000000000000000056e-01
3.794000000000000483e+01	1.000000000000000056e-01
3.796000000000000085e+01	1.000000000000000056e-01
3.797999999999999687e+01	1.000000000000000056e-01
3.800000000000000711e+01	1.000000000000000056e-01
3.802000000000000313e+01	1.000000000000000056e-01
3.804000000000000625e+01	1.000000000000000056e-01
3.806000000000000227e+01	1.000000000000000056e-01
3.808000000000000540e+01	1.000000000000000056e-01
3.810000000000000142e+01	1.000000000000000056e-01
3.812000000000000455e+01	1.000000000000000056e-01
3.814000000000000057e+01	1.000000000000000056e-01
3.816000000000000369e+01	1.000000000000000056e-01
3.818000000000000682e+01	1.000000000000000056e-01
3.820000000000000284e+01	1.000000000000000056e-01
3.822000000000000597e+01	1.000000000000000056e-01
3.824000000000000199e+01	1.000000000000000056e-01
3.826000000000000512e+01	1.000000000000000056e-01
3.828000000000000114e+01	1.000000000000000056e-01
3.829999999999999716e+01	1.000000000000000056e-01
3.832000000000000028e+01	1.000000000000000056e-01
3.834000000000000341e+01	1.000000000000000056e-01
3.836000000000000654e+01	1.000000000000000056e-01
3.838000000000000256e+01	1.000000000000000056e-01
3.840000000000000568e+01	1.000000000000000056e-01
3.842000000000000171e+01	1.000000000000000056e-01
3.844000000000000483e+01	1.000000000000000056e-01
3.846000000000000085e+01	1.000000000000000056e-01
3.847999999999999687e+01	1.000000000000000056e-01
3.850000000000000711e+01	1.000000000000000056e-01
3.852000000000000313e+01	1.000000000000000056e-01
3.854000000000000625e+01	1.000000000000000056e-01
3.856000000000000227e+01	1.000000000000000056e-01
3.858000000000000540e+01	1.000000000000000056e-01
3.860000000000000142e+01	1.000000000000000056e-01
3.862000000000000455e+01	1.000000000000000056e-01
3.864000000000000057e+01	1.000000000000000056e-01
3.865999999999999659e+01	1.000000000000000056e-01
3.868000000000000682e+01	1.000000000000000056e-01
3.870000000000000284e+01	1.000000000000000056e-01
3.872000000000000597e+01	1.000000000000000056e-01
3.874000000000000199e+01	1.000000000000000056e-01
3.876000000000000512e+01	1.000000000000000056e-01
3.878000000000000114e+01	1.000000000000000056e-01
3.880000000000000426e+01	1.000000000000000056e-01
3.882000000000000028e+01	1.000000000000000056e-01
3.884000000000000341e+01	1.000000000000000056e-01
3.886000000000000654e+01	1.000000000000000056e-01
3.888000000000000256e+01	1.000000000000000056e-01
3.890000000000000568e+01	1.000000000000000056e-01
3.892000000000000171e+01	1.000000000000000056e-01
3.894000000000000483e+01	1.000000000000000056e-01
3.896000000000000085e+01	1.000000000000000056e-01
3.898000000000000398e+01	1.000000000000000056e-01
3.900000000000000000e+01	1.000000000000000056e-01
3.902000000000000313e+01	1.000000000000000056e-01
3.904000000000000625e+01	1.000000000000000056e-01
3.906000000000000227e+01	1.000000000000000056e-01
3.908000000000000540e+01	1.000000000000000056e-01
3.910000000000000142e+01	1.000000000000000056e-01
3.912000000000000455e+01	1.000000000000000056e-01
3.914000000000000057e+01	1.000000000000000056e-01
3.916000000000000369e+01	1.000000000000000056e-01
3.918000000000000682e+01	1.000000000000000056e-01
3.920000000000000284e+01	1.000000000000000056e-01
3.922000000000000597e+01	1.000000000000000056e-01
3.924000000000000199e+01	1.000000000000000056e-01
3.926000000000000512e+01	1.000000000000000056e-01
3.928000000000000114e+01	1.000000000000000056e-01
3.930000000000000426e+01	1.000000000000000056e-01
3.932000000000000028e+01	1.000000000000000056e-01
3.934000000000000341e+01	1.000000000000000056e-01
3.936000000000000654e+01	1.000000000000000056e-01
3.938000000000000256e+01	1.000000000000000056e-01
3.940000000000000568e+01	1.000000000000000056e-01
3.942000000000000171e+01	1.000000000000000056e-01
3.944000000000000483e+01	1.000000000000000056e-01
3.946000000000000085e+01	1.000000000000000056e-01
3.948000000000000398e+01	1.000000000000000056e-01
3.950000000000000000e+01	1.000000000000000056e-01
3.952000000000000313e+01	1.000000000000000056e-01
3.954000000000000625e+01	1.000000000000000056e-01
3.956000000000000227e+01	1.000000000000000056e-01
3.958000000000000540e+01	1.000000000000000056e-01
3.960000000000000142e+01	1.000000000000000056e-01
3.962000000000000455e+01	1.000000000000000056e-01
3.964000000000000057e+01	1.000000000000000056e-01
3.966000000000000369e+01	1.000000000000000056e-01
3.967999999999999972e+01	1.000000000000000056e-01
3.970000000000000284e+01	1.000000000000000056e-01
3.972000000000000597e+01	1.000000000000000056e-01
3.974000000000000199e+01	1.000000000000000056e-01
3.976000000000000512e+01	1.000000000000000056e-01
3.978000000000000114e+01	1.000000000000000056e-01
3.980000000000000426e+01	1.000000000000000056e-01
3.982000000000000028e+01	1.000000000000000056e-01
3.984000000000000341e+01	1.000000000000000056e-01
3.986000000000000654e+01	1.000000000000000056e-01
3.988000000000000256e+01	1.000000000000000056e-01
3.990000000000000568e+01	1.000000000000000056e-01
3.992000000000000171e+01	1.000000000000000056e-01
3.994000000000000483e+01	1.000000000000000056e-01
3.996000000000000085e+01	1.000000000000000056e-01
[truncated: 32,987 more rows]
