# Supplementary material for: Real-time single-molecule 3D tracking in E. coli based on cross-entropy minimization
Source: Nat Commun. 2023 Mar 11;14:1336. doi: 10.1038/s41467-023-36879-1 (PMC10008558; doi:10.1038/s41467-023-36879-1)
Supplement: Supplementary file 3 — Source Data [file 41467_2023_36879_MOESM3_ESM.zip › SourceData/Sup_Fig_8_TrajSimulation/Fig_data/20220429_EXP-22-BL9416/tDViterbi_Simulation.csv]

time [ms]	D [um2s-1]	Viterbi [um2s-1]
9.660000000000223963e+00	5.929260017882671541e-01	2.622844825391910106e-01
2.309999999999945430e+01	7.140127495000867519e-01	2.622844825391910106e-01
3.654000000000046100e+01	5.601089130435665808e-01	2.622844825391910106e-01
4.997999999999969134e+01	2.413245951244164245e-01	2.622844825391910106e-01
6.341999999999892168e+01	4.444679578662810021e-02	2.622844825391910106e-01
7.686000000000348109e+01	2.379658858981037461e-01	2.622844825391910106e-01
9.030000000000804050e+01	2.133652568441735398e-01	2.622844825391910106e-01
1.037400000000108236e+02	2.681108445016132102e-01	2.622844825391910106e-01
1.171800000000153830e+02	4.066393636184746918e-01	2.622844825391910106e-01
1.306200000000163755e+02	1.017648992606551284e+00	2.622844825391910106e-01
1.440600000000120531e+02	4.902193530330286042e-01	2.622844825391910106e-01
1.575000000000059686e+02	4.510736036617166711e-01	2.622844825391910106e-01
1.709399999999998840e+02	1.297250027648865489e-01	2.622844825391910106e-01
1.843799999999955617e+02	6.089794763187176052e+00	3.184695016423231273e+00
1.978199999999894487e+02	1.687114736386214453e+00	1.449680593073824131e+00
2.112599999999851264e+02	2.016592043560963443e+00	1.449680593073824131e+00
2.246999999999808040e+02	6.329268788956288194e-01	1.449680593073824131e+00
2.381399999999746910e+02	7.073754757524638448e-01	1.449680593073824131e+00
2.515799999999721592e+02	1.662968285513194644e+00	1.449680593073824131e+00
2.650199999999838383e+02	9.655204810533192239e-01	1.449680593073824131e+00
2.784599999999954889e+02	4.578147245499891049e+00	3.184695016423231273e+00
2.919000000000107207e+02	1.215318176595820532e+00	1.449680593073824131e+00
3.053400000000223713e+02	7.272244298087628955e-01	1.449680593073824131e+00
3.187800000000376031e+02	9.237459975631762132e-01	1.449680593073824131e+00
3.322200000000492537e+02	2.080199491560394964e+00	1.449680593073824131e+00
3.456600000000644854e+02	1.406960097851497338e+00	1.449680593073824131e+00
3.591000000000761361e+02	7.757319683569749991e-01	1.449680593073824131e+00
3.725400000000913678e+02	1.088587099448474538e+00	1.449680593073824131e+00
3.859800000001030185e+02	2.330396436257403447e+00	1.449680593073824131e+00
3.994200000001182502e+02	7.701572189713442596e-01	1.449680593073824131e+00
4.128600000001299009e+02	1.284858904362556009e+00	1.449680593073824131e+00
4.263000000001451326e+02	1.599485798787952051e+00	1.449680593073824131e+00
4.397400000001567832e+02	4.771801326040971070e+00	3.184695016423231273e+00
4.531800000001720150e+02	1.320480354705765746e+00	1.449680593073824131e+00
4.666200000001836656e+02	7.570627571047964244e-01	1.449680593073824131e+00
4.800600000001988974e+02	2.930441203102281289e+00	1.449680593073824131e+00
4.935000000002105480e+02	1.359998270484289451e+00	1.449680593073824131e+00
5.069400000002257798e+02	2.296038830678843456e-01	1.449680593073824131e+00
5.203800000002374873e+02	2.500667735896994426e+00	3.184695016423231273e+00
5.338200000002526622e+02	2.027911877667496920e+00	3.184695016423231273e+00
5.472600000002643128e+02	2.230984695017631747e+00	3.184695016423231273e+00
5.607000000002794877e+02	3.203274830145295571e+00	3.184695016423231273e+00
5.741400000002911383e+02	6.880709740693260024e+00	3.184695016423231273e+00
5.875800000003064270e+02	4.611533000136243565e+00	3.184695016423231273e+00
6.010200000003180776e+02	1.651103821859130960e+00	3.184695016423231273e+00
6.144600000003332525e+02	1.999719140183329857e+00	3.184695016423231273e+00
6.279000000003450168e+02	1.985340798535346396e+00	3.184695016423231273e+00
6.413400000003601917e+02	2.004362668543512527e+00	3.184695016423231273e+00
6.547800000003718424e+02	3.108367477978710713e+00	3.184695016423231273e+00
6.682200000003870173e+02	2.012585564938699889e+00	3.184695016423231273e+00
6.816600000003986679e+02	2.469985433317182011e+00	3.184695016423231273e+00
