# Supplementary material for: Real-time single-molecule 3D tracking in E. coli based on cross-entropy minimization
Source: Nat Commun. 2023 Mar 11;14:1336. doi: 10.1038/s41467-023-36879-1 (PMC10008558; doi:10.1038/s41467-023-36879-1)
Supplement: Supplementary file 3 — Source Data [file 41467_2023_36879_MOESM3_ESM.zip › SourceData/Sup_Fig_8_TrajSimulation/Fig_data/20220429_EXP-22-BL9416/txyz_Groundtruth_Simulation.csv]

time [ms]	x [um]	y [um]	z [um]
0.000000000000000000e+00	8.566087331661031978e-03	1.019596131139731909e+00	1.999636064053357698e+00
8.400000000001739409e-01	2.404743571016645237e-02	1.002894589810650716e+00	2.015242822375226783e+00
1.680000000000347882e+00	9.668321035355850745e-03	9.907789099256214538e-01	2.014609390378301779e+00
2.520000000000521823e+00	1.069047794741787363e-02	9.966288605220132713e-01	2.001757779674377069e+00
3.360000000000695763e+00	1.364613331324841805e-02	9.922253773835776336e-01	1.989267421065345820e+00
4.200000000000869704e+00	2.766442642976878197e-02	9.801464790384719628e-01	1.977257633660985059e+00
5.040000000001043645e+00	3.244642649925960631e-02	9.683605850402177140e-01	1.965124687843731399e+00
5.880000000001217586e+00	3.009659338425127104e-02	9.670603358253498927e-01	1.965716317851696093e+00
6.719999999999615170e+00	3.026046934277980618e-02	9.690593561498587194e-01	1.988022409296334558e+00
7.559999999999789111e+00	2.839382435662948442e-02	9.628305810136986720e-01	1.966905980955542477e+00
8.399999999999963052e+00	2.466744178889041308e-02	9.475421268518102735e-01	1.975644247683436827e+00
9.240000000000136993e+00	4.331768557947787701e-02	9.388102572044108030e-01	1.951220329379764085e+00
1.008000000000031093e+01	5.773145317965301671e-02	9.403120291319764235e-01	1.948173760743193261e+00
1.092000000000048487e+01	5.804102802027234081e-02	9.289005716074650865e-01	1.958333276859177907e+00
1.176000000000065882e+01	7.124630775775900315e-02	9.380056894470090167e-01	1.979284664269487459e+00
1.260000000000083276e+01	7.320163875812572829e-02	9.350579399869660691e-01	2.002345070635321633e+00
1.343999999999923034e+01	8.017162739896772916e-02	9.261574976690103433e-01	2.005990653387697442e+00
1.427999999999940428e+01	8.215214922583900792e-02	9.460668989427940545e-01	2.036201655108729192e+00
1.511999999999957822e+01	8.558710034060090788e-02	9.581207386914664115e-01	2.033282549348549573e+00
1.595999999999975216e+01	9.530621689493944115e-02	9.653844021597093317e-01	2.035629345167051518e+00
1.679999999999992610e+01	1.044141576483822859e-01	9.743152674908265309e-01	2.046676724266479397e+00
1.764000000000010004e+01	1.093430063461075519e-01	9.696677024686920499e-01	2.045395048658646964e+00
1.848000000000027399e+01	9.617481720277235024e-02	9.650830990988034097e-01	2.044597812790900360e+00
1.932000000000044793e+01	1.018335254597449308e-01	9.843481301068955913e-01	2.064145938823710669e+00
2.016000000000062187e+01	1.073772598097418318e-01	1.005090023881589856e+00	2.049219551133030670e+00
2.099999999999901945e+01	1.046313692381860561e-01	1.016663330778013741e+00	2.037586067698127223e+00
2.183999999999919339e+01	1.218416642365007518e-01	1.053215378221043830e+00	2.030027383563627552e+00
2.267999999999936733e+01	1.189025362751734705e-01	1.067175368895450394e+00	2.029790356513912819e+00
2.351999999999954127e+01	1.043498009214883782e-01	1.078471350400514783e+00	2.027206897194063551e+00
2.435999999999971521e+01	1.327335379993085096e-01	1.078981675303256171e+00	2.032783040733657565e+00
2.519999999999988916e+01	1.387610116130638116e-01	1.095074908043812245e+00	2.023201205158496663e+00
2.604000000000006310e+01	1.439587503308397687e-01	1.095618576895224017e+00	2.013642166810654999e+00
2.688000000000023704e+01	1.438553810806074973e-01	1.078499893494432094e+00	2.019389389497580289e+00
2.771999999999863462e+01	1.227203972969817536e-01	1.071659223906178404e+00	2.018761975396952568e+00
2.855999999999880856e+01	1.199323121965697597e-01	1.084575881103294392e+00	2.019248158031013318e+00
2.939999999999898250e+01	1.161142966536199139e-01	1.089263824810377423e+00	2.021713963573469997e+00
3.023999999999915644e+01	1.137189033279635414e-01	1.095843859131295561e+00	2.014474552842769661e+00
3.107999999999933038e+01	1.022108402540855970e-01	1.111996222299275416e+00	2.019612011385953032e+00
3.191999999999950433e+01	9.772664340319817122e-02	1.110353069191218456e+00	2.027617292574430685e+00
3.275999999999967827e+01	1.174853653763696937e-01	1.110975212237485188e+00	2.031129464294499698e+00
3.359999999999985221e+01	1.254955703019114965e-01	1.107208085584401980e+00	2.039568538276915977e+00
3.444000000000002615e+01	1.280828556151156206e-01	1.105642475058340013e+00	2.042273491184332546e+00
3.527999999999842373e+01	1.295321967449083178e-01	1.102689380990491630e+00	2.032888724093175004e+00
3.611999999999859767e+01	1.273600736550271062e-01	1.102332405422001838e+00	2.035391302271415626e+00
3.695999999999877161e+01	1.371343149126751926e-01	1.099181624572099780e+00	2.058172907491472525e+00
3.779999999999894555e+01	1.572453627136115584e-01	1.097963338051866522e+00	2.070275050087990287e+00
3.863999999999911950e+01	1.553686704069741631e-01	1.101451139157120895e+00	2.083373969458328645e+00
3.947999999999929344e+01	1.698118002336993504e-01	1.092135802141428913e+00	2.089919796650411055e+00
4.031999999999946738e+01	1.818190383244294717e-01	1.065670710400839383e+00	2.103609152858989528e+00
4.115999999999964132e+01	1.867248733697824126e-01	1.067804464850763413e+00	2.102258192350804578e+00
4.199999999999981526e+01	1.943893389126917504e-01	1.067626755640006531e+00	2.085140075614915212e+00
4.283999999999821284e+01	2.034866837494164193e-01	1.061316366012835077e+00	2.091535742566817735e+00
4.367999999999838678e+01	1.996608302532530410e-01	1.077811584186776805e+00	2.090719894776244647e+00
4.451999999999856072e+01	1.851208493645509767e-01	1.073345861991170214e+00	2.061449615852681383e+00
4.535999999999873467e+01	1.903631362295705454e-01	1.085752555538057385e+00	2.046463342353902259e+00
4.619999999999890861e+01	2.113402385157253094e-01	1.097117801142629911e+00	2.054859819493570328e+00
4.703999999999908255e+01	2.052034756142581129e-01	1.104586380723514338e+00	2.067265993260607004e+00
4.787999999999925649e+01	2.189239655925114270e-01	1.126713716821678091e+00	2.080639932515929047e+00
4.871999999999943043e+01	2.262948612270060389e-01	1.138046301554723527e+00	2.082156336714148903e+00
4.955999999999782801e+01	2.296118465933509600e-01	1.150138870602285035e+00	2.080148699646796384e+00
5.039999999999800195e+01	2.186388322749318880e-01	1.158833098450083643e+00	2.072681075990430166e+00
5.123999999999817589e+01	2.057113455754759901e-01	1.133948742563488432e+00	2.085197979437781513e+00
5.207999999999834984e+01	1.976900052674955555e-01	1.124863050304674594e+00	2.070033550426077174e+00
5.291999999999852378e+01	2.151076071243829546e-01	1.111706470377379574e+00	2.078718469695894910e+00
5.375999999999869772e+01	2.097860653009017418e-01	1.102516685322006973e+00	2.067267542763950416e+00
5.459999999999887166e+01	2.021577242242555417e-01	1.078133406680879425e+00	2.062331571386291973e+00
5.543999999999904560e+01	1.869478766315110507e-01	1.071441590427875123e+00	2.050138010060378768e+00
5.627999999999921954e+01	1.874313619855762225e-01	1.075316594293967754e+00	2.058557000296665329e+00
5.711999999999761712e+01	1.855868437707528240e-01	1.061622813175039592e+00	2.062640365425853162e+00
5.795999999999779106e+01	1.739372627813333405e-01	1.071649228214053950e+00	2.061514297337817325e+00
5.879999999999796501e+01	1.935199188612655996e-01	1.067333048606474044e+00	2.067824826904047786e+00
5.963999999999813895e+01	2.092742539567167270e-01	1.082571834487952911e+00	2.063679554564433527e+00
6.047999999999831289e+01	2.191035446425833033e-01	1.070531686359390111e+00	2.063587476164861378e+00
6.131999999999848683e+01	2.250067629740551411e-01	1.060169274304126219e+00	2.062568699098104918e+00
6.215999999999866077e+01	2.175598008203866729e-01	1.040893437921126541e+00	2.075586065806900748e+00
6.299999999999883471e+01	2.122994932717398309e-01	1.032866468918601344e+00	2.092154823614912562e+00
6.383999999999900865e+01	2.096839098554433012e-01	1.021668230185960979e+00	2.103372718498090155e+00
6.467999999999918259e+01	2.071076167289880032e-01	1.010433449471940692e+00	2.104088853428641492e+00
6.551999999999935653e+01	2.032633109862031495e-01	1.013024037983340175e+00	2.109671525048953278e+00
6.635999999999953047e+01	2.027411424483850644e-01	9.962622223144687039e-01	2.113609192771302325e+00
6.719999999999970441e+01	2.073034419364696845e-01	9.858627353009352667e-01	2.114185176548518008e+00
6.803999999999987836e+01	1.918078579532821182e-01	9.742951532713509666e-01	2.118882054692978745e+00
6.888000000000005230e+01	2.071155904427099126e-01	9.882752813544992687e-01	2.103900774848553201e+00
6.972000000000022624e+01	2.092266742740785668e-01	9.892843182411378278e-01	2.097957924202999980e+00
7.056000000000040018e+01	2.044371262920400278e-01	1.001819708780295359e+00	2.099768543845982549e+00
7.140000000000235048e+01	2.081297111800480548e-01	1.000645798649572260e+00	2.095356709435336029e+00
7.224000000000252442e+01	2.145398663745692602e-01	9.936219434177840926e-01	2.106212965906435919e+00
7.308000000000269836e+01	2.212203089870686534e-01	9.990673299550937303e-01	2.117822535931506156e+00
7.392000000000287230e+01	2.060758451845647599e-01	9.881704458798202806e-01	2.114014122860619516e+00
7.476000000000304624e+01	1.929831514793771130e-01	1.004617581247198466e+00	2.113588496529406946e+00
7.560000000000322018e+01	1.864562340994385392e-01	9.990451052435739276e-01	2.131747433942434711e+00
7.644000000000339412e+01	1.642486861065165504e-01	1.008925123746259089e+00	2.128332280644229080e+00
7.728000000000356806e+01	1.477754406584449176e-01	1.000240395751459177e+00	2.127414858936773179e+00
7.812000000000374200e+01	1.320468271176683528e-01	9.842486830944092713e-01	2.129479716250988197e+00
7.896000000000391594e+01	1.255680836168757974e-01	9.862091504836535405e-01	2.118057766667684749e+00
7.980000000000408988e+01	1.118746503811459403e-01	9.757402838152035018e-01	2.119006852130182139e+00
8.064000000000426382e+01	1.201127077404586796e-01	9.653015342493168616e-01	2.114855548971094734e+00
8.148000000000443777e+01	1.182939310175501330e-01	9.664403092584873400e-01	2.109487113245033019e+00
8.232000000000461171e+01	1.079146848021301092e-01	9.897043975308721375e-01	2.106089741949736638e+00
8.316000000000478565e+01	1.023262175584403605e-01	9.909229949199853671e-01	2.116178675060509384e+00
8.400000000000495959e+01	8.905589981223921425e-02	9.816607760357149992e-01	2.107264990381367387e+00
8.484000000000513353e+01	9.563093173748631048e-02	9.790014376022451170e-01	2.089819128514113888e+00
8.568000000000530747e+01	9.206009027200774686e-02	9.839217213857324174e-01	2.082732244063113747e+00
8.652000000000548141e+01	9.337137526689802403e-02	9.913869122675289525e-01	2.079392422518893557e+00
8.736000000000565535e+01	8.283362754997523891e-02	1.003889160042342743e+00	2.047962453315418596e+00
8.820000000000582929e+01	8.284012483179244157e-02	9.920923575383547854e-01	2.029163533869201341e+00
8.904000000000600323e+01	7.604675770632063347e-02	9.912711600931709555e-01	2.040751367426860696e+00
8.988000000000795353e+01	6.118325899458803424e-02	9.996990564775020127e-01	2.062372718563977525e+00
9.072000000000812747e+01	5.971563837503427591e-02	9.908451253712587947e-01	2.037112110802708820e+00
9.156000000000830141e+01	5.399868831518668533e-02	9.780155715569620600e-01	2.024717390640617509e+00
9.240000000000847535e+01	6.194617984888645817e-02	9.678599785808605915e-01	2.016999032164318084e+00
9.324000000000864929e+01	6.206227373544539322e-02	9.550270602094192984e-01	2.025972858421954292e+00
9.408000000000882324e+01	4.867499053782503582e-02	9.517469929709843068e-01	2.017157835516255382e+00
9.492000000000899718e+01	5.295319088146274722e-02	9.583063985201814017e-01	1.996301283944502014e+00
9.576000000000917112e+01	5.055706119089293377e-02	9.422584199224841583e-01	1.995047411170012719e+00
9.660000000000934506e+01	4.964244083632136928e-02	9.395619724081780699e-01	1.987468617489367650e+00
9.744000000000951900e+01	3.705454256976736804e-02	9.501452933269984857e-01	2.001948927244018073e+00
9.828000000000969294e+01	3.581323936465118096e-02	9.551830201776764229e-01	1.990848006474378984e+00
9.912000000000986688e+01	3.377059945601061652e-02	9.623991915022002130e-01	1.985044645239129268e+00
9.996000000001004082e+01	1.467106643484406003e-02	9.685801453045418397e-01	1.990025496970161623e+00
1.008000000000102148e+02	-4.325730294305399348e-03	9.603410942799516237e-01	2.001257349242079986e+00
1.016400000000103887e+02	-7.668249727888150173e-03	9.696700111351509443e-01	1.989900152228412988e+00
1.024800000000105626e+02	6.587004633976382278e-03	9.639711371714785315e-01	1.995871507112032095e+00
1.033200000000107366e+02	2.775639238856411097e-03	9.670463975863559103e-01	2.005156483398597533e+00
1.041600000000109105e+02	3.357980095402003564e-03	9.658993171876240069e-01	2.003818466344790661e+00
1.050000000000110845e+02	3.490738293219773289e-03	9.574482790237502927e-01	2.005588176032521819e+00
1.058400000000112584e+02	-1.399223106543602546e-02	9.552752237745242292e-01	2.016144316608876608e+00
1.066800000000114323e+02	-3.392932850815333530e-03	9.520374419481344441e-01	2.005305546593195487e+00
1.075200000000133826e+02	-9.526145928525148882e-03	9.572516062886256005e-01	2.015739272600483467e+00
1.083600000000135566e+02	-1.132600834424532174e-02	9.660523448228228727e-01	2.035666863812827021e+00
1.092000000000137305e+02	-2.315353457903232201e-02	9.618732897100482626e-01	2.047359666530904398e+00
1.100400000000139045e+02	-4.233107933898114933e-02	9.394831852814259365e-01	2.046084842510119461e+00
1.108800000000140784e+02	-5.226301139529606482e-02	9.353267281681298950e-01	2.032561833527082751e+00
1.117200000000142524e+02	-8.245141367083946848e-02	9.372489129296122101e-01	2.024093151762619502e+00
1.125600000000144263e+02	-8.376959271266774809e-02	9.565525098073035526e-01	2.014637860300056538e+00
1.134000000000146002e+02	-7.067225205180763248e-02	9.607843445120536341e-01	2.009105251681796656e+00
1.142400000000147742e+02	-6.519776172757175969e-02	9.694948020817715229e-01	2.010136214814579159e+00
1.150800000000149481e+02	-6.248900854434730895e-02	9.833318451715090669e-01	2.029082736745227766e+00
1.159200000000151221e+02	-6.473843935656072024e-02	9.785640661514004579e-01	2.028320839822721044e+00
1.167600000000152960e+02	-5.129894262718368014e-02	9.788948589516164311e-01	2.035438423390837581e+00
1.176000000000154699e+02	-2.785388934331651731e-02	9.761216459715480465e-01	2.050173513830109151e+00
1.184400000000156439e+02	-1.073663992445936591e-02	9.834032914557371274e-01	2.034731772310967912e+00
1.192800000000158178e+02	5.528834610831076524e-03	9.724247890912830483e-01	2.030924578869401032e+00
1.201200000000159918e+02	-3.945673562351955169e-03	9.772101274363927947e-01	2.041561603603033959e+00
1.209600000000161657e+02	-7.193044466191375434e-03	9.810605276898456406e-01	2.014206326542575365e+00
1.218000000000163396e+02	-1.047475233742030387e-02	9.811630203414793971e-01	1.995463115422245526e+00
1.226400000000165136e+02	-1.276853616693998314e-02	9.596591580356571560e-01	1.998184907490577977e+00
1.234800000000166875e+02	-1.739112356704339973e-02	9.444915579192478816e-01	1.994557161336312445e+00
1.243200000000168615e+02	-2.748614961129091164e-02	9.393773755766797739e-01	1.977537253348755186e+00
1.251600000000170354e+02	-4.026926911563052242e-02	9.391004804032964115e-01	1.980921579692320300e+00
1.260000000000154330e+02	-4.813401442502319300e-02	9.534717274507440443e-01	1.971552527963090551e+00
1.268400000000156069e+02	-4.419600397067596081e-02	9.532782511926313207e-01	1.979014082636406435e+00
1.276800000000157809e+02	-3.719786630271612604e-02	9.563485119500748644e-01	2.001247699157683524e+00
1.285200000000159548e+02	-2.322375195662839883e-02	9.754006982950368387e-01	2.028178855198591535e+00
1.293600000000143382e+02	-2.356023085032582856e-02	9.755949147149757250e-01	2.032941491589388860e+00
1.302000000000145405e+02	-3.053413162667210565e-02	9.744092454068522535e-01	2.030718203565156532e+00
1.310400000000146861e+02	-3.867925384753219398e-02	9.768505352903459338e-01	2.038790368925483598e+00
1.318800000000130979e+02	-4.105415519214850734e-02	9.905873740743930123e-01	2.048945592442956265e+00
1.327200000000132718e+02	-4.422962578007816337e-02	9.743922511114944118e-01	2.051946549414618293e+00
1.335600000000134457e+02	-4.145004497517698616e-02	9.767389297932841385e-01	2.045823477919680222e+00
1.344000000000136197e+02	-3.918352222861900408e-02	9.779512053953969275e-01	2.023277393500946264e+00
1.352400000000120031e+02	-1.920898683877353408e-02	9.934168091836430570e-01	2.015513529931773906e+00
1.360800000000122054e+02	-2.946828856345663425e-02	1.013406786297005757e+00	2.001887765191189050e+00
1.369200000000123509e+02	-4.516388766818473649e-02	1.035955607452434313e+00	2.001587383478001136e+00
1.377600000000125533e+02	-3.982755515423797715e-02	1.037285754151843209e+00	1.989546977900643165e+00
1.386000000000109367e+02	-2.481895682289951208e-02	1.049405800409589862e+00	1.987109782734287178e+00
1.394400000000111106e+02	-1.154648270093492843e-02	1.047750703743591361e+00	1.987096664309290661e+00
1.402800000000112846e+02	-1.188714461559133018e-02	1.027855544239618668e+00	1.972518299236946548e+00
1.411200000000096679e+02	-9.962599170176330426e-03	1.019962820949210647e+00	1.966963617159386501e+00
1.419600000000098703e+02	-1.802155742675254357e-03	1.006875767104379316e+00	1.963796011622534810e+00
1.428000000000100158e+02	-3.176410874005411618e-03	9.842097777366148881e-01	1.966420791932596668e+00
1.436400000000102182e+02	-8.821362860444183912e-03	9.641502396033776456e-01	1.964801564346559504e+00
1.444800000000086015e+02	-2.136242052799392985e-02	9.487904317455193581e-01	1.972966591989290253e+00
1.453200000000087755e+02	-2.206189528398243976e-02	9.402986846881059568e-01	1.979657878718414032e+00
1.461600000000089494e+02	-1.889641490424384326e-02	9.254272773887065595e-01	1.966315535570966722e+00
1.470000000000073328e+02	-1.510212106116726877e-02	9.282947666026886147e-01	1.965954722479269057e+00
1.478400000000075352e+02	-2.732969129181700776e-02	9.275298936343362444e-01	1.959103984050372116e+00
1.486800000000076807e+02	-8.345274940054225182e-03	9.078192558964706116e-01	1.966274772676604776e+00
1.495200000000078830e+02	-1.048763335188442752e-02	9.002731334426818943e-01	1.983714433923448484e+00
1.503600000000062664e+02	3.429385886565156864e-03	9.135513689482015476e-01	1.978816492682158534e+00
1.512000000000064404e+02	1.656060541154648694e-02	9.164986754044084361e-01	1.983412969957764727e+00
1.520400000000066143e+02	2.201822472505765918e-02	8.931823090302865031e-01	1.978602601871241262e+00
1.528800000000049977e+02	2.038599391030283467e-02	8.797348478680323547e-01	1.984894183237681187e+00
1.537200000000052000e+02	1.323320169874193236e-02	8.663231563958038173e-01	1.987643742216495424e+00
1.545600000000053456e+02	6.200011981900353623e-03	8.713620054158894845e-01	1.985392806584400205e+00
1.554000000000055479e+02	-4.152312157943457809e-04	8.766300903221986296e-01	1.997262844882348176e+00
1.562400000000039313e+02	-6.877035162576803674e-03	8.626060773660263470e-01	1.997498043063576922e+00
1.570800000000041052e+02	-1.945557660920722159e-02	8.643293116347319227e-01	1.983230438067689505e+00
1.579200000000042792e+02	-2.389794424717575638e-02	8.568298702346850426e-01	1.994475216771909531e+00
1.587600000000026625e+02	-3.660242616200989896e-02	8.458246143967711461e-01	2.015409388908307342e+00
1.596000000000028649e+02	-4.868696684791774809e-02	8.511706429929768447e-01	2.021140622706196766e+00
1.604400000000030104e+02	-5.305893210071022104e-02	8.732369099521759548e-01	2.021594451712598772e+00
1.612800000000032128e+02	-3.706367184402879766e-02	8.847787467302896669e-01	2.030272082715621984e+00
1.621200000000015962e+02	-2.656549062820926302e-02	8.878164255276548289e-01	2.026983307683546620e+00
1.629600000000017701e+02	-1.490240728908205289e-02	8.997549881640787284e-01	2.023606022865812815e+00
1.638000000000019440e+02	-3.751290970690678885e-03	9.173830277685204315e-01	2.017167231500764046e+00
1.646400000000003274e+02	-4.197348755521061563e-03	9.165034326180594437e-01	2.033068245531553853e+00
1.654800000000005298e+02	-1.716267522498541795e-02	9.277588320826660739e-01	2.019505465370776243e+00
1.663200000000006753e+02	-2.508156222040234043e-02	9.326826614639165403e-01	2.034438262964072930e+00
1.671600000000008777e+02	-3.204738433137506448e-02	9.321395770134031089e-01	2.043610959125312654e+00
1.679999999999992610e+02	-3.075878889393823465e-02	9.196689707999373686e-01	2.044458942599887141e+00
1.688399999999994350e+02	-4.141876074368198990e-02	9.285481012443459470e-01	2.039893467344088496e+00
1.696799999999996089e+02	-5.479261307687421922e-02	9.250133675399307975e-01	2.049367333124432200e+00
1.705199999999997829e+02	-4.863666075820723134e-02	9.345682050475863090e-01	2.038200294740115659e+00
1.713599999999981947e+02	-4.571325494393084499e-02	9.302319621934685978e-01	2.030646835521135340e+00
1.721999999999983402e+02	-6.088907179466587077e-02	9.251348972246947744e-01	2.017954157417046535e+00
1.730399999999985425e+02	-5.766464414797242699e-02	9.345471168222587721e-01	2.025083748735041933e+00
1.738799999999969259e+02	-3.796661691445573500e-02	9.319003439309633263e-01	2.019097473776837681e+00
1.747199999999970998e+02	-3.042338688951246213e-03	9.185969617909945928e-01	2.030287199932449660e+00
1.755599999999972738e+02	2.802021240138967331e-03	9.174800952378587837e-01	2.053051726549250056e+00
1.763999999999974477e+02	3.870421554089263812e-04	9.197380490604067926e-01	2.059750658083095765e+00
1.772399999999958595e+02	1.563982297510088659e-02	9.107831413934017739e-01	2.055333117074084726e+00
1.780799999999960050e+02	1.087472380642156775e-02	8.969015039154102364e-01	2.065921501697090434e+00
1.789199999999962074e+02	3.692447428123535064e-03	8.867732099365949194e-01	2.048128178498842544e+00
1.797599999999945908e+02	-6.464070370964149215e-02	8.454406039032569264e-01	2.023661854275848437e+00
1.805999999999947647e+02	-1.440528680476913792e-01	8.591199022540825236e-01	2.062481643273001541e+00
1.814399999999949387e+02	-2.110025813085315005e-01	9.255464716290155991e-01	2.061147690441100355e+00
1.822799999999951126e+02	-2.784738182880696633e-01	1.046721148880372931e+00	1.981683075835789065e+00
1.831199999999935244e+02	-2.583993808372394563e-01	9.976755790305555927e-01	2.189752326437094609e+00
1.839599999999936699e+02	-2.447491643758257507e-01	8.642579230370315280e-01	2.304101101925412731e+00
1.847999999999938723e+02	-2.061697477375679377e-01	7.925882496805551902e-01	2.272206636140698066e+00
1.856399999999922557e+02	-1.382692608438580162e-01	7.224917870656371033e-01	2.114919747231200464e+00
1.864799999999924296e+02	-1.242707809417002707e-02	7.920498594617860766e-01	2.118307029199695268e+00
1.873199999999926035e+02	1.167539921910254602e-01	8.038396071569873236e-01	2.217265588144801569e+00
1.881599999999927775e+02	2.339476613763380730e-01	7.340342894093383475e-01	2.320274128062621788e+00
1.889999999999911893e+02	3.704917448661780854e-01	6.749670650423738039e-01	2.285927111449978177e+00
1.898399999999913348e+02	3.408312767583192571e-01	6.178580571697409596e-01	2.339528280935755156e+00
1.906799999999915372e+02	3.972973034522231939e-01	4.393194429231078724e-01	2.489385841846971648e+00
1.915199999999916827e+02	4.030309817743571998e-01	5.989085048573050685e-01	2.520118216326013627e+00
1.923599999999900945e+02	4.094693418098780402e-01	6.931804949478759248e-01	2.489386890830644461e+00
1.931999999999902684e+02	3.552531065966060275e-01	6.475541779183179303e-01	2.486726603257789048e+00
1.940399999999904423e+02	4.590798154093584382e-01	6.282141207898810364e-01	2.496985478516942081e+00
1.948799999999888541e+02	4.789423496004809877e-01	6.838534085254650563e-01	2.436760779532302301e+00
1.957199999999889997e+02	4.100876198517403037e-01	6.649081110688359608e-01	2.480961409425321396e+00
1.965599999999892020e+02	3.953200133415739059e-01	7.633556702708377273e-01	2.446359679236965512e+00
1.973999999999893475e+02	3.541252956257371354e-01	7.367301850738834368e-01	2.446841099570487899e+00
1.982399999999877593e+02	3.072357000791658410e-01	7.116771186037347263e-01	2.418797554411470152e+00
1.990799999999879333e+02	2.946454242950878322e-01	6.959273821612559363e-01	2.315623186726276206e+00
1.999199999999881072e+02	3.423186210138406405e-01	6.326208735294145402e-01	2.296114380200619642e+00
2.007599999999865190e+02	2.952969029747532503e-01	5.956919528216341186e-01	2.190001635160124582e+00
2.015999999999866645e+02	3.220966370070160179e-01	5.207936807594275574e-01	2.245923306438444733e+00
2.024399999999868669e+02	3.446204392656402327e-01	6.233808423572522184e-01	2.325198241137831801e+00
2.032799999999870124e+02	3.239894603224121594e-01	5.958047149038472323e-01	2.309824341945911907e+00
2.041199999999854242e+02	3.689384117129340113e-01	5.731904869691899496e-01	2.286425565984468555e+00
2.049599999999855982e+02	4.366006208963822410e-01	5.848939107208217525e-01	2.334165574431768864e+00
2.057999999999857721e+02	4.379983969475588768e-01	6.314575887718119063e-01	2.347123462126114113e+00
2.066399999999841839e+02	3.893335994585155890e-01	6.168555001118374292e-01	2.337539404432014578e+00
2.074799999999843294e+02	3.679783310992251200e-01	6.445835749034978246e-01	2.305398347525971392e+00
2.083199999999845318e+02	4.288780899706356453e-01	6.891312014734080060e-01	2.255531913437650804e+00
2.091599999999846773e+02	3.844477020331707462e-01	7.166320807000362558e-01	2.172162901702912041e+00
2.099999999999830891e+02	3.236070195330731925e-01	7.440258816288232158e-01	2.175569868338568025e+00
2.108399999999832630e+02	2.445585489713176797e-01	8.096578057868567546e-01	2.178079598851124565e+00
2.116799999999834370e+02	2.380354022187395335e-01	7.992719169205551033e-01	2.230631542514482035e+00
2.125199999999818488e+02	2.616172830181263120e-01	7.472709100757526368e-01	2.260832501311226039e+00
2.133599999999819943e+02	2.490501633209914467e-01	7.297900549735738540e-01	2.254337546788115709e+00
2.141999999999821966e+02	2.606676375141643853e-01	6.951292641098003600e-01	2.270442491795477746e+00
2.150399999999823422e+02	2.384639845666342572e-01	6.764646014658560746e-01	2.221885784851908685e+00
2.158799999999807540e+02	2.008478473068048831e-01	6.307209381669554027e-01	2.177167040553127819e+00
2.167199999999809279e+02	1.819994090698618949e-01	5.473780649552923983e-01	2.175253105617669380e+00
2.175599999999811018e+02	1.370150811161866822e-01	5.353546720154818139e-01	2.205369769961423643e+00
2.183999999999795136e+02	1.143624819562264333e-01	5.358623055325233420e-01	2.204620536031386635e+00
2.192399999999796592e+02	1.242572878415577758e-01	5.153574723124015877e-01	2.192903942438666487e+00
2.200799999999798615e+02	1.664766501437583146e-01	4.499314518932350238e-01	2.188734914328894554e+00
2.209199999999800070e+02	1.125813358607510167e-01	4.341564778197725127e-01	2.172664060365130823e+00
2.217599999999784188e+02	9.215032644549531193e-02	4.667763347718196787e-01	2.114147546092111085e+00
2.225999999999785928e+02	1.151830496230548534e-01	4.414116861036977424e-01	2.102527215088548118e+00
2.234399999999787667e+02	8.805484452468677337e-02	3.998134577591775374e-01	2.095730921604624264e+00
2.242799999999789407e+02	1.159561406910495779e-01	4.533808937518869486e-01	2.101803925429962749e+00
2.251199999999773240e+02	1.055663762946169176e-01	4.333745701819600171e-01	2.096006609506625207e+00
2.259599999999775264e+02	9.883658784205803793e-02	5.162595707160771985e-01	2.075254474786737635e+00
2.267999999999776719e+02	5.508742040050300381e-02	5.133160787829019744e-01	2.019714058378050403e+00
2.276399999999760837e+02	3.692154343738262429e-02	5.389161712984649188e-01	2.009369163381113488e+00
2.284799999999762576e+02	4.218440703577954615e-02	5.624373254028797176e-01	1.945281053347055922e+00
2.293199999999764316e+02	1.877311231128968652e-02	5.675163313097320028e-01	1.905783835582391728e+00
2.301599999999766055e+02	-5.040514455728529845e-03	5.455469509834086628e-01	1.897907075421958023e+00
2.309999999999749889e+02	-2.644874560661303158e-03	5.404386998932138031e-01	1.886950072103445342e+00
2.318399999999751913e+02	2.069195710877905908e-02	5.132353096299164807e-01	1.907830391843436058e+00
2.326799999999753368e+02	1.196722408063432067e-02	4.889083961842450865e-01	1.888735455692804655e+00
2.335199999999737486e+02	-1.724507261760911334e-02	4.309152778769855807e-01	1.903351424165052652e+00
2.343599999999739225e+02	2.290913712036656696e-02	4.159526229933558916e-01	1.913351563771331421e+00
2.351999999999740965e+02	-1.946933607346933506e-02	3.079138984820234404e-01	1.932571289771648049e+00
2.360399999999742704e+02	-1.304972871277838495e-02	2.910146149306450658e-01	2.003893696550214543e+00
2.368799999999726538e+02	4.244026881961384529e-02	3.886857978394037128e-01	2.011640782553491658e+00
2.377199999999728561e+02	1.935739242887785094e-02	4.048035917574138720e-01	1.987463693397144349e+00
2.385599999999730016e+02	4.141293933441155678e-02	4.023078917102288488e-01	1.974162528816969964e+00
2.393999999999714134e+02	-1.120852952929855990e-03	4.469835646296045351e-01	1.999349520367034838e+00
2.402399999999715874e+02	-2.163958996028008189e-02	5.134603902451978508e-01	1.999294631897980512e+00
2.410799999999717613e+02	-7.682578302254089442e-02	5.067581784598870209e-01	1.948213368955895142e+00
2.419199999999719353e+02	-9.439926861035898009e-02	4.755430098779471759e-01	1.917012987328933660e+00
2.427599999999703186e+02	-1.010981516726591339e-01	5.342875684891301713e-01	1.909329029554685864e+00
2.435999999999705210e+02	-2.825539952901666083e-02	4.798914067633315295e-01	2.005347925749968230e+00
2.444399999999706665e+02	3.341043185579910951e-02	5.534330755483318764e-01	2.047082038884048938e+00
2.452799999999708689e+02	-4.277706770282834955e-03	6.988391475702477873e-01	1.939107927514604368e+00
2.461199999999692523e+02	-9.696162032256727681e-02	6.255801037778137008e-01	1.852806922417905122e+00
2.469599999999694262e+02	-2.633157378183633712e-01	5.621604631993697421e-01	1.888733179104275628e+00
2.477999999999696001e+02	-3.248994244416687494e-01	5.724999115133078131e-01	1.726158983592357865e+00
2.486399999999697741e+02	-3.696727249032141782e-01	5.927969008007126783e-01	1.750981624770511891e+00
2.494799999999699480e+02	-3.897712359016569095e-01	6.360481608479324755e-01	1.870349466924585258e+00
2.503199999999719125e+02	-2.767891980181178546e-01	6.394401706103807204e-01	1.842731631291260053e+00
2.511599999999720580e+02	-2.569089692056003571e-01	6.453519147497566166e-01	1.848756012592204900e+00
2.519999999999722604e+02	-2.923594810422575629e-01	7.320012871856640402e-01	1.740061476983611577e+00
2.528399999999741965e+02	-3.337496634131045248e-01	7.198935270880250092e-01	1.650089561680918138e+00
2.536799999999743704e+02	-3.963258687810939929e-01	8.082271308356094863e-01	1.630487649079045198e+00
2.545199999999745444e+02	-4.736168735925662676e-01	8.705072294903644092e-01	1.740824755071183283e+00
2.553599999999764805e+02	-5.186070270738241117e-01	9.161494710367160677e-01	1.742435014303345131e+00
2.561999999999766828e+02	-5.333277311899047302e-01	9.733802657854551121e-01	1.746728322837471925e+00
2.570399999999768283e+02	-5.315028298540037666e-01	9.393724202320687944e-01	1.772934317637722579e+00
2.578799999999787929e+02	-5.355638110425470222e-01	8.992963851353422688e-01	1.764350320973926189e+00
2.587199999999789952e+02	-5.065818081452806432e-01	8.486441672174955819e-01	1.825042349696527566e+00
2.595599999999809029e+02	-4.743799880890035015e-01	8.398662732733326308e-01	1.825322900325160758e+00
2.603999999999811052e+02	-4.769555566221088116e-01	8.807307130915975613e-01	1.784013231479665507e+00
2.612399999999812508e+02	-4.336380458768286372e-01	9.113655776789602037e-01	1.698139052504606727e+00
2.620799999999832153e+02	-3.859143080290234340e-01	8.895933861627447481e-01	1.715676765306358487e+00
2.629199999999833608e+02	-4.004965085531755342e-01	8.523702782903604946e-01	1.752557918639717327e+00
2.637599999999853253e+02	-4.318357440566532035e-01	8.436079467716246505e-01	1.717619438473669824e+00
2.645999999999855277e+02	-3.774399036220121295e-01	8.722968745574199989e-01	1.739977159689633623e+00
2.654399999999856732e+02	-3.921375708753181977e-01	8.676541862663351701e-01	1.768898875697277884e+00
2.662799999999876377e+02	-3.407602100138159007e-01	7.942958150564271014e-01	1.694733153161620320e+00
2.671199999999878401e+02	-2.862287843247286467e-01	7.727629663057750120e-01	1.656430980551660825e+00
2.679599999999879856e+02	-3.108394631305743672e-01	8.106226475257353181e-01	1.672724887573926456e+00
2.687999999999899501e+02	-3.582798155649420946e-01	8.017444530999631169e-01	1.618991315923828722e+00
2.696399999999900956e+02	-3.792854034106530881e-01	8.002275697113325759e-01	1.638634504359726130e+00
2.704799999999902980e+02	-3.555951452028209836e-01	8.320344462473019398e-01	1.652584987161136443e+00
2.713199999999922056e+02	-3.610185196956158249e-01	8.982704731907720230e-01	1.666940942945574378e+00
2.721599999999924080e+02	-4.143681977588665188e-01	9.005320696625793708e-01	1.659085846914055917e+00
2.729999999999943725e+02	-3.886921755516340449e-01	8.630474492512943963e-01	1.694828941422463098e+00
2.738399999999945180e+02	-2.624395559672220157e-01	9.390284914676060302e-01	1.670740210954145377e+00
2.746799999999947204e+02	-2.777251469550712781e-01	9.676637586504749367e-01	1.681449638877341002e+00
2.755199999999966849e+02	-4.137634742791445053e-01	9.051574311785632876e-01	1.761377433616128307e+00
2.763599999999968304e+02	-5.772360076411744423e-01	9.370110151557896616e-01	1.767151482670556328e+00
2.771999999999987949e+02	-5.155006953246691337e-01	9.778572559060846325e-01	1.686056401478919664e+00
2.780399999999989404e+02	-4.683581801414971046e-01	1.004535527810616946e+00	1.730659380576778039e+00
2.788799999999991428e+02	-3.721683656256797867e-01	1.034950666071872361e+00	1.718901259229266731e+00
2.797200000000010505e+02	-4.272105175263755106e-01	9.411142958959358706e-01	1.736798723530560418e+00
2.805600000000012528e+02	-4.894068734646944696e-01	7.842100438703548670e-01	1.967787583844558652e+00
2.814000000000014552e+02	-3.837838538032024016e-01	6.682078237630475481e-01	2.058932087091852381e+00
2.822400000000033629e+02	-3.712807129359209646e-01	5.865581973671564198e-01	2.139413313156028451e+00
2.830800000000035652e+02	-4.013820139804434861e-01	5.168118353887439786e-01	2.086657601613529422e+00
2.839200000000037107e+02	-2.689643234004063799e-01	4.151614770449909564e-01	2.057933663877838715e+00
2.847600000000056752e+02	-1.034531523487812188e-01	3.231453242232146250e-01	2.186638281125285133e+00
2.856000000000058208e+02	-1.643382957420744250e-01	3.212078442267481959e-01	2.296049474187847661e+00
2.864400000000077853e+02	-1.956019435787530736e-01	5.218117329118079351e-01	2.289241319999319568e+00
2.872800000000079876e+02	-3.332408104779298608e-01	5.490044728331670010e-01	2.254468645392885939e+00
2.881200000000081332e+02	-2.787329304357658577e-01	3.556715097312197482e-01	2.191596503111523653e+00
2.889600000000100977e+02	-2.525143482203679457e-01	2.800452138476290376e-01	2.099956418273331238e+00
2.898000000000103000e+02	-2.582427441556159886e-01	2.619176248224768244e-01	2.133124181393875940e+00
2.906400000000122077e+02	-2.476082694406388784e-01	2.624399998070631179e-01	2.159388500475531103e+00
2.914800000000124101e+02	-2.643324332233683571e-01	2.777547664386073034e-01	2.159376769176557076e+00
2.923200000000125556e+02	-2.193505711540660874e-01	2.435506266626752403e-01	2.128658665210998890e+00
2.931600000000145201e+02	-2.188772017582739371e-01	2.518639994300356788e-01	2.120214348383637759e+00
2.940000000000146656e+02	-1.673149199884353400e-01	1.871004600215857572e-01	2.141144460673253924e+00
2.948400000000148680e+02	-1.529045445351963073e-01	2.489593429282219716e-01	2.062598807938555101e+00
2.956800000000168325e+02	-3.130557567925334322e-02	2.453076082929708246e-01	2.042473805408778986e+00
2.965200000000169780e+02	4.508930692255684602e-02	3.068858258647380044e-01	2.016263347171232123e+00
2.973600000000171804e+02	-7.293234757853558903e-02	3.272634485566248141e-01	1.988947942763265031e+00
2.982000000000191449e+02	-1.819378485813137880e-01	3.472868797733567048e-01	2.047561668186551831e+00
2.990400000000192904e+02	-2.863737952266859899e-01	3.587486415231652126e-01	2.130257981200522011e+00
2.998800000000212549e+02	-3.106209343646538779e-01	3.523722505789151915e-01	2.154500264066840032e+00
3.007200000000214004e+02	-3.017958545594998099e-01	4.025056957145068948e-01	2.125246933610078770e+00
3.015600000000216028e+02	-3.664281067053272722e-01	5.159787461517807428e-01	2.092024231098710718e+00
3.024000000000235104e+02	-3.421036981129204069e-01	4.221372293271755671e-01	2.066993882553612938e+00
3.032400000000237128e+02	-3.269419658994570654e-01	4.188261141191300663e-01	1.978421079307485009e+00
3.040800000000256773e+02	-3.038263116105568429e-01	3.486032111408987610e-01	1.975624438577634479e+00
3.049200000000258228e+02	-2.786572676106489621e-01	4.019345453840872384e-01	2.029786168330466545e+00
3.057600000000260252e+02	-2.564348906002715256e-01	3.726428558842507233e-01	2.114850962107213572e+00
3.066000000000279897e+02	-2.508285425665565671e-01	3.222410223647649286e-01	2.163511589144639036e+00
3.074400000000281352e+02	-2.502314990783258142e-01	3.190767396935927369e-01	2.041733272489178130e+00
3.082800000000282807e+02	-2.066052295157162211e-01	2.795565182233324952e-01	2.083484583416117086e+00
3.091200000000302452e+02	-1.931495885582454886e-01	2.437855560837997038e-01	2.122012731616684356e+00
3.099600000000304476e+02	-1.847110437553214635e-01	3.264731136562700753e-01	2.140128555646050756e+00
3.108000000000305931e+02	-1.833024153301975878e-01	3.622424819686890229e-01	2.173044822944926402e+00
3.116400000000325576e+02	-2.481698671050737437e-01	4.349226300544367652e-01	2.192392699738861861e+00
3.124800000000327600e+02	-2.927369097889732652e-01	4.813531333281260149e-01	2.207130272713366814e+00
3.133200000000346677e+02	-2.608506544365218338e-01	4.644086533205835643e-01	2.185144689482742653e+00
3.141600000000348700e+02	-2.044304590814915445e-01	4.454150486375153539e-01	2.256135280843936997e+00
3.150000000000350155e+02	-1.915163324230798048e-01	4.649127516930414705e-01	2.310644143733961542e+00
3.158400000000369801e+02	-2.329533554025731701e-01	4.257160367429015935e-01	2.335892555374781576e+00
3.166800000000371256e+02	-1.859992946677642978e-01	4.060184444083712041e-01	2.357928358667546576e+00
3.175200000000390901e+02	-1.103609570710395588e-01	3.684361006579791598e-01	2.288159724830875597e+00
3.183600000000392924e+02	-1.332691540630744631e-01	4.038730717411556093e-01	2.190043153496342043e+00
3.192000000000394380e+02	-1.259483210636361261e-01	4.694127135790316929e-01	2.119330337255882046e+00
3.200400000000414025e+02	-1.103605288739775425e-01	4.595878806244715342e-01	2.129296746781430105e+00
3.208800000000416048e+02	-1.011285106697231290e-01	4.036827556334011691e-01	2.152431017248841894e+00
3.217200000000417504e+02	-6.779327436867638168e-02	4.594964542533235274e-01	2.233995219202773441e+00
3.225600000000437149e+02	-6.950171196485423197e-02	4.714364277830658256e-01	2.220683143676858595e+00
3.234000000000438604e+02	-1.226085690906509734e-01	4.523486078455777326e-01	2.175916931983389979e+00
3.242400000000440627e+02	-8.863213632739917747e-02	5.032334927214991982e-01	2.110176312884664451e+00
3.250800000000459704e+02	-4.424188997632649140e-02	6.051995875759403898e-01	2.114486706197188592e+00
3.259200000000461728e+02	-1.813671498119379111e-02	6.633891180475208760e-01	2.065022551887298441e+00
3.267600000000481373e+02	-7.911868710233209423e-02	6.741332969173957634e-01	2.074450884172724052e+00
3.276000000000482828e+02	-1.500966823674928230e-01	7.125837175763308773e-01	2.055329306526087585e+00
3.284400000000484852e+02	-1.308572396512075464e-01	7.411108412375917442e-01	2.035834363304763084e+00
3.292800000000504497e+02	-1.089315374897242839e-01	7.812640007585386348e-01	1.960572483035333047e+00
3.301200000000505952e+02	-5.536050377678448237e-02	7.840285324598923467e-01	1.980997188534241227e+00
3.309600000000525597e+02	-1.460815509898763520e-01	7.546955876454239931e-01	1.921269604616832272e+00
3.318000000000527052e+02	-1.614281200861255039e-01	7.691457117123319254e-01	1.894228133231664835e+00
3.326400000000529076e+02	-1.845118863377865626e-01	8.276341590366345091e-01	1.908770021039964071e+00
3.334800000000548152e+02	-1.894613389817596527e-01	7.942888377654414578e-01	1.889938374420920830e+00
3.343200000000550176e+02	-1.706886222151789700e-01	7.545408318475184117e-01	1.916446390822659440e+00
3.351600000000552200e+02	-1.386419313047286828e-01	8.087613596808047589e-01	1.878531285011456387e+00
3.360000000000571276e+02	-1.307343221633985586e-01	7.685004478991572796e-01	1.840109551482636663e+00
3.368400000000573300e+02	-1.099091326506472510e-01	7.176775226829219534e-01	1.757520214674135106e+00
3.376800000000574755e+02	-1.535439258917739025e-01	7.160799803103583550e-01	1.779046528005336247e+00
3.385200000000594400e+02	-1.396048389691098013e-01	7.020846137956979760e-01	1.794316801058382982e+00
3.393600000000595855e+02	-1.359722947422139228e-01	7.262418321776343832e-01	1.817599195162870940e+00
3.402000000000615501e+02	-1.229556753502990402e-01	7.064127929700184660e-01	1.813625607153916075e+00
3.410400000000617524e+02	-1.251916856325215877e-01	6.828239992204359066e-01	1.791275301412071697e+00
3.418800000000618979e+02	-1.796836455630105578e-01	6.203245443783836910e-01	1.766350891683517554e+00
3.427200000000638624e+02	-1.546304080243218748e-01	5.846220785415694454e-01	1.758268557806577315e+00
3.435600000000640648e+02	-1.875535536874256004e-01	6.801900089584254072e-01	1.785374159308362740e+00
3.444000000000659725e+02	-1.981647216578662218e-01	6.783472704502637729e-01	1.821576865595666339e+00
3.452400000000661748e+02	-1.738149475957637691e-01	6.712700106686918522e-01	1.842440918574517639e+00
3.460800000000663204e+02	-1.291836344331649122e-01	6.760919200398549656e-01	1.880460446484312209e+00
3.469200000000682849e+02	-6.817202180296010050e-02	6.723031209292222865e-01	1.912461836058215958e+00
3.477600000000684304e+02	-1.385093858658412516e-02	7.384649942171569448e-01	1.874292388950817401e+00
3.486000000000686327e+02	-2.781747109935766432e-02	7.002861299963251129e-01	1.887240110450901120e+00
3.494400000000705973e+02	-1.614804065763202762e-02	7.145342943593202545e-01	1.880808717245764594e+00
3.502800000000707428e+02	3.922289806339534363e-02	7.623014357741237923e-01	1.879119023012708611e+00
3.511200000000709451e+02	1.236987469859611583e-01	7.798157469294741961e-01	1.913964482943752987e+00
3.519600000000729096e+02	1.362302346898669192e-01	7.480015432283120269e-01	1.908641995838000538e+00
3.528000000000730552e+02	7.378077996507168002e-02	7.366098728927849004e-01	1.934521010556068399e+00
3.536400000000750197e+02	4.497501838233168570e-02	7.643711764551923693e-01	1.918840918004003360e+00
3.544800000000751652e+02	8.605542681408791250e-02	7.613277624951003686e-01	1.967608479401622201e+00
3.553200000000753676e+02	1.108549986665226528e-01	8.311437232859634205e-01	1.961504487861998491e+00
3.561600000000772752e+02	1.542234872998055339e-01	8.428746174587287143e-01	1.958247607511297561e+00
3.570000000000774776e+02	1.712899580350330242e-01	8.134568381262216041e-01	1.960586709336355371e+00
3.578400000000794421e+02	1.979334931429110045e-01	8.141502667607348753e-01	2.024960255392155517e+00
3.586800000000795876e+02	2.326204018338327573e-01	7.869787677870991871e-01	2.048329839132716490e+00
3.595200000000797900e+02	2.817401432941143979e-01	7.713695817367587360e-01	2.044732219835089015e+00
3.603600000000817545e+02	3.021784557506011493e-01	7.451027111672425818e-01	2.016717361416425103e+00
3.612000000000819000e+02	2.418079780842267712e-01	8.328698830550455012e-01	2.005078306809351840e+00
3.620400000000820455e+02	2.154759611804314690e-01	8.215235204404864877e-01	1.988904195540792674e+00
3.628800000000840100e+02	1.971901690060546275e-01	7.456727788582322436e-01	1.943550733263317287e+00
3.637200000000842124e+02	1.525437834288716210e-01	7.425555500523952634e-01	1.903946772261396969e+00
3.645600000000843579e+02	1.335019815086035400e-01	7.314217332144559158e-01	1.830295054167405011e+00
3.654000000000863224e+02	6.131607151102697051e-02	7.204193161462559836e-01	1.851955454806363699e+00
3.662400000000865248e+02	8.822818046412848891e-02	6.857529969614455378e-01	1.903052106969860047e+00
3.670800000000884324e+02	9.520447113859203947e-02	6.932956795614455547e-01	1.969342792319275226e+00
3.679200000000886348e+02	1.510342828440246477e-01	7.089311144987746616e-01	2.076114714847693499e+00
3.687600000000887803e+02	1.555215466115854595e-01	7.161755146663481009e-01	2.073061752870557051e+00
3.696000000000907448e+02	1.766419733411661863e-01	7.086331116732973445e-01	1.979318361990653141e+00
3.704400000000908904e+02	1.511863810184155554e-01	7.526424882060948063e-01	1.955027690195496159e+00
3.712800000000928549e+02	1.034082091602620823e-01	8.355335118792633908e-01	1.984609583262894494e+00
3.721200000000930572e+02	1.037873969103353250e-01	8.250376974334270308e-01	2.007123725926228008e+00
3.729600000000932027e+02	9.845072839714726076e-02	7.406994404108062646e-01	2.025992093220984280e+00
3.738000000000951673e+02	1.582331577805308476e-01	6.957782089757822419e-01	1.953000403136250673e+00
3.746400000000953696e+02	1.500483870961430988e-01	6.681645871294848993e-01	1.998259275070461083e+00
3.754800000000955151e+02	1.121459333088771354e-01	8.305799508736558812e-01	1.933145514656985364e+00
3.763200000000974796e+02	-8.170002448197653810e-02	8.758054672965619458e-01	1.926504175811634578e+00
3.771600000000976252e+02	-2.417458491260956188e-01	7.935365597905460477e-01	1.904132177283109240e+00
3.780000000000978275e+02	-2.356597867014908754e-01	6.928876523366993556e-01	1.915315211999318867e+00
3.788400000000997352e+02	-2.553547566426178084e-01	5.959207528650407593e-01	2.058986785185421109e+00
3.796800000000999376e+02	-2.419645107487063962e-01	6.060817748020976836e-01	2.117784670870932473e+00
3.805200000001019021e+02	-9.184870616843368585e-02	5.190910767546004223e-01	2.114852297966180128e+00
3.813600000001020476e+02	-1.172343740001984685e-01	5.314515520265494786e-01	2.042079472317976041e+00
3.822000000001022499e+02	-1.234957989865165945e-01	5.439713465674211879e-01	1.939940461326372878e+00
3.830400000001042145e+02	-2.802635473911653172e-02	6.214365232235207204e-01	1.818111955967822491e+00
3.838800000001043600e+02	4.488012568202097777e-03	6.327231510241433377e-01	1.712569342541764073e+00
3.847200000001063245e+02	-3.543813469401044941e-02	6.309140805062589674e-01	1.651342356616349871e+00
3.855600000001064700e+02	-1.453700354599521231e-03	6.535814788036624634e-01	1.629700699556031251e+00
3.864000000001066724e+02	6.776513160446187220e-03	6.051886994330425429e-01	1.604277299517575361e+00
3.872400000001085800e+02	4.203368671357307629e-02	6.145826656392570086e-01	1.655442758003946135e+00
3.880800000001087824e+02	2.613373767468745931e-02	6.520104491995969420e-01	1.695398389151818286e+00
3.889200000001089848e+02	7.793927585070932473e-02	5.936441507953601482e-01	1.671271957343612780e+00
3.897600000001108924e+02	1.120420559357262341e-01	5.716961378536449256e-01	1.586937965047724441e+00
3.906000000001110948e+02	1.269429259220995476e-01	5.609554348214207398e-01	1.620717546508237294e+00
3.914400000001112403e+02	1.192463827825214207e-01	5.594442056138844155e-01	1.631902321436071723e+00
3.922800000001132048e+02	1.374692550783757905e-01	5.826088401240868686e-01	1.587849758571702186e+00
3.931200000001133503e+02	1.252697712936742813e-01	5.782311447417030070e-01	1.612707918901507220e+00
3.939600000001153148e+02	8.000831557008636352e-02	5.541916630857305348e-01	1.669251660140666615e+00
3.948000000001155172e+02	8.720933403899980285e-02	4.929867505252419901e-01	1.641319128724963328e+00
3.956400000001156627e+02	1.356069725918299662e-01	4.310533547706095758e-01	1.586171285189152069e+00
3.964800000001176272e+02	1.621201862034297170e-01	3.216763619231787219e-01	1.549532124428005586e+00
3.973200000001178296e+02	1.079334329822402017e-01	3.726907070142568834e-01	1.504723701740909858e+00
3.981600000001197373e+02	6.933312136724686936e-02	3.972273095365274065e-01	1.546720289322199848e+00
3.990000000001199396e+02	4.129693360798095819e-02	4.130893154099816167e-01	1.611703847018561397e+00
3.998400000001200851e+02	2.754582753405955542e-02	3.260632573712559656e-01	1.682126034651157509e+00
4.006800000001220496e+02	4.149725557068264375e-02	3.175469761320395268e-01	1.699678120781363155e+00
4.015200000001221952e+02	9.286071860508052223e-02	3.210522692717970861e-01	1.617626737093182498e+00
4.023600000001223975e+02	1.131483803503965657e-01	3.493243527781726421e-01	1.609550778013070005e+00
4.032000000001243620e+02	1.212962680323141779e-01	2.908908215343692927e-01	1.566726811442447298e+00
4.040400000001245076e+02	9.115554813468530748e-02	2.695471197724831347e-01	1.562543451635830971e+00
4.048800000001247099e+02	3.853999512352310891e-02	3.382496746430965207e-01	1.604907101923955581e+00
4.057200000001266744e+02	2.215039498379631211e-02	3.869088545377328270e-01	1.646285782539434583e+00
4.065600000001268199e+02	1.314292342293357091e-02	4.065781855805459255e-01	1.688773537417031179e+00
4.074000000001287844e+02	6.633992022950610523e-02	3.616493589480069826e-01	1.746463641634951491e+00
4.082400000001289300e+02	7.430283436144817510e-02	3.675374725637817752e-01	1.726090667758993336e+00
4.090800000001291323e+02	8.410193591545345182e-02	4.039685520384351802e-01	1.756395275183646687e+00
4.099200000001310400e+02	9.576065731945872239e-02	4.565785428092944409e-01	1.794563026912078918e+00
4.107600000001312424e+02	1.102520621376632121e-01	5.317338937771476370e-01	1.760276445803711454e+00
4.116000000001332069e+02	6.985274836033934787e-02	5.647516377005312727e-01	1.742073465867439941e+00
4.124400000001333524e+02	8.599775760151287529e-02	5.857660139074324368e-01	1.730253196309392116e+00
4.132800000001335547e+02	6.158274009029336693e-02	5.475901083132194147e-01	1.764814796742228076e+00
4.141200000001355193e+02	2.400256119098645793e-02	5.636112760408460431e-01	1.701091557110419705e+00
4.149600000001356648e+02	-4.763914626727080298e-02	6.162475929174263678e-01	1.729857405818532756e+00
4.158000000001358103e+02	-3.952774384078055342e-02	5.960709473279688364e-01	1.765891928995678484e+00
4.166400000001377748e+02	-6.217384429890077807e-02	5.998287174510116282e-01	1.756103040070518650e+00
4.174800000001379772e+02	-6.308224956076025070e-02	6.211467206698394472e-01	1.795007463682530613e+00
4.183200000001381227e+02	-7.373403769203432101e-02	6.209128382366476684e-01	1.844337807976567767e+00
4.191600000001400872e+02	-4.810468205962356580e-02	6.644310923992700069e-01	1.789099494319272621e+00
4.200000000001402896e+02	-1.504983700594347829e-02	6.481931014430251103e-01	1.833140146527007852e+00
4.208400000001421972e+02	-4.168888932823977718e-03	6.964586537626553664e-01	1.804155169129446623e+00
4.216800000001423996e+02	-3.698473505499752165e-03	7.123457763546335864e-01	1.808247847953160070e+00
4.225200000001425451e+02	-4.718856732253293162e-02	7.146057671301605518e-01	1.854528267003270336e+00
4.233600000001445096e+02	-6.464474342224713066e-02	7.545886144034918974e-01	1.867751414601921844e+00
4.242000000001446551e+02	-6.047739603661745483e-02	7.909026637445386587e-01	1.840918418054304118e+00
4.250400000001466196e+02	-1.199152699726477589e-01	7.491512396776269789e-01	1.871093459273252435e+00
4.258800000001468220e+02	-2.026921540446931513e-01	7.423458440831925964e-01	1.825829074755895176e+00
4.267200000001469675e+02	-2.208552155070256373e-01	7.805823371081095363e-01	1.763858451792381654e+00
4.275600000001489320e+02	-1.565714905109601984e-01	7.010782861310738134e-01	1.751829324337461635e+00
4.284000000001491344e+02	-1.695737309003253479e-01	6.027784992141737019e-01	1.812627530339514514e+00
4.292400000001492799e+02	-1.309505006895667623e-01	5.974197843414119635e-01	1.804615818746161393e+00
4.300800000001512444e+02	-1.130966728947660760e-01	5.649529030700384258e-01	1.847779065924178621e+00
4.309200000001513899e+02	-1.449827608786482258e-01	5.504476290035742458e-01	1.898134305163347912e+00
4.317600000001515923e+02	-1.687632181982135493e-01	5.158732460139919818e-01	1.869749498053534520e+00
4.326000000001535000e+02	-2.032416971839424991e-01	4.353036745442783184e-01	1.964449503464448465e+00
4.334400000001537023e+02	-1.460018783293783595e-01	3.620236285635136664e-01	1.945468007321209170e+00
4.342800000001556668e+02	-4.530492122791354020e-02	3.185938136498696061e-01	2.074880928276552794e+00
4.351200000001558124e+02	6.659785404472889914e-02	4.585972448604603846e-01	1.933782760444413551e+00
4.359600000001560147e+02	1.371931373557663814e-02	4.772030165323923878e-01	1.991292298431091234e+00
4.368000000001579792e+02	-1.368786947328995418e-02	4.579302482505570593e-01	2.017214231510481515e+00
4.376400000001581247e+02	-3.139186709550186027e-02	4.960108879458033915e-01	2.002748706646394261e+00
4.384800000001600893e+02	-4.021303857056408859e-02	5.958674213658687879e-01	1.861780262815483145e+00
4.393200000001602348e+02	-1.816930457400381671e-01	6.024943275677211441e-01	1.922941597518402990e+00
4.401600000001604371e+02	-2.971456074896782207e-01	7.546587977107512835e-01	1.898582393846708571e+00
4.410000000001623448e+02	-3.484161472338184740e-01	8.549273258585443624e-01	1.894053098118649414e+00
4.418400000001625472e+02	-4.313975606642868610e-01	8.639730369307020430e-01	1.962567007982588541e+00
4.426800000001627495e+02	-4.293937002327407604e-01	8.162083812363434276e-01	1.877581563258166497e+00
4.435200000001646572e+02	-4.456071082307263009e-01	9.350800968616359565e-01	1.861843917056979825e+00
4.443600000001648596e+02	-4.620533228538247772e-01	1.046580225412797605e+00	1.945874834265179487e+00
4.452000000001650051e+02	-5.325706599202156832e-01	1.025382646105365669e+00	1.781233514913930227e+00
4.460400000001669696e+02	-5.569085588480491289e-01	1.086930214326119026e+00	1.727226565440082240e+00
4.468800000001671151e+02	-5.574421063954029254e-01	1.134565619239737311e+00	1.784346467692214722e+00
4.477200000001690796e+02	-5.680228669423375010e-01	1.135038800591641195e+00	1.820940787467944411e+00
4.485600000001692820e+02	-5.126509278207234122e-01	1.147307899741011772e+00	1.817077895686883604e+00
4.494000000001694275e+02	-5.316999900621929287e-01	1.177889058279862233e+00	1.819606204230622026e+00
4.502400000001713920e+02	-5.103957137574005598e-01	1.168298567921746578e+00	1.801445814400994383e+00
4.510800000001715944e+02	-5.825979244763651588e-01	1.172877408020527312e+00	1.868335817936554344e+00
4.519200000001735020e+02	-6.188857953376801779e-01	1.197498143272567761e+00	1.866712047663906304e+00
4.527600000001737044e+02	-6.646350732990695676e-01	1.166537768722152091e+00	1.881602135772264983e+00
4.536000000001738499e+02	-6.865322036489062141e-01	1.199766869597711283e+00	1.923050760600797382e+00
4.544400000001758144e+02	-6.322780405484976773e-01	1.170814318136006449e+00	1.911072343553271713e+00
4.552800000001759599e+02	-6.321760694361207022e-01	1.255027374912820015e+00	1.901616627570366758e+00
4.561200000001761623e+02	-6.508235519004007541e-01	1.247247266496278373e+00	1.881805244087600304e+00
4.569600000001781268e+02	-6.374046630055620888e-01	1.210655872407891076e+00	1.856890725841740863e+00
4.578000000001782723e+02	-5.938692127873939075e-01	1.190879268915449707e+00	1.845169545413997580e+00
4.586400000001784747e+02	-6.059269037966824589e-01	1.176207618882422201e+00	1.765352066887265758e+00
4.594800000001804392e+02	-6.900893163135441988e-01	1.131528499297359769e+00	1.761884226903962736e+00
4.603200000001805847e+02	-6.998723108118419800e-01	1.172532516027927851e+00	1.809417818567082836e+00
4.611600000001825492e+02	-7.215710393771512798e-01	1.251944644285133190e+00	1.847240708537285281e+00
4.620000000001826947e+02	-6.635982097485263465e-01	1.259002436958985172e+00	1.816122588244005298e+00
4.628400000001828971e+02	-6.502842589128923212e-01	1.295964838380379680e+00	1.823205823989076491e+00
4.636800000001848048e+02	-6.379203904739438880e-01	1.353193074062495560e+00	1.883594072408460995e+00
4.645200000001850071e+02	-5.910748590784929979e-01	1.391733814663007385e+00	1.884868669749202752e+00
4.653600000001869716e+02	-5.110778523856434052e-01	1.363800843149368891e+00	1.923611250002590589e+00
4.662000000001871172e+02	-5.275802506659055258e-01	1.406097315492482736e+00	1.891408255230951019e+00
4.670400000001873195e+02	-5.348434503716354982e-01	1.413624375093259333e+00	1.850715485280955308e+00
4.678800000001892840e+02	-5.784109290902424982e-01	1.381940764962071189e+00	1.862934438024373973e+00
4.687200000001894296e+02	-5.807861740234970815e-01	1.412649026833952881e+00	1.860149786861594601e+00
4.695600000001895751e+02	-5.166279440081773533e-01	1.489839315061009195e+00	1.904975584336518368e+00
4.704000000001915396e+02	-5.443562899275635747e-01	1.540829612549400984e+00	1.885205326528905934e+00
4.712400000001917419e+02	-6.323476030559096461e-01	1.522711167673828747e+00	1.841400048654958432e+00
4.720800000001918875e+02	-6.631660769197286198e-01	1.509365922581822783e+00	1.847667537491090251e+00
4.729200000001938520e+02	-6.354963524739215552e-01	1.556742995470143942e+00	1.935427338440243394e+00
4.737600000001940543e+02	-6.154758621690100684e-01	1.588668627365354080e+00	1.981991815859413641e+00
4.746000000001959620e+02	-5.855077654262170750e-01	1.587751822634587695e+00	1.999586537053693158e+00
4.754400000001961644e+02	-5.268186480821693829e-01	1.639686200529435478e+00	1.984986142960542654e+00
4.762800000001963099e+02	-5.237155898814513932e-01	1.630148475538483410e+00	2.032166259856405421e+00
4.771200000001982744e+02	-4.436459998595947418e-01	1.680594898441953644e+00	2.049341583736320693e+00
4.779600000001984199e+02	-4.103525182840632723e-01	1.668295586797097663e+00	2.054675675334330265e+00
4.788000000002003844e+02	-3.556598969975079960e-01	1.618312250057683421e+00	2.115342774158675443e+00
4.796400000002005868e+02	-3.576198762281027066e-01	1.637283350873021348e+00	2.103390161137141057e+00
4.804800000002007323e+02	-3.935160417718565062e-01	1.669304023493277667e+00	2.057098924794882766e+00
4.813200000002026968e+02	-4.005765088774679294e-01	1.656779653053664259e+00	1.998055333785221377e+00
4.821600000002028992e+02	-4.015225393957250200e-01	1.739714439813486946e+00	1.913943462037535959e+00
4.830000000002030447e+02	-3.325011605254054037e-01	1.796237015441667584e+00	1.864871474144559116e+00
4.838400000002050092e+02	-2.943282238806023687e-01	1.768785517136552965e+00	1.912430329669235984e+00
4.846800000002051547e+02	-2.880848102905628205e-01	1.818559262750476524e+00	1.879469168909859711e+00
4.855200000002053571e+02	-2.351124286772375283e-01	1.734374973305542245e+00	1.907944508592097188e+00
4.863600000002072647e+02	-2.225423183309286068e-01	1.692115486660016987e+00	1.938517931868199762e+00
4.872000000002074671e+02	-2.206789550527769039e-01	1.620964445498181750e+00	1.944260070756709924e+00
4.880400000002094316e+02	-1.874395625558837042e-01	1.614664148354271189e+00	1.982714983540793341e+00
4.888800000002095771e+02	-1.911118293393111733e-01	1.684851381499957945e+00	2.082647203363913402e+00
4.897200000002097795e+02	-2.492563596828509531e-01	1.680027530870398689e+00	2.099422312335437635e+00
4.905600000002117440e+02	-3.178186054117745907e-01	1.711902238066989934e+00	2.175391706424740779e+00
4.914000000002118895e+02	-3.243016464596538140e-01	1.751350376014977117e+00	2.150339875948497959e+00
4.922400000002138540e+02	-3.349350059953505321e-01	1.761944864335929228e+00	2.050675123920509879e+00
4.930800000002139996e+02	-2.975332819189716593e-01	1.782999734427894944e+00	2.007375968902637364e+00
4.939200000002142019e+02	-2.611505607272731067e-01	1.753535026589448709e+00	2.009007837989927214e+00
4.947600000002161096e+02	-2.723724608195758345e-01	1.767902030657873436e+00	1.961039888081323124e+00
4.956000000002163119e+02	-2.213804221197898103e-01	1.755513242894910952e+00	1.879792532574203756e+00
4.964400000002165143e+02	-1.966078242985177249e-01	1.783437234010935901e+00	1.858150841562864475e+00
4.972800000002184220e+02	-1.532042747136096450e-01	1.836486990906756489e+00	1.820546718409107090e+00
4.981200000002186243e+02	-1.528479866246181540e-01	1.851154527830757068e+00	1.734048079999800152e+00
4.989600000002187699e+02	-1.473431456278407048e-01	1.900607852708097401e+00	1.725574326488032106e+00
4.998000000002207344e+02	-1.785384211757658213e-01	1.922370728364665826e+00	1.780097585722503206e+00
5.006400000002208799e+02	-1.850263868417768853e-01	1.852791392081365451e+00	1.803312691655743372e+00
5.014800000002228444e+02	-2.676622534252052765e-01	1.820229077543014551e+00	1.853702423081611261e+00
5.023200000002230468e+02	-2.840562777515045489e-01	1.836977875709099539e+00	1.880410313351907226e+00
5.031600000002231923e+02	-2.451853630106540782e-01	1.826867314041587642e+00	1.878494985229515191e+00
5.040000000002251568e+02	-2.077264731270294373e-01	1.803940002802734366e+00	1.876389642394712842e+00
5.048400000002253591e+02	-2.550249083946358741e-01	1.809019096853638597e+00	1.866837596249290021e+00
5.056800000002272668e+02	-3.121930137573793451e-01	1.810411334182802312e+00	1.899088121590905454e+00
5.065200000002274692e+02	-3.216565707348860159e-01	1.843160221060807569e+00	1.980291291814414434e+00
5.073600000002276147e+02	-3.123587443966354127e-01	1.823204694729684494e+00	2.015112764874439133e+00
5.082000000002295792e+02	-3.593657551877447176e-01	1.794603761675572784e+00	2.080641217522469333e+00
5.090400000002297247e+02	-3.288864493810507161e-01	1.788459510818686926e+00	2.112444318123421816e+00
5.098800000002299271e+02	-3.013782776663880836e-01	1.753962950799273113e+00	2.084940575072724567e+00
5.107200000002318916e+02	-3.039938199573901656e-01	1.773421440130920956e+00	2.056684896723195433e+00
5.115600000002320371e+02	-2.868227591016688227e-01	1.728373556024790147e+00	2.044741152377212767e+00
5.124000000002322395e+02	-2.334148839771522099e-01	1.692699922505065624e+00	2.011820705354514516e+00
5.132400000002342040e+02	-2.321128260593472159e-01	1.729339474563742485e+00	2.029206895613222095e+00
5.140800000002343495e+02	-2.324729925585965751e-01	1.748808931684039392e+00	1.974630798063376602e+00
5.149200000002363140e+02	-2.350535125074521281e-01	1.761085300102190221e+00	1.933625232583296105e+00
5.157600000002364595e+02	-2.268736538273471159e-01	1.783027471238413320e+00	1.905204762217632020e+00
5.166000000002366050e+02	-2.373295337911305591e-01	1.796663771554801503e+00	1.957308480234513315e+00
5.174400000002385696e+02	-2.014628717226921162e-01	1.749647097956425146e+00	1.966477315237248114e+00
5.182800000002387151e+02	-1.886461857121661256e-01	1.728742119647935116e+00	1.949339394307010531e+00
5.191200000002406796e+02	-1.630638915023280011e-01	1.744710075372082780e+00	1.887490183607514860e+00
5.199600000002409388e+02	-1.323442920736442874e-01	1.776255644341517392e+00	1.833348859660955510e+00
5.208000000002410843e+02	-2.114750878460315286e-01	1.912577956168699522e+00	1.867094376974946623e+00
5.216400000002430488e+02	-2.507988661468147362e-01	2.023650167913641607e+00	1.746827306524442402e+00
5.224800000002431943e+02	-2.525126765100669801e-01	2.115081406623895433e+00	1.696934607704509990e+00
5.233200000002433399e+02	-2.289089495144035757e-01	2.168659579696260664e+00	1.763015245653918539e+00
5.241600000002453044e+02	-1.972106850835632641e-01	2.158815035770450752e+00	1.908529543260949701e+00
5.250000000002454499e+02	-2.757501514100934026e-01	2.251385932383761279e+00	1.978846231494947094e+00
5.258400000002457091e+02	-3.033840039068574357e-01	2.252391104141547196e+00	1.950592151538881325e+00
5.266800000002476736e+02	-3.316179083763701185e-01	2.345544198719403006e+00	2.172931374105747437e+00
5.275200000002478191e+02	-3.573525867408262613e-01	2.322238648466077748e+00	2.314247859711708877e+00
5.283600000002497836e+02	-3.323845321097988470e-01	2.296179198496819840e+00	2.302336058548005937e+00
5.292000000002499291e+02	-3.849631981831447280e-01	2.287937284469022003e+00	2.211803440745041538e+00
5.300400000002500747e+02	-4.108851176627955626e-01	2.297598159092598458e+00	2.182689979523650514e+00
5.308800000002520392e+02	-3.935864390318633554e-01	2.249466015973498934e+00	2.130486810797771913e+00
5.317200000002521847e+02	-4.185327813622837234e-01	2.291608697952839613e+00	2.126398142197814867e+00
5.325600000002541492e+02	-4.887993467851005081e-01	2.342207826374377078e+00	2.177623102755417150e+00
5.334000000002542947e+02	-5.582315464875962086e-01	2.398534062676850542e+00	2.175032762378493079e+00
5.342400000002545539e+02	-6.327232402043423409e-01	2.347329442122735088e+00	2.103382831413176834e+00
5.350800000002564047e+02	-6.868767631409583574e-01	2.330826774771736609e+00	2.012423861211412923e+00
5.359200000002566640e+02	-7.327847767291778558e-01	2.309538066249261057e+00	1.991155378179064295e+00
5.367600000002568095e+02	-7.281690722023614892e-01	2.305175941492284331e+00	2.026147064034148570e+00
5.376000000002587740e+02	-7.572817020429708501e-01	2.319655373556146927e+00	2.114323018220986228e+00
5.384400000002589195e+02	-7.209949964301017866e-01	2.379847119716851367e+00	2.093872528043672521e+00
5.392800000002590650e+02	-6.573332671723481901e-01	2.373637770441686001e+00	1.974247288624245256e+00
5.401200000002610295e+02	-6.791903159535469525e-01	2.212858501969912961e+00	2.037459922195238082e+00
5.409600000002612887e+02	-7.859181462996247536e-01	2.233208167544146860e+00	2.109229625673122221e+00
5.418000000002631396e+02	-9.498223881049541184e-01	2.015894631021984740e+00	2.121226387325858997e+00
5.426400000002633988e+02	-1.033483531015210621e+00	2.074936119463505868e+00	2.181085512956138395e+00
5.434800000002635443e+02	-9.866504056009741674e-01	2.074634225475556537e+00	2.249961644320503051e+00
5.443200000002655088e+02	-1.085383771085096205e+00	2.158707095424625244e+00	2.313011557495915138e+00
5.451600000002656543e+02	-1.092570020444918022e+00	2.081255660502960403e+00	2.351299775926816160e+00
5.460000000002676188e+02	-1.065477137208011627e+00	1.978885127938355692e+00	2.449598621345792093e+00
5.468400000002677643e+02	-1.109714104613107821e+00	1.979839180724205061e+00	2.416830641894865295e+00
5.476800000002679099e+02	-1.041491147769693759e+00	1.920077744041444934e+00	2.404812654841696151e+00
5.485200000002698744e+02	-9.566076391664859457e-01	1.794648979316181947e+00	2.360514263327281093e+00
5.493600000002700199e+02	-1.052798990199760309e+00	1.837560534725382277e+00	2.389327205405837873e+00
5.502000000002702791e+02	-9.154505365692380270e-01	1.855105690199756907e+00	2.429111666741459175e+00
5.510400000002722436e+02	-9.359289572228121079e-01	1.938609075434162943e+00	2.453429524772468007e+00
5.518800000002723891e+02	-8.970426418349218833e-01	1.931790794773261100e+00	2.396117204633208431e+00
5.527200000002725346e+02	-8.972664632085536329e-01	1.930869107528596862e+00	2.366656944282083508e+00
5.535600000002744991e+02	-9.094800734309215207e-01	1.906372206825895921e+00	2.423845313009088454e+00
5.544000000002746447e+02	-9.237542941143787045e-01	1.956589254043386461e+00	2.477279430497385970e+00
5.552400000002766092e+02	-1.074015027293394375e+00	2.032013008873129856e+00	2.400902234813346858e+00
5.560800000002767547e+02	-1.059854730926545363e+00	2.178801745213924779e+00	2.348375211341952706e+00
5.569200000002770139e+02	-1.082891692398051386e+00	2.239766932872001792e+00	2.248441930349982520e+00
5.577600000002789784e+02	-1.124235380016801233e+00	2.140546411310239261e+00	2.247908386724172480e+00
5.586000000002791239e+02	-1.150753662163372493e+00	2.094451263063498381e+00	2.256980532820741292e+00
5.594400000002810884e+02	-1.029589884964241753e+00	2.045099202141741124e+00	2.272358283758349362e+00
5.602800000002812340e+02	-9.426258124281758910e-01	2.083112503554972683e+00	2.122301903187036043e+00
5.611200000002813795e+02	-9.833750148619749831e-01	2.030451144410862163e+00	2.088743221414672835e+00
5.619600000002833440e+02	-1.230004290662994437e+00	2.060012716413396561e+00	1.976953201115040137e+00
5.628000000002834895e+02	-1.238257921451983767e+00	2.014997491337894964e+00	1.938698341947995951e+00
5.636400000002836350e+02	-1.312962082901963257e+00	2.069020412011441046e+00	1.971972215505640946e+00
5.644800000002855995e+02	-1.262862411766613180e+00	2.182584732119815740e+00	1.876147093228579532e+00
5.653200000002858587e+02	-1.149045192652157210e+00	1.992396983769242125e+00	1.762829251993046187e+00
5.661600000002860043e+02	-1.143965616796177143e+00	1.860778886855959158e+00	1.713117146456853312e+00
5.670000000002879688e+02	-9.280299299780292444e-01	1.752472929226400300e+00	1.751890972339070318e+00
5.678400000002881143e+02	-6.929025804170887426e-01	1.742617486545457117e+00	1.800536646278079633e+00
5.686800000002900788e+02	-6.358934315727793329e-01	1.739016523063309450e+00	1.730157106464400796e+00
5.695200000002902243e+02	-5.114041701819638241e-01	1.698921619217571344e+00	1.683843574665163656e+00
5.703600000002903698e+02	-4.091896657701089568e-01	1.732095311546124616e+00	1.642999848252368222e+00
5.712000000002923343e+02	-3.786083833561034728e-01	1.851890954850706539e+00	1.546493174099633494e+00
5.720400000002925935e+02	-4.117474336360542608e-01	1.943780558376185574e+00	1.535600651041843845e+00
5.728800000002944444e+02	-5.428136533720493428e-01	1.984692223111633957e+00	1.501770917142154715e+00
5.737200000002947036e+02	-5.296601615485622139e-01	1.871484311676732348e+00	1.583821440884870091e+00
5.745600000002948491e+02	-5.121461330739736084e-01	2.053434277619473836e+00	1.613528616459056986e+00
5.754000000002968136e+02	-5.142532396514076787e-01	2.198433645414957560e+00	1.636082140475597635e+00
5.762400000002969591e+02	-5.634432647711066222e-01	2.208236045305277173e+00	1.644935416503053638e+00
5.770800000002971046e+02	-5.985552105005091938e-01	2.236132377630697388e+00	1.640119444169010565e+00
5.779200000002990691e+02	-5.993957338513503652e-01	2.283500295543847702e+00	1.616035137277269662e+00
5.787600000002992147e+02	-6.638433173548382582e-01	2.285038050212594207e+00	1.679749111304165599e+00
5.796000000002994739e+02	-7.555504440805905775e-01	2.219129483634705302e+00	1.731778124812535458e+00
5.804400000003013247e+02	-7.746065462224027698e-01	2.189353208830528530e+00	1.667858204738575711e+00
5.812800000003015839e+02	-6.987225456185770511e-01	2.090345956858804755e+00	1.622277987205914318e+00
5.821200000003035484e+02	-8.091068492033940407e-01	2.154914330134767297e+00	1.574341672637954215e+00
5.829600000003036939e+02	-8.282812256969664944e-01	2.174187138367129180e+00	1.551735341563343029e+00
5.838000000003038394e+02	-7.812651581681679946e-01	2.101651390568894939e+00	1.497983803307939121e+00
5.846400000003058040e+02	-8.684766144545804645e-01	2.180031796499236840e+00	1.490353462194485168e+00
5.854800000003059495e+02	-8.999518421312626693e-01	2.344478241978059430e+00	1.557634613379746735e+00
5.863200000003079140e+02	-8.705338183197263158e-01	2.459879244542117593e+00	1.719339987623346167e+00
5.871600000003080595e+02	-8.185649856278338632e-01	2.536450554203600216e+00	1.836784732184166602e+00
5.880000000003083187e+02	-9.059541579542087497e-01	2.622109090579525237e+00	1.921271108315917298e+00
5.888400000003102832e+02	-8.885684591233808938e-01	2.515045517375473771e+00	2.070217947540603287e+00
5.896800000003104287e+02	-9.169632091994736056e-01	2.396808420803728801e+00	2.177160575794975461e+00
5.905200000003105743e+02	-9.357281642675503441e-01	2.282777115564763815e+00	2.123166553068314588e+00
5.913600000003125388e+02	-8.668835688458083055e-01	2.211659368073644938e+00	1.944026003572124406e+00
5.922000000003126843e+02	-7.487522574106649786e-01	2.100206747917995997e+00	1.849905557084216445e+00
5.930400000003128298e+02	-7.178862664278060635e-01	2.106176929473264181e+00	1.944019956272449390e+00
5.938800000003147943e+02	-7.769784521957470158e-01	2.073506781392672416e+00	1.938674835581727596e+00
5.947200000003149398e+02	-7.748151272225837216e-01	2.111426926373807689e+00	1.886762725921273143e+00
5.955600000003169043e+02	-7.634262084249624492e-01	2.148572299329928548e+00	1.913622433985133764e+00
5.964000000003171635e+02	-7.999233478167206979e-01	2.245595574949462048e+00	1.864873328590994861e+00
5.972400000003173091e+02	-7.996805896275249737e-01	2.297570559410641255e+00	1.872487195965238049e+00
5.980800000003192736e+02	-7.890876417102531404e-01	2.275881322724338851e+00	1.883689678250804800e+00
5.989200000003194191e+02	-8.426169062243378249e-01	2.285315838729068627e+00	1.906770162297884985e+00
5.997600000003213836e+02	-8.108318362779128874e-01	2.351754630370317400e+00	1.898214612460611628e+00
6.006000000003215291e+02	-7.906661871606233127e-01	2.340308789284267554e+00	1.957257625300106163e+00
6.014400000003216746e+02	-8.513422341694457662e-01	2.343201214511151154e+00	1.989533326403847058e+00
6.022800000003236391e+02	-8.600514363196908318e-01	2.322265458251436598e+00	2.019386394915174687e+00
6.031200000003238983e+02	-8.674560012340889470e-01	2.357596080270539574e+00	2.057289895817780323e+00
6.039600000003240439e+02	-8.990656973015234144e-01	2.413711167652982326e+00	2.006842905561170287e+00
6.048000000003260084e+02	-9.040936575716472801e-01	2.380860409190063365e+00	2.063390542239406766e+00
6.056400000003261539e+02	-9.410233748146080712e-01	2.382780793000035757e+00	2.113397495396958536e+00
6.064800000003262994e+02	-9.679867709832280509e-01	2.341097258084551047e+00	2.072470361484626711e+00
6.073200000003282639e+02	-9.522930112650681567e-01	2.388191489728068717e+00	2.049265761244684292e+00
6.081600000003284094e+02	-9.903128078697481795e-01	2.362031600772728446e+00	2.034169939471702104e+00
6.090000000003303740e+02	-1.139166491712774176e+00	2.317931854223201693e+00	2.128481458878652699e+00
6.098400000003305195e+02	-1.210098128731071920e+00	2.324316963945552761e+00	1.998755076756687954e+00
6.106800000003307787e+02	-1.211368996698899192e+00	2.257688058246088314e+00	2.026710527011207130e+00
6.115200000003326295e+02	-1.248504285716975470e+00	2.349291350867075856e+00	1.959300896692535154e+00
6.123600000003328887e+02	-1.266874662773906479e+00	2.481299604557523963e+00	1.853251537919759828e+00
6.132000000003348532e+02	-1.235646858769987810e+00	2.565121485324139528e+00	1.755658973731137662e+00
6.140400000003349987e+02	-1.375793158263173943e+00	2.506375535461262682e+00	1.736468156026278908e+00
6.148800000003351443e+02	-1.383783323902467943e+00	2.516217932711271033e+00	1.776728366177457552e+00
6.157200000003371088e+02	-1.419457311481082007e+00	2.562717962440538955e+00	1.876082772398661946e+00
6.165600000003372543e+02	-1.457960230949649549e+00	2.526265368679043721e+00	1.963266152725134273e+00
6.174000000003375135e+02	-1.389693621799078294e+00	2.515416333808979665e+00	2.006686744176839454e+00
6.182400000003393643e+02	-1.335185173689838356e+00	2.577844448595333127e+00	2.133661193494808650e+00
6.190800000003396235e+02	-1.316987895612016235e+00	2.606662768958456056e+00	2.064606296284376530e+00
6.199200000003397690e+02	-1.364442041817406137e+00	2.633740640396132093e+00	2.092852838867134579e+00
6.207600000003417335e+02	-1.267110565301063696e+00	2.602387932057619757e+00	2.127816245269646966e+00
6.216000000003418791e+02	-1.250287705593757570e+00	2.615294638770555125e+00	2.293262919637015784e+00
6.224400000003438436e+02	-1.281597258110470872e+00	2.630620200425129340e+00	2.275685340512582755e+00
6.232800000003439891e+02	-1.297994437173682458e+00	2.593748996722164080e+00	2.303118965861490786e+00
6.241200000003441346e+02	-1.083809142502051293e+00	2.445500218452145269e+00	2.311417322738353430e+00
6.249600000003460991e+02	-1.084653635205367950e+00	2.426713372169063465e+00	2.297264324267302538e+00
6.258000000003462446e+02	-1.099380209337923242e+00	2.421140106228164779e+00	2.297492550769500319e+00
6.266400000003482091e+02	-1.115076553586045405e+00	2.413665447116074780e+00	2.314690798543796113e+00
6.274800000003484683e+02	-1.120641918912801405e+00	2.404715616002372158e+00	2.302067190167992550e+00
6.283200000003486139e+02	-1.112620558747967614e+00	2.396756726512172087e+00	2.300230816634507125e+00
6.291600000003505784e+02	-1.099773716357118181e+00	2.405460750349408539e+00	2.299791965747080891e+00
6.300000000003507239e+02	-1.109589652559472395e+00	2.394954279650268969e+00	2.303570086055863886e+00
6.308400000003508694e+02	-1.129648380391387930e+00	2.409235061738297823e+00	2.283919079894161097e+00
6.316800000003528339e+02	-1.124822262443186727e+00	2.419767341617289347e+00	2.280907954284053130e+00
6.325200000003529794e+02	-1.124995172801487753e+00	2.434390836383995449e+00	2.264641500160343046e+00
6.333600000003532386e+02	-1.129587784460990285e+00	2.440335403118536473e+00	2.263090858942584216e+00
6.342000000003552032e+02	-1.128670380350444313e+00	2.433004427800569136e+00	2.270856385940777766e+00
6.350400000003553487e+02	-1.190565081463940578e+00	2.440227419783762564e+00	2.255733765123280499e+00
6.358800000003573132e+02	-1.309928128187649810e+00	2.415667740404402242e+00	2.110992699646275561e+00
6.367200000003574587e+02	-1.289165556314269656e+00	2.434207080488020036e+00	2.097126170366774289e+00
6.375600000003576042e+02	-1.319313344210311767e+00	2.480846712405289090e+00	2.036284927621340834e+00
6.384000000003595687e+02	-1.389915564296843042e+00	2.539284334178100178e+00	1.954156095425557460e+00
6.392400000003597142e+02	-1.418912069722795044e+00	2.611271773719984424e+00	2.030290917628190694e+00
6.400800000003616788e+02	-1.422658931706921370e+00	2.608607493913479125e+00	2.089365507725532201e+00
6.409200000003618243e+02	-1.402319420189206189e+00	2.542249322070959217e+00	2.087888871643740263e+00
6.417600000003620835e+02	-1.356095966551063681e+00	2.602562611460607300e+00	2.102596726421327666e+00
6.426000000003639343e+02	-1.272520945274391080e+00	2.686473839462401259e+00	2.078811492021283236e+00
6.434400000003641935e+02	-1.234715131671828781e+00	2.711926835541643932e+00	2.070230558595889558e+00
6.442800000003643390e+02	-1.295015346340721907e+00	2.727998579180577643e+00	2.000156006703833533e+00
6.451200000003663035e+02	-1.344985003807444235e+00	2.709794154134990141e+00	2.139257846510760785e+00
6.459600000003664491e+02	-1.318454206863346245e+00	2.684498095102894499e+00	2.204805561560221339e+00
6.468000000003665946e+02	-1.197614698870863581e+00	2.655414198070936038e+00	2.260108174951174664e+00
6.476400000003685591e+02	-1.285094641124007397e+00	2.516733971273123593e+00	2.093474897210465979e+00
6.484800000003688183e+02	-1.340063462846650344e+00	2.524249204248058653e+00	2.118561769225473235e+00
6.493200000003706691e+02	-1.218346513281717947e+00	2.507040370653376815e+00	2.034395205151717789e+00
6.501600000003709283e+02	-9.807355825562528162e-01	2.397717164667569900e+00	2.128845085722758323e+00
6.510000000003710738e+02	-1.018506747567385240e+00	2.314917080987107134e+00	2.072200944817795154e+00
6.518400000003730383e+02	-1.065057075361930394e+00	2.293075739379810241e+00	2.084454855293791820e+00
6.526800000003731839e+02	-1.016911782386298313e+00	2.230699450311061760e+00	2.164781745723924011e+00
6.535200000003751484e+02	-9.301008221100638407e-01	2.164842841780961535e+00	2.179188691934884403e+00
6.543600000003752939e+02	-8.438462311275132244e-01	2.168106535614838570e+00	2.113777198569315008e+00
6.552000000003754394e+02	-9.869694216472942871e-01	2.195380819185459131e+00	2.237125529019357018e+00
6.560400000003774039e+02	-1.029251727700901675e+00	2.055382545334849098e+00	2.063463433306414352e+00
6.568800000003775494e+02	-1.151910420105222155e+00	1.991416339024185689e+00	1.863504531359547745e+00
6.577200000003778086e+02	-1.206923406235010487e+00	2.063637724862792400e+00	1.750847288574259863e+00
6.585600000003797732e+02	-1.058884332165096032e+00	2.097131063648261851e+00	1.760698786353011025e+00
6.594000000003799187e+02	-1.109672429503893776e+00	2.119737207013363545e+00	1.679184382139823350e+00
6.602400000003800642e+02	-9.944643561222197281e-01	2.127264725388506861e+00	1.585162995934023211e+00
6.610800000003820287e+02	-1.030456128125584403e+00	2.108714445174932894e+00	1.585419546043936645e+00
6.619200000003821742e+02	-9.840578817932144062e-01	2.033822847872905015e+00	1.682141753641225090e+00
6.627600000003841387e+02	-8.761405037096019477e-01	1.970968832548189997e+00	1.614552122261901923e+00
6.636000000003842842e+02	-7.922190691826357378e-01	1.898627080942532741e+00	1.575757915445167967e+00
6.644400000003845435e+02	-8.706998271873193085e-01	2.006915325838606101e+00	1.625130289734154410e+00
6.652800000003865080e+02	-8.474235471426588839e-01	2.113197085995001334e+00	1.714278659085045842e+00
6.661200000003866535e+02	-8.548877091198516798e-01	2.152530364089242809e+00	1.681487764121276207e+00
6.669600000003886180e+02	-9.411846427951527927e-01	2.230558770577984795e+00	1.673800990949429579e+00
6.678000000003887635e+02	-9.082539695171766292e-01	2.261441084539213442e+00	1.702636862415498831e+00
6.686400000003889090e+02	-8.389416235119325771e-01	2.263783592345274265e+00	1.670196917871247022e+00
6.694800000003908735e+02	-7.467368849967016553e-01	2.305572101739231883e+00	1.676264588008734568e+00
6.703200000003910191e+02	-6.919230097154994708e-01	2.326806707662033347e+00	1.751908336088370710e+00
6.711600000003911646e+02	-5.058474651154738488e-01	2.397357969864545524e+00	1.740465338438090370e+00
6.720000000003931291e+02	-5.124930721912566156e-01	2.383656971059394447e+00	1.694295498349408513e+00
6.728400000003933883e+02	-5.392405192081825005e-01	2.326066992178971837e+00	1.592789149003085436e+00
6.736800000003935338e+02	-5.649911520392714159e-01	2.324783597430735149e+00	1.665857228337410234e+00
6.745200000003954983e+02	-6.051457822730521574e-01	2.383279994554221126e+00	1.575271551054009622e+00
6.753600000003956438e+02	-7.068834017774329181e-01	2.254597088440482899e+00	1.595733647989720616e+00
6.762000000003976083e+02	-7.673032627651367177e-01	2.290279559493938688e+00	1.494845691384002251e+00
6.770400000003977539e+02	-8.342148928511029515e-01	2.426291008073076405e+00	1.507438704159441922e+00
6.778800000003978994e+02	-9.047451716216268203e-01	2.463175827752389413e+00	1.598256182832475059e+00
6.787200000003998639e+02	-1.132147807813405516e+00	2.348428048288106140e+00	1.672568222703068930e+00
6.795600000004001231e+02	-1.075988699533632076e+00	2.390982655587540862e+00	1.684395714579344450e+00
6.804000000004019739e+02	-9.259735734689797937e-01	2.425009265517002355e+00	1.711990596907732254e+00
6.812400000004022331e+02	-8.357312386767556944e-01	2.421860469784531400e+00	1.568960647089721938e+00
6.820800000004023786e+02	-7.823407109756668198e-01	2.419691020082866739e+00	1.526528641635820360e+00
6.829200000004043432e+02	-8.888734256881694051e-01	2.269211377935495211e+00	1.554598359832470855e+00
6.837600000004044887e+02	-8.232822581972019105e-01	2.323396778432326837e+00	1.661376225175049237e+00
6.846000000004046342e+02	-7.202293774043188046e-01	2.367650821254123628e+00	1.637778699709198982e+00
6.854400000004065987e+02	-6.499022485889196510e-01	2.397037945054210084e+00	1.597292588201000729e+00
6.862800000004067442e+02	-6.424152957022317700e-01	2.272035722368221489e+00	1.591754123805355192e+00
6.871200000004070034e+02	-6.372418878340851967e-01	2.275037263350063732e+00	1.717822600168202651e+00
6.879600000004088542e+02	-7.343154708779355833e-01	2.143972121187714741e+00	1.807258353549008767e+00
6.888000000004091135e+02	-7.050937572111919405e-01	2.137251425680819494e+00	1.746984746784597142e+00
6.896400000004110780e+02	-6.929461293965050173e-01	2.200471664874704025e+00	1.672181405108641217e+00
6.904800000004112235e+02	-7.149004609662747978e-01	2.257119809996647852e+00	1.712734439001462494e+00
6.913200000004113690e+02	-7.709924840634397869e-01	2.351004829800200202e+00	1.715751895015855233e+00
6.921600000004133335e+02	-7.342954834394319619e-01	2.321065612344387574e+00	1.668774214367543252e+00
6.930000000004134790e+02	-7.433736685037314329e-01	2.289120654260213605e+00	1.658426215038331097e+00
6.938400000004154435e+02	-7.894156095015378849e-01	2.272429328597872278e+00	1.651412851517196412e+00
6.946800000004155891e+02	-8.209275300233703776e-01	2.310495830294357678e+00	1.670477605518656983e+00
6.955200000004158483e+02	-8.064581646388768732e-01	2.308928636244352184e+00	1.739128442706752598e+00
6.963600000004178128e+02	-8.162153290087726942e-01	2.276989387417846178e+00	1.820170362886927240e+00
6.972000000004179583e+02	-7.615226688676982603e-01	2.271216046837960967e+00	1.798654640627611156e+00
6.980400000004181038e+02	-7.087114004521278821e-01	2.303466568688813609e+00	1.778043816000011157e+00
