# Supplementary material for: Real-time single-molecule 3D tracking in E. coli based on cross-entropy minimization
Source: Nat Commun. 2023 Mar 11;14:1336. doi: 10.1038/s41467-023-36879-1 (PMC10008558; doi:10.1038/s41467-023-36879-1)
Supplement: Supplementary file 3 — Source Data [file 41467_2023_36879_MOESM3_ESM.zip › SourceData/Sup_Fig_8_TrajSimulation/Fig_data/20220429_EXP-22-BL9416/txyzN_Simulation.csv]

time [ms]	x[um]		y[um]	z[um]	PhotonCount
0.000000000000000000e+00	-3.013352085558622037e-02	1.019770981343051108e+00	1.799986202889596765e+00	5.100000000000000000e+01
8.400000000001739409e-01	4.026992204940293973e-02	1.010074713238206412e+00	1.940067091308559810e+00	4.000000000000000000e+01
1.680000000000347882e+00	8.065469462052243799e-02	1.069957560133761421e+00	1.970250238463621351e+00	5.100000000000000000e+01
2.520000000000521823e+00	4.077650403479746860e-02	9.598532870515873450e-01	1.900335299679133616e+00	4.900000000000000000e+01
3.360000000000695763e+00	1.129982643814023005e-03	9.897858024913931407e-01	1.930295972972354779e+00	3.700000000000000000e+01
4.200000000000869704e+00	-1.851634698972569326e-02	8.694654574975653194e-01	2.080093384602389239e+00	4.700000000000000000e+01
5.040000000001043645e+00	9.220324472736958488e-02	9.089253570220965361e-01	2.049798624685429616e+00	4.800000000000000000e+01
5.880000000001217586e+00	1.028253202267741112e-01	1.078263614847538188e+00	2.109410329774736859e+00	5.200000000000000000e+01
6.719999999999615170e+00	1.348845992222051995e-02	9.475962905329703423e-01	1.979190757066549233e+00	6.400000000000000000e+01
7.559999999999789111e+00	-5.591237367956745224e-02	9.568832208429149944e-01	1.988962309542672502e+00	5.900000000000000000e+01
8.399999999999963052e+00	3.460203279411677713e-02	9.160144351964523146e-01	1.818655500698005634e+00	6.400000000000000000e+01
9.240000000000136993e+00	6.534508686938669819e-02	9.347864633116772515e-01	1.898275884124993373e+00	4.300000000000000000e+01
1.008000000000031093e+01	3.645191825472282598e-02	9.235050662613175643e-01	1.827727935327851494e+00	4.500000000000000000e+01
1.092000000000048487e+01	6.762105454382918990e-02	9.321473188169316915e-01	1.997216660866893534e+00	4.900000000000000000e+01
1.176000000000065882e+01	7.899816411727453302e-02	8.807300755226528111e-01	1.856891981078122367e+00	5.100000000000000000e+01
1.260000000000083276e+01	1.405338662217524570e-01	9.494402739655886103e-01	1.926812413114695977e+00	4.800000000000000000e+01
1.343999999999923034e+01	9.214560374795352504e-02	9.379411059983198129e-01	1.926850086297755560e+00	4.600000000000000000e+01
1.427999999999940428e+01	9.386281679107157105e-02	9.466213079742762382e-01	1.987091016792158049e+00	5.000000000000000000e+01
1.511999999999957822e+01	5.564219235086471232e-02	9.356517064266227646e-01	1.947447997436035028e+00	5.500000000000000000e+01
1.595999999999975216e+01	3.750457167735829489e-02	9.348391575326614467e-01	1.937816458008743359e+00	6.100000000000000000e+01
1.679999999999992610e+01	1.196223976055409283e-01	9.442199348730889730e-01	2.238264021092200906e+00	5.000000000000000000e+01
1.764000000000010004e+01	6.193105934452650813e-02	9.836844707372797147e-01	2.178737557081090959e+00	4.200000000000000000e+01
1.848000000000027399e+01	4.406595805345936423e-02	9.529712390013918011e-01	2.119188708315247194e+00	4.700000000000000000e+01
1.932000000000044793e+01	8.608143479245557173e-02	1.052436307181801922e+00	2.079786956830184330e+00	4.700000000000000000e+01
2.016000000000062187e+01	8.835444184600056705e-02	1.092320147906674199e+00	2.040397973165233747e+00	7.100000000000000000e+01
2.099999999999901945e+01	1.005386429472280435e-01	9.925501317429136217e-01	2.060838738771900047e+00	5.200000000000000000e+01
2.183999999999919339e+01	1.329303887108333193e-01	1.073345339886675465e+00	1.941192100768397655e+00	4.900000000000000000e+01
2.267999999999936733e+01	1.155042462799337893e-01	1.064579795625832936e+00	2.131488954319775697e+00	7.200000000000000000e+01
2.351999999999954127e+01	1.877980120210102910e-01	1.116191377606373436e+00	1.871778133589222071e+00	3.500000000000000000e+01
2.435999999999971521e+01	2.502746688955418963e-01	1.107842341690983279e+00	1.702112296180769313e+00	4.100000000000000000e+01
2.519999999999988916e+01	2.032213090759561469e-01	1.049637190440780410e+00	1.982414008633153202e+00	3.900000000000000000e+01
2.604000000000006310e+01	1.761042985749874112e-01	1.061732774477527341e+00	1.962607689590572191e+00	5.400000000000000000e+01
2.688000000000023704e+01	9.923023857377528956e-02	1.003525358484188557e+00	2.112777794825181132e+00	4.700000000000000000e+01
2.771999999999863462e+01	7.200475329588387763e-02	1.025092637319638289e+00	2.052981382092808893e+00	6.300000000000000000e+01
2.855999999999880856e+01	4.454465363742978606e-02	9.867331618400083659e-01	2.033174490083250241e+00	4.200000000000000000e+01
2.939999999999898250e+01	9.698668156538259311e-02	1.088576102865570272e+00	2.013388943762961958e+00	4.100000000000000000e+01
3.023999999999915644e+01	8.943647658884754104e-02	1.010537863288648364e+00	2.003577819310675245e+00	4.500000000000000000e+01
3.107999999999933038e+01	8.170990518548465475e-02	1.102726431430100407e+00	2.003747379895856717e+00	4.400000000000000000e+01
3.191999999999950433e+01	3.378709811360237208e-02	1.085096797169395666e+00	1.973998780555997090e+00	5.100000000000000000e+01
3.275999999999967827e+01	1.160281525525405089e-01	1.057420876216376371e+00	1.974314878732913225e+00	5.600000000000000000e+01
3.359999999999985221e+01	8.609806006537507744e-03	1.029697832539052449e+00	1.884704638047241643e+00	5.000000000000000000e+01
3.444000000000002615e+01	1.413139603446711134e-01	1.081995864817334230e+00	2.025122275432412078e+00	4.200000000000000000e+01
3.527999999999842373e+01	7.398366744043113896e-02	1.044151299047864523e+00	1.745514612826243983e+00	5.000000000000000000e+01
3.611999999999859767e+01	1.367152908125650879e-01	1.086331709744140728e+00	1.985827490077313406e+00	5.000000000000000000e+01
3.695999999999877161e+01	1.394572682032497457e-01	1.108437409387326600e+00	2.006345901464817061e+00	4.100000000000000000e+01
3.779999999999894555e+01	1.225854765716980904e-01	1.080490239016389742e+00	1.977020813421879852e+00	4.300000000000000000e+01
3.863999999999911950e+01	1.358765404004529664e-01	1.172658660535486508e+00	2.117825055779763765e+00	4.600000000000000000e+01
3.947999999999929344e+01	1.292808437523531584e-01	1.104669028167428513e+00	2.028757355588386879e+00	4.800000000000000000e+01
4.031999999999946738e+01	1.328490321039865474e-01	1.066010598841270030e+00	2.139760384914858982e+00	4.000000000000000000e+01
4.115999999999964132e+01	1.162139484515359311e-01	1.097204371641218978e+00	2.250862162734053928e+00	3.800000000000000000e+01
4.199999999999981526e+01	1.599645571571333968e-01	1.108896738384070213e+00	2.151850453189906531e+00	4.300000000000000000e+01
4.283999999999821284e+01	1.439596105451781405e-01	1.050232402871374759e+00	2.242758663858351209e+00	4.100000000000000000e+01
4.367999999999838678e+01	1.479223899970198153e-01	1.181881387864756050e+00	2.063725694968197022e+00	4.200000000000000000e+01
4.451999999999856072e+01	1.814049759081939051e-01	1.073902541892771012e+00	2.024534667027041213e+00	4.500000000000000000e+01
4.535999999999873467e+01	1.046246375834706671e-01	1.086159780753699344e+00	2.045079888382033140e+00	4.700000000000000000e+01
4.619999999999890861e+01	1.182427810994287620e-01	1.078792866059723465e+00	1.975600140022186757e+00	4.800000000000000000e+01
4.703999999999908255e+01	2.419685860578314474e-01	1.121533265277897540e+00	2.146236058538571356e+00	5.200000000000000000e+01
4.787999999999925649e+01	2.158375412253196457e-01	1.174721132330971196e+00	2.137040451124208484e+00	4.600000000000000000e+01
4.871999999999943043e+01	1.499835977076323379e-01	1.108590356498067253e+00	2.157877349673980039e+00	4.800000000000000000e+01
4.955999999999782801e+01	2.239430205790160500e-01	1.172853316155073156e+00	2.178744366609118632e+00	4.800000000000000000e+01
5.039999999999800195e+01	2.274626981649142676e-01	1.137450970485873958e+00	1.909533962973587684e+00	4.700000000000000000e+01
5.123999999999817589e+01	2.207239120034975299e-01	1.161993837636151827e+00	1.940390274452579389e+00	4.500000000000000000e+01
5.207999999999834984e+01	2.234611606742669954e-01	1.095976624653942855e+00	2.011196763886698324e+00	5.000000000000000000e+01
5.291999999999852378e+01	2.362269864376187467e-01	1.139861248057504994e+00	2.141953425856987892e+00	4.900000000000000000e+01
5.375999999999869772e+01	2.090819768616428154e-01	1.093638051336474071e+00	2.142730058679652050e+00	4.000000000000000000e+01
5.459999999999887166e+01	2.816381117015106517e-01	1.076666588133796898e+00	1.973431179953833547e+00	5.600000000000000000e+01
5.543999999999904560e+01	1.739552064045177815e-01	1.109122862587779590e+00	2.044000806248592372e+00	4.700000000000000000e+01
5.627999999999921954e+01	1.958891509196780401e-01	1.061452540625202889e+00	2.024586435333633361e+00	5.000000000000000000e+01
5.711999999999761712e+01	2.276192361539395304e-01	1.063423925306019369e+00	2.035212765199194251e+00	4.700000000000000000e+01
5.795999999999779106e+01	1.290689250465257842e-01	1.105432471863480037e+00	2.125876455706468438e+00	5.300000000000000000e+01
5.879999999999796501e+01	1.909230589593814420e-01	1.067640556773214788e+00	2.126526687832217100e+00	4.600000000000000000e+01
5.963999999999813895e+01	1.430349354381300619e-01	1.009532600950459713e+00	2.297242618074646359e+00	4.300000000000000000e+01
6.047999999999831289e+01	2.552723123216192325e-01	1.071222605409166917e+00	2.057907843966315209e+00	5.800000000000000000e+01
6.131999999999848683e+01	2.077458565551168757e-01	1.122183908405837816e+00	2.188555699814634714e+00	5.400000000000000000e+01
6.215999999999866077e+01	2.699319098696515984e-01	1.082246046156592589e+00	2.159275109952635940e+00	4.600000000000000000e+01
6.299999999999883471e+01	3.019050649678235443e-01	1.061644890017066967e+00	2.050159900116657941e+00	4.900000000000000000e+01
6.383999999999900865e+01	1.940824792792025799e-01	9.805467785241132050e-01	2.211186101388352476e+00	6.300000000000000000e+01
6.467999999999918259e+01	1.857543869375787859e-01	9.692043663659463126e-01	2.082283625709888231e+00	4.400000000000000000e+01
6.551999999999935653e+01	2.371617741629157283e-01	1.007557744892771945e+00	2.153404040000507447e+00	5.300000000000000000e+01
6.635999999999953047e+01	1.984172614477814345e-01	9.955733448563626187e-01	2.154595271072882845e+00	5.000000000000000000e+01
6.719999999999970441e+01	2.296891848466469932e-01	1.003763673017360913e+00	2.135779686747799833e+00	4.900000000000000000e+01
6.803999999999987836e+01	2.112292898010276754e-01	9.417863344048575946e-01	2.257016671230776428e+00	5.900000000000000000e+01
6.888000000000005230e+01	2.229249459146129819e-01	9.996359881110128409e-01	2.018188157187260856e+00	3.900000000000000000e+01
6.972000000000022624e+01	2.048697299088848012e-01	9.175199383723150470e-01	2.029220537724094164e+00	5.300000000000000000e+01
7.056000000000040018e+01	2.068010397499467634e-01	9.654236071261248497e-01	1.970285388358655521e+00	4.800000000000000000e+01
7.140000000000235048e+01	1.489447035093697247e-01	9.431768359668476487e-01	2.191287819697230521e+00	4.500000000000000000e+01
7.224000000000252442e+01	2.613536392916248619e-01	1.010765610586708441e+00	2.062343510308001449e+00	3.500000000000000000e+01
7.308000000000269836e+01	2.234988498392351253e-01	9.783605119967008212e-01	2.063539692485937938e+00	4.900000000000000000e+01
7.392000000000287230e+01	1.653765737403914138e-01	9.559497390112682291e-01	2.144747551333827218e+00	5.000000000000000000e+01
7.476000000000304624e+01	2.268759778021785245e-01	9.836375468538864908e-01	2.415926845076296736e+00	4.900000000000000000e+01
7.560000000000322018e+01	2.081517020731105116e-01	1.011516616404330327e+00	2.097229707890569284e+00	5.300000000000000000e+01
7.644000000000339412e+01	1.591094026465077749e-01	9.994970067852807505e-01	2.118594671717668909e+00	4.100000000000000000e+01
7.728000000000356806e+01	1.795668380430379407e-01	9.675157530929962002e-01	2.179941463794288214e+00	4.200000000000000000e+01
7.812000000000374200e+01	1.092575197512628410e-01	9.352928599684262601e-01	2.101289520782651188e+00	3.900000000000000000e+01
7.896000000000391594e+01	8.866570630439371548e-02	9.327985628932069506e-01	1.972588315377512558e+00	4.500000000000000000e+01
7.980000000000408988e+01	1.076102534568953301e-01	9.705479580703318954e-01	2.103868481279350888e+00	4.800000000000000000e+01
8.064000000000426382e+01	1.162429891331913934e-01	9.884075751125760423e-01	2.145020459272617419e+00	5.800000000000000000e+01
8.148000000000443777e+01	6.484949821894052391e-02	9.162375763443124654e-01	2.106040640881405857e+00	5.100000000000000000e+01
8.232000000000461171e+01	7.318235676549407487e-02	1.014347023608322296e+00	2.037032862647063958e+00	5.600000000000000000e+01
8.316000000000478565e+01	7.113129121889556761e-02	9.629134483068919614e-01	2.058212656224245762e+00	3.900000000000000000e+01
8.400000000000495959e+01	5.893937221483349503e-02	9.909877763750445379e-01	2.219586947572470770e+00	5.200000000000000000e+01
8.484000000000513353e+01	8.690257999103662145e-02	8.989906008521831859e-01	2.010866625800481255e+00	3.600000000000000000e+01
8.568000000000530747e+01	6.491972845843931028e-02	9.468617939440993059e-01	2.042158752526955556e+00	4.400000000000000000e+01
8.652000000000548141e+01	1.224860495111701059e-01	9.845764698505790058e-01	1.943289959954776380e+00	6.000000000000000000e+01
8.736000000000565535e+01	6.000747111373016390e-02	1.072395983340560965e+00	1.994141073158725241e+00	4.900000000000000000e+01
8.820000000000582929e+01	1.272015026936744453e-01	1.009763180695095297e+00	2.024870532099340537e+00	4.400000000000000000e+01
8.904000000000600323e+01	6.412459351957638942e-02	9.866747018018577897e-01	1.975528585282988692e+00	4.800000000000000000e+01
8.988000000000795353e+01	1.207037184529559798e-01	1.053482060540280818e+00	1.786627754532247536e+00	3.600000000000000000e+01
9.072000000000812747e+01	4.742735211441673204e-02	9.800488472046006150e-01	1.997702643625025809e+00	4.500000000000000000e+01
9.156000000000830141e+01	1.241838372871783419e-01	8.868514613500196875e-01	1.928377390493697385e+00	5.200000000000000000e+01
9.240000000000847535e+01	1.012652747776060930e-01	9.536761802888528150e-01	1.968723803365361569e+00	3.500000000000000000e+01
9.324000000000864929e+01	-6.190891507380181374e-02	8.604613153136909665e-01	1.998931010450692325e+00	3.900000000000000000e+01
9.408000000000882324e+01	8.485403402831089015e-02	9.373167089523319895e-01	2.019000874250548083e+00	4.400000000000000000e+01
9.492000000000899718e+01	8.168686532969778036e-02	1.004676628666154370e+00	1.918708386442409486e+00	5.500000000000000000e+01
9.576000000000917112e+01	2.877537114557375889e-02	9.220975300448785994e-01	1.928284448103215309e+00	5.200000000000000000e+01
9.660000000000934506e+01	2.592510521736239928e-02	8.293077669980705169e-01	2.067772795968793265e+00	4.400000000000000000e+01
9.744000000000951900e+01	2.293631224311586461e-02	9.667561410214248196e-01	2.057241611258481928e+00	3.700000000000000000e+01
9.828000000000969294e+01	9.997438480740426792e-02	9.443250228370408950e-01	1.926765125152374303e+00	5.600000000000000000e+01
9.912000000000986688e+01	6.733354766456080449e-03	8.919994120175105401e-01	2.056068194184922149e+00	4.800000000000000000e+01
9.996000000001004082e+01	1.285986500696794169e-02	1.029668885973138659e+00	2.025295678344104733e+00	4.700000000000000000e+01
1.008000000000102148e+02	3.837148024681823894e-02	9.073080918087041979e-01	1.914776184653970814e+00	5.000000000000000000e+01
1.016400000000103887e+02	3.352862097300845362e-02	9.453138163597573085e-01	1.994375929098656908e+00	4.600000000000000000e+01
1.024800000000105626e+02	4.887556360622826584e-02	9.837147363882267070e-01	2.113985761940434305e+00	5.000000000000000000e+01
1.033200000000107366e+02	4.557023990134971732e-03	9.522819889626259471e-01	2.023686268437546953e+00	4.100000000000000000e+01
1.041600000000109105e+02	1.023726301981324818e-02	9.411213601994968814e-01	2.073416773339257890e+00	5.200000000000000000e+01
1.050000000000110845e+02	5.932208911815718862e-03	8.900586371514218609e-01	2.193161205793070057e+00	3.600000000000000000e+01
1.058400000000112584e+02	1.521738662587539433e-03	9.388903971220365907e-01	2.113036608723360743e+00	3.600000000000000000e+01
1.066800000000114323e+02	-2.291344923084173354e-02	9.479310403665804907e-01	2.283014575260295054e+00	3.600000000000000000e+01
1.075200000000133826e+02	-3.732078776602176101e-02	9.172287282168469780e-01	2.012906121370320989e+00	5.100000000000000000e+01
1.083600000000135566e+02	-2.167447174528436271e-02	9.469249408327590212e-01	1.962995127402338280e+00	5.200000000000000000e+01
1.092000000000137305e+02	-1.763235910849945687e-01	8.365372170396294660e-01	2.063199949271851352e+00	5.100000000000000000e+01
1.100400000000139045e+02	-3.140606047777123183e-02	9.757118343463382359e-01	2.113505822324305949e+00	5.100000000000000000e+01
1.108800000000140784e+02	-7.669339382878699596e-02	9.043598455467687369e-01	2.123792714575298834e+00	4.500000000000000000e+01
1.117200000000142524e+02	-3.244635566921977993e-02	9.829931757016021621e-01	2.213798008502282588e+00	5.100000000000000000e+01
1.125600000000144263e+02	-5.876190051187448610e-02	9.819902137218619043e-01	2.033735990036675378e+00	4.800000000000000000e+01
1.134000000000146002e+02	-9.499513079817367700e-02	9.412135176731486474e-01	2.013487536634131381e+00	5.800000000000000000e+01
1.142400000000147742e+02	-1.007787643116790227e-01	9.506439834480219231e-01	1.883139197282474031e+00	4.600000000000000000e+01
1.150800000000149481e+02	7.376959768474257439e-02	8.701625407525326317e-01	1.712950388391830003e+00	4.200000000000000000e+01
1.159200000000151221e+02	3.851223469189832271e-02	9.897030675072540085e-01	1.982949605568565810e+00	5.300000000000000000e+01
1.167600000000152960e+02	-5.620906977090791429e-02	9.891428890050004696e-01	1.882798327306760333e+00	5.000000000000000000e+01
1.176000000000154699e+02	9.793715364945918683e-03	9.486221394139126017e-01	2.112623197709804668e+00	4.600000000000000000e+01
1.184400000000156439e+02	1.656623368729183768e-02	9.284674140140742882e-01	2.112309054380785422e+00	4.600000000000000000e+01
1.192800000000158178e+02	6.392847472860674340e-02	1.058328275067720758e+00	2.031702943576158660e+00	7.000000000000000000e+01
1.201200000000159918e+02	1.562112542895352204e-03	1.068222758027325359e+00	2.031145366230155513e+00	3.300000000000000000e+01
1.209600000000161657e+02	1.893079539911184453e-02	9.185474826783220914e-01	2.010350450070133910e+00	6.400000000000000000e+01
1.218000000000163396e+02	-5.369205631558705144e-02	1.018896609500581363e+00	2.169358219239209351e+00	5.400000000000000000e+01
1.226400000000165136e+02	-6.247468568215795541e-03	1.018544122134535490e+00	2.068417323581782874e+00	4.200000000000000000e+01
1.234800000000166875e+02	-2.868885725132156242e-02	9.077084638460263255e-01	2.007423406366968255e+00	5.500000000000000000e+01
1.243200000000168615e+02	-2.115660616966515487e-02	8.868588702560677994e-01	2.026387843257593246e+00	4.300000000000000000e+01
1.251600000000170354e+02	-3.763506396107848574e-03	9.159864206501794337e-01	1.935587284906118644e+00	5.100000000000000000e+01
1.260000000000154330e+02	-4.666362371323991287e-02	9.852203306466436050e-01	1.884847791235062520e+00	4.700000000000000000e+01
1.268400000000156069e+02	5.033515880105991075e-02	1.064422073878950048e+00	2.023955888534488157e+00	4.600000000000000000e+01
1.276800000000157809e+02	-7.227296274931431508e-02	9.234119863499672398e-01	2.063049212443777147e+00	5.200000000000000000e+01
1.285200000000159548e+02	-6.462262035269907001e-02	9.927942781350328483e-01	2.052403109289005823e+00	3.900000000000000000e+01
1.293600000000143382e+02	-6.691034675343396874e-03	9.125312836158682162e-01	1.981861357155754400e+00	4.800000000000000000e+01
1.302000000000145405e+02	-3.860004416080017875e-02	9.720461321529612064e-01	1.891411181505961547e+00	4.200000000000000000e+01
1.310400000000146861e+02	9.405504279770826592e-03	1.001656376803612636e+00	1.960915712919899967e+00	5.300000000000000000e+01
1.318800000000130979e+02	-7.254322473797859827e-02	1.041798226047244924e+00	2.000547657717220762e+00	3.600000000000000000e+01
1.327200000000132718e+02	-5.474375516419967280e-02	9.220354162698995992e-01	2.200346407164014195e+00	4.900000000000000000e+01
1.335600000000134457e+02	-4.687797177536224408e-02	7.624606316482005486e-01	2.550065737801154864e+00	6.000000000000000000e+01
1.344000000000136197e+02	-7.895912831007304011e-02	1.002989375233755975e+00	2.089724223149718618e+00	6.100000000000000000e+01
1.352400000000120031e+02	-8.058963869668085700e-02	9.935619771154522439e-01	2.179330935943312841e+00	4.400000000000000000e+01
1.360800000000122054e+02	-4.210599529466863694e-02	9.648010873166552592e-01	1.998836899994010263e+00	4.400000000000000000e+01
1.369200000000123509e+02	-1.039803622188565230e-01	9.565685204696114941e-01	2.228233781838094618e+00	3.700000000000000000e+01
1.377600000000125533e+02	2.429305693759425608e-02	9.585004780708898942e-01	2.397551603425669864e+00	4.100000000000000000e+01
1.386000000000109367e+02	1.286882005791391975e-02	1.100300628489631727e+00	1.996736689064710468e+00	3.700000000000000000e+01
1.394400000000111106e+02	-3.822051350419536364e-02	1.032199341612238808e+00	1.925932238937212659e+00	5.100000000000000000e+01
1.402800000000112846e+02	-1.880359698574323932e-02	1.013630992874314796e+00	1.965020891036638684e+00	6.000000000000000000e+01
1.411200000000096679e+02	-7.892891210276857528e-02	9.749427212732888481e-01	2.084048677648473014e+00	4.600000000000000000e+01
1.419600000000098703e+02	1.102837956857772791e-02	1.005916615934728364e+00	1.913016499876802445e+00	5.900000000000000000e+01
1.428000000000100158e+02	-5.904800039476516132e-02	1.016545804713187451e+00	1.881778673128940538e+00	6.500000000000000000e+01
1.436400000000102182e+02	-4.924556160268563076e-02	9.266774620922849648e-01	1.940422965466702676e+00	5.600000000000000000e+01
1.444800000000086015e+02	8.027921826130089700e-02	1.056509704911812397e+00	1.968998714295852714e+00	6.100000000000000000e+01
1.453200000000087755e+02	-5.015979203445861817e-02	9.161827308859440411e-01	2.107666777645770040e+00	5.200000000000000000e+01
1.461600000000089494e+02	-1.203985540858358572e-01	9.957099600082991442e-01	2.166190760667719761e+00	4.400000000000000000e+01
1.470000000000073328e+02	6.939140861342692201e-02	9.451490810781814078e-01	2.024649659878342778e+00	4.400000000000000000e+01
1.478400000000075352e+02	-6.096473361421800991e-02	9.145926206844600115e-01	2.023035293828995496e+00	5.500000000000000000e+01
1.486800000000076807e+02	-8.102711333867276822e-02	9.035926779570826461e-01	2.031423486349387186e+00	4.800000000000000000e+01
1.495200000000078830e+02	-2.076989183842278472e-02	9.323455381733505298e-01	2.280112421922926291e+00	5.200000000000000000e+01
1.503600000000062664e+02	-6.353222122585083093e-05	9.415768986428613152e-01	2.058854631470017793e+00	4.900000000000000000e+01
1.512000000000064404e+02	5.129736293113047046e-02	9.111971354598842332e-01	1.987654787857300764e+00	5.100000000000000000e+01
1.520400000000066143e+02	8.329851032615374906e-02	9.104938816916530175e-01	2.126401734065589189e+00	5.400000000000000000e+01
1.528800000000049977e+02	1.555192853059694791e-02	9.090671784191090010e-01	2.055064510905708186e+00	5.400000000000000000e+01
1.537200000000052000e+02	5.741155789809083282e-02	8.971845731111607325e-01	2.063711132088805300e+00	5.400000000000000000e+01
1.545600000000053456e+02	1.289893818509799672e-01	7.951015456028593942e-01	1.972377981909660072e+00	5.500000000000000000e+01
1.554000000000055479e+02	4.473076901782566464e-04	8.828563189599148986e-01	1.951018793613668700e+00	6.000000000000000000e+01
1.562400000000039313e+02	-8.343330395043081077e-03	8.606063832780439515e-01	2.189654468318205982e+00	4.700000000000000000e+01
1.570800000000041052e+02	1.249529504598529545e-02	8.781151622984354477e-01	2.148190379180968002e+00	5.500000000000000000e+01
1.579200000000042792e+02	1.269859536260815533e-02	8.457039644369623854e-01	2.026703168482184569e+00	5.200000000000000000e+01
1.587600000000026625e+02	-2.764227072465806276e-02	8.429751092091775089e-01	2.085457186244258132e+00	3.900000000000000000e+01
1.596000000000028649e+02	-1.186694894828117658e-01	8.602491117503348050e-01	2.044387834886327582e+00	3.300000000000000000e+01
1.604400000000030104e+02	-4.970162630974981482e-02	9.478989228677046075e-01	1.953381906767091003e+00	4.700000000000000000e+01
1.612800000000032128e+02	-1.305024926546376474e-01	8.357714955090285169e-01	2.142478249054248884e+00	5.000000000000000000e+01
1.621200000000015962e+02	-5.100606319236777181e-02	1.043799066864730118e+00	1.951653018884169200e+00	5.400000000000000000e+01
1.629600000000017701e+02	6.883308660564153858e-02	9.823265294473523257e-01	2.200778096107000703e+00	5.300000000000000000e+01
1.638000000000019440e+02	-3.096265186433158276e-02	9.715557350739827402e-01	2.019757006626179408e+00	4.300000000000000000e+01
1.646400000000003274e+02	7.956318997540047511e-02	1.021090820268598431e+00	2.078953864420615361e+00	4.100000000000000000e+01
1.654800000000005298e+02	1.000609263126873150e-01	1.020691391725237818e+00	2.158309323428522220e+00	5.200000000000000000e+01
1.663200000000006753e+02	4.061476412397084512e-02	9.902766253638848326e-01	2.267720003191586287e+00	4.200000000000000000e+01
1.671600000000008777e+02	-2.893771891114079245e-02	9.698691618769227363e-01	2.117389378949481316e+00	4.900000000000000000e+01
1.679999999999992610e+02	-9.888336044563868221e-02	1.009207826909413352e+00	1.957413351810786128e+00	4.400000000000000000e+01
1.688399999999994350e+02	-2.908324598977895734e-02	8.781605236310212614e-01	2.267536109080510620e+00	5.400000000000000000e+01
1.696799999999996089e+02	-4.962422891769383698e-02	8.671015586577162093e-01	2.357503854181324687e+00	4.200000000000000000e+01
1.705199999999997829e+02	-1.201318607675509187e-01	9.261789536246732846e-01	1.927360399691001147e+00	5.000000000000000000e+01
1.713599999999981947e+02	-6.028444937603689296e-02	9.052769409885890184e-01	2.157396828513367115e+00	4.200000000000000000e+01
1.721999999999983402e+02	-6.057406255642384246e-02	9.539792542879578230e-01	1.957397970627757555e+00	5.100000000000000000e+01
1.730399999999985425e+02	-9.089893438814952709e-02	8.830382901350131153e-01	2.117424540826026824e+00	4.600000000000000000e+01
1.738799999999969259e+02	1.488891672502154762e-01	9.721392381543356720e-01	1.957396313200354676e+00	4.100000000000000000e+01
1.747199999999970998e+02	1.941906208222310762e-02	8.709982893700167761e-01	1.817514656537960072e+00	4.200000000000000000e+01
1.755599999999972738e+02	3.985608265139750639e-02	9.294320016122624706e-01	2.208014273738182709e+00	5.500000000000000000e+01
1.763999999999974477e+02	3.043824310633884075e-02	9.475335068641699277e-01	1.958702255522581925e+00	4.800000000000000000e+01
1.772399999999958595e+02	-4.844555108146405414e-02	9.250702996526392052e-01	2.049391232390800788e+00	4.600000000000000000e+01
1.780799999999960050e+02	5.267681290342730166e-02	9.121835775884942210e-01	2.070011814642850112e+00	5.300000000000000000e+01
1.789199999999962074e+02	4.341136906616930441e-02	1.039019534033261527e+00	2.230815260597505567e+00	4.200000000000000000e+01
1.797599999999945908e+02	-1.569069407192145438e-01	9.351531436788255158e-01	1.841162463567448171e+00	4.500000000000000000e+01
1.805999999999947647e+02	-1.087520271724859849e-01	8.512038846040541618e-01	2.081906363050820108e+00	5.000000000000000000e+01
1.814399999999949387e+02	-1.523514063383792916e-01	9.385033367561673723e-01	2.182530128710118422e+00	4.900000000000000000e+01
1.822799999999951126e+02	-3.874938706277532563e-01	1.048362777572462434e+00	2.072666879736001722e+00	4.400000000000000000e+01
1.831199999999935244e+02	-2.433464967611103091e-01	9.990988361381100136e-01	2.243514866832623245e+00	3.400000000000000000e+01
1.839599999999936699e+02	-2.683979467696892551e-01	8.584874741989035885e-01	2.306304336476911576e+00	4.200000000000000000e+01
1.847999999999938723e+02	-2.325058483691927746e-01	7.855081815703424120e-01	2.319292642068960131e+00	4.300000000000000000e+01
1.856399999999922557e+02	-1.658350767334884901e-01	6.817472727903952645e-01	2.151307081668096810e+00	4.300000000000000000e+01
1.864799999999924296e+02	-8.712704458066390656e-02	7.481200864786432536e-01	2.212316988418220109e+00	4.000000000000000000e+01
1.873199999999926035e+02	1.141546928352236978e-01	7.854740882704147609e-01	2.293711603450844905e+00	5.100000000000000000e+01
1.881599999999927775e+02	-1.512582535348281076e-01	9.421168753489431724e-01	2.296597431146270463e+00	3.500000000000000000e+01
1.889999999999911893e+02	3.353302461955390279e-01	5.478467458647278132e-01	2.339383285840824112e+00	2.700000000000000000e+01
1.898399999999913348e+02	3.330320016069796552e-01	5.727410833341854968e-01	2.391959969476690873e+00	3.400000000000000000e+01
1.906799999999915372e+02	3.706066674768661029e-01	6.144401001364974135e-01	2.505926666916113543e+00	3.700000000000000000e+01
1.915199999999916827e+02	3.792248764185865983e-01	4.657256742466285848e-01	2.441092658504978807e+00	4.300000000000000000e+01
1.923599999999900945e+02	3.871540407310323784e-01	7.208406841918020280e-01	2.446064967736639506e+00	4.000000000000000000e+01
1.931999999999902684e+02	3.244452161575986926e-01	6.367009741781398668e-01	2.521024334833462444e+00	4.400000000000000000e+01
1.940399999999904423e+02	4.625276004858382972e-01	6.415590125717290926e-01	2.446335130274040814e+00	3.100000000000000000e+01
1.948799999999888541e+02	3.827721440829779387e-01	7.369260943674318387e-01	2.460775185616801863e+00	3.200000000000000000e+01
1.957199999999889997e+02	4.120788710073562955e-01	6.527278446698576708e-01	2.445401505927502050e+00	3.600000000000000000e+01
1.965599999999892020e+02	4.804834412750575989e-01	9.095659004087747190e-01	2.549989195520125485e+00	4.200000000000000000e+01
1.973999999999893475e+02	2.789546122369923609e-01	7.574525207047307918e-01	2.534253194938981935e+00	5.300000000000000000e+01
1.982399999999877593e+02	2.461551386681948284e-01	6.746456903898456758e-01	2.468366236002795144e+00	4.500000000000000000e+01
1.990799999999879333e+02	2.630039533353012438e-01	6.516761934478678686e-01	2.371869013594746889e+00	4.100000000000000000e+01
1.999199999999881072e+02	3.009014432937461292e-01	6.277093081024196497e-01	2.334701080897322534e+00	4.800000000000000000e+01
2.007599999999865190e+02	2.987707276112918087e-01	6.120948409964546144e-01	2.136807318290839586e+00	4.900000000000000000e+01
2.015999999999866645e+02	2.959702244370440161e-01	5.254112647122883839e-01	2.248969392698024983e+00	3.800000000000000000e+01
2.024399999999868669e+02	4.139575255854596181e-01	5.385916169884434890e-01	2.131959959789303749e+00	4.000000000000000000e+01
2.032799999999870124e+02	2.406645577907689237e-01	5.725508538441079764e-01	2.145501659014008133e+00	4.600000000000000000e+01
2.041199999999854242e+02	4.182696386880292438e-01	5.456343119975687328e-01	2.308625758918268822e+00	4.200000000000000000e+01
2.049599999999855982e+02	4.867810500727765000e-01	4.985324410697035136e-01	2.362069987029269846e+00	3.500000000000000000e+01
2.057999999999857721e+02	4.765075020861784250e-01	5.919239612333538902e-01	2.345967689686645929e+00	4.000000000000000000e+01
2.066399999999841839e+02	4.458501673293810974e-01	6.754907408048923534e-01	2.229854774787499938e+00	3.200000000000000000e+01
2.074799999999843294e+02	3.839985086442079809e-01	7.189789648256292853e-01	2.273399430718784586e+00	4.300000000000000000e+01
2.083199999999845318e+02	4.032250779737906465e-01	6.837286563956339602e-01	2.256319699712350246e+00	4.200000000000000000e+01
2.091599999999846773e+02	4.227168608900688795e-01	6.390227749610004615e-01	2.228172325534851783e+00	4.000000000000000000e+01
2.099999999999830891e+02	2.013020971353950139e-01	6.549678522030137895e-01	2.329509689911734238e+00	4.900000000000000000e+01
2.108399999999832630e+02	1.682334231268007019e-01	9.015820333686709320e-01	2.361162514003082524e+00	4.500000000000000000e+01
2.116799999999834370e+02	2.940722620921399910e-01	7.792215437288811941e-01	2.292756947553500790e+00	4.200000000000000000e+01
2.125199999999818488e+02	2.505789721115415092e-01	7.658449076222355600e-01	2.244906547017458287e+00	4.600000000000000000e+01
2.133599999999819943e+02	3.172703462862714874e-01	7.317648695169352013e-01	2.087053790379224338e+00	2.800000000000000000e+01
2.141999999999821966e+02	3.033830536252510868e-01	6.871476862648584483e-01	2.289373213376324045e+00	5.700000000000000000e+01
2.150399999999823422e+02	2.489405002680674106e-01	7.322888373115328253e-01	2.291868612509315728e+00	3.700000000000000000e+01
2.158799999999807540e+02	1.932850731417435908e-01	6.168325654775378419e-01	2.053714510317220743e+00	5.300000000000000000e+01
2.167199999999809279e+02	2.574938199782767501e-01	5.096956992203993675e-01	2.085575838164237528e+00	5.100000000000000000e+01
2.175599999999811018e+02	1.404946109001719845e-01	6.019201362911251740e-01	2.187545445208836092e+00	4.800000000000000000e+01
2.183999999999795136e+02	1.728517876561680711e-01	4.642883997376299199e-01	2.179895472132415524e+00	4.600000000000000000e+01
2.192399999999796592e+02	2.530914372017985595e-02	5.467576793978629057e-01	2.052028259386219133e+00	4.900000000000000000e+01
2.200799999999798615e+02	1.895466845007436063e-01	4.590033000717059775e-01	2.014264030376061942e+00	4.700000000000000000e+01
2.209199999999800070e+02	1.151810600165286691e-01	4.603074828026244569e-01	2.066538113393339149e+00	5.900000000000000000e+01
2.217599999999784188e+02	4.155873314736670959e-02	4.801949543974822765e-01	2.068340956264548058e+00	4.100000000000000000e+01
2.225999999999785928e+02	1.895788679911526997e-01	4.683485764791225359e-01	2.209848422815654967e+00	4.100000000000000000e+01
2.234399999999787667e+02	-2.682095329702797841e-03	4.959355095678809056e-01	2.331235411417893033e+00	4.700000000000000000e+01
2.242799999999789407e+02	9.452385704243358722e-02	5.064747274309633340e-01	2.042583781043846081e+00	5.400000000000000000e+01
2.251199999999773240e+02	5.116368368043344023e-02	5.090926688682799739e-01	2.013922295136432172e+00	4.700000000000000000e+01
2.259599999999775264e+02	1.364540901064771605e-01	6.435075774510530255e-01	2.015106730519999445e+00	3.700000000000000000e+01
2.267999999999776719e+02	6.859720283879737479e-02	6.080393545277045231e-01	2.095910309564884333e+00	5.200000000000000000e+01
2.276399999999760837e+02	4.768428876477353445e-02	5.922514978122546125e-01	2.056489743609963394e+00	5.300000000000000000e+01
2.284799999999762576e+02	4.348120995198417188e-02	6.781134520580348601e-01	2.126654673283700614e+00	5.600000000000000000e+01
2.293199999999764316e+02	-6.305119939548230190e-02	6.657942128772602608e-01	1.976167477779587456e+00	4.900000000000000000e+01
2.301599999999766055e+02	1.960037383635495137e-02	5.943700513801074559e-01	1.945268018140576816e+00	3.600000000000000000e+01
2.309999999999749889e+02	-2.863367527933045539e-02	6.259409822957004987e-01	1.964362719038998950e+00	4.000000000000000000e+01
2.318399999999751913e+02	-1.698091076436895538e-02	4.949713472403153292e-01	2.133437744506716971e+00	3.900000000000000000e+01
2.326799999999753368e+02	7.487293186740133499e-02	5.711584451494462478e-01	1.952643418968784239e+00	4.700000000000000000e+01
2.335199999999737486e+02	-2.627137473599698396e-03	4.470310501864649400e-01	2.041559796476933197e+00	5.100000000000000000e+01
2.343599999999739225e+02	5.792254722043656961e-02	4.527261667779652887e-01	1.990844299243709647e+00	4.000000000000000000e+01
2.351999999999740965e+02	-1.021540068989649080e-01	3.663528021032373960e-01	1.940141581661416481e+00	3.900000000000000000e+01
2.360399999999742704e+02	-8.141492650335922787e-02	2.682049120967465727e-01	2.059768179645045105e+00	3.400000000000000000e+01
2.368799999999726538e+02	-5.918262928505361314e-02	5.095346381761310939e-01	1.670025857541864944e+00	4.200000000000000000e+01
2.377199999999728561e+02	-1.622492772472220943e-02	3.924540967065069941e-01	1.830158626492414786e+00	5.000000000000000000e+01
2.385599999999730016e+02	9.800727022520454301e-02	4.657785782630596838e-01	1.989909638233936073e+00	4.400000000000000000e+01
2.393999999999714134e+02	3.228082269388318076e-02	4.300043578990316862e-01	2.049575569578141465e+00	4.300000000000000000e+01
2.402399999999715874e+02	1.499817806963154102e-02	5.168451927729755813e-01	2.249409248016812857e+00	4.400000000000000000e+01
2.410799999999717613e+02	-9.256300156238418675e-02	5.452409267493962819e-01	2.068926688873132580e+00	4.100000000000000000e+01
2.419199999999719353e+02	-2.113988584849958371e-02	3.839452977733580630e-01	1.947836500278270710e+00	3.000000000000000000e+01
2.427599999999703186e+02	-1.704825126852287931e-01	4.520920486672058702e-01	1.956598853142642147e+00	5.800000000000000000e+01
2.435999999999705210e+02	1.153842578072638084e-02	4.301509061453320237e-01	2.035900560830326000e+00	5.300000000000000000e+01
2.444399999999706665e+02	2.414623948624649089e-02	5.984041365282137814e-01	1.766078444490802202e+00	4.200000000000000000e+01
2.452799999999708689e+02	-4.663165951794788315e-03	7.298136959037609950e-01	1.995780581866704262e+00	4.300000000000000000e+01
2.461199999999692523e+02	-1.447225002995148613e-01	6.405727211477617589e-01	1.864306738112855077e+00	3.400000000000000000e+01
2.469599999999694262e+02	-1.669550632112238031e-01	6.900755386882171383e-01	2.052628919506208849e+00	4.000000000000000000e+01
2.477999999999696001e+02	-2.608936677307183705e-01	4.881908525474155658e-01	1.940119723276323649e+00	3.900000000000000000e+01
2.486399999999697741e+02	-2.470768981744040083e-01	6.862438944344332326e-01	1.996757124403320649e+00	2.200000000000000000e+01
2.494799999999699480e+02	-2.136404783213899372e-01	7.139857236619968628e-01	1.714421539661880711e+00	4.200000000000000000e+01
2.503199999999719125e+02	-3.074916661495951664e-01	7.121784702810844969e-01	1.902425876400418714e+00	3.700000000000000000e+01
2.511599999999720580e+02	-1.184002771693041245e-01	6.385702559203770834e-01	1.760385161243309238e+00	5.100000000000000000e+01
2.519999999999722604e+02	-3.688501017103281154e-01	8.263144578946002294e-01	1.978119881991518447e+00	3.400000000000000000e+01
2.528399999999741965e+02	-3.311552647678140393e-01	7.157173900504582020e-01	1.874625342182092202e+00	3.500000000000000000e+01
2.536799999999743704e+02	-3.538225119636785876e-01	8.363923811632018035e-01	1.910434794998961294e+00	3.100000000000000000e+01
2.545199999999745444e+02	-4.886028025990966639e-01	8.493815050680925127e-01	1.887013811622299642e+00	3.200000000000000000e+01
2.553599999999764805e+02	-5.239971094826686437e-01	5.738569263554269551e-01	2.013943913910840156e+00	3.500000000000000000e+01
2.561999999999766828e+02	-4.695965772686156448e-01	7.404250518278154836e-01	2.080639122394687401e+00	2.100000000000000000e+01
2.570399999999768283e+02	-4.745115450719480932e-01	8.289727279178242814e-01	1.987496969291330018e+00	3.300000000000000000e+01
2.578799999999787929e+02	-4.687418909754155205e-01	8.569273311023051232e-01	1.904490338658713311e+00	3.200000000000000000e+01
2.587199999999789952e+02	-2.822310148230552929e-01	9.340919779772034470e-01	1.721610619696001043e+00	2.400000000000000000e+01
2.595599999999809029e+02	-4.850811985424801631e-01	8.208434668306480164e-01	1.729504685400640618e+00	3.900000000000000000e+01
2.603999999999811052e+02	-2.982856693376709223e-01	9.991251911901128935e-01	1.877012451160469997e+00	3.300000000000000000e+01
2.612399999999812508e+02	-4.203975060035305966e-01	9.689820338233949837e-01	1.703596887173169927e+00	3.700000000000000000e+01
2.620799999999832153e+02	-3.409109515131287238e-01	9.082338380677915657e-01	1.740194157271540032e+00	3.400000000000000000e+01
2.629199999999833608e+02	-4.016142366909696837e-01	8.071386334346218883e-01	1.877047453251382558e+00	3.800000000000000000e+01
2.637599999999853253e+02	-4.223823220545079304e-01	7.964132286627969570e-01	1.601820538316160114e+00	3.500000000000000000e+01
2.645999999999855277e+02	-3.931064140631483905e-01	8.352204480752938309e-01	1.625843635097540707e+00	5.300000000000000000e+01
2.654399999999856732e+02	-4.234865743513928082e-01	8.341779056301479311e-01	1.820829268918083832e+00	4.000000000000000000e+01
2.662799999999876377e+02	-3.632500976035527018e-01	8.711050986780360939e-01	1.676903893990523864e+00	4.400000000000000000e+01
2.671199999999878401e+02	-3.111032720037320565e-01	8.365106556150265771e-01	1.662138567902927244e+00	3.200000000000000000e+01
2.679599999999879856e+02	-3.181449636181937768e-01	8.120107290595109939e-01	1.575841901718401328e+00	4.600000000000000000e+01
2.687999999999899501e+02	-3.559054188737387214e-01	7.972929333414648934e-01	1.538831166192210276e+00	4.000000000000000000e+01
2.696399999999900956e+02	-4.141619737369589549e-01	8.221293876875070961e-01	1.601825202697603645e+00	4.900000000000000000e+01
2.704799999999902980e+02	-4.018720431951827154e-01	7.676766612883237917e-01	1.584163774811932157e+00	3.100000000000000000e+01
2.713199999999922056e+02	-3.793924388774259082e-01	9.543854336323747134e-01	1.605188775110532706e+00	5.700000000000000000e+01
2.721599999999924080e+02	-4.378826042552664277e-01	8.526809020310902598e-01	1.716418302092989512e+00	3.300000000000000000e+01
2.729999999999943725e+02	-3.568608349526966594e-01	8.907845523101201035e-01	1.687801721563213952e+00	4.500000000000000000e+01
2.738399999999945180e+02	-2.732425651635463915e-01	9.103383397526765286e-01	1.779233110512454363e+00	5.600000000000000000e+01
2.746799999999947204e+02	-3.091623543059362489e-01	9.320058182093224897e-01	2.011030603293427976e+00	5.400000000000000000e+01
2.755199999999966849e+02	-4.657654840145631914e-01	9.046412227798144023e-01	1.763178875295794423e+00	4.000000000000000000e+01
2.763599999999968304e+02	-5.463906993199764139e-01	7.877964607172993627e-01	2.106030249491050999e+00	4.400000000000000000e+01
2.771999999999987949e+02	-4.785104294661188251e-01	1.030170140223187092e+00	1.748312308517979474e+00	4.100000000000000000e+01
2.780399999999989404e+02	-4.793909613785398149e-01	9.723281266112391297e-01	1.790569864645172204e+00	3.700000000000000000e+01
2.788799999999991428e+02	-4.390311971249418188e-01	1.095325215652901640e+00	1.653598219464513353e+00	3.900000000000000000e+01
2.797200000000010505e+02	-3.973160658003610513e-01	9.870687527318509069e-01	1.777352288169136818e+00	4.700000000000000000e+01
2.805600000000012528e+02	-4.364762236409724383e-01	7.844985159668201868e-01	1.873065985709937875e+00	4.400000000000000000e+01
2.814000000000014552e+02	-3.643969807797230454e-01	6.691613120188535380e-01	1.861179822043981469e+00	4.700000000000000000e+01
2.822400000000033629e+02	-4.303331294896254877e-01	5.220007018942228738e-01	2.059418925649897592e+00	4.100000000000000000e+01
2.830800000000035652e+02	-4.663362555584784075e-01	4.726350441668093483e-01	2.007230920981127209e+00	4.100000000000000000e+01
2.839200000000037107e+02	-4.227792382386267311e-01	4.722388216986728171e-01	2.054901787673954594e+00	3.100000000000000000e+01
2.847600000000056752e+02	-9.731853863082044753e-02	3.983139892821169203e-01	2.102825472454291411e+00	3.100000000000000000e+01
2.856000000000058208e+02	-1.995336114910913616e-01	3.906515204330618385e-01	2.211836453044998319e+00	3.500000000000000000e+01
2.864400000000077853e+02	-2.520836194886668657e-01	5.360446849726743235e-01	2.091407667208024623e+00	4.400000000000000000e+01
2.872800000000079876e+02	-3.320712122116681320e-01	5.356247674446878992e-01	2.190921950356367276e+00	4.600000000000000000e+01
2.881200000000081332e+02	-2.822999227681979861e-01	5.136267899215526400e-01	2.010074519809557092e+00	3.300000000000000000e+01
2.889600000000100977e+02	-1.898833907693188994e-01	3.576336064295743133e-01	1.999158804013808188e+00	3.800000000000000000e+01
2.898000000000103000e+02	-3.971127787274950638e-01	3.098799240008083267e-01	2.058629474777412316e+00	3.100000000000000000e+01
2.906400000000122077e+02	-3.062646537768819455e-01	3.117271117694994098e-01	2.038266229742681013e+00	3.800000000000000000e+01
2.914800000000124101e+02	-3.560567983498353350e-01	2.839285871078829349e-01	2.028007800673984118e+00	3.300000000000000000e+01
2.923200000000125556e+02	-2.652496795204247748e-01	2.642928327552046541e-01	2.046936552654914365e+00	2.900000000000000000e+01
2.931600000000145201e+02	-4.328990619017025199e-01	2.542716521868991775e-01	1.935498415452727050e+00	2.000000000000000000e+01
2.940000000000146656e+02	-3.688288441453638211e-01	2.422036436951916505e-01	1.994273101621417910e+00	2.900000000000000000e+01
2.948400000000148680e+02	-2.123930634138896933e-01	2.381760790720661713e-01	2.142590751476024291e+00	3.600000000000000000e+01
2.956800000000168325e+02	-1.036621468479107938e-01	2.545854620518904765e-01	2.070804490786225749e+00	3.300000000000000000e+01
2.965200000000169780e+02	-3.163628096004037632e-02	2.101571231182907118e-01	2.069535129030874554e+00	2.800000000000000000e+01
2.973600000000171804e+02	-2.119546210667514960e-02	3.669573147157559889e-01	2.067344357407480793e+00	3.500000000000000000e+01
2.982000000000191449e+02	-1.724173641566014714e-01	3.852329722993067529e-01	2.065394412912485045e+00	4.500000000000000000e+01
2.990400000000192904e+02	-2.269148417396386619e-01	2.441958137262153494e-01	2.034339670777176146e+00	3.900000000000000000e+01
2.998800000000212549e+02	-3.131565568515618514e-01	3.443894009312887805e-01	2.033895433836521160e+00	5.200000000000000000e+01
3.007200000000214004e+02	-3.997131514336363378e-01	3.537039570449248549e-01	2.133353860790073053e+00	3.200000000000000000e+01
3.015600000000216028e+02	-2.974503832153165828e-01	4.945930061541758960e-01	2.002725239206529562e+00	5.400000000000000000e+01
3.024000000000235104e+02	-3.067687451149174183e-01	4.157390723063311144e-01	2.122368529520714198e+00	4.800000000000000000e+01
3.032400000000237128e+02	-3.253775889452213965e-01	3.866375679750030381e-01	1.961841543627010243e+00	5.900000000000000000e+01
3.040800000000256773e+02	-2.630098262359920613e-01	3.469207284140872760e-01	2.100334481902680128e+00	4.400000000000000000e+01
3.049200000000258228e+02	-2.211139956486499192e-01	3.662548551149258369e-01	2.029327200687744082e+00	4.500000000000000000e+01
3.057600000000260252e+02	-2.985105040068736781e-01	3.363307455507763555e-01	2.019128366253246654e+00	4.600000000000000000e+01
3.066000000000279897e+02	-1.964433608867189041e-01	3.369244931146495592e-01	2.140074878417160154e+00	4.300000000000000000e+01
3.074400000000281352e+02	-2.756192866804730301e-01	3.472613847912299212e-01	2.040958424011284134e+00	4.300000000000000000e+01
3.082800000000282807e+02	-3.540409605805973081e-01	3.267759874265721010e-01	2.281546557576737300e+00	3.900000000000000000e+01
3.091200000000302452e+02	-2.408289988424186789e-01	2.449851581873173645e-01	2.223440056798879461e+00	4.400000000000000000e+01
3.099600000000304476e+02	-1.667200821124366350e-01	2.341322496313388291e-01	1.965784228593019600e+00	4.100000000000000000e+01
3.108000000000305931e+02	-2.031591487563393084e-01	4.141995024315652252e-01	2.168549910950489323e+00	3.500000000000000000e+01
3.116400000000325576e+02	-2.699233573505006589e-01	4.538140398021799360e-01	2.171609367464316431e+00	4.300000000000000000e+01
3.124800000000327600e+02	-2.670488450596109065e-01	5.045674756242302106e-01	2.254707960448009807e+00	4.400000000000000000e+01
3.133200000000346677e+02	-2.349613637168943281e-01	5.963888908093371022e-01	2.087979822135180630e+00	5.300000000000000000e+01
3.141600000000348700e+02	-2.437753827559793196e-01	5.163731171917891327e-01	2.071135536717871428e+00	4.700000000000000000e+01
3.150000000000350155e+02	-1.921065917728446981e-01	5.156766848002353187e-01	2.205061181973488882e+00	4.600000000000000000e+01
3.158400000000369801e+02	-2.282737800178629151e-01	4.459946651040193055e-01	2.308972082157857209e+00	3.600000000000000000e+01
3.166800000000371256e+02	-1.811156219284170976e-01	5.050784583775592695e-01	2.412570817175177407e+00	4.600000000000000000e+01
3.175200000000390901e+02	6.848748510007570019e-03	3.527480174038170047e-01	2.165974638697991228e+00	4.300000000000000000e+01
3.183600000000392924e+02	-1.056742115291789269e-01	4.495490378290118993e-01	2.358688804191353405e+00	4.100000000000000000e+01
3.192000000000394380e+02	-1.203301875646983210e-01	4.472678939084688832e-01	2.170430101790955746e+00	5.100000000000000000e+01
3.200400000000414025e+02	-9.389306666737169682e-02	6.072399584875698419e-01	1.901611706869275276e+00	5.300000000000000000e+01
3.208800000000416048e+02	-1.664074915623974527e-01	4.693091853645653400e-01	2.103243838325010273e+00	4.500000000000000000e+01
3.217200000000417504e+02	-4.963189430374107675e-02	4.439000402641021248e-01	2.075913111991130044e+00	4.200000000000000000e+01
3.225600000000437149e+02	-3.293183875369968400e-02	4.413388981505245168e-01	2.179346584632380956e+00	4.500000000000000000e+01
3.234000000000438604e+02	-6.689314721670915065e-02	4.399979666368626363e-01	2.222104919339972007e+00	6.000000000000000000e+01
3.242400000000440627e+02	6.676410212633175634e-02	3.708950051787561764e-01	2.333361764177287689e+00	3.900000000000000000e+01
3.250800000000459704e+02	2.813243362002883566e-02	5.056886189853763147e-01	2.104225572368580099e+00	3.900000000000000000e+01
3.259200000000461728e+02	4.072886710800851379e-02	6.822817794349615994e-01	2.086130258482548072e+00	4.600000000000000000e+01
3.267600000000481373e+02	-3.596183653587598644e-02	6.358496020166477525e-01	2.268314305089774496e+00	4.600000000000000000e+01
3.276000000000482828e+02	-7.201313509801486601e-02	7.590404814840236991e-01	2.260616225418625280e+00	4.100000000000000000e+01
3.284400000000484852e+02	-1.389317650042402874e-01	7.761403321462638782e-01	1.824062868349710875e+00	4.500000000000000000e+01
3.292800000000504497e+02	-9.630147553968480822e-02	7.761333497612415977e-01	1.996173174355520663e+00	3.800000000000000000e+01
3.301200000000505952e+02	-1.123656288761039623e-01	7.772087437161923074e-01	1.857317757363032840e+00	4.800000000000000000e+01
3.309600000000525597e+02	-1.891403395644085661e-01	7.578582502816546551e-01	1.968529944320964731e+00	4.000000000000000000e+01
3.318000000000527052e+02	-1.871028267792685662e-01	7.580066512185947847e-01	2.009236945289960552e+00	4.600000000000000000e+01
3.326400000000529076e+02	-6.594718804692192848e-02	7.596355077489636010e-01	2.061274686104606513e+00	2.600000000000000000e+01
3.334800000000548152e+02	-2.152737220585763944e-01	7.914167179094895310e-01	1.764037046096776251e+00	3.700000000000000000e+01
3.343200000000550176e+02	-4.554282303874857690e-02	8.536209551922980809e-01	1.856562942890311207e+00	3.900000000000000000e+01
3.351600000000552200e+02	-1.155896730207221224e-01	7.350554290537001378e-01	1.778186737115006411e+00	5.100000000000000000e+01
3.360000000000571276e+02	-1.475679097142514606e-01	7.864328875050113909e-01	1.769474462486824162e+00	4.400000000000000000e+01
3.368400000000573300e+02	-9.082720053043689956e-02	6.455044884425654717e-01	1.799859612285054755e+00	4.700000000000000000e+01
3.376800000000574755e+02	-1.520596249563311575e-01	6.937415257832220128e-01	1.839763663880935374e+00	4.200000000000000000e+01
3.385200000000594400e+02	-1.218432783576640088e-01	7.013784378436020983e-01	1.679930192066163563e+00	4.300000000000000000e+01
3.393600000000595855e+02	-1.787209018311176900e-01	7.091504914797664982e-01	1.689670540593343429e+00	4.100000000000000000e+01
3.402000000000615501e+02	-1.550955978184026252e-01	7.766628180307578733e-01	1.819620963748057374e+00	3.800000000000000000e+01
3.410400000000617524e+02	-1.310774510278345795e-01	7.329134665278503880e-01	1.790145774517830635e+00	6.100000000000000000e+01
3.418800000000618979e+02	-1.569611362480777261e-01	6.361250039244232823e-01	1.751014759971185830e+00	4.600000000000000000e+01
3.427200000000638624e+02	-1.632305815459435261e-01	5.493763409447618429e-01	1.711234390140370376e+00	4.700000000000000000e+01
3.435600000000640648e+02	-1.899025067736319905e-01	7.037502364397580923e-01	1.611624259372256507e+00	4.700000000000000000e+01
3.444000000000659725e+02	-2.175079615125364851e-01	6.906436324334472854e-01	1.692433107633351197e+00	5.300000000000000000e+01
3.452400000000661748e+02	-2.556024012993775574e-01	6.166808093561662041e-01	1.543345518958325391e+00	4.100000000000000000e+01
3.460800000000663204e+02	-1.132931138899065521e-01	6.528595416001561347e-01	1.994371277687522204e+00	4.500000000000000000e+01
3.469200000000682849e+02	-5.036108966544881188e-02	6.299015408861153853e-01	1.836764141990142152e+00	5.700000000000000000e+01
3.477600000000684304e+02	-2.555551033187223806e-02	7.382183528036122544e-01	1.809148666953643403e+00	5.500000000000000000e+01
3.486000000000686327e+02	4.835809821203104070e-02	6.573820425235570308e-01	1.761509647038477677e+00	3.600000000000000000e+01
3.494400000000705973e+02	1.917310900262610314e-03	7.171666538222418730e-01	1.924335700712098918e+00	4.800000000000000000e+01
3.502800000000707428e+02	1.596363304490030013e-02	7.558880519637261042e-01	1.876779448329223499e+00	4.300000000000000000e+01
3.511200000000709451e+02	1.617466269090945263e-01	8.246118243670654824e-01	1.889309884349289259e+00	4.300000000000000000e+01
3.519600000000729096e+02	6.945599957685530401e-02	7.417641945658983715e-01	1.851757509392584655e+00	4.500000000000000000e+01
3.528000000000730552e+02	1.577525995712909801e-01	7.872326408826441080e-01	1.874595916375333182e+00	5.200000000000000000e+01
3.536400000000750197e+02	2.462428897529238617e-02	8.532345192585411020e-01	1.887080558362036697e+00	4.500000000000000000e+01
3.544800000000751652e+02	1.102231963165543199e-01	7.296197114228002434e-01	2.019848757652972893e+00	5.200000000000000000e+01
3.553200000000753676e+02	2.165124698361479694e-01	7.768086320808971212e-01	1.972687825154166630e+00	5.100000000000000000e+01
3.561600000000772752e+02	1.239407600390569769e-01	9.153620404516982223e-01	1.954591352589295727e+00	5.100000000000000000e+01
3.570000000000774776e+02	2.114684028794504567e-01	8.042110986868304945e-01	1.926862203766480652e+00	4.800000000000000000e+01
3.578400000000794421e+02	1.778272553571463022e-01	8.934442952234191715e-01	2.060019765387104407e+00	5.000000000000000000e+01
3.586800000000795876e+02	3.250646244487161995e-01	7.819939976841971951e-01	1.823279024130701309e+00	4.300000000000000000e+01
3.595200000000797900e+02	3.032130410937001197e-01	7.486632079157404807e-01	1.926831065716982039e+00	4.500000000000000000e+01
3.603600000000817545e+02	2.917209694659268493e-01	7.046444542606420391e-01	1.869201909374414328e+00	5.800000000000000000e+01
3.612000000000819000e+02	3.096900192072881697e-01	8.826866669298523149e-01	2.009265521394967724e+00	3.700000000000000000e+01
3.620400000000820455e+02	2.258228028952130872e-01	7.407372040459119233e-01	1.938514639808722517e+00	5.200000000000000000e+01
3.628800000000840100e+02	1.817857854366894954e-01	6.973336145790064444e-01	1.856721086096820850e+00	4.600000000000000000e+01
3.637200000000842124e+02	2.476482935499918769e-01	6.732491880576132459e-01	1.955118109947065586e+00	4.600000000000000000e+01
3.645600000000843579e+02	1.627744990369281719e-01	6.683512496266172942e-01	1.732866602828936564e+00	5.200000000000000000e+01
3.654000000000863224e+02	2.582783520678688313e-02	6.610997460638610157e-01	1.788855426960267225e+00	5.500000000000000000e+01
3.662400000000865248e+02	9.763022873323184969e-02	6.719891274785034785e-01	2.074335097486906143e+00	4.800000000000000000e+01
3.670800000000884324e+02	1.514256715008088505e-01	7.023897579996845053e-01	1.910615967488370925e+00	4.000000000000000000e+01
3.679200000000886348e+02	1.666832459431128455e-01	7.220898903841981298e-01	2.068524844045434463e+00	4.900000000000000000e+01
3.687600000000887803e+02	5.295387017004622027e-02	6.817240993651574321e-01	1.997668927538835515e+00	5.500000000000000000e+01
3.696000000000907448e+02	1.886451540580031117e-01	6.302334048406982303e-01	2.096773193767869081e+00	4.000000000000000000e+01
3.704400000000908904e+02	2.135011121631260611e-01	7.790201232520296282e-01	2.084802938125088545e+00	4.000000000000000000e+01
3.712800000000928549e+02	4.886697510217142409e-02	8.299268943375176510e-01	1.962961051139257673e+00	5.100000000000000000e+01
3.721200000000930572e+02	1.344569804042764494e-01	8.714249760943728607e-01	2.051188370570141917e+00	4.100000000000000000e+01
3.729600000000932027e+02	5.030571386018835300e-02	6.303973090613786967e-01	1.810185569116431470e+00	4.400000000000000000e+01
3.738000000000951673e+02	1.469763180234504862e-01	7.591097794143149002e-01	2.028674846845712310e+00	4.200000000000000000e+01
3.746400000000953696e+02	1.438882070179335060e-01	6.768697838406512179e-01	1.907054323773377469e+00	4.600000000000000000e+01
3.754800000000955151e+02	1.397953244994049604e-01	7.956372148473384032e-01	2.036306019006315804e+00	5.200000000000000000e+01
3.763200000000974796e+02	-2.686285778696698504e-02	8.078110340967570302e-01	2.004906370058374243e+00	4.100000000000000000e+01
3.771600000000976252e+02	-1.580958607390497705e-01	9.203818679308828354e-01	1.824204605425344017e+00	3.600000000000000000e+01
3.780000000000978275e+02	-1.704639636388665669e-01	7.408332168542556273e-01	1.933145430600966774e+00	4.400000000000000000e+01
3.788400000000997352e+02	-1.323703581525181583e-01	5.793881848325284079e-01	2.002174441144785710e+00	4.500000000000000000e+01
3.796800000000999376e+02	-2.951293440550109559e-01	6.869106274755254482e-01	2.221686472213717067e+00	3.900000000000000000e+01
3.805200000001019021e+02	-6.568423921349859917e-02	5.136752489371855246e-01	1.801357763765477182e+00	4.600000000000000000e+01
3.813600000001020476e+02	-1.550878261828240179e-01	5.804690488429203876e-01	1.961176344983941444e+00	5.300000000000000000e+01
3.822000000001022499e+02	-2.344567740291085833e-01	5.882559384090892962e-01	2.020142419627496189e+00	4.800000000000000000e+01
3.830400000001042145e+02	-1.323587586495133250e-01	5.782497649529754202e-01	1.698333895104821689e+00	4.400000000000000000e+01
3.838800000001043600e+02	-3.883531848211815157e-02	5.875058567165586387e-01	1.896095302956983808e+00	3.600000000000000000e+01
3.847200000001063245e+02	-2.503065207668249068e-02	6.164629314792187120e-01	1.712848997690769925e+00	6.200000000000000000e+01
3.855600000001064700e+02	-4.174152580712154476e-02	6.460093785031568725e-01	1.598538459298541436e+00	4.000000000000000000e+01
3.864000000001066724e+02	-2.087640967331818864e-01	6.749863132675832933e-01	1.753039897106284384e+00	4.600000000000000000e+01
3.872400000001085800e+02	-8.658594948253747758e-02	4.935323041040844405e-01	1.457708178602683979e+00	5.000000000000000000e+01
3.880800000001087824e+02	-6.565320652536411894e-02	5.715529187789245569e-01	1.443959482773603531e+00	5.600000000000000000e+01
3.889200000001089848e+02	3.595305856825033869e-02	5.597253605864960235e-01	1.719661555204480052e+00	5.400000000000000000e+01
3.897600000001108924e+02	1.485336620185080669e-01	4.570748683170189341e-01	1.464361313480047944e+00	5.400000000000000000e+01
3.906000000001110948e+02	1.001831663228242436e-01	5.630665167734922871e-01	1.818609452506144919e+00	4.600000000000000000e+01
3.914400000001112403e+02	9.049613862459328362e-02	5.583455011512948873e-01	1.822898968671423203e+00	4.700000000000000000e+01
3.922800000001132048e+02	1.304340908007864952e-01	5.345821792493731239e-01	1.846724183771421668e+00	4.000000000000000000e+01
3.931200000001133503e+02	1.514555705955175080e-01	6.313563436900428982e-01	1.620371019715023841e+00	3.500000000000000000e+01
3.939600000001153148e+02	4.240871829240894925e-02	5.472764140412488265e-01	1.784461233034977390e+00	4.900000000000000000e+01
3.948000000001155172e+02	2.253286276087056519e-02	4.424119818099757628e-01	1.538093240679350604e+00	6.300000000000000000e+01
3.956400000001156627e+02	1.825391461234578960e-01	3.648101090967234006e-01	1.770627625777659198e+00	3.900000000000000000e+01
3.964800000001176272e+02	1.928552039688634923e-01	3.550111581675462480e-01	1.732452330197051360e+00	3.900000000000000000e+01
3.973200000001178296e+02	6.190533851806712118e-02	4.049201730617465467e-01	1.523885365228400568e+00	5.100000000000000000e+01
3.981600000001197373e+02	8.967834335955614244e-02	3.659133184228828828e-01	1.616009927860242446e+00	4.600000000000000000e+01
3.990000000001199396e+02	8.607458568236779628e-02	4.880895964071439996e-01	1.469969726851302338e+00	3.800000000000000000e+01
3.998400000001200851e+02	1.108446373332238888e-01	3.995627983298063457e-01	1.774996028641737444e+00	4.500000000000000000e+01
4.006800000001220496e+02	4.526441478968552812e-02	3.003982630573696078e-01	1.600424728010797937e+00	4.500000000000000000e+01
4.015200000001221952e+02	1.114524228211086071e-01	2.898427994637687855e-01	1.665042230993629246e+00	4.100000000000000000e+01
4.023600000001223975e+02	6.925673852356399596e-02	3.897906714374661519e-01	1.498418557428093045e+00	3.200000000000000000e+01
4.032000000001243620e+02	1.573725057342730826e-01	2.105535185960253353e-01	1.421950955951308604e+00	4.300000000000000000e+01
4.040400000001245076e+02	1.465110808661539143e-01	1.908013176129027544e-01	1.485625032486321384e+00	4.700000000000000000e+01
4.048800000001247099e+02	7.501306562449576443e-02	3.517067350421110294e-01	1.600132457928897800e+00	4.900000000000000000e+01
4.057200000001266744e+02	-3.600235799768573136e-02	3.841817079503139221e-01	1.595166025945940591e+00	5.000000000000000000e+01
4.065600000001268199e+02	-7.313273737330416684e-03	4.782266623232842573e-01	1.770900443848476558e+00	5.300000000000000000e+01
4.074000000001287844e+02	-4.880923795080845812e-02	2.717638620226504598e-01	1.817295600363787011e+00	5.000000000000000000e+01
4.082400000001289300e+02	8.991569474636242065e-02	3.444243379316693776e-01	1.943918169462302670e+00	4.400000000000000000e+01
4.090800000001291323e+02	5.822926078058873745e-02	4.073909745437168661e-01	1.781088834796794362e+00	4.700000000000000000e+01
4.099200000001310400e+02	6.654682962864716389e-02	4.215567982470334041e-01	1.719189355741217451e+00	4.500000000000000000e+01
4.107600000001312424e+02	1.256167144194395291e-01	4.862878140518002157e-01	1.657149660512646339e+00	4.800000000000000000e+01
4.116000000001332069e+02	2.505940336719253078e-02	4.905439443722938719e-01	1.655495916286563673e+00	5.200000000000000000e+01
4.124400000001333524e+02	1.453937427753816680e-02	5.552698563579562263e-01	1.603674237958218729e+00	4.200000000000000000e+01
4.132800000001335547e+02	4.063703353653935237e-03	5.416702818828912358e-01	1.742142749561739201e+00	5.000000000000000000e+01
4.141200000001355193e+02	-3.816397843282862135e-02	6.281938616496015593e-01	1.590428897204076764e+00	2.800000000000000000e+01
4.149600000001356648e+02	-3.168947375334114219e-02	6.167970274431452404e-01	1.718250858241312962e+00	6.900000000000000000e+01
4.158000000001358103e+02	-4.505727743191417084e-02	6.325786594068721902e-01	1.937064002032391263e+00	5.100000000000000000e+01
4.166400000001377748e+02	-5.071715004384749585e-03	6.266169584098494338e-01	1.676544742631160601e+00	4.500000000000000000e+01
4.174800000001379772e+02	-3.152843640942759595e-02	6.425514658652140554e-01	1.876581217407620406e+00	5.900000000000000000e+01
4.183200000001381227e+02	-1.794276042895759718e-02	5.508354882789623375e-01	1.837035724438722761e+00	6.300000000000000000e+01
4.191600000001400872e+02	-1.389084981329905336e-02	6.016317873589083209e-01	1.857181320437515382e+00	4.200000000000000000e+01
4.200000000001402896e+02	3.045504917853092755e-02	6.926950867371308718e-01	2.037174712174000923e+00	5.100000000000000000e+01
4.208400000001421972e+02	-8.750104899429947403e-02	6.255297654215038472e-01	1.687255649678659930e+00	5.300000000000000000e+01
4.216800000001423996e+02	-1.051641600221398382e-01	6.292772714211021245e-01	1.667449710169574661e+00	4.000000000000000000e+01
4.225200000001425451e+02	-8.296622285254010021e-02	7.130196615299393414e-01	1.958240216457826088e+00	5.900000000000000000e+01
4.233600000001445096e+02	-1.433395692015796974e-01	6.456003925691414791e-01	2.039238664651295885e+00	5.100000000000000000e+01
4.242000000001446551e+02	-7.465904198418621407e-02	7.885446724921206796e-01	1.779862838956792315e+00	4.400000000000000000e+01
4.250400000001466196e+02	-1.258374799258611676e-01	7.714709438473933423e-01	1.940106393197366996e+00	2.500000000000000000e+01
4.258800000001468220e+02	-2.691388492765897089e-01	7.833529571959887416e-01	1.850250426348582611e+00	3.500000000000000000e+01
4.267200000001469675e+02	-3.440378939411141146e-01	8.666104869185378146e-01	1.949061190078654526e+00	3.700000000000000000e+01
4.275600000001489320e+02	-1.087961559323215310e-01	8.294650932322635839e-01	2.047571114198175835e+00	4.000000000000000000e+01
4.284000000001491344e+02	-1.124840144213407056e-01	6.594611434940403916e-01	1.786516145028870461e+00	5.000000000000000000e+01
4.292400000001492799e+02	-2.075488323322733919e-01	6.594477412355279622e-01	1.845784462702810158e+00	5.400000000000000000e+01
4.300800000001512444e+02	-6.206850315815296698e-02	7.094418651767164796e-01	1.765141873403072381e+00	4.800000000000000000e+01
4.309200000001513899e+02	-1.675034406504674611e-01	5.593511838737836861e-01	2.045038117495947994e+00	5.600000000000000000e+01
4.317600000001515923e+02	-1.532844129505606945e-01	5.590578709571786264e-01	1.764855996273324790e+00	4.300000000000000000e+01
4.326000000001535000e+02	-1.300963393314438221e-01	5.268640213468754885e-01	1.924721519903834333e+00	4.400000000000000000e+01
4.334400000001537023e+02	-2.463641558477232263e-01	3.628814491460327085e-01	1.964985639510746784e+00	4.700000000000000000e+01
4.342800000001556668e+02	-3.005531562659457742e-04	2.982081178896840434e-01	2.115706897302826572e+00	4.400000000000000000e+01
4.351200000001558124e+02	4.813625356678456063e-02	4.556126668218710707e-01	1.866422059260160360e+00	3.700000000000000000e+01
4.359600000001560147e+02	1.645754647067676490e-02	5.166694094695531980e-01	1.926125996321528255e+00	4.700000000000000000e+01
4.368000000001579792e+02	2.325411270008218706e-02	4.491915782628157494e-01	1.936875062223401889e+00	4.700000000000000000e+01
4.376400000001581247e+02	-9.005317370219137474e-02	4.815082761331834771e-01	2.007163237705769099e+00	5.400000000000000000e+01
4.384800000001600893e+02	-1.418567940971902364e-01	5.546579341625363924e-01	1.816104967477262244e+00	4.700000000000000000e+01
4.393200000001602348e+02	-1.052440840198863165e-01	5.988725939994443692e-01	1.864234309278635537e+00	4.400000000000000000e+01
4.401600000001604371e+02	-1.510433927734503856e-01	8.557162208031123818e-01	1.743115954136101653e+00	3.900000000000000000e+01
4.410000000001623448e+02	-2.983435583270734326e-01	7.863793071409508340e-01	1.871795211624965649e+00	4.700000000000000000e+01
4.418400000001625472e+02	-4.188025789367514906e-01	8.178846138972950541e-01	1.781086516170694800e+00	4.000000000000000000e+01
4.426800000001627495e+02	-3.803210027684022498e-01	8.576615880312179474e-01	1.960548733699013946e+00	3.700000000000000000e+01
4.435200000001646572e+02	-3.818523814124593074e-01	8.899821565003952495e-01	1.909742705430308440e+00	3.200000000000000000e+01
4.443600000001648596e+02	-3.834552096686904554e-01	7.951616782150680018e-01	2.040111593260623746e+00	3.600000000000000000e+01
4.452000000001650051e+02	-2.147601496903089602e-01	1.010057890158555960e+00	1.930456373959406280e+00	1.800000000000000000e+01
4.460400000001669696e+02	-2.567615156481479755e-01	1.064126859965047522e+00	2.059195389161769363e+00	2.800000000000000000e+01
4.468800000001671151e+02	-5.186926767175470410e-01	1.099078837522923013e+00	1.777478944387686166e+00	3.600000000000000000e+01
4.477200000001690796e+02	-5.919031372401963864e-01	1.075296059163014295e+00	1.905266934462406914e+00	3.700000000000000000e+01
4.485600000001692820e+02	-4.946915084356600656e-01	1.061518171199392180e+00	1.802645258691104813e+00	2.800000000000000000e+01
4.494000000001694275e+02	-5.474087971010866971e-01	1.157549730696137091e+00	1.640226939225455816e+00	4.000000000000000000e+01
4.502400000001713920e+02	-6.303647036504314016e-01	1.172891176064798424e+00	1.648609507086457260e+00	2.700000000000000000e+01
4.510800000001715944e+02	-6.141134131144411201e-01	1.176339356699697802e+00	1.797093208743975934e+00	3.900000000000000000e+01
4.519200000001735020e+02	-6.782859011382190717e-01	1.189419756133494044e+00	1.816001197584101057e+00	3.700000000000000000e+01
4.527600000001737044e+02	-5.434229390448030994e-01	9.921472868487013486e-01	1.634416327978005290e+00	4.300000000000000000e+01
4.536000000001738499e+02	-5.992098670683533301e-01	1.145039652740708735e+00	1.653331456663613919e+00	2.400000000000000000e+01
4.544400000001758144e+02	-6.134835611460532911e-01	1.158347020375023684e+00	1.732935359317466117e+00	3.500000000000000000e+01
4.552800000001759599e+02	-6.759167089695312658e-01	1.110940067388262564e+00	1.742171268408264417e+00	2.900000000000000000e+01
4.561200000001761623e+02	-5.484434586936457467e-01	1.174764212662028129e+00	1.641783946924066706e+00	3.800000000000000000e+01
4.569600000001781268e+02	-6.709981252644048322e-01	1.217949286440125345e+00	1.941127203671187740e+00	4.200000000000000000e+01
4.578000000001782723e+02	-5.223550430215839757e-01	1.110184602083017946e+00	1.770613925027450852e+00	3.600000000000000000e+01
4.586400000001784747e+02	-6.234189865466146507e-01	1.182128754756414768e+00	1.729063139783892922e+00	4.400000000000000000e+01
4.594800000001804392e+02	-6.860960929283531629e-01	1.152310322824921185e+00	1.935620196062287857e+00	3.000000000000000000e+01
4.603200000001805847e+02	-7.302490059446394843e-01	1.222824568763216213e+00	1.892178925291698954e+00	4.300000000000000000e+01
4.611600000001825492e+02	-6.751161079314069724e-01	1.263838308282525302e+00	1.719498856886628513e+00	4.800000000000000000e+01
4.620000000001826947e+02	-7.095440359419326048e-01	1.125453995885680403e+00	1.477565456333718164e+00	3.800000000000000000e+01
4.628400000001828971e+02	-7.723656712050472883e-01	1.187004378778990121e+00	1.776458156635128072e+00	4.700000000000000000e+01
4.636800000001848048e+02	-6.149276648486734498e-01	1.268971678552570870e+00	1.817273057403450132e+00	3.600000000000000000e+01
4.645200000001850071e+02	-5.162985548655549817e-01	1.311670461384709441e+00	1.749238706107348884e+00	3.800000000000000000e+01
4.653600000001869716e+02	-4.755708999047671415e-01	1.294618454363711146e+00	1.651970923980516925e+00	3.300000000000000000e+01
4.662000000001871172e+02	-4.922252804615869226e-01	1.307927289927203640e+00	1.905009148908388905e+00	2.900000000000000000e+01
4.670400000001873195e+02	-5.288061429313721806e-01	1.361615518334349240e+00	1.937726030538738264e+00	3.800000000000000000e+01
4.678800000001892840e+02	-6.469363171296396153e-01	1.335783081832312646e+00	1.739621154967057937e+00	3.800000000000000000e+01
4.687200000001894296e+02	-6.759079392141900122e-01	1.432214831890267437e+00	1.891311577066340455e+00	2.300000000000000000e+01
4.695600000001895751e+02	-4.744930185538568934e-01	1.390159379205983647e+00	1.753875710014707323e+00	4.400000000000000000e+01
4.704000000001915396e+02	-4.929523578660571781e-01	1.480109251482612187e+00	1.777099325050450762e+00	4.200000000000000000e+01
4.712400000001917419e+02	-6.623580104621897835e-01	1.470882274512074650e+00	1.769521194693329580e+00	3.900000000000000000e+01
4.720800000001918875e+02	-7.927420521976519252e-01	1.521505839732175236e+00	1.801794970103938187e+00	3.400000000000000000e+01
4.729200000001938520e+02	-3.722686696835463271e-01	1.274393241887283423e+00	1.504968219143831609e+00	3.100000000000000000e+01
4.737600000001940543e+02	-8.721492753227146899e-01	1.219697869274604551e+00	1.858565721845003793e+00	3.100000000000000000e+01
4.746000000001959620e+02	-6.035759662688756633e-01	1.526162510822277607e+00	1.981897566553121770e+00	4.200000000000000000e+01
4.754400000001961644e+02	-5.361584558790922772e-01	1.511028905391214039e+00	1.945777622899233839e+00	3.900000000000000000e+01
4.762800000001963099e+02	-4.778448963720021148e-01	1.545174775691212421e+00	2.000294437691210625e+00	4.200000000000000000e+01
4.771200000001982744e+02	-4.777445581652914885e-01	1.470346886994644997e+00	2.195611550862583083e+00	4.100000000000000000e+01
4.779600000001984199e+02	-5.059784689375723676e-01	1.475331091781471260e+00	1.981316904335727491e+00	2.900000000000000000e+01
4.788000000002003844e+02	-3.532746701330766737e-01	1.567584438426918858e+00	1.886749172509324168e+00	4.100000000000000000e+01
4.796400000002005868e+02	-3.171893750626880171e-01	1.648817680506291961e+00	1.991893157105290024e+00	4.400000000000000000e+01
4.804800000002007323e+02	-3.790881215656268788e-01	1.738248078771010174e+00	1.975911085148425395e+00	4.600000000000000000e+01
4.813200000002026968e+02	-4.402586080421663217e-01	1.595269405811442720e+00	1.929610642196480930e+00	4.100000000000000000e+01
4.821600000002028992e+02	-3.697317900956946790e-01	1.742802634220381730e+00	1.783207188425443235e+00	3.500000000000000000e+01
4.830000000002030447e+02	-3.585251911632889033e-01	1.802923862745321903e+00	1.806111580758782642e+00	4.100000000000000000e+01
4.838400000002050092e+02	-3.656727350180226654e-01	1.810974848935571035e+00	1.799721666140035703e+00	4.700000000000000000e+01
4.846800000002051547e+02	-2.919398943123438506e-01	1.826924513355283608e+00	1.952940565034527953e+00	5.200000000000000000e+01
4.855200000002053571e+02	-2.268083213136869725e-01	1.682741882585127691e+00	1.865964781790014682e+00	5.000000000000000000e+01
4.863600000002072647e+02	-2.196638134822401500e-01	1.846007134494986657e+00	1.748689909157343347e+00	2.900000000000000000e+01
4.872000000002074671e+02	-2.327972630813796850e-01	1.597086151937574527e+00	1.651178291484196148e+00	3.900000000000000000e+01
4.880400000002094316e+02	-2.050296429741915449e-01	1.586931747062034770e+00	1.993411248254687962e+00	3.800000000000000000e+01
4.888800000002095771e+02	-2.181241004842207620e-01	1.667599243826919153e+00	2.146654948681226305e+00	3.700000000000000000e+01
4.897200000002097795e+02	-2.714523802143055664e-01	1.598292371557627156e+00	2.089937541761447193e+00	5.100000000000000000e+01
4.905600000002117440e+02	-2.468075928106173988e-01	1.749176528202873282e+00	2.173695520056855290e+00	4.800000000000000000e+01
4.914000000002118895e+02	-3.315335370511263147e-01	1.821232668668320898e+00	1.968055252403579702e+00	4.400000000000000000e+01
4.922400000002138540e+02	-3.056339928706993114e-01	1.722831932089168516e+00	1.941964594021218460e+00	3.500000000000000000e+01
4.930800000002139996e+02	-2.683634810113216251e-01	1.775502426059793359e+00	2.024852483641581546e+00	4.900000000000000000e+01
4.939200000002142019e+02	-2.497830115290604891e-01	1.777804328861916972e+00	2.097611274297642048e+00	4.600000000000000000e+01
4.947600000002161096e+02	-2.720719564893264719e-01	1.799752980071312791e+00	2.100650233692096247e+00	3.400000000000000000e+01
4.956000000002163119e+02	-1.039376095536659744e-01	1.770757316889184363e+00	2.032426408845521948e+00	4.700000000000000000e+01
4.964400000002165143e+02	-1.747998791756099346e-01	1.781712607529777781e+00	1.853522706850221580e+00	3.900000000000000000e+01
4.972800000002184220e+02	-3.150455276775100399e-01	1.744062885736113344e+00	1.944369169215928839e+00	2.800000000000000000e+01
4.981200000002186243e+02	-1.555648257083740715e-01	1.847811371839785721e+00	1.953940981704925139e+00	5.300000000000000000e+01
4.989600000002187699e+02	-7.604965084444197110e-02	1.882458080508685683e+00	1.702837501976238066e+00	5.400000000000000000e+01
4.998000000002207344e+02	-1.750863117649770762e-01	1.888829300740059836e+00	1.742289876928699854e+00	4.300000000000000000e+01
5.006400000002208799e+02	-1.742848532016877117e-01	1.923985600559888542e+00	1.732033095744863527e+00	4.800000000000000000e+01
5.014800000002228444e+02	-2.637848849862398648e-01	1.796332721208800942e+00	1.802132799382790473e+00	4.200000000000000000e+01
5.023200000002230468e+02	-2.857406242693574794e-01	1.868195593602099747e+00	1.732808326394685849e+00	4.700000000000000000e+01
5.031600000002231923e+02	-1.476531993438586765e-01	1.789669264607008259e+00	1.952969790931245342e+00	4.700000000000000000e+01
5.040000000002251568e+02	-1.988002399854015279e-01	1.839572212455509170e+00	1.903137323520736501e+00	5.100000000000000000e+01
5.048400000002253591e+02	-2.411570507170671673e-01	1.788324325570281648e+00	2.013421538445856918e+00	4.400000000000000000e+01
5.056800000002272668e+02	-2.360606625015485849e-01	1.727557455995444524e+00	1.763507642302412970e+00	5.800000000000000000e+01
5.065200000002274692e+02	-3.320172684641123917e-01	1.726551610225135924e+00	1.854946491145187393e+00	4.200000000000000000e+01
5.073600000002276147e+02	-8.726777173559328860e-02	1.975359836978649142e+00	2.007552634183846330e+00	4.200000000000000000e+01
5.082000000002295792e+02	-4.022912614591199754e-01	1.784292849576797346e+00	1.930417607443839945e+00	4.300000000000000000e+01
5.090400000002297247e+02	-3.075053373053857064e-01	1.842206248337335150e+00	1.883449357659637169e+00	3.800000000000000000e+01
5.098800000002299271e+02	-2.329586772178641185e-01	1.768401614212706363e+00	1.956509627177672517e+00	4.300000000000000000e+01
5.107200000002318916e+02	-3.780068889572951729e-01	1.713193499957635035e+00	1.968678082164420085e+00	3.400000000000000000e+01
5.115600000002320371e+02	-4.412683574484211890e-01	1.747922953719737160e+00	1.810283832700147366e+00	4.500000000000000000e+01
5.124000000002322395e+02	-2.327912545420601498e-01	1.702121763853227998e+00	2.081735663689250782e+00	5.000000000000000000e+01
5.132400000002342040e+02	-1.742713881279648602e-01	1.755415918559449562e+00	2.072421589970662836e+00	4.700000000000000000e+01
5.140800000002343495e+02	-1.961113397285844107e-01	1.718771028476695939e+00	1.902708235784767110e+00	5.100000000000000000e+01
5.149200000002363140e+02	-2.385899819750037787e-01	1.712166151613329079e+00	1.851697810289335333e+00	4.900000000000000000e+01
5.157600000002364595e+02	-1.922854295923625001e-01	1.794974026223562724e+00	1.951415333511965944e+00	4.900000000000000000e+01
5.166000000002366050e+02	-2.563403257554939252e-01	1.878542659350297850e+00	1.950630027357822316e+00	4.800000000000000000e+01
5.174400000002385696e+02	-1.813123217985021518e-01	1.630654304601404814e+00	2.020067217246535041e+00	4.000000000000000000e+01
5.182800000002387151e+02	-2.366690443680627420e-01	1.761946607076258164e+00	2.000030401285342485e+00	4.800000000000000000e+01
5.191200000002406796e+02	-1.728692993594374561e-01	1.784382890798403398e+00	1.950703997432705838e+00	4.900000000000000000e+01
5.199600000002409388e+02	2.015691817849210865e-01	1.636704345492479007e+00	1.999794513150190856e+00	4.100000000000000000e+01
5.208000000002410843e+02	-2.437108381314737338e-01	1.950590395296721624e+00	2.009465840628334998e+00	4.800000000000000000e+01
5.216400000002430488e+02	-3.103326859740818677e-01	1.986791237714243819e+00	2.038364058066027162e+00	5.900000000000000000e+01
5.224800000002431943e+02	-2.571331390049723109e-01	2.124393166467920757e+00	1.856006482127155799e+00	3.900000000000000000e+01
5.233200000002433399e+02	-1.151574260469968997e-01	2.221806811416571659e+00	1.774366491042149940e+00	4.100000000000000000e+01
5.241600000002453044e+02	-2.231575112182615506e-01	2.049819222344019920e+00	2.073830484725125434e+00	4.600000000000000000e+01
5.250000000002454499e+02	-2.620030167610942207e-01	2.138189216659125425e+00	1.844396884209788423e+00	5.300000000000000000e+01
5.258400000002457091e+02	-7.316596994401057541e-02	2.278856364830958547e+00	1.986410306443741502e+00	4.400000000000000000e+01
5.266800000002476736e+02	-1.450704225628258459e-01	2.281488680333310981e+00	2.019703961823050342e+00	4.200000000000000000e+01
5.275200000002478191e+02	-2.979560725136316535e-01	2.156866087433723322e+00	2.124601530336478472e+00	4.100000000000000000e+01
5.283600000002497836e+02	-1.807247286723514257e-01	2.180728831072613616e+00	2.049711314438325882e+00	3.600000000000000000e+01
5.292000000002499291e+02	-3.244812238852736175e-01	2.283830944347804426e+00	2.194405227770166888e+00	4.000000000000000000e+01
5.300400000002500747e+02	-3.978323252684100031e-01	2.276849091742336739e+00	2.118409212147662313e+00	4.800000000000000000e+01
5.308800000002520392e+02	-3.997866692934637922e-01	2.258647950421654116e+00	1.952086442413326406e+00	4.400000000000000000e+01
5.317200000002521847e+02	-4.113256319851945064e-01	2.289569117309763868e+00	1.994543463408825046e+00	4.300000000000000000e+01
5.325600000002541492e+02	-6.039825539107825936e-01	2.161134832023668295e+00	1.997652870942684844e+00	2.900000000000000000e+01
5.334000000002542947e+02	-6.685778808408131546e-01	2.383753817554261190e+00	1.940595703250010517e+00	2.900000000000000000e+01
5.342400000002545539e+02	-6.153708883009870734e-01	2.286616085151800704e+00	1.972912572651423391e+00	4.000000000000000000e+01
5.350800000002564047e+02	-5.338501444702972165e-01	2.258836762744272697e+00	2.084420609011852665e+00	3.100000000000000000e+01
5.359200000002566640e+02	-6.538778704472908432e-01	2.180552045718775034e+00	2.065451413143442938e+00	3.400000000000000000e+01
5.367600000002568095e+02	-7.050595558929502182e-01	2.241476218117524510e+00	2.106869797858553994e+00	2.800000000000000000e+01
5.376000000002587740e+02	-2.772829713900432091e-01	2.191806609956202578e+00	2.109158508776892482e+00	3.000000000000000000e+01
5.384400000002589195e+02	-5.399280000414630187e-01	2.141866833691403293e+00	2.102230746210805634e+00	3.600000000000000000e+01
5.392800000002590650e+02	-7.009866451419706213e-01	2.472489119944373925e+00	2.095126358769561215e+00	4.100000000000000000e+01
5.401200000002610295e+02	-6.813042602197140196e-01	2.290206819626118495e+00	1.837297203150666025e+00	4.500000000000000000e+01
5.409600000002612887e+02	-7.024710580983529740e-01	2.267700831698971076e+00	1.709875969700207721e+00	3.500000000000000000e+01
5.418000000002631396e+02	-7.957337122589172029e-01	2.124303919581672417e+00	1.933065185246113593e+00	2.900000000000000000e+01
5.426400000002633988e+02	-5.106493563308162065e-01	1.708418740189732610e+00	1.976427518279112672e+00	1.800000000000000000e+01
5.434800000002635443e+02	-8.564711215721152460e-01	1.933619336568973779e+00	2.050377390507768016e+00	3.600000000000000000e+01
5.443200000002655088e+02	-7.540817597829463370e-01	2.189983627040755110e+00	1.944676975764288551e+00	3.100000000000000000e+01
5.451600000002656543e+02	-7.515423561425254029e-01	2.036694149310480206e+00	2.019123107662514904e+00	3.300000000000000000e+01
5.460000000002676188e+02	-7.879012385858328305e-01	1.971438300787405007e+00	2.064287224801486076e+00	3.800000000000000000e+01
5.468400000002677643e+02	-9.541321939824616294e-01	2.014263798818761941e+00	2.070116405385654890e+00	3.100000000000000000e+01
5.476800000002679099e+02	-9.100243988798789596e-01	1.917031228517725339e+00	2.156022099053989560e+00	3.200000000000000000e+01
5.485200000002698744e+02	-9.033072251067321146e-01	1.957930377888958740e+00	1.991361723380092208e+00	3.100000000000000000e+01
5.493600000002700199e+02	-9.177700022417106807e-01	1.848563487256199123e+00	2.096739185354686619e+00	2.200000000000000000e+01
5.502000000002702791e+02	-8.519959242526087273e-01	1.860211436270740926e+00	2.202063343120995054e+00	4.300000000000000000e+01
5.510400000002722436e+02	-8.548796427066885917e-01	1.913114754580121257e+00	2.058084163261785893e+00	2.800000000000000000e+01
5.518800000002723891e+02	-9.381534119613619271e-01	1.947378767375903763e+00	2.144207265040992016e+00	4.200000000000000000e+01
5.527200000002725346e+02	-1.051721351528800641e+00	1.932256944148579514e+00	2.189543361428834434e+00	4.000000000000000000e+01
5.535600000002744991e+02	-9.459264568597831602e-01	1.936220691786713299e+00	2.264112339980990374e+00	3.900000000000000000e+01
5.544000000002746447e+02	-9.801616241991361056e-01	1.710125211313171523e+00	2.199127435321081236e+00	4.600000000000000000e+01
5.552400000002766092e+02	-9.761832573912941902e-01	1.884835588222304903e+00	2.403807293277537394e+00	3.200000000000000000e+01
5.560800000002767547e+02	-9.844170255921580459e-01	2.081974550042086758e+00	2.157800035214303414e+00	2.000000000000000000e+01
5.569200000002770139e+02	-1.021503238296937566e+00	2.350728882919800089e+00	2.190529107048575508e+00	2.700000000000000000e+01
5.577600000002789784e+02	-1.140218401571208906e+00	2.080208532091197604e+00	2.072452783286590439e+00	3.100000000000000000e+01
5.586000000002791239e+02	-1.050553111468511602e+00	2.097809590346538577e+00	2.414352822001649468e+00	3.600000000000000000e+01
5.594400000002810884e+02	-1.129929848239349832e+00	2.024709594297574355e+00	2.205980523423475059e+00	3.000000000000000000e+01
5.602800000002812340e+02	-1.007564206444651056e+00	2.020758832598500199e+00	2.297181063429306835e+00	4.200000000000000000e+01
5.611200000002813795e+02	-9.233861682185333652e-01	2.074339072072017842e+00	2.027657362558705323e+00	6.100000000000000000e+01
5.619600000002833440e+02	-8.614581957642520882e-01	2.094943817925602136e+00	1.978397344204862573e+00	2.900000000000000000e+01
5.628000000002834895e+02	-1.072272433933804336e+00	2.003441097553825045e+00	2.068972159599148153e+00	2.600000000000000000e+01
5.636400000002836350e+02	-1.104236818994514868e+00	2.000720649719520239e+00	2.099687282445793279e+00	2.000000000000000000e+01
5.644800000002855995e+02	-9.874411778115079752e-01	2.210382594795170963e+00	1.880181841264510600e+00	3.100000000000000000e+01
5.653200000002858587e+02	-1.156576550367553802e+00	2.047589935490009339e+00	2.079276687558015535e+00	2.900000000000000000e+01
5.661600000002860043e+02	-1.114833291229722745e+00	1.920341814083642351e+00	1.937400560217064083e+00	3.300000000000000000e+01
5.670000000002879688e+02	-9.795684845601323465e-01	1.818992522752316487e+00	1.835189649923801625e+00	3.000000000000000000e+01
5.678400000002881143e+02	-1.019121264135745220e+00	1.646726689942496158e+00	1.783321186924962998e+00	3.600000000000000000e+01
5.686800000002900788e+02	-1.025954465610763089e+00	1.635357079558647175e+00	1.680799057598205248e+00	3.300000000000000000e+01
5.695200000002902243e+02	-1.140197679662323660e+00	1.613303513315006654e+00	1.956838239912477739e+00	3.100000000000000000e+01
5.703600000002903698e+02	-5.609304219508244316e-01	1.760776100345927686e+00	1.692028878568941241e+00	3.400000000000000000e+01
5.712000000002923343e+02	-5.707581105171479763e-01	1.771193089417579580e+00	1.645947368399724997e+00	2.300000000000000000e+01
5.720400000002925935e+02	-4.602452145782801596e-01	1.942748831077605320e+00	1.639672503796848702e+00	2.600000000000000000e+01
5.728800000002944444e+02	-6.100814016243096827e-01	1.995437013393890346e+00	1.554363721797642484e+00	3.700000000000000000e+01
5.737200000002947036e+02	-5.201782283678476615e-01	1.805620195609917600e+00	1.529283035962572423e+00	3.000000000000000000e+01
5.745600000002948491e+02	-5.279704552341496493e-01	1.947148394233417568e+00	1.595327267724201636e+00	4.700000000000000000e+01
5.754000000002968136e+02	-5.442202106457685318e-01	2.093031846564298970e+00	1.521867627777701681e+00	3.400000000000000000e+01
5.762400000002969591e+02	-6.402565346997710627e-01	2.100586289592113687e+00	1.579691354807002401e+00	4.400000000000000000e+01
5.770800000002971046e+02	-6.373851164839259287e-01	2.308817904990140057e+00	1.537419333369690166e+00	5.600000000000000000e+01
5.779200000002990691e+02	-6.840738379919244494e-01	2.277746612246798641e+00	1.495627625766947411e+00	3.700000000000000000e+01
5.787600000002992147e+02	-6.819318448884943429e-01	2.376069582448007367e+00	1.454754900756875191e+00	3.700000000000000000e+01
5.796000000002994739e+02	-7.229870909594343642e-01	2.133664887958289569e+00	1.364400231391047491e+00	3.800000000000000000e+01
5.804400000003013247e+02	-7.649646452847191913e-01	2.003319902287040044e+00	1.363504057418787330e+00	4.400000000000000000e+01
5.812800000003015839e+02	-6.140710756034365447e-01	2.210950532400138613e+00	1.561791473553630016e+00	5.000000000000000000e+01
5.821200000003035484e+02	-8.103918278737485270e-01	2.212454412220019151e+00	1.658874920513904838e+00	4.000000000000000000e+01
5.829600000003036939e+02	-7.961558877650344312e-01	2.134915491656280473e+00	1.645559513456294365e+00	5.000000000000000000e+01
5.838000000003038394e+02	-8.322558477997568094e-01	2.116009376144477816e+00	1.651881743149770987e+00	4.700000000000000000e+01
5.846400000003058040e+02	-9.067178169227033679e-01	2.125860164588949885e+00	1.627858916855085658e+00	5.300000000000000000e+01
5.854800000003059495e+02	-8.526785120142675867e-01	2.449330557402721098e+00	1.484037259574717105e+00	3.700000000000000000e+01
5.863200000003079140e+02	-9.886318524473650671e-01	2.417972516687827422e+00	1.571252761964459843e+00	3.500000000000000000e+01
5.871600000003080595e+02	-8.931666931150504807e-01	2.509029183948195296e+00	1.838972016055185676e+00	4.200000000000000000e+01
5.880000000003083187e+02	-9.290702957121396155e-01	2.492795771657571713e+00	1.967253968413938736e+00	4.400000000000000000e+01
5.888400000003102832e+02	-9.379717786670812574e-01	2.249134865077085710e+00	1.846314665751754180e+00	3.800000000000000000e+01
5.896800000003104287e+02	-9.149621786046689964e-01	2.432157285184498363e+00	2.096666515273228004e+00	4.300000000000000000e+01
5.905200000003105743e+02	-9.147897229959308651e-01	2.372293987731582732e+00	2.137419914906489193e+00	3.600000000000000000e+01
5.913600000003125388e+02	-8.744140379678168040e-01	2.348993540076305564e+00	1.987424481119320463e+00	4.900000000000000000e+01
5.922000000003126843e+02	-6.923220203418180008e-01	2.143189433184481629e+00	2.005681570538221603e+00	5.600000000000000000e+01
5.930400000003128298e+02	-6.687403898787258605e-01	2.177106925600518661e+00	1.964332293758125569e+00	5.500000000000000000e+01
5.938800000003147943e+02	-7.253391546597682815e-01	2.140705840240261448e+00	1.983742010944469891e+00	4.300000000000000000e+01
5.947200000003149398e+02	-8.023366856974910588e-01	2.093569955242084113e+00	1.873043253649482764e+00	4.100000000000000000e+01
5.955600000003169043e+02	-7.462173445376611980e-01	2.175978699051540843e+00	1.912938208881014956e+00	5.800000000000000000e+01
5.964000000003171635e+02	-8.202358830564747683e-01	2.236633427711370636e+00	1.962604221706852892e+00	5.000000000000000000e+01
5.972400000003173091e+02	-7.145645547058324665e-01	2.297572514278616751e+00	1.721641522737175745e+00	4.500000000000000000e+01
5.980800000003192736e+02	-8.577838211055404116e-01	2.260241042273825052e+00	1.750700884808867208e+00	4.100000000000000000e+01
5.989200000003194191e+02	-8.607819279895334574e-01	2.264231041898405294e+00	1.860266720338895396e+00	5.300000000000000000e+01
5.997600000003213836e+02	-7.960915785204305539e-01	2.349869386283706341e+00	2.010690544458028750e+00	4.100000000000000000e+01
6.006000000003215291e+02	-7.628171647279970990e-01	2.375509413511691204e+00	2.081535477416896818e+00	4.400000000000000000e+01
6.014400000003216746e+02	-8.095742357724688976e-01	2.361916789869438205e+00	2.032927383766724105e+00	4.000000000000000000e+01
6.022800000003236391e+02	-8.725416978976713311e-01	2.427812404970580928e+00	2.165803666481158629e+00	5.200000000000000000e+01
6.031200000003238983e+02	-9.343288107690376210e-01	2.304184320124503138e+00	1.829397661730155944e+00	4.000000000000000000e+01
6.039600000003240439e+02	-8.256986877510856804e-01	2.401179863064793807e+00	2.111764109112201915e+00	4.800000000000000000e+01
6.048000000003260084e+02	-9.879962092808654006e-01	2.426154584316105201e+00	2.192660594402775498e+00	5.300000000000000000e+01
6.056400000003261539e+02	-8.929972736644897768e-01	2.413551069094555857e+00	2.134172044910132904e+00	5.500000000000000000e+01
6.064800000003262994e+02	-1.019023019147554665e+00	2.343887796936789947e+00	1.985068891848642547e+00	3.600000000000000000e+01
6.073200000003282639e+02	-9.392182551822396697e-01	2.406500183339287169e+00	2.033352890449437123e+00	5.200000000000000000e+01
6.081600000003284094e+02	-1.014259723836787641e+00	2.469738684324279454e+00	2.190496666767330236e+00	4.700000000000000000e+01
6.090000000003303740e+02	-1.083226116216660095e+00	2.332345904436957440e+00	2.088435459809897310e+00	2.800000000000000000e+01
6.098400000003305195e+02	-1.166801600998594646e+00	2.385385659297893923e+00	2.037003573530702827e+00	3.200000000000000000e+01
6.106800000003307787e+02	-1.223698316775329697e+00	2.257205136573027460e+00	2.135223463218284934e+00	3.900000000000000000e+01
6.115200000003326295e+02	-1.231673241616323633e+00	2.276787419274172830e+00	2.054100551003456676e+00	4.200000000000000000e+01
6.123600000003328887e+02	-1.199203093880515381e+00	2.367129911960181410e+00	2.051519373692967996e+00	2.800000000000000000e+01
6.132000000003348532e+02	-1.224553188649866842e+00	2.528426236743797517e+00	2.097577475443598072e+00	3.500000000000000000e+01
6.140400000003349987e+02	-1.060665441054396751e+00	2.462116667927889857e+00	2.123167892440882998e+00	3.800000000000000000e+01
6.148800000003351443e+02	-7.289769670657191281e-01	2.422126433248185329e+00	1.979679372557305417e+00	2.300000000000000000e+01
6.157200000003371088e+02	-7.275917979815567094e-01	2.359717908640812212e+00	2.097922372375031763e+00	3.000000000000000000e+01
6.165600000003372543e+02	-1.316149046033314729e+00	2.536984428888440668e+00	1.997213032808702993e+00	4.200000000000000000e+01
6.174000000003375135e+02	-1.323766026455859945e+00	2.522775372621294920e+00	2.116176559528913703e+00	3.600000000000000000e+01
6.182400000003393643e+02	-1.259579935024127906e+00	2.578710562535945883e+00	1.875893838194960805e+00	3.800000000000000000e+01
6.190800000003396235e+02	-1.223535898789382514e+00	2.524929350799451466e+00	1.996538695868231184e+00	4.300000000000000000e+01
6.199200000003397690e+02	-1.246187821241113713e+00	2.492999619740484896e+00	2.207333081325809854e+00	2.700000000000000000e+01
6.207600000003417335e+02	-1.237887002991476804e+00	2.561976498298604632e+00	2.217937094887283411e+00	3.400000000000000000e+01
6.216000000003418791e+02	-1.239034970555010329e+00	2.602602507505276108e+00	2.098702686754494007e+00	4.300000000000000000e+01
6.224400000003438436e+02	-1.338784564668972887e+00	2.722583701973395165e+00	2.310583724005692563e+00	4.600000000000000000e+01
6.232800000003439891e+02	-1.299131836173759158e+00	2.582171188213824742e+00	2.331415525887479578e+00	4.000000000000000000e+01
6.241200000003441346e+02	-1.117029496328594940e+00	2.820635967518995812e+00	2.281838719680578720e+00	3.800000000000000000e+01
6.249600000003460991e+02	-1.071843143776460616e+00	2.506150466748689354e+00	2.261733073658233728e+00	3.900000000000000000e+01
6.258000000003462446e+02	-1.135973278596354330e+00	2.438209324007417855e+00	2.190801032907134793e+00	4.400000000000000000e+01
6.266400000003482091e+02	-1.120849556907289157e+00	2.407521600292328756e+00	2.019393049957238340e+00	4.800000000000000000e+01
6.274800000003484683e+02	-1.087061352461724084e+00	2.434999577256901304e+00	2.338274713022239215e+00	4.900000000000000000e+01
6.283200000003486139e+02	-1.111876645941453967e+00	2.420689387946958870e+00	2.337432612726966674e+00	4.600000000000000000e+01
6.291600000003505784e+02	-1.006088653091921747e+00	2.407897844337124837e+00	2.386631927002194065e+00	4.100000000000000000e+01
6.300000000003507239e+02	-1.100187083786996700e+00	2.387677931340308923e+00	2.345557843965969447e+00	4.400000000000000000e+01
6.308400000003508694e+02	-1.044170739910949663e+00	2.519949502419864373e+00	2.354066480599812383e+00	4.900000000000000000e+01
6.316800000003528339e+02	-1.099417653489270341e+00	2.354048562969912162e+00	2.322467313768167951e+00	4.600000000000000000e+01
6.325200000003529794e+02	-1.157030810099007878e+00	2.440775108599452015e+00	2.081243970063360926e+00	4.500000000000000000e+01
6.333600000003532386e+02	-1.145630643474256027e+00	2.447678347500603646e+00	2.380039547229011898e+00	4.000000000000000000e+01
6.342000000003552032e+02	-1.143144950752906563e+00	2.445327374628524453e+00	2.208127137424880093e+00	7.000000000000000000e+01
6.350400000003553487e+02	-1.200856336003772507e+00	2.462251266437718744e+00	2.156191954569677716e+00	3.800000000000000000e+01
6.358800000003573132e+02	-1.411350347789399828e+00	2.548092777519676666e+00	2.044061902428449873e+00	4.300000000000000000e+01
6.367200000003574587e+02	-1.302159431026866265e+00	2.481974885091270178e+00	2.021741218908971405e+00	5.000000000000000000e+01
6.375600000003576042e+02	-1.442164934862527614e+00	2.345482282962998877e+00	2.019885878672992963e+00	4.400000000000000000e+01
6.384000000003595687e+02	-1.344231836697106441e+00	2.480350902002941282e+00	2.027280586462677725e+00	4.300000000000000000e+01
6.392400000003597142e+02	-1.346455364244976582e+00	2.676496537090722327e+00	2.094076152103430122e+00	5.800000000000000000e+01
6.400800000003616788e+02	-1.399125296875277868e+00	2.522231845793890148e+00	1.942521709007662745e+00	4.800000000000000000e+01
6.409200000003618243e+02	-1.502114170699295315e+00	2.567139283537376748e+00	2.112143241015258965e+00	4.200000000000000000e+01
6.417600000003620835e+02	-1.413476260670024853e+00	2.601802596367330800e+00	2.012664811190733261e+00	4.100000000000000000e+01
6.426000000003639343e+02	-1.243006777483741221e+00	2.718468720105860381e+00	1.993907963697097996e+00	4.100000000000000000e+01
6.434400000003641935e+02	-1.211078421311287512e+00	2.675727095775394915e+00	2.095331687824520728e+00	5.300000000000000000e+01
6.442800000003643390e+02	-1.228480211913556941e+00	2.712687844415732297e+00	2.065967317585118757e+00	5.700000000000000000e+01
6.451200000003663035e+02	-1.367499454670418890e+00	2.659488644514116373e+00	2.178457919758475025e+00	5.000000000000000000e+01
6.459600000003664491e+02	-1.275940263034056388e+00	2.706232047702147980e+00	2.232882427310010520e+00	4.500000000000000000e+01
6.468000000003665946e+02	-1.261983476669354953e+00	2.452848300430580331e+00	1.758478063223504639e+00	6.000000000000000000e+01
6.476400000003685591e+02	-1.207813236754033070e+00	2.467440162890241595e+00	2.032845615900680247e+00	5.200000000000000000e+01
6.484800000003688183e+02	-1.324831392620669179e+00	2.510476554842919761e+00	2.126013391924138851e+00	4.700000000000000000e+01
6.493200000003706691e+02	-1.258643989056174028e+00	2.454594439477917334e+00	2.169968916642028400e+00	4.000000000000000000e+01
6.501600000003709283e+02	-9.663019661953948791e-01	2.447451036751042253e+00	2.214007863719080760e+00	3.800000000000000000e+01
6.510000000003710738e+02	-1.051343023387347531e+00	2.299077436061626400e+00	2.139197475495291823e+00	4.100000000000000000e+01
6.518400000003730383e+02	-1.077259360986656311e+00	2.318503573118634975e+00	2.104851939664112770e+00	4.300000000000000000e+01
6.526800000003731839e+02	-1.022791948514272686e+00	2.193865701196637374e+00	2.091046434334632664e+00	4.500000000000000000e+01
6.535200000003751484e+02	-9.368629794154162971e-01	2.206598772241080919e+00	2.198050644676631471e+00	3.800000000000000000e+01
6.543600000003752939e+02	-8.268650349851319747e-01	2.268780508461265999e+00	2.213599589862441874e+00	3.600000000000000000e+01
6.552000000003754394e+02	-9.572973393666042163e-01	2.162248834560775990e+00	2.059648614857935822e+00	4.900000000000000000e+01
6.560400000003774039e+02	-1.108166361054717219e+00	2.693275648117936072e+00	1.954984456796438064e+00	2.200000000000000000e+01
6.568800000003775494e+02	-1.140801931466088215e+00	2.182273958686004267e+00	2.018455301763709908e+00	2.600000000000000000e+01
6.577200000003778086e+02	-1.116490444270769045e+00	2.292002911522157849e+00	1.820048919304597668e+00	4.500000000000000000e+01
6.585600000003797732e+02	-1.212073718657101562e+00	1.991487838617045369e+00	2.131377963914093954e+00	4.800000000000000000e+01
6.594000000003799187e+02	-1.197222721527956502e+00	2.161275382730927674e+00	1.841817401748834016e+00	3.700000000000000000e+01
6.602400000003800642e+02	-9.707713412731997504e-01	2.200711277337854099e+00	1.720730332501252402e+00	4.500000000000000000e+01
6.610800000003820287e+02	-1.044865189070594669e+00	2.080976053404072879e+00	1.719908046677946611e+00	3.600000000000000000e+01
6.619200000003821742e+02	-9.501330046299503174e-01	2.039247881194839351e+00	1.780299925821750007e+00	3.300000000000000000e+01
6.627600000003841387e+02	-1.033120805148231680e+00	2.166247875087705221e+00	1.881220920874495217e+00	2.800000000000000000e+01
6.636000000003842842e+02	-9.527188462284987835e-01	2.181862065974647713e+00	2.091782353859701349e+00	3.000000000000000000e+01
6.644400000003845435e+02	-7.470897739025746942e-01	2.031273493544099473e+00	1.622858384874538151e+00	4.700000000000000000e+01
6.652800000003865080e+02	-8.124355091570671927e-01	2.103449333747122729e+00	1.834577916262852160e+00	3.700000000000000000e+01
6.661200000003866535e+02	-8.770441878807246905e-01	2.187488889364348488e+00	1.805647078413126660e+00	3.700000000000000000e+01
6.669600000003886180e+02	-8.824363417047706992e-01	2.042880899514938342e+00	1.824691163580095310e+00	3.600000000000000000e+01
6.678000000003887635e+02	-8.888926945267905388e-01	2.239520270229321319e+00	1.833210522492112915e+00	5.000000000000000000e+01
6.686400000003889090e+02	-7.638640868541790585e-01	2.276635070921536830e+00	1.640236527575974268e+00	4.600000000000000000e+01
6.694800000003908735e+02	-7.070112001901157628e-01	2.384288321117357334e+00	1.655584695762570613e+00	4.400000000000000000e+01
6.703200000003910191e+02	-7.891530964909588830e-01	2.332394302785508522e+00	1.750873640683187293e+00	3.000000000000000000e+01
6.711600000003911646e+02	-6.278965701341794325e-01	2.261523785127683261e+00	1.727289015761605206e+00	2.900000000000000000e+01
6.720000000003931291e+02	-6.445930853866941312e-01	2.371016923870262971e+00	1.575450533701906242e+00	4.000000000000000000e+01
6.728400000003933883e+02	-6.721921334782835489e-01	2.199441568397525693e+00	1.502914788702098603e+00	3.700000000000000000e+01
6.736800000003935338e+02	-6.600251674076073050e-01	2.276747787037847193e+00	1.579604051988043212e+00	2.700000000000000000e+01
6.745200000003954983e+02	-6.486094495481756761e-01	2.335370232799951928e+00	1.536460919001686243e+00	3.800000000000000000e+01
6.753600000003956438e+02	-7.774163316620934516e-01	2.162864170208750547e+00	1.463214539723193930e+00	4.800000000000000000e+01
6.762000000003976083e+02	-7.357446061826390382e-01	2.359345268106473270e+00	1.519388468021138472e+00	4.600000000000000000e+01
6.770400000003977539e+02	-8.353368619988412735e-01	2.408296954103152920e+00	1.635629903031135646e+00	4.700000000000000000e+01
6.778800000003978994e+02	-7.459396801621853701e-01	2.647534677417831439e+00	2.082126735984842991e+00	4.700000000000000000e+01
6.787200000003998639e+02	-1.208487147883722246e+00	2.385007603520491237e+00	1.599617709975229563e+00	4.100000000000000000e+01
6.795600000004001231e+02	-9.722435151123121067e-01	2.399750663260913797e+00	1.677314442101487391e+00	3.600000000000000000e+01
6.804000000004019739e+02	-9.535071399294811068e-01	2.465932448082108319e+00	1.844941553810455881e+00	5.600000000000000000e+01
6.812400000004022331e+02	-8.223934807810144854e-01	2.492823447717077645e+00	1.641695655154896016e+00	5.100000000000000000e+01
6.820800000004023786e+02	-9.303469025960128258e-01	2.559461487009193181e+00	1.646753032650432935e+00	3.700000000000000000e+01
6.829200000004043432e+02	-8.711509814314931655e-01	2.302612972265083435e+00	1.631502518338555641e+00	4.500000000000000000e+01
6.837600000004044887e+02	-9.131889438271573178e-01	2.233524053578105573e+00	1.667065455139789876e+00	4.300000000000000000e+01
6.846000000004046342e+02	-4.928320467271531946e-01	2.185497936543453257e+00	1.453333201234320082e+00	4.900000000000000000e+01
6.854400000004065987e+02	-6.384197689144555099e-01	2.378897730559879076e+00	1.708315992002919392e+00	4.800000000000000000e+01
6.862800000004067442e+02	-5.444633274916257371e-01	2.281251384169722840e+00	1.793028550970507951e+00	3.600000000000000000e+01
6.871200000004070034e+02	-6.922009630544788683e-01	2.333637433903613889e+00	1.948585133379261869e+00	5.300000000000000000e+01
6.879600000004088542e+02	-7.401102834969988109e-01	2.206391254125416701e+00	1.845804178948956986e+00	4.700000000000000000e+01
6.888000000004091135e+02	-6.970931422012294210e-01	2.208361354898560336e+00	1.952743464245314531e+00	6.600000000000000000e+01
6.896400000004110780e+02	-7.257848678966701828e-01	2.251086027164393766e+00	1.558778917538040210e+00	5.100000000000000000e+01
6.904800000004112235e+02	-6.192450439982929433e-01	2.207323200063845636e+00	1.775286742049076771e+00	3.800000000000000000e+01
6.913200000004113690e+02	-7.438356275053072952e-01	2.326840971608061359e+00	1.752255941518723326e+00	5.200000000000000000e+01
6.921600000004133335e+02	-7.872896569479576057e-01	2.327868087474799452e+00	1.559778519725431467e+00	5.600000000000000000e+01
6.930000000004134790e+02	-7.113263843885384574e-01	2.319447674814719917e+00	1.738092811153383543e+00	5.300000000000000000e+01
6.938400000004154435e+02	-8.778649131255465976e-01	2.321650906884824117e+00	1.517134619576885335e+00	5.200000000000000000e+01
6.946800000004155891e+02	-8.466078203737995578e-01	2.324287142899298608e+00	1.626240825501279019e+00	4.900000000000000000e+01
6.955200000004158483e+02	-8.634908235433931267e-01	2.276841457663943302e+00	1.705155494611847011e+00	4.800000000000000000e+01
6.963600000004178128e+02	-7.191025777772396266e-01	2.261386154598779896e+00	1.883807645799666863e+00	3.900000000000000000e+01
6.972000000004179583e+02	-7.517947350794298433e-01	2.267137967506764884e+00	1.772400082032518975e+00	5.000000000000000000e+01
6.980400000004181038e+02	-7.521077872029015010e-01	2.292173505417232526e+00	1.829589786250331640e+00	5.000000000000000000e+01
