# Supplementary material for: Real-time single-molecule 3D tracking in E. coli based on cross-entropy minimization
Source: Nat Commun. 2023 Mar 11;14:1336. doi: 10.1038/s41467-023-36879-1 (PMC10008558; doi:10.1038/s41467-023-36879-1)
Supplement: Supplementary file 3 — Source Data [file 41467_2023_36879_MOESM3_ESM.zip › SourceData/Sup_Fig_9_Tracking_VS_Sim_Validation/Fig_data/20211111_EXP-21-BL9413/txyz_Mean.csv]

time [ms]	x [um]	y [um]	z [um]
0.000000000000000000e+00	6.078036875971015718e-02	1.080383607612775743e+00	1.770263778750033046e+00
8.400000002524166121e-03	6.048533474272652088e-02	1.080082273325426945e+00	1.769065604910610379e+00
2.520000000757249836e-02	5.998533474272649962e-02	1.080080772252159482e+00	1.769167228164456818e+00
5.040000001500288818e-02	5.978296998890920977e-02	1.079581105823996579e+00	1.769266822350995305e+00
8.400000002495744411e-02	5.948557121810820608e-02	1.078787110117066073e+00	1.769673112459650088e+00
1.260000000374361662e-01	5.898817244730721054e-02	1.078597284058100847e+00	1.768682851982728232e+00
1.764000000522969458e-01	5.869550318414084450e-02	1.077712461576693315e+00	1.769103954282730706e+00
2.352000000696818915e-01	5.809905031486681942e-02	1.076529640526308951e+00	1.768937028079850204e+00
3.024000000895910034e-01	5.771016465780815646e-02	1.075959828777575344e+00	1.769275783265431778e+00
3.780000001118821729e-01	5.752908268834661804e-02	1.075493519533132325e+00	1.770408857062551355e+00
4.620000001366975084e-01	5.654539948968604485e-02	1.075622373497049811e+00	1.771650858755825952e+00
5.544000001640370101e-01	5.646620932327833797e-02	1.075654396393420864e+00	1.770906658106794485e+00
6.552000001937585694e-01	5.588654620610711971e-02	1.075980748568559298e+00	1.772466718499109861e+00
7.644000002260042947e-01	5.540853841660806772e-02	1.075903264667569914e+00	1.772825561451040643e+00
8.820000002607741862e-01	5.483833431470610392e-02	1.076122778620046017e+00	1.773385418936624935e+00
1.008000000297926135e+00	5.467144086814831189e-02	1.076039457211906081e+00	1.773744261888555496e+00
1.142400000337602251e+00	5.430431094620884885e-02	1.075453967586824211e+00	1.774703510653947713e+00
1.285200000379802532e+00	5.394332938419440365e-02	1.075161639739079744e+00	1.774257686751069985e+00
1.436400000424384871e+00	5.298116544527127492e-02	1.075171646894195643e+00	1.774904761112614304e+00
1.596000000471491376e+00	5.221900150634813109e-02	1.074081820835230072e+00	1.776755893608774395e+00
1.764000000521122047e+00	5.205116215826347675e-02	1.073493662635450541e+00	1.777607634825127070e+00
1.940400000573134776e+00	5.167575559796341866e-02	1.072809840869554554e+00	1.777961405108787751e+00
2.125200000627671670e+00	5.151051747907781087e-02	1.072431689824890899e+00	1.779220045153987240e+00
2.318400000684732731e+00	5.114054985255760133e-02	1.071953872352064741e+00	1.779590250882842284e+00
2.520000000744175850e+00	4.997460230752674704e-02	1.071678723453936000e+00	1.781768167067467656e+00
2.730000000806143134e+00	4.979517566573724713e-02	1.071200905981109619e+00	1.781952170454016882e+00
2.948400000870634585e+00	4.851740435161991383e-02	1.071220419933585744e+00	1.782342463949220690e+00
3.175200000937508094e+00	4.823726828368526259e-02	1.070836431381771092e+00	1.782627278962692907e+00
3.410400001006905768e+00	4.735074738044390413e-02	1.070741101387491678e+00	1.783104180613664047e+00
3.654000001078827609e+00	4.626706418178330726e-02	1.070242268888921933e+00	1.785278647383865769e+00
3.906000001153131507e+00	4.548763753999386650e-02	1.069938933170549999e+00	1.785664071117530227e+00
4.166400001229959571e+00	4.510915679973135500e-02	1.069633262449317890e+00	1.786257814027157442e+00
4.435200001309311801e+00	4.483020310870536318e-02	1.068133762807073506e+00	1.787260890646401146e+00
4.712400001391046089e+00	4.405101294229763625e-02	1.067334596736666752e+00	1.786981620151224082e+00
4.998000001475304543e+00	4.367229572665334153e-02	1.066732762091561870e+00	1.787406001977201342e+00
5.292000001562087164e+00	4.328743015108404979e-02	1.066230260302782895e+00	1.787823484974331523e+00
5.594400001651251841e+00	4.299688916635326097e-02	1.066421587435015805e+00	1.787738330183961333e+00
5.905200001742940685e+00	4.230067277246094687e-02	1.066508077775609298e+00	1.788257030621476673e+00
6.224400001837153695e+00	4.130469285395037271e-02	1.067193734186610010e+00	1.789179180473414954e+00
6.552000001933748763e+00	4.020965883696669962e-02	1.067377555952505830e+00	1.790204171019584622e+00
6.888000002032867997e+00	3.920823998467629079e-02	1.067556207354925180e+00	1.792138292368639751e+00
7.232400002134511396e+00	3.890611170624073273e-02	1.067932523754484331e+00	1.791077080572503366e+00
7.585200002238536854e+00	3.820019982169749195e-02	1.067208006224450445e+00	1.790919724004252256e+00
7.946400002345086477e+00	3.779759859249844089e-02	1.066588825843811650e+00	1.790673527306194890e+00
8.316000002454160267e+00	3.779192318333691319e-02	1.065865809387045005e+00	1.791128345141791200e+00
8.694000002565616114e+00	3.728435597112153554e-02	1.064649631152941200e+00	1.790880931003349108e+00
9.080400002679596128e+00	3.696803916978217558e-02	1.063936788637209085e+00	1.790936560465868688e+00
9.475200002796100307e+00	3.654510105775434642e-02	1.063332452203325396e+00	1.791393204462042421e+00
9.878400002914986544e+00	3.592523712568902045e-02	1.062731951845569567e+00	1.791244572883215147e+00
1.029000000303639695e+01	3.539827893217175475e-02	1.062729116484953495e+00	1.792290259915925832e+00
1.071000000316033152e+01	3.506611828025643640e-02	1.062519276115756250e+00	1.791135744041905564e+00
1.113840000328664814e+01	3.422970107146996316e-02	1.063108101459210086e+00	1.790980822354423907e+00
1.157520000341548894e+01	3.339233796115658598e-02	1.063387253219385320e+00	1.791422857065980256e+00
1.202040000354685390e+01	3.305000886782686470e-02	1.063063736404863180e+00	1.790867529565036920e+00
1.247400000368060091e+01	3.270484206991638304e-02	1.062838885302991976e+00	1.791414636944862693e+00
1.293600000381687209e+01	3.234832445368283210e-02	1.062406028477028030e+00	1.791861135604496669e+00
1.340640000395566744e+01	3.158991503439540632e-02	1.061682511662505712e+00	1.792304996476630219e+00
1.388520000409684485e+01	3.131849946911285931e-02	1.061560329135331937e+00	1.791045205027609777e+00
1.437240000424054642e+01	3.073549661012545814e-02	1.060842316256123574e+00	1.790577906029549693e+00
1.486800000438677216e+01	3.064161588357850255e-02	1.060231475171414584e+00	1.790001273321873088e+00
1.537200000453537996e+01	3.024300564939692501e-02	1.059921468016298718e+00	1.790326669681504113e+00
1.588440000468651192e+01	3.013564582609131598e-02	1.059112294790775843e+00	1.790162211377675172e+00
1.640520000484016805e+01	2.972757657664051173e-02	1.058602454421578631e+00	1.789609927477693763e+00
1.693440000499620623e+01	2.921761552413590715e-02	1.058990279049520922e+00	1.790156629044058256e+00
1.747200000515476859e+01	2.890883684853990873e-02	1.058877269747870331e+00	1.788891764926767713e+00
1.801800000531585511e+01	2.810431472981503656e-02	1.059062425801114982e+00	1.789820610700822545e+00
1.857240000547932368e+01	2.699459015269215639e-02	1.059347581854359621e+00	1.790249862288338711e+00
1.913520000564531642e+01	2.657777131411733981e-02	1.058826900400453352e+00	1.790686215611432930e+00
1.970640000581383333e+01	2.576426313088674841e-02	1.058903883943686397e+00	1.791630279390297398e+00
2.028600000598473230e+01	2.535430207838212241e-02	1.058179032841815470e+00	1.792073937355699975e+00
2.087400000615815543e+01	2.525143528732940248e-02	1.057056016385048869e+00	1.790807247077832010e+00
2.147040000633410273e+01	2.505282505314786884e-02	1.056440171722782262e+00	1.790133860877848093e+00
2.207520000651243208e+01	2.475894432660087630e-02	1.055625160990108613e+00	1.789458445610556003e+00
2.268840000669328560e+01	2.436884720616159378e-02	1.054919657054794957e+00	1.789193987306727074e+00
2.331000000687666329e+01	2.397662180728673403e-02	1.054920657770306525e+00	1.789340485966361083e+00
2.394000000706242304e+01	2.288179517921284239e-02	1.055022492415411017e+00	1.790489825320225936e+00
2.457840000725070695e+01	2.258436732193992366e-02	1.054825661347864374e+00	1.790033280378897862e+00
2.522520000744151503e+01	2.168977716924777241e-02	1.055227162421131570e+00	1.791669430795261198e+00
2.588040000763470516e+01	2.150015299957198922e-02	1.055030664925422190e+00	1.792097464942392637e+00
2.654400000783041946e+01	2.081809604211152381e-02	1.055231332069096695e+00	1.792222658395292934e+00
2.721600000802865793e+01	2.024549809992029492e-02	1.055040338508701270e+00	1.792150692542424872e+00
2.789640000822927846e+01	1.997502843616463103e-02	1.054349011376468415e+00	1.792080958663595069e+00
2.858520000843242315e+01	2.010124811706473849e-02	1.053762521035874755e+00	1.790708586997264762e+00
2.928240000863809200e+01	1.942888665025522751e-02	1.053379366413653262e+00	1.791436215330934889e+00
2.998800000884614292e+01	1.885794403573609612e-02	1.052901215368989618e+00	1.791162423317489205e+00
3.070200000905671800e+01	1.809409568266888771e-02	1.052225232541267763e+00	1.791573819112695531e+00
3.142440000926981725e+01	1.773072028036514966e-02	1.051759090082743153e+00	1.790982171306940041e+00
3.215520000948529855e+01	1.756474364886241243e-02	1.051095115841160332e+00	1.792196204889646705e+00
3.289440000970330402e+01	1.580326004961252542e-02	1.051131975529170592e+00	1.792416325674277333e+00
3.364200000992383366e+01	1.594177645036264426e-02	1.050572004149634253e+00	1.791144359821408738e+00
3.439800001014674535e+01	1.558573178489254356e-02	1.050409530981319062e+00	1.789980713144503133e+00
3.516240001037218121e+01	1.531951867800802891e-02	1.050144889596062114e+00	1.788716863560866122e+00
3.593520001060014124e+01	1.504786663734373336e-02	1.049875578205084148e+00	1.787452811070498582e+00
3.671640001083048332e+01	1.478425475965826352e-02	1.049504598954920320e+00	1.787888961486862049e+00
3.750600001106334958e+01	1.482253468502664311e-02	1.049134787206186914e+00	1.787225923530148641e+00
3.830400001129873999e+01	1.435608510276037073e-02	1.048569478677255251e+00	1.786471610562859302e+00
3.911040001153651247e+01	1.399318265122010720e-02	1.047906671937102852e+00	1.786726631305186386e+00
3.992520001177680911e+01	1.362980724891635180e-02	1.047455206639414937e+00	1.786888956689822061e+00
4.074840001201962991e+01	1.326856012504819791e-02	1.046712414209494124e+00	1.785753514048496804e+00
4.158000001226483278e+01	1.301086013190595053e-02	1.045969288207736048e+00	1.785214013272555578e+00
4.242000001251255981e+01	1.215765317101663405e-02	1.045731332569454830e+00	1.785674512496614463e+00
4.326000001276028684e+01	1.200728391470805810e-02	1.045998380508731396e+00	1.786842925083174105e+00
4.410000001300787176e+01	1.156069826450720033e-02	1.046360758442287375e+00	1.787815801617811395e+00
4.494000001325559879e+01	1.142451753110243842e-02	1.047217132082773672e+00	1.788584011297640330e+00
4.578000001350332582e+01	1.138928269922466659e-02	1.048861497137120624e+00	1.789646945402468603e+00
4.662000001375091074e+01	1.144624417974975800e-02	1.048896188608189339e+00	1.790809676600565892e+00
4.746000001399863777e+01	1.139114541580656982e-02	1.049516036132502439e+00	1.790760436301546354e+00
4.830000001424636480e+01	1.133320894728264382e-02	1.050535216513141412e+00	1.789694963464063315e+00
4.914000001449394972e+01	1.116841469268850529e-02	1.050636884372327495e+00	1.788822591797733397e+00
4.998000001474167675e+01	1.109818150431456443e-02	1.050542221521722608e+00	1.788457930587173506e+00
5.082000001498940378e+01	1.223362372510216310e-02	1.049155397609291773e+00	1.786185153107381574e+00
5.166000001523698870e+01	1.207095774894361047e-02	1.047869907984209981e+00	1.786598983783357353e+00
5.250000001548471573e+01	1.231254832965621680e-02	1.046798428376290335e+00	1.784611597018948448e+00
5.334000001573230065e+01	1.245508481189569125e-02	1.046330451272661222e+00	1.783022587000693271e+00
5.418000001597988557e+01	1.269714834337172353e-02	1.045870813464961913e+00	1.782730127568014522e+00
5.502000001622761260e+01	1.253590121950358405e-02	1.045804504220518627e+00	1.782341523363220936e+00
5.586000001647519753e+01	1.227465409563541048e-02	1.046338028190157088e+00	1.781360629614197721e+00
5.670000001672278245e+01	1.231742705325661671e-02	1.046376722523271852e+00	1.781293330616137593e+00
5.754000001697050948e+01	1.286682132156627759e-02	1.046313748997200754e+00	1.780336785674809352e+00
5.838000001721809440e+01	1.322993116201631909e-02	1.047344270820304457e+00	1.778973341904634298e+00
5.922000001746567932e+01	1.319942583777310337e-02	1.047369121922175683e+00	1.778608883600805157e+00
6.006000001771340635e+01	1.287790657803567461e-02	1.047684799798523914e+00	1.778937729374859611e+00
6.090000001796099127e+01	1.195094838451840613e-02	1.048194973739558389e+00	1.776454603651797637e+00
6.174000001820857619e+01	1.142399019100112829e-02	1.048006648753859960e+00	1.775572695369119991e+00
6.258000001845630322e+01	1.199892380053777137e-02	1.047620992342859436e+00	1.773501135329712985e+00
6.342000001870388814e+01	1.119774142362915843e-02	1.047646177016567925e+00	1.773030386917229473e+00
6.426000001895147307e+01	1.209277544061283446e-02	1.047573029549462076e+00	1.773145232126859261e+00
6.510000001919920010e+01	1.139986970206475700e-02	1.048113558527681510e+00	1.773463526750912678e+00
6.594000001944678502e+01	1.211760535569451902e-02	1.047965095376528488e+00	1.772698053913429828e+00
6.678000001969436994e+01	1.323084797707142768e-02	1.048018800442317211e+00	1.770845972920179090e+00
6.762000001994209697e+01	1.403486805856083396e-02	1.048072505508106156e+00	1.769285166937504261e+00
6.846000002018968189e+01	1.422895617401757039e-02	1.048918871993476554e+00	1.768304679001942548e+00
6.930000002043726681e+01	1.392469961714640561e-02	1.050959234185777413e+00	1.767305320740417018e+00
7.014000002068499384e+01	1.391736888031280470e-02	1.051694759586438987e+00	1.766289121220235403e+00
7.098000002093257876e+01	1.390459920969940207e-02	1.051932119632205120e+00	1.765871501352938244e+00
7.182000002118016369e+01	1.390176150511869893e-02	1.052665977173680600e+00	1.764157939620256688e+00
7.266000002142789072e+01	1.320341683279085791e-02	1.051809174726597629e+00	1.765346609861613736e+00
7.350000002167547564e+01	1.361169347115140545e-02	1.050964214079735060e+00	1.764334062662586300e+00
7.434000002192306056e+01	1.352399019100138620e-02	1.049623923438593343e+00	1.764417051515481338e+00
7.518000002217078759e+01	1.402257133871103074e-02	1.049482965653777411e+00	1.763697199674145510e+00
7.602000002241837251e+01	1.382706437096393494e-02	1.049351181094483776e+00	1.761270854817423848e+00
7.686000002266595743e+01	1.393226682936198578e-02	1.048426735115609132e+00	1.762037611131855197e+00
7.770000002291368446e+01	1.344952953222827881e-02	1.049504790925513298e+00	1.763094627923208479e+00
7.854000002316126938e+01	1.356324510436866804e-02	1.050480678518475486e+00	1.763837847056867636e+00
7.938000002340885430e+01	1.257435944731003646e-02	1.051052896821228488e+00	1.765376399335718549e+00
8.022000002365658133e+01	1.258925739635906142e-02	1.052415441540703211e+00	1.765118401028993089e+00
8.106000002390416626e+01	1.240250001773594325e-02	1.053069146606491868e+00	1.764957764934767415e+00
8.190000002415175118e+01	1.242614755590894585e-02	1.053011176657978831e+00	1.764393679426118355e+00
8.274000002439947821e+01	1.284317378339350744e-02	1.052649704205174785e+00	1.764737710186700781e+00
8.358000002464706313e+01	1.296398361698578548e-02	1.052090900327068423e+00	1.763191277563630477e+00
8.442000002489464805e+01	1.358881353206744039e-02	1.051242103604078215e+00	1.764046671101137553e+00
8.526000002514237508e+01	1.332026475783761564e-02	1.050999978317831651e+00	1.764696383250182077e+00
8.610000002538996000e+01	1.374556762368275148e-02	1.050468694116294177e+00	1.764743863425188186e+00
8.694000002563754492e+01	1.357299876796346817e-02	1.050546416354361190e+00	1.764882415704039476e+00
8.778000002588527195e+01	1.389640983075480715e-02	1.050626473595288601e+00	1.763416504034812871e+00
8.862000002613285687e+01	1.363448236721341231e-02	1.051216371205413225e+00	1.762948157484816480e+00
8.946000002638044180e+01	1.357113605138163780e-02	1.052297595947770725e+00	1.762382042908859248e+00
9.030000002662816883e+01	1.332363358612577084e-02	1.052874651042163157e+00	1.764120189374248637e+00
9.114000002687575375e+01	1.428961021762857608e-02	1.053444033984300310e+00	1.763865437575216077e+00
9.198000002712333867e+01	1.407048479818033895e-02	1.054007579419286467e+00	1.764226715407916091e+00
9.282000002737106570e+01	1.485088642796869064e-02	1.053863953059772651e+00	1.764893268815616922e+00
9.366000002761865062e+01	1.433743641768204548e-02	1.055019826342503020e+00	1.765153126301201469e+00
9.450000002786623554e+01	1.492635116121268819e-02	1.054981703918303149e+00	1.766715012854093825e+00
9.534000002811396257e+01	1.550296918489333688e-02	1.053748418285742616e+00	1.766690697064680293e+00
9.618000002836154749e+01	1.598715442078937204e-02	1.053425973737890819e+00	1.767677946958921886e+00
9.702000002860913241e+01	1.667441383664794094e-02	1.052805363835143782e+00	1.768165602666625480e+00
9.786000002885685944e+01	1.826876751395830820e-02	1.051687922864850133e+00	1.767251229307020610e+00
9.870000002910444437e+01	1.928676872944178056e-02	1.051881322979265398e+00	1.767525290263761040e+00
9.954000002935202929e+01	2.070713469874257973e-02	1.051780560600831471e+00	1.767090829137807573e+00
1.003800000295997563e+02	2.213081132338757737e-02	1.052079798222397500e+00	1.765457179638777463e+00
1.012200000298473412e+02	2.265756212799507549e-02	1.052876700841103297e+00	1.767729820248401973e+00
1.020600000300949262e+02	2.348880596485537764e-02	1.052560927729995433e+00	1.768903678298411331e+00
1.029000000303426532e+02	2.442738053854938418e-02	1.053341818900515481e+00	1.768376116001304954e+00
1.037400000305902381e+02	2.567825183209338294e-02	1.053113370059594267e+00	1.769131712445543014e+00
1.045800000308378230e+02	2.675135181151998970e-02	1.052274747277638367e+00	1.770079395527279775e+00
1.054200000310855501e+02	2.875732186900716372e-02	1.051241795216915076e+00	1.768834789064786861e+00
1.062600000313331350e+02	3.008457471085005525e-02	1.051107008511087182e+00	1.768803168633064749e+00
1.071000000315807199e+02	3.163311033704867964e-02	1.050270220374236008e+00	1.767680881910959068e+00
1.079400000318284469e+02	3.230269227222125339e-02	1.049833432237385011e+00	1.768273610286932085e+00
1.087800000320760319e+02	3.358267912419001661e-02	1.049497978387882613e+00	1.768772020051367688e+00
1.096200000323236168e+02	3.557472622062703843e-02	1.048653017741019822e+00	1.769264545520609966e+00
1.104600000325713438e+02	3.719325855981790024e-02	1.048815395674575601e+00	1.771854230295621280e+00
1.113000000328189287e+02	3.835199171390289707e-02	1.049374104317922329e+00	1.773956292381210886e+00
1.121400000330665137e+02	4.003910191379554673e-02	1.050123973307583114e+00	1.772970325963917571e+00
1.129800000333142407e+02	4.145529858564107883e-02	1.050270006221116326e+00	1.774289229308163574e+00
1.138200000335618256e+02	4.339537927104131915e-02	1.050509868055661267e+00	1.772727408791834991e+00
1.146600000338094105e+02	4.486738413297517575e-02	1.050541223808357572e+00	1.773063153394736746e+00
1.155000000340571376e+02	4.605807055006568701e-02	1.050663739907368610e+00	1.771795651489945778e+00
1.163400000343047225e+02	4.908186352059850516e-02	1.049791593155774416e+00	1.771133628066885901e+00
1.171800000345523074e+02	5.044018189686390319e-02	1.049921114263366428e+00	1.771373836617864850e+00
1.180200000348000344e+02	5.263373510500717056e-02	1.050057973951376677e+00	1.771301059138073342e+00
1.188600000350476193e+02	5.396914445571671104e-02	1.050001171504293396e+00	1.774026252590973796e+00
1.197000000352952043e+02	5.613671445834158419e-02	1.050150540136198574e+00	1.775158750686183007e+00
1.205400000355429313e+02	5.813549921135483661e-02	1.050803744844231558e+00	1.774590437154468958e+00
1.213800000357905162e+02	5.986124215788537345e-02	1.051055448478997123e+00	1.775821717809293210e+00
1.222200000360381011e+02	6.252624001778323004e-02	1.051500147105181693e+00	1.776246911262193473e+00
1.230600000362858282e+02	6.511299361280017961e-02	1.051742010370749991e+00	1.776371698901632268e+00
1.239000000365334131e+02	6.713569146584023872e-02	1.051968028974051395e+00	1.777297906888186674e+00
1.247400000367809980e+02	6.949173234770419927e-02	1.052890378287143491e+00	1.778119042206470990e+00
1.255800000370287250e+02	7.198158920915570524e-02	1.053513227957991516e+00	1.778245453099756235e+00
1.264200000372763100e+02	7.479958664103304733e-02	1.053434076197816260e+00	1.777782618049773555e+00
1.272600000375238949e+02	7.774808939715358025e-02	1.053157759798257320e+00	1.777213898704597783e+00
1.281000000377716219e+02	8.083821182045868026e-02	1.052586780548093293e+00	1.776030164261343414e+00
1.289400000380192068e+02	8.306356907564162173e-02	1.052133814177137916e+00	1.776549879232512286e+00
1.297800000382667918e+02	8.552652591651967173e-02	1.051097192826205395e+00	1.776179942446951765e+00
1.306200000385145188e+02	8.824363561981403425e-02	1.050977416853051238e+00	1.777216092863315167e+00
1.314600000387621037e+02	9.082435720079390373e-02	1.051072318040733533e+00	1.776852649093140002e+00
1.323000000390096886e+02	9.365592098884570338e-02	1.051567886372090532e+00	1.778784741374887401e+00
1.331400000392574157e+02	9.663596223015231967e-02	1.052277631506528310e+00	1.779909123200864585e+00
1.339800000395050006e+02	9.935833256478861231e-02	1.053883874136675169e+00	1.779622953876840219e+00
1.348200000397525855e+02	1.017223225666094300e-01	1.055186280690695089e+00	1.780331914791276837e+00
1.356600000400003125e+02	1.048276957602331250e-01	1.056684184024912376e+00	1.780941687332636914e+00
1.365000000402478975e+02	1.078782357517673041e-01	1.057284589147908793e+00	1.781349227899958088e+00
1.373400000404956245e+02	1.108744154919754504e-01	1.057994501068265425e+00	1.782159203348049115e+00
1.381800000407433515e+02	1.138084312932604591e-01	1.058309583352097905e+00	1.782469787516332449e+00
1.390200000409909364e+02	1.169878503678377368e-01	1.058248349236371677e+00	1.783078545524038105e+00
1.398600000412386635e+02	1.200152739449062284e-01	1.058098790134947453e+00	1.784677564008665840e+00
1.407000000414863905e+02	1.230722569446910525e-01	1.058467744270487731e+00	1.784869277850985148e+00
1.415400000417339754e+02	1.265689678086065750e-01	1.058543203056853343e+00	1.784760788786573737e+00
1.423800000419817025e+02	1.300947651444749331e-01	1.058534006147730189e+00	1.783853720069277893e+00
1.432200000422294295e+02	1.332702223105066974e-01	1.059234983179641487e+00	1.783945028098135488e+00
1.440600000424770144e+02	1.375934475036478810e-01	1.059955307378109834e+00	1.783942829142378672e+00
1.449000000427247414e+02	1.419552181840111893e-01	1.060288640878228827e+00	1.785055036564508146e+00
1.457400000429724685e+02	1.463772900867157667e-01	1.061223308665697029e+00	1.784562171318367918e+00
1.465800000432200534e+02	1.504362521489702731e-01	1.062458643596839503e+00	1.784350435746263619e+00
1.474200000434677804e+02	1.550382527306997660e-01	1.063092477454714357e+00	1.784230989718389004e+00
1.482600000437155074e+02	1.584927508471733471e-01	1.063635317752193776e+00	1.784320065773207675e+00
1.491000000439630924e+02	1.628924157615574408e-01	1.063683328413149498e+00	1.783515837750142774e+00
1.499400000442108194e+02	1.666438687845404609e-01	1.063741846586977235e+00	1.785412624260731773e+00
1.507800000444585464e+02	1.694513664729935809e-01	1.064414708349804561e+00	1.786605961356897421e+00
1.516200000447061313e+02	1.731134899746264166e-01	1.064805582991840138e+00	1.786499298453062989e+00
1.524600000449538584e+02	1.769437183861976293e-01	1.064624144096363301e+00	1.786494461709805970e+00
1.533000000452015854e+02	1.810240795786957069e-01	1.064956548432129946e+00	1.787294291821357239e+00
1.541400000454491703e+02	1.851621407643359307e-01	1.065701628497710107e+00	1.787493513212715879e+00
1.549800000456968974e+02	1.890531724354838072e-01	1.067248376422476275e+00	1.787686241588688940e+00
1.558200000459446244e+02	1.930846413969075359e-01	1.068507800077056036e+00	1.789271056602161236e+00
1.566600000461922093e+02	1.977714455976561925e-01	1.070677064100832965e+00	1.789558306496402684e+00
1.575000000464399363e+02	2.015116932346759371e-01	1.072350831344412114e+00	1.792155498820453552e+00
1.583400000466876634e+02	2.065987629972783346e-01	1.073234939314944514e+00	1.790955937652197072e+00
1.591800000469352483e+02	2.108432962776411734e-01	1.073336726592848178e+00	1.792149477655093248e+00
1.600200000471829753e+02	2.155334693066780216e-01	1.073451022814646549e+00	1.793536118829142989e+00
1.608600000474307024e+02	2.195799234765666852e-01	1.074680830126874875e+00	1.793735948940694103e+00
1.617000000476782873e+02	2.252523899384456518e-01	1.074427316030962976e+00	1.791746533108977024e+00
1.625400000479260143e+02	2.299695502474717046e-01	1.074384142662004216e+00	1.790949001008028452e+00
1.633800000481735992e+02	2.354328232559351197e-01	1.075372158259823463e+00	1.789045787518617425e+00
1.642200000484211841e+02	2.403318040470398820e-01	1.075972182443781344e+00	1.791139530428244697e+00
1.650600000486689112e+02	2.450778434391089333e-01	1.077599059160634143e+00	1.792641998327296093e+00
1.659000000489164961e+02	2.499647930722173894e-01	1.079434441959335134e+00	1.792460090044618815e+00
1.667400000491640810e+02	2.543943082740373063e-01	1.081981332986419631e+00	1.791974529440786945e+00
1.675800000494118080e+02	2.592706456014398086e-01	1.084234728664329461e+00	1.792575779899453492e+00
1.684200000496593930e+02	2.634916767759893919e-01	1.085490959702855251e+00	1.794770740249465701e+00
1.692600000499069779e+02	2.689550370438686389e-01	1.086553195034450692e+00	1.793870570361016492e+00
1.701000000501547049e+02	2.739708948464921745e-01	1.087032275743824439e+00	1.793076893487953072e+00
1.709400000504022898e+02	2.790416149376770960e-01	1.088026700757709131e+00	1.794489506723544237e+00
1.717800000506498748e+02	2.831631772359339272e-01	1.088739305436721150e+00	1.795906381000481833e+00
1.726200000508976018e+02	2.882325075613004217e-01	1.089466920848407350e+00	1.796227516318766426e+00
1.734600000511451867e+02	2.933462952584321992e-01	1.090120054505639091e+00	1.797144593502435272e+00
1.743000000513927716e+02	2.987033579504206338e-01	1.090394369974532651e+00	1.795462279406296213e+00
1.751400000516404987e+02	3.029010944080667844e-01	1.091887699038146531e+00	1.795788487392850241e+00
1.759800000518880836e+02	3.087432882374782084e-01	1.094001876341585300e+00	1.796808405270750253e+00
1.768200000521356685e+02	3.138349054216711953e-01	1.096141571890569377e+00	1.796227105708265048e+00
1.776600000523833955e+02	3.201825672713342619e-01	1.097500948177948299e+00	1.796747226492895644e+00
1.785000000526309805e+02	3.254723217389454692e-01	1.099765995186559486e+00	1.796659231008294277e+00
1.793400000528785654e+02	3.306268704611506903e-01	1.101745218998251508e+00	1.795866974482346334e+00
1.801800000531262924e+02	3.354074314753464070e-01	1.103631114246687472e+00	1.795777761557360463e+00
1.810200000533738773e+02	3.403272474029092609e-01	1.105834855588413435e+00	1.794595244554490598e+00
1.818600000536214623e+02	3.443971961113989622e-01	1.107957110167103520e+00	1.795022872888160537e+00
1.827000000538691893e+02	3.489962312918414855e-01	1.109398711912351398e+00	1.793954356449715348e+00
1.835400000541167742e+02	3.536435074501570464e-01	1.110361495469261328e+00	1.792282187690116269e+00
1.843800000543643591e+02	3.579312208987484589e-01	1.111650297629472650e+00	1.793710221837247820e+00
1.852200000546120862e+02	3.624768708158638275e-01	1.113371122686054759e+00	1.793142719932456775e+00
1.860600000548596711e+02	3.675639039247819984e-01	1.115620301348798638e+00	1.791693073819975668e+00
1.869000000551072560e+02	3.730916107993578756e-01	1.117687159318914158e+00	1.793563515473843184e+00
1.877400000553549830e+02	3.783443840643970213e-01	1.120869194807621705e+00	1.792242073396942637e+00
1.885800000556025680e+02	3.833229331460449862e-01	1.123975747826363447e+00	1.791707239475809788e+00
1.894200000558501529e+02	3.874081035383813432e-01	1.127286970850826187e+00	1.793358810803713288e+00
1.902600000560978799e+02	3.915171579442724425e-01	1.130116206754497421e+00	1.795012817012386686e+00
1.911000000563454648e+02	3.966512787406270002e-01	1.132370460545958135e+00	1.796673924956637691e+00
1.919400000565930497e+02	4.020057364198104111e-01	1.134742393644790459e+00	1.795331177673003875e+00
1.927800000568407768e+02	4.068838416371667877e-01	1.136239511417330927e+00	1.795379908306676597e+00
1.936200000570883617e+02	4.113855943926961189e-01	1.138561980649498651e+00	1.795632899981695729e+00
1.944600000573359466e+02	4.156100487848716218e-01	1.140402129189037828e+00	1.793694210832677438e+00
1.953000000575836737e+02	4.198349761278105108e-01	1.141568296331878507e+00	1.794451666455774141e+00
1.961400000578312586e+02	4.244800038781966212e-01	1.142568988159868626e+00	1.796696338954830718e+00
1.969800000580788435e+02	4.295519898220999666e-01	1.145293530374218882e+00	1.796237967852925665e+00
1.978200000583265705e+02	4.340379278135253482e-01	1.147643757620032900e+00	1.798075538616404678e+00
1.986600000585741554e+02	4.384416014585805765e-01	1.150914165961997249e+00	1.799222645996230607e+00
1.995000000588217404e+02	4.437701050187173868e-01	1.153817931487681747e+00	1.799970159189518526e+00
2.003400000590694674e+02	4.482021557095802189e-01	1.157429869523376897e+00	1.801607527046266588e+00
2.011800000593170523e+02	4.525356252527334422e-01	1.160259320080525347e+00	1.802842460022245241e+00
2.020200000595646372e+02	4.567728784019943200e-01	1.162807617446475428e+00	1.804373131956876986e+00
2.028600000598123643e+02	4.616184081896158586e-01	1.165074094477552613e+00	1.802899542850161962e+00
2.037000000600599492e+02	4.655767076478507516e-01	1.167262920821722005e+00	1.803722098515562200e+00
2.045400000603075341e+02	4.698345341553222254e-01	1.168576598267762723e+00	1.805150944289616755e+00
2.053800000605552611e+02	4.747072586118425974e-01	1.170521464680581269e+00	1.804394805161750215e+00
2.062200000608028461e+02	4.786823478221803319e-01	1.172801189350386686e+00	1.806241912541576733e+00
2.070600000610504310e+02	4.837652407201151750e-01	1.175807599767167977e+00	1.806086382133902379e+00
2.079000000612981580e+02	4.885504983718673699e-01	1.177939695215413529e+00	1.804923344177188804e+00
2.087400000615457429e+02	4.924310265159849709e-01	1.180593139261239655e+00	1.806656450992590424e+00
2.095800000617933279e+02	4.970172300692640155e-01	1.182865096544030381e+00	1.807779615378182880e+00
2.104200000620410549e+02	5.019095819824681559e-01	1.185960070283587298e+00	1.809187155945504166e+00
2.112600000622886398e+02	5.063095011078876384e-01	1.189271389043166982e+00	1.808791247098402000e+00
2.121000000625362247e+02	5.105063460533445507e-01	1.192999553180525085e+00	1.809605280681108486e+00
2.129400000627839518e+02	5.152117041125438002e-01	1.195934722326464694e+00	1.809425198559007963e+00
2.137800000630315367e+02	5.192163527455977423e-01	1.199287237207938173e+00	1.809032536219598475e+00
2.146200000632791216e+02	5.233134341664363864e-01	1.203252761391062409e+00	1.809329931450380125e+00
2.154600000635268486e+02	5.277918340321183788e-01	1.206438633456255793e+00	1.810629761561931117e+00
2.163000000637744336e+02	5.326718892254724835e-01	1.208547688764133987e+00	1.811038925383098741e+00
2.171400000640220185e+02	5.371415395020304739e-01	1.210577258740000106e+00	1.810459451981190959e+00
2.179800000642697455e+02	5.422121356801155034e-01	1.212734181606516470e+00	1.811293573330246209e+00
2.188200000645173304e+02	5.467763470228937939e-01	1.215518790935520288e+00	1.812339463269687645e+00
2.196600000647649154e+02	5.507341735303651342e-01	1.218932587800278577e+00	1.811993063664899317e+00
2.205000000650126424e+02	5.549851422517664279e-01	1.222657559321583154e+00	1.813154577422612102e+00
2.213400000652602273e+02	5.588306720393878546e-01	1.226605714085572396e+00	1.813319743501479175e+00
2.221800000655078122e+02	5.631861337930419431e-01	1.230271714942852146e+00	1.813679634005345376e+00
2.230200000657555393e+02	5.676441967758951712e-01	1.233953226890561305e+00	1.815541350669789056e+00
2.238600000660031242e+02	5.724058068894742890e-01	1.238152084573804768e+00	1.813007937095771460e+00
2.247000000662507091e+02	5.761712006091611604e-01	1.242060115482571225e+00	1.814069856666945757e+00
2.255400000664984361e+02	5.797399049841920338e-01	1.245899335358115589e+00	1.816330558797735195e+00
2.263800000667460210e+02	5.843043528023518229e-01	1.248053899538171141e+00	1.816700188824679429e+00
2.272200000669936060e+02	5.880574498021886587e-01	1.251238318397655647e+00	1.816180167094894493e+00
2.280600000672413330e+02	5.915013242621381950e-01	1.254244419426557844e+00	1.816967450007417995e+00
2.289000000674889179e+02	5.943392868375443339e-01	1.257272702982633605e+00	1.821158385241095967e+00
2.297400000677365028e+02	5.984564395793581237e-01	1.261030841218138798e+00	1.821440595485349867e+00
2.305800000679842299e+02	6.027695722396824163e-01	1.265118667347154391e+00	1.823624428983449786e+00
2.314200000682318148e+02	6.065770294908452431e-01	1.269335180654168616e+00	1.826318610724820601e+00
2.322600000684793997e+02	6.111679334652871942e-01	1.272875877919380061e+00	1.827608125611382972e+00
2.331000000687271267e+02	6.156420476876259817e-01	1.276835421993393060e+00	1.828396220150829699e+00
2.339400000689747117e+02	6.195979533055715471e-01	1.280820651098870222e+00	1.826576807141237158e+00
2.347800000692222966e+02	6.242311572868710634e-01	1.284925727728660760e+00	1.826344408100873506e+00
2.356200000694700236e+02	6.282478079914495250e-01	1.288953320457461915e+00	1.827915458474933308e+00
2.364600000697176085e+02	6.321431759116721283e-01	1.292698425707715648e+00	1.830412480910535100e+00
2.373000000699651935e+02	6.373305036689160818e-01	1.295669883133108158e+00	1.830320054496137994e+00
2.381400000702129205e+02	6.419984404448579873e-01	1.298376865959161908e+00	1.832429657149049040e+00
2.389800000704605054e+02	6.456545534517135199e-01	1.301320541687307708e+00	1.834547376071192115e+00
2.398200000707080903e+02	6.491030992463535654e-01	1.304191069948347659e+00	1.835177269397182842e+00
2.406600000709558174e+02	6.535374565180896989e-01	1.307288951100037844e+00	1.834603916215480801e+00
2.415000000712034023e+02	6.583514769069971351e-01	1.310407180133796867e+00	1.833321229324161861e+00
2.423400000714509872e+02	6.623569841821622672e-01	1.314640253114311541e+00	1.834539962779958566e+00
2.431800000716987142e+02	6.660622549819456006e-01	1.318888670399336993e+00	1.834365595064602505e+00
2.440200000719462992e+02	6.704682352078742413e-01	1.323350096986012803e+00	1.834895488390593021e+00
2.448600000721938841e+02	6.745711412538403229e-01	1.327325033232095386e+00	1.836316453820428629e+00
2.457000000724416111e+02	6.779778309059141250e-01	1.332012645207991453e+00	1.838734375649302422e+00
2.465400000726891960e+02	6.811745885919552324e-01	1.336312265770026375e+00	1.839968935830101016e+00
2.473800000729369231e+02	6.847704003764693015e-01	1.339918557768805529e+00	1.840722772150325426e+00
2.482200000731846501e+02	6.880631379810209225e-01	1.343952369444153305e+00	1.840589594501320425e+00
2.490600000734322350e+02	6.924556391101909236e-01	1.345801358638093914e+00	1.840053779064815487e+00
2.499000000736799620e+02	6.960464849116888564e-01	1.349082037156567937e+00	1.841302745623500714e+00
2.507400000739276891e+02	6.995316553040251684e-01	1.352887900348750394e+00	1.842150291835070064e+00
2.515800000741752740e+02	7.030149338933077141e-01	1.355431790730373232e+00	1.843706563036064061e+00
2.524200000744230010e+02	7.062937194503372540e-01	1.360301032571622937e+00	1.842669124345712506e+00
2.532600000746707281e+02	7.095661201720599998e-01	1.364091623010453613e+00	1.844435337976515266e+00
2.541000000749183130e+02	7.130269336000781832e-01	1.368399225612980885e+00	1.847107841715972754e+00
2.549400000751660400e+02	7.169704843252299176e-01	1.372513332866333702e+00	1.847091302418893077e+00
2.557800000754137670e+02	7.213043395597308338e-01	1.377139782277662761e+00	1.847787343339122534e+00
2.566200000756613804e+02	7.250209320913653110e-01	1.381277072773700709e+00	1.849000834238200719e+00
2.574600000759090790e+02	7.285384705245265824e-01	1.385027205785470894e+00	1.848228934421895620e+00
2.583000000761568344e+02	7.321404015824937161e-01	1.388894350960937940e+00	1.850357643325783341e+00
2.591400000764044194e+02	7.358328736251918967e-01	1.392887181167869137e+00	1.851489395830632878e+00
2.599800000766521748e+02	7.380149407510936399e-01	1.395597357110334835e+00	1.851630887858560337e+00
2.608200000768998734e+02	7.405830558294732580e-01	1.399036220230799321e+00	1.852474611860526865e+00
2.616600000771474583e+02	7.434298881234973067e-01	1.401690928013530568e+00	1.854322596903839937e+00
2.625000000773952138e+02	7.463542552562569821e-01	1.405078826194063213e+00	1.853674437175037992e+00
2.633400000776429124e+02	7.496587584569514018e-01	1.409687239042583418e+00	1.854823233845274588e+00
2.641800000778904973e+02	7.534542755931399327e-01	1.413818501561951102e+00	1.857173856676088031e+00
2.650200000781382528e+02	7.574384419110052891e-01	1.417667776960527704e+00	1.858227726014594294e+00
2.658600000783859514e+02	7.618937582322997670e-01	1.422024057367685668e+00	1.860478754658869249e+00
2.667000000786335363e+02	7.652249540646576254e-01	1.426489177428529098e+00	1.863329580396413387e+00
2.675400000788812918e+02	7.688291917034981715e-01	1.431063971072651375e+00	1.866281420667611712e+00
2.683800000791288767e+02	7.720159301640907579e-01	1.435749939373319961e+00	1.867038739420541438e+00
2.692200000793764616e+02	7.759693255958592939e-01	1.439540744465627631e+00	1.866796058173471051e+00
2.700600000796242171e+02	7.791071136524336804e-01	1.444155399944294871e+00	1.867129231025435931e+00
2.709000000798718020e+02	7.815316590876313363e-01	1.447994072595240045e+00	1.866943533551437273e+00
2.717400000801193869e+02	7.837474549337046792e-01	1.451358597063568290e+00	1.869270416294747550e+00
2.725800000803671423e+02	7.869485893061107795e-01	1.455145137273151423e+00	1.870317386804406734e+00
2.734200000806147273e+02	7.906601285953129832e-01	1.459467870027070235e+00	1.869373893930412978e+00
2.742600000808622553e+02	7.949645736230632753e-01	1.463020457460418422e+00	1.870226748735265287e+00
2.751000000811100108e+02	7.981498641448936393e-01	1.467285553837661682e+00	1.868466820416077478e+00
2.759400000813575957e+02	8.008285333560353214e-01	1.472070664525136463e+00	1.870301616521888866e+00
2.767800000816051238e+02	8.037022365841609561e-01	1.477072787376308316e+00	1.871143717270008944e+00
2.776200000818528792e+02	8.067648254693450260e-01	1.482293423464444704e+00	1.871491093593129706e+00
2.784600000821004642e+02	8.102058950947916838e-01	1.487130904930359376e+00	1.871937455382596260e+00
2.793000000823480491e+02	8.132360868526788966e-01	1.491888734278343343e+00	1.872977932876869867e+00
2.801400000825958045e+02	8.158431040231562958e-01	1.497059906499814907e+00	1.872632410935568315e+00
2.809800000828433895e+02	8.184155957879010179e-01	1.500550759459681194e+00	1.873702918625999692e+00
2.818200000830909744e+02	8.213727166528332901e-01	1.504070299597546567e+00	1.877883571652970485e+00
2.826600000833387298e+02	8.248073723565012560e-01	1.507119194057085165e+00	1.878668485721288306e+00
2.835000000835863148e+02	8.272254747834481003e-01	1.510980764246437014e+00	1.879763545126146074e+00
2.843400000838338428e+02	8.302241862290931085e-01	1.514273023044811373e+00	1.880268141147350969e+00
2.851800000840815983e+02	8.332148575117591660e-01	1.518991133660568593e+00	1.881571519728171049e+00
2.860200000843291832e+02	8.364771517486175867e-01	1.522929592158394518e+00	1.882692551194570241e+00
2.868600000845767113e+02	8.393117783658136100e-01	1.527787397822777837e+00	1.884329003572509986e+00
2.877000000848244667e+02	8.427265410509442445e-01	1.532353209211253509e+00	1.885166064670642072e+00
2.885400000850720517e+02	8.459204939024825842e-01	1.538330528828112831e+00	1.885303125768774013e+00
2.893800000853196366e+02	8.479879615112672075e-01	1.543021691676215834e+00	1.886232679317866312e+00
2.902200000855673920e+02	8.511433688755836169e-01	1.547621027034330021e+00	1.885956145665035111e+00
2.910600000858149770e+02	8.530829323893239780e-01	1.551933038122257802e+00	1.889377177131434493e+00
2.919000000860625619e+02	8.556130368877952197e-01	1.557070734241649879e+00	1.891111397535335525e+00
2.927400000863103173e+02	8.599296622895078457e-01	1.561226109668413464e+00	1.890662256291161691e+00
2.935800000865579023e+02	8.620320991683165790e-01	1.565810505845013134e+00	1.891930159212374507e+00
2.944200000868054303e+02	8.645101790828070287e-01	1.569620587053077054e+00	1.891208410376857607e+00
2.952600000870531858e+02	8.671601184268715734e-01	1.574148180782593665e+00	1.893182400499994200e+00
2.961000000873007707e+02	8.699977610510860604e-01	1.577912634200120401e+00	1.894350912141399501e+00
2.969400000875482988e+02	8.728084454817834903e-01	1.582201438361762635e+00	1.894923481917420327e+00
2.977800000877960542e+02	8.759999754065607158e-01	1.586408922546288069e+00	1.895210863884789543e+00
2.986200000880436392e+02	8.792796815622514472e-01	1.590340257117172973e+00	1.894704333054082479e+00
2.994600000882912241e+02	8.826456721458016963e-01	1.594594107787068671e+00	1.894505918492607188e+00
3.003000000885389795e+02	8.844868328142703184e-01	1.599462802403719630e+00	1.895115823107094366e+00
3.011400000887865644e+02	8.870133320090715090e-01	1.605244839893858355e+00	1.896429582949466619e+00
3.019800000890341494e+02	8.890202037471892638e-01	1.609434215964415493e+00	1.896440907911069784e+00
3.028200000892819048e+02	8.913154881916021122e-01	1.613747108849494794e+00	1.897552841592864858e+00
3.036600000895294897e+02	8.942036783745631601e-01	1.617478014613783044e+00	1.898165383994852684e+00
3.045000000897770178e+02	8.963712951993135780e-01	1.621436773626477201e+00	1.898268795593954783e+00
3.053400000900247733e+02	8.993237775996333339e-01	1.625121217670635332e+00	1.900065714177671117e+00
3.061800000902723582e+02	9.019358227096772040e-01	1.628828011027885880e+00	1.900471560657542858e+00
3.070200000905198863e+02	9.040175989708596482e-01	1.633056820126391306e+00	1.899781059458568455e+00
3.078600000907676417e+02	9.060740723661968588e-01	1.637011481042279559e+00	1.902498674528825706e+00
3.087000000910152266e+02	9.094094994525601106e-01	1.640690159130445691e+00	1.903527855282738601e+00
3.095400000912628116e+02	9.128096917070454008e-01	1.644367669717181846e+00	1.904463731958767614e+00
3.103800000915105670e+02	9.149008978970250006e-01	1.650265361400068409e+00	1.906701434795373684e+00
3.112200000917581519e+02	9.175750778595199719e-01	1.654877897029710221e+00	1.909947659714673396e+00
3.120600000920057369e+02	9.202355422498746940e-01	1.660199105527119467e+00	1.909794087540703789e+00
3.129000000922534923e+02	9.234770886096909104e-01	1.664532322610667636e+00	1.907532804910964108e+00
3.137400000925010772e+02	9.251999534143503512e-01	1.668767207553401688e+00	1.910084508311995055e+00
3.145800000927486053e+02	9.267095755976328952e-01	1.672512766794925776e+00	1.909946154142835084e+00
3.154200000929963608e+02	9.291884559812905175e-01	1.675865998188705852e+00	1.910705567999636534e+00
3.162600000932439457e+02	9.313607150542597690e-01	1.679735074244752546e+00	1.911278576607401192e+00
3.171000000934914738e+02	9.330147655228355763e-01	1.684023330681438058e+00	1.912154628816127522e+00
3.179400000937392292e+02	9.355513168131636137e-01	1.688515923552007303e+00	1.915936971133508582e+00
3.187800000939868141e+02	9.378779361374589563e-01	1.692722526439738751e+00	1.916527835533583080e+00
3.196200000942343991e+02	9.405842185789253795e-01	1.696935633978295499e+00	1.921119308653849833e+00
3.204600000944821545e+02	9.431779678251601684e-01	1.701560750102991237e+00	1.921403071318346312e+00
3.213000000947297394e+02	9.445426305994419902e-01	1.706287867658710544e+00	1.922689877583805051e+00
3.221400000949773244e+02	9.460966519815460218e-01	1.711411649496057397e+00	1.923581553610802741e+00
3.229800000952250798e+02	9.485383766438001407e-01	1.716035097761567041e+00	1.923372012197415604e+00
3.238200000954726647e+02	9.510578726201714961e-01	1.720562382103204557e+00	1.924763282410951515e+00
3.246600000957201928e+02	9.534617612213486249e-01	1.723894336450563003e+00	1.926168553188912336e+00
3.255000000959679483e+02	9.545514612996219839e-01	1.728341468316513696e+00	1.928078693728412452e+00
3.263400000962155332e+02	9.558099466275067346e-01	1.732502943771464077e+00	1.929094921469836299e+00
3.271800000964630613e+02	9.579445479418369214e-01	1.736880931032356079e+00	1.929821497454530688e+00
3.280200000967108167e+02	9.598450968011977835e-01	1.740768258304689065e+00	1.930355378081533457e+00
3.288600000969584016e+02	9.619021341903204458e-01	1.744567927734998358e+00	1.931093316843152330e+00
3.297000000972059865e+02	9.640378887950873388e-01	1.748977604320423485e+00	1.931232675951886746e+00
3.305400000974537420e+02	9.662599278277137493e-01	1.753305126999138652e+00	1.932465136231774183e+00
3.313800000977013269e+02	9.677625758790383559e-01	1.758046826480934577e+00	1.933890900589545270e+00
3.322200000979489118e+02	9.707387386876092927e-01	1.762490527393753892e+00	1.933712403905969879e+00
3.330600000981966673e+02	9.725014223994216112e-01	1.768550906898433084e+00	1.935933298502202193e+00
3.339000000984442522e+02	9.743336007869906057e-01	1.774122961417414102e+00	1.937765150061897090e+00
3.347400000986917803e+02	9.770357468010797408e-01	1.777693681649046509e+00	1.938709378932170546e+00
3.355800000989395357e+02	9.787059686386353485e-01	1.783165235810272087e+00	1.939163956045714565e+00
3.364200000991871207e+02	9.804563265441256226e-01	1.787256470709891909e+00	1.939223808734259258e+00
3.372600000994346487e+02	9.825891852713677377e-01	1.791162716342185712e+00	1.939586907930496817e+00
3.381000000996824042e+02	9.842140038356311793e-01	1.795983472349397481e+00	1.939247775152695530e+00
3.389400000999299891e+02	9.858147019109579912e-01	1.799829246244398995e+00	1.943002149359508879e+00
3.397800001001775740e+02	9.873926983496387200e-01	1.804084526936760691e+00	1.943757943913437813e+00
3.406200001004253295e+02	9.894449189717108295e-01	1.808270663024063030e+00	1.944714753001020480e+00
3.414600001006729144e+02	9.914593035327060599e-01	1.813360635187493353e+00	1.947471359181872419e+00
3.423000001009204993e+02	9.933512229324370502e-01	1.818071288804829599e+00	1.948524921761762396e+00
3.431400001011682548e+02	9.950180759417045495e-01	1.822183777067270860e+00	1.950263063430112132e+00
3.439800001014158397e+02	9.973541871513470491e-01	1.827194430684607074e+00	1.952200596378269370e+00
3.448200001016633678e+02	9.996761098380856359e-01	1.831913423597873347e+00	1.954541172927388493e+00
3.456600001019111232e+02	1.001276749740468652e+00	1.837642256880336999e+00	1.953679111689007319e+00
3.465000001021587082e+02	1.002560126939985308e+00	1.842272424450149382e+00	1.956508528367932653e+00
3.473400001024062362e+02	1.003918437749038439e+00	1.846013599890589330e+00	1.960440785741089043e+00
3.481800001026539917e+02	1.005364688313623356e+00	1.850460779624098606e+00	1.960084811704631669e+00
3.490200001029015766e+02	1.006391784372288267e+00	1.854719134014154003e+00	1.960133910336444352e+00
3.498600001031491615e+02	1.007308948464920473e+00	1.858695334497499685e+00	1.960488081636526880e+00
3.507000001033969170e+02	1.009021146574536232e+00	1.863283877138821598e+00	1.959644484910648243e+00
3.515400001036445019e+02	1.009822466816592490e+00	1.868087096940980407e+00	1.959699467837653808e+00
3.523800001038922005e+02	1.010997301815895089e+00	1.873401658185603447e+00	1.961852827510812913e+00
3.532200001041399560e+02	1.012054164686186031e+00	1.878324558726156779e+00	1.963328101110897839e+00
3.540600001043875409e+02	1.013885961166013150e+00	1.882652462844268015e+00	1.965931781653294408e+00
3.549000001046352395e+02	1.015290799452323478e+00	1.886983369108913955e+00	1.968639520330306647e+00
3.557400001048829949e+02	1.016966078315917121e+00	1.891819112165199268e+00	1.968937519484240894e+00
3.565800001051305799e+02	1.018027168656607362e+00	1.896559525227204945e+00	1.969733083757405634e+00
3.574200001053782785e+02	1.019361064328398347e+00	1.900100105075129386e+00	1.970629662564224116e+00
3.582600001056260339e+02	1.020076041969651071e+00	1.904741685638565496e+00	1.969722386143157866e+00
3.591000001058736188e+02	1.020973047481892326e+00	1.909395608359977903e+00	1.971020791110553505e+00
3.599400001061213175e+02	1.022144040702143153e+00	1.913051532512413555e+00	1.972924877466411431e+00
3.607800001063690729e+02	1.023389967531930456e+00	1.917215962746697810e+00	1.973926934754961504e+00
3.616200001066166578e+02	1.024808936168200679e+00	1.923083728699354067e+00	1.972827977509857167e+00
3.624600001068643564e+02	1.025706385544733257e+00	1.927667005742439876e+00	1.974326991197445258e+00
3.633000001071121119e+02	1.026584680415346007e+00	1.933346113137560884e+00	1.973038788009073397e+00
3.641400001073596968e+02	1.028341692501602456e+00	1.937435728045553418e+00	1.973147947033201399e+00
3.649800001076073954e+02	1.030086880818772865e+00	1.942330346531103702e+00	1.972640670612134883e+00
3.658200001078551509e+02	1.031610313400823875e+00	1.947917793222154748e+00	1.969518784906451270e+00
3.666600001081027358e+02	1.032703240658631616e+00	1.952897567760949693e+00	1.970090609092113088e+00
3.675000001083504344e+02	1.033870392099830893e+00	1.957581511947710018e+00	1.970058172236427874e+00
3.683400001085981899e+02	1.034328321001142692e+00	1.963563287917528211e+00	1.968821474339396138e+00
3.691800001088457748e+02	1.035371588428787293e+00	1.967533055301207812e+00	1.968577674706786462e+00
3.700200001090934734e+02	1.036001849710436407e+00	1.971909994479386974e+00	1.969424338457829160e+00
3.708600001093412288e+02	1.036928327385977955e+00	1.976487767587159272e+00	1.970272625462718752e+00
3.717000001095888138e+02	1.037540616538615623e+00	1.981879550712093430e+00	1.969326796762801424e+00
3.725400001098365124e+02	1.038443446675984205e+00	1.985482008135817766e+00	1.970186649451345806e+00
3.733800001100842678e+02	1.039634925995029713e+00	1.990185132703216953e+00	1.971845893419698514e+00
3.742200001103318527e+02	1.040910324988117530e+00	1.995391259417150787e+00	1.971605137388050544e+00
3.750600001105795513e+02	1.041663022344559320e+00	2.000192215767607973e+00	1.968358699967940773e+00
3.759000001108273068e+02	1.042587106179811762e+00	2.004896341050518505e+00	1.968502928838214316e+00
3.767400001110748917e+02	1.042495819115251576e+00	2.009600966691185153e+00	1.970148172242141671e+00
3.775800001113225903e+02	1.043677573857173968e+00	2.014501923041642328e+00	1.969394024366261542e+00
3.784200001115701752e+02	1.044446322453101317e+00	2.019099710459645980e+00	1.971044543345189526e+00
3.792600001118177602e+02	1.045199227198452707e+00	2.022701834311533275e+00	1.971203787313541733e+00
3.801000001120654588e+02	1.046320917193415800e+00	2.027098787799944457e+00	1.970470133017471870e+00
3.809400001123130437e+02	1.046815885470243401e+00	2.031396241646111100e+00	1.972030797332939622e+00
3.817800001125606855e+02	1.047188388585806873e+00	2.035492861562684830e+00	1.974586794793599331e+00
3.826200001128083841e+02	1.047532987606325738e+00	2.039489815051095611e+00	1.976246038761951818e+00
3.834600001130559690e+02	1.047461506300886969e+00	2.044387268897262633e+00	1.975992702512994637e+00
3.843000001133035539e+02	1.048666613932657032e+00	2.048986057030777630e+00	1.977031655808267230e+00
3.851400001135512525e+02	1.049859424844576949e+00	2.052588848026339452e+00	1.979073855611232835e+00
3.859800001137988374e+02	1.050118892727673003e+00	2.057997476529052072e+00	1.979720925175737722e+00
3.868200001140464224e+02	1.050348328237289408e+00	2.063598432879509836e+00	1.980864342419088153e+00
3.876600001142941210e+02	1.050535198178194074e+00	2.068591216719955383e+00	1.981993353284551951e+00
3.885000001145417059e+02	1.051693218122527806e+00	2.073581832343459830e+00	1.983826016471170073e+00
3.893400001147893477e+02	1.051820259791854673e+00	2.078960105808987269e+00	1.984673086035674716e+00
3.901800001150370463e+02	1.052129802282933513e+00	2.084140213919619899e+00	1.984820764320371689e+00
3.910200001152846312e+02	1.052417589038893375e+00	2.088919654886578048e+00	1.984969051325261136e+00
3.918600001155322730e+02	1.052483856535115780e+00	2.093300596926803259e+00	1.984917338330150827e+00
3.927000001157799716e+02	1.052034989606907445e+00	2.097783707183970225e+00	1.986363596267732401e+00
3.935400001160275565e+02	1.051673116532704011e+00	2.102884663534427823e+00	1.985304578630312955e+00
3.943800001162751414e+02	1.051187359444945457e+00	2.108098795972454642e+00	1.984942923205393450e+00
3.952200001165228400e+02	1.051875590065196819e+00	2.113606757331492503e+00	1.984181064873743017e+00
3.960600001167704249e+02	1.051647740359490379e+00	2.117521556913193770e+00	1.984824076303631557e+00
3.969000001170180099e+02	1.051802155000154171e+00	2.123147364365522094e+00	1.985566884826789558e+00
3.977400001172657085e+02	1.052137888085661332e+00	2.128488516122361673e+00	1.985199548013407922e+00
3.985800001175132934e+02	1.052750446583758936e+00	2.133032336453899003e+00	1.985219630982716588e+00
3.994200001177609352e+02	1.053145032952844895e+00	2.138180326433400502e+00	1.982430786055870753e+00
4.002600001180086338e+02	1.053308168096160902e+00	2.143126648553716596e+00	1.982532607419408288e+00
4.011000001182562187e+02	1.053646946275158758e+00	2.147773137459951354e+00	1.983033414249291582e+00
4.019400001185038604e+02	1.053356874457584968e+00	2.153329466735382614e+00	1.981729148410905195e+00
4.027800001187515591e+02	1.053243391577220134e+00	2.157789131729186849e+00	1.983329752334057838e+00
4.036200001189991440e+02	1.052517139026242221e+00	2.162055801731571858e+00	1.980439487060096093e+00
4.044600001192467289e+02	1.051965583609418831e+00	2.167420970660689505e+00	1.980144554931326351e+00
4.053000001194944275e+02	1.051810008111106365e+00	2.171692143882876458e+00	1.979845361761209954e+00
4.061400001197420124e+02	1.051525819091604141e+00	2.177270488899563539e+00	1.980643124990131287e+00
4.069800001199895974e+02	1.051811361223240482e+00	2.182560342144634014e+00	1.980539873685398522e+00
4.078200001202372960e+02	1.051182478356591288e+00	2.187853364322157379e+00	1.982140274701820415e+00
4.086600001204848809e+02	1.050329002050242044e+00	2.193247220429274336e+00	1.981937835024010885e+00
4.095000001207325226e+02	1.051246202796558116e+00	2.198339909034960016e+00	1.979731743025047175e+00
4.103400001209802213e+02	1.051046613790771911e+00	2.203937100860448695e+00	1.980513679528966842e+00
4.111800001212278062e+02	1.050625742000629748e+00	2.209043132339623128e+00	1.981295616032886509e+00
4.120200001214754479e+02	1.050186661606094418e+00	2.215059671331669033e+00	1.981070044987766732e+00
4.128600001217231465e+02	1.049628663181020549e+00	2.219981380687192196e+00	1.981335748953222842e+00
4.137000001219707315e+02	1.048846544267009850e+00	2.224513597555585864e+00	1.980701047105217105e+00
4.145400001222183164e+02	1.048439831913299258e+00	2.228245981209898474e+00	1.981663707469710989e+00
4.153800001224660150e+02	1.047695756449275262e+00	2.233177197362781197e+00	1.982422918419781466e+00
4.162200001227135999e+02	1.046740803117691909e+00	2.237719921744047102e+00	1.983683143903505863e+00
4.170600001229611848e+02	1.044853689134193075e+00	2.243153472899789946e+00	1.986147224615115281e+00
4.179000001232088835e+02	1.044644582940193356e+00	2.247486356911858607e+00	1.986212928580571413e+00
4.187400001234564684e+02	1.043516795191037128e+00	2.252827413433938997e+00	1.987375994758527220e+00
4.195800001237041101e+02	1.043166069329852785e+00	2.257960797803763686e+00	1.988834394081674395e+00
4.204200001239518087e+02	1.043388148799769599e+00	2.262789678953786243e+00	1.991495025378860362e+00
4.212600001241993937e+02	1.042778067617770921e+00	2.268004716872564330e+00	1.993764381665470431e+00
4.221000001244470354e+02	1.042324474965534042e+00	2.272911582281331722e+00	1.995048144329967021e+00
4.229400001246947340e+02	1.040847234775124308e+00	2.278410108394169242e+00	1.993542458144465179e+00
4.237800001249423190e+02	1.039749894177267153e+00	2.283116139873343275e+00	1.994322568487807423e+00
4.246200001251899039e+02	1.038537419154979213e+00	2.288206159904331738e+00	1.995286243385955505e+00
4.254600001254376025e+02	1.037408390855970142e+00	2.292697847794506583e+00	1.996047280496603182e+00
4.263000001256851874e+02	1.036360681001804451e+00	2.298376693168949103e+00	1.998728405373599415e+00
4.271400001259327723e+02	1.035485067052595021e+00	2.303456372472985070e+00	1.998925762789059091e+00
4.279800001261804709e+02	1.034383440811394772e+00	2.309048060363160015e+00	1.998112366147786645e+00
4.288200001264280559e+02	1.033052491622860058e+00	2.313823903591067932e+00	1.995788824169974829e+00
4.296600001266756976e+02	1.031601678502260144e+00	2.319000080390813068e+00	1.997268528699855716e+00
4.305000001269233962e+02	1.030833366203412149e+00	2.323967083965035485e+00	1.996154117524929550e+00
4.313400001271709812e+02	1.029640696940245626e+00	2.329837256471710916e+00	1.995936865655772108e+00
4.321800001274186229e+02	1.028316812926690860e+00	2.334806595048793731e+00	1.996306424849113359e+00
4.330200001276663215e+02	1.026869044899581196e+00	2.340272097549748409e+00	2.000178621829954650e+00
4.338600001279139065e+02	1.025993609252809247e+00	2.345234931476005702e+00	2.002855282758873479e+00
4.347000001281614914e+02	1.024682938774159391e+00	2.349892761824705190e+00	2.004745538438755137e+00
4.355400001284091900e+02	1.023140580594357640e+00	2.354740918590125798e+00	2.006445736548446490e+00
4.363800001286567749e+02	1.021877885531727204e+00	2.359699916440255230e+00	2.008446543378330063e+00
4.372200001289043598e+02	1.020483739243326582e+00	2.364663083938349786e+00	2.008039436845712622e+00
4.380600001291520584e+02	1.018059560581446199e+00	2.369721247858885604e+00	2.009233344846748981e+00
4.389000001293996434e+02	1.016201802415360067e+00	2.375188084647189335e+00	2.009829890635285832e+00
4.397400001296472851e+02	1.014829146300225027e+00	2.380463260731422892e+00	2.010829480024784566e+00
4.405800001298949837e+02	1.013115579944050548e+00	2.385532599308505919e+00	2.013530083947936866e+00
4.414200001301425687e+02	1.012056846789965325e+00	2.390603939316611193e+00	2.015821557068203873e+00
4.422600001303902104e+02	1.009860041099422068e+00	2.395868107530217728e+00	2.020013638908662923e+00
4.431000001306379090e+02	1.008436277215360999e+00	2.400832442529742483e+00	2.021506329469314078e+00
4.439400001308854939e+02	1.006974677270223273e+00	2.406895443241918287e+00	2.021798208403042807e+00
4.447800001311330789e+02	1.005888483885385654e+00	2.412352272875106340e+00	2.023590696056963623e+00
4.456200001313807775e+02	1.003878170011611504e+00	2.415513272156258662e+00	2.027085821498384899e+00
4.464600001316283624e+02	1.002242553271992298e+00	2.419954757484935381e+00	2.029088860302306951e+00
4.473000001318759473e+02	1.001276431208129480e+00	2.424193574238914461e+00	2.028380942142765875e+00
4.481400001321236459e+02	9.993802767707873347e-01	2.428923551339207787e+00	2.029357197258223167e+00
4.489800001323712308e+02	9.972628395490892306e-01	2.433343020926630018e+00	2.031233452373680581e+00
4.498200001326188726e+02	9.955134781508575559e-01	2.437669495522632790e+00	2.033423708053562429e+00
4.506600001328665712e+02	9.933473270005229727e-01	2.443299305837007829e+00	2.033822080002676724e+00
4.515000001331141561e+02	9.914641496227039053e-01	2.448729616509138562e+00	2.035919031604675133e+00
4.523400001333617979e+02	9.908495210191147207e-01	2.453265097544745199e+00	2.038418620994173924e+00
4.531800001336094965e+02	9.888994211082658969e-01	2.458610919307305576e+00	2.042827747000019567e+00
4.540200001338570814e+02	9.872268560361526779e-01	2.463255073210679491e+00	2.044444177648174321e+00
4.548600001341046664e+02	9.853207114598337979e-01	2.468397392468948848e+00	2.045858173415559200e+00
4.557000001343523650e+02	9.831809873793091459e-01	2.472931706003125729e+00	2.049169328488713138e+00
4.565400001345999499e+02	9.812190346129018304e-01	2.477361683103419310e+00	2.050368714971480877e+00
4.573800001348475348e+02	9.785320154560311900e-01	2.481993494848817150e+00	2.050255724143670299e+00
4.582200001350952334e+02	9.766227676132780422e-01	2.485433145532389698e+00	2.052244153662975190e+00
4.590600001353428183e+02	9.741995677230025352e-01	2.489379968010461575e+00	2.055041916891896747e+00
4.599000001355904601e+02	9.723513014422636713e-01	2.493621286553219019e+00	2.054938462680433453e+00
4.607400001358381587e+02	9.697789146725883658e-01	2.498255099729640438e+00	2.056122834065122529e+00
4.615800001360857436e+02	9.672753131525245740e-01	2.503583742542584645e+00	2.060201929874810656e+00
4.624200001363334991e+02	9.649480640942879051e-01	2.509106047490623048e+00	2.061781025684498836e+00
4.632600001365811977e+02	9.625929109410069628e-01	2.514720013142730970e+00	2.063662150561495157e+00
4.641000001368287826e+02	9.598150561510798706e-01	2.519718467704409104e+00	2.066951391707723573e+00
4.649400001370765381e+02	9.575223034121037591e-01	2.525511251544855451e+00	2.069053213071260888e+00
4.657800001373242367e+02	9.559075584626266497e-01	2.530498364664068855e+00	2.069450773393451737e+00
4.666200001375718216e+02	9.531537950751641786e-01	2.535476804915515192e+00	2.072745898834872591e+00
4.674600001378195770e+02	9.511709452157488531e-01	2.539946071941439065e+00	2.074652589959948834e+00
4.683000001380672757e+02	9.485587724089988848e-01	2.544720008973083036e+00	2.076171658395603803e+00
4.691400001383148606e+02	9.449116012457527969e-01	2.550089275999006144e+00	2.076802292514914328e+00
4.699800001385626160e+02	9.422500050842211872e-01	2.554059210168604821e+00	2.079143883597687648e+00
4.708200001388103146e+02	9.392661802368068580e-01	2.558136983276376508e+00	2.081189532815076682e+00
4.716600001390578996e+02	9.362596537527465568e-01	2.562620593891299148e+00	2.083742892488236187e+00
4.725000001393056550e+02	9.335372834181101531e-01	2.566700034858257151e+00	2.083393005653702890e+00
4.733400001395533536e+02	9.313832253823218776e-01	2.569675306177250373e+00	2.084944133352823581e+00
4.741800001398009385e+02	9.290998443991990152e-01	2.574436901050918269e+00	2.085991405824058731e+00
4.750200001400486940e+02	9.268805191580532510e-01	2.579486320552528689e+00	2.087831373652985434e+00
4.758600001402963926e+02	9.246257226096479265e-01	2.584625899684941608e+00	2.090165863000180480e+00
4.767000001405439775e+02	9.221330900001657449e-01	2.588759474524285231e+00	2.090990815731028185e+00
4.775400001407917330e+02	9.195085332141500478e-01	2.593376537557687822e+00	2.093814753928222583e+00
4.783800001410394316e+02	9.170489780716382100e-01	2.596985928438834801e+00	2.094946402581186806e+00
4.792200001412870165e+02	9.143679036693889151e-01	2.600389315026911952e+00	2.093161209975495041e+00
4.800600001415347720e+02	9.117456825507184170e-01	2.604685029462733503e+00	2.093251059841915396e+00
4.809000001417824706e+02	9.093882266001701575e-01	2.608363564948939839e+00	2.094138880641028155e+00
4.817400001420300555e+02	9.074061772099218937e-01	2.612032260065948464e+00	2.095234614802641726e+00
4.825800001422778109e+02	9.043851093816881459e-01	2.616498620180096601e+00	2.097243537901757104e+00
4.834200001425253959e+02	9.009295161477217651e-01	2.620462311719546911e+00	2.100765244124912723e+00
4.842600001427729808e+02	8.978410528356949305e-01	2.625220332537764989e+00	2.101293240456722611e+00
4.851000001430207362e+02	8.948327255916026512e-01	2.629662008335960977e+00	2.104129150151033301e+00
4.859400001432683212e+02	8.915851434341431903e-01	2.633793843764959508e+00	2.105981089477077184e+00
4.867800001435159061e+02	8.888009075925155100e-01	2.638509500959853593e+00	2.106632420082928281e+00
4.876200001437636615e+02	8.862781262636657553e-01	2.643111648495341637e+00	2.109772387911855063e+00
4.884600001440112464e+02	8.838194006767930988e-01	2.646701787444690535e+00	2.110916616782128497e+00
4.893000001442587745e+02	8.807195283734990943e-01	2.651282419596679318e+00	2.112358004958171165e+00
4.901400001445065300e+02	8.776945896797417879e-01	2.654948374587831061e+00	2.112997972787098000e+00
4.909800001447541149e+02	8.746436386939940855e-01	2.658106157068972131e+00	2.114039766776601770e+00
4.918200001450016430e+02	8.719591082040407670e-01	2.661865273837461299e+00	2.114275879377643275e+00
4.926600001452493984e+02	8.685462006682798108e-01	2.666115050594509484e+00	2.115405093149838045e+00
4.935000001454969834e+02	8.648098820697275313e-01	2.669858989844406505e+00	2.118534915642224625e+00
4.943400001457445683e+02	8.620525171622012151e-01	2.673597425158990237e+00	2.120066564295188805e+00
4.951800001459923237e+02	8.597542420136354835e-01	2.678014511875992820e+00	2.119899024575076396e+00
4.960200001462399086e+02	8.569351570314776012e-01	2.682324760370332406e+00	2.119833716829002679e+00
4.968600001464874936e+02	8.541980999203082625e-01	2.687022666706696317e+00	2.120979771859852647e+00
4.977000001467352490e+02	8.513381046971109090e-01	2.691705061952630373e+00	2.124340841988782369e+00
4.985400001469828339e+02	8.480511512803963203e-01	2.696988624699994563e+00	2.124021999884060818e+00
4.993800001472303620e+02	8.452523740945951936e-01	2.700870686374091889e+00	2.125714926369725255e+00
5.002200001474781175e+02	8.423282940429490662e-01	2.705249078757979486e+00	2.125907649948658662e+00
5.010600001477257024e+02	8.397888430914902669e-01	2.708127137570030207e+00	2.124599561900669009e+00
5.019000001479732305e+02	8.365401696001441012e-01	2.711505363167999505e+00	2.125387618624793973e+00
5.027400001482209859e+02	8.329789629135663231e-01	2.715385590196992105e+00	2.126372428841226458e+00
5.035800001484685708e+02	8.294021488517943075e-01	2.718672989020484376e+00	2.126455818710543788e+00
5.044200001487161558e+02	8.255099638902096970e-01	2.722759387128464770e+00	2.126243672527937889e+00
5.052600001489639112e+02	8.217078469625924697e-01	2.726960962755037521e+00	2.127026250770331917e+00
5.061000001492114961e+02	8.183910685613078329e-01	2.730758201947726782e+00	2.128401524370416631e+00
5.069400001494590811e+02	8.150532438510492694e-01	2.735447935774079298e+00	2.128772334022424051e+00
5.077800001497068365e+02	8.114818396365850450e-01	2.739625160656537162e+00	2.130340505886931801e+00
5.086200001499544214e+02	8.084893891131467170e-01	2.743903219468587285e+00	2.130200358575476738e+00
5.094600001502019495e+02	8.057728181007719481e-01	2.747873939700220092e+00	2.129456558942867339e+00
5.103000001504497050e+02	8.027247958626271274e-01	2.751446661362875634e+00	2.127094497704486109e+00
5.111400001506972899e+02	7.996602203477610749e-01	2.756020050169205149e+00	2.126817421368025762e+00
5.119800001509448180e+02	7.958793280315558105e-01	2.758386934324710271e+00	2.129348461300797357e+00
5.128200001511925166e+02	7.925814094878657068e-01	2.761858822057772223e+00	2.131391472730685965e+00
5.136600001514401583e+02	7.898482561122978085e-01	2.765224205140009328e+00	2.130826164984611637e+00
5.145000001516878001e+02	7.863900363462665855e-01	2.768785752146118551e+00	2.132451726435652173e+00
5.153400001519354419e+02	7.835091149435892133e-01	2.771639126642216677e+00	2.130675055912654159e+00
5.161800001521830836e+02	7.805199169025512917e-01	2.774891500422802970e+00	2.131494124348309427e+00
5.170200001524307254e+02	7.774049430449048170e-01	2.777839037411749867e+00	2.129598583499347164e+00
5.178600001526784808e+02	7.737731794351553338e-01	2.782483905825999582e+00	2.127787013018651585e+00
5.187000001529258952e+02	7.700222613194858123e-01	2.786723437090854016e+00	2.127963065227378436e+00
5.195400001531735370e+02	7.668510063209874605e-01	2.790662968355708706e+00	2.127231812793796362e+00
5.203800001534212925e+02	7.638537390304986907e-01	2.793978315662366096e+00	2.124889603396751259e+00
5.212200001536688205e+02	7.606259664157667411e-01	2.797878985808186947e+00	2.127029132393935207e+00
5.220600001539163486e+02	7.575821134750772012e-01	2.801467147010112679e+00	2.128261559655540314e+00
5.229000001541642177e+02	7.548155588977414343e-01	2.803534126400376802e+00	2.127600682839262181e+00
5.237400001544117458e+02	7.515201543238345661e-01	2.806275253973258277e+00	2.128427428712405423e+00
5.245800001546592739e+02	7.483160001608037959e-01	2.809009042965721292e+00	2.127451536798048437e+00
5.254200001549070294e+02	7.446012046055949796e-01	2.811726486938161962e+00	2.126488833821193136e+00
5.262600001551546711e+02	7.412611061845412186e-01	2.814733590183649437e+00	2.124533638393377277e+00
5.271000001554021992e+02	7.380770233424854831e-01	2.817723014121765068e+00	2.124178442965561686e+00
5.279400001556499546e+02	7.345711847653105808e-01	2.821005099479462874e+00	2.124423856257937615e+00
5.287800001558975964e+02	7.313315302085483527e-01	2.824078345183474337e+00	2.123581038140700539e+00
5.296200001561451245e+02	7.278701199166668356e-01	2.827429741932149909e+00	2.123032335728269437e+00
5.304600001563927663e+02	7.238782043005419498e-01	2.831874967601836435e+00	2.122964560083143937e+00
5.313000001566404080e+02	7.196692624569325236e-01	2.835518692198255586e+00	2.126103886173597246e+00
5.321400001568879361e+02	7.163480238934731847e-01	2.840250241422618060e+00	2.126754575040973982e+00
5.329800001571356916e+02	7.129069213979484232e-01	2.844278288142689348e+00	2.126593089504503098e+00
5.338200001573832196e+02	7.086388607089065816e-01	2.847690490200494473e+00	2.127519023750723548e+00
5.346600001576308614e+02	7.055537737923800456e-01	2.850089516170730253e+00	2.128444146370020107e+00
5.355000001578786168e+02	7.019405463054275707e-01	2.852575199267477490e+00	2.127975559097971647e+00
5.363400001581261449e+02	6.984027253787752354e-01	2.855061215936062435e+00	2.128514479374963297e+00
5.371800001583737867e+02	6.953422028154766510e-01	2.857437225449530604e+00	2.126755428719262042e+00
5.380200001586215421e+02	6.910514114033166067e-01	2.861804895667069637e+00	2.126287450167406057e+00
5.388600001588690702e+02	6.880312970438220432e-01	2.864372565884608424e+00	2.126000804196317429e+00
5.397000001591165983e+02	6.843884810476812408e-01	2.867340402888065576e+00	2.126399548940610895e+00
5.405400001593643537e+02	6.802215445626039747e-01	2.871098399522326261e+00	2.127294641363749683e+00
5.413800001596118818e+02	6.769245757040469602e-01	2.874835714702679734e+00	2.128899270403236788e+00
5.422200001598595236e+02	6.722008851273545416e-01	2.879155684147499894e+00	2.129507754670608488e+00
5.430600001601072790e+02	6.688561482416880422e-01	2.883069148941495019e+00	2.128209745922594376e+00
5.439000001603548071e+02	6.644962769315907458e-01	2.886966769073221695e+00	2.130305852879387896e+00
5.447400001606024489e+02	6.611229265247349218e-01	2.889758051340042488e+00	2.129707641224642956e+00
5.455800001608502043e+02	6.576457925117713543e-01	2.891846331460328212e+00	2.127804559808359919e+00
5.464200001610977324e+02	6.540480851405973128e-01	2.894322269422637373e+00	2.126799246418037193e+00
5.472600001613453742e+02	6.498236560512876681e-01	2.897193203807389317e+00	2.126795962095023196e+00
5.481000001615931296e+02	6.453956798312520116e-01	2.899960635687850452e+00	2.125384561502777103e+00
5.489400001618406577e+02	6.415388536146452436e-01	2.901718560770951694e+00	2.122865247548029632e+00
5.497800001620882995e+02	6.372647646951722367e-01	2.904870147989146112e+00	2.122350194634629705e+00
5.506200001623360549e+02	6.339039183970759384e-01	2.907912228409980315e+00	2.120332909747190797e+00
5.514600001625835830e+02	6.292175327577529398e-01	2.911838464168547524e+00	2.121206494056866010e+00
5.523000001628311111e+02	6.261167221201442423e-01	2.914939848825243818e+00	2.119965671988654154e+00
5.531400001630788665e+02	6.228901356659272137e-01	2.917925555605591637e+00	2.119804762154094302e+00
5.539800001633263946e+02	6.185370639689562466e-01	2.921784076281208620e+00	2.120036750583956575e+00
5.548200001635740364e+02	6.150610541599573766e-01	2.925316745139442176e+00	2.118561028558048065e+00
5.556600001638217918e+02	6.117701464019096314e-01	2.927426397540909164e+00	2.117380639677331811e+00
5.565000001640693199e+02	6.067565370072155462e-01	2.930515535274389016e+00	2.120104917651423726e+00
5.573400001643169617e+02	6.026381981048869463e-01	2.932801170503577914e+00	2.119129804345707413e+00
5.581800001645647171e+02	5.978179673995046572e-01	2.934778633222754785e+00	2.119661184055377401e+00
5.590200001648122452e+02	5.934941895633961684e-01	2.936155428798258082e+00	2.119790737604470010e+00
5.598600001650597733e+02	5.890529125490397977e-01	2.937715712567820603e+00	2.119716030112215766e+00
5.607000001653075287e+02	5.856052506993767448e-01	2.940664988466754615e+00	2.118640916806500574e+00
5.615400001655550568e+02	5.813464745067721262e-01	2.943097919345666558e+00	2.117759310485399560e+00
5.623800001658026986e+02	5.774820229050061648e-01	2.945909168055159899e+00	2.118463703599873682e+00
5.632200001660504540e+02	5.728932143389220411e-01	2.949404905674224420e+00	2.121073778102810170e+00
5.640600001662979821e+02	5.686989668390578512e-01	2.952179294695707945e+00	2.122501302584594907e+00
5.649000001665456239e+02	5.645999898315592347e-01	2.954531000832262055e+00	2.122132073574071853e+00
5.657400001667933793e+02	5.598877702026836545e-01	2.957360190869805727e+00	2.121648235278932315e+00
5.665800001670409074e+02	5.558615985262859160e-01	2.960058525512408334e+00	2.120647149911675022e+00
5.674200001672886629e+02	5.517269137361460185e-01	2.962629674050279327e+00	2.120933484327108154e+00
5.682600001675364183e+02	5.471879723891348579e-01	2.964483310066698074e+00	2.122326108851195769e+00
5.691000001677839464e+02	5.429286941592950111e-01	2.966222936065954663e+00	2.120521168256053635e+00
5.699400001680317018e+02	5.380821856000685965e-01	2.967746383831106449e+00	2.121898574775332058e+00
5.707800001682794573e+02	5.344259815501912758e-01	2.969761659086247452e+00	2.120759342942685421e+00
5.716200001685269854e+02	5.294662303695878425e-01	2.972457587174830440e+00	2.119119096576385086e+00
5.724600001687747408e+02	5.245963107475701825e-01	2.975042507392786639e+00	2.118878241489891234e+00
5.733000001690224963e+02	5.206143308810842196e-01	2.976806746156836159e+00	2.118036371869743917e+00
5.741400001692700243e+02	5.166143788855868113e-01	2.979262812410873984e+00	2.118301603985175419e+00
5.749800001695177798e+02	5.122846309919912855e-01	2.981985354695274371e+00	2.119369270981374953e+00
5.758200001697655352e+02	5.082392757232013780e-01	2.984483713021477413e+00	2.117234300190074858e+00
5.766600001700130633e+02	5.036797319315078347e-01	2.987167560972762370e+00	2.116394662543966465e+00
5.775000001702608188e+02	4.993055266661469704e-01	2.989433896402594826e+00	2.116251981296895845e+00
5.783400001705085742e+02	4.952086197641401011e-01	2.990376548231985954e+00	2.118016604692133598e+00
5.791800001707561023e+02	4.903024903222456543e-01	2.991513862911982180e+00	2.118682445527757086e+00
5.800200001710038578e+02	4.852691662114521631e-01	2.992436834002979218e+00	2.120252344497995711e+00
5.808600001712516132e+02	4.806185793977924003e-01	2.993542959716197771e+00	2.120815547546118562e+00
5.817000001714991413e+02	4.761462368490134711e-01	2.994235075412253533e+00	2.119457648294238439e+00
5.825400001717468967e+02	4.715566315973682143e-01	2.996211680017879964e+00	2.120884936851010760e+00
5.833800001719946522e+02	4.673516554459104522e-01	2.998267102811844165e+00	2.119697616123165762e+00
5.842200001722421803e+02	4.623272883131507305e-01	3.000091003067193451e+00	2.119995889017434187e+00
5.850600001724899357e+02	4.579866043790516983e-01	3.002795889727822853e+00	2.118981784601123852e+00
5.859000001727376912e+02	4.532130503668921340e-01	3.005771422066777721e+00	2.117873158666545574e+00
5.867400001729852193e+02	4.493217607011028014e-01	3.007017433298141640e+00	2.116875286788698851e+00
5.875800001732329747e+02	4.453082423494307829e-01	3.008535424495180965e+00	2.115683705019506977e+00
5.884200001734807302e+02	4.401604350674078736e-01	3.010524728514221593e+00	2.116082180820506142e+00
5.892600001737282582e+02	4.356873249195398756e-01	3.011882343208728052e+00	2.114070105471504313e+00
5.901000001739760137e+02	4.311997897733862439e-01	3.013322111809944914e+00	2.112946464438846927e+00
5.909400001742237691e+02	4.272945189736028770e-01	3.013550205396859027e+00	2.111911663535995132e+00
5.917800001744712972e+02	4.233823903877492745e-01	3.014966457183553494e+00	2.110671587058142951e+00
5.926200001747190527e+02	4.183423577068514643e-01	3.015655856437352789e+00	2.111533945461060213e+00
5.934600001749666944e+02	4.136893188799585785e-01	3.017131746031746165e+00	2.111799550371670442e+00
5.943000001752142225e+02	4.085218550547801142e-01	3.018687954887745217e+00	2.112566575629396759e+00
5.951400001754619780e+02	4.037326354944824613e-01	3.019613141562884628e+00	2.113835832861162167e+00
5.959800001757096197e+02	3.993174036421944240e-01	3.021412476420641369e+00	2.114498799984271926e+00
5.968200001759571478e+02	3.943841996608948852e-01	3.023480288739782473e+00	2.115752027584303807e+00
5.976600001762049033e+02	3.892408272381809864e-01	3.024824751030320336e+00	2.117615603427606352e+00
5.985000001764525450e+02	3.847799556372190066e-01	3.026744028647149864e+00	2.117088715887255557e+00
5.993400001767000731e+02	3.796044225625897495e-01	3.028933618370468484e+00	2.116766292294983032e+00
6.001800001769478285e+02	3.747057149005508792e-01	3.031191518769253967e+00	2.115449955904634471e+00
6.010200001771954703e+02	3.700887986341187541e-01	3.032231239502912068e+00	2.115941127063325045e+00
6.018600001774428847e+02	3.655562749924924359e-01	3.033139270912036167e+00	2.114640008677785676e+00
6.027000001776906402e+02	3.607100357787258460e-01	3.033734960163184002e+00	2.114540107732631125e+00
6.035400001779382819e+02	3.557531551727812769e-01	3.034109801174507126e+00	2.117341424227861424e+00
6.043800001781858100e+02	3.505986393206540486e-01	3.035071299312341875e+00	2.118552480246169711e+00
6.052200001784335655e+02	3.462415222393278036e-01	3.035517619931584310e+00	2.117479768802942086e+00
6.060600001786812072e+02	3.414692707335707511e-01	3.036338255519363205e+00	2.114498535277020697e+00
6.069000001789287353e+02	3.358811753772377728e-01	3.038241045013851505e+00	2.117701677932828375e+00
6.077400001791764907e+02	3.310836210056357642e-01	3.040527322702398560e+00	2.117811110697290555e+00
6.085800001794241325e+02	3.264678580296402899e-01	3.042592752151120905e+00	2.117322166715598808e+00
6.094200001796715469e+02	3.218371971045959068e-01	3.044434497999402467e+00	2.116831193666599109e+00
6.102600001799193024e+02	3.169020431472985844e-01	3.044950558816220010e+00	2.117037988643561075e+00
6.111000001801669441e+02	3.120798953359964489e-01	3.045950608184852193e+00	2.117340319672445403e+00
6.119400001804144722e+02	3.071466331817531148e-01	3.046125973237531870e+00	2.117040824540752375e+00
6.127800001806622276e+02	3.019091144706385621e-01	3.046478988977119329e+00	2.118533010233096814e+00
6.136200001809098694e+02	2.965652109242172818e-01	3.047013825051578806e+00	2.119331688940826908e+00
6.144600001811573975e+02	2.922194155747421251e-01	3.046828146458050668e+00	2.118548629254328297e+00
6.153000001814051529e+02	2.874622694069438600e-01	3.046406108534268853e+00	2.120965366661099250e+00
6.161400001816527947e+02	2.822918806177687201e-01	3.046461888083312974e+00	2.121287176736139646e+00
6.169800001819003228e+02	2.773039926503454988e-01	3.047088813668439755e+00	2.122930697831375113e+00
6.178200001821480782e+02	2.728165776336858306e-01	3.047888719934753965e+00	2.122685175890073328e+00
6.186600001823957200e+02	2.675192306509934781e-01	3.049263107955522134e+00	2.123237827788194920e+00
6.195000001826432481e+02	2.627112422761231914e-01	3.050211977730744817e+00	2.123780943069968785e+00
6.203400001828910035e+02	2.570992338197635174e-01	3.051214314234678149e+00	2.123508434533471156e+00
6.211800001831386453e+02	2.518749286435538748e-01	3.051883293554891630e+00	2.122830650421973608e+00
6.220200001833860597e+02	2.472437656812741247e-01	3.052218081761792767e+00	2.124653677937399010e+00
6.228600001836338151e+02	2.418140215712847041e-01	3.052818845641299905e+00	2.123790300203788117e+00
6.237000001838814569e+02	2.368842774612953117e-01	3.052889254483622139e+00	2.123439908500947659e+00
6.245400001841289850e+02	2.322469661390905160e-01	3.052536646869177694e+00	2.124298647600992407e+00
6.253800001843767404e+02	2.272141478491385980e-01	3.052063858158583276e+00	2.125248864618343614e+00
6.262200001846243822e+02	2.217638303809385814e-01	3.052356878334675727e+00	2.125376356081846385e+00
6.270600001848719103e+02	2.159953043083453206e-01	3.052627382411758017e+00	2.127690658607848118e+00
6.279000001851196657e+02	2.114125897128482645e-01	3.052580207181468719e+00	2.126407801828080313e+00
6.287400001853673075e+02	2.063128488898666735e-01	3.053705345488691325e+00	2.127521698540619788e+00
6.295800001856147219e+02	2.012022301993253715e-01	3.054993123750148420e+00	2.127841885361813734e+00
6.304200001858624773e+02	1.958830983950418658e-01	3.055051881261769520e+00	2.130659028582045700e+00
6.312600001861101191e+02	1.909632571646132371e-01	3.055581451237635360e+00	2.130874954361893892e+00
6.321000001863576472e+02	1.868228425759739797e-01	3.055579498674886540e+00	2.134292909209049238e+00
6.329400001866054026e+02	1.814750972505010662e-01	3.056356197514556339e+00	2.136003762320626720e+00
6.337800001868530444e+02	1.764214400404849059e-01	3.056209879897460180e+00	2.136807716603357221e+00
6.346200001871005725e+02	1.710188324264505788e-01	3.056328203665621412e+00	2.137602945896663886e+00
6.354600001873483279e+02	1.659093670263460385e-01	3.055430349199678375e+00	2.137200204257278191e+00
6.363000001875959697e+02	1.597025028554405479e-01	3.055025990082909981e+00	2.137399491685200825e+00
6.371400001878434978e+02	1.540970575368253437e-01	3.054499615224886444e+00	2.137797561672738933e+00
6.379800001880912532e+02	1.496842814813766076e-01	3.052864067141340509e+00	2.136891167712198669e+00
6.388200001883388950e+02	1.447632287875672830e-01	3.052312174037771442e+00	2.137390658046852021e+00
6.396600001885864231e+02	1.393317711769618550e-01	3.053141600911319475e+00	2.137594206516120199e+00
6.405000001888341785e+02	1.352858885680708889e-01	3.053749512401368271e+00	2.136200189866159338e+00
6.413400001890818203e+02	1.306262903870395731e-01	3.055526068138719964e+00	2.136705767402736544e+00
6.421800001893292347e+02	1.261430446678351580e-01	3.055975604557259029e+00	2.137415200167198215e+00
6.430200001895769901e+02	1.211470292780172653e-01	3.056386947000439669e+00	2.138834778268200676e+00
6.438600001898246319e+02	1.162521962651080626e-01	3.056665432617656109e+00	2.139459834850934161e+00
6.447000001900721600e+02	1.107462489092575636e-01	3.057119067133000634e+00	2.141292398982706402e+00
6.455400001903199154e+02	1.060242212274493390e-01	3.057453354481789010e+00	2.140931861943326187e+00
6.463800001905675572e+02	1.009846943673930880e-01	3.056260622511763891e+00	2.139982078960677825e+00
6.472200001908150853e+02	9.563736381973976519e-02	3.054947042301913385e+00	2.140928846563606047e+00
6.480600001910628407e+02	9.057016934002107278e-02	3.055216116356529010e+00	2.141261410695378675e+00
6.489000001913104825e+02	8.508571215743607197e-02	3.054963841813563619e+00	2.141990728319458359e+00
6.497400001915578969e+02	7.959155948420015836e-02	3.054790051887099622e+00	2.143726944772385234e+00
6.505800001918056523e+02	7.390544697394302309e-02	3.054402085157554403e+00	2.144572089121466796e+00
6.514200001920532941e+02	6.861200372685226367e-02	3.054699608053091708e+00	2.143815407309971999e+00
6.522600001923008222e+02	6.341312154598169326e-02	3.055066275553688371e+00	2.143543507493667288e+00
6.531000001925485776e+02	5.830974633285825742e-02	3.055107424808738870e+00	2.144166535009092822e+00
6.539400001927962194e+02	5.398485185999734454e-02	3.055523722961918764e+00	2.141995243912980573e+00
6.547800001930437475e+02	4.765617378102868923e-02	3.055504495714436164e+00	2.142938562101485367e+00
6.556200001932915029e+02	4.250999652381204363e-02	3.054873593452652081e+00	2.143383706450567416e+00
6.564600001935391447e+02	3.746334631583192465e-02	3.053720508663694932e+00	2.143720734530417449e+00
6.573000001937866728e+02	3.170321701109318768e-02	3.053749244209610580e+00	2.145955733542959987e+00
6.581400001940344282e+02	2.653859467410155451e-02	3.053151627580386940e+00	2.147191949995886251e+00
6.589800001942820700e+02	2.128177602470709279e-02	3.052347339514419833e+00	2.147637297251698829e+00
6.598200001945295980e+02	1.591431598313472126e-02	3.051116365701477040e+00	2.150995224724820964e+00
6.606600001947773535e+02	1.113124856636812585e-02	3.050454202921756508e+00	2.153662891721021655e+00
6.615000001950249953e+02	5.740613937386171602e-03	3.050567355826083737e+00	2.154530558717222100e+00
6.623400001952724097e+02	7.542358652753455329e-04	3.050853656197515473e+00	2.152583616428804802e+00
6.631800001955201651e+02	-4.436398763706571324e-03	3.051200261520321533e+00	2.153514760213461887e+00
6.640200001957678069e+02	-9.027979294215440417e-03	3.051208839653686944e+00	2.155147324345234594e+00
6.648600001960153350e+02	-1.372074220163297179e-02	3.051687896679460277e+00	2.154587396026046431e+00
6.657000001962630904e+02	-1.900853912603421916e-02	3.051642602961118111e+00	2.155935786882821503e+00
6.665400001965107322e+02	-2.390484916417770847e-02	3.050657947765987199e+00	2.156182960299211970e+00
6.673800001967582602e+02	-2.910659813610097166e-02	3.049749275398577986e+00	2.156733583130025167e+00
6.682200001970060157e+02	-3.380645530497043000e-02	3.048616919430727545e+00	2.157492930950262178e+00
6.690600001972536575e+02	-3.922239279979754245e-02	3.047954708783448208e+00	2.156353699117615541e+00
6.699000001975010719e+02	-4.364164094996887677e-02	3.045369815251238510e+00	2.156596611492658688e+00
6.707400001977488273e+02	-4.946207147704884122e-02	3.045259903831239789e+00	2.158012537272505860e+00
6.715800001979964691e+02	-5.478297495489228147e-02	3.044726142024881010e+00	2.159607563659082352e+00
6.724200001982439971e+02	-5.909229113903093078e-02	3.044265194113791040e+00	2.159701981325465425e+00
6.732600001984917526e+02	-6.361224871534744418e-02	3.043380229030423489e+00	2.162605326888003443e+00
6.741000001987393944e+02	-6.863717227468033033e-02	3.043463407836603185e+00	2.162316382906312118e+00
6.749400001989869224e+02	-7.396493353859395770e-02	3.044004890163134025e+00	2.163941236582314520e+00
6.757800001992346779e+02	-7.959529603170660550e-02	3.043111013874921333e+00	2.164279482102549057e+00
6.766200001994823197e+02	-8.442282082023849776e-02	3.042989784696058742e+00	2.165518133436245218e+00
6.774600001997299614e+02	-8.944159601964635220e-02	3.041936532620824529e+00	2.165244813272825031e+00
6.783000001999777169e+02	-9.485374990836570319e-02	3.040446254071661247e+00	2.166463579746904067e+00
6.791400002002253586e+02	-9.995549888028899821e-02	3.039439797288394640e+00	2.167184578195021416e+00
6.799800002004730004e+02	-1.047451876077440114e-01	3.039106988329989711e+00	2.166815113259485948e+00
6.808200002007207559e+02	-1.093294374014192188e-01	3.037458001137480768e+00	2.166247068671065978e+00
6.816600002009683976e+02	-1.146011539998627177e-01	3.036290333922088802e+00	2.166263197357644721e+00
6.825000002012160394e+02	-1.199655398614725976e-01	3.035107155616266539e+00	2.167573644655760745e+00
6.833400002014637948e+02	-1.245183384293776785e-01	3.033600460495922579e+00	2.168576584404837249e+00
6.841800002017114366e+02	-1.299727923249549277e-01	3.032272917135753421e+00	2.172971002071220514e+00
6.850200002019590784e+02	-1.352104564684292742e-01	3.032013851236968982e+00	2.174065013924141976e+00
6.858600002022068338e+02	-1.404568702010276782e-01	3.031129767450394752e+00	2.175351721134755500e+00
6.867000002024544756e+02	-1.454032839336260874e-01	3.030308490403972765e+00	2.176227065568443919e+00
6.875400002027021173e+02	-1.501475693877888651e-01	3.029557191892203516e+00	2.174304439069440598e+00
6.883800002029498728e+02	-1.543053339387102374e-01	3.027569700836098665e+00	2.174075522461782484e+00
6.892200002031975146e+02	-1.602687738987932098e-01	3.026848018666680851e+00	2.175830170408930009e+00
6.900600002034451563e+02	-1.653281937773867227e-01	3.025414161125205226e+00	2.178487050330116137e+00
6.909000002036929118e+02	-1.694788640668561663e-01	3.023659121772067859e+00	2.174548800012841898e+00
6.917400002039405535e+02	-1.747264601763632297e-01	3.020884735252372888e+00	2.175003853773450846e+00
6.925800002041881953e+02	-1.796697997289990745e-01	3.018978992979981513e+00	2.173948356384058034e+00
6.934200002044359508e+02	-1.854249630507214530e-01	3.017561742479206721e+00	2.176469930534086217e+00
6.942600002046835925e+02	-1.901815452247342386e-01	3.017023143380851646e+00	2.176672837264880922e+00
6.951000002049312343e+02	-1.958501876432152400e-01	3.015957691749601821e+00	2.176480613757215021e+00
6.959400002051789897e+02	-2.007065333418463215e-01	3.014667389016481458e+00	2.178884940835125406e+00
6.967800002054266315e+02	-2.053619331389504588e-01	3.013354903756186864e+00	2.175483789431304160e+00
6.976200002056742733e+02	-2.103097657238392204e-01	3.012421236684229786e+00	2.175374521758251412e+00
6.984600002059219150e+02	-2.152519228995665168e-01	3.011666054228774314e+00	2.175451456427504482e+00
6.993000002061695568e+02	-2.194808374539168605e-01	3.010295527468807908e+00	2.172714390532332729e+00
7.001400002064171986e+02	-2.241080966805950314e-01	3.008004152469015757e+00	2.172366570580428924e+00
7.009800002066648403e+02	-2.287344100057462637e-01	3.005697599950632348e+00	2.170112663426601252e+00
7.018200002069124821e+02	-2.338444065295581242e-01	3.004365028828947182e+00	2.169255712671811498e+00
7.026600002071601239e+02	-2.382442346119556520e-01	3.001612276611110630e+00	2.168497544476637451e+00
7.035000002074077656e+02	-2.433324754006483126e-01	3.000235507220997189e+00	2.168635521053578152e+00
7.043400002076554074e+02	-2.475244997954487158e-01	2.997534220300849039e+00	2.168769845309364008e+00
7.051800002079030492e+02	-2.524928766520760925e-01	2.996610750853527794e+00	2.169589154467071346e+00
7.060200002081506909e+02	-2.578565240010688431e-01	2.994852256363300658e+00	2.168699941542085341e+00
7.068600002083982190e+02	-2.630021992210500592e-01	2.993658069686492951e+00	2.169309308269983472e+00
7.077000002086458608e+02	-2.680466920641226269e-01	2.992225689034327285e+00	2.168707515127688001e+00
7.085400002088935025e+02	-2.724876377764692825e-01	2.991055114406801607e+00	2.168992938861353359e+00
7.093800002091411443e+02	-2.769288199641976034e-01	2.989552850454742394e+00	2.167978971315209780e+00
7.102200002093887861e+02	-2.810525029736777869e-01	2.987420398251417364e+00	2.167571496784452378e+00
7.110600002096364278e+02	-2.850617609848725142e-01	2.984856590295395851e+00	2.165670921082541778e+00
7.119000002098840696e+02	-2.896589587515989717e-01	2.982254588364014580e+00	2.166764663992168938e+00
7.127400002101317114e+02	-2.943566294690889151e-01	2.979427234973006655e+00	2.166157189461411559e+00
7.135800002103793531e+02	-2.988573743665413618e-01	2.976084036919731446e+00	2.165146874236422825e+00
7.144200002106268812e+02	-3.026562274609400638e-01	2.973916654908259627e+00	2.161034529944126259e+00
7.152600002108745230e+02	-3.066517698999944863e-01	2.971220418932870810e+00	2.162214272289328054e+00
7.161000002111221647e+02	-3.112456570113766863e-01	2.970502167216226841e+00	2.157393811727799537e+00
7.169400002113698065e+02	-3.152289027305811286e-01	2.967851725817292952e+00	2.156085525570119010e+00
7.177800002116174483e+02	-3.200128578759307008e-01	2.966060421868302655e+00	2.155179065573015418e+00
7.186200002118650900e+02	-3.244681995000908703e-01	2.964647769321732351e+00	2.153668141627834487e+00
7.194600002121127318e+02	-3.295095890767290037e-01	2.963101926377361028e+00	2.154745854905729008e+00
7.203000002123603736e+02	-3.341507421779853493e-01	2.961510550877211490e+00	2.155318495515353483e+00
7.211400002126080153e+02	-3.383788891332464854e-01	2.959287652838447080e+00	2.153694585539401629e+00
7.219800002128556571e+02	-3.437985229747654858e-01	2.958030730472288372e+00	2.154863573827871637e+00
7.228200002131032988e+02	-3.479063330471978688e-01	2.954837782347712771e+00	2.155122213873071679e+00
7.236600002133509406e+02	-3.524968804167639691e-01	2.952225153484742570e+00	2.156168476607692508e+00
7.245000002135985824e+02	-3.568692191819368698e-01	2.948991509596028848e+00	2.153698506803849888e+00
7.253400002138462241e+02	-3.619294977026414895e-01	2.945835683180141551e+00	2.153494651575964980e+00
7.261800002140938659e+02	-3.658772430281144183e-01	2.943250836014417615e+00	2.152263403939422837e+00
7.270200002143413940e+02	-3.707207317967161075e-01	2.941645640966625397e+00	2.152922416779802450e+00
7.278600002145890357e+02	-3.749727336790601440e-01	2.939717262676147413e+00	2.151992792397106502e+00
7.287000002148366775e+02	-3.787268638398397780e-01	2.937649689694799005e+00	2.150489545889413545e+00
7.295400002150843193e+02	-3.834729538376405178e-01	2.935646591312789599e+00	2.151494212744221368e+00
7.303800002153319610e+02	-3.882091118694086518e-01	2.935014305395024614e+00	2.153285690661528307e+00
7.312200002155796028e+02	-3.919393580166335433e-01	2.932247661578028630e+00	2.151680820899988689e+00
7.320600002158272446e+02	-3.957573074440083882e-01	2.928841489498325235e+00	2.151188937169220772e+00
7.329000002160748863e+02	-3.999551564639362011e-01	2.926710132744913206e+00	2.150188328449028408e+00
7.337400002163225281e+02	-4.038421276163043916e-01	2.923255425962897558e+00	2.150378183112488628e+00
7.345800002165700562e+02	-4.081293352440543698e-01	2.920372532360638207e+00	2.149864385454794746e+00
7.354200002168176979e+02	-4.122122863149331740e-01	2.917057782647926700e+00	2.150049370356716061e+00
7.362600002170653397e+02	-4.161843595182523337e-01	2.914136361498471661e+00	2.148826036082674751e+00
7.371000002173129815e+02	-4.203405888709955684e-01	2.911396593897970675e+00	2.148179367534591933e+00
7.379400002175606232e+02	-4.236819202746897051e-01	2.907738479846423640e+00	2.146420321675930776e+00
7.387800002178082650e+02	-4.278069348770444091e-01	2.904766022205877540e+00	2.144758029309576486e+00
7.396200002180559068e+02	-4.313151597272964488e-01	2.902058039164669978e+00	2.142292490435529384e+00
7.404600002183035485e+02	-4.360174726930051148e-01	2.900514363936882223e+00	2.141917009131674376e+00
7.413000002185511903e+02	-4.401091442665359676e-01	2.898641000815583624e+00	2.140030570864356108e+00
7.421400002187988321e+02	-4.438894650217437010e-01	2.895641118733228048e+00	2.137932364006651209e+00
7.429800002190464738e+02	-4.486518136479400454e-01	2.893013049830629679e+00	2.136730910641253978e+00
7.438200002192941156e+02	-4.526881499821460153e-01	2.890156460535950433e+00	2.134535950291242212e+00
7.446600002195417574e+02	-4.568024941058509980e-01	2.886988696584725567e+00	2.133343627728730763e+00
7.455000002197893991e+02	-4.609929542160012828e-01	2.883798416534489650e+00	2.132656174927757942e+00
7.463400002200370409e+02	-4.651786848185168743e-01	2.880383285382382752e+00	2.131682113971017145e+00
7.471800002202845690e+02	-4.686488080458382499e-01	2.876951975996171917e+00	2.130715763470047541e+00
7.480200002205322107e+02	-4.730061616025462712e-01	2.873702653730751955e+00	2.130143325767153595e+00
7.488600002207798525e+02	-4.774512184394042458e-01	2.870234818228367679e+00	2.129956278779642442e+00
7.497000002210274943e+02	-4.811775937211054677e-01	2.867440797336763936e+00	2.128055028320976039e+00
7.505400002212751360e+02	-4.843895440045212220e-01	2.864821424985533049e+00	2.126344038339231357e+00
7.513800002215227778e+02	-4.885813938804898782e-01	2.861873198670384255e+00	2.126235077424794451e+00
7.522200002217704196e+02	-4.934640212165710138e-01	2.859106292332352695e+00	2.124726522323819644e+00
7.530600002220180613e+02	-4.970232374898609362e-01	2.855016035965716625e+00	2.126411880020920186e+00
7.539000002222657031e+02	-5.020614074541767113e-01	2.852595591347815152e+00	2.127496426091097792e+00
7.547400002225132312e+02	-5.059915372555137125e-01	2.849143123833542290e+00	2.126692943658392565e+00
7.555800002227608729e+02	-5.100029855016940949e-01	2.845873477369653681e+00	2.126389055412225559e+00
7.564200002230085147e+02	-5.137966980942445527e-01	2.841782982665940427e+00	2.124473398575672967e+00
7.572600002232561565e+02	-5.175651078209499989e-01	2.838472306866076877e+00	2.121045567335272608e+00
7.581000002235037982e+02	-5.216176736970794536e-01	2.834952291054771756e+00	2.120405358784292815e+00
7.589400002237514400e+02	-5.250591252302676537e-01	2.831213762006501877e+00	2.117747903161195655e+00
7.597800002239990818e+02	-5.287913542235683773e-01	2.828645711850640954e+00	2.117087606843867320e+00
7.606200002242467235e+02	-5.325136512508362729e-01	2.825359482029651925e+00	2.114934006448655701e+00
7.614600002244943653e+02	-5.360364212288677432e-01	2.822544064672908526e+00	2.114889333949599326e+00
7.623000002247420070e+02	-5.391480768639579368e-01	2.819995790490201770e+00	2.112840197502465323e+00
7.631400002249896488e+02	-5.429587865975209482e-01	2.816706653757437451e+00	2.110580104091868137e+00
7.639800002252372906e+02	-5.466543619066535076e-01	2.812886995201569373e+00	2.107112908945693253e+00
7.648200002254849323e+02	-5.507423700035705139e-01	2.809735814107087393e+00	2.106736785903363440e+00
7.656600002257325741e+02	-5.539332158050683796e-01	2.806152443330315549e+00	2.105970199477380955e+00
7.665000002259802159e+02	-5.576134202143884222e-01	2.802942553592486341e+00	2.104709294439860656e+00
7.673400002262277440e+02	-5.616839291330574246e-01	2.799117152764227789e+00	2.103948998122532554e+00
7.681800002264753857e+02	-5.656473437902744816e-01	2.795163898687562209e+00	2.101890325059051268e+00
7.690200002267230275e+02	-5.691095760705828788e-01	2.791586627438619406e+00	2.100033275249416409e+00
7.698600002269706692e+02	-5.726550185987885344e-01	2.787596346888025600e+00	2.098987994030167226e+00
7.707000002272183110e+02	-5.757886373579076400e-01	2.783686218813118618e+00	2.095941901183995260e+00
7.715400002274659528e+02	-5.789194184124458742e-01	2.780353241067363701e+00	2.094779372892628277e+00
7.723800002277135945e+02	-5.827327002887361385e-01	2.777399248295865153e+00	2.092314206813760791e+00
7.732200002279612363e+02	-5.860303747898322202e-01	2.774120571208414265e+00	2.091443765159893609e+00
7.740600002282088781e+02	-5.896119689649708118e-01	2.771108370151325495e+00	2.088857699687754366e+00
7.749000002284564061e+02	-5.935829217479313691e-01	2.767560310121737643e+00	2.088867373174268849e+00
7.757400002287040479e+02	-5.964439425648592197e-01	2.764484730415581293e+00	2.085977452474244931e+00
7.765800002289516897e+02	-5.998919572357918062e-01	2.760287968897762401e+00	2.086086517240567151e+00
7.774200002291993314e+02	-6.035007169933572779e-01	2.756059518055410162e+00	2.085400857581890310e+00
7.782600002294469732e+02	-6.068889033927120646e-01	2.750914388621198192e+00	2.084530618834753213e+00
7.791000002296946150e+02	-6.099522598769853143e-01	2.746649078090835694e+00	2.084465655662616435e+00
7.799400002299422567e+02	-6.133080491490432440e-01	2.742964920751671531e+00	2.080900895397211237e+00
7.807800002301898985e+02	-6.172453933413261096e-01	2.739355745524717722e+00	2.083028830489496830e+00
7.816200002304375403e+02	-6.204780080259741926e-01	2.735422219553647949e+00	2.081851692913513130e+00
7.824600002306852957e+02	-6.242943059092830316e-01	2.731556337114370958e+00	2.080780033819260577e+00
7.833000002309329375e+02	-6.282091849403014239e-01	2.728262101068931855e+00	2.079110403792316486e+00
7.841400002311805792e+02	-6.316105848745612317e-01	2.724739511417330728e+00	2.078130425522101365e+00
7.849800002314283347e+02	-6.354954315320998637e-01	2.722288401373649691e+00	2.079544157143231597e+00
7.858200002316759765e+02	-6.386949396633058162e-01	2.718510272011155582e+00	2.079047540521091531e+00
7.866600002319236182e+02	-6.423901912376407397e-01	2.715101120467801721e+00	2.078353561686451911e+00
7.875000002321713737e+02	-6.458873346150295625e-01	2.711062781388692944e+00	2.076766684587390444e+00
7.883400002324190154e+02	-6.497714718464230321e-01	2.708005762286701756e+00	2.074870676685442117e+00
7.891800002326666572e+02	-6.530617574377416412e-01	2.703422224223653636e+00	2.072368581581570446e+00
7.900200002329144127e+02	-6.557361991784841360e-01	2.699029512935082753e+00	2.069572167866160939e+00
7.908600002331620544e+02	-6.586111138699901613e-01	2.694229463066093455e+00	2.067867637881519727e+00
7.917000002334096962e+02	-6.614758601200817489e-01	2.690416737467290265e+00	2.067159861389186393e+00
7.925400002336574516e+02	-6.650330391579579725e-01	2.686993337569697271e+00	2.064748229668967205e+00
7.933800002339050934e+02	-6.682710636899141798e-01	2.683451924792894516e+00	2.062531728187209534e+00
7.942200002341527352e+02	-6.710008115835097708e-01	2.680211345945685331e+00	2.062320908093913552e+00
7.950600002344004906e+02	-6.742232287402717406e-01	2.676547417069872203e+00	2.062714551948695352e+00
7.959000002346481324e+02	-6.776347680294740883e-01	2.673574481754455334e+00	2.062915703352516061e+00
7.967400002348957742e+02	-6.810254974850841192e-01	2.670484534275341382e+00	2.061315840222682549e+00
7.975800002351435296e+02	-6.842010925162633761e-01	2.667170069266193266e+00	2.060113542212080429e+00
7.984200002353911714e+02	-6.879516211569790540e-01	2.664039092451103929e+00	2.061812461641862715e+00
7.992600002356388131e+02	-6.922811034887209614e-01	2.660401944557026166e+00	2.059726396169724527e+00
8.001000002358865686e+02	-6.958862288561447063e-01	2.655338778059646909e+00	2.060542359764893749e+00
8.009400002361342104e+02	-7.002826046344442501e-01	2.651263269404292355e+00	2.058835191992752112e+00
8.017800002363818521e+02	-7.034655013159852865e-01	2.646779921810762826e+00	2.057617473070608938e+00
8.026200002366296076e+02	-7.067280611146973257e-01	2.642294572786209716e+00	2.055801580309043253e+00
8.034600002368772493e+02	-7.088792700950865555e-01	2.638386374090809561e+00	2.053886702081131332e+00
8.043000002371248911e+02	-7.111174729294803543e-01	2.634767667882536912e+00	2.051967968625334926e+00
8.051400002373726466e+02	-7.141459802732234019e-01	2.630934117727509847e+00	2.050649843889730484e+00
8.059800002376202883e+02	-7.159664474539877421e-01	2.627077050757959498e+00	2.047026646485855750e+00
8.068200002378679301e+02	-7.192748543902834912e-01	2.623802304481038128e+00	2.046290868864672596e+00
8.076600002381156855e+02	-7.223806600973802228e-01	2.619788363513246399e+00	2.044456105777142430e+00
8.085000002383632136e+02	-7.256796080184068076e-01	2.615547236440722401e+00	2.046328647331921768e+00
8.093400002386108554e+02	-7.288731170056536035e-01	2.611279256835305151e+00	2.046625943507857759e+00
8.101800002388586108e+02	-7.330495997654159490e-01	2.607296433283131876e+00	2.046652661159759301e+00
8.110200002391061389e+02	-7.355965231024619300e-01	2.602195096493994608e+00	2.043482016599161177e+00
8.118600002393537807e+02	-7.386155423444639156e-01	2.597686254338520406e+00	2.041181138935674433e+00
8.127000002396015361e+02	-7.422073669175668353e-01	2.593574076464673528e+00	2.039736839231797383e+00
8.135400002398490642e+02	-7.450755439524966439e-01	2.588348555717338684e+00	2.037681176750995693e+00
8.143800002400967060e+02	-7.479179451708177773e-01	2.583206022806307622e+00	2.034628963684617542e+00
8.152200002403444614e+02	-7.508485226200523055e-01	2.580544142728718793e+00	2.033064373307660766e+00
8.160600002405919895e+02	-7.538563984326408507e-01	2.577366584774781533e+00	2.032085173646087650e+00
8.169000002408395176e+02	-7.567569435083957297e-01	2.573563008217542691e+00	2.032297451901820207e+00
8.177400002410872730e+02	-7.597440094873919580e-01	2.570237082347211821e+00	2.030805063302745239e+00
8.185800002413348011e+02	-7.617138127635219025e-01	2.565892309668080351e+00	2.029814906677708031e+00
8.194200002415824429e+02	-7.645696639921297777e-01	2.561931025183006749e+00	2.028524344239210464e+00
8.202600002418301983e+02	-7.672127455501241977e-01	2.557338718517074394e+00	2.028531346919942635e+00
8.211000002420777264e+02	-7.704499152235753101e-01	2.553027231470502922e+00	2.028541596108367706e+00
8.219400002423253682e+02	-7.738714775218323849e-01	2.549196230471455049e+00	2.028253671457370011e+00
8.227800002425731236e+02	-7.762783783464219933e-01	2.544651386241163493e+00	2.029257630537139701e+00
8.236200002428206517e+02	-7.794632869605107039e-01	2.540290864134524096e+00	2.029951850093832721e+00
8.244600002430681798e+02	-7.817266763148619235e-01	2.535028674168697815e+00	2.029146475463986299e+00
8.253000002433159352e+02	-7.839661816556584562e-01	2.530155643118163322e+00	2.029439274673563443e+00
8.261400002435634633e+02	-7.870886607689704384e-01	2.526161763827804219e+00	2.030232479696601366e+00
8.269800002438111051e+02	-7.888934042286525061e-01	2.521646202368027279e+00	2.029822438211946967e+00
8.278200002440588605e+02	-7.911870333453933091e-01	2.517518131964355810e+00	2.027792106054212784e+00
8.286600002443063886e+02	-7.935622173823589920e-01	2.513264543315138155e+00	2.025438033808975913e+00
8.295000002445540304e+02	-7.958246317487114307e-01	2.508592274643037356e+00	2.024275033667583656e+00
8.303400002448017858e+02	-7.986607973476917977e-01	2.504805662381936582e+00	2.023209598645422602e+00
8.311800002450493139e+02	-8.014695318023914439e-01	2.499998535452849335e+00	2.022450656638646649e+00
8.320200002452969557e+02	-8.039513080635737330e-01	2.495274896717820656e+00	2.020782380922254262e+00
8.328600002455447111e+02	-8.067136933434542190e-01	2.490539416182571575e+00	2.019412481952015170e+00
8.337000002457922392e+02	-8.097649642803933512e-01	2.485983420979334557e+00	2.019248467276969272e+00
8.345400002460398809e+02	-8.124876216961430808e-01	2.481518252550574566e+00	2.018293380498078715e+00
8.353800002462876364e+02	-8.147970364905158247e-01	2.477139908034245774e+00	2.015536670465341018e+00
8.362200002465351645e+02	-8.168802025175165848e-01	2.472546552785242380e+00	2.014571641256641232e+00
8.370600002467826926e+02	-8.193373562525269049e-01	2.468535518228867964e+00	2.011908032395057333e+00
8.379000002470304480e+02	-8.217779567108162153e-01	2.465511974728598510e+00	2.009146046787319229e+00
8.387400002472779761e+02	-8.235939637294056315e-01	2.461684261580364463e+00	2.006976147817079781e+00
8.395800002475256179e+02	-8.253957822250911347e-01	2.457827861254130664e+00	2.005398741297801379e+00
8.404200002477733733e+02	-8.278890876070342797e-01	2.453759952699514191e+00	2.005517682457369055e+00
8.412600002480209014e+02	-8.302637114338208280e-01	2.449368193758537871e+00	2.005643725352514561e+00
8.421000002482685431e+02	-8.322307680483919112e-01	2.444261757656725376e+00	2.004074435102467966e+00
8.429400002485162986e+02	-8.349635357326120610e-01	2.439342479039180667e+00	2.004413058214921772e+00
8.437800002487638267e+02	-8.368776218616756912e-01	2.434326536140007935e+00	2.002946608659106342e+00
8.446200002490113548e+02	-8.387564731588613709e-01	2.429297250367347338e+00	2.001871839927328534e+00
8.454600002492591102e+02	-8.413052920825673242e-01	2.424468631738360802e+00	2.000193418874396389e+00
8.463000002495066383e+02	-8.440297540419552380e-01	2.419838011678351108e+00	1.999014592008002689e+00
8.471400002497542800e+02	-8.459248930540083089e-01	2.415207558404259824e+00	1.998032315727185315e+00
8.479800002500020355e+02	-8.480959115771250501e-01	2.410965263329948982e+00	1.997937053415596687e+00
8.488200002502495636e+02	-8.502451743651224803e-01	2.406712627528683868e+00	1.996244631798239633e+00
8.496600002504972053e+02	-8.522601482227688541e-01	2.402345314566582513e+00	1.994746122978958480e+00
8.505000002507449608e+02	-8.543450897069357897e-01	2.397266660162016283e+00	1.993433613595252840e+00
8.513400002509924889e+02	-8.565033094729670449e-01	2.392970826807835127e+00	1.993514408289430717e+00
8.521800002512401306e+02	-8.576298415378464934e-01	2.388566153799967395e+00	1.991691550662454402e+00
8.530200002514878861e+02	-8.596282330322999599e-01	2.383657311144135704e+00	1.989763417460477468e+00
8.538600002517354142e+02	-8.620053417423977349e-01	2.378936960259919964e+00	1.988520066253690599e+00
8.547000002519830559e+02	-8.646585664389405679e-01	2.374507102578344409e+00	1.988273062725749663e+00
8.555400002522308114e+02	-8.667827046635306898e-01	2.369669405958594766e+00	1.986733769653578952e+00
8.563800002524783395e+02	-8.688744457608238436e-01	2.364628707192309776e+00	1.986594882394869810e+00
8.572200002527258675e+02	-8.708361544846369151e-01	2.359486173780920737e+00	1.985161473617892192e+00
8.580600002529736230e+02	-8.727796546040569314e-01	2.354435301073601661e+00	1.985944500286108694e+00
8.589000002532211511e+02	-8.741865010393088387e-01	2.350888431228329356e+00	1.984431990902402854e+00
8.597400002534687928e+02	-8.764746659194040390e-01	2.346233722444882819e+00	1.983420293145620183e+00
8.605800002537165483e+02	-8.781415480151434361e-01	2.342373009368366343e+00	1.981904537254221665e+00
8.614200002539640764e+02	-8.794994440463771435e-01	2.339198286274687621e+00	1.979392027870515713e+00
8.622600002542117181e+02	-8.807372396701638184e-01	2.335606551017311627e+00	1.978781953367579449e+00
8.631000002544594736e+02	-8.826480771004332482e-01	2.330901973244203784e+00	1.979163356781949989e+00
8.639400002547070017e+02	-8.847317198618036560e-01	2.326290557248433366e+00	1.978646383450166413e+00
8.647800002549545297e+02	-8.860817831189683469e-01	2.321766131951012113e+00	1.976735091506845343e+00
8.656200002552022852e+02	-8.874150566240300853e-01	2.317525028061731440e+00	1.975519132708716041e+00
8.664600002554498133e+02	-8.886313039016071613e-01	2.312785258459799209e+00	1.975586941372123206e+00
8.673000002556974550e+02	-8.904265048702103558e-01	2.308138150277449174e+00	1.975057387823030419e+00
8.681400002559452105e+02	-8.920952205960596126e-01	2.303985871731622392e+00	1.975450762734517696e+00
8.689800002561927386e+02	-8.939407617344993229e-01	2.299318082095365590e+00	1.975157935303699208e+00
8.698200002564403803e+02	-8.949375889443026422e-01	2.294450292459109697e+00	1.972879920064228410e+00
8.706600002566881358e+02	-8.964105321405513305e-01	2.290379500676317903e+00	1.971294194368987451e+00
8.715000002569356639e+02	-8.977501323079759565e-01	2.286203038172294200e+00	1.971090207067974998e+00
8.723400002571833056e+02	-8.986644296095552820e-01	2.281818569944177533e+00	1.970586016860231604e+00
8.731800002574310611e+02	-9.002503498653271485e-01	2.277329932068096419e+00	1.970691769082297373e+00
8.740200002576785892e+02	-9.020057647968556802e-01	2.272638959189154040e+00	1.972888187594746379e+00
8.748600002579262309e+02	-9.033398969440284976e-01	2.268237145225503681e+00	1.972890287495657979e+00
8.757000002581739864e+02	-9.045373754070330508e-01	2.263339000552062164e+00	1.973005982147532755e+00
8.765400002584215144e+02	-9.060019837919771613e-01	2.257735685515144031e+00	1.970739126778255690e+00
8.773800002586690425e+02	-9.080486200479097603e-01	2.253036873698028408e+00	1.971985460346480368e+00
8.782200002589167980e+02	-9.097685345857066119e-01	2.247827721153959679e+00	1.970832199728166367e+00
8.790600002591643261e+02	-9.109664569130027090e-01	2.243417234322541809e+00	1.970880156550237627e+00
8.799000002594119678e+02	-9.126532648973576523e-01	2.238294405333147719e+00	1.969124055237692739e+00
8.807400002596597233e+02	-9.135185536219749824e-01	2.233060735259043916e+00	1.968057605681877487e+00
8.815800002599072513e+02	-9.146656337421990024e-01	2.228616891243906384e+00	1.966976546841444851e+00
8.824200002601548931e+02	-9.160935593565029400e-01	2.223860371498955324e+00	1.964789400799088259e+00
8.832600002604026486e+02	-9.166994927603060450e-01	2.219586506018470295e+00	1.963476282695189923e+00
8.841000002606501766e+02	-9.171957306734580539e-01	2.214912140180229194e+00	1.961953627974944325e+00
8.849400002608977047e+02	-9.174645374423292532e-01	2.211422763609314668e+00	1.963546191259508467e+00
8.857800002611454602e+02	-9.190222298682593216e-01	2.207121545238179383e+00	1.964150320227727953e+00
8.866200002613929883e+02	-9.197643149189950185e-01	2.201900979700486261e+00	1.964952623035370216e+00
8.874600002616406300e+02	-9.211832253823211136e-01	2.195979580233200945e+00	1.965248838641088458e+00
8.883000002618883855e+02	-9.225832178151089913e-01	2.190655512191217902e+00	1.965752967609307733e+00
8.891400002621359135e+02	-9.233683122988477487e-01	2.185433112008420498e+00	1.966360748898681399e+00
8.899800002623835553e+02	-9.245229014583433713e-01	2.179917883620122954e+00	1.967875631923632795e+00
8.908200002626313108e+02	-9.254439111136332219e-01	2.174402321659988591e+00	1.966210196901471363e+00
8.916600002628788388e+02	-9.262353613462068758e-01	2.170193431136597351e+00	1.964748617107195061e+00
8.925000002631265943e+02	-9.274989074837360903e-01	2.166087209187904428e+00	1.963585819872533778e+00
8.933400002633743497e+02	-9.280380966569472534e-01	2.161265142576943799e+00	1.961914094741717962e+00
8.941800002636218778e+02	-9.283524559150767574e-01	2.156836404529239637e+00	1.961426339979168931e+00
8.950200002638696333e+02	-9.299564102564099599e-01	2.152589987174164499e+00	1.961929454413734453e+00
8.958600002641173887e+02	-9.305390818133876252e-01	2.148327725156821799e+00	1.963542308371377887e+00
8.967000002643649168e+02	-9.314096931258969425e-01	2.142940945609444814e+00	1.962565307665561143e+00
8.975400002646126723e+02	-9.314497991141631461e-01	2.137954833205742755e+00	1.962378770343396805e+00
8.983800002648604277e+02	-9.321797366610148350e-01	2.133360715077947667e+00	1.962686754539501255e+00
8.992200002651079558e+02	-9.332751488021338027e-01	2.127668431595258092e+00	1.963201434657722011e+00
9.000600002653557112e+02	-9.341466769296979944e-01	2.122583153121149202e+00	1.961729100806713477e+00
9.009000002656034667e+02	-9.344891185853094751e-01	2.117697874647040290e+00	1.960670158799937557e+00
9.017400002658509948e+02	-9.348121692596190746e-01	2.112819601181512130e+00	1.958921767943162973e+00
9.025800002660987502e+02	-9.354148830510997659e-01	2.108639159499042570e+00	1.957573985806580597e+00
9.034200002663465057e+02	-9.358875644691007079e-01	2.104361719963107280e+00	1.957128841457498547e+00
9.042600002665940337e+02	-9.365354159720198357e-01	2.100082612567986562e+00	1.955799929646879987e+00
9.051000002668417892e+02	-9.365522891999323862e-01	2.095999168738981844e+00	1.953075887597800930e+00
9.059400002670895446e+02	-9.371516632495969779e-01	2.091304049895676087e+00	1.953938047891027541e+00
9.067800002673370727e+02	-9.374349569733039234e-01	2.086800758542358469e+00	1.952599599464061919e+00
9.076200002675848282e+02	-9.378038256987254462e-01	2.082297967546796524e+00	1.952174137067867132e+00
9.084600002678325836e+02	-9.381580329504795035e-01	2.077584001894688726e+00	1.950956993847634768e+00
9.093000002680801117e+02	-9.387900115163508863e-01	2.072466700524208338e+00	1.948146140736057186e+00
9.101400002683278672e+02	-9.387952683640865548e-01	2.067253902373530572e+00	1.945730012049479152e+00
9.109800002685756226e+02	-9.396797153782302514e-01	2.062847608873678684e+00	1.945406578720592083e+00
9.118200002688231507e+02	-9.402341300188941098e-01	2.058244984664035382e+00	1.947492884914783451e+00
9.126600002690709061e+02	-9.405717549074550377e-01	2.053338024020508801e+00	1.947793597486861206e+00
9.135000002693184342e+02	-9.408826580778805182e-01	2.048834232309435510e+00	1.947584570535860315e+00
9.143400002695659623e+02	-9.409841022330367455e-01	2.044030774170198850e+00	1.946360122673319593e+00
9.151800002698137178e+02	-9.414704119637622437e-01	2.040127482816881166e+00	1.944330602142508857e+00
9.160200002700612458e+02	-9.419271622717714232e-01	2.035722356818459478e+00	1.943703719399198393e+00
9.168600002703088876e+02	-9.420593191400806754e-01	2.031206723307165785e+00	1.944374807588580278e+00
9.177000002705566430e+02	-9.418654637163996757e-01	2.026585752646476557e+00	1.944841634736615088e+00
9.185400002708041711e+02	-9.426574197698147639e-01	2.021668451275996592e+00	1.945599736895225806e+00
9.193800002710518129e+02	-9.428276200881106073e-01	2.016747647401226029e+00	1.945251143131720317e+00
9.202200002712995683e+02	-9.429859966373200786e-01	2.011324341737676935e+00	1.946298491233598993e+00
9.210600002715470964e+02	-9.433334953189697059e-01	2.006200202144534206e+00	1.948245230615285095e+00
9.219000002717946245e+02	-9.428646771992801323e-01	1.999775562193636169e+00	1.947997651385433793e+00
9.227400002720423799e+02	-9.430837988351221668e-01	1.994443083304563880e+00	1.947759405865198801e+00
9.235800002722899080e+02	-9.433825835881354260e-01	1.989024114074897875e+00	1.946942262644966393e+00
9.244200002725375498e+02	-9.435615044090834846e-01	1.984197139121139486e+00	1.945646221724736780e+00
9.252600002727853052e+02	-9.434217436748746355e-01	1.979774000243508469e+00	1.943748354643930032e+00
9.261000002730328333e+02	-9.438566800748208196e-01	1.976028011695029729e+00	1.943635472465044201e+00
9.269400002732804751e+02	-9.435852316394602868e-01	1.972079854929608800e+00	1.942611633322695708e+00
9.277800002735282305e+02	-9.434863520598189002e-01	1.967915853501921220e+00	1.941992866848617050e+00
9.286200002737757586e+02	-9.438687909250208508e-01	1.963946014567082843e+00	1.940573897467807729e+00
9.294600002740232867e+02	-9.437330211858294682e-01	1.959066168477128667e+00	1.940145391470651015e+00
9.303000002742710421e+02	-9.427913395620948211e-01	1.953986655959011776e+00	1.940621146514841078e+00
9.311400002745185702e+02	-9.435286116293862824e-01	1.949410145587429311e+00	1.941213337004225270e+00
9.319800002747662120e+02	-9.432490939445749012e-01	1.944341807725858295e+00	1.940517498990726564e+00
9.328200002750139674e+02	-9.423464016723539505e-01	1.939078640227763994e+00	1.939317197029150064e+00
9.336600002752614955e+02	-9.426269196480302481e-01	1.934328482031320018e+00	1.938510604958919137e+00
9.345000002755091373e+02	-9.422949044284748554e-01	1.929780158479980745e+00	1.937500766380995332e+00
9.353400002757568927e+02	-9.418484642106336180e-01	1.925431000999048514e+00	1.934195391751149185e+00
9.361800002760044208e+02	-9.420705727670224405e-01	1.921285012450569596e+00	1.932093872349188057e+00
9.370200002762520626e+02	-9.415763645220717182e-01	1.916825847814521477e+00	1.931281395983764027e+00
9.378600002764998180e+02	-9.412544886574585323e-01	1.912756676023357416e+00	1.931474195193340959e+00
9.387000002767473461e+02	-9.404092017300540451e-01	1.908277497077077500e+00	1.932773690325033877e+00
9.395400002769949879e+02	-9.399412131660035419e-01	1.903589311691193275e+00	1.933765069187495023e+00
9.403800002772427433e+02	-9.391552524729415152e-01	1.899289784862844721e+00	1.932850157941301328e+00
9.412200002774902714e+02	-9.382598327646102243e-01	1.894885754814693568e+00	1.931135652508569445e+00
9.420600002777377995e+02	-9.381391101904338337e-01	1.890281224408786764e+00	1.930405726164297286e+00
9.429000002779855549e+02	-9.382134216332410626e-01	1.884669688994298653e+00	1.932264234136369385e+00
9.437400002782330830e+02	-9.380631396363483532e-01	1.879553150002252648e+00	1.932622133388249397e+00
9.445800002784807248e+02	-9.377861359213199854e-01	1.874443449232868986e+00	1.932080641360321760e+00
9.454200002787284802e+02	-9.372864305696456677e-01	1.868840586686148164e+00	1.931234076664124277e+00
9.462600002789760083e+02	-9.371678071874328664e-01	1.864341727001473492e+00	1.929075540470809758e+00
9.471000002792236501e+02	-9.365283739716278033e-01	1.860539865170264262e+00	1.925915381023649120e+00
9.479400002794714055e+02	-9.353733333806285577e-01	1.855932999761496838e+00	1.924649337281295391e+00
9.487800002797189336e+02	-9.349156915604301954e-01	1.851724800065380760e+00	1.924286742953364993e+00
9.496200002799664617e+02	-9.341256526129348980e-01	1.847616933941102157e+00	1.923330235827358514e+00
9.504600002802142171e+02	-9.337129120287933626e-01	1.842893890298230808e+00	1.920877989742698855e+00
9.513000002804617452e+02	-9.326687202188818082e-01	1.838567844508824933e+00	1.920423105870538549e+00
9.521400002807093870e+02	-9.319053739030500605e-01	1.833338629786965601e+00	1.917750569112799397e+00
9.529800002809571424e+02	-9.303153058690826205e-01	1.827612417211640805e+00	1.915558350402173149e+00
9.538200002812046705e+02	-9.302164882459913464e-01	1.823280200343246449e+00	1.915148884619428893e+00
9.546600002814523123e+02	-9.292034820999961475e-01	1.817646649187503405e+00	1.914631302567453286e+00
9.555000002817000677e+02	-9.279573694005586182e-01	1.812126274119329583e+00	1.912422648411632675e+00
9.563400002819475958e+02	-9.279781501476790373e-01	1.807408567625853335e+00	1.912012776815427140e+00
9.571800002821952376e+02	-9.270691349967011829e-01	1.803594863994423481e+00	1.911792962789412798e+00
9.580200002824429930e+02	-9.258378911598407202e-01	1.799780993577075217e+00	1.908874569110514008e+00
9.588600002826905211e+02	-9.237756690479737021e-01	1.794765955658296663e+00	1.907359219032576991e+00
9.597000002829381629e+02	-9.232966571840038883e-01	1.790236740936437254e+00	1.906146709648871118e+00
9.605400002831859183e+02	-9.222020379448397920e-01	1.786396017986194629e+00	1.905927707249779779e+00
9.613800002834334464e+02	-9.200873182982287624e-01	1.782250291458393754e+00	1.903693892659340525e+00
9.622200002836809745e+02	-9.186468228350088694e-01	1.777296725992419058e+00	1.902761904229478329e+00
9.630600002839287299e+02	-9.177784232767448591e-01	1.772342993740525507e+00	1.900634582654424420e+00
9.639000002841762580e+02	-9.160738429850761033e-01	1.767795932925376068e+00	1.898604623291870075e+00
9.647400002844238998e+02	-9.154330819600026148e-01	1.763068052490865290e+00	1.896866750566814863e+00
9.655800002846716552e+02	-9.147618156106859244e-01	1.757454015287598148e+00	1.898228877841759754e+00
9.664200002849191833e+02	-9.137676111493413522e-01	1.752650318811284302e+00	1.897787352795550220e+00
9.672600002851668251e+02	-9.129488132482967977e-01	1.748249124123749221e+00	1.896855567272418774e+00
9.681000002854145805e+02	-9.123926522369387726e-01	1.744261105523783550e+00	1.897313839319478390e+00
9.689400002856621086e+02	-9.112126072120261266e-01	1.739378257287294449e+00	1.896368053231922257e+00
9.697800002859096367e+02	-9.090895236676386215e-01	1.735004915848165519e+00	1.894124296211673997e+00
9.706200002861573921e+02	-9.074359347990078595e-01	1.730534409769652671e+00	1.891390684527965549e+00
9.714600002864049202e+02	-9.062636643752204346e-01	1.726166572265837695e+00	1.889276551890413547e+00
9.723000002866525620e+02	-9.049646722332973514e-01	1.722193564398545762e+00	1.887455520424014432e+00
9.731400002869003174e+02	-9.039408501762925541e-01	1.718021056889009968e+00	1.887014807004728123e+00
9.739800002871478455e+02	-9.023997654164214177e-01	1.713951885097845906e+00	1.884962730808517062e+00
9.748200002873954872e+02	-9.003530052473888157e-01	1.709988717599751240e+00	1.884805379037305384e+00
9.756600002876432427e+02	-8.987759762294946775e-01	1.704738892975144582e+00	1.884457969695902735e+00
9.765000002878907708e+02	-8.965663136089218055e-01	1.699697574432386560e+00	1.882107719660269129e+00
9.773400002881384125e+02	-8.946275645163960233e-01	1.694680439847825237e+00	1.880756860904442940e+00
9.781800002883861680e+02	-8.922691879671866833e-01	1.689367308125310441e+00	1.879007016682270992e+00
9.790200002886336961e+02	-8.898817249460244660e-01	1.684674524284864638e+00	1.875451491071636889e+00
9.798600002888813378e+02	-8.876753438943238983e-01	1.680294916531987592e+00	1.872881559083116265e+00
9.807000002891290933e+02	-8.860394034199070568e-01	1.676820479142587805e+00	1.872600061410940153e+00
9.815400002893766214e+02	-8.850809977842257759e-01	1.673442872820734451e+00	1.871420998619533593e+00
9.823800002896241494e+02	-8.826946880535002649e-01	1.669166434000311172e+00	1.869542544548319141e+00
9.832200002898719049e+02	-8.811795283262037204e-01	1.665189494822132188e+00	1.870063075943451114e+00
9.840600002901194330e+02	-8.784428493391697179e-01	1.659605550635371740e+00	1.869086853846275931e+00
9.849000002903670747e+02	-8.767744826509837885e-01	1.654630946460053265e+00	1.866213675350062440e+00
9.857400002906148302e+02	-8.745815225230978429e-01	1.649253673710036949e+00	1.865932380584617079e+00
9.865800002908623583e+02	-8.728663337093293118e-01	1.644378569176962124e+00	1.864844389897055477e+00
9.874200002911100000e+02	-8.710244231774251222e-01	1.639299128210004008e+00	1.864463095131610570e+00
9.882600002913577555e+02	-8.689572097796758321e-01	1.634429527612243582e+00	1.863973481190202675e+00
9.891000002916052836e+02	-8.674625652376458662e-01	1.629860260586319720e+00	1.864187316663218352e+00
9.899400002918528116e+02	-8.656329223391199257e-01	1.625597998568977687e+00	1.862419413742005592e+00
9.907800002921005671e+02	-8.633689905102429618e-01	1.621138905484088566e+00	1.861753134074638938e+00
9.916200002923480952e+02	-8.612660402433804929e-01	1.617189319196559616e+00	1.860370418962077999e+00
9.924600002925957369e+02	-8.594337670291835041e-01	1.613444903272507336e+00	1.859183442808170383e+00
9.933000002928434924e+02	-8.571698061138345315e-01	1.608996317700490009e+00	1.857886118410992049e+00
9.941400002930910205e+02	-8.547769952019144135e-01	1.604548399272147208e+00	1.857578851584005264e+00
9.949800002933386622e+02	-8.524652662594559560e-01	1.599597645483188169e+00	1.855375845798365120e+00
9.958200002935864177e+02	-8.502339098603137746e-01	1.594745724192798697e+00	1.853163709209838972e+00
9.966600002938339458e+02	-8.480673186292938537e-01	1.590299973981397441e+00	1.852140412751119181e+00
9.975000002940817012e+02	-8.460820458431173030e-01	1.585756391986938185e+00	1.851418536639514834e+00
9.983400002943294567e+02	-8.432594099466274029e-01	1.581322817147594817e+00	1.850801936102911327e+00
9.991800002945769847e+02	-8.404150183150183029e-01	1.576294579457646616e+00	1.850580871618230150e+00
1.000020000294824740e+03	-8.383590393897042414e-01	1.571867008911372654e+00	1.849758386786433784e+00
1.000860000295072496e+03	-8.357855612861422312e-01	1.567444275156738120e+00	1.848221495576750861e+00
1.001700000295320024e+03	-8.336936381028050569e-01	1.563632048914975092e+00	1.847680343325721175e+00
1.002540000295567779e+03	-8.316768850043864125e-01	1.559716653740758963e+00	1.846358061400655393e+00
1.003380000295815535e+03	-8.288407409246657531e-01	1.555603259997565768e+00	1.845246533532321376e+00
1.004220000296063063e+03	-8.256762197991375229e-01	1.552687364465593856e+00	1.842132164969756403e+00
1.005060000296310818e+03	-8.228866322831458469e-01	1.548375138223830882e+00	1.838814346992768245e+00
1.005900000296558574e+03	-8.204778902612340774e-01	1.543965914128602623e+00	1.837495514482125891e+00
1.006740000296806102e+03	-8.173428994719501572e-01	1.539361860396851300e+00	1.837369783142636770e+00
1.007580000297053857e+03	-8.146958484381980892e-01	1.534355805234076442e+00	1.834828630891607082e+00
1.008420000297301613e+03	-8.124296428985258167e-01	1.529663593302545532e+00	1.833066173433843815e+00
1.009260000297549141e+03	-8.097322226084651131e-01	1.524983056385316393e+00	1.831585454370308952e+00
1.010100000297796896e+03	-8.068071346987417680e-01	1.519520532347296005e+00	1.829905546933697336e+00
1.010940000298044652e+03	-8.041496496617216438e-01	1.514171851540518920e+00	1.829224219149970354e+00
1.011780000298292180e+03	-8.013770302002707346e-01	1.509436180035392816e+00	1.828830716962395853e+00
1.012620000298539935e+03	-7.988798172991198321e-01	1.505308347468440777e+00	1.828839040935398064e+00
1.013460000298787691e+03	-7.957599027613229126e-01	1.501277179183116539e+00	1.828357510244940087e+00
1.014300000299035219e+03	-7.938030980639757539e-01	1.497244343038606873e+00	1.826082472569867443e+00
1.015140000299282974e+03	-7.902304495160528131e-01	1.492799831879794814e+00	1.823813725003449626e+00
1.015980000299530730e+03	-7.878329710530481700e-01	1.489552485360366996e+00	1.822834629193761158e+00
1.016820000299778258e+03	-7.857144462810694563e-01	1.486304304911345575e+00	1.822450460715802967e+00
1.017660000300026013e+03	-7.826708551186274399e-01	1.482242614802917968e+00	1.821969538745537465e+00
1.018500000300273769e+03	-7.796960492057968262e-01	1.478186095057967275e+00	1.821297544671426794e+00
1.019340000300521297e+03	-7.765999605086107982e-01	1.472629408527097672e+00	1.822024738970393187e+00
1.020180000300769052e+03	-7.737892103377572717e-01	1.467780894506239386e+00	1.822444222813589310e+00
1.021020000301016807e+03	-7.708607245132740315e-01	1.463154896584391906e+00	1.822263706656785276e+00
1.021860000301264336e+03	-7.670036251676013439e-01	1.458341907964195050e+00	1.821273856790365020e+00
1.022700000301512091e+03	-7.637188582022661487e-01	1.454344096862590696e+00	1.819993543540291636e+00
1.023540000301759733e+03	-7.604104436987580984e-01	1.450365132569787940e+00	1.818424593067143213e+00
1.024380000302007375e+03	-7.585693955925713050e-01	1.447005348657624202e+00	1.819459903635341158e+00
1.025220000302255130e+03	-7.551973692113777004e-01	1.442554070827309021e+00	1.819398663617962875e+00
1.026060000302502658e+03	-7.508102084057535208e-01	1.438506295501284393e+00	1.818056091019817577e+00
1.026900000302750186e+03	-7.480923058005042314e-01	1.435664190896491998e+00	1.817313924235133715e+00
1.027740000302997942e+03	-7.441443708217752029e-01	1.432527923798850633e+00	1.816871148730257346e+00
1.028580000303245470e+03	-7.406820108447605966e-01	1.428390155627941693e+00	1.816538518561921167e+00
1.029420000303493225e+03	-7.371047529186969260e-01	1.424148884952742167e+00	1.815420091864740293e+00
1.030260000303740981e+03	-7.336946249145728238e-01	1.419219289291844710e+00	1.814805520395444738e+00
1.031100000303988509e+03	-7.310653424045285842e-01	1.414404037219946453e+00	1.813483441377109928e+00
1.031940000304236037e+03	-7.282095746517305290e-01	1.410100626948268987e+00	1.812453246089543057e+00
1.032780000304483792e+03	-7.246223556731622439e-01	1.405816563843148792e+00	1.811813514185628859e+00
1.033620000304731320e+03	-7.218112526810392948e-01	1.401249179329888461e+00	1.811070941587483496e+00
1.034460000304978848e+03	-7.185783939537970788e-01	1.397995638047871747e+00	1.811137905605685772e+00
1.035300000305226604e+03	-7.152214147376183551e-01	1.394660943574656642e+00	1.812315014960427462e+00
1.036140000305474359e+03	-7.118365314263953580e-01	1.391437924115743741e+00	1.812293747569015512e+00
1.036980000305721660e+03	-7.086272911508543215e-01	1.388026579671132410e+00	1.811262943561256389e+00
1.037820000305969643e+03	-7.048910926817960609e-01	1.384231246674706650e+00	1.809525037817919513e+00
1.038660000306217171e+03	-7.013340843791453505e-01	1.380251424768710322e+00	1.809287334981313444e+00
1.039500000306464699e+03	-6.982624146028274525e-01	1.376773437507818887e+00	1.810146588543744883e+00
1.040340000306712454e+03	-6.938874341711651628e-01	1.372507125261229532e+00	1.809210711867715871e+00
1.041180000306959982e+03	-6.892001570196529814e-01	1.368356157319150723e+00	1.809979299139764297e+00
1.042020000307207511e+03	-6.850005831482909313e-01	1.364221367611176294e+00	1.809255191054121248e+00
1.042860000307455493e+03	-6.820877666555518193e-01	1.360799253633015127e+00	1.809118908564630646e+00
1.043700000307702794e+03	-6.780595792630003116e-01	1.356799155396108958e+00	1.808568625510715400e+00
1.044540000307950550e+03	-6.738037242507863844e-01	1.352724241832911289e+00	1.806710834907760299e+00
1.045380000308198305e+03	-6.708249311265445103e-01	1.349264005430550251e+00	1.806352435584613003e+00
1.046220000308445833e+03	-6.673345507085979289e-01	1.345413442611467891e+00	1.804289775220119019e+00
1.047060000308693361e+03	-6.638139014417899775e-01	1.342873720877094668e+00	1.804614331731584809e+00
1.047900000308941117e+03	-6.603693681614271060e-01	1.340236334145581631e+00	1.805730974880549899e+00
1.048740000309188872e+03	-6.569040250474719178e-01	1.337491775619568779e+00	1.808164865101632435e+00
1.049580000309436400e+03	-6.530079401338919620e-01	1.334953888530300059e+00	1.806418843089063531e+00
1.050420000309684156e+03	-6.488872617806119569e-01	1.330918169657973049e+00	1.805570386195725074e+00
1.051260000309931684e+03	-6.446351322015616558e-01	1.326497795090156862e+00	1.805017059540847457e+00
1.052100000310179212e+03	-6.404624292643009698e-01	1.322378421237852431e+00	1.803678342170587312e+00
1.052940000310426967e+03	-6.363672611657759104e-01	1.317972223473117266e+00	1.801734755038787883e+00
1.053780000310674495e+03	-6.322484455290776628e-01	1.314482871086160909e+00	1.801275544088717595e+00
1.054620000310922023e+03	-6.287199344017286862e-01	1.311302358352889996e+00	1.801808419776146142e+00
1.055460000311169779e+03	-6.248552425409749089e-01	1.308740525642501984e+00	1.801018569909725642e+00
1.056300000311417534e+03	-6.207567347006335279e-01	1.304698540456427303e+00	1.800422835748112238e+00
1.057140000311665062e+03	-6.169255932576134249e-01	1.301368063498736127e+00	1.799931362627845477e+00
1.057980000311912818e+03	-6.130554333766077280e-01	1.297145925836974634e+00	1.799241106947963464e+00
1.058820000312160346e+03	-6.097450726807079890e-01	1.294225622820317723e+00	1.798151257081542997e+00
1.059660000312407874e+03	-6.062148480527429495e-01	1.292002818014881704e+00	1.797653696759352160e+00
1.060500000312655629e+03	-6.027685430988202198e-01	1.289673008200864723e+00	1.796753092836199661e+00
1.061340000312903157e+03	-5.995955164267617876e-01	1.287644532674196540e+00	1.796155126700547333e+00
1.062180000313150686e+03	-5.962967139380948023e-01	1.284618725722225685e+00	1.794763044860088197e+00
1.063020000313398668e+03	-5.929749733374002352e-01	1.281194753415359600e+00	1.796779079288861158e+00
1.063860000313645969e+03	-5.899331323292582585e-01	1.277376952187481818e+00	1.796103838707057809e+00
1.064700000313893725e+03	-5.861614954230183194e-01	1.273386670636172502e+00	1.795944830663717795e+00
1.065540000314141480e+03	-5.817789806492188465e-01	1.268911066245699937e+00	1.794991909822301945e+00
1.066380000314389008e+03	-5.779810949756069016e-01	1.265557811168319891e+00	1.796237974447232100e+00
1.067220000314636536e+03	-5.738803715974142294e-01	1.262629240406891951e+00	1.794183836165431423e+00
1.068060000314884519e+03	-5.704656961716993990e-01	1.260720350383858879e+00	1.793520161267283530e+00
1.068900000315132047e+03	-5.668529125490383569e-01	1.258419132513081351e+00	1.796246746846057674e+00
1.069740000315379575e+03	-5.632181367158763940e-01	1.256330423586198730e+00	1.797682260320986103e+00
1.070580000315627331e+03	-5.589613686722135766e-01	1.253165064687919772e+00	1.796424063904569657e+00
1.071420000315874859e+03	-5.548951416132815728e-01	1.250516384381500590e+00	1.794957142498729175e+00
1.072260000316122387e+03	-5.508196920144620146e-01	1.247176043371011511e+00	1.794189815279426670e+00
1.073100000316370142e+03	-5.463392764326261419e-01	1.244053381667893809e+00	1.794521067713009010e+00
1.073940000316617670e+03	-5.421415981479240642e-01	1.240849399987658863e+00	1.794158407348515283e+00
1.074780000316865426e+03	-5.382429739616949593e-01	1.237857593679481782e+00	1.792689862688828129e+00
1.075620000317113181e+03	-5.340346542848148914e-01	1.233776128098257763e+00	1.792217462801255934e+00
1.076460000317360709e+03	-5.289012682174715207e-01	1.229318179331556182e+00	1.792351758835800002e+00
1.077300000317608237e+03	-5.254539301026059928e-01	1.227383413807539903e+00	1.793504722289577025e+00
1.078140000317855993e+03	-5.228954776447990449e-01	1.224663992588034711e+00	1.792872295027971408e+00
1.078980000318103521e+03	-5.182157424026364589e-01	1.221665086036517023e+00	1.792239056139442566e+00
1.079820000318351049e+03	-5.146265481452046986e-01	1.219981857361347677e+00	1.792205411437452600e+00
1.080660000318598804e+03	-5.100245842171593491e-01	1.217312138345584493e+00	1.791181100445079055e+00
1.081500000318846332e+03	-5.056072493893016828e-01	1.214552259699018810e+00	1.789666528975783377e+00
1.082340000319094088e+03	-5.016759625139217693e-01	1.211598385345522777e+00	1.789047493558410418e+00
1.083180000319341843e+03	-4.979252846572400082e-01	1.208860856012049512e+00	1.788725414540075054e+00
1.084020000319589371e+03	-4.931668031129611829e-01	1.206138170625331574e+00	1.787301509361162610e+00
1.084860000319836900e+03	-4.893856199320361644e-01	1.203829328469857129e+00	1.786792010560137145e+00
1.085700000320084655e+03	-4.842876469990083366e-01	1.200034162759707757e+00	1.784487787334111841e+00
1.086540000320332183e+03	-4.794740666907863491e-01	1.197354508139988116e+00	1.782970983890777683e+00
1.087380000320579711e+03	-4.760432236796979799e-01	1.195499037478464865e+00	1.782840585696479963e+00
1.088220000320827467e+03	-4.721984286210875736e-01	1.191965082200441284e+00	1.783219318305067969e+00
1.089060000321074995e+03	-4.678351884827021689e-01	1.190044469795905169e+00	1.784014080545389014e+00
1.089900000321322750e+03	-4.634447536754178198e-01	1.189247374205891550e+00	1.784003973024171019e+00
1.090740000321570506e+03	-4.593231041177450180e-01	1.187770292926109805e+00	1.782997112010645591e+00
1.091580000321818034e+03	-4.550711857112106351e-01	1.187007888807164679e+00	1.783801613774044670e+00
1.092420000322065562e+03	-4.502878160789062778e-01	1.185363330781509683e+00	1.783804289376866414e+00
1.093260000322313317e+03	-4.466897849729345449e-01	1.184430781341993644e+00	1.784299660337379745e+00
1.094100000322560845e+03	-4.424662145257359791e-01	1.182917078711279490e+00	1.784597669085393523e+00
1.094940000322808373e+03	-4.378289285063969860e-01	1.180715551452623080e+00	1.784200547594946284e+00
1.095780000323056129e+03	-4.330597183105243664e-01	1.177938041366244359e+00	1.784196324368921172e+00
1.096620000323303657e+03	-4.282786843455652637e-01	1.175283047378876899e+00	1.783376680231355538e+00
1.097460000323551412e+03	-4.239829889069389179e-01	1.172560743431554586e+00	1.783436745420710734e+00
1.098300000323799168e+03	-4.192679024870107352e-01	1.170673798098974983e+00	1.783379766444678660e+00
1.099140000324046696e+03	-4.154260943489469504e-01	1.169017374589498948e+00	1.785714874106145933e+00
1.099980000324294224e+03	-4.109774284248129961e-01	1.166279797888824632e+00	1.786559518383960654e+00
1.100820000324541979e+03	-4.064185940592646706e-01	1.163961735140626175e+00	1.786906394635814133e+00
1.101660000324789507e+03	-4.020474629738663430e-01	1.162371358854915382e+00	1.786943531364589388e+00
1.102500000325037036e+03	-3.977692376270160479e-01	1.160596493659634243e+00	1.786481276813557395e+00
1.103340000325284791e+03	-3.935742225280630113e-01	1.159745312064794032e+00	1.785816587381755305e+00
1.104180000325532319e+03	-3.887678566107868328e-01	1.157307306557523008e+00	1.787547434001875546e+00
1.105020000325780074e+03	-3.844340595492299339e-01	1.155981309636391119e+00	1.788787817238343569e+00
1.105860000326027830e+03	-3.807955329800383759e-01	1.153971824521200507e+00	1.789443824293082796e+00
1.106700000326275358e+03	-3.762489662478679109e-01	1.150881019428892760e+00	1.788592323798782413e+00
1.107540000326523113e+03	-3.721893933697024148e-01	1.148505058283340263e+00	1.789737982610251077e+00
1.108380000326770869e+03	-3.671281651638647614e-01	1.145449611805775314e+00	1.789781003634219436e+00
1.109220000327018397e+03	-3.632439988459993385e-01	1.143513679280686368e+00	1.791614488041840092e+00
1.110060000327266152e+03	-3.595392591699232976e-01	1.141902597857469059e+00	1.791923217828304216e+00
1.110900000327513908e+03	-3.542193850694165258e-01	1.139814199319180821e+00	1.790326469133036724e+00
1.111740000327761436e+03	-3.499827212168068469e-01	1.138244480803775716e+00	1.790521401261806700e+00
1.112580000328009191e+03	-3.465193356460616880e-01	1.136689272663288230e+00	1.792414507229999510e+00
1.113420000328256947e+03	-3.419358496678694959e-01	1.135356914193649258e+00	1.794003960877037729e+00
1.114260000328504475e+03	-3.373440870513166878e-01	1.134736564310149021e+00	1.794094023244268810e+00
1.115100000328752230e+03	-3.324348252565158535e-01	1.133931725517078881e+00	1.795996868735539653e+00
1.115940000328999986e+03	-3.279033347758323336e-01	1.132443898887705691e+00	1.797407018869118911e+00
1.116780000329247514e+03	-3.238467779046853567e-01	1.130471082991006071e+00	1.798211893427697827e+00
1.117620000329495269e+03	-3.191798161167422876e-01	1.128616446759433734e+00	1.798215550545891883e+00
1.118460000329743025e+03	-3.143922809705886334e-01	1.126193333066476621e+00	1.798618193130432141e+00
1.119300000329990553e+03	-3.091943409076389204e-01	1.123490233683751338e+00	1.796211907818817233e+00
1.120140000330238308e+03	-3.046885971570920670e-01	1.121909150042280867e+00	1.795701564372586656e+00
1.120980000330486064e+03	-3.004757591450932797e-01	1.121047747139205297e+00	1.796811105785973695e+00
1.121820000330733592e+03	-2.962496785117175735e-01	1.119207526047791612e+00	1.798238908805132041e+00
1.122660000330981347e+03	-2.918058622247122202e-01	1.119087652838447022e+00	1.797368943798329344e+00
1.123500000331229103e+03	-2.871454926609856018e-01	1.117989295012601358e+00	1.796798572978065112e+00
1.124340000331476631e+03	-2.830527259699620601e-01	1.117207782564534346e+00	1.796324955650108413e+00
1.125180000331724386e+03	-2.796464801821798574e-01	1.115643782637920189e+00	1.794962701099076074e+00
1.126020000331972142e+03	-2.759307753791284124e-01	1.114287955221317628e+00	1.796606127936505981e+00
1.126860000332219670e+03	-2.721980443485924051e-01	1.113754810689644215e+00	1.796159497203744682e+00
1.127700000332467425e+03	-2.681504153690073000e-01	1.113040012609016527e+00	1.794820374020022813e+00
1.128540000332714953e+03	-2.643046781924761057e-01	1.112242393478004576e+00	1.795680439209377699e+00
1.129380000332962481e+03	-2.597485360991487191e-01	1.110259951865584904e+00	1.794747200320848890e+00
1.130220000333210237e+03	-2.559808067121165376e-01	1.109711868152396308e+00	1.795325527115975595e+00
1.131060000333457765e+03	-2.511083478174497285e-01	1.108085133036788683e+00	1.794911970180333771e+00
1.131900000333705520e+03	-2.459278487598041685e-01	1.105486751527342992e+00	1.793314239969694190e+00
1.132740000333953276e+03	-2.407397824899432104e-01	1.103517223981814510e+00	1.792504335355207035e+00
1.133580000334200804e+03	-2.358528985969908787e-01	1.103163541098552969e+00	1.792770893559947565e+00
1.134420000334448332e+03	-2.313671970809471901e-01	1.102936043604511474e+00	1.792439683738726641e+00
1.135260000334696088e+03	-2.264836238433390880e-01	1.102322556127632192e+00	1.793310300078083008e+00
1.136100000334943616e+03	-2.215863350335905979e-01	1.101637088685077481e+00	1.792678684443400616e+00
1.136940000335191144e+03	-2.174840802408257723e-01	1.101476639130312574e+00	1.792845445554871686e+00
1.137780000335438899e+03	-2.126756770881360337e-01	1.099633368525163135e+00	1.793011192132689002e+00
1.138620000335686427e+03	-2.086431534465097992e-01	1.098721787244547388e+00	1.793388910207623255e+00
1.139460000335934183e+03	-2.039120486571739388e-01	1.096830053488244916e+00	1.792988948022944840e+00
1.140300000336181938e+03	-1.999852004247091031e-01	1.095464505121162224e+00	1.794201363148844930e+00
1.141140000336429466e+03	-1.946578792414808967e-01	1.094421639639009181e+00	1.792822909077630644e+00
1.141980000336676994e+03	-1.903315039597796299e-01	1.093903291686890267e+00	1.793362107891995905e+00
1.142820000336924750e+03	-1.862041827765513469e-01	1.092417300202979114e+00	1.793900089265976217e+00
1.143660000337172278e+03	-1.814837193793933379e-01	1.090858494823799596e+00	1.793337056106302452e+00
1.144500000337419806e+03	-1.769523781146757346e-01	1.089541552710188377e+00	1.794478892708167850e+00
1.145340000337667561e+03	-1.720274216852648586e-01	1.088848627768855382e+00	1.794014439201378375e+00
1.146180000337915089e+03	-1.678140525495586954e-01	1.088480553929393579e+00	1.794639840358049243e+00
1.147020000338162845e+03	-1.631028116922881577e-01	1.088133995473431037e+00	1.792361995007027531e+00
1.147860000338410600e+03	-1.588866048520012619e-01	1.087808452043211638e+00	1.792987599070429372e+00
1.148700000338658128e+03	-1.544829312069460614e-01	1.087098920061177587e+00	1.792014420574216116e+00
1.149540000338905656e+03	-1.505726362512024852e-01	1.086314239181014996e+00	1.791644691492426000e+00
1.150380000339153412e+03	-1.468521728540444216e-01	1.084959746552118576e+00	1.791074150783712904e+00
1.151220000339400940e+03	-1.428267434738700881e-01	1.083723767160186702e+00	1.791293870551921241e+00
1.152060000339648468e+03	-1.392972940122063352e-01	1.082314640301149655e+00	1.791502430449936512e+00
1.152900000339896224e+03	-1.351626420921445138e-01	1.080938370268075932e+00	1.789115454296029029e+00
1.153740000340143752e+03	-1.314277536967008719e-01	1.080591454556675712e+00	1.788821782220005652e+00
1.154580000340391507e+03	-1.279082362010697804e-01	1.080360550293460786e+00	1.789924052009365774e+00
1.155420000340639263e+03	-1.242903740331108009e-01	1.080053162844768488e+00	1.790640728176612795e+00
1.156260000340886791e+03	-1.206746401435874055e-01	1.080268124709168109e+00	1.789664911892898891e+00
1.157100000341134319e+03	-1.173669464170427612e-01	1.079601099452776269e+00	1.789188283982261707e+00
1.157940000341382074e+03	-1.135698940826760650e-01	1.078757257439069583e+00	1.789797452600469185e+00
1.158780000341629602e+03	-1.101766253544170376e-01	1.078326758298851162e+00	1.789412302607138683e+00
1.159620000341877130e+03	-1.066961262967714291e-01	1.078513438108248401e+00	1.789445414219579478e+00
1.160460000342124886e+03	-1.037428219080248487e-01	1.079117130081342246e+00	1.789074061883943356e+00
1.161300000342372414e+03	-9.961836751584933480e-02	1.077739335291400868e+00	1.789891752584844342e+00
1.162140000342620169e+03	-9.511259467883055596e-02	1.076688226248435187e+00	1.789111269446322261e+00
1.162980000342867925e+03	-9.182266569238770049e-02	1.076660634019992013e+00	1.789640728737609265e+00
1.163820000343115453e+03	-8.844810760575733122e-02	1.074755224318722169e+00	1.789382565339474596e+00
1.164660000343362981e+03	-8.548797451741252384e-02	1.073682504657497816e+00	1.789033126930763995e+00
1.165500000343610736e+03	-8.185243486876762897e-02	1.073729966092423771e+00	1.789488355376861684e+00
1.166340000343858264e+03	-7.854148865982267524e-02	1.073302612201057826e+00	1.790957381480653421e+00
1.167180000344105792e+03	-7.545158875985176483e-02	1.073490269042365997e+00	1.790337973268100624e+00
1.168020000344353548e+03	-7.237020197362316332e-02	1.073802109841871077e+00	1.789418970869009362e+00
1.168860000344601076e+03	-6.901482747938489370e-02	1.073237634241817062e+00	1.788304432417995526e+00
1.169700000344848831e+03	-6.638168167102928563e-02	1.073499010459145975e+00	1.788797807329483014e+00
1.170540000345096587e+03	-6.386839979473904472e-02	1.072882569203648329e+00	1.789289153173662106e+00
1.171380000345344115e+03	-6.067001586749782432e-02	1.071685641900626651e+00	1.789285774592841882e+00
1.172220000345591870e+03	-5.769575242919306596e-02	1.071612564983964511e+00	1.787988077400484155e+00
1.173060000345839626e+03	-5.475033898745941541e-02	1.070768342031219955e+00	1.787583481379279249e+00
1.173900000346087154e+03	-5.192833660851707556e-02	1.069443299459114094e+00	1.787583755119613427e+00
1.174740000346334682e+03	-4.965764938741027562e-02	1.068534435121112569e+00	1.788093971289757000e+00
1.175580000346582437e+03	-4.742243347356302902e-02	1.067657260107644612e+00	1.788016361863747683e+00
1.176420000346829966e+03	-4.482008763777625693e-02	1.066593261181745911e+00	1.788454579162740421e+00
1.177260000347077494e+03	-4.125983441993754525e-02	1.065145440489951412e+00	1.789311463880966624e+00
1.178100000347325249e+03	-3.874072791851985997e-02	1.064215299105528478e+00	1.790378291029001590e+00
1.178940000347572777e+03	-3.685827510127042544e-02	1.064301002383371886e+00	1.790944103643382412e+00
1.179780000347820533e+03	-3.551389482047957041e-02	1.065195211743064307e+00	1.789922699381803373e+00
1.180620000348068288e+03	-3.371160715763672072e-02	1.065196926469093031e+00	1.789520165446188082e+00
1.181460000348315816e+03	-3.174408137590822160e-02	1.065313485141877292e+00	1.788741980318268476e+00
1.182300000348563344e+03	-3.002030353979982455e-02	1.064534880606300860e+00	1.790376984127850735e+00
1.183140000348811100e+03	-2.773057815866063897e-02	1.063975456451363488e+00	1.788615437351856352e+00
1.183980000349058628e+03	-2.488578310005020930e-02	1.062638548395436811e+00	1.787069514394132863e+00
1.184820000349306156e+03	-2.256936508724738041e-02	1.060830327517509053e+00	1.784235157120064974e+00
1.185660000349553911e+03	-2.080024215079070635e-02	1.059534949155313432e+00	1.782815206223883342e+00
1.186500000349801439e+03	-1.837865076606185269e-02	1.058561753320291343e+00	1.783396269861355687e+00
1.187340000350049195e+03	-1.600648273611460226e-02	1.058007237508152398e+00	1.783377739312289600e+00
1.188180000350296950e+03	-1.428231920865863716e-02	1.057671234932977766e+00	1.779875644208418262e+00
1.189020000350544478e+03	-1.211656510048999928e-02	1.057056414169465164e+00	1.776680447933393747e+00
1.189860000350792006e+03	-9.794558937941583859e-03	1.057358105211894106e+00	1.774973888881444584e+00
1.190700000351039762e+03	-8.910861787233449391e-03	1.059476308060263827e+00	1.775764489135264412e+00
1.191540000351287290e+03	-7.074459712871394683e-03	1.059508020568040276e+00	1.773656712642930344e+00
1.192380000351534818e+03	-5.482515010274689390e-03	1.059950073802769843e+00	1.771861719274636648e+00
1.193220000351782573e+03	-4.144486694712449203e-03	1.060703468479963885e+00	1.771369972414035487e+00
1.194060000352030102e+03	-2.548314521716576932e-03	1.060674042106773740e+00	1.771595066812090558e+00
1.194900000352277857e+03	-6.010927527388244080e-04	1.060260460395850535e+00	1.770637611188993654e+00
1.195740000352525612e+03	1.005928201344730719e-03	1.059371229429042716e+00	1.768992127063013564e+00
1.196580000352773141e+03	3.262579899119765012e-03	1.059208350637373508e+00	1.766147657470687804e+00
1.197420000353020669e+03	4.083760289635166192e-03	1.059566153299610347e+00	1.765007043106246787e+00
1.198260000353268424e+03	5.161902160675674485e-03	1.059448306705962572e+00	1.764964602581228892e+00
1.199100000353515952e+03	7.092512479988394986e-03	1.058657145859290383e+00	1.763701262662939362e+00
1.199940000353763480e+03	8.677483050627135888e-03	1.058786166108768967e+00	1.763138125651380061e+00
1.200780000354011236e+03	1.020191592354288863e-02	1.059128696017653803e+00	1.761086757230207134e+00
1.201620000354258764e+03	1.098425617851059820e-02	1.058785736301456559e+00	1.762642287637881333e+00
1.202460000354506519e+03	1.231268004644378924e-02	1.058959455177119091e+00	1.761301876180171311e+00
1.203300000354754275e+03	1.299380883803097526e-02	1.058441513348712171e+00	1.761265117043615547e+00
1.204140000355001803e+03	1.432835197941720838e-02	1.058531076886641609e+00	1.760627140466675122e+00
1.204980000355249331e+03	1.561985660132849708e-02	1.057746325456035308e+00	1.758888758076273096e+00
1.205820000355497086e+03	1.715649893467835474e-02	1.057266744388905666e+00	1.757949361152217005e+00
1.206660000355744614e+03	1.825223102698892222e-02	1.056400839767101196e+00	1.757914022362776940e+00
1.207500000355992142e+03	1.889688443684567690e-02	1.056051613737156503e+00	1.755678683573336674e+00
1.208340000356239898e+03	1.948714850890446645e-02	1.055615730580699463e+00	1.757640909903126936e+00
1.209180000356487426e+03	2.073366463534313114e-02	1.054392189582218586e+00	1.754893599616569988e+00
1.210020000356735181e+03	2.135369551902803475e-02	1.054580990741714519e+00	1.753146086423282179e+00
1.210860000356982937e+03	2.202997845709276856e-02	1.054380299414081845e+00	1.753105472058841707e+00
1.211700000357230465e+03	2.276558762949992473e-02	1.053693117745855723e+00	1.754261205373246479e+00
1.212540000357478220e+03	2.316170541315802286e-02	1.053212440728455102e+00	1.754124243329959976e+00
1.213380000357725976e+03	2.351833180806719645e-02	1.053539769435147155e+00	1.754890324887635300e+00
1.214220000357973504e+03	2.452648074972164915e-02	1.053266264212245895e+00	1.755643420414539690e+00
1.215060000358221259e+03	2.499040879499247331e-02	1.052796595065472518e+00	1.754487790952020454e+00
1.215900000358469015e+03	2.461224422231531039e-02	1.053237433431570835e+00	1.756731552769308591e+00
1.216740000358716543e+03	2.427685260725942137e-02	1.053788612524622748e+00	1.756400677927945742e+00
1.217580000358964298e+03	2.409605771891124015e-02	1.052355969851778372e+00	1.755490499573124197e+00
1.218420000359212054e+03	2.397387963876025652e-02	1.051839838984875097e+00	1.756379712498109980e+00
1.219260000359459582e+03	2.390322410535458686e-02	1.051437217777378530e+00	1.754766490542326585e+00
1.220100000359707337e+03	2.337723333262397077e-02	1.050645437654590841e+00	1.755757529627889779e+00
1.220940000359955093e+03	2.329803559900401125e-02	1.051056826464256355e+00	1.755857090796146380e+00
1.221780000360202621e+03	2.196279319991398943e-02	1.053082892434758611e+00	1.757060710099018763e+00
1.222620000360450376e+03	2.217505326607980415e-02	1.053510459478528061e+00	1.757960271267275054e+00
1.223460000360698132e+03	2.303386989597457774e-02	1.053648200463332296e+00	1.757953339420146310e+00
1.224300000360945660e+03	2.355059390792124674e-02	1.053891278597531622e+00	1.756940929091286296e+00
1.225140000361193415e+03	2.361954989275842284e-02	1.054139693881126050e+00	1.757218373425886382e+00
1.225980000361441171e+03	2.393364358903420780e-02	1.053190110595743523e+00	1.755882831729715488e+00
1.226820000361688699e+03	2.419523975056582857e-02	1.053046031245674863e+00	1.754050333634506131e+00
1.227660000361936454e+03	2.431095968804175556e-02	1.052414460839500965e+00	1.754615400658527280e+00
1.228500000362184210e+03	2.397347266462835844e-02	1.052585058650269190e+00	1.754473771760432621e+00
1.229340000362431738e+03	2.380075080933712756e-02	1.051971667909222363e+00	1.754243099825800734e+00
1.230180000362679493e+03	2.360201666205549373e-02	1.051774455402280095e+00	1.753924196481555065e+00
1.231020000362927249e+03	2.357017596133164847e-02	1.051796423275976666e+00	1.754512800686348850e+00
1.231860000363174777e+03	2.340948526403669946e-02	1.053027897947033109e+00	1.754404042678642694e+00
1.232700000363422532e+03	2.391521506253605281e-02	1.052569880130961311e+00	1.755088182935358843e+00
1.233540000363670288e+03	2.387719691541528855e-02	1.053818533751633479e+00	1.754752438332457087e+00
1.234380000363917816e+03	2.379401197038392285e-02	1.054559181648212940e+00	1.755717505356478414e+00
1.235220000364165571e+03	2.337559219347477846e-02	1.056100663474385248e+00	1.754694543877617141e+00
1.236060000364413327e+03	2.312099168316095535e-02	1.056245147447092414e+00	1.755590858538180976e+00
1.236900000364660855e+03	2.292642683333467185e-02	1.056198637859403711e+00	1.755395086561245765e+00
1.237740000364908610e+03	2.309142469323247071e-02	1.055360467567644900e+00	1.753107025040080869e+00
1.238580000365156366e+03	2.303348444110246002e-02	1.055627300853444472e+00	1.752719775145839209e+00
1.239420000365403894e+03	2.314338353705708284e-02	1.055505809153545416e+00	1.751723597355442141e+00
1.240260000365651649e+03	2.291662894884347393e-02	1.055194157822844092e+00	1.751619303295813834e+00
1.241100000365899177e+03	2.326693624860204021e-02	1.055393681148688589e+00	1.750615617956377656e+00
1.241940000366146705e+03	2.308153576571929377e-02	1.055797707694335452e+00	1.750521063419827383e+00
1.242780000366394461e+03	2.326586643397507079e-02	1.055814743541632739e+00	1.750534422245778154e+00
1.243620000366642216e+03	2.283435325165490346e-02	1.056235615465058064e+00	1.749840679336150728e+00
1.244460000366889744e+03	2.228486794032326357e-02	1.056860156678692597e+00	1.750640240504407474e+00
1.245300000367137500e+03	2.192332238452330065e-02	1.057289034326210242e+00	1.749845280154395333e+00
1.246140000367385028e+03	2.163647396287830121e-02	1.057613909111681849e+00	1.751446667483228969e+00
1.246980000367632329e+03	2.183212636298517001e-02	1.057643120331037023e+00	1.750627561232252383e+00
1.247820000367880084e+03	2.260578655259113182e-02	1.057376334412438501e+00	1.750395063137043294e+00
1.248660000368127839e+03	2.214515781184619309e-02	1.058414552071398118e+00	1.750360738881257205e+00
1.249500000368375595e+03	2.146986759743397394e-02	1.057364945102415410e+00	1.749527023345663457e+00
1.250340000368623350e+03	2.096809214026791254e-02	1.057721509212420585e+00	1.749403047333147887e+00
1.251180000368870878e+03	2.104739865256347042e-02	1.057189414764890811e+00	1.749885158522556106e+00
1.252020000369118179e+03	2.119761869290617134e-02	1.056358321032872416e+00	1.750672951100426644e+00
1.252860000369365935e+03	2.072206291664020414e-02	1.056629895875551561e+00	1.750566627973490386e+00
1.253700000369613690e+03	2.062333255296467521e-02	1.056604139292928179e+00	1.750359087406168968e+00
1.254540000369861218e+03	2.090308292955175146e-02	1.056576881637037335e+00	1.751158445667694741e+00
1.255380000370108974e+03	2.075587511262157181e-02	1.057146621834611944e+00	1.752459427183066687e+00
1.256220000370356502e+03	2.028738451133554541e-02	1.057617029175860868e+00	1.753458988351323411e+00
1.257060000370604030e+03	1.959855702722080803e-02	1.058384934728330951e+00	1.753357534985926280e+00
1.257900000370851785e+03	1.859175741409451604e-02	1.059257343500603188e+00	1.753853038019566712e+00
1.258740000371099541e+03	1.867668116260768132e-02	1.058936590495538121e+00	1.754037989903206363e+00
1.259580000371347069e+03	1.915214589585165217e-02	1.058712334986182446e+00	1.755705491807997065e+00
1.260420000371594824e+03	1.939852415714278869e-02	1.058690748051523967e+00	1.755475834407019153e+00
1.261260000371842352e+03	1.873189627243874306e-02	1.058575999339528284e+00	1.755454496182003998e+00
1.262100000372089653e+03	1.885297166788470202e-02	1.058971591354485264e+00	1.755822809713718291e+00
1.262940000372337408e+03	1.906458804806142326e-02	1.059581193386605058e+00	1.753684630230047281e+00
1.263780000372585164e+03	1.975586754540934603e-02	1.058494631494852234e+00	1.754541986798298536e+00
1.264620000372832919e+03	2.045258597653708613e-02	1.057926916411901619e+00	1.755897923019434037e+00
1.265460000373080675e+03	2.033748063857832022e-02	1.058560535616299703e+00	1.757052235986723110e+00
1.266300000373328203e+03	2.070913267924259435e-02	1.058596823395395070e+00	1.755607563487666445e+00
1.267140000373575504e+03	2.126423144318577430e-02	1.059239282253478631e+00	1.754855180532839620e+00
1.267980000373823259e+03	2.042453266552700028e-02	1.060482575041154840e+00	1.755380883651087132e+00
1.268820000374071014e+03	2.037915847870674924e-02	1.061618362462494414e+00	1.758001311194333782e+00
1.269660000374318543e+03	2.074442568406430903e-02	1.062462989537519720e+00	1.758728434659696527e+00
1.270500000374566298e+03	2.032198960927187811e-02	1.063003780536417420e+00	1.757561036606790861e+00
1.271340000374813826e+03	2.000830312360349708e-02	1.063050909400221844e+00	1.756291203673115309e+00
1.272180000375061354e+03	2.000904163622065426e-02	1.063398538621782130e+00	1.756911834123092708e+00
1.273020000375309110e+03	1.891900268872527546e-02	1.063546834987016521e+00	1.759718666915376151e+00
1.273860000375556865e+03	1.803203792119243212e-02	1.063301302431238993e+00	1.762232601443237234e+00
1.274700000375804393e+03	1.794460020289609381e-02	1.062851933799333848e+00	1.760556884214368845e+00
1.275540000376052149e+03	1.787040510597666040e-02	1.063310237319684104e+00	1.761584210586462307e+00
1.276380000376299677e+03	1.799408173062164856e-02	1.063370709056976393e+00	1.763512348585479339e+00
1.277220000376546977e+03	1.841988663370217744e-02	1.063441021163465727e+00	1.761247791226804749e+00
1.278060000376794733e+03	1.834238088143855944e-02	1.063204828619130016e+00	1.760478769920052589e+00
1.278900000377042488e+03	1.757315176753547134e-02	1.063777308942561284e+00	1.760206705012338890e+00
1.279740000377290244e+03	1.668807880305644281e-02	1.064745119260271711e+00	1.759938292425778927e+00
1.280580000377537999e+03	1.669591157712552523e-02	1.064506758498994010e+00	1.759869879839219164e+00
1.281420000377785527e+03	1.689877836817831741e-02	1.063675402746297349e+00	1.760203293413236558e+00
1.282260000378033055e+03	1.670400991304834409e-02	1.063246548782379675e+00	1.759943200002639818e+00
1.283100000378280811e+03	1.580876850715488835e-02	1.063920363393159763e+00	1.761901368197814177e+00
1.283940000378528566e+03	1.590595988904607017e-02	1.063890842285567961e+00	1.761763797434335421e+00
1.284780000378776094e+03	1.581757626922278975e-02	1.064066825113289871e+00	1.761629473178549121e+00
1.285620000379023850e+03	1.581547707725923166e-02	1.065049312591836994e+00	1.761396772176609282e+00
1.286460000379271378e+03	1.610935780380621726e-02	1.065824461489965680e+00	1.761060621760246026e+00
1.287300000379518679e+03	1.569921844886373180e-02	1.066995941097885314e+00	1.761422645183305713e+00
1.288140000379766434e+03	1.548766024163089790e-02	1.066672424283362952e+00	1.761789538367904306e+00
1.288980000380014189e+03	1.546546064222019054e-02	1.067236732096782825e+00	1.762553185044810178e+00
1.289820000380261945e+03	1.495295653346042676e-02	1.068202874555307380e+00	1.762722716016909219e+00
1.290660000380509700e+03	1.462957455714104273e-02	1.068168850227913191e+00	1.762604015579394279e+00
1.291500000380757228e+03	1.500832085925727852e-02	1.068040830193588642e+00	1.764098706986111598e+00
1.292340000381004529e+03	1.528683068599178893e-02	1.067524818745403170e+00	1.763011254185139043e+00
1.293180000381252285e+03	1.465611797283880753e-02	1.068512143015589722e+00	1.765729076959167365e+00
1.294020000381500040e+03	1.480743313067430129e-02	1.068409140869055030e+00	1.766246696826464735e+00
1.294860000381747568e+03	1.524976222400406187e-02	1.067610475156404171e+00	1.766058838212030579e+00
1.295700000381995324e+03	1.548428762973665974e-02	1.067521983384787321e+00	1.765067124369711360e+00
1.296540000382242852e+03	1.561621180627030536e-02	1.067540496621751656e+00	1.764867902978352499e+00
1.297380000382490380e+03	1.574080524597027547e-02	1.067666682010971479e+00	1.764756912996607419e+00
1.298220000382738135e+03	1.546894581639616552e-02	1.068596369904481813e+00	1.765846531735055125e+00
1.299060000382985891e+03	1.539945114063938185e-02	1.068535064237596810e+00	1.765844875462927011e+00
1.299900000383233419e+03	1.581600441736052270e-02	1.068575259643979036e+00	1.764038146522529216e+00
1.300740000383481174e+03	1.643279416946334670e-02	1.068313787191175646e+00	1.762821678059053099e+00
1.301580000383728702e+03	1.625313105229217459e-02	1.068753815811639196e+00	1.763705412502307501e+00
1.302420000383976003e+03	1.567772449199215934e-02	1.068789007640463362e+00	1.764294828334024512e+00
1.303260000384223758e+03	1.570562858703631465e-02	1.068430704120112873e+00	1.764892766248434608e+00
1.304100000384471514e+03	1.603282325593534396e-02	1.068571066312413942e+00	1.765083805333997669e+00
1.304940000384719269e+03	1.607751710308241017e-02	1.067917933155540400e+00	1.765660438041674718e+00
1.305780000384967025e+03	1.692008267179387349e-02	1.065545452832108886e+00	1.763442346324352261e+00
1.306620000385214553e+03	1.726595889584956606e-02	1.064174807153782210e+00	1.761321819726260118e+00
1.307460000385461854e+03	1.671278102143215760e-02	1.064694321106258057e+00	1.761184248962780918e+00
1.308300000385709609e+03	1.684967118098214256e-02	1.064803827903617828e+00	1.761552968307956490e+00
1.309140000385957364e+03	1.617946707908016896e-02	1.064605662548722798e+00	1.761641775419480860e+00
1.309980000386204892e+03	1.541824904168395682e-02	1.066107663979746212e+00	1.761735452292544357e+00
1.310820000386452648e+03	1.476365231497617225e-02	1.067301492900757820e+00	1.760922230336760874e+00
1.311660000386700176e+03	1.422489943884437842e-02	1.068287816455432804e+00	1.760716313023286128e+00
1.312500000386947704e+03	1.459347729954617139e-02	1.068065633928259262e+00	1.761126425341543955e+00
1.313340000387195460e+03	1.426512934021049832e-02	1.067136279606585969e+00	1.761534305685763302e+00
1.314180000387443215e+03	1.454363916694500873e-02	1.066595750628366757e+00	1.762247055791521522e+00
1.315020000387690743e+03	1.472356784596987912e-02	1.066145381280950044e+00	1.761463864031895588e+00
1.315860000387938499e+03	1.521153668797355432e-02	1.064800682654765573e+00	1.761377019951115619e+00
1.316700000388186027e+03	1.440659979142916262e-02	1.064955650456744118e+00	1.761396060165528521e+00
1.317540000388433327e+03	1.440946658248183285e-02	1.064914287548931915e+00	1.762440057907829205e+00
1.318380000388681083e+03	1.451138747200767312e-02	1.065081764294805167e+00	1.761193592266477204e+00
1.319220000388928838e+03	1.532655098291036029e-02	1.064255078547829303e+00	1.762043068490509290e+00
1.320060000389176594e+03	1.544029564152266457e-02	1.065430561017795208e+00	1.760684834258771092e+00
1.320900000389424349e+03	1.535924275853304405e-02	1.066197704191831352e+00	1.761425991306840633e+00
1.321740000389671877e+03	1.487842635092510683e-02	1.066763679864437098e+00	1.762569177422217859e+00
1.322580000389919405e+03	1.510328535247877288e-02	1.065425819460915191e+00	1.762510537377018016e+00
1.323420000390167161e+03	1.533358328781218860e-02	1.064988292629230671e+00	1.762142563622202118e+00
1.324260000390414916e+03	1.556648245234466474e-02	1.064552433656732244e+00	1.760573575333731711e+00
1.325100000390662672e+03	1.549772628920500703e-02	1.064220410760361224e+00	1.760401137630837942e+00
1.325940000390910427e+03	1.532589594610291733e-02	1.063888387863990426e+00	1.759332960969290705e+00
1.326780000391157955e+03	1.514555248925846843e-02	1.063862869618444673e+00	1.761370059882744199e+00
1.327620000391405483e+03	1.534392624805829171e-02	1.063846191026584842e+00	1.761611216930814017e+00
1.328460000391653239e+03	1.573591517155136996e-02	1.063023007783899576e+00	1.760363128035615343e+00
1.329300000391900994e+03	1.591442499828588444e-02	1.062694987749575048e+00	1.759623155409648865e+00
1.330140000392148750e+03	1.618749589124050120e-02	1.062768135216680454e+00	1.758093125213491259e+00
1.330980000392396505e+03	1.495678317808753557e-02	1.063740615540111900e+00	1.759669993846180391e+00
1.331820000392644033e+03	1.513056349718741762e-02	1.064312261933950232e+00	1.758443615971177376e+00
1.332660000392891561e+03	1.571049217621228039e-02	1.063872900457160986e+00	1.758797961956748646e+00
1.333500000393139317e+03	1.588971142909198497e-02	1.064826200399953571e+00	1.758441148072126037e+00
1.334340000393387072e+03	1.567389666498803305e-02	1.064572328548246016e+00	1.757970536529809502e+00
1.335180000393634828e+03	1.525500772092151444e-02	1.064913453118981002e+00	1.759195461039415376e+00
1.336020000393882583e+03	1.474179418601654322e-02	1.065164584844831452e+00	1.760535603553830875e+00
1.336860000394130111e+03	1.502999950340198551e-02	1.064216383714356784e+00	1.760379398389400940e+00
1.337700000394377639e+03	1.451536711620668961e-02	1.064270017228986509e+00	1.760315888582661747e+00
1.338540000394625395e+03	1.490262653206515971e-02	1.063733824684650831e+00	1.758642436346114168e+00
1.339380000394873150e+03	1.478491996490729869e-02	1.064600967858686964e+00	1.758764723068219515e+00
1.340220000395120906e+03	1.517052405309374762e-02	1.064468277818641617e+00	1.758784574909555642e+00
1.341060000395368661e+03	1.504572322448403422e-02	1.064134587063084725e+00	1.758912543020123564e+00
1.341900000395616189e+03	1.491974001896565621e-02	1.063889888436900355e+00	1.760347409959538645e+00
1.342740000395863717e+03	1.449872279646365753e-02	1.064551027317866883e+00	1.760187349567223336e+00
1.343580000396111245e+03	1.377297606632696576e-02	1.064901658685961428e+00	1.759241492646063554e+00
1.344420000396359001e+03	1.335976253142201128e-02	1.065260128992230548e+00	1.760793606657595989e+00
1.345260000396606756e+03	1.364513014422668279e-02	1.065014596436453020e+00	1.760640850907589039e+00
1.346100000396854512e+03	1.422245759405251983e-02	1.064366562091896729e+00	1.759605342229699776e+00
1.346940000397102267e+03	1.429647438853417010e-02	1.063608687378142958e+00	1.761786268997005189e+00
1.347780000397349795e+03	1.417001823225227594e-02	1.063160986605423908e+00	1.762371456805657433e+00
1.348620000397597323e+03	1.382748175001275240e-02	1.063406447610041994e+00	1.760747310904692942e+00
1.349460000397844851e+03	1.418352641548287045e-02	1.061956578620381064e+00	1.759912816760457854e+00
1.350300000398092607e+03	1.434453706396933252e-02	1.062910212135010912e+00	1.759877713896030427e+00
1.351140000398340362e+03	1.410625713860096109e-02	1.062761343860861407e+00	1.761347683699872713e+00
1.351980000398587890e+03	1.376632188556051704e-02	1.062714143445898207e+00	1.762124958146023657e+00
1.352820000398835418e+03	1.342354892793922762e-02	1.063463607312562731e+00	1.761617653503714909e+00
1.353660000399082946e+03	1.337273580733914016e-02	1.064013071179227277e+00	1.761404667472943997e+00
1.354500000399330702e+03	1.300371408234584150e-02	1.065154862893636256e+00	1.761778086691209833e+00
1.355340000399578457e+03	1.333019932509962695e-02	1.064292151388243512e+00	1.763864086126784692e+00
1.356180000399826213e+03	1.354155014342268114e-02	1.063728439167338724e+00	1.764766723914285240e+00
1.357020000400073741e+03	1.455975874781593321e-02	1.064665894447864414e+00	1.762988637841211181e+00
1.357860000400321269e+03	1.516425178006878399e-02	1.064800514367773898e+00	1.761512377928714290e+00
1.358700000400568797e+03	1.466874481232164143e-02	1.064451979665461678e+00	1.762235103482563625e+00
1.359540000400816325e+03	1.455928579705243961e-02	1.064103111391312417e+00	1.761964727865259484e+00
1.360380000401064081e+03	1.424959030640152863e-02	1.063955077046755848e+00	1.760199222009494635e+00
1.361220000401311836e+03	1.443563825887942201e-02	1.063603706983827557e+00	1.761941629516230678e+00
1.362060000401559591e+03	1.402121326059385144e-02	1.063862344076015098e+00	1.762099255027776312e+00
1.362900000401807119e+03	1.450182227929193782e-02	1.063121147954121382e+00	1.762864388088361434e+00
1.363740000402054648e+03	1.497888416726405984e-02	1.062676449327937034e+00	1.764931753122985336e+00
1.364580000402302176e+03	1.506280384130638701e-02	1.062742258214624425e+00	1.764800741411455487e+00
1.365420000402549931e+03	1.553797392622469076e-02	1.062902229594160808e+00	1.764859787270116831e+00
1.366260000402797687e+03	1.619233417755077883e-02	1.063055863108790300e+00	1.766111325579738711e+00
1.367100000403045215e+03	1.754338377353256706e-02	1.062697988395036708e+00	1.765758197034552390e+00
1.367940000403292743e+03	1.738875796035287136e-02	1.062444116543329375e+00	1.764708517903789575e+00
1.368780000403540271e+03	1.751710591968858380e-02	1.061688243260598963e+00	1.764657824239372230e+00
1.369620000403788026e+03	1.795846002501944386e-02	1.061431869620112378e+00	1.763197391051877227e+00
1.370460000404035782e+03	1.691731330859832724e-02	1.060482667774126142e+00	1.765025797994188572e+00
1.371300000404283537e+03	1.688278790286570560e-02	1.059841471652232192e+00	1.764056639817269456e+00
1.372140000404531065e+03	1.675582970934845831e-02	1.060203778034628952e+00	1.764798032790351634e+00
1.372980000404778593e+03	1.703738462957351749e-02	1.060464583343758260e+00	1.763838817043241525e+00
1.373820000405026121e+03	1.742012192670721119e-02	1.059933894734735871e+00	1.764176151881707844e+00
1.374660000405273649e+03	1.750214979769570273e-02	1.060296868260807157e+00	1.764210443119212268e+00
1.375500000405521405e+03	1.818630594711974705e-02	1.060554504637482909e+00	1.766138850061523602e+00
1.376340000405769160e+03	1.777093504730727427e-02	1.061503301360473328e+00	1.767061169801910969e+00
1.377180000406016916e+03	1.766549611352749918e-02	1.061847761649580058e+00	1.767586127329798362e+00
1.378020000406264444e+03	1.746313135971017116e-02	1.061883549070919752e+00	1.768204591842300388e+00
1.378860000406511972e+03	1.707708340723223042e-02	1.062915667202050329e+00	1.768417780779802273e+00
1.379700000406759500e+03	1.689552848700722962e-02	1.063332441028669528e+00	1.769040303426920646e+00
1.380540000407007255e+03	1.602059487747064734e-02	1.063445545565079753e+00	1.768769927809616727e+00
1.381380000407255011e+03	1.564424241564364021e-02	1.063456315098629590e+00	1.769407465554813985e+00
1.382220000407502539e+03	1.557522069065031545e-02	1.062771421066062816e+00	1.768048655621164977e+00
1.383060000407750067e+03	1.600407068722148676e-02	1.062892030968809909e+00	1.767880714884630500e+00
1.383900000407997595e+03	1.603386658531945688e-02	1.063305302291138954e+00	1.767215006122135001e+00
1.384740000408245351e+03	1.556177068036367593e-02	1.063722076117758153e+00	1.768550717706754538e+00
1.385580000408493106e+03	1.567264854792327355e-02	1.064338182800703025e+00	1.768585820571182188e+00
1.386420000408740862e+03	1.656579076185307753e-02	1.064347284475066990e+00	1.766924169943302481e+00
1.387260000408988617e+03	1.614852805898680035e-02	1.065156886507186318e+00	1.768260896061576437e+00
1.388100000409236145e+03	1.672393461928678091e-02	1.064554813525004029e+00	1.767611014024082383e+00
1.388940000409483673e+03	1.728089609981183286e-02	1.064447903751182478e+00	1.765878581965437233e+00
1.389780000409731201e+03	1.714022233415418706e-02	1.065050500774721076e+00	1.767453454549100744e+00
1.390620000409978957e+03	1.689032602860908797e-02	1.064855766372957202e+00	1.767628732946225467e+00
1.391460000410226712e+03	1.744279447688128898e-02	1.063870705554472051e+00	1.768120243881814213e+00
1.392300000410474240e+03	1.630283013736883585e-02	1.063888480096603084e+00	1.767615812952018306e+00
1.393140000410721768e+03	1.597066948545351750e-02	1.064217929653035855e+00	1.767007120980875978e+00
1.393980000410969296e+03	1.613283342437661291e-02	1.063849047068654574e+00	1.767193965061656158e+00
1.394820000411217052e+03	1.698837605261127245e-02	1.062885001275912789e+00	1.768486490530898347e+00
1.395660000411464807e+03	1.713966212397478525e-02	1.062826459418484637e+00	1.768182668321295337e+00
1.396500000411712563e+03	1.708479983541338204e-02	1.062673087924533188e+00	1.768276817044384108e+00
1.397340000411960091e+03	1.732709984227114031e-02	1.064114379281186684e+00	1.769269748327088054e+00
1.398180000412207619e+03	1.666443386611259417e-02	1.064164343505607180e+00	1.769659433102099610e+00
1.399020000412455147e+03	1.668663346552332061e-02	1.064918810949829764e+00	1.770960277747304357e+00
1.399860000412702675e+03	1.599015150977734986e-02	1.065367941244657057e+00	1.770967209594433545e+00
1.400700000412950430e+03	1.608279168647174309e-02	1.065813569035194197e+00	1.771267242612715398e+00
1.401540000413198186e+03	1.587117530629504614e-02	1.065152692174905713e+00	1.771263623309842883e+00
1.402380000413445941e+03	1.585766712306444989e-02	1.065095484604826392e+00	1.771558786566585608e+00
1.403220000413693469e+03	1.584274008754349081e-02	1.064140445251688938e+00	1.770750703315635555e+00
1.404060000413940998e+03	1.572142821671582147e-02	1.063791743763457864e+00	1.771029431127183917e+00
1.404900000414188526e+03	1.550200814894199183e-02	1.063951881928913101e+00	1.770594564187768949e+00
1.405740000414436281e+03	1.547809504891530831e-02	1.064006015801298499e+00	1.770153204232968625e+00
1.406580000414684037e+03	1.444283113056547829e-02	1.065466654324509266e+00	1.770103728008936672e+00
1.407420000414931565e+03	1.409645286927436146e-02	1.065317118906685456e+00	1.770248164582980621e+00
1.408260000415179093e+03	1.415172993565542992e-02	1.065963413840896656e+00	1.771787528488754981e+00
1.409100000415426621e+03	1.389400085604123279e-02	1.066202870552445336e+00	1.773332370876260944e+00
1.409940000415674376e+03	1.353934595638955733e-02	1.066442660835831280e+00	1.774777213263766473e+00
1.410780000415922132e+03	1.369698777658788502e-02	1.067081950761461506e+00	1.772413533568578670e+00
1.411620000416169887e+03	1.376763574278134714e-02	1.065721407473010585e+00	1.772048636433006141e+00
1.412460000416417415e+03	1.343426362748544912e-02	1.065470704553756587e+00	1.773088406152241614e+00
1.413300000416664943e+03	1.241295175665777829e-02	1.065531843434722958e+00	1.774834668886862588e+00
1.414140000416912471e+03	1.169471406579258681e-02	1.065597652321410127e+00	1.775869974658021100e+00
1.414980000417159999e+03	1.187103744114761418e-02	1.064568297999736846e+00	1.774100613574371099e+00
1.415820000417407755e+03	1.115445507795456530e-02	1.064951619407877192e+00	1.774336933879183231e+00
1.416660000417655510e+03	1.094047394396053564e-02	1.064747116188074827e+00	1.773780761733035227e+00
1.417500000417903266e+03	1.101159486091749309e-02	1.064445948686644439e+00	1.773224589586886779e+00
1.418340000418150794e+03	1.097869569638497585e-02	1.066250285120527996e+00	1.773474910456123821e+00
1.419180000418398322e+03	1.113539161505634929e-02	1.066063127636259988e+00	1.772329695273438421e+00
1.420020000418645850e+03	1.137577073238830311e-02	1.066066630140550808e+00	1.771779204515752326e+00
1.420860000418893605e+03	1.150077894990784999e-02	1.067073468363213262e+00	1.772126075970565928e+00
1.421700000419141361e+03	1.141703757830333198e-02	1.068181807659143390e+00	1.770965034062878640e+00
1.422540000419388889e+03	1.112643842062864021e-02	1.068890146955073339e+00	1.771592629378266892e+00
1.423380000419636417e+03	1.123134623070109507e-02	1.067296985177735857e+00	1.769632196190771722e+00
1.424220000419883945e+03	1.103176100852065744e-02	1.067316165558374941e+00	1.770273994977315635e+00
1.425060000420131701e+03	1.113761472012001451e-02	1.066847688096989932e+00	1.769498546691741891e+00
1.425900000420379456e+03	1.103259056415975548e-02	1.066887049573779001e+00	1.769208692028281460e+00
1.426740000420627211e+03	1.091716149140333630e-02	1.066729746768940279e+00	1.768015185043666726e+00
1.427580000420874967e+03	1.139818528792103242e-02	1.066879782544519761e+00	1.768223910033090984e+00
1.428420000421122495e+03	1.136809474149732234e-02	1.067326315815808835e+00	1.766033446649438510e+00
1.429260000421370023e+03	1.164533493190733106e-02	1.067672348729342024e+00	1.766142983265785782e+00
1.430100000421617779e+03	1.053014233453268209e-02	1.068116213425933436e+00	1.767551099535017434e+00
1.430940000421865534e+03	1.051660506483011875e-02	1.068462246339466626e+00	1.766458201270595385e+00
1.431780000422113289e+03	1.080756082738050169e-02	1.068998272097883895e+00	1.765956780923479519e+00
1.432620000422361045e+03	1.090111781912989596e-02	1.068735798929568492e+00	1.766155969296556272e+00
1.433460000422608573e+03	1.060224202309457790e-02	1.068768989327369745e+00	1.766362056498480104e+00
1.434300000422856101e+03	1.109981909633333402e-02	1.067499677936391889e+00	1.766170781487904184e+00
1.435140000423103857e+03	1.140354452949716990e-02	1.066436370838483416e+00	1.765376259969635875e+00
1.435980000423351612e+03	1.172098553480125684e-02	1.066683070895691143e+00	1.765580723917713479e+00
1.436820000423599367e+03	1.133795358934193420e-02	1.067131772383921984e+00	1.765673419275404665e+00
1.437660000423847123e+03	1.166343475762495439e-02	1.066281641373582723e+00	1.765971390208096903e+00
1.438500000424094651e+03	1.230428682572037857e-02	1.065141851090196878e+00	1.765786811119637312e+00
1.439340000424342179e+03	1.194655774610616644e-02	1.066095889727822987e+00	1.766102840751370140e+00
1.440180000424589934e+03	1.179024751878238186e-02	1.067243423714623107e+00	1.766520493636949185e+00
1.441020000424837690e+03	1.192116762084515121e-02	1.066483118763249749e+00	1.768831044786950413e+00
1.441860000425085445e+03	1.196958690115595275e-02	1.066819144521667040e+00	1.769630233160027322e+00
1.442700000425333201e+03	1.361729675532158401e-02	1.066345496696805561e+00	1.770424551771565325e+00
1.443540000425580729e+03	1.426997259250354505e-02	1.066464343505607371e+00	1.768711971554256079e+00
1.444380000425828257e+03	1.463352629724509399e-02	1.066188861035641366e+00	1.768293101228292086e+00
1.445220000426076012e+03	1.430157303423953800e-02	1.066123385720791461e+00	1.767364288472519362e+00
1.446060000426323768e+03	1.458097058955706501e-02	1.065856742904511156e+00	1.768323910033090973e+00
1.446900000426571523e+03	1.446107757101975332e-02	1.065886931155777262e+00	1.769087995541740010e+00
1.447740000426819279e+03	1.435229889542377277e-02	1.065124124415624651e+00	1.767854921744620222e+00
1.448580000427066807e+03	1.355203333357007586e-02	1.065756814455669943e+00	1.769406224129229654e+00
1.449420000427314335e+03	1.346855752381922143e-02	1.065692006284494342e+00	1.769752453845569118e+00
1.450260000427562090e+03	1.250068908926256148e-02	1.065628198828830531e+00	1.770908828898448251e+00
1.451100000427809846e+03	1.174464442379244931e-02	1.065666226018270990e+00	1.769370073712866587e+00
1.451940000428057601e+03	1.199214688904826076e-02	1.066202251776688259e+00	1.769427057485938093e+00
1.452780000428305357e+03	1.254225058350316550e-02	1.066138444321024004e+00	1.768683432538816991e+00
1.453620000428552885e+03	1.259259075333979232e-02	1.065772135076580751e+00	1.768745286073427625e+00
1.454460000428800413e+03	1.332637764645532540e-02	1.065694651175591590e+00	1.767309777395538628e+00
1.455300000429048168e+03	1.356536699796885397e-02	1.065317500846439724e+00	1.769758847806109037e+00
1.456140000429295696e+03	1.391003175864395994e-02	1.063946021238520112e+00	1.769098990320524756e+00
1.456980000429543452e+03	1.375824365004502635e-02	1.062581880211018959e+00	1.768942379342633098e+00
1.457820000429791207e+03	1.411591455671528522e-02	1.062021074901889461e+00	1.768475217214740214e+00
1.458660000430038735e+03	1.428233505250954549e-02	1.062365439956236557e+00	1.768496692309922791e+00
1.459500000430286264e+03	1.314378956528752806e-02	1.063095461421584176e+00	1.766326486581067501e+00
1.460340000430534019e+03	1.351446661795293290e-02	1.062530152892652735e+00	1.764673933737791689e+00
1.461180000430781547e+03	1.418206949065586864e-02	1.062265845079232829e+00	1.763733758205094260e+00
1.462020000431029075e+03	1.456102318168188414e-02	1.061896867260092137e+00	1.762399061154128033e+00
1.462860000431276831e+03	1.434281457728863417e-02	1.061522719077474974e+00	1.762167610610855029e+00
1.463700000431524359e+03	1.482886252976653961e-02	1.060444568032811175e+00	1.761133116466619963e+00
1.464540000431772114e+03	1.583004490667520164e-02	1.059866917345903436e+00	1.761299839762769270e+00
1.465380000432019870e+03	1.623737564350888340e-02	1.059491101304100180e+00	1.761574476421419844e+00
1.466220000432267398e+03	1.654092277423482166e-02	1.058908447039634382e+00	1.761054388655070913e+00
1.467060000432515153e+03	1.614778056030496955e-02	1.058114451332703654e+00	1.761343634598339092e+00
1.467900000432762909e+03	1.576977277080592738e-02	1.057626126347005480e+00	1.761438156116607479e+00
1.468740000433010437e+03	1.600311579962990921e-02	1.056726293132924210e+00	1.761428619500260195e+00
1.469580000433257965e+03	1.566388997273465353e-02	1.056631963854156586e+00	1.761417053816605183e+00
1.470420000433505720e+03	1.534239979946910165e-02	1.056842971724784253e+00	1.762210154987758237e+00
1.471260000433753248e+03	1.514053708288718401e-02	1.057046140657237787e+00	1.761415227656028204e+00
1.472100000434000776e+03	1.445026166001010283e-02	1.058753646023574690e+00	1.760714213122374083e+00
1.472940000434248532e+03	1.457441123541854816e-02	1.059161151389911737e+00	1.761206096853142222e+00
1.473780000434496060e+03	1.451180343220391175e-02	1.059764320322365005e+00	1.760191284661794198e+00
1.474620000434743815e+03	1.464564849826329417e-02	1.060659650316644109e+00	1.762181748045446916e+00
1.475460000434991571e+03	1.438516897348423272e-02	1.061451811378470111e+00	1.760871805615638053e+00
1.476300000435239099e+03	1.492350707179651743e-02	1.061549142803772439e+00	1.761354761450251161e+00
1.477140000435486627e+03	1.465758861323765254e-02	1.061841971009272800e+00	1.762729803922363336e+00
1.477980000435734382e+03	1.509474433464129232e-02	1.062035299572529068e+00	1.763303426047359901e+00
1.478820000435981910e+03	1.484537915280355683e-02	1.061933798499261616e+00	1.763671569690625107e+00
1.479660000436229438e+03	1.509246684023983313e-02	1.061339135648656784e+00	1.764831597064658641e+00
1.480500000436477194e+03	1.434310165840201913e-02	1.062153312451737497e+00	1.763773565739651383e+00
1.481340000436724722e+03	1.458877049354795341e-02	1.061672326046457560e+00	1.764103968730988736e+00
1.482180000436972250e+03	1.542947334567753084e-02	1.061289504996073330e+00	1.762525240919440517e+00
1.483020000437220006e+03	1.518010816383977800e-02	1.061303681799154131e+00	1.762426831155005091e+00
1.483860000437467534e+03	1.562790527742123625e-02	1.060920026819176742e+00	1.763228624297300318e+00
1.484700000437715062e+03	1.588421550474500288e-02	1.060837205768792257e+00	1.762833461040557381e+00
1.485540000437962817e+03	1.592988433989090194e-02	1.061353884360652033e+00	1.762526529193428448e+00
1.486380000438210345e+03	1.606893186434835141e-02	1.061459054724128936e+00	1.762116147931876098e+00
1.487220000438458101e+03	1.509520971819240491e-02	1.062157053293105502e+00	1.764009418991478340e+00
1.488060000438705856e+03	1.542598060428927546e-02	1.061447046137989680e+00	1.763914661548197316e+00
1.488900000438953384e+03	1.564871132740733653e-02	1.060728199329187937e+00	1.764329440721263520e+00
1.489740000439200912e+03	1.587357032896093839e-02	1.059817358244478980e+00	1.763537726878944056e+00
1.490580000439448668e+03	1.710055760895015306e-02	1.058612354666921274e+00	1.762946824663548018e+00
1.491420000439696196e+03	1.772352480744997585e-02	1.059115523599374553e+00	1.762855922448151924e+00
1.492260000439943724e+03	1.814389077675072556e-02	1.058622361822037172e+00	1.762678817890449778e+00
1.493100000440191479e+03	1.896827682754090305e-02	1.058228032543269359e+00	1.762905974374094464e+00
1.493940000440439007e+03	2.008769689531473071e-02	1.058333703264501713e+00	1.762929072723123269e+00
1.494780000440686763e+03	2.059458376785686801e-02	1.058034370408176050e+00	1.764248721657728725e+00
1.495620000440934518e+03	2.160312596807115182e-02	1.058937539340629286e+00	1.765264921177910784e+00
1.496460000441182046e+03	2.251190464366715008e-02	1.058736371839199109e+00	1.764976859656745667e+00
1.497300000441429574e+03	2.432399397460736565e-02	1.058529366830618157e+00	1.764385145814426403e+00
1.498140000441677330e+03	2.594719764848892746e-02	1.057824196467141542e+00	1.764099722080761712e+00
1.498980000441924858e+03	2.717702263305884700e-02	1.057315523599374529e+00	1.764913486720173674e+00
1.499820000442172386e+03	2.800448286381151258e-02	1.056804348942828709e+00	1.765332324027855782e+00
1.500660000442420142e+03	2.853785497910745969e-02	1.056791839998933780e+00	1.765364147366308645e+00
1.501500000442667670e+03	2.930457012322731578e-02	1.056575494978911234e+00	1.767210985802840417e+00
1.502340000442915425e+03	3.069209510093951626e-02	1.054861151389911544e+00	1.765662694000911248e+00
1.503180000443163181e+03	3.240137581377094955e-02	1.055045473513563259e+00	1.767313996385520669e+00
1.504020000443410709e+03	3.415038439073312532e-02	1.054939969578249537e+00	1.767866110397052992e+00
1.504860000443658464e+03	3.573297247190091591e-02	1.054733464927424258e+00	1.769323499983586068e+00
1.505700000443906220e+03	3.714157284505907597e-02	1.053519955268017672e+00	1.772604223844160831e+00
1.506540000444153748e+03	3.857523960868066565e-02	1.053501442031053115e+00	1.771915992434547116e+00
1.507380000444401276e+03	4.033349981200221035e-02	1.053087765585728031e+00	1.773821268009547758e+00
1.508220000444649031e+03	4.172108296265832766e-02	1.052758744835891713e+00	1.774818427315316471e+00
1.509060000444896559e+03	4.354366446981044331e-02	1.053026221581765176e+00	1.776430195905702503e+00
1.509900000445144087e+03	4.590171728422223069e-02	1.052295032614987136e+00	1.775257182500898034e+00
1.510740000445391843e+03	4.840564632268969103e-02	1.051870515084953439e+00	1.777888024323978744e+00
1.511580000445639371e+03	5.004764789761574628e-02	1.051650834346558705e+00	1.776519677773982897e+00
1.512420000445887126e+03	5.173387036892541924e-02	1.051637324687152208e+00	1.777154983545141231e+00
1.513260000446134882e+03	5.286265840894648071e-02	1.051531820751838708e+00	1.777987651528799118e+00
1.514100000446382410e+03	5.482526242855504522e-02	1.051734989684292021e+00	1.776014435217263987e+00
1.514940000446629938e+03	5.682404718156833234e-02	1.051241494335117377e+00	1.777036146237459091e+00
1.515780000446877693e+03	5.866137742180364822e-02	1.051554170064930682e+00	1.777869017127847950e+00
1.516620000447125221e+03	6.013961790307831984e-02	1.052368513653930027e+00	1.777608583940353038e+00
1.517460000447372749e+03	6.224694485630585805e-02	1.053889862251510712e+00	1.776939831576895612e+00
1.518300000447620505e+03	6.379967508282569089e-02	1.054317882285835228e+00	1.776955049581705026e+00
1.519140000447868033e+03	6.548149178129822334e-02	1.054839230883415802e+00	1.777962760037475221e+00
1.519980000448115788e+03	6.798671954256214900e-02	1.055054074830170885e+00	1.777668847239399108e+00
1.520820000448363544e+03	7.022316205421447188e-02	1.053970753422030837e+00	1.777778992575938632e+00
1.521660000448611072e+03	7.208845456243789807e-02	1.054091768447774191e+00	1.776274934441322895e+00
1.522500000448858827e+03	7.438921837792088210e-02	1.053618120622912713e+00	1.776245310058626625e+00
1.523340000449106583e+03	7.662663587757209682e-02	1.054152978879900004e+00	1.775808786847083542e+00
1.524180000449354111e+03	7.891134845356938265e-02	1.054103515013235404e+00	1.776773683982656227e+00
1.525020000449601639e+03	8.103437004140694178e-02	1.054161890084744924e+00	1.775447306107652778e+00
1.525860000449849394e+03	8.327630965978299882e-02	1.054427270164835617e+00	1.774629856128804750e+00
1.526700000450096923e+03	8.545159230698300135e-02	1.054592149887170427e+00	1.773908348015340586e+00
1.527540000450344451e+03	8.755501552460891179e-02	1.055370205697074404e+00	1.774576491658605537e+00
1.528380000450592206e+03	9.027924857582710072e-02	1.056044425430850753e+00	1.775639968447062511e+00
1.529220000450839734e+03	9.314415539270293198e-02	1.056116143375847916e+00	1.774907503370135364e+00
1.530060000451087490e+03	9.603909458305852354e-02	1.056886527033496392e+00	1.774772400505707726e+00
1.530900000451335245e+03	9.886832270376501308e-02	1.056362748198296009e+00	1.773225731957625007e+00
1.531740000451582773e+03	1.017396434424195778e-01	1.056841971509630218e+00	1.774367903539348479e+00
1.532580000451830301e+03	1.052518744221134228e-01	1.056430534832406121e+00	1.773913524535495334e+00
1.533420000452078057e+03	1.077991037583034134e-01	1.057025436020088582e+00	1.773266044360489513e+00
1.534260000452325585e+03	1.110888986632048159e-01	1.057328009360026577e+00	1.770811665356636588e+00
1.535100000452573113e+03	1.140113271707850762e-01	1.057733251274662223e+00	1.771853634031629099e+00
1.535940000452820868e+03	1.166855437869642742e-01	1.057650835347273999e+00	1.772700675374891732e+00
1.536780000453068396e+03	1.187153321178500975e-01	1.058480761577862195e+00	1.775752586479693251e+00
1.537620000453316152e+03	1.220841388867213995e-01	1.058812856025392213e+00	1.775604091771033399e+00
1.538460000453563907e+03	1.251969300765944926e-01	1.059855124413956684e+00	1.776162495891220550e+00
1.539300000453811435e+03	1.286463749506359111e-01	1.061494223870067977e+00	1.775835103482563238e+00
1.540140000454059191e+03	1.317329464596089517e-01	1.062630154393725990e+00	1.775719073850830387e+00
1.540980000454306946e+03	1.346552257512232120e-01	1.064068086348406883e+00	1.776503450032559162e+00
1.541820000454554474e+03	1.377044632363548238e-01	1.064909687593296850e+00	1.776491478535442203e+00
1.542660000454802230e+03	1.404019416993594616e-01	1.064658460632686543e+00	1.778676463437363520e+00
1.543500000455049985e+03	1.441452963864197356e-01	1.064733419061296038e+00	1.778037302438319811e+00
1.544340000455297513e+03	1.476250682822665139e-01	1.065417050357673201e+00	1.777780691460428164e+00
1.545180000455545269e+03	1.508483516483516695e-01	1.065816859888154111e+00	1.777509268291188382e+00
1.546020000455793024e+03	1.543962284541368080e-01	1.065935849799273916e+00	1.776939265469064333e+00
1.546860000456040552e+03	1.582684622242402361e-01	1.066170517586741751e+00	1.777772712061363780e+00
1.547700000456288308e+03	1.615785320554204152e-01	1.068226200399953418e+00	1.777698042384431298e+00
1.548540000456536063e+03	1.653039727864131225e-01	1.069586553218885516e+00	1.778416879692113151e+00
1.549380000456783591e+03	1.693828569536769135e-01	1.070259581767631252e+00	1.778337948973834015e+00
1.550220000457031347e+03	1.734969759528185440e-01	1.071241449970062654e+00	1.779460032789208723e+00
1.551060000457279102e+03	1.774484580622735785e-01	1.072733658899446940e+00	1.780076841029582857e+00
1.551900000457526630e+03	1.814285536929179654e-01	1.073727202116180335e+00	1.780583503933417466e+00
1.552740000457774386e+03	1.852415194016228950e-01	1.074638591426203771e+00	1.779088340676674651e+00
1.553580000458022141e+03	1.898769502715921542e-01	1.074648312877041212e+00	1.779697641368009453e+00
1.554420000458269669e+03	1.940480889242027218e-01	1.075368708626669001e+00	1.778991926961265291e+00
1.555260000458517425e+03	1.983471316718574684e-01	1.075407951185098465e+00	1.780665516067980070e+00
1.556100000458765180e+03	2.023913412174227489e-01	1.075267541625596790e+00	1.781733626692963535e+00
1.556940000459012708e+03	2.061792987086082107e-01	1.076139974581826975e+00	1.782008839053524696e+00
1.557780000459260464e+03	2.107991803763271665e-01	1.076927751842568393e+00	1.781580601999662283e+00
1.558620000459507992e+03	2.151774714633335750e-01	1.077830539835983759e+00	1.780446277743876093e+00
1.559460000459755520e+03	2.189905244314543364e-01	1.078549172491665820e+00	1.781112156394820678e+00
1.560300000460003275e+03	2.239537101805019470e-01	1.079380147305324389e+00	1.779881484460189123e+00
1.561140000460250803e+03	2.287641910058956229e-01	1.079918961057156901e+00	1.779052029965942028e+00
1.561980000460498559e+03	2.327278787921786274e-01	1.080274953758605161e+00	1.778129677207272774e+00
1.562820000460746314e+03	2.372331862456462104e-01	1.081339285755983370e+00	1.777713005837065596e+00
1.563660000460993842e+03	2.416924100861482794e-01	1.082308621330919207e+00	1.776796943187050948e+00
1.564500000461241370e+03	2.464965642491792341e-01	1.082580125122796888e+00	1.777995895635115176e+00
1.565340000461489126e+03	2.509577089792071058e-01	1.083363303928976951e+00	1.778111689341835389e+00
1.566180000461736654e+03	2.552654393594358528e-01	1.084860993110074778e+00	1.778531744089902000e+00
1.567020000461984182e+03	2.601223566190645209e-01	1.085677529099974281e+00	1.777956262786046349e+00
1.567860000462231937e+03	2.650239677258402482e-01	1.087007241177442962e+00	1.777884636710075794e+00
1.568700000462479466e+03	2.693627054675476473e-01	1.087148127911457873e+00	1.780720923996606198e+00
1.569540000462727221e+03	2.746555960716713374e-01	1.087907527882437053e+00	1.779969182780253734e+00
1.570380000462974976e+03	2.801960182275228251e-01	1.088888443236915249e+00	1.780211760175438584e+00
1.571220000463222505e+03	2.863872825904463237e-01	1.090488872543869725e+00	1.779455149197547215e+00
1.572060000463470033e+03	2.922154371129198069e-01	1.092299142220021224e+00	1.780710306810041388e+00
1.572900000463717788e+03	2.992901772855940390e-01	1.094426090488032965e+00	1.780973377785036726e+00
1.573740000463965316e+03	3.041115031084692943e-01	1.096764713770346678e+00	1.782242333055225281e+00
1.574580000464212844e+03	3.090730297462386811e-01	1.098110508847159883e+00	1.782929549931185242e+00
1.575420000464460600e+03	3.142946211309675664e-01	1.098872648943995722e+00	1.783842130148494576e+00
1.576260000464708128e+03	3.188698924273492552e-01	1.100350800489017233e+00	1.784657551060035097e+00
1.577100000464955656e+03	3.230997895369106532e-01	1.101657305640200146e+00	1.784665464422535708e+00
1.577940000465203411e+03	3.279928255733940423e-01	1.102482824386103566e+00	1.783769928370613433e+00
1.578780000465450939e+03	3.327570406997782948e-01	1.103537530667761724e+00	1.782570739997536347e+00
1.579620000465698467e+03	3.370716250824711269e-01	1.104909582684953762e+00	1.783372160344651736e+00
1.580460000465946223e+03	3.415519496212849893e-01	1.107401148654622247e+00	1.785279464986960551e+00
1.581300000466193751e+03	3.473764950564824927e-01	1.110211227861254812e+00	1.787785552188884353e+00
1.582140000466441506e+03	3.524438425357731552e-01	1.113138319231584683e+00	1.786896712059077741e+00
1.582980000466689262e+03	3.570615592713723974e-01	1.116175584542949073e+00	1.787521263773504288e+00
1.583820000466936790e+03	3.627286993617533373e-01	1.118723690939022131e+00	1.787745003861007209e+00
1.584660000467184545e+03	3.681358037916466208e-01	1.120783305563478383e+00	1.789263671280240331e+00
1.585500000467432301e+03	3.726731770704014846e-01	1.123263601641841136e+00	1.788879295098511513e+00
1.586340000467679829e+03	3.770370355919101524e-01	1.125158241309203389e+00	1.789590454968704947e+00
1.587180000467927357e+03	3.813330547653340785e-01	1.126573062072716125e+00	1.787996745077359728e+00
1.588020000468175112e+03	3.854562686076569711e-01	1.128101892853391020e+00	1.788600803211975565e+00
1.588860000468422641e+03	3.901021840866260582e-01	1.129054740806344048e+00	1.786803643906206940e+00
1.589700000468670169e+03	3.947982323465219490e-01	1.130836776295051971e+00	1.786596947984090855e+00
1.590540000468917924e+03	3.991224211768437669e-01	1.132640994310933458e+00	1.786977468937934521e+00
1.591380000469165452e+03	4.035823177898068548e-01	1.135566394138476820e+00	1.786957178264855006e+00
1.592220000469413208e+03	4.090663348917065179e-01	1.138911141132577631e+00	1.787143380607160825e+00
1.593060000469660963e+03	4.138697429749079726e-01	1.141173734219968372e+00	1.787631612016774785e+00
1.593900000469908491e+03	4.183911231871209613e-01	1.143546334462475000e+00	1.790122887027350451e+00
1.594740000470156019e+03	4.230188882346406221e-01	1.146014765057016715e+00	1.792813959131195567e+00
1.595580000470403775e+03	4.275724290987689691e-01	1.148597372454639221e+00	1.794705639955233023e+00
1.596420000470651303e+03	4.319399220104194193e-01	1.151297158801877663e+00	1.796800364380232384e+00
1.597260000470898831e+03	4.364083608235969081e-01	1.153910955166278285e+00	1.795703407981193989e+00
1.598100000471146586e+03	4.410912246350597310e-01	1.156541096550701253e+00	1.797402190540809297e+00
1.598940000471394114e+03	4.458934794278244795e-01	1.158894587963728018e+00	1.797100770193693853e+00
1.599780000471641870e+03	4.505044838097133075e-01	1.161471762977196009e+00	1.795294480085039224e+00
1.600620000471889625e+03	4.556244742561078587e-01	1.163470119802326064e+00	1.797078044639844885e+00
1.601460000472137153e+03	4.597610179792236962e-01	1.165689825225036724e+00	1.797761203381188722e+00
1.602300000472384909e+03	4.646003994069201615e-01	1.167837884253908998e+00	1.798461000474458116e+00
1.603140000472632664e+03	4.691589353405367646e-01	1.170913629745268691e+00	1.798377030106190766e+00
1.603980000472880192e+03	4.735283491417130453e-01	1.173411891335639057e+00	1.798195088805231601e+00
1.604820000473127720e+03	4.783065125320132838e-01	1.177039507247682915e+00	1.799007871929271696e+00
1.605660000473375476e+03	4.828853853484587622e-01	1.179892141047516496e+00	1.800730394576389948e+00
1.606500000473623004e+03	4.862666229187215250e-01	1.184662620940640343e+00	1.801566309067740734e+00
1.607340000473870532e+03	4.912530629473824129e-01	1.187054282645425785e+00	1.801601006118706438e+00
1.608180000474118287e+03	4.955364287960807301e-01	1.189362622942071290e+00	1.801924137486017097e+00
1.609020000474365816e+03	5.001259430047040322e-01	1.192096648270180914e+00	1.802434891542749273e+00
1.609860000474613571e+03	5.050303551623763765e-01	1.193552522553626982e+00	1.802046457226404552e+00
1.610700000474861326e+03	5.090352402708122614e-01	1.196936583657315811e+00	1.802760051977367883e+00
1.611540000475108855e+03	5.134484020176085517e-01	1.199137490138783457e+00	1.803884806598524904e+00
1.612380000475356383e+03	5.173726781073462178e-01	1.202264081651715166e+00	1.804412401913912944e+00
1.613220000475604138e+03	5.218886775587233684e-01	1.205809186401611388e+00	1.805738171068723918e+00
1.614060000475851666e+03	5.257966368471215235e-01	1.208877307608274387e+00	1.805259476275457464e+00
1.614900000476099194e+03	5.294036502339928285e-01	1.213559605618017789e+00	1.807073476839882176e+00
1.615740000476346950e+03	5.343033328840305352e-01	1.216861417580237470e+00	1.807291535538923188e+00
1.616580000476594478e+03	5.389942659449442619e-01	1.220881075635747104e+00	1.807832319791812914e+00
1.617420000476842233e+03	5.433731387613898178e-01	1.224514243350663500e+00	1.807679597060088073e+00
1.618260000477089989e+03	5.473432619887111938e-01	1.227968092519485577e+00	1.807721598753362580e+00
1.619100000477337517e+03	5.514079462822528699e-01	1.230758134232643908e+00	1.807465426607214320e+00
1.619940000477585045e+03	5.556553678729281298e-01	1.234376195980126711e+00	1.808306616673565514e+00
1.620780000477832800e+03	5.607781960239033303e-01	1.237107934172934520e+00	1.807646386392801396e+00
1.621620000478080328e+03	5.645882545042654188e-01	1.239473863479055193e+00	1.810197721795692383e+00
1.622460000478327856e+03	5.690916916739389153e-01	1.241270981751953606e+00	1.810055956027430524e+00
1.623300000478575612e+03	5.727842509760526779e-01	1.244404959712862579e+00	1.810309523404360244e+00
1.624140000478823140e+03	5.765680606890426496e-01	1.248569626282793221e+00	1.812051322190904035e+00
1.624980000479070895e+03	5.803424113867632350e-01	1.251866482535013425e+00	1.813101237246679709e+00
1.625820000479318651e+03	5.835032829877253580e-01	1.256381685238279644e+00	1.815460080198610271e+00
1.626660000479566179e+03	5.877584791795258390e-01	1.260214066891161444e+00	1.815226633606310758e+00
1.627500000479813707e+03	5.919056352083473804e-01	1.264063293921821707e+00	1.817314695127475677e+00
1.628340000480061462e+03	5.958404945173191303e-01	1.267524362752702416e+00	1.819306408969795008e+00
1.629180000480308991e+03	5.997656583356397730e-01	1.271094938380943562e+00	1.820803601293845553e+00
1.630020000480556519e+03	6.038953151862133106e-01	1.275286195463090300e+00	1.821706069192897015e+00
1.630860000480804274e+03	6.082249720367868262e-01	1.277800802573841210e+00	1.823310566159256130e+00
1.631700000481051802e+03	6.124461157736181827e-01	1.281041261501974837e+00	1.824828252063116940e+00
1.632540000481299558e+03	6.167693877888850151e-01	1.283318246546281349e+00	1.826666837360249929e+00
1.633380000481547313e+03	6.202841466904096546e-01	1.287130923777168423e+00	1.826916379620845854e+00
1.634220000481794841e+03	6.237880277243745830e-01	1.290666784250740440e+00	1.826956182358363323e+00
1.635060000482042369e+03	6.278859968737963149e-01	1.294034167262927415e+00	1.827891926961265012e+00
1.635900000482290125e+03	6.322927156123420156e-01	1.297337909605368989e+00	1.830733961672821541e+00
1.636740000482537653e+03	6.364008532031779630e-01	1.301867837337030265e+00	1.832080866145916698e+00
[truncated: 1,570 more rows]
