# Supplementary material for: Real-time single-molecule 3D tracking in E. coli based on cross-entropy minimization
Source: Nat Commun. 2023 Mar 11;14:1336. doi: 10.1038/s41467-023-36879-1 (PMC10008558; doi:10.1038/s41467-023-36879-1)
Supplement: Supplementary file 3 — Source Data [file 41467_2023_36879_MOESM3_ESM.zip › SourceData/Sup_Fig_9_Tracking_VS_Sim_Validation/Fig_data/20211111_EXP-21-BL9413/txyzN_MLE.csv]

time [ms]	x [um]	y [um]	z [um]	Photon coutns
0.000000000000000000e+00	6.078036875971015718e-02	1.080383607612775521e+00	1.770263778750033268e+00	1.320000000000000000e+02
8.400000002524166121e-01	3.127696706134663884e-02	1.050250178877901064e+00	1.650446394807749684e+00	1.290000000000000000e+02
1.680000000504833224e+00	1.078036875970767028e-02	1.080233500286039927e+00	1.780426104134669174e+00	1.280000000000000000e+02
2.520000000743038981e+00	4.054389337798092185e-02	1.030416964796495805e+00	1.780223197403874025e+00	1.240000000000000000e+02
3.360000000995455594e+00	3.104049167960987177e-02	1.000984036919732034e+00	1.810892789615499154e+00	8.900000000000000000e+01
4.200000001247872206e+00	1.104049167961029809e-02	1.061401001716228976e+00	1.671237731057848563e+00	9.800000000000000000e+01
5.040000001486077963e+00	3.151344244307452414e-02	9.919013594720258453e-01	1.812374008750298415e+00	9.400000000000000000e+01
5.880000001738494575e+00	1.135081832307704985e-03	9.621015025743417937e-01	1.753571158461991075e+00	1.240000000000000000e+02
6.720000001990911187e+00	2.189180305384397229e-02	1.023402432739411339e+00	1.804139297308214651e+00	1.060000000000000000e+02
7.560000002229116944e+00	4.267217181355675848e-02	1.033752683168469133e+00	1.883571158461991857e+00	1.330000000000000000e+02
8.400000002481533556e+00	-3.758795110634771675e-02	1.093269004004531197e+00	1.894463948077486748e+00	1.120000000000000000e+02
9.240000002733950168e+00	5.286135211893849828e-02	1.083585897249868424e+00	1.695843713846890921e+00	1.000000000000000000e+02
1.008000000297215593e+01	2.814057042588302693e-03	1.113018825126632194e+00	1.926269817981561161e+00	8.100000000000000000e+01
1.092000000322457254e+01	1.297958980980595811e-02	1.072635217513855821e+00	1.806148073943083077e+00	1.100000000000000000e+02
1.176000000347698915e+01	3.759958569514054716e-03	1.102335002860380442e+00	1.826249527308480225e+00	9.400000000000000000e+01
1.260000000371519491e+01	4.409102410393117566e-02	1.072051466798761510e+00	1.806148073943083077e+00	9.700000000000000000e+01
1.344000000396761152e+01	2.406737656576396489e-02	1.021834645104581440e+00	1.866188655289244380e+00	1.150000000000000000e+02
1.428000000422002813e+01	2.468221255826463789e-02	1.051150822838334165e+00	1.725681388462255939e+00	1.190000000000000000e+02
1.512000000445823389e+01	-3.543602513260246667e-02	1.081384323124368052e+00	1.834971214904472347e+00	1.260000000000000000e+02
1.596000000471065050e+01	-1.543602513260466935e-02	9.714010017162291177e-01	1.955377028366063641e+00	1.370000000000000000e+02
1.680000000496306711e+01	4.399643395124464007e-02	1.021567787634825919e+00	1.855437900385302541e+00	1.300000000000000000e+02
1.764000000520127287e+01	2.323971272970482005e-02	1.012001431023181297e+00	1.805640807116096980e+00	1.180000000000000000e+02
1.848000000545368948e+01	4.425655687114904424e-02	1.042568503146418024e+00	1.896127783270005196e+00	1.270000000000000000e+02
1.932000000570610609e+01	2.378360610768837091e-02	1.032601860330135679e+00	1.807284351635534136e+00	1.300000000000000000e+02
2.016000000594431185e+01	-5.581438574337482805e-02	1.052868717799897880e+00	1.988055397212553643e+00	1.340000000000000000e+02
2.100000000619672846e+01	4.283770458076041621e-02	1.032601860330135679e+00	1.788664117404938025e+00	1.230000000000000000e+02
2.184000000644914508e+01	-6.699676265202292313e-02	1.082335002860379092e+00	1.809293128270404338e+00	1.460000000000000000e+02
2.268000000668735083e+01	3.276676196624528359e-02	1.041984752431320160e+00	1.798745280097255872e+00	1.290000000000000000e+02
2.352000000693976745e+01	-2.787172156442530024e-02	1.070850608184853670e+00	1.817953943847156140e+00	1.360000000000000000e+02
2.436000000719218406e+01	-4.758795110634927994e-02	1.030500357755796514e+00	1.987710455770203666e+00	1.340000000000000000e+02
2.520000000743038981e+01	-1.716229541923475210e-02	1.050050035775578650e+00	1.808806152116495980e+00	1.480000000000000000e+02
2.604000000768280643e+01	2.293229473345803626e-02	1.049816535489542346e+00	1.829638069712755666e+00	1.180000000000000000e+02
2.688000000793522304e+01	3.288499965711189077e-02	9.304336433883548807e-01	1.870571440674408947e+00	1.430000000000000000e+02
2.772000000817342880e+01	-1.713864788106356229e-02	1.000467000572076159e+00	1.742336729232325965e+00	1.220000000000000000e+02
2.856000000842584541e+01	2.290864719528151738e-02	1.020200143102320212e+00	1.812701961347755741e+00	1.400000000000000000e+02
2.940000000867826202e+01	2.229381120278084438e-02	1.030133428734878009e+00	1.812012078463054010e+00	1.380000000000000000e+02
3.024000000891646778e+01	3.172627028663121962e-02	1.099516320836064764e+00	1.761748299713021382e+00	1.430000000000000000e+02
3.108000000916888439e+01	-8.841270629520892044e-03	1.089032641672131874e+00	1.822133822501530886e+00	1.360000000000000000e+02
3.192000000942130100e+01	-3.881762309134728639e-02	1.148949248712831661e+00	1.862478763943881788e+00	1.370000000000000000e+02
3.276000000965950676e+01	-4.872303293865698492e-02	1.098765784202370810e+00	1.872762833366993007e+00	1.510000000000000000e+02
3.360000000991192337e+01	-3.936151646933083725e-02	1.098248747854718488e+00	1.963675913655571037e+00	1.700000000000000000e+02
3.444000001016433998e+01	3.056754091615410118e-02	1.118015247568678205e+00	1.664142599136397394e+00	1.500000000000000000e+02
3.528000001040254574e+01	-9.810819694614281161e-03	1.007931854609381617e+00	1.754528121924908035e+00	1.500000000000000000e+02
3.612000001065496235e+01	2.052024583980482930e-02	1.018465569548894223e+00	1.745644108944281570e+00	1.270000000000000000e+02
3.696000001090737896e+01	6.021282784355719286e-02	1.008081961936118987e+00	1.815745562309677652e+00	1.360000000000000000e+02
3.780000001114558472e+01	1.002364753817275300e-02	9.587657842023737942e-01	1.745522364905802704e+00	1.490000000000000000e+02
3.864000001139800133e+01	2.914868862577435493e-02	1.009099356039570239e+00	1.775826725001996564e+00	1.230000000000000000e+02
3.948000001165041795e+01	1.848655755692796276e-02	1.019949964224423411e+00	1.815928178367393286e+00	1.520000000000000000e+02
4.032000001188862370e+01	-1.206024446823050766e-03	1.020333571837198861e+00	1.755400620867327177e+00	1.120000000000000000e+02
4.116000001214104032e+01	8.084549407984198410e-03	1.080100071551159502e+00	1.874832482021099977e+00	1.260000000000000000e+02
4.200000001239345693e+01	2.756430356817851646e-02	1.059399570693047465e+00	1.654812191348019823e+00	1.350000000000000000e+02
4.284000001263166268e+01	-2.286135211893736141e-02	1.139266141958168888e+00	1.754771610001862214e+00	1.560000000000000000e+02
4.368000001288407930e+01	-2.295594227162744971e-02	1.108298783630296214e+00	1.814467249905668211e+00	1.630000000000000000e+02
4.452000001313649591e+01	2.654745942673741865e-02	1.048031926160543748e+00	1.714731028655702261e+00	1.400000000000000000e+02
4.536000001337470167e+01	2.626368896866182467e-02	1.057898497425657780e+00	1.824974516732657648e+00	1.440000000000000000e+02
4.620000001362711828e+01	2.512860713635589605e-02	1.037097925016384536e+00	1.814913644713421093e+00	1.550000000000000000e+02
4.704000001387953489e+01	-1.506057316903230969e-02	1.008031926160539271e+00	1.814649865963385622e+00	1.430000000000000000e+02
4.788000001411774065e+01	3.363881223145526178e-02	1.068165354895418417e+00	1.644284633847956201e+00	1.050000000000000000e+02
4.872000001437015726e+01	2.480082860969901049e-03	1.008582319691910811e+00	1.723533878944014219e+00	1.120000000000000000e+02
4.956000001462257387e+01	5.139229610501416801e-02	1.019299499141887111e+00	1.712600507982358522e+00	1.080000000000000000e+02
5.040000001486077963e+01	2.091934534155193148e-02	1.049382892101185405e+00	1.802803414713155306e+00	1.340000000000000000e+02
5.124000001511319624e+01	5.004438642914976754e-02	9.994662850604854043e-01	1.753817948367126789e+00	1.440000000000000000e+02
5.208000001536561285e+01	1.997344381462973217e-02	1.029399570693046329e+00	1.715035388751893208e+00	1.070000000000000000e+02
5.292000001560381861e+01	9.784263509249768731e-03	1.119166070407006330e+00	1.824933935386498618e+00	1.130000000000000000e+02
5.376000001585623522e+01	2.990250120011062052e-02	1.069082677447710239e+00	1.643777367020968327e+00	1.350000000000000000e+02
5.460000001610865183e+01	-1.967184311277669906e-02	1.098899212937251235e+00	1.863148356155504004e+00	1.050000000000000000e+02
5.544000001634685759e+01	-5.019208895257776248e-02	1.108899212937251022e+00	1.813188937501664100e+00	1.170000000000000000e+02
5.628000001659927420e+01	1.909848490222820772e-02	1.028315462222156640e+00	1.813899111059445346e+00	1.260000000000000000e+02
5.712000001685169082e+01	-2.057044956334941332e-02	1.088081961936115505e+00	1.864670156636464071e+00	1.160000000000000000e+02
5.796000001708989657e+01	1.978426350924777921e-02	1.007898497425658846e+00	1.814629575290307884e+00	1.240000000000000000e+02
5.880000001734231319e+01	5.049368965443790103e-02	9.680819619361216155e-01	1.643594750963252693e+00	1.340000000000000000e+02
5.964000001759472980e+01	4.091934534155683423e-02	1.018799141386091733e+00	1.702925158751629198e+00	1.290000000000000000e+02
6.048000001783293555e+01	3.139229610501104162e-02	9.988825343453946459e-01	1.702722252020834048e+00	1.120000000000000000e+02
6.132000001808535217e+01	2.177065671578226613e-02	1.009833214081401920e+00	1.743817948367127002e+00	1.400000000000000000e+02
6.216000001833776878e+01	2.155782887222379429e-02	1.080483679163934951e+00	1.784913644713419956e+00	1.340000000000000000e+02
6.300000001857597454e+01	-4.870229404767911774e-02	1.090567072123235448e+00	1.885197714136531033e+00	1.350000000000000000e+02
6.384000001882839115e+01	3.103758303241832550e-02	1.060700500858116513e+00	1.724609284617228511e+00	1.230000000000000000e+02
6.468000001908080776e+01	-2.867864650950480154e-02	1.120533714939515590e+00	1.933878820386363273e+00	1.050000000000000000e+02
6.552000001931901352e+01	4.181795179213132485e-02	1.060733858041835731e+00	1.813067193463187010e+00	1.200000000000000000e+02
6.636000001957143013e+01	-7.425326986336244772e-03	1.100450321980215307e+00	1.782783124040074441e+00	1.280000000000000000e+02
6.720000001982384674e+01	3.520574540587517731e-03	1.061284251573209048e+00	1.763067193463186300e+00	1.240000000000000000e+02
6.804000002006205250e+01	3.373340238414357373e-02	1.011250894389489119e+00	1.763290390867060964e+00	1.190000000000000000e+02
6.888000002031446911e+01	7.340233684972119477e-02	1.021734573553423786e+00	1.633026612117026488e+00	1.190000000000000000e+02
6.972000002056688572e+01	-6.455777921241079298e-03	1.042068145390619094e+00	1.843026612117027341e+00	1.150000000000000000e+02
7.056000002080509148e+01	3.686107307796504529e-03	1.032568503146418237e+00	1.742884577405471092e+00	1.020000000000000000e+02
7.140000002105750809e+01	-1.560446654701053149e-02	1.012785324840594470e+00	1.811403358270668562e+00	1.130000000000000000e+02
7.224000002130992470e+01	2.444282852933632455e-02	1.033769361760326078e+00	1.711098998174474417e+00	1.160000000000000000e+02
7.308000002154813046e+01	4.418270560943682312e-02	1.013986183454504086e+00	1.891667137020704104e+00	1.280000000000000000e+02
7.392000002180054707e+01	-1.153679911652787382e-01	1.084069576413806857e+00	1.792275857213086354e+00	1.180000000000000000e+02
7.476000002205296369e+01	7.463200883472254077e-02	1.024386469659143373e+00	1.643067193463187081e+00	1.050000000000000000e+02
7.560000002229116944e+01	2.517590221270005202e-02	1.064136290781245719e+00	1.653899111059445204e+00	1.110000000000000000e+02
7.644000002254358606e+01	3.415905807125874105e-02	1.053919469087063021e+00	1.643878820386364126e+00	1.080000000000000000e+02
7.728000002279600267e+01	3.361516469328051926e-02	1.053452468514988638e+00	1.643858529713286387e+00	1.270000000000000000e+02
7.812000002303420843e+01	3.441918099116314522e-02	1.043285682596389208e+00	1.813878820386364055e+00	1.340000000000000000e+02
7.896000002328662504e+01	6.460836129654801141e-02	1.043402432739410912e+00	1.703959983078682683e+00	1.180000000000000000e+02
7.980000002353904165e+01	1.413541053308264850e-02	1.023852754719627001e+00	1.694832482021100262e+00	1.040000000000000000e+02
8.064000002377724741e+01	2.449012360568403324e-02	1.014102933597524014e+00	1.795765852982755817e+00	1.380000000000000000e+02
8.148000002402966402e+01	2.444282852933454819e-02	1.035237077843992992e+00	1.786496317213616791e+00	1.300000000000000000e+02
8.232000002428208063e+01	2.465565637289479639e-02	1.006104364620703961e+00	1.656719514617492450e+00	1.150000000000000000e+02
8.316000002452028639e+01	3.501036944548552299e-02	1.006071007436986520e+00	1.716313701155902649e+00	1.320000000000000000e+02
8.400000002477270300e+01	-2.454032732922151183e-02	1.056588043784641329e+00	1.816313701155904070e+00	1.130000000000000000e+02
8.484000002502511961e+01	1.624004143048907167e-02	1.076954972805555855e+00	1.767287653463720076e+00	1.300000000000000000e+02
8.568000002526332537e+01	-3.387819626037824605e-02	1.116471293641621898e+00	1.877713757598387545e+00	1.280000000000000000e+02
8.652000002551574198e+01	2.692582003750487729e-02	1.116054328845125454e+00	1.857044165386763979e+00	1.310000000000000000e+02
8.736000002576815859e+01	2.751700849183258413e-02	1.165420542354452138e+00	1.917186200098322857e+00	1.140000000000000000e+02
8.820000002600636435e+01	1.673663973211958478e-02	1.064870148823077400e+00	1.787510850867592538e+00	1.040000000000000000e+02
8.904000002625878096e+01	2.600356604875564415e-02	1.053886111903349132e+00	1.807449978848355343e+00	1.240000000000000000e+02
8.988000002651119758e+01	-4.658565020084992625e-03	1.064019540638224015e+00	1.647023874713687164e+00	1.220000000000000000e+02
9.072000002674940333e+01	5.412377594430139993e-03	1.033569218658008992e+00	1.716902130675205029e+00	1.140000000000000000e+02
9.156000002700181994e+01	3.564885297616271487e-02	1.024286398107982166e+00	1.847105037406004513e+00	1.190000000000000000e+02
9.240000002725423656e+01	7.595627097241219872e-02	9.545866127614601737e-01	1.667186200098322857e+00	9.900000000000000000e+01
9.324000002749244231e+01	3.659475450308313782e-02	9.550369347416740595e-01	1.737226781444482171e+00	1.240000000000000000e+02
9.408000002774485893e+01	2.697311511384903326e-02	1.005870864334667658e+00	1.727531141540675108e+00	1.040000000000000000e+02
9.492000002798306468e+01	2.723323803375343743e-02	1.025837507150948014e+00	1.647247072117560052e+00	1.230000000000000000e+02
9.576000002823548130e+01	2.796631171711716490e-02	1.056371222090463746e+00	1.797003584040604451e+00	1.330000000000000000e+02
9.660000002848789791e+01	2.796631171711716490e-02	1.065420542354452493e+00	1.767287653463720076e+00	1.070000000000000000e+02
9.744000002872610366e+01	-2.057335821053385416e-03	1.075187042068412424e+00	1.768099280386895344e+00	1.210000000000000000e+02
9.828000002897852028e+01	2.895950832038529654e-02	1.055020256149816760e+00	1.718951488656234261e+00	1.290000000000000000e+02
9.912000002923093689e+01	1.950340169836373150e-02	1.075086970517260099e+00	1.739316720771665103e+00	1.180000000000000000e+02
9.996000002946914265e+01	2.087495891239932178e-02	1.074453184026580743e+00	1.819032651348553742e+00	1.390000000000000000e+02
1.008000000297215593e+02	4.094590152692312301e-02	1.024052897821942310e+00	1.818992070002392936e+00	1.120000000000000000e+02
1.016400000299739759e+02	-8.912213244038014182e-03	1.043569218658007003e+00	1.838525384521567219e+00	1.290000000000000000e+02
1.024800000302121816e+02	-4.843926248057783823e-02	1.093585897249868211e+00	1.647815210963784693e+00	1.050000000000000000e+02
1.033200000304645982e+02	-2.891221324403936421e-02	1.013769361760326504e+00	1.719093523367790866e+00	1.330000000000000000e+02
1.041600000307170149e+02	1.678975210289479492e-03	1.014303076699841100e+00	1.780899393271868192e+00	1.240000000000000000e+02
1.050000000309552206e+02	-3.728053311010093296e-02	1.035120327700974840e+00	1.741589276156568999e+00	8.400000000000000000e+01
1.058400000312076372e+02	2.250663904634464529e-02	1.075020256149816333e+00	1.820777649233390250e+00	1.060000000000000000e+02
1.066800000314600538e+02	-3.652381188856246297e-02	1.096037650253265383e+00	1.830574742502596663e+00	1.130000000000000000e+02
1.075200000316982596e+02	4.390184379855099905e-02	1.056004293069548794e+00	1.741406660098851589e+00	1.240000000000000000e+02
1.083600000319506762e+02	6.373631103134158593e-02	1.035870864334663466e+00	1.802502356445142340e+00	1.000000000000000000e+02
1.092000000322030928e+02	6.323971272970574375e-02	1.055420542354452706e+00	1.652725553849020201e+00	1.090000000000000000e+02
1.100400000324412986e+02	4.234110627913167946e-02	1.134453184026583017e+00	1.731589276156569213e+00	1.110000000000000000e+02
1.108800000326937152e+02	2.459343969995586576e-03	1.134469862618439961e+00	1.770635614521834711e+00	1.370000000000000000e+02
1.117200000329461318e+02	-1.787172156442373705e-02	1.074019540638225578e+00	1.640716777214151989e+00	1.380000000000000000e+02
1.125600000331843376e+02	2.163168013394134448e-02	1.043936147678929061e+00	1.770939974618025659e+00	1.360000000000000000e+02
1.134000000334367542e+02	2.201004074471057947e-02	1.103519182882427785e+00	1.640655905194913444e+00	1.050000000000000000e+02
1.142400000336891708e+02	-3.810819694615297237e-02	1.013836076127768493e+00	1.880615323848754628e+00	1.110000000000000000e+02
1.150800000339273765e+02	3.198639320653384743e-02	1.004536576985881169e+00	1.720879102598788180e+00	1.120000000000000000e+02
1.159200000341797931e+02	-4.758795110634927994e-02	1.014920184598659958e+00	1.870777649233390960e+00	1.240000000000000000e+02
1.167600000344322098e+02	1.135081832307704985e-03	1.084670005720759889e+00	1.800777649233390676e+00	1.310000000000000000e+02
1.176000000346704155e+02	-5.891221324404050108e-02	1.085070291925394059e+00	1.721041427983422523e+00	1.310000000000000000e+02
1.184400000349228321e+02	4.108778675595914365e-02	1.025570649681187163e+00	1.740818230579547432e+00	1.230000000000000000e+02
1.192800000351752487e+02	-5.808454940798490895e-02	1.115737435599788441e+00	1.860229801060242494e+00	1.370000000000000000e+02
1.201200000354134545e+02	3.189180305384375913e-02	1.116054328845125454e+00	1.819966022310209652e+00	1.260000000000000000e+02
1.209600000356658711e+02	-3.867573786230593669e-02	1.065303792211432565e+00	1.969600790194776962e+00	1.180000000000000000e+02
1.218000000359182877e+02	1.151344244307495046e-02	1.095020256149817683e+00	1.719722534233252276e+00	1.190000000000000000e+02
1.226400000361564935e+02	1.047295076346266285e-02	1.074469862618439464e+00	1.759763115579414006e+00	1.210000000000000000e+02
1.234800000364089101e+02	2.085131137422813197e-02	1.014152969373101953e+00	1.759519627502459826e+00	1.290000000000000000e+02
1.243200000366613267e+02	4.049659830163321317e-02	9.841863265568218111e-01	1.789803696925572396e+00	1.150000000000000000e+02
1.251600000368995325e+02	2.016553276721211319e-02	1.024219683740543729e+00	1.720189219714082896e+00	1.030000000000000000e+02
1.260000000371519491e+02	9.004729507634401386e-02	9.745198983940213111e-01	1.740351545098720365e+00	1.110000000000000000e+02
1.268400000374043657e+02	-4.971622954191978749e-02	1.115053613333534699e+00	1.819742824906333212e+00	1.010000000000000000e+02
1.276800000376425714e+02	1.957434431288618271e-02	1.055170363476557682e+00	1.819215267406267600e+00	1.080000000000000000e+02
1.285200000378949881e+02	9.290573854809025534e-03	1.055804149967229932e+00	1.728586256540802779e+00	1.110000000000000000e+02
1.293600000381474047e+02	5.860479524779549365e-02	1.065904221518387374e+00	1.678383349810008696e+00	9.700000000000000000e+01
1.302000000383856104e+02	-1.064139217783477420e-03	1.096087686028845098e+00	1.768078989713815830e+00	9.900000000000000000e+01
1.310400000386380270e+02	-2.139520475220990647e-02	1.116154400396284885e+00	1.758038408367657013e+00	8.900000000000000000e+01
1.318800000388904436e+02	8.888565705868600730e-03	1.125870864334668653e+00	1.818099280386897831e+00	1.280000000000000000e+02
1.327200000391286494e+02	9.907774601125041158e-02	1.065520613905611924e+00	1.698058699040736030e+00	1.070000000000000000e+02
1.335600000393810660e+02	2.947975416019055217e-02	1.075654042640490360e+00	1.748728291252360734e+00	1.270000000000000000e+02
1.344000000396334826e+02	9.895950832038735712e-02	1.035020256149815410e+00	1.869458755483222490e+00	1.210000000000000000e+02
1.352400000398716884e+02	-1.300614599514915426e-03	1.115053613333534699e+00	1.779803696925572609e+00	1.210000000000000000e+02
1.360800000401241050e+02	7.886491816769414243e-02	1.025587328273049437e+00	1.871224044041134960e+00	1.370000000000000000e+02
1.369200000403765216e+02	6.744606587731460934e-02	9.958375071509486531e-01	1.822502356445143690e+00	1.170000000000000000e+02
1.377600000406147274e+02	7.832102478971414428e-02	1.036838222662538556e+00	1.742502356445145395e+00	1.190000000000000000e+02
1.386000000408671440e+02	4.905409847308028759e-02	1.036838222662538556e+00	1.911913926925839391e+00	9.400000000000000000e+01
1.394400000411195606e+02	1.092432787784591852e-01	9.971551159078764215e-01	1.721751601541201993e+00	1.150000000000000000e+02
1.402800000413577663e+02	1.208986064505754854e-01	1.047655473663667181e+00	1.841305206733457211e+00	1.410000000000000000e+02
1.411200000416101830e+02	1.214661473667302261e-01	1.078005724092728101e+00	1.821224044041139578e+00	1.460000000000000000e+02
1.419600000418625996e+02	1.621519259737471685e-01	1.037822259582265261e+00	1.651264625387298679e+00	1.310000000000000000e+02
1.428000000421008053e+02	1.031687701151877690e-01	1.047772223806687109e+00	1.870858811925707244e+00	1.150000000000000000e+02
1.436400000423532219e+02	1.240437290275870907e-01	9.872218302753150709e-01	1.820310963752561406e+00	9.700000000000000000e+01
1.444800000426056386e+02	1.252497534744119179e-01	1.076971651397416352e+00	1.649966022310209723e+00	1.130000000000000000e+02
1.453200000428438443e+02	1.468577860701820725e-01	9.869883299892787676e-01	1.819377592790905496e+00	1.300000000000000000e+02
1.461600000430962609e+02	1.288678268148846229e-01	9.966214009683618258e-01	1.879681952887095164e+00	1.140000000000000000e+02
1.470000000433486775e+02	1.518947117010380765e-01	9.872718660508912336e-01	1.760737067887230722e+00	1.080000000000000000e+02
1.478400000435868833e+02	1.637628672167075194e-01	1.047221830275313792e+00	1.721447241445012821e+00	1.240000000000000000e+02
1.486800000438392999e+02	1.261749161103580263e-01	1.036854901254397276e+00	1.821650148175807615e+00	1.190000000000000000e+02
1.495200000440917165e+02	1.087761453093882835e-01	1.017055044356714788e+00	1.872340031060506504e+00	1.050000000000000000e+02
1.503600000443299223e+02	1.205733582105406043e-01	1.066904937029978129e+00	1.832624100483622342e+00	1.460000000000000000e+02
1.512000000445823389e+02	2.027252841842894782e-01	9.767881868869583428e-01	1.812319740387428268e+00	1.440000000000000000e+02
1.520400000448347555e+02	1.955866363032292554e-01	1.027488687745071516e+00	2.022258868368188800e+00	1.070000000000000000e+02
1.528800000450729613e+02	1.892756522582210721e-01	1.077605437888090378e+00	1.843232820676005801e+00	1.010000000000000000e+02
1.537200000453253779e+02	1.622552420680243301e-01	1.117055044356714433e+00	1.744429970387697537e+00	1.100000000000000000e+02
1.545600000455777945e+02	1.453057744923498262e-01	1.047171794499732300e+00	1.874774911830046520e+00	1.170000000000000000e+02
1.554000000458160002e+02	1.784036019930130834e-01	1.036771508295096567e+00	1.655221306637795209e+00	9.000000000000000000e+01
1.562400000460684169e+02	1.716433147227220957e-01	1.036904937029976992e+00	1.744673458464649940e+00	1.160000000000000000e+02
1.570800000463208335e+02	1.632513473184875608e-01	1.026237793355583960e+00	1.764916946541603693e+00	1.110000000000000000e+02
1.579200000465590392e+02	1.870113058880029655e-01	9.968549012543981291e-01	1.726073514907133344e+00	1.160000000000000000e+02
1.587600000468114558e+02	2.104638464612627047e-01	1.037338580418333933e+00	1.667088048561106817e+00	1.270000000000000000e+02
1.596000000470638724e+02	2.445312230270264564e-01	1.077822259582269737e+00	1.646621363080280176e+00	9.900000000000000000e+01
1.604400000473020782e+02	1.676999931422127332e-01	1.048239224378763268e+00	1.916398165676406862e+00	1.030000000000000000e+02
1.612800000475544948e+02	2.503721649557686391e-01	1.068389331705503764e+00	1.757108339234186190e+00	1.190000000000000000e+02
1.621200000478069114e+02	2.342976562924885542e-01	1.108606153399678718e+00	1.757047467214947645e+00	1.270000000000000000e+02
1.629600000480451172e+02	2.371826559496010844e-01	1.068572796215962128e+00	1.827088048561106959e+00	1.170000000000000000e+02
1.638000000482975338e+02	2.806351965228675027e-01	1.068322617338065328e+00	1.737351827311140795e+00	1.350000000000000000e+02
1.646400000485499504e+02	2.831654831073802114e-01	1.038289260154344973e+00	1.808244616926636184e+00	1.140000000000000000e+02
1.654800000487881562e+02	2.267126138333388496e-01	1.057838938174128884e+00	1.879117115869055610e+00	9.700000000000000000e+01
1.663200000490405728e+02	2.602597445592920167e-01	1.098339295929923409e+00	1.738833046445941832e+00	1.130000000000000000e+02
1.671600000492929894e+02	2.839960555906344553e-01	1.068355974521784546e+00	1.728954790484419135e+00	1.300000000000000000e+02
1.680000000495311951e+02	2.572594158585115309e-01	1.048672867767116657e+00	1.770030196157630797e+00	1.180000000000000000e+02
1.688400000497836118e+02	3.110903170425451947e-01	1.049323332849651180e+00	1.710415718946142860e+00	1.090000000000000000e+02
1.696800000500360284e+02	2.751340460701321433e-01	1.059373368625230682e+00	1.759340313272929279e+00	1.150000000000000000e+02
1.705200000502742341e+02	2.494615455557998018e-01	1.070757691749600227e+00	1.909015662503659172e+00	1.190000000000000000e+02
1.713600000505266507e+02	2.738126925796375843e-01	1.061758407261194748e+00	1.880192521542268125e+00	1.040000000000000000e+02
1.722000000507790674e+02	2.884476100615547267e-01	1.052892551507662589e+00	1.891125892503922046e+00	1.130000000000000000e+02
1.730400000510172731e+02	2.840757241467422034e-01	1.063376230671597256e+00	1.771105601830841536e+00	1.230000000000000000e+02
1.738800000512696897e+02	2.784978137850959712e-01	1.113576373773915051e+00	1.840233102888428007e+00	1.090000000000000000e+02
1.747200000515221063e+02	3.034165017250902707e-01	1.104543732101786802e+00	1.829340313272931340e+00	9.100000000000000000e+01
1.755600000517603121e+02	3.078858864397915340e-01	1.184910661122701825e+00	1.818488105003590150e+00	1.140000000000000000e+02
1.764000000520127287e+02	3.123552711544945737e-01	1.084827268163406799e+00	1.738082291542003333e+00	1.130000000000000000e+02
1.772400000522651453e+02	3.471320738654526394e-01	1.104827268163404597e+00	1.798204035580477367e+00	1.510000000000000000e+02
1.780800000525033511e+02	3.320271142672659437e-01	1.065911376634291585e+00	1.768285198272796066e+00	1.060000000000000000e+02
1.789200000527557677e+02	3.268512120545690181e-01	1.096828699186586320e+00	1.728244616926636112e+00	1.030000000000000000e+02
1.797600000530081843e+02	3.213678918456182032e-01	1.087879450473758780e+00	1.828062000868921899e+00	1.050000000000000000e+02
1.806000000532463901e+02	3.459082191748432678e-01	1.059297130781843066e+00	1.828163454234319474e+00	1.140000000000000000e+02
1.814400000534988067e+02	3.006850218857977097e-01	1.060231131925995385e+00	1.928001128849682999e+00	1.190000000000000000e+02
1.822800000537512233e+02	3.346578082988660441e-01	1.091915669703839242e+00	1.738122872888160586e+00	1.190000000000000000e+02
1.831200000539894290e+02	3.691744880899179293e-01	1.082632849153812415e+00	1.728467814330510777e+00	1.100000000000000000e+02
1.839600000542418456e+02	3.734546924992372396e-01	1.073533493114243953e+00	1.728325779618954172e+00	1.140000000000000000e+02
1.848000000544942623e+02	3.584916181300972227e-01	1.094150601013058832e+00	1.828122872888160444e+00	1.130000000000000000e+02
1.856400000547324680e+02	4.234103060700835641e-01	1.115601638504868376e+00	1.838305488945875865e+00	1.290000000000000000e+02
1.864800000549848846e+02	3.877378055557514358e-01	1.126919247261792378e+00	1.759035953176738332e+00	1.270000000000000000e+02
1.873200000552373012e+02	4.132949770264193745e-01	1.107236140507129818e+00	1.669806998753756488e+00	1.270000000000000000e+02
1.881600000554755070e+02	4.075751814357406744e-01	1.137836569814083987e+00	1.759725836061441839e+00	1.150000000000000000e+02
1.890000000557279236e+02	4.229195250628468017e-01	1.098503713488476308e+00	1.729644673369120866e+00	1.020000000000000000e+02
1.898400000559803402e+02	3.679564506937005319e-01	1.129304285897747562e+00	1.829685254715281317e+00	1.180000000000000000e+02
1.906800000562185460e+02	4.034426795498440299e-01	1.100838716348858881e+00	1.750151940196108313e+00	1.090000000000000000e+02
1.915200000564709626e+02	4.190471460968545614e-01	1.061856110452307433e+00	1.931085311157763940e+00	1.130000000000000000e+02
1.923600000567233792e+02	3.444860798766544718e-01	1.103157040617377405e+00	1.921836066061704429e+00	1.060000000000000000e+02
1.932000000569615850e+02	4.294520628929916484e-01	1.094508006558024604e+00	1.642059263465577956e+00	1.150000000000000000e+02
1.940400000572140016e+02	4.253639474362529427e-01	1.116309294478885050e+00	1.731105601830842389e+00	9.800000000000000000e+01
1.948800000574664182e+02	4.104954632198047904e-01	1.167710296195114239e+00	1.850618625676936801e+00	1.260000000000000000e+02
1.957200000577046239e+02	3.959343969996016455e-01	1.148527547196250609e+00	1.660638916350016814e+00	1.210000000000000000e+02
1.965600000579570406e+02	4.107348472487259983e-01	1.198610940155544924e+00	1.790212812215347782e+00	1.180000000000000000e+02
1.974000000582094572e+02	4.251569368870828924e-01	1.229461548340401222e+00	1.799137406542133277e+00	1.070000000000000000e+02
1.982400000584476629e+02	4.305722231287116841e-01	1.230762478505463164e+00	1.909340313272927858e+00	1.300000000000000000e+02
1.990800000587000795e+02	4.060111569085069760e-01	1.171913301343796121e+00	1.980598335003856292e+00	1.250000000000000000e+02
1.999200000589524961e+02	4.611190251538879181e-01	1.103330981651881260e+00	1.750821532407730530e+00	1.080000000000000000e+02
2.007600000591907019e+02	4.255884098685935868e-01	1.094848733511129879e+00	1.920131649523030504e+00	1.240000000000000000e+02
2.016000000594431185e+02	4.101050896596447615e-01	1.096499914105255158e+00	1.859705545388358416e+00	1.090000000000000000e+02
2.024400000596955351e+02	4.457332037448242801e-01	1.148551380904013541e+00	1.760801241734652578e+00	1.040000000000000000e+02
2.032800000599337409e+02	5.091620967799119768e-01	1.090386026008600240e+00	1.661288217888559515e+00	1.180000000000000000e+02
2.041200000601861575e+02	5.036078339564493689e-01	1.111736991949245024e+00	1.740212812215348848e+00	1.030000000000000000e+02
2.049600000604243633e+02	5.076515629840372412e-01	1.164105351993343973e+00	1.779279441253690308e+00	1.020000000000000000e+02
2.058000000606767799e+02	5.014115215535479564e-01	1.155022674545630679e+00	1.929096825195975029e+00	9.800000000000000000e+01
2.066400000609291965e+02	4.850768899703670201e-01	1.237157534303692685e+00	1.910009905484551851e+00	1.160000000000000000e+02
2.074800000611674022e+02	5.095462746850749625e-01	1.197691249243211686e+00	1.741328799234716840e+00	1.100000000000000000e+02
2.083200000614198188e+02	4.834481184836256773e-01	1.238875429265261729e+00	1.741247636542398780e+00	1.060000000000000000e+02
2.091600000616722355e+02	5.077992655074634598e-01	1.249559251531513482e+00	1.780314265580747346e+00	1.240000000000000000e+02
2.100000000619104412e+02	5.121504125313034450e-01	1.100143002246607438e+00	1.959847580099916442e+00	9.800000000000000000e+01
2.108400000621628578e+02	4.966197972460086874e-01	1.221277146493077836e+00	1.729725836061438926e+00	9.900000000000000000e+01
2.116800000624152744e+02	5.211601245752301992e-01	1.103078434413939490e+00	1.739847580099917579e+00	1.150000000000000000e+02
2.125200000626534802e+02	5.163625829732989558e-01	1.155246651355717802e+00	1.869847580099916584e+00	1.230000000000000000e+02
2.133600000629058968e+02	4.707610250734841628e-01	1.137164689419604358e+00	1.820070777503788761e+00	1.050000000000000000e+02
2.142000000631583134e+02	5.058688933188619785e-01	1.168849227197444662e+00	1.800192521542269830e+00	1.370000000000000000e+02
2.150400000633965192e+02	4.899835649609745047e-01	1.181467766119444818e+00	1.849746126734519436e+00	1.170000000000000000e+02
2.158800000636489358e+02	5.445948349047142756e-01	1.153302411224027324e+00	1.649867870772995460e+00	1.180000000000000000e+02
2.167200000639013524e+02	5.188513917758594829e-01	1.214853520266993669e+00	1.730679497696174352e+00	1.110000000000000000e+02
2.175600000641395582e+02	6.136991371013351682e-01	1.287071772984353046e+00	1.850720079042334376e+00	1.160000000000000000e+02
2.184000000643919748e+02	6.081212267396907123e-01	1.248989811048234699e+00	1.811328799234715348e+00	9.400000000000000000e+01
2.192400000646443914e+02	6.334655703667948501e-01	1.250991242071414433e+00	1.831815775388625056e+00	1.220000000000000000e+02
2.200800000648825971e+02	6.078403649288119937e-01	1.252092029134162843e+00	1.862424495581009865e+00	9.800000000000000000e+01
2.209200000651350138e+02	5.829009380978362742e-01	1.193759888320148121e+00	1.743276703850350273e+00	1.160000000000000000e+02
2.217600000653874304e+02	5.563771262092789271e-01	1.225427747506136811e+00	1.733581063946541434e+00	1.200000000000000000e+02
2.226000000656256361e+02	5.410356912293661225e-01	1.257212356835140099e+00	1.793662226638854662e+00	1.180000000000000000e+02
2.234400000658780527e+02	5.162381496274335291e-01	1.209380573776913437e+00	1.764514434908196705e+00	1.140000000000000000e+02
2.242800000661304693e+02	5.808021244948253781e-01	1.191815648188457644e+00	1.734453562888958800e+00	9.800000000000000000e+01
2.251200000663686751e+02	5.861937631982847563e-01	1.174284079783713963e+00	1.654007168081209400e+00	1.230000000000000000e+02
2.259600000666210917e+02	5.909232708328904238e-01	1.166702475603392131e+00	1.794068040100446737e+00	1.240000000000000000e+02
2.268000000668735083e+02	5.577337618267250718e-01	1.219854729464902476e+00	1.814108621446605341e+00	9.800000000000000000e+01
2.276400000671117141e+02	6.327470399194083939e-01	1.212139696549700218e+00	1.675346352504456959e+00	9.100000000000000000e+01
2.284800000673641307e+02	6.780204409319967596e-01	1.283657448408945356e+00	1.837010187696973773e+00	1.170000000000000000e+02
2.293200000676165473e+02	6.721351125741037436e-01	1.305191878860053833e+00	1.687233385100846306e+00	1.040000000000000000e+02
2.301600000678547531e+02	6.267227349796780089e-01	1.307276702842532501e+00	1.826198560773791613e+00	1.010000000000000000e+02
2.310000000681071697e+02	5.604117509346711046e-01	1.318394168497146524e+00	1.925894200677602086e+00	1.330000000000000000e+02
2.318400000683595863e+02	5.746683078058190119e-01	1.330145420642429244e+00	1.886847862312336588e+00	1.150000000000000000e+02
2.326800000685977921e+02	6.395869957458089061e-01	1.262280280400490895e+00	1.987760942600910852e+00	1.310000000000000000e+02
2.335200000688502087e+02	6.442219132277244853e-01	1.254248354239948071e+00	1.738065302697105352e+00	1.190000000000000000e+02
2.343600000691026253e+02	6.083838799461744884e-01	1.216616714284045386e+00	1.837497163850880355e+00	1.120000000000000000e+02
2.352000000693408310e+02	6.529005597372314895e-01	1.209035110103725330e+00	1.837618907889355668e+00	1.120000000000000000e+02
2.360400000695932476e+02	6.180320755207784345e-01	1.211503541698977671e+00	1.828389953466375673e+00	1.220000000000000000e+02
2.368800000698456643e+02	6.117683865521161835e-01	1.194222152172143225e+00	1.918978382985681463e+00	1.020000000000000000e+02
2.377200000700838700e+02	6.267580171066295947e-01	1.217124227155750305e+00	1.968897220293362338e+00	1.060000000000000000e+02
2.385600000703362866e+02	6.525043688826812627e-01	1.319626015934728613e+00	1.828937801639520799e+00	1.130000000000000000e+02
2.394000000705887032e+02	6.269974011355561316e-01	1.271794232876505504e+00	1.838978382985683169e+00	1.060000000000000000e+02
2.402400000708269090e+02	6.120106792282395958e-01	1.363945771226431347e+00	1.859384196447271265e+00	9.500000000000000000e+01
2.410800000710793256e+02	6.961017033321770242e-01	1.316614345924003615e+00	1.839668265870384900e+00	1.140000000000000000e+02
2.419200000713317422e+02	6.302163749742835108e-01	1.358048704823952235e+00	1.889810300581942215e+00	1.060000000000000000e+02
2.427600000715699480e+02	6.438108007765865892e-01	1.320283636133169125e+00	1.790581346158960585e+00	1.100000000000000000e+02
2.436000000718223646e+02	6.682565379531144600e-01	1.332651996177267151e+00	1.799688556543461715e+00	1.130000000000000000e+02
2.444400000720747812e+02	6.522529719043603791e-01	1.274886927486489796e+00	1.769039255004919653e+00	1.180000000000000000e+02
2.452800000723129870e+02	6.462021107792583763e-01	1.287271966122446543e+00	1.839363905774192176e+00	1.130000000000000000e+02
2.461200000725654036e+02	6.600803070396370487e-01	1.239973898003739805e+00	1.899932044620419092e+00	1.210000000000000000e+02
2.469600000728178202e+02	7.244551016016469447e-01	1.263059437497815907e+00	1.751474135774458318e+00	1.290000000000000000e+02
2.478000000730560259e+02	6.781441175566413904e-01	1.296295084318620283e+00	1.922062565293762404e+00	9.600000000000000000e+01
2.486400000733084426e+02	7.914547729008649668e-01	1.338930301832474967e+00	1.792691576159224809e+00	1.360000000000000000e+02
2.494800000735608592e+02	7.052383790085556825e-01	1.271048482998679674e+00	1.762813320197704314e+00	1.170000000000000000e+02
2.503200000737990649e+02	6.483125589710496683e-01	1.363683700512531516e+00	1.912143727986082453e+00	1.130000000000000000e+02
2.511600000740514815e+02	7.426164109185400264e-01	1.295551702800837646e+00	1.841271229043664803e+00	8.700000000000000000e+01
2.520000000743038981e+02	7.464946071789206883e-01	1.358170241722831406e+00	1.910784252889756729e+00	1.230000000000000000e+02
2.528400000745421039e+02	7.510822295844885588e-01	1.380455208807628509e+00	1.670824834235917322e+00	1.020000000000000000e+02
2.536800000747945205e+02	6.948185406158309263e-01	1.432189782361058761e+00	1.840743671543599191e+00	1.180000000000000000e+02
2.545200000750469371e+02	7.199973514757243009e-01	1.364274606343535368e+00	1.891007450293631820e+00	1.090000000000000000e+02
2.553600000752851429e+02	6.742775558850411244e-01	1.397009895408547919e+00	1.840926287601314826e+00	1.240000000000000000e+02
2.562000000755375595e+02	6.981557521454231363e-01	1.449444969820090634e+00	1.920865415582076352e+00	1.350000000000000000e+02
2.570400000757899761e+02	7.319157107149418806e-01	1.381963437190925958e+00	1.901088612985949666e+00	1.100000000000000000e+02
2.578800000760281819e+02	7.665033331205073353e-01	1.324481904561761070e+00	1.881149485005186861e+00	1.120000000000000000e+02
2.587200000762805985e+02	7.503815293808848708e-01	1.307500729688396035e+00	1.771392973082141609e+00	1.170000000000000000e+02
2.595600000765330151e+02	8.149455042482838252e-01	1.400602947774324036e+00	1.901900239909126711e+00	1.240000000000000000e+02
2.604000000767712208e+02	7.687764054323142915e-01	1.363288201063763694e+00	1.842671285486146004e+00	1.310000000000000000e+02
2.612400000770236375e+02	7.429147246125946680e-01	1.446206954639235320e+00	1.763564075101646367e+00	1.120000000000000000e+02
2.620800000772760541e+02	7.571239864073930903e-01	1.438408528764735905e+00	1.884436574044062951e+00	9.400000000000000000e+01
2.629200000775142598e+02	7.114041908167134665e-01	1.491644175585545185e+00	1.744761224813334621e+00	1.020000000000000000e+02
2.637600000777666764e+02	7.569140672110350465e-01	1.454479536201716883e+00	1.864051051255554370e+00	1.110000000000000000e+02
2.646000000780190931e+02	7.917145174601571966e-01	1.427448325552774122e+00	2.014335120678667934e+00	1.070000000000000000e+02
2.654400000782572988e+02	7.768460332437108207e-01	1.480116900250344258e+00	1.674659771447938539e+00	1.000000000000000000e+02
2.662800000785097154e+02	7.111971802675469689e-01	1.482718760580482353e+00	1.844314830005586714e+00	1.270000000000000000e+02
2.671200000787621320e+02	7.260449255930208068e-01	1.466554836708249709e+00	1.954538027409460810e+00	1.100000000000000000e+02
2.679600000790003378e+02	8.298994743152228182e-01	1.288989911119784892e+00	1.765288782313399807e+00	1.090000000000000000e+02
2.688000000792527544e+02	7.338013181137785779e-01	1.412592486961512961e+00	1.776120699909657930e+00	1.070000000000000000e+02
2.696400000795051710e+02	7.677977520650198784e-01	1.416211741395095203e+00	1.917033780198234894e+00	1.190000000000000000e+02
2.704800000797433768e+02	6.715340630963595459e-01	1.429747602869385403e+00	2.178129476544530263e+00	8.700000000000000000e+01
2.713200000799957934e+02	8.250102512077983619e-01	1.483049964057634895e+00	1.698028023179128709e+00	1.090000000000000000e+02
2.721600000802482100e+02	8.388884474681770342e-01	1.546619182715643248e+00	1.978109185871447906e+00	1.340000000000000000e+02
2.730000000804864158e+02	8.036652501791312631e-01	1.520155044189928972e+00	1.999062847506184681e+00	1.040000000000000000e+02
2.738400000807388324e+02	8.270468481378774328e-01	1.483374012418877896e+00	1.958636743371515720e+00	1.170000000000000000e+02
2.746800000809912490e+02	8.508541017837352172e-01	1.496793123750149945e+00	1.828961394140783625e+00	1.010000000000000000e+02
2.755200000812294547e+02	8.146377078914195380e-01	1.460379021000015598e+00	1.749144010198502741e+00	1.100000000000000000e+02
2.763600000814818713e+02	8.078064780066060990e-01	1.513664703596408145e+00	1.898596162025356193e+00	1.040000000000000000e+02
2.772000000817342880e+02	8.311171333508333703e-01	1.497267279438135645e+00	1.799164300871579414e+00	1.200000000000000000e+02
2.780400000819724937e+02	8.149007394585190411e-01	1.490819819504279664e+00	1.980807845391018063e+00	1.000000000000000000e+02
2.788800000822249103e+02	9.292282389441854917e-01	1.464856038734360766e+00	1.841375984237243912e+00	1.200000000000000000e+02
2.797200000824773269e+02	8.627280745937966344e-01	1.419225829801641581e+00	1.871599181641117937e+00	1.060000000000000000e+02
2.805600000827155327e+02	7.763461479342712579e-01	1.492978512970108085e+00	2.001984704429627726e+00	1.070000000000000000e+02
2.814000000829679493e+02	7.700115163510901084e-01	1.516514374444398072e+00	1.862126739141185539e+00	1.290000000000000000e+02
2.822400000832203659e+02	8.740079503023352459e-01	1.540550593674481661e+00	1.852004995102708662e+00	1.070000000000000000e+02
2.830800000834585717e+02	8.874131957992528186e-01	1.483736204719708240e+00	1.852329645871980901e+00	1.010000000000000000e+02
2.839200000837109883e+02	8.616697526703980259e-01	1.526638279703321999e+00	1.872694877987411743e+00	1.110000000000000000e+02
2.847600000839634049e+02	7.961154898469313679e-01	1.519690462013677745e+00	1.902694877987411104e+00	1.010000000000000000e+02
2.856000000842016107e+02	8.507031122524999489e-01	1.542642572772862763e+00	1.912694877987412667e+00	1.170000000000000000e+02
2.864400000844540273e+02	8.560238083414350996e-01	1.546045005512274528e+00	1.902897784718206253e+00	1.020000000000000000e+02
2.872800000847064439e+02	8.498310619872899707e-01	1.559147223598206011e+00	1.903080400775921888e+00	1.120000000000000000e+02
2.881200000849446496e+02	8.232836025605543284e-01	1.541699048152764817e+00	1.863668830295226897e+00	1.080000000000000000e+02
2.889600000851970663e+02	8.672327414354530362e-01	1.524734551871254951e+00	1.854663073276119789e+00	1.090000000000000000e+02
2.898000000854494829e+02	8.306852820087140543e-01	1.558403842080423374e+00	1.915779060295493608e+00	1.020000000000000000e+02
2.906400000856876886e+02	9.243270028873666888e-01	1.422056453697726042e+00	1.856428361834035812e+00	1.230000000000000000e+02
2.914800000859401052e+02	8.686308548348584679e-01	1.525759101090613967e+00	1.866225455103240449e+00	1.200000000000000000e+02
2.923200000861925218e+02	8.319651577172528789e-01	1.619461748483502106e+00	1.826002257699364861e+00	1.240000000000000000e+02
2.931600000864307276e+02	8.561271244357122612e-01	1.503948289693797236e+00	1.935941385680129301e+00	1.190000000000000000e+02
2.940000000866831442e+02	8.400289682342609865e-01	1.587067186371587724e+00	1.856103711064763573e+00	1.160000000000000000e+02
2.948400000869355608e+02	8.238598694182961424e-01	1.600336190376120626e+00	1.906347199141716686e+00	1.030000000000000000e+02
2.956800000871737666e+02	8.672414673770401095e-01	1.533838694666686209e+00	2.007097954045656607e+00	1.000000000000000000e+02
2.965200000874261832e+02	9.107176554884777175e-01	1.566657376691003023e+00	1.868193650391949845e+00	1.110000000000000000e+02
2.973600000876785998e+02	9.041465485235686828e-01	1.599809630552512019e+00	1.889674869526754009e+00	1.090000000000000000e+02
2.982000000879168056e+02	8.775281464823123656e-01	1.582578276801248407e+00	1.921541611450063414e+00	9.700000000000000000e+01
2.990400000881692222e+02	8.417374082771100774e-01	1.556481067296449083e+00	1.772556145104038805e+00	1.070000000000000000e+02
2.998800000884216388e+02	9.047879407014338682e-01	1.540016928770736371e+00	1.862738761161754297e+00	1.100000000000000000e+02
3.007200000886598446e+02	8.880985960456619921e-01	1.614136540960119603e+00	1.843854748181126268e+00	9.600000000000000000e+01
3.015600000889122612e+02	8.319058496915214818e-01	1.558089367230902411e+00	1.864869281835099812e+00	9.900000000000000000e+01
3.024000000891646778e+02	8.649327345776640641e-01	1.592876123094679741e+00	1.895701199431357509e+00	1.240000000000000000e+02
3.032400000894028835e+02	9.181487997692006076e-01	1.516462020344546247e+00	2.016614279719933123e+00	1.430000000000000000e+02
3.040800000896553001e+02	9.002770782047750942e-01	1.590881847187405995e+00	1.797608522700830491e+00	1.020000000000000000e+02
3.049200000899077168e+02	9.133512581672675879e-01	1.654601173172153494e+00	1.858156370873976115e+00	1.060000000000000000e+02
3.057600000901459225e+02	9.359288398281293553e-01	1.638553999442935449e+00	1.968643347027882129e+00	8.700000000000000000e+01
3.066000000903983391e+02	9.394523230159101956e-01	1.642139896692803802e+00	1.899049160489470367e+00	1.230000000000000000e+02
3.074400000906507557e+02	9.617697817568711116e-01	1.645008614492697419e+00	1.989617299335700196e+00	1.140000000000000000e+02
3.082800000908889615e+02	9.139217077306156511e-01	1.638327654272805134e+00	2.019536136643379720e+00	1.050000000000000000e+02
3.091200000911413781e+02	9.466175270823438126e-01	1.631763444195936330e+00	1.949191195201029458e+00	1.120000000000000000e+02
3.099600000913795839e+02	9.095971168921455074e-01	1.635299305670226744e+00	1.869799915393413059e+00	9.700000000000000000e+01
3.108000000916320005e+02	9.530733050035813392e-01	1.598935238695670336e+00	1.789840496739573794e+00	1.030000000000000000e+02
3.116400000918844171e+02	9.465258455768488233e-01	1.673605244416419779e+00	1.708663637700960081e+00	1.150000000000000000e+02
3.124800000921226228e+02	9.204749844517419177e-01	1.667524713503485856e+00	1.818440440297090177e+00	1.010000000000000000e+02
3.133200000923750395e+02	8.937146971814513563e-01	1.641644325692871220e+00	1.919921659431887306e+00	1.020000000000000000e+02
3.141600000926274561e+02	9.468361722202924824e-01	1.685930723800851183e+00	1.930895611739703810e+00	1.150000000000000000e+02
3.150000000928656618e+02	9.315656798549003526e-01	1.750667443889046382e+00	1.831544913278246867e+00	1.070000000000000000e+02
3.158400000931180784e+02	1.005112810580854443e+00	1.685404163977244352e+00	1.972133342797553368e+00	1.130000000000000000e+02
3.166800000933704951e+02	9.581160479288310938e-01	1.688789918124792067e+00	1.811768110682121957e+00	1.030000000000000000e+02
3.175200000936087008e+02	9.120888343418993571e-01	1.732759422987438569e+00	1.921544913278246725e+00	1.000000000000000000e+02
3.183600000938611174e+02	8.957542027587237499e-01	1.716828999401242228e+00	1.921707238662882844e+00	1.000000000000000000e+02
3.192000000941135340e+02	9.591594482556420331e-01	1.731098718917355228e+00	1.872356540201430164e+00	9.400000000000000000e+01
3.200400000943517398e+02	9.621390380654428753e-01	1.695251688290463576e+00	1.873026132413052380e+00	1.010000000000000000e+02
3.208800000946041564e+02	9.147875623408232570e-01	1.670005086970519415e+00	2.023026132413049183e+00	1.270000000000000000e+02
3.217200000948565730e+02	8.874597341543744022e-01	1.734241449302917459e+00	1.934345026163216019e+00	1.150000000000000000e+02
3.225600000950947788e+02	9.097535453571623520e-01	1.668711311921358131e+00	1.935988570682654952e+00	1.100000000000000000e+02
3.234000000953471954e+02	9.227094876287917913e-01	1.623748246663033967e+00	2.257043685682788237e+00	9.700000000000000000e+01
3.242400000955996120e+02	9.554762495950352985e-01	1.668835217180284047e+00	1.937875603279044512e+00	1.150000000000000000e+02
3.250800000958378178e+02	9.379119460268618980e-01	1.702771364859206216e+00	1.949174206356131478e+00	1.130000000000000000e+02
3.259200000960902344e+02	9.300875195387821037e-01	1.687274584661370369e+00	1.940269902702425497e+00	1.170000000000000000e+02
3.267600000963426510e+02	9.428779290432007798e-01	1.792094697708860096e+00	1.920919204240970402e+00	1.140000000000000000e+02
3.276000000965808567e+02	9.944859616389631896e-01	1.726497845959862332e+00	1.911791703183384428e+00	1.230000000000000000e+02
3.284400000968332733e+02	9.357156336239604855e-01	1.760667493924822580e+00	1.932684492798882658e+00	1.210000000000000000e+02
3.292800000970856900e+02	9.876783792923227168e-01	1.743853104970055412e+00	1.923070015587391879e+00	1.240000000000000000e+02
3.301200000973238957e+02	9.794755921934719112e-01	1.837705859689679144e+00	1.913638154433616734e+00	1.050000000000000000e+02
3.309600000975763123e+02	9.312018624801048361e-01	1.732175722308115340e+00	1.844429490683717532e+00	1.070000000000000000e+02
3.318000000978287289e+02	9.936848539882721099e-01	1.756228620130059426e+00	1.894409200010640504e+00	1.160000000000000000e+02
3.326400000980669347e+02	9.854111242749077348e-01	1.770131410625262802e+00	2.134794722799151501e+00	1.170000000000000000e+02
3.334800000983193513e+02	9.582488288556785250e-01	1.784818094937879351e+00	1.936235360587790666e+00	1.100000000000000000e+02
3.343200000985717679e+02	1.079975099142306050e+00	1.779221243188882084e+00	1.867229603568686613e+00	1.120000000000000000e+02
3.351600000988099737e+02	9.528600987994177984e-01	1.753991320460798420e+00	1.968061521164946370e+00	1.150000000000000000e+02
3.360000000990623903e+02	9.943025986279661055e-01	1.739178362529214539e+00	1.838609369338090715e+00	1.240000000000000000e+02
3.368400000993148069e+02	1.016076163990947023e+00	1.833214581759293083e+00	1.868223846549581069e+00	7.100000000000000000e+01
3.376800000995530127e+02	9.785828030372858422e-01	1.808635124113743942e+00	1.957594835684115964e+00	1.280000000000000000e+02
3.385200000998054293e+02	1.001065794545459298e+00	1.793155022507763263e+00	1.948264427895740170e+00	1.140000000000000000e+02
3.393600001000578459e+02	9.934305483627632327e-01	1.817758313861075337e+00	1.869664484338223076e+00	1.090000000000000000e+02
3.402000001002960516e+02	1.026126367714491394e+00	1.842578426908573874e+00	1.870212332511368203e+00	1.090000000000000000e+02
3.410400001005484683e+02	1.068514769069967230e+00	1.807348504180490423e+00	1.881247156838421475e+00	8.600000000000000000e+01
3.418800001008008849e+02	9.506193999673655526e-01	1.811351366226855220e+00	1.942139946453920629e+00	1.050000000000000000e+02
3.427200001010390906e+02	1.003031448861015917e+00	1.885704478702272979e+00	1.902768957319388221e+00	1.150000000000000000e+02
3.435600001012915072e+02	1.015632678060050864e+00	1.819540554830037848e+00	1.903032736069418362e+00	1.310000000000000000e+02
3.444000001015439238e+02	9.983048498736035725e-01	1.794577489571713258e+00	1.953864653665675633e+00	1.290000000000000000e+02
3.452400001017821296e+02	1.031733742908695461e+00	1.819297531068045259e+00	1.824818315300412053e+00	1.160000000000000000e+02
3.460800001020345462e+02	9.738856688824419905e-01	1.834284430034143654e+00	1.894777733954251531e+00	1.300000000000000000e+02
3.469200001022869628e+02	1.006652430848687274e+00	1.860088580001365344e+00	1.924453083184978652e+00	1.020000000000000000e+02
3.477600001025251686e+02	1.018118578215418069e+00	1.825158871926761961e+00	1.904635699242696489e+00	1.210000000000000000e+02
3.486000001027775852e+02	9.998921435783927336e-01	1.850329235403313177e+00	1.945285000781240115e+00	1.090000000000000000e+02
3.494400001030300018e+02	9.824933727774265435e-01	1.875582991839165103e+00	1.946421278473692951e+00	1.150000000000000000e+02
3.502800001032682076e+02	1.044739888903865932e+00	1.850586569397119518e+00	1.947232905396869995e+00	1.000000000000000000e+02
3.511200001035206242e+02	1.066064151041555164e+00	1.834305895381866947e+00	2.048125695012364744e+00	1.010000000000000000e+02
3.519600001037730408e+02	1.039020093313187232e+00	1.878759079408448329e+00	1.989059065974023710e+00	9.400000000000000000e+01
3.528000001040112465e+02	1.001219314363277491e+00	1.873846049925694146e+00	2.100743191839621105e+00	1.040000000000000000e+02
3.536400001042636632e+02	1.033844191100483201e+00	1.948332591135994107e+00	1.901676562801277726e+00	1.080000000000000000e+02
3.544800001045160798e+02	9.956886990779842961e-01	1.863069311224196056e+00	1.952001213570547122e+00	1.280000000000000000e+02
3.553200001047542855e+02	9.972967316737531007e-01	1.906538458331041852e+00	1.953198363282236727e+00	1.040000000000000000e+02
3.561600001050067021e+02	9.898506657964372124e-01	1.921175106868076909e+00	1.964273768955450805e+00	1.220000000000000000e+02
3.570000001052591188e+02	1.051553288544898379e+00	1.855478183567921491e+00	2.075004233186310998e+00	1.200000000000000000e+02
3.578400001054973245e+02	1.044272755434796807e+00	1.870281618023554415e+00	2.015937604147966411e+00	1.230000000000000000e+02
3.586800001057497411e+02	1.016259148641331933e+00	1.925618767418704635e+00	1.916566615013429953e+00	1.220000000000000000e+02
3.595200001060021577e+02	1.068292836924211286e+00	1.909638308056928580e+00	2.127378241936609626e+00	1.070000000000000000e+02
3.603600001062403635e+02	1.040468410436130142e+00	1.934324992369544916e+00	1.957682602032802421e+00	1.040000000000000000e+02
3.612000001064927801e+02	1.101745377497476142e+00	1.918578033293805163e+00	2.258311612898266318e+00	9.500000000000000000e+01
3.620400001067451967e+02	1.074275664081991266e+00	1.953331431973863275e+00	2.009184111840683684e+00	1.050000000000000000e+02
3.628800001069834025e+02	1.065694516372371226e+00	1.937567794306263025e+00	1.970056610783101902e+00	1.090000000000000000e+02
3.637200001072358191e+02	1.018130212804198464e+00	1.931604013536345477e+00	1.960766784340883362e+00	1.270000000000000000e+02
3.645600001074882357e+02	1.020518614159678705e+00	1.955323339521093828e+00	1.981030563090914853e+00	1.210000000000000000e+02
3.654000001077264415e+02	1.021961113988227865e+00	1.969242808608157702e+00	2.001253760494790868e+00	1.330000000000000000e+02
3.662400001079788581e+02	1.114396810420050343e+00	1.873746028410320008e+00	1.992532072898798745e+00	1.000000000000000000e+02
3.670800001082312747e+02	9.963832036265856118e-01	1.928449391314787320e+00	2.043343699821980053e+00	1.380000000000000000e+02
3.679200001084694804e+02	9.875182854588917536e-01	1.942785825198351191e+00	1.974317652129791156e+00	1.240000000000000000e+02
3.687600001087218970e+02	1.009575621279944713e+00	1.957489188102824684e+00	1.975352476456846418e+00	1.240000000000000000e+02
3.696000001089743137e+02	1.040757998188595934e+00	1.931375300006168416e+00	1.966082940687707392e+00	1.210000000000000000e+02
3.704400001092125194e+02	1.061727547253692450e+00	1.926011948543209229e+00	1.976691660880090851e+00	1.230000000000000000e+02
3.712800001094649360e+02	1.063406522463974824e+00	2.000114882140731964e+00	1.917016311649366145e+00	1.130000000000000000e+02
3.721200001097173526e+02	1.045487505823206931e+00	1.974451316024289582e+00	1.986914858283965302e+00	1.170000000000000000e+02
3.729600001099555584e+02	1.017497546567913247e+00	1.998904500050869615e+00	1.997239509053239104e+00	1.080000000000000000e+02
3.738000001102079750e+02	1.128301562865797081e+00	2.002773933362355763e+00	1.897929391937939414e+00	1.060000000000000000e+02
3.746400001104603916e+02	1.100595374068586096e+00	2.028094404165642572e+00	2.078517821457246839e+00	1.180000000000000000e+02
3.754800001106985974e+02	1.051848693591757922e+00	2.082964552988723739e+00	2.049410611072742583e+00	1.320000000000000000e+02
3.763200001109510140e+02	1.102179759126180159e+00	1.976533771646725057e+00	1.920425144726719324e+00	1.200000000000000000e+02
3.771600001112034306e+02	1.023149308191271700e+00	2.051103705816327505e+00	1.981399097034529433e+00	1.190000000000000000e+02
3.780000001114416364e+02	1.015064758783287502e+00	1.996190676333583269e+00	1.862088979919233722e+00	1.270000000000000000e+02
3.788400001116940530e+02	1.037145742142513427e+00	1.990960753605493849e+00	1.942657118765458435e+00	1.140000000000000000e+02
3.796800001119464696e+02	1.029723323803374058e+00	2.015914295387867483e+00	1.973184676265523407e+00	9.900000000000000000e+01
3.805200001121846753e+02	1.070787463021162012e+00	1.951234766191159764e+00	2.243631071073274086e+00	9.400000000000000000e+01
3.813600001124370920e+02	1.061946192391641119e+00	2.025337699788684276e+00	1.965254324919632367e+00	1.200000000000000000e+02
3.822000001126895086e+02	1.082750208689525095e+00	2.001191885531488523e+00	2.017222520208342473e+00	1.130000000000000000e+02
3.830400001129277143e+02	1.043175864376639339e+00	2.065478283639468060e+00	2.048216763189238065e+00	1.260000000000000000e+02
3.838800001131801309e+02	1.093979880674524452e+00	2.011082290504379699e+00	1.968095019150760905e+00	1.260000000000000000e+02
3.847200001134325476e+02	1.054783896972406154e+00	2.025385367204217246e+00	2.017668915016091802e+00	7.300000000000000000e+01
3.855600001136707533e+02	1.065516970655771445e+00	2.059154728964543324e+00	2.058622576650828151e+00	1.010000000000000000e+02
3.864000001139231699e+02	1.097125003251534281e+00	2.064775414421312405e+00	2.129758854343274166e+00	1.270000000000000000e+02
3.872400001141755865e+02	1.078212790007494704e+00	2.089345348590910589e+00	1.930408155881821131e+00	1.160000000000000000e+02
3.880800001144137923e+02	1.028614798156437971e+00	2.053898604168649555e+00	2.080550190593376314e+00	1.170000000000000000e+02
3.889200001146662089e+02	1.049182339072590509e+00	2.028718717216143830e+00	2.251382108189634579e+00	1.060000000000000000e+02
3.897600001149186255e+02	1.080553896286627236e+00	2.083271972793880877e+00	1.933045943382152743e+00	1.100000000000000000e+02
3.906000001151568313e+02	1.042161928882393340e+00	2.067975335698356787e+00	1.903959023670729778e+00	1.100000000000000000e+02
3.914400001154092479e+02	1.053486191020084561e+00	2.042628662827254971e+00	2.025034429343941511e+00	9.800000000000000000e+01
3.922800001156616645e+02	1.085141518692196883e+00	2.097181918404995571e+00	1.935176464055498258e+00	1.160000000000000000e+02
3.931200001158998703e+02	1.026749551287965190e+00	2.112085424411787926e+00	1.954689487901589473e+00	9.400000000000000000e+01
3.939600001161522869e+02	1.027080616822384940e+00	2.166755430132543125e+00	2.085135882709337807e+00	1.220000000000000000e+02
3.948000001164047035e+02	1.058759592032668451e+00	2.091225292750985787e+00	1.937367856748082318e+00	8.900000000000000000e+01
3.956400001166429092e+02	1.129705493559594487e+00	2.106395656227537216e+00	1.969031691940600126e+00	9.300000000000000000e+01
3.964800001168953258e+02	1.060958813082766738e+00	2.100615339968078032e+00	2.089214307998313203e+00	1.160000000000000000e+02
3.973200001171477425e+02	1.061242583540838780e+00	2.125218631321393659e+00	1.949721574825304060e+00	8.400000000000000000e+01
3.981600001173859482e+02	1.052945206289297886e+00	2.159972030001448218e+00	2.010452039056163542e+00	1.160000000000000000e+02
3.990000001176383648e+02	1.064955247034006902e+00	2.104725428681508248e+00	1.921202793960102184e+00	1.160000000000000000e+02
3.998400001178907814e+02	1.076610574706119650e+00	2.149562220320863304e+00	1.881405700690899963e+00	1.040000000000000000e+02
4.006800001181289872e+02	1.047816599152945116e+00	2.154182190266041630e+00	1.941608607421695609e+00	1.030000000000000000e+02
4.015200001183814038e+02	1.029188156366981133e+00	2.098351838231002020e+00	2.111953548864049068e+00	9.300000000000000000e+01
4.023600001186338204e+02	1.020346885737463793e+00	2.133272022829657999e+00	2.021912967517886628e+00	1.250000000000000000e+02
4.032000001188720262e+02	1.101056311882654626e+00	2.317875314182975544e+00	1.762460815691030191e+00	9.400000000000000000e+01
4.040400001191244428e+02	1.051883975718709507e+00	2.153579392599041853e+00	2.022927501171860598e+00	1.240000000000000000e+02
4.048800001193768594e+02	1.002617049402074301e+00	2.237915826482602455e+00	1.894205813575867481e+00	1.100000000000000000e+02
4.057200001196150652e+02	1.063160942780051244e+00	2.143202940102176157e+00	1.945260928576001191e+00	1.160000000000000000e+02
4.065600001198674818e+02	1.084272377074189109e+00	2.158173160476410501e+00	1.885260928576002470e+00	9.500000000000000000e+01
4.074000001201198984e+02	1.075052745833897205e+00	2.182492915768108332e+00	1.944855115114412669e+00	1.110000000000000000e+02
4.082400001203581041e+02	1.064768975375816495e+00	2.166812671059808793e+00	1.995058021845206753e+00	1.070000000000000000e+02
4.090800001206105208e+02	1.054627090146780688e+00	2.171165783535226268e+00	1.945930520787621631e+00	1.190000000000000000e+02
4.099200001208629374e+02	9.758804096699496000e-01	2.285452181643204739e+00	1.816600112999244843e+00	1.080000000000000000e+02
4.107600001211011431e+02	1.047204671807644871e+00	2.189071436076797994e+00	1.896539240980006369e+00	9.700000000000000000e+01
4.116000001213535597e+02	1.057512089803889666e+00	2.164191763777768784e+00	1.996458078287687954e+00	1.330000000000000000e+02
4.124400001216059763e+02	1.028363401178122416e+00	2.218444804702029316e+00	2.017513193287822304e+00	1.090000000000000000e+02
4.132800001218441821e+02	1.048907294556101988e+00	2.283031417463487145e+00	1.828487145595637742e+00	1.100000000000000000e+02
4.141200001220965987e+02	1.069758605930328343e+00	2.197951602062142129e+00	1.999623423288086954e+00	1.020000000000000000e+02
4.149600001223490153e+02	1.050349794384654700e+00	2.202488179048017969e+00	2.010353887518947502e+00	1.110000000000000000e+02
4.158000001225872211e+02	1.121224753297056509e+00	2.276841291523439281e+00	1.870333596845869195e+00	8.500000000000000000e+01
4.166400001228396377e+02	1.060680859919077790e+00	2.250227045670991188e+00	1.810150980788153063e+00	8.900000000000000000e+01
4.174800001230920543e+02	1.050657212380905037e+00	2.255230623228939635e+00	1.950658247615141505e+00	1.010000000000000000e+02
4.183200001233302601e+02	1.070846392686288340e+00	2.249683807255522083e+00	2.031753943961435382e+00	1.060000000000000000e+02
4.191600001235826767e+02	1.071035572991672069e+00	2.244086955506517711e+00	1.892646733576929918e+00	1.240000000000000000e+02
4.200000001238208824e+02	1.071177458220713419e+00	2.198957104329597456e+00	2.003661267230906873e+00	1.000000000000000000e+02
4.208400001240732990e+02	1.091366638526096722e+00	2.193426966948035073e+00	1.884148243384812460e+00	1.270000000000000000e+02
4.216800001243257157e+02	1.090751802533596049e+00	2.248330472954831905e+00	1.884229406077130520e+00	1.030000000000000000e+02
4.225200001245639214e+02	1.050562622228213172e+00	2.222900407124425826e+00	2.104330859442525181e+00	1.160000000000000000e+02
4.233600001248163380e+02	1.030680859919081982e+00	2.227420305518450050e+00	2.125264230404184218e+00	9.600000000000000000e+01
4.242000001250687546e+02	1.060586269766385925e+00	2.242273775749659137e+00	2.036136729346601726e+00	1.100000000000000000e+02
4.250400001253069604e+02	1.061366638526092032e+00	2.297093888797155259e+00	1.855913531942727346e+00	1.110000000000000000e+02
4.258800001255593770e+02	1.071130163144367486e+00	2.271230179578397568e+00	2.046035275981205714e+00	1.180000000000000000e+02
4.267200001258117936e+02	1.122312540053016505e+00	2.245983578258458735e+00	2.106988937615938084e+00	1.140000000000000000e+02
4.275600001260499994e+02	1.041579466369658036e+00	2.360403405101310526e+00	1.967739692519881345e+00	1.030000000000000000e+02
4.284000001263024160e+02	1.021248400835233383e+00	2.354673124617436386e+00	2.068206378000706280e+00	1.030000000000000000e+02
4.292400001265548326e+02	1.050420736999175375e+00	2.318575915112637276e+00	1.937719401846798917e+00	1.030000000000000000e+02
4.300800001267930384e+02	1.089687663315814348e+00	2.333345992384554535e+00	2.078044052616071724e+00	1.170000000000000000e+02
4.309200001270454550e+02	1.019356597781394314e+00	2.397915926554153643e+00	2.009160039635442985e+00	1.080000000000000000e+02
4.317600001272978716e+02	1.049072827323314527e+00	2.343169682990009051e+00	1.919403527712399082e+00	1.170000000000000000e+02
4.326000001275360773e+02	1.028670819174372753e+00	2.328273332099117354e+00	1.960113701270179476e+00	1.120000000000000000e+02
4.334400001277884940e+02	9.891201223996581859e-01	2.313677195861705727e+00	1.941249978962629186e+00	1.260000000000000000e+02
4.342800001280409106e+02	9.998531960830217002e-01	2.298897595113841064e+00	2.091858699155014989e+00	1.020000000000000000e+02
4.351200001282791163e+02	1.029876843621194027e+00	2.344401530427589364e+00	1.942223931270444126e+00	1.010000000000000000e+02
4.359600001285315329e+02	9.904443845373478439e-01	2.400172323211094749e+00	1.952893523482069682e+00	1.010000000000000000e+02
4.368000001287839495e+02	1.070042376388403937e+00	2.424642185829531726e+00	2.024557358674586638e+00	9.400000000000000000e+01
4.376400001290221553e+02	1.011059220529846314e+00	2.339812549306088840e+00	1.965977705790148633e+00	1.020000000000000000e+02
4.384800001292745719e+02	1.011130163144365213e+00	2.425650056457032022e+00	2.026282065886340078e+00	9.900000000000000000e+01
4.393200001295269885e+02	1.030870040224463935e+00	2.440653634014989137e+00	1.916464681944056281e+00	1.120000000000000000e+02
4.401600001297651943e+02	1.051106515606196723e+00	2.375557140021779645e+00	1.966282065886341357e+00	1.040000000000000000e+02
4.410000001300176109e+02	1.091011925453500453e+00	2.370277181518117615e+00	1.796119740501708861e+00	1.230000000000000000e+02
4.418400001302700275e+02	1.060586269766382372e+00	2.364913830055158428e+00	2.026119740501703959e+00	1.120000000000000000e+02
4.426800001305082333e+02	1.050136966541099781e+00	2.390267658042169785e+00	1.966647298001770849e+00	9.900000000000000000e+01
4.435200001307606499e+02	1.039285655166867883e+00	2.465271235600118516e+00	1.996951658097962934e+00	1.270000000000000000e+02
4.443600001310130665e+02	1.029120122399659110e+00	2.380291491749932931e+00	2.117742994348065011e+00	1.300000000000000000e+02
4.452000001312512723e+02	1.029120122399657333e+00	2.345245033532313172e+00	1.969285085502106014e+00	1.130000000000000000e+02
4.460400001315036889e+02	1.019120122399659323e+00	2.489848324885628017e+00	1.979690898963696100e+00	1.090000000000000000e+02
4.468800001317561055e+02	1.050136966541099781e+00	2.364685116524983144e+00	1.940137293771444504e+00	9.600000000000000000e+01
4.477200001319943112e+02	9.897113108539841164e-01	2.489438515205041114e+00	2.040543107233030895e+00	1.070000000000000000e+02
4.485600001322467278e+02	1.049072827323318080e+00	2.484308664028112901e+00	1.970705432617668507e+00	1.060000000000000000e+02
4.494000001324991445e+02	9.590728273233111167e-01	2.498545026360513788e+00	2.161293862136975719e+00	1.080000000000000000e+02
4.502400001327373502e+02	1.029049179785138435e+00	2.413131639121973038e+00	1.972288105117868895e+00	1.210000000000000000e+02
4.510800001329897668e+02	1.088103278258213180e+00	2.437718251883431719e+00	1.822734499925614315e+00	1.040000000000000000e+02
4.519200001332421834e+02	9.675593848802392927e-01	2.502505007747204857e+00	2.052511302521743630e+00	1.330000000000000000e+02
4.527600001334803892e+02	9.674884422657186178e-01	2.468092336020252020e+00	2.053546126848797115e+00	1.270000000000000000e+02
4.536000001337328058e+02	9.968499587350478919e-01	2.533029199210771409e+00	1.943525836175716393e+00	1.060000000000000000e+02
4.544400001339852224e+02	1.005927704746298446e+00	2.418182884095465113e+00	2.003262057425684972e+00	1.040000000000000000e+02
4.552800001342234282e+02	9.851946310629351444e-01	2.453336568980150290e+00	1.853546126848796050e+00	1.170000000000000000e+02
4.561200001344758448e+02	1.004816270452165483e+00	2.347689681455575439e+00	2.083180894733366983e+00	1.140000000000000000e+02
4.569600001347282614e+02	9.430900001655331266e-01	2.492026115339136538e+00	2.073160604060285905e+00	1.130000000000000000e+02
4.578000001349664672e+02	1.032806229707453838e+00	2.457046371488948111e+00	2.023951940310384501e+00	9.900000000000000000e+01
4.586400001352188838e+02	9.118839757187107153e-01	2.571449519739950063e+00	2.324925892618201928e+00	1.220000000000000000e+02
4.594800001354713004e+02	1.030938074191784182e+00	2.516252954195588032e+00	2.055981007618335354e+00	9.500000000000000000e+01
4.603200001357095061e+02	9.894009842105351282e-01	2.510639423854723162e+00	2.036731762522276057e+00	1.140000000000000000e+02
4.611600001359619228e+02	9.880767220728490230e-01	2.564442142798768032e+00	2.127239029349262012e+00	1.180000000000000000e+02
4.620000001362143394e+02	1.037272705774963555e+00	2.479078791335805221e+00	2.128152109637834855e+00	8.400000000000000000e+01
4.628400001364525451e+02	9.761376239426589052e-01	2.512464545483352296e+00	2.169592747426481338e+00	9.100000000000000000e+01
4.636800001367049617e+02	9.843640585796844533e-01	2.506600836264599508e+00	2.101560942715188673e+00	1.050000000000000000e+02
4.645200001369573783e+02	9.230634439801637114e-01	2.501087377474892293e+00	2.093062452523071215e+00	9.300000000000000000e+01
4.653600001371955841e+02	9.522121326059327373e-01	2.495940847706110688e+00	2.043265359253865654e+00	1.170000000000000000e+02
4.662000001374480007e+02	9.615027064607453156e-01	2.510193888630373849e+00	2.113590010023138177e+00	1.080000000000000000e+02
4.670400001377004173e+02	9.302730344757410563e-01	2.514647072656947202e+00	2.124320474254000501e+00	1.090000000000000000e+02
4.678800001379386231e+02	9.892088952579598526e-01	2.578966827948649509e+00	2.236207506850391269e+00	1.050000000000000000e+02
4.687200001381910397e+02	9.672225020514257920e-01	2.533353297607790822e+00	2.037404656562078031e+00	9.800000000000000000e+01
4.695600001384434563e+02	9.553543465357545728e-01	2.618323517982025450e+00	1.977282912523600444e+00	9.200000000000000000e+01
4.704000001386816621e+02	9.640300843980682544e-01	2.542359737212107618e+00	1.897404656562079239e+00	1.030000000000000000e+02
4.712400001389340787e+02	9.331314779474890742e-01	2.606963028565429497e+00	2.078378608869895672e+00	9.600000000000000000e+01
4.720800001391864953e+02	9.517835682716260237e-01	2.550598961590869962e+00	1.969109073100757001e+00	9.700000000000000000e+01
4.729200001394247010e+02	9.299154127559550176e-01	2.615735967883702884e+00	2.229656921273901915e+00	8.500000000000000000e+01
4.737600001396771177e+02	9.481654949311550951e-01	2.580205830502142916e+00	1.970001862716253882e+00	9.000000000000000000e+01
4.746000001399295343e+02	8.973851261714393956e-01	2.614525585793844087e+00	2.291178721754864256e+00	8.900000000000000000e+01
4.754400001401677400e+02	9.659426263428834147e-01	2.538912055452982486e+00	2.292700522235826099e+00	1.090000000000000000e+02
4.762800001404201566e+02	9.540744708272139718e-01	2.562964953274924795e+00	2.124202032043706723e+00	9.800000000000000000e+01
4.771200001406725733e+02	8.725137333077928048e-01	2.596901100953846964e+00	2.124709298870692820e+00	1.050000000000000000e+02
4.779600001409107790e+02	9.008111105593314960e-01	2.662655215145493415e+00	2.285216565697679059e+00	1.170000000000000000e+02
4.788000001411631956e+02	9.193449631926053911e-01	2.587542042560436073e+00	1.896657203486320498e+00	1.240000000000000000e+02
4.796400001414156122e+02	8.872876273715544215e-01	2.612212048281183030e+00	2.088422492044237799e+00	8.800000000000000000e+01
4.804800001416538180e+02	8.751829964741553169e-01	2.647299018798436876e+00	2.148868886851985849e+00	1.000000000000000000e+02
4.813200001419062346e+02	9.239769720273294240e-01	2.652736239744752922e+00	2.049680513775168578e+00	8.000000000000000000e+01
4.821600001421586512e+02	8.815885706718500359e-01	2.666905887709711820e+00	2.280512431371425563e+00	1.070000000000000000e+02
4.830000001423968570e+02	9.590819316255085880e-01	2.611859429492087159e+00	2.150350105986788662e+00	8.800000000000000000e+01
4.838400001426492736e+02	8.569300056517619169e-01	2.675979041681472381e+00	2.300613884736822712e+00	1.080000000000000000e+02
4.846800001429016902e+02	9.054402107468586536e-01	2.650615690218506515e+00	2.090877663486855553e+00	1.050000000000000000e+02
4.855200001431398960e+02	8.830281618532112020e-01	2.704651909448587688e+00	2.141141442236889958e+00	1.020000000000000000e+02
4.863600001433923126e+02	9.117275472536920944e-01	2.678954986148433193e+00	2.201161732909968194e+00	1.210000000000000000e+02
4.872000001436447292e+02	9.000249245052369673e-01	2.633975242298241426e+00	2.111973359833145381e+00	1.140000000000000000e+02
4.880400001438829349e+02	8.883223017567747348e-01	2.597727925466712051e+00	2.223231381564076514e+00	1.030000000000000000e+02
4.888800001441353515e+02	9.060048430158147426e-01	2.661797501880514005e+00	1.823413997621790017e+00	1.200000000000000000e+02
4.897200001443877682e+02	8.735454990458215718e-01	2.616200650131512262e+00	2.042886440121723268e+00	1.000000000000000000e+02
4.905600001446259739e+02	8.725286549043822504e-01	2.600120119218574999e+00	2.072886440121724405e+00	9.600000000000000000e+01
4.914000001448783905e+02	9.001166060107284039e-01	2.615140375368389059e+00	2.163880683102620495e+00	9.300000000000000000e+01
4.922400001451308071e+02	8.481538603423697253e-01	2.729793702497286034e+00	2.034895216756593683e+00	1.010000000000000000e+02
4.930800001453690129e+02	8.663093523648690564e-01	2.714196850748285428e+00	2.155625680987453663e+00	9.600000000000000000e+01
4.939200001456214295e+02	9.144175493110289210e-01	2.739000285203921692e+00	2.066559051949107939e+00	9.700000000000000000e+01
4.947600001458738461e+02	8.521946807227660514e-01	2.723653612332819662e+00	2.337451841564607946e+00	9.900000000000000000e+01
4.956000001461120519e+02	8.902555825925713151e-01	2.628607154115190525e+00	2.158101143103152708e+00	1.300000000000000000e+02
4.964400001463644685e+02	8.377489435462326384e-01	2.732676730528996956e+00	2.158912770026331529e+00	7.900000000000000000e+01
4.972800001466168851e+02	8.349348865036390066e-01	2.736462770881175288e+00	2.159602652911029708e+00	9.700000000000000000e+01
4.981200001468550909e+02	8.735633292896078927e-01	2.640949312091478873e+00	2.119562071564875083e+00	1.070000000000000000e+02
4.989600001471075075e+02	7.816478786975888937e-01	2.665669353587817980e+00	1.999054804737886215e+00	1.200000000000000000e+02
4.998000001473599241e+02	9.302999690217266249e-01	2.620806359880647918e+00	2.069176548776363589e+00	9.600000000000000000e+01
5.006400001475981298e+02	8.183608708915368624e-01	2.644909293478175272e+00	2.089927303680303439e+00	8.900000000000000000e+01
5.014800001478505465e+02	8.658305843070177588e-01	2.679362477504753315e+00	1.940312826468813867e+00	8.900000000000000000e+01
5.023200001481029631e+02	8.136077157187546760e-01	2.713065124897635627e+00	2.150191082430334077e+00	1.010000000000000000e+02
5.031600001483411688e+02	8.206754209852995530e-01	2.776951236800982770e+00	2.300556314545765701e+00	9.900000000000000000e+01
5.040000001485935854e+02	8.384525523970349781e-01	2.751187599133379180e+00	2.161570848199740880e+00	1.150000000000000000e+02
5.048400001488460020e+02	8.558513231979993918e-01	2.754823532158830801e+00	2.072260731084442753e+00	1.110000000000000000e+02
5.056800001490842078e+02	8.129663235408894906e-01	2.748175929122652406e+00	2.213153520699940202e+00	1.100000000000000000e+02
5.065200001493366244e+02	8.212873483306015743e-01	2.802178791169021466e+00	2.314512995796265571e+00	1.020000000000000000e+02
5.073600001495890410e+02	8.692063649713723805e-01	2.726131617439801147e+00	2.165020262623251313e+00	1.020000000000000000e+02
5.082000001498272468e+02	7.852099310201321458e-01	2.740117800894307010e+00	2.365649273488717341e+00	1.120000000000000000e+02
5.090400001500796634e+02	8.630816525845581566e-01	2.744020591389510599e+00	2.046582644450372968e+00	9.300000000000000000e+01
5.098800001503320800e+02	8.099128824693728745e-01	2.748623882742826652e+00	2.197942119546699047e+00	1.160000000000000000e+02
5.107200001505702858e+02	7.575954237284125981e-01	2.782910280850813933e+00	2.170052349546965686e+00	1.070000000000000000e+02
5.115600001508227024e+02	7.754198502164939555e-01	2.757396822061110697e+00	2.201898800797197353e+00	1.120000000000000000e+02
5.124000001510751190e+02	7.228659160938075701e-01	2.762450435394640635e+00	2.272771299739615003e+00	1.000000000000000000e+02
5.132400001513133247e+02	7.497680885931377048e-01	2.766936976604940313e+00	2.193055369162728141e+00	1.440000000000000000e+02
5.140800001515657414e+02	8.174506298521837522e-01	2.741290089080365533e+00	2.043055369162729562e+00	1.020000000000000000e+02
5.149200001518181580e+02	8.039507942025672094e-01	2.695443058453459884e+00	2.164272809547496124e+00	1.050000000000000000e+02
5.157600001520563637e+02	8.207347290110345028e-01	2.819329170356807523e+00	2.024130774835940727e+00	1.080000000000000000e+02
5.166000001523087803e+02	8.067382950597981051e-01	2.833215282260148626e+00	2.144110484162860431e+00	1.090000000000000000e+02
5.174400001525611970e+02	7.636404675591244029e-01	2.827635109103010080e+00	2.174698913682163948e+00	1.140000000000000000e+02
5.182800001527994027e+02	7.505899351347995463e-01	2.712255079048183859e+00	2.174353972239813970e+00	1.190000000000000000e+02
5.191200001530518193e+02	7.674211650196216539e-01	2.806107833767812920e+00	2.224617750989846598e+00	1.380000000000000000e+02
5.199600001533042359e+02	7.444888702861547358e-01	2.761111411325767762e+00	2.066058388778488464e+00	1.070000000000000000e+02
5.208000001535424417e+02	8.019349361634731110e-01	2.764980844637252133e+00	1.846038098105410086e+00	1.090000000000000000e+02
5.216400001537948583e+02	7.488371086628067275e-01	2.769383992888247548e+00	1.974962692432196576e+00	1.360000000000000000e+02
5.224800001540472749e+02	7.753845680895423698e-01	2.793503605077631846e+00	2.115064145797594719e+00	1.080000000000000000e+02
5.233200001542854807e+02	8.326651011996393237e-01	2.807523145715856927e+00	2.026038098105411578e+00	1.160000000000000000e+02
5.241600001545378973e+02	7.489997327828206153e-01	2.822193151436611203e+00	2.167174375797859653e+00	1.200000000000000000e+02
5.250000001547761030e+02	7.454526020568650324e-01	2.766646335463191164e+00	2.148290362817235177e+00	1.190000000000000000e+02
5.258400001550285197e+02	7.517399385636984732e-01	2.840715911876989352e+00	2.078919373682699856e+00	1.230000000000000000e+02
5.266800001552809363e+02	7.493042421318723001e-01	2.834435237861738344e+00	2.250238267432862926e+00	1.240000000000000000e+02
5.275200001555191420e+02	7.145274394209160107e-01	2.878454778499962785e+00	2.182145590702335269e+00	1.040000000000000000e+02
5.283600001557715586e+02	7.506965382368875339e-01	2.851857211239369860e+00	2.182876054933196031e+00	1.160000000000000000e+02
5.292000001560239753e+02	7.768419895146827514e-01	2.805459787081094447e+00	2.283281868394785974e+00	9.500000000000000000e+01
5.300400001562621810e+02	7.732475637123830126e-01	2.848862219820507136e+00	2.094113785991044807e+00	9.300000000000000000e+01
5.308800001565145976e+02	7.401497362117162027e-01	2.822748331723849091e+00	2.084276111375679363e+00	1.050000000000000000e+02
5.317200001567670142e+02	6.872174414782517005e-01	2.856034014320240288e+00	2.104539890125712631e+00	1.250000000000000000e+02
5.325600001570052200e+02	7.439777287485487278e-01	2.800086912142182527e+00	2.074884831568065024e+00	1.220000000000000000e+02
5.334000001572576366e+02	6.906197783279779401e-01	2.874456703209462560e+00	2.184905122241142195e+00	1.050000000000000000e+02
5.342400001575100532e+02	6.877584262090419287e-01	2.838109314826770202e+00	2.085209482337335274e+00	1.160000000000000000e+02
5.350800001577482590e+02	7.144714184029865578e-01	2.812112176873133862e+00	2.135716749164323858e+00	9.100000000000000000e+01
5.359200001580006756e+02	6.918228941276058919e-01	2.876348539205533683e+00	2.205676167818165112e+00	9.800000000000000000e+01
5.367600001582530922e+02	7.376609274091521229e-01	2.909801007720520971e+00	2.036792154837540281e+00	1.040000000000000000e+02
5.376000001584912980e+02	7.149414605192543348e-01	2.964054048644783279e+00	1.936995061568332233e+00	9.900000000000000000e+01
5.384400001587437146e+02	7.322219936293556941e-01	2.887973517731843742e+00	2.117867560510749314e+00	9.900000000000000000e+01
5.392800001589961312e+02	6.991951087432042300e-01	2.921576093573573729e+00	2.189653139741741583e+00	9.500000000000000000e+01
5.401200001592343369e+02	6.761209287807066204e-01	2.876045956192013975e+00	2.051296684261179948e+00	9.700000000000000000e+01
5.409600001594867535e+02	6.632122815854231135e-01	2.880232282748835360e+00	2.242453252626711802e+00	1.200000000000000000e+02
5.418000001597391702e+02	7.403982245428348818e-01	2.894885609877729138e+00	2.043224298203732303e+00	1.080000000000000000e+02
5.426400001599773759e+02	6.579388805728356715e-01	2.859255400945013292e+00	2.194117087819227763e+00	1.310000000000000000e+02
5.434800001602297925e+02	7.060707250571702787e-01	2.854075513992508917e+00	2.134786680030851258e+00	1.200000000000000000e+02
5.443200001604822091e+02	6.332803155527493288e-01	2.898662126753961843e+00	2.135212784165522848e+00	1.050000000000000000e+02
5.451600001607204149e+02	6.303953158956367986e-01	2.893182025147982728e+00	2.135578016280950564e+00	1.170000000000000000e+02
5.460000001609728315e+02	6.480542096165073929e-01	2.887718602133858781e+00	2.106937491377275151e+00	1.010000000000000000e+02
5.468400001612252481e+02	5.959259311809343984e-01	2.932622108140655826e+00	2.247850571665852115e+00	1.150000000000000000e+02
5.476800001614634539e+02	6.526862184512296494e-01	2.886324755533541619e+00	2.239088302723700963e+00	9.200000000000000000e+01
5.485200001617158705e+02	5.892809729543131425e-01	2.970060760110147413e+00	2.130143417723834531e+00	1.040000000000000000e+02
5.493600001619682871e+02	5.950717111595107411e-01	2.913663335951872213e+00	2.200082545704596271e+00	1.060000000000000000e+02
5.502000001622064929e+02	6.622576541169209463e-01	2.937999769835432318e+00	2.099575278877608753e+00	8.900000000000000000e+01
5.510400001624589095e+02	6.586159332382699461e-01	2.911719095820178183e+00	2.049940510993039311e+00	1.210000000000000000e+02
5.518800001627113261e+02	6.844066714434688947e-01	2.936238994214198428e+00	2.000001383012277145e+00	1.310000000000000000e+02
5.527200001629495318e+02	6.607649505648200972e-01	2.990692178240779597e+00	2.009697022916085984e+00	1.180000000000000000e+02
5.535600001632019485e+02	5.772651149152157046e-01	2.855011933532473734e+00	2.230386905800786579e+00	8.500000000000000000e+01
5.544000001634543651e+02	6.342382300290658748e-01	2.889548510518350710e+00	2.101705799550954268e+00	1.110000000000000000e+02
5.552400001636925708e+02	6.598161403907027989e-01	2.943501336789140055e+00	2.021847834262510801e+00	1.080000000000000000e+02
5.560800001639449874e+02	6.059615916684979453e-01	2.906753662201808197e+00	2.131665218204798151e+00	1.130000000000000000e+02
5.569200001641974040e+02	6.418232724882191320e-01	2.901073417493510220e+00	2.051989868974068543e+00	1.230000000000000000e+02
5.577600001644356098e+02	6.492456908273585015e-01	2.905443208560786417e+00	2.051908706281750483e+00	9.900000000000000000e+01
5.586000001646880264e+02	5.858877404067843742e-01	2.909279284688555123e+00	2.101624636858636208e+00	1.290000000000000000e+02
5.594400001649404430e+02	6.027662653679435323e-01	3.003398896877932600e+00	2.111543474166319712e+00	9.500000000000000000e+01
5.602800001651786488e+02	5.789826592602551614e-01	2.986918079760359390e+00	2.141807252916350990e+00	1.030000000000000000e+02
5.611200001654310654e+02	5.553882334579576252e-01	2.990854227439285751e+00	2.051584055512478244e+00	1.070000000000000000e+02
5.619600001656834820e+02	6.010843815104642829e-01	2.994189945811257303e+00	2.050995625993174087e+00	1.000000000000000000e+02
5.628000001659216878e+02	5.965677017194170872e-01	2.977609057142524662e+00	2.110610103204658472e+00	1.270000000000000000e+02
5.636400001661741044e+02	5.829023333025933340e-01	2.971028168473793585e+00	2.211665218204798222e+00	1.060000000000000000e+02
5.644800001664265210e+02	5.985275387405799563e-01	2.853996957824843861e+00	2.082781205224167209e+00	1.100000000000000000e+02
5.653200001666647267e+02	5.944365146366425989e-01	2.926848997032877264e+00	2.132355101089498106e+00	1.060000000000000000e+02
5.661600001669171434e+02	5.611731543687650259e-01	2.940284786956006258e+00	2.182923239935723458e+00	1.070000000000000000e+02
5.670000001671695600e+02	5.876023761046376137e-01	2.883603826736118592e+00	2.054079808301251475e+00	1.240000000000000000e+02
5.678400001674077657e+02	5.229201635463756048e-01	2.976689366230187872e+00	2.105094341955227932e+00	1.040000000000000000e+02
5.686800001676601823e+02	5.870319265412895504e-01	2.949558084030082128e+00	2.055358120705260916e+00	1.240000000000000000e+02
5.695200001679125990e+02	5.324443041357156403e-01	3.032860445218327428e+00	2.165682771474532586e+00	1.160000000000000000e+02
5.703600001681508047e+02	5.877620915774546262e-01	2.986279556549602532e+00	2.116879921186221480e+00	9.300000000000000000e+01
5.712000001684032213e+02	5.538838953170817092e-01	2.969114917165773804e+00	2.057103118590097424e+00	1.090000000000000000e+02
5.720400001686556379e+02	4.891307401442990255e-01	3.042250492435423226e+00	2.216453817051553088e+00	1.100000000000000000e+02
5.728800001688938437e+02	4.851106586548858957e-01	3.026169961522489515e+00	2.137346606667048121e+00	9.900000000000000000e+01
5.737200001691462603e+02	5.414216426998876841e-01	3.089355572567722419e+00	2.107955326859435985e+00	1.070000000000000000e+02
5.745600001693986769e+02	5.284184053519087598e-01	3.002924791225725087e+00	2.056737886474666155e+00	1.070000000000000000e+02
5.754000001696368827e+02	4.733105371065366995e-01	2.956360581148858913e+00	2.256474107724631750e+00	1.140000000000000000e+02
5.762400001698892993e+02	5.396451686897130173e-01	2.969696299520821370e+00	2.127407478686286879e+00	1.060000000000000000e+02
5.770800001701417159e+02	5.049866036696268878e-01	2.962765160423037614e+00	2.108766953782611253e+00	1.130000000000000000e+02
5.779200001703799217e+02	5.606354566457874000e-01	2.987601952062387767e+00	2.120451079648210779e+00	9.700000000000000000e+01
5.787600001706323383e+02	5.461424243929098310e-01	2.961254563679700524e+00	2.161546775994501957e+00	1.140000000000000000e+02
5.796000001708847549e+02	4.611764413765726545e-01	3.065374175869081341e+00	2.111303287917548843e+00	1.020000000000000000e+02
5.804400001711229606e+02	5.357375075967727440e-01	2.989443752282882727e+00	2.130248172917415417e+00	9.800000000000000000e+01
5.812800001713753772e+02	4.706532868895703103e-01	3.033246471226931362e+00	2.199477127340394134e+00	9.200000000000000000e+01
5.821200001716277939e+02	4.568696807818781735e-01	3.016748975517494102e+00	2.209071313878805398e+00	1.030000000000000000e+02
5.829600001718659996e+02	4.519509928418887768e-01	3.039400871623211486e+00	2.159517708686555792e+00	1.150000000000000000e+02
5.838000001721184162e+02	4.579309113524736574e-01	3.052803304362619485e+00	2.130024975513540753e+00	1.160000000000000000e+02
5.846400001723708328e+02	4.838871823248869219e-01	3.036255772877606063e+00	1.960126428878938398e+00	1.160000000000000000e+02
5.854800001726090386e+02	4.298434532972947864e-01	3.069124490677502592e+00	2.149923522148144528e+00	1.060000000000000000e+02
5.863200001728614552e+02	4.762726750331633951e-01	2.992193351579711447e+00	2.090369916955895135e+00	1.050000000000000000e+02
5.871600001731138718e+02	4.729620196889445793e-01	2.985779248829581789e+00	2.110248172917415843e+00	1.090000000000000000e+02
5.880000001733520776e+02	4.786818152796215031e-01	2.998781395364352065e+00	2.061039509167514439e+00	9.700000000000000000e+01
5.888400001736044942e+02	4.334084142670313611e-01	3.041916970634000350e+00	2.071932298783011106e+00	9.200000000000000000e+01
5.896800001738569108e+02	3.701687015373256173e-01	3.024919117168769489e+00	2.072013461475327389e+00	9.300000000000000000e+01
5.905200001740951166e+02	4.356047266699327736e-01	2.977971299479127865e+00	2.062581600321554021e+00	9.400000000000000000e+01
5.913600001743475332e+02	4.417974730240743497e-01	3.041290339259239417e+00	2.113514971283210642e+00	9.800000000000000000e+01
5.922000001745999498e+02	4.491253012105183018e-01	3.044325842977727348e+00	2.163920784744801651e+00	1.250000000000000000e+02
5.930400001748381555e+02	3.944430886522560797e-01	3.136644167246247505e+00	2.133941075417878253e+00	8.600000000000000000e+01
5.938800001750905722e+02	4.998318187085111219e-01	3.058762348412445320e+00	2.073859912725563248e+00	9.400000000000000000e+01
5.947200001753429888e+02	4.349367783066995230e-01	3.081480958885606469e+00	2.153961366090960894e+00	1.050000000000000000e+02
5.955600001755811945e+02	3.401126805193932512e-01	3.143248889622746844e+00	2.225097643783412238e+00	1.090000000000000000e+02
5.964000001758336111e+02	3.752649351939219002e-01	3.115717321218003377e+00	2.125199097148808391e+00	9.700000000000000000e+01
5.972400001760860277e+02	4.206773127883511876e-01	2.977902216751644460e+00	2.075016481091092047e+00	1.100000000000000000e+02
5.980800001763242335e+02	3.160896903827801196e-01	3.050203862428302770e+00	2.315483166571921103e+00	1.100000000000000000e+02
5.989200001765766501e+02	3.921169039697112169e-01	2.924006581372344371e+00	2.066761478975928767e+00	1.170000000000000000e+02
5.997600001768290667e+02	3.387116584727962731e-01	3.017075442274558483e+00	2.077268745802916428e+00	1.050000000000000000e+02
6.006000001770672725e+02	3.743605114489554353e-01	2.970894839810467758e+00	2.157065839072119573e+00	1.430000000000000000e+02
6.014400001773196891e+02	3.195127661234877792e-01	2.983663486059198178e+00	2.167228164456755479e+00	1.100000000000000000e+02
6.022800001775721057e+02	4.058237501684889281e-01	3.007182668941625892e+00	2.066842641668246827e+00	1.050000000000000000e+02
6.031200001778103115e+02	3.415435457591691204e-01	3.049400921658985908e+00	2.136457118879734551e+00	9.900000000000000000e+01
6.039600001780627281e+02	3.580437101095572672e-01	3.042236282275162296e+00	2.136497700225893581e+00	9.200000000000000000e+01
6.048000001783151447e+02	3.430540795550491850e-01	3.114554606543681103e+00	2.107045548399039347e+00	1.020000000000000000e+02
6.056400001785533505e+02	3.294123586763983980e-01	3.046822895036621404e+00	2.117715140610663127e+00	1.060000000000000000e+02
6.064800001788057671e+02	3.654868673396762802e-01	3.028674218733060641e+00	2.078141244745333793e+00	1.100000000000000000e+02
6.073200001790581837e+02	3.614431383120830787e-01	3.090442149470202793e+00	1.977654268591425790e+00	1.090000000000000000e+02
6.081600001792963894e+02	3.463825651430578745e-01	3.092026615696891412e+00	2.067065839072121491e+00	9.700000000000000000e+01
6.090000001795488060e+02	3.319841230428703938e-01	3.023761189250313564e+00	2.176923804360564318e+00	1.500000000000000000e+02
6.098400001798012227e+02	2.978458038625877435e-01	3.026079513518832087e+00	2.218181826091491615e+00	8.900000000000000000e+01
6.106800001800394284e+02	3.233764191478822880e-01	3.008397837787352813e+00	2.069744207918612133e+00	1.020000000000000000e+02
6.115200001802918450e+02	2.298765834982745560e-01	3.030799555015169844e+00	2.319886242630170514e+00	9.100000000000000000e+01
6.123600001805442616e+02	3.850761332491519084e-01	3.053384736753443462e+00	2.068952871668514604e+00	1.050000000000000000e+02
6.132000001807824674e+02	2.808668714543465228e-01	3.075052595939430589e+00	2.119257231764704485e+00	1.120000000000000000e+02
6.140400001810348840e+02	2.862556015106072493e-01	3.107354241616087975e+00	2.070028277341727119e+00	9.400000000000000000e+01
6.148800001812873006e+02	3.419517495631136939e-01	2.999172208128811690e+00	2.000089149360961827e+00	1.110000000000000000e+02
6.157200001815255064e+02	2.872222419285055395e-01	3.101640639724070780e+00	2.131063101668777549e+00	9.500000000000000000e+01
6.165600001817779230e+02	3.110029393889934823e-01	3.072341140582183883e+00	2.181651531188084192e+00	1.150000000000000000e+02
6.174000001820303396e+02	2.860842514490045119e-01	3.124292535829786388e+00	1.971408043111129160e+00	1.080000000000000000e+02
6.182400001822685454e+02	2.318040470396844910e-01	3.106494109955281857e+00	2.001245717726494178e+00	1.080000000000000000e+02
6.190800001825209620e+02	2.770508918669030152e-01	3.038745719856365213e+00	2.121448624457288545e+00	1.170000000000000000e+02
6.199200001827733786e+02	2.821322039269134052e-01	2.970613722144667790e+00	2.382138507341991840e+00	9.700000000000000000e+01
6.207600001830115843e+02	2.470479832197050030e-01	3.023532475720138279e+00	2.103376238399839337e+00	9.300000000000000000e+01
6.216000001832640010e+02	2.116090494399074373e-01	3.056351157744453317e+00	2.093984958592224999e+00	1.040000000000000000e+02
6.224400001835164176e+02	2.671633122633778612e-01	2.998586089053675963e+00	2.174187865323020219e+00	1.030000000000000000e+02
6.232800001837546233e+02	2.519608538653113072e-01	2.990787663179174771e+00	2.053863214553746985e+00	1.060000000000000000e+02
6.241200001840070399e+02	2.171604036161838280e-01	3.073706416754651727e+00	2.194025539938383673e+00	9.200000000000000000e+01
6.249600001842594565e+02	2.427146664396477860e-01	3.085774562145267907e+00	2.123721179842192441e+00	1.290000000000000000e+02
6.258000001844976623e+02	2.379615112668673760e-01	3.077275635412657806e+00	2.073051587630567738e+00	1.240000000000000000e+02
6.266400001847500789e+02	2.238704871629355608e-01	3.129744067007914410e+00	2.092706646188217334e+00	1.010000000000000000e+02
6.274800001850024955e+02	2.287153238412127365e-01	3.151628747888072013e+00	2.023924086572984393e+00	8.900000000000000000e+01
6.283200001852407013e+02	2.441513489738138531e-01	3.023263249890337789e+00	2.035425596380866509e+00	1.040000000000000000e+02
6.291600001854931179e+02	2.290434807284373875e-01	3.044981144851902854e+00	2.016419839361761390e+00	1.130000000000000000e+02
6.300000001857455345e+02	1.332734814142177981e-01	3.086649004037891331e+00	2.146785071477189888e+00	8.600000000000000000e+01
6.308400001859837403e+02	1.486149163941270501e-01	3.068383577591310640e+00	2.046643036765633639e+00	1.070000000000000000e+02
6.316800001862361569e+02	2.039327038358695887e-01	3.030301615655194070e+00	2.126724199457949993e+00	1.030000000000000000e+02
6.325200001864885735e+02	1.987538929759740114e-01	2.992870118801612023e+00	2.026663327438713580e+00	1.030000000000000000e+02
6.333600001867267792e+02	2.038588525741555912e-01	3.055288514621290474e+00	2.076074897919410134e+00	9.900000000000000000e+01
6.342000001869791959e+02	1.582543860271421465e-01	3.006939695215409714e+00	2.185811119169375871e+00	1.210000000000000000e+02
6.350400001872174016e+02	1.933120505489753782e-01	3.059308055259513992e+00	2.076501002054078171e+00	1.050000000000000000e+02
6.358800001874698182e+02	1.676602889256191276e-01	3.091859879814066403e+00	2.076703908784871544e+00	1.160000000000000000e+02
6.367200001877222348e+02	1.818429945350565902e-01	3.083210845754713603e+00	2.136622746092553982e+00	1.030000000000000000e+02
6.375600001879604406e+02	1.357419296864108560e-01	3.034945419308137105e+00	2.296683618111792669e+00	1.040000000000000000e+02
6.384000001882128572e+02	1.409178318991095580e-01	3.096329742432503807e+00	2.227028559554142362e+00	1.340000000000000000e+02
6.392400001884652738e+02	1.454788981193093633e-01	3.077947565842910294e+00	2.208205418592754654e+00	1.110000000000000000e+02
6.400800001887034796e+02	1.598744315723017451e-01	3.098681423884745101e+00	2.078976464169775440e+00	1.110000000000000000e+02
6.409200001889558962e+02	1.242699650252916399e-01	3.120032389825391661e+00	2.019747509746794734e+00	9.500000000000000000e+01
6.417600001892083128e+02	1.593749246234743566e-01	3.131233248439301065e+00	1.920275067246864253e+00	9.200000000000000000e+01
6.426000001894465186e+02	1.241961137635776424e-01	3.013251358054345630e+00	2.150741752727691747e+00	9.800000000000000000e+01
6.434400001896989352e+02	1.495139012053172678e-01	3.094202037790354964e+00	1.981431635612393549e+00	1.140000000000000000e+02
6.442800001899513518e+02	9.435873788359394609e-02	3.046487004875150006e+00	2.131817158400902912e+00	1.110000000000000000e+02
6.451200001901895575e+02	5.970017286350248753e-02	3.028338328571594573e+00	2.331715705035506403e+00	9.400000000000000000e+01
6.459600001904419742e+02	8.563279629774278590e-02	3.090339759594776581e+00	2.172101227824015268e+00	1.060000000000000000e+02
6.468000001906943908e+02	1.608559935867894808e-01	3.022241119066798376e+00	2.003338958881865750e+00	1.100000000000000000e+02
6.476400001909325965e+02	1.056771827268896402e-01	3.053091727251651122e+00	1.913541865612659265e+00	1.040000000000000000e+02
6.484800001911850131e+02	3.971800310728390571e-02	3.044275907273700454e+00	2.403095470804910150e+00	7.800000000000000000e+01
6.493200001914374297e+02	1.146810774764297491e-01	3.155476765887609503e+00	2.143298377535705512e+00	1.100000000000000000e+02
6.501600001916756355e+02	9.959685676922624964e-02	3.146827731828256702e+00	2.134028841766566487e+00	1.080000000000000000e+02
6.510000001919280521e+02	1.245362836001984164e-01	3.067778411564267671e+00	2.004982503401302907e+00	9.900000000000000000e+01
6.518400001921804687e+02	2.940476781664713712e-02	3.028295447911924398e+00	2.125773839651401431e+00	1.020000000000000000e+02
6.526800001924186745e+02	1.048171454110775613e-01	3.049563020893273801e+00	2.085591223593686649e+00	9.700000000000000000e+01
6.535200001926710911e+02	3.911808871137445465e-02	3.050396950486263137e+00	2.135733258305243965e+00	1.050000000000000000e+02
6.543600001929235077e+02	6.401022046599891269e-02	3.021581130508311119e+00	2.266098490420672462e+00	8.600000000000000000e+01
6.552000001931617135e+02	1.949354067495079335e-02	3.022598524611765924e+00	2.136970989363089046e+00	9.800000000000000000e+01
6.560400001934141301e+02	5.455120519678580138e-02	3.023682633082653837e+00	2.138147848401700912e+00	8.300000000000000000e+01
6.568800001936665467e+02	9.396041875060490156e-03	2.983966169144270708e+00	2.379020347344116715e+00	1.000000000000000000e+02
6.577200001939047525e+02	2.438276378237347330e-02	3.094933527472147006e+00	2.140136334363486270e+00	1.060000000000000000e+02
6.585600001941571691e+02	2.962960860959285014e-02	3.065617349738397834e+00	2.221089995998223543e+00	1.030000000000000000e+02
6.594000001944095857e+02	2.456903544056388000e-02	3.036351207780230155e+00	2.231921913594485218e+00	1.100000000000000000e+02
6.602400001946477914e+02	9.910470420477324183e-03	3.107135101597641835e+00	2.182672668498426560e+00	1.010000000000000000e+02
6.610800001949002080e+02	2.418776618259954603e-02	3.057652137945297000e+00	2.163078481960013733e+00	1.000000000000000000e+02
6.619200001951526247e+02	-5.653889901751085745e-04	3.087835602455756501e+00	2.093200225998492314e+00	1.210000000000000000e+02
6.627600001953908304e+02	2.371190677194690011e-02	3.028152495701093017e+00	2.093768364844716956e+00	1.050000000000000000e+02
6.636000001956432470e+02	-1.939854851407574188e-03	3.098852996559203987e+00	2.293606039460081902e+00	1.060000000000000000e+02
6.644400001958956636e+02	-7.236903402171535049e-03	3.049520140233598298e+00	2.043910399556274626e+00	9.800000000000000000e+01
6.652800001961338694e+02	-2.232112410937148184e-02	3.040287355459156515e+00	2.164437957056339457e+00	1.250000000000000000e+02
6.661200001963862860e+02	-6.861451438597399033e-03	2.981488214073065635e+00	2.294945223883326335e+00	1.000000000000000000e+02
6.669600001966387026e+02	-5.133083615330313876e-02	2.992122000563739448e+00	2.254539410421738665e+00	1.080000000000000000e+02
6.678000001968769084e+02	-8.710083546752755979e-02	3.082105321971878809e+00	2.142774121863821435e+00	1.010000000000000000e+02
6.686400001971293250e+02	-9.296542493443737953e-02	3.063306180585787075e+00	2.191556681479053026e+00	1.010000000000000000e+02
6.694800001973817416e+02	-2.842800625241181933e-02	3.064406967648537261e+00	2.021637844171371157e+00	1.040000000000000000e+02
6.703200001976199474e+02	-3.370140726499570860e-02	3.104707182302012924e+00	2.201759588209847962e+00	9.400000000000000000e+01
6.711600001978723640e+02	-3.809984936518340248e-02	3.114557074975273565e+00	2.142266855036835338e+00	8.100000000000000000e+01
6.720000001981247806e+02	-5.323136514872928160e-02	3.004657146526431788e+00	2.342753831190744762e+00	1.130000000000000000e+02
6.728400001983629863e+02	-5.857570877583562208e-02	3.094873968220611005e+00	2.093524876767762777e+00	9.900000000000000000e+01
6.736800001986154030e+02	-4.387275732660000926e-02	3.024723860893871574e+00	2.413808946190876270e+00	8.800000000000000000e+01
6.745200001988678196e+02	-9.916980587735935160e-02	3.055641183446162756e+00	2.233666911479319950e+00	9.500000000000000000e+01
6.753600001991060253e+02	-6.356824797754434542e-02	3.026658577549614648e+00	2.193910399556274982e+00	9.900000000000000000e+01
6.762000001993584419e+02	-9.113546019291618450e-02	3.056158219793820408e+00	2.243443714075445072e+00	9.500000000000000000e+01
6.770400001996108585e+02	-1.165034513581968412e-01	3.046858720651933083e+00	2.093666911479321158e+00	9.800000000000000000e+01
6.778800001998490643e+02	-1.208545983820368264e-01	3.018326436735602414e+00	2.093788655517796471e+00	1.080000000000000000e+02
6.787200002001014809e+02	-1.256077535548190127e-01	3.028843473083256299e+00	2.193768364844718377e+00	9.800000000000000000e+01
6.795600002003538975e+02	-1.011649250254791355e-01	2.979694081268110750e+00	2.134458247729419611e+00	9.000000000000000000e+01
6.804000002005921033e+02	-1.168403341870103418e-01	3.060528010861101933e+00	2.175148130614122266e+00	1.130000000000000000e+02
6.812400002008445199e+02	-1.224684482721922762e-01	3.060844904106437170e+00	2.095371328017995083e+00	1.150000000000000000e+02
6.820800002010969365e+02	-8.849857050631726452e-02	3.110995011433175250e+00	2.176081501575779953e+00	1.080000000000000000e+02
6.829200002013351423e+02	-7.384291413342047861e-02	3.101662155107566932e+00	2.117319232633628090e+00	9.700000000000000000e+01
6.837600002015875589e+02	-1.096129134476466760e-01	3.062029084128484513e+00	2.148212022249122555e+00	1.050000000000000000e+02
6.846000002018399755e+02	-1.252410275328283973e-01	3.012029084128483802e+00	2.299023649172301731e+00	1.030000000000000000e+02
6.854400002020781812e+02	-1.699705351674332121e-01	3.011512047780831480e+00	2.229733822730082693e+00	9.100000000000000000e+01
6.862800002023305979e+02	-1.447709854165619703e-01	3.052546120476140601e+00	2.250099054845513535e+00	9.200000000000000000e+01
6.871200002025830145e+02	-1.306592224216522879e-01	3.082829656537757756e+00	2.100403414941709457e+00	1.040000000000000000e+02
6.879600002028212202e+02	-1.459089758960665506e-01	2.922963085272636263e+00	2.041519401961078728e+00	1.050000000000000000e+02
6.888000002030736368e+02	-1.916789752102836530e-01	2.983196585558676617e+00	2.201722308691874019e+00	9.900000000000000000e+01
6.896400002033260535e+02	-1.773070892954713429e-01	3.073730300498191070e+00	2.150971553787931256e+00	9.200000000000000000e+01
6.904800002035642592e+02	-1.829588509188244672e-01	3.003446764436571215e+00	2.151073007153328831e+00	9.500000000000000000e+01
6.913200002038166758e+02	-1.879721290115092813e-01	3.073063156823794273e+00	2.151275913884122204e+00	1.050000000000000000e+02
6.921600002040690924e+02	-2.222286858826549860e-01	3.053229942742394343e+00	2.151580273980318481e+00	1.050000000000000000e+02
6.930000002043072982e+02	-1.973602016662052705e-01	3.053513478804008585e+00	2.101255623211047308e+00	9.900000000000000000e+01
6.938400002045597148e+02	-2.220424142244681320e-01	3.062746263578459249e+00	2.190991844461011695e+00	9.300000000000000000e+01
6.946800002048121314e+02	-1.869611021644637106e-01	3.012512763292420459e+00	2.132046959461144198e+00	9.100000000000000000e+01
6.955200002050503372e+02	-2.026128637878166217e-01	3.072429370333125576e+00	2.102757133018926083e+00	1.030000000000000000e+02
6.963600002053027538e+02	-2.477916746477131227e-01	3.051462012005249136e+00	2.163284690518992193e+00	9.600000000000000000e+01
6.972000002055551704e+02	-2.337508542673170098e-01	3.011962369761045366e+00	2.163771666672900551e+00	1.080000000000000000e+02
6.980400002057933762e+02	-2.184094192874042051e-01	2.992045762720348279e+00	2.103731085326742800e+00	8.900000000000000000e+01
6.988800002060457928e+02	-2.340611809107606689e-01	3.002045762720344513e+00	2.223589050615187190e+00	8.900000000000000000e+01
6.997200002062982094e+02	-2.292399917706582357e-01	3.041878976801742240e+00	2.254684746961476804e+00	9.200000000000000000e+01
7.005600002065364151e+02	-2.146789255504533145e-01	2.991912333985467853e+00	2.226186256769357996e+00	1.030000000000000000e+02
7.014000002067888317e+02	-2.506617527082326546e-01	3.001195154535494680e+00	2.307200790423333814e+00	1.010000000000000000e+02
7.022400002070412484e+02	-2.465026946369750505e-01	3.040277831983202006e+00	2.268012417346513487e+00	8.300000000000000000e+01
7.030800002072794541e+02	-2.620125710312919409e-01	3.050061010289024210e+00	2.208215324077306363e+00	9.500000000000000000e+01
7.039200002075318707e+02	-2.165056032841690126e-01	2.999243759287892885e+00	2.187444278500286998e+00	1.030000000000000000e+02
7.047600002077842873e+02	-2.720154796784868267e-01	3.058193008000724689e+00	2.196490616865551360e+00	1.180000000000000000e+02
7.056000002080224931e+02	-2.475490036109793124e-01	3.057208971080992654e+00	2.257241371769492133e+00	1.100000000000000000e+02
7.064400002082749097e+02	-2.021129784783752825e-01	3.046491791631014578e+00	2.118195033404226990e+00	8.600000000000000000e+01
7.072800002085273263e+02	-2.768188385748135971e-01	2.986258291344979554e+00	2.188702300231213371e+00	1.040000000000000000e+02
7.081200002087655321e+02	-2.724706001981651582e-01	2.975240897241526739e+00	2.218742881577373538e+00	1.020000000000000000e+02
7.089600002090179487e+02	-2.774602307526787826e-01	2.994907325404330578e+00	2.178783462923531644e+00	7.600000000000000000e+01
7.098000002092703653e+02	-2.320242056200783054e-01	2.964040038627617335e+00	2.148986369654325657e+00	1.170000000000000000e+02
7.106400002095085711e+02	-3.177232623197756567e-01	3.063523002279964658e+00	1.978783462923532355e+00	8.600000000000000000e+01
7.114800002097609877e+02	-2.132094911759203626e-01	2.893139394667189279e+00	2.048215324077306221e+00	8.500000000000000000e+01
7.123200002100134043e+02	-3.378917037341828689e-01	3.012272107890474615e+00	2.177018174365617398e+00	8.700000000000000000e+01
7.131600002102516100e+02	-3.030468670559063327e-01	2.991604964216085349e+00	2.175922478019325368e+00	9.100000000000000000e+01
7.140000002105040267e+02	-2.976581369996473825e-01	3.040554212928912037e+00	2.156226838115516742e+00	1.080000000000000000e+02
7.148400002107564433e+02	-3.033808412375247343e-01	2.979887069254518295e+00	2.336977593019458510e+00	8.500000000000000000e+01
7.156800002109946490e+02	-2.985596520974187484e-01	3.038619496273168963e+00	2.097829801288797924e+00	1.110000000000000000e+02
7.165200002112470656e+02	-3.340222334153892803e-01	3.047018351454624963e+00	2.189148695038964476e+00	1.040000000000000000e+02
7.173600002114994822e+02	-3.591773967371096887e-01	2.965900885800017761e+00	2.109899449942904681e+00	1.010000000000000000e+02
7.182000002117376880e+02	-3.244980928260456920e-01	2.994816777329127433e+00	2.309676252539031083e+00	1.260000000000000000e+02
7.190400002119901046e+02	-3.085654693918105096e-01	2.953982847736133621e+00	2.049168985712043423e+00	9.100000000000000000e+01
7.198800002122425212e+02	-3.735550999463157495e-01	2.942832024897796828e+00	2.198580556192737845e+00	8.900000000000000000e+01
7.207200002124807270e+02	-3.283319026572719679e-01	2.982565167428045783e+00	2.208722590904294236e+00	9.100000000000000000e+01
7.215600002127331436e+02	-3.432269430590917381e-01	3.001664523467612256e+00	2.259737124558268917e+00	1.060000000000000000e+02
7.224000002129855602e+02	-3.175071474684116879e-01	2.931431023181572115e+00	2.170224100712175641e+00	9.600000000000000000e+01
7.232400002132237660e+02	-3.816927617250396310e-01	2.961180844303681781e+00	2.209818287250588043e+00	8.600000000000000000e+01
7.240800002134761826e+02	-3.765641545886868613e-01	2.980363593302543634e+00	2.210021193981381415e+00	9.800000000000000000e+01
7.249200002137285992e+02	-3.310098917652162243e-01	2.969362877790954869e+00	2.120041484654461073e+00	1.180000000000000000e+02
7.257600002139668049e+02	-3.860704649342476813e-01	2.998478912422383402e+00	2.359716833885190823e+00	1.050000000000000000e+02
7.266000002142192216e+02	-3.995703005838588950e-01	2.987344768175915988e+00	2.260142938019859216e+00	1.040000000000000000e+02
7.274400002144716382e+02	-3.751274720545225705e-01	3.005793659132946161e+00	2.110102356673698054e+00	8.700000000000000000e+01
7.282800002147098439e+02	-4.002826353762447553e-01	2.964359300232999317e+00	2.219351601769758986e+00	1.110000000000000000e+02
7.291200002149622605e+02	-4.147283725527746157e-01	2.953208477394671405e+00	2.139453055135156490e+00	1.120000000000000000e+02
7.299600002152146772e+02	-3.301436587943999967e-01	2.891590653984266623e+00	2.149209567058202097e+00	9.500000000000000000e+01
7.308000002154528829e+02	-4.354880024215077583e-01	2.950072902125020491e+00	2.178803753596612935e+00	1.160000000000000000e+02
7.316400002157052995e+02	-4.002648051324619871e-01	2.909705973104106391e+00	2.179229857731280973e+00	8.600000000000000000e+01
7.324800002159577161e+02	-3.753490258396610102e-01	2.868771971959949596e+00	2.009270439077438297e+00	1.070000000000000000e+02
7.333200002161959219e+02	-4.100785334742749200e-01	2.878038113918119478e+00	2.188803753596612722e+00	9.700000000000000000e+01
7.341600002164483385e+02	-3.947370984943585626e-01	2.956253504589119174e+00	2.028479102827340341e+00	7.700000000000000000e+01
7.350000002167007551e+02	-4.509800485720383278e-01	2.926053361486797399e+00	2.257139918404092782e+00	1.020000000000000000e+02
7.358400002169389609e+02	-4.462534495846313121e-01	2.974435538076392049e+00	2.146064512730882612e+00	9.400000000000000000e+01
7.366800002171913775e+02	-4.620470964370237965e-01	2.943017857768301937e+00	2.066368872827075265e+00	8.900000000000000000e+01
7.375200002174437941e+02	-4.465164811517325916e-01	2.921366677174177084e+00	2.376165966096280613e+00	9.700000000000000000e+01
7.383600002176819999e+02	-4.015297592444113661e-01	2.890332604478871303e+00	1.925983350038563913e+00	9.900000000000000000e+01
7.392000002179344165e+02	-4.752897178139292578e-01	2.929231817416122041e+00	2.126044222057803523e+00	8.700000000000000000e+01
7.400400002181726222e+02	-4.396645123759412854e-01	2.948164387537092423e+00	2.145841315327009724e+00	1.080000000000000000e+02
7.408800002184250388e+02	-4.134954135599748781e-01	2.846913493147599894e+00	2.105313757826943188e+00	1.110000000000000000e+02
7.417200002186774555e+02	-4.383431588854431737e-01	2.865796027492988785e+00	2.105354339173102218e+00	9.100000000000000000e+01
7.425600002189156612e+02	-4.330017239055319322e-01	2.834962097899998312e+00	1.995699280615450988e+00	7.300000000000000000e+01
7.434000002191680778e+02	-4.864306169406216185e-01	2.903094095611697512e+00	2.146226838115516955e+00	1.080000000000000000e+02
7.442400002194204944e+02	-4.300723378192738977e-01	2.831859879814066616e+00	2.106855848980982771e+00	8.900000000000000000e+01
7.450800002196587002e+02	-4.846363126866677362e-01	2.919975198933903116e+00	2.176876139654060793e+00	9.400000000000000000e+01
7.459200002199111168e+02	-4.197678284702170970e-01	2.817706910440962886e+00	2.106632651577109883e+00	8.800000000000000000e+01
7.467600002201635334e+02	-4.731257788907896611e-01	2.935805550968947131e+00	2.175699280615450704e+00	9.000000000000000000e+01
7.476000002204017392e+02	-5.383045897506839594e-01	2.923003547536492164e+00	2.204684746961479647e+00	7.800000000000000000e+01
7.484400002206541558e+02	-5.218044254002940363e-01	2.930101472552879116e+00	2.104847072346112569e+00	8.400000000000000000e+01
7.492800002209065724e+02	-5.267704084166293654e-01	2.897049290242520669e+00	2.104258642826808412e+00	1.220000000000000000e+02
7.501200002211447782e+02	-4.509560226732585164e-01	2.864430751320528046e+00	2.323487597249787484e+00	8.700000000000000000e+01
7.509600002213971948e+02	-4.954490549261336696e-01	2.841895605357834143e+00	2.153142655807437578e+00	1.040000000000000000e+02
7.518000002216496114e+02	-4.994691364155556812e-01	2.868860101639338467e+00	2.102026668788065322e+00	9.800000000000000000e+01
7.526400002218878171e+02	-4.938912260539076726e-01	2.806925384983594896e+00	2.001499111287998289e+00	8.500000000000000000e+01
7.534800002221402337e+02	-4.881477829250577827e-01	2.804206774510442202e+00	2.131012135134092489e+00	8.500000000000000000e+01
7.543200002223926504e+02	-5.034684790139909438e-01	2.821971843201222185e+00	2.141012135134092276e+00	8.700000000000000000e+01
7.551600002226308561e+02	-4.881743391104240715e-01	2.780237269647798826e+00	2.041235332537965519e+00	8.700000000000000000e+01
7.560000002228832727e+02	-4.331166745885948188e-01	2.787918945379278313e+00	1.931519401961081073e+00	7.500000000000000000e+01
7.568400002231356893e+02	-4.581299526812774303e-01	2.825250370681700929e+00	2.211499111288000918e+00	8.500000000000000000e+01
7.576800002233738951e+02	-5.032614684648226699e-01	2.952898689229463969e+00	1.931762890038033476e+00	9.800000000000000000e+01
7.585200002236263117e+02	-4.974943777977980375e-01	2.790597043552805800e+00	2.102838295711244143e+00	9.300000000000000000e+01
7.593600002238787283e+02	-5.419637625125073299e-01	2.847528182650597373e+00	2.103264399845913957e+00	9.000000000000000000e+01
7.602000002241169341e+02	-5.366696226089384680e-01	2.914892965136743896e+00	2.092351319557339551e+00	9.300000000000000000e+01
7.610400002243693507e+02	-6.206424090220039602e-01	2.892274426214742178e+00	2.201438239268762587e+00	9.100000000000000000e+01
7.618800002246217673e+02	-5.849699085076718319e-01	2.859188886720673395e+00	2.151052716480249316e+00	8.700000000000000000e+01
7.627200002248599731e+02	-5.484224490809346264e-01	2.806553669206817148e+00	2.031377367249524113e+00	1.110000000000000000e+02
7.635600002251123897e+02	-6.431283091773742910e-01	2.854001844652261255e+00	2.251357076576443461e+00	8.900000000000000000e+01
7.644000002253648063e+02	-5.276213414302528548e-01	2.741233198403527638e+00	2.201012135134090997e+00	8.300000000000000000e+01
7.652400002256030120e+02	-5.815231852288054171e-01	2.799582017809399304e+00	2.199997601480115250e+00	1.020000000000000000e+02
7.660800002258554287e+02	-5.257324470236017788e-01	2.787630622561799498e+00	1.929084521191541057e+00	9.000000000000000000e+01
7.669200002261078453e+02	-5.798707662038857791e-01	2.786079513518831874e+00	2.096933709845117733e+00	7.900000000000000000e+01
7.677600002263460510e+02	-5.043874459949346800e-01	2.803544367556140671e+00	2.025087258594883366e+00	8.800000000000000000e+01
7.686000002265984676e+02	-6.095899043930010919e-01	2.851509579349231771e+00	2.364924933210248881e+00	8.800000000000000000e+01
7.694400002268508842e+02	-5.951707234018410730e-01	2.818674218733063341e+00	2.136771384460478984e+00	9.600000000000000000e+01
7.702800002270890900e+02	-5.201840014945240398e-01	2.845788822341305035e+00	2.099774404076244494e+00	1.070000000000000000e+02
7.711200002273415066e+02	-6.052682222017331526e-01	2.882519818336774620e+00	2.200870100422534392e+00	1.160000000000000000e+02
7.719600002275939232e+02	-6.195247790728757309e-01	2.859734493496187469e+00	2.220667193691738817e+00	9.900000000000000000e+01
7.728000002278321290e+02	-5.647035899327708108e-01	2.706532203859092434e+00	2.041235332537967295e+00	1.290000000000000000e+02
7.736400002280845456e+02	-5.591020320329569415e-01	2.733113092527824861e+00	2.101783180711112919e+00	9.400000000000000000e+01
7.744800002283369622e+02	-6.027437529116053128e-01	2.790311089095368402e+00	2.051012135134090641e+00	9.400000000000000000e+01
7.753200002285751680e+02	-5.766692442483272174e-01	2.727592478622213434e+00	2.170261380230149584e+00	9.500000000000000000e+01
7.761600002288275846e+02	-6.509494486576503647e-01	2.764940582516500100e+00	2.100200508210912531e+00	1.030000000000000000e+02
7.770000002290800012e+02	-6.056553087540805791e-01	2.722038507532888119e+00	2.119754113403164553e+00	8.800000000000000000e+01
7.778400002293182069e+02	-6.192497345563836575e-01	2.770604148632941133e+00	2.068658417056870036e+00	8.200000000000000000e+01
7.786800002295706236e+02	-6.025840374387847476e-01	2.738536003242318273e+00	2.067380104652865924e+00	9.500000000000000000e+01
7.795200002298230402e+02	-5.367460041572353902e-01	2.706617965178436336e+00	1.926852547152801520e+00	9.100000000000000000e+01
7.803600002300612459e+02	-6.602931348831901914e-01	2.754216247950619589e+00	1.997055453883593401e+00	9.100000000000000000e+01
7.812000002303136625e+02	-5.845733392925147598e-01	2.741164065640266045e+00	1.917217779268227673e+00	9.700000000000000000e+01
7.820400002305660792e+02	-6.886407158582752430e-01	2.837678239941560321e+00	2.066182954941174543e+00	9.000000000000000000e+01
7.828800002308042849e+02	-6.432283382638424030e-01	2.814709450590505924e+00	2.034945223883324772e+00	1.050000000000000000e+02
7.837200002310567015e+02	-6.072720672914364570e-01	2.741890768566197067e+00	2.044864061191008275e+00	9.900000000000000000e+01
7.845600002313091181e+02	-6.909137881700821993e-01	2.729105443725599045e+00	2.106040920229618862e+00	1.110000000000000000e+02
7.854000002315473239e+02	-6.542953861288260953e-01	2.715536225067593179e+00	2.087704755422135960e+00	1.080000000000000000e+02
7.862400002317997405e+02	-6.579371070074735428e-01	2.723501436860692237e+00	2.148780161095347196e+00	9.400000000000000000e+01
7.870800002320521571e+02	-6.810585820463170847e-01	2.731033005265430802e+00	2.139470043980049141e+00	1.070000000000000000e+02
7.879200002322903629e+02	-6.350786635357295040e-01	2.657730644077185289e+00	2.090038182826274848e+00	7.300000000000000000e+01
7.887600002325427795e+02	-6.190278024106312671e-01	2.715062069379607479e+00	2.099855566768560777e+00	8.400000000000000000e+01
7.896000002327951961e+02	-6.832843592817781087e-01	2.732276744539015922e+00	2.199997601480115250e+00	8.600000000000000000e+01
7.904400002330334019e+02	-6.466186621641707433e-01	2.699708241392597685e+00	2.099490334653129509e+00	1.200000000000000000e+02
7.912800002332858185e+02	-6.494563667449373412e-01	2.706856202184562576e+00	1.998577254364553468e+00	9.500000000000000000e+01
7.921200002335382351e+02	-5.936656285397390320e-01	2.713303662118416781e+00	2.047643883402898268e+00	9.700000000000000000e+01
7.929600002337764408e+02	-6.966452183495430717e-01	2.700084693889467147e+00	2.167887371479853442e+00	1.090000000000000000e+02
7.938000002340288574e+02	-7.202869392281936456e-01	2.687349404824447063e+00	1.998130859556805916e+00	9.100000000000000000e+01
7.946400002342812741e+02	-6.736448896487647886e-01	2.654497365616412807e+00	2.147319232633625674e+00	9.300000000000000000e+01
7.954800002345194798e+02	-7.170264876075034266e-01	2.651094932877008148e+00	2.156669931095082759e+00	9.800000000000000000e+01
7.963200002347718964e+02	-7.309046838678856517e-01	2.667025356463202712e+00	2.096669931095082262e+00	7.700000000000000000e+01
7.971600002350243130e+02	-7.041916916739392462e-01	2.664640317827245752e+00	2.145533653402628360e+00	9.200000000000000000e+01
7.980000002352625188e+02	-6.770293962547047073e-01	2.631504742557597254e+00	1.964661154460213055e+00	8.400000000000000000e+01
7.988400002355149354e+02	-6.802218139080622450e-01	2.648819489268159799e+00	1.994194468979387125e+00	9.200000000000000000e+01
7.996800002357673520e+02	-7.038162397103633339e-01	2.686617915142660351e+00	2.033808946190877265e+00	8.700000000000000000e+01
8.005200002360055578e+02	-6.781673867342075113e-01	2.673165446627674413e+00	1.923403132729287535e+00	1.150000000000000000e+02
8.013600002362579744e+02	-7.324002960671762708e-01	2.709095870213868551e+00	2.043869818210113820e+00	7.600000000000000000e+01
8.022000002365103910e+02	-6.967277955528441424e-01	2.666193795230258345e+00	2.094316213017863859e+00	1.020000000000000000e+02
8.030400002367485968e+02	-6.608424671949499896e-01	2.672441112061791912e+00	2.044701735806372156e+00	8.800000000000000000e+01
8.038800002370010134e+02	-6.847206634553266724e-01	2.688004606627075077e+00	1.993666911479317960e+00	1.030000000000000000e+02
8.047200002372534300e+02	-7.094028760135895340e-01	2.653651494151656465e+00	1.982713249844584524e+00	8.800000000000000000e+01
8.055600002374916357e+02	-7.127844739723361300e-01	2.619698667880870246e+00	1.913017609940775188e+00	1.050000000000000000e+02
8.064000002377440524e+02	-7.263079571601185336e-01	2.616312913733318979e+00	2.132611796479187305e+00	8.400000000000000000e+01
8.072400002379964690e+02	-7.007773418748257654e-01	2.602843766626474320e+00	2.133159644652334208e+00	7.900000000000000000e+01
8.080800002382346747e+02	-7.445845955206813471e-01	2.659374619519619287e+00	2.083930690229353289e+00	8.800000000000000000e+01
8.089200002384870913e+02	-7.380607836321200210e-01	2.586822794965067729e+00	2.044011852921672201e+00	1.070000000000000000e+02
8.097600002387395079e+02	-7.824119306559591536e-01	2.603153504755898240e+00	2.153849527537033737e+00	7.800000000000000000e+01
8.106000002389777137e+02	-7.457935286147083787e-01	2.629617643281616068e+00	2.074437957056337822e+00	9.300000000000000000e+01
8.114400002392301303e+02	-7.296717248750805851e-01	2.606765604073583376e+00	2.005574234748790374e+00	9.000000000000000000e+01
8.122800002394825469e+02	-7.136445112881499853e-01	2.573346492742315306e+00	1.914742317152530404e+00	1.080000000000000000e+02
8.131200002397207527e+02	-7.278064780066095807e-01	2.619910702819181481e+00	2.023200225998490254e+00	1.050000000000000000e+02
8.139600002399731693e+02	-7.114718464234250916e-01	2.596191376834436682e+00	1.902692959171503162e+00	8.200000000000000000e+01
8.148000002402255859e+02	-7.652554525311163758e-01	2.622205193379937072e+00	2.091759588209848530e+00	1.010000000000000000e+02
8.156400002404637917e+02	-7.584242226463011605e-01	2.608485867395188507e+00	1.920623310517397542e+00	9.400000000000000000e+01
8.164800002407162083e+02	-7.724443041357176298e-01	2.513965969001167977e+00	2.010237787728888392e+00	9.600000000000000000e+01
8.173200002409686249e+02	-6.961806151670586473e-01	2.570480143302463105e+00	1.899811683594217371e+00	8.800000000000000000e+01
8.181600002412068307e+02	-7.395385655876243192e-01	2.536577352807260155e+00	2.039385579459548126e+00	7.900000000000000000e+01
8.190000002414592473e+02	-8.118560243285859457e-01	2.503208277251564695e+00	2.188573952536369660e+00	9.100000000000000000e+01
8.198400002417116639e+02	-7.850720895201188654e-01	2.459922594655179040e+00	2.059040638017197722e+00	8.200000000000000000e+01
8.206800002419498696e+02	-7.683827448643452129e-01	2.516486804732052107e+00	2.059872555613457834e+00	1.080000000000000000e+02
8.215200002422022862e+02	-7.820954083575148985e-01	2.552950943257762617e+00	2.019689939555743052e+00	9.300000000000000000e+01
8.223600002424547029e+02	-7.952641784726974805e-01	2.529415081783477959e+00	2.138776859267162322e+00	9.000000000000000000e+01
8.232000002426929086e+02	-7.985511862787522119e-01	2.535879220309190885e+00	2.008330464459417541e+00	9.400000000000000000e+01
8.240400002429453252e+02	-8.212943007068229662e-01	2.561576143609345380e+00	2.038675405901766879e+00	9.400000000000000000e+01
8.248800002431977418e+02	-8.049833166618167724e-01	2.517489888603689607e+00	1.938350755132494996e+00	9.700000000000000000e+01
8.257200002434359476e+02	-7.784831523114270624e-01	2.513537062332902750e+00	2.007356512151600825e+00	1.310000000000000000e+02
8.265600002436883642e+02	-8.214863896594017945e-01	2.589851093531873261e+00	2.137072442728488397e+00	1.110000000000000000e+02
8.274000002439407808e+02	-8.063814300612239805e-01	2.525281159362279482e+00	2.096565175901501377e+00	1.430000000000000000e+02
8.282400002441789866e+02	-7.995974952527564739e-01	2.490944725478719590e+00	2.037457965516997760e+00	9.000000000000000000e+01
8.290800002444314032e+02	-8.343506504255362444e-01	2.516141291023082260e+00	2.018188429747858947e+00	7.700000000000000000e+01
8.299200002446838198e+02	-8.081815516095698371e-01	2.512005000241838815e+00	1.917031861382330504e+00	1.020000000000000000e+02
8.307600002449220256e+02	-8.021543380226390241e-01	2.477451744664101341e+00	1.925489770228290709e+00	1.000000000000000000e+02
8.316000002451744422e+02	-8.057487638249423156e-01	2.483732418679357679e+00	1.925043375420539604e+00	9.200000000000000000e+01
8.324400002454268588e+02	-8.092958945509014512e-01	2.450096485653908474e+00	1.934394073881996690e+00	9.200000000000000000e+01
8.332800002456650645e+02	-8.132450334257939062e-01	2.515776730362206948e+00	2.033480993593419939e+00	9.100000000000000000e+01
8.341200002459174812e+02	-8.066739264608866478e-01	2.522090761561186056e+00	2.082324425227891851e+00	9.400000000000000000e+01
8.349600002461698978e+02	-8.192515081217468520e-01	2.487754327677620836e+00	1.931492507631631383e+00	9.700000000000000000e+01
8.358000002464081035e+02	-7.724439257751107846e-01	2.544802216918430560e+00	2.080944659458486612e+00	6.900000000000000000e+01
8.366400002466605201e+02	-8.161329417301050881e-01	2.440532497402307044e+00	2.040863496766167628e+00	9.300000000000000000e+01
8.374800002469129367e+02	-8.293017118452876701e-01	2.506913242968726863e+00	2.151127275516200754e+00	9.100000000000000000e+01
8.383200002471511425e+02	-8.425414245749944797e-01	2.512977095289802065e+00	1.981025822150801474e+00	9.000000000000000000e+01
8.391600002474035591e+02	-8.057338422283528701e-01	2.448790768732978407e+00	1.921005531477725015e+00	7.000000000000000000e+01
8.400000002476559757e+02	-8.081695386601772668e-01	2.474821263870333965e+00	2.101411344939311476e+00	9.700000000000000000e+01
8.408400002478941815e+02	-8.910781858554610579e-01	2.461535581273942341e+00	2.002892564074116422e+00	8.000000000000000000e+01
8.416800002481465981e+02	-8.637740052071904984e-01	2.446582039491573823e+00	2.013359249554943275e+00	9.300000000000000000e+01
8.425200002483990147e+02	-9.371319556277608598e-01	2.383046178017282912e+00	1.932121518497094570e+00	7.900000000000000000e+01
8.433600002486372205e+02	-8.602534306666012043e-01	2.399193423297658612e+00	1.981492507631630318e+00	8.900000000000000000e+01
8.442000002488896371e+02	-8.629256024801517100e-01	2.466358062681480945e+00	1.910762043400771049e+00	6.500000000000000000e+01
8.450400002491420537e+02	-8.357633070609171710e-01	2.501454556674689300e+00	2.009950416477590096e+00	9.200000000000000000e+01
8.458800002493802594e+02	-8.087901919470663614e-01	2.497318265893451184e+00	1.959179370900569594e+00	8.500000000000000000e+01
8.467200002496326761e+02	-8.512731834552376142e-01	2.423198653704064398e+00	1.899564893689079881e+00	1.030000000000000000e+02
8.475600002498850927e+02	-8.251750272537883291e-01	2.468295147697272540e+00	1.889037336189014482e+00	9.300000000000000000e+01
8.484000002501232984e+02	-8.584620350598370919e-01	2.413758570711395990e+00	2.127434373015736568e+00	7.100000000000000000e+01
8.492400002503757150e+02	-8.921037559384821236e-01	2.398187921030201508e+00	2.016521292727157189e+00	9.700000000000000000e+01
8.500800002506139208e+02	-8.556272391262691457e-01	2.363517915309445883e+00	2.116338676669442975e+00	8.200000000000000000e+01
8.509200002508663374e+02	-8.992216649285733610e-01	2.359281552977048335e+00	2.126663327438713225e+00	8.900000000000000000e+01
8.517600002511187540e+02	-9.220357219711647900e-01	2.405262012338821975e+00	2.027759023785009163e+00	1.100000000000000000e+02
8.526000002513569598e+02	-8.642822380976031837e-01	2.341375900435478385e+00	2.047860477150404535e+00	9.100000000000000000e+01
8.534400002516093764e+02	-8.970726476020214335e-01	2.367790003185612946e+00	1.906683618111795653e+00	1.010000000000000000e+02
8.542800002518617930e+02	-8.793664588048066832e-01	2.434571034956661606e+00	1.955344433688546602e+00	9.700000000000000000e+01
8.551200002520999988e+02	-8.920859256947029081e-01	2.359967743603343493e+00	1.995303852342390272e+00	1.030000000000000000e+02
8.559600002523524154e+02	-9.037649009049939508e-01	2.345481202393047582e+00	1.915445887053945029e+00	9.600000000000000000e+01
8.568000002526048320e+02	-8.577613348562369566e-01	2.440344196100211249e+00	1.884776294842323452e+00	9.100000000000000000e+01
8.576400002528430377e+02	-8.598896132918092405e-01	2.415357297134121950e+00	2.003863214553748051e+00	9.600000000000000000e+01
8.584800002530954544e+02	-8.927982604870923211e-01	2.409953433371528675e+00	2.072239960707387141e+00	8.200000000000000000e+01
8.593200002533478710e+02	-8.753758421479531648e-01	2.394999891589154828e+00	2.021022520322619087e+00	8.700000000000000000e+01
8.601600002535860767e+02	-8.479297762706394792e-01	2.330463314603276714e+00	2.001184845707253857e+00	1.060000000000000000e+02
8.610000002538384933e+02	-8.912404316148663241e-01	2.325910059025538601e+00	1.990697869553349264e+00	1.060000000000000000e+02
8.618400002540909099e+02	-8.835578903558261032e-01	2.311373482039659422e+00	2.069358685130103126e+00	8.300000000000000000e+01
8.626800002543291157e+02	-9.263010047838999839e-01	2.307387298585160451e+00	2.068405023495367701e+00	1.130000000000000000e+02
8.635200002545815323e+02	-8.789022339829326569e-01	2.323517865273672101e+00	1.898060082053014241e+00	1.020000000000000000e+02
8.643600002548339489e+02	-9.009832173421568058e-01	2.299731824921487089e+00	2.097451361860629859e+00	9.500000000000000000e+01
8.652000002550721547e+02	-9.030642007013831574e-01	2.305111854976310326e+00	1.986639734937453383e+00	8.700000000000000000e+01
8.660400002553245713e+02	-9.149796512933985326e-01	2.311459243359001547e+00	1.985645491956557152e+00	8.900000000000000000e+01
8.668800002555769879e+02	-8.671788723434943336e-01	2.327406345537060162e+00	2.064225144840992954e+00	8.300000000000000000e+01
8.677200002558151937e+02	-9.195199786226293526e-01	2.342502839530267167e+00	2.124184563494832645e+00	9.600000000000000000e+01
8.685600002560676103e+02	-8.713881341382947454e-01	2.277549297747892609e+00	2.065036771764173551e+00	1.010000000000000000e+02
8.694000002563200269e+02	-8.836582978029028368e-01	2.302729184700394782e+00	1.884671539648740790e+00	9.900000000000000000e+01
8.702400002565582326e+02	-8.954555107040587103e-01	2.298142571938939227e+00	1.913372936571654748e+00	1.020000000000000000e+02
8.710800002568106493e+02	-9.073000186815551871e-01	2.263806138055374007e+00	2.023170029840859030e+00	8.400000000000000000e+01
8.719200002570630659e+02	-9.186952234337617540e-01	2.279069417967180655e+00	1.983494680610133898e+00	1.170000000000000000e+02
8.727600002573012716e+02	-8.999012478805941129e-01	2.234349376470845527e+00	2.023961366090958336e+00	9.200000000000000000e+01
8.736000002575536882e+02	-9.314619854000127930e-01	2.259912871036121373e+00	2.033170029840858817e+00	8.700000000000000000e+01
8.744400002578061049e+02	-9.228571901522180099e-01	2.226160187867661122e+00	1.962500437629236316e+00	9.300000000000000000e+01
8.752800002580443106e+02	-9.545834604388510058e-01	2.251256681860867914e+00	1.982175786859965427e+00	7.700000000000000000e+01
8.761200002582967272e+02	-8.659313701147119957e-01	2.266786819242426532e+00	1.952135205513805261e+00	9.100000000000000000e+01
8.769600002585491438e+02	-9.275866977868236773e-01	2.262250242256543586e+00	1.892216368206126376e+00	8.700000000000000000e+01
8.778000002587873496e+02	-9.286035419282612224e-01	2.228013879924146678e+00	1.901627938686820229e+00	9.700000000000000000e+01
8.786400002590397662e+02	-9.193602631498016819e-01	2.253393909978967713e+00	1.880958346475196663e+00	9.800000000000000000e+01
8.794800002592921828e+02	-9.610865334364362411e-01	2.348740582850069814e+00	1.880471370321288305e+00	1.030000000000000000e+02
8.803200002595303886e+02	-9.125053857268206059e-01	2.284254041639774968e+00	1.879680034071188999e+00	9.900000000000000000e+01
8.811600002597828052e+02	-8.843735412424891251e-01	2.279000285203924392e+00	1.987793001474797094e+00	8.300000000000000000e+01
8.820000002600352218e+02	-9.263599344490209830e-01	2.224713887095942866e+00	1.976555270416950449e+00	9.300000000000000000e+01
8.828400002602734276e+02	-9.176841965867179596e-01	2.209643595170550867e+00	2.006798758493903989e+00	8.600000000000000000e+01
8.836800002605258442e+02	-9.005219011674814311e-01	2.175974304961378891e+00	1.876879921186221267e+00	9.600000000000000000e+01
8.845200002607782608e+02	-9.514441551562278221e-01	2.181237584873185753e+00	1.957265443974730346e+00	9.700000000000000000e+01
8.853600002610164665e+02	-9.238089089735321835e-01	2.207501580296579391e+00	1.897224862628574371e+00	9.000000000000000000e+01
8.862000002612688832e+02	-8.846129252714156621e-01	2.163265217964177367e+00	1.986839339840063445e+00	9.900000000000000000e+01
8.870400002615212998e+02	-9.157243595655479851e-01	2.189579249163152497e+00	1.876859630513141752e+00	8.900000000000000000e+01
8.878800002617595055e+02	-9.571668593941051739e-01	2.224942600626114597e+00	1.875784224839927461e+00	1.030000000000000000e+02
8.887200002620119221e+02	-8.989167772189077255e-01	2.190606166742554706e+00	1.884485621762845398e+00	7.300000000000000000e+01
8.895600002622643387e+02	-9.298863262840022514e-01	2.195469160449720292e+00	1.903491378781946963e+00	9.500000000000000000e+01
8.904000002625025445e+02	-9.412342359598611097e-01	2.191049333606860827e+00	1.963369634743472147e+00	1.290000000000000000e+02
8.912400002627549611e+02	-9.022747276394778027e-01	2.166112470416349467e+00	1.983308762724233176e+00	1.160000000000000000e+02
8.920800002630073777e+02	-9.530787439373593628e-01	2.151509179063031851e+00	1.952679751858767077e+00	8.700000000000000000e+01
8.929200002632455835e+02	-9.538827602352437651e-01	2.157239459546909544e+00	2.052091322339462565e+00	8.900000000000000000e+01
8.937600002634980001e+02	-8.950651371438969051e-01	2.162686203969172993e+00	1.971563764839398658e+00	7.700000000000000000e+01
8.946000002637504167e+02	-9.456326780600505799e-01	2.138733377698390115e+00	1.881624636858637345e+00	8.500000000000000000e+01
8.954400002639886225e+02	-9.673825958848549789e-01	2.134730515652023541e+00	1.881239114070128338e+00	9.100000000000000000e+01
8.962800002642410391e+02	-9.789669809424488278e-01	2.130360724584747345e+00	1.890041964358436744e+00	8.000000000000000000e+01
8.971200002644934557e+02	-9.402203004656186636e-01	2.136141040844204753e+00	1.869270918781417379e+00	6.200000000000000000e+01
8.979600002647316614e+02	-9.206459561527360336e-01	2.092121500205978535e+00	1.888804233300588109e+00	9.800000000000000000e+01
8.988000002649840781e+02	-9.614263249124412880e-01	2.107951852241018997e+00	1.948418710512079599e+00	1.070000000000000000e+02
8.996400002652364947e+02	-9.527742345883094544e-01	2.103398596663282660e+00	1.998925977339064630e+00	1.020000000000000000e+02
9.004800002654747004e+02	-9.131289476609065758e-01	2.159278984473894880e+00	1.858986849358302607e+00	1.020000000000000000e+02
9.013200002657271170e+02	-9.249971031765724661e-01	2.105009264957782733e+00	1.798641907915952132e+00	8.900000000000000000e+01
9.021600002659795337e+02	-9.062267751615724620e-01	2.150506045155619717e+00	1.887809990319691877e+00	9.800000000000000000e+01
9.030000002662177394e+02	-9.476456274519566847e-01	2.185735967883701392e+00	1.937323014165786006e+00	9.500000000000000000e+01
9.038400002664701560e+02	-9.088516518987752590e-01	2.100749068917611595e+00	1.998033187723567750e+00	1.010000000000000000e+02
9.046800002667225726e+02	-9.594664878912801953e-01	2.046029027421274904e+00	2.098012897050486103e+00	9.900000000000000000e+01
9.055200002669607784e+02	-9.904596844945459111e-01	2.091809343680735012e+00	1.967992606377407583e+00	8.900000000000000000e+01
9.063600002672131950e+02	-9.302705041891652371e-01	2.076972552041377540e+00	1.947647664935054479e+00	7.900000000000000000e+01
9.072000002674656116e+02	-9.318785367849251600e-01	2.111768831381107603e+00	1.886734584646482915e+00	8.200000000000000000e+01
9.080400002677038174e+02	-9.429190284645407871e-01	2.087599183416140036e+00	2.045456272242475393e+00	7.200000000000000000e+01
9.088800002679562340e+02	-9.845034135221357730e-01	2.052779070368645264e+00	1.885395400223236706e+00	8.900000000000000000e+01
9.097200002682086506e+02	-9.453547248963651839e-01	2.098309207750210348e+00	2.046694003300322251e+00	9.800000000000000000e+01
9.105600002684468564e+02	-1.006040503503379924e+00	2.123072129906217853e+00	2.107789699646613002e+00	1.010000000000000000e+02
9.114000002686992730e+02	-9.060641510415567978e-01	2.038502195736617395e+00	1.868763651954427729e+00	9.100000000000000000e+01
9.122400002689516896e+02	-9.468918148776097610e-01	2.083865547199579282e+00	1.878885395992906382e+00	1.060000000000000000e+02
9.130800002691898953e+02	-9.683106671679961863e-01	2.098495040620710128e+00	1.997789699646613570e+00	9.000000000000000000e+01
9.139200002694423119e+02	-8.996112817675090412e-01	2.073558177430195215e+00	1.866612840608004475e+00	6.700000000000000000e+01
9.147600002696947286e+02	-9.607463635998172435e-01	2.028587957055961510e+00	1.936064992434857857e+00	1.000000000000000000e+02
9.156000002699329343e+02	-9.812902569777968154e-01	2.014635130785181971e+00	2.144685226665453470e+00	8.000000000000000000e+01
9.164400002701853509e+02	-9.427091092681809670e-01	2.009915089288840662e+00	1.934604063973134558e+00	8.600000000000000000e+01
9.172800002704377675e+02	-9.329928797262532214e-01	2.025962263018058707e+00	2.045050458780885094e+00	8.100000000000000000e+01
9.181200002706759733e+02	-9.531347649552905921e-01	1.961759257869379880e+00	1.855638888300191525e+00	9.400000000000000000e+01
9.189600002709283899e+02	-1.023915133715002312e+00	2.017873145966030179e+00	2.056125864454099172e+00	7.800000000000000000e+01
9.198000002711808065e+02	-9.444353795548092734e-01	2.023886962511530996e+00	1.965618597627113218e+00	1.070000000000000000e+02
9.206400002714190123e+02	-9.359251744597152367e-01	1.999483814260532455e+00	2.045659178973272319e+00	9.100000000000000000e+01
9.214800002716714289e+02	-9.979825102807708959e-01	1.994630344029312496e+00	1.975517144261715430e+00	1.030000000000000000e+02
9.223200002719238455e+02	-9.290702970367288316e-01	1.989610087879500000e+00	1.874380866569259396e+00	8.500000000000000000e+01
9.231600002721620513e+02	-9.204418542507610823e-01	2.004406367219232266e+00	1.812899647434457862e+00	9.100000000000000000e+01
9.240000002724144679e+02	-9.509621000905692512e-01	1.999169289375238634e+00	1.882696740703666549e+00	1.040000000000000000e+02
9.248400002726668845e+02	-9.516715262357617888e-01	2.034149033225423508e+00	1.871580753684295217e+00	8.400000000000000000e+01
9.256800002729050902e+02	-9.133977965223927242e-01	1.979145455667472575e+00	1.861093777530385296e+00	9.300000000000000000e+01
9.265200002731575069e+02	-9.640126325148905551e-01	2.034108520925798302e+00	2.091377846953498931e+00	6.700000000000000000e+01
9.273600002734099235e+02	-1.016022673259602271e+00	1.969071586184121259e+00	2.041905404453567385e+00	8.300000000000000000e+01
9.282000002736481292e+02	-9.371341075537316101e-01	1.944301508912204213e+00	1.990992324164988503e+00	7.000000000000000000e+01
9.290400002739005458e+02	-9.776543533935360131e-01	1.909314609946113350e+00	2.039571977049424945e+00	8.000000000000000000e+01
9.298800002741529624e+02	-9.487894352258461339e-01	1.964911461695109551e+00	2.009592267722503323e+00	9.300000000000000000e+01
9.307200002743911682e+02	-9.297826318291111392e-01	1.900958635424327525e+00	1.960343022626446441e+00	8.100000000000000000e+01
9.315600002746435848e+02	-9.406339432033448134e-01	1.916772308867507491e+00	2.040525638684162146e+00	9.500000000000000000e+01
9.324000002748960014e+02	-9.505630005888221490e-01	1.862202374697911722e+00	1.960890870799593344e+00	8.100000000000000000e+01
9.332400002751342072e+02	-9.712487791958430705e-01	1.977298868691114819e+00	1.870363313299524322e+00	8.400000000000000000e+01
9.340800002753866238e+02	-9.819818528792012557e-01	1.952895720440112726e+00	2.000058953203330603e+00	8.800000000000000000e+01
9.349200002756390404e+02	-9.531405822496861191e-01	1.877074891881029828e+00	1.959490814357106814e+00	8.500000000000000000e+01
9.357600002758772462e+02	-9.534716477841111981e-01	1.962388207568412923e+00	1.978983547530118514e+00	8.600000000000000000e+01
9.366000002761296628e+02	-1.024677672230932757e+00	1.916734164927925477e+00	2.098171920606942464e+00	9.200000000000000000e+01
9.374400002763820794e+02	-9.553398032997773015e-01	1.941563801451374971e+00	2.067969013876144402e+00	8.300000000000000000e+01
9.382800002766202851e+02	-9.664275900557370846e-01	1.895893080219023474e+00	1.857644363106873087e+00	6.800000000000000000e+01
9.391200002768727018e+02	-8.960965245213170505e-01	1.861356503233146498e+00	1.976650120125979626e+00	6.100000000000000000e+01
9.399600002771251184e+02	-9.767586555901583978e-01	1.886069389613574288e+00	1.946244306664391743e+00	8.300000000000000000e+01
9.408000002773633241e+02	-9.673025489681403855e-01	1.871115847831200441e+00	1.936244306664390180e+00	6.700000000000000000e+01
9.416400002776157407e+02	-9.470424260482346313e-01	1.906829449723220549e+00	1.856629829452899116e+00	8.600000000000000000e+01
9.424800002778681574e+02	-9.270424260482403866e-01	1.921425585960628624e+00	1.966345760029788892e+00	9.000000000000000000e+01
9.433200002781063631e+02	-9.076809095789126758e-01	1.907172545036369016e+00	1.846183434645150001e+00	7.900000000000000000e+01
9.441600002783587797e+02	-9.082011554187108260e-01	1.912419146356313604e+00	1.866406632049027792e+00	8.100000000000000000e+01
9.450000002786111963e+02	-9.385085734149676284e-01	1.898166105432048667e+00	1.946183434645151422e+00	1.020000000000000000e+02
9.458400002788494021e+02	-9.483430406477530994e-01	1.883462742527575173e+00	1.936467504068266621e+00	9.200000000000000000e+01
9.466800002791018187e+02	-9.279883275751554805e-01	1.899042915684717059e+00	1.796000818587437209e+00	1.000000000000000000e+02
9.475200002793542353e+02	-9.388396389493891547e-01	1.854005980943041365e+00	1.984276111375681495e+00	9.100000000000000000e+01
9.483600002795924411e+02	-9.293125897128451385e-01	1.849402689589723536e+00	1.963606519164057929e+00	9.800000000000000000e+01
9.492000002798448577e+02	-9.399510732435221172e-01	1.854832755420128265e+00	1.944093495317964937e+00	9.100000000000000000e+01
9.500400002800972743e+02	-9.504003764688064848e-01	1.840062678148209230e+00	1.863931169933330523e+00	1.000000000000000000e+02
9.508800002803354801e+02	-9.303767289306392740e-01	1.815676208489074739e+00	1.783139833683229369e+00	6.700000000000000000e+01
9.517200002805878967e+02	-9.200456633962126318e-01	1.821223024462492290e+00	1.882571694837004372e+00	9.200000000000000000e+01
9.525600002808403133e+02	-9.598328355526533073e-01	1.836919947762652328e+00	2.032693438875483594e+00	8.700000000000000000e+01
9.534000002810785190e+02	-9.390997618692917825e-01	1.842466763736069879e+00	2.093302159067864210e+00	1.070000000000000000e+02
9.542400002813309356e+02	-9.292179995601550502e-01	1.807446507586259798e+00	1.943444193779422235e+00	9.100000000000000000e+01
9.550800002815691414e+02	-9.383903357240992449e-01	1.813426966948034291e+00	2.002267334740810867e+00	9.200000000000000000e+01
9.559200002818215580e+02	-9.288396389493893679e-01	1.798723604043559021e+00	1.861049894356042955e+00	1.100000000000000000e+02
9.567600002820739746e+02	-9.485322209531368287e-01	1.844020241139082472e+00	1.821009313009883002e+00	1.030000000000000000e+02
9.576000002823121804e+02	-9.771370162009276328e-01	1.819400271193904572e+00	1.970481755509819521e+00	8.700000000000000000e+01
9.584400002825645970e+02	-9.360728769831432317e-01	1.774596836738268735e+00	2.029609256567400877e+00	1.280000000000000000e+02
9.592800002828170136e+02	-9.351979180707417072e-01	1.789159615791961144e+00	2.028858501663460601e+00	1.070000000000000000e+02
9.601200002830552194e+02	-9.451269754562190428e-01	1.775056682194435353e+00	2.027945421374884205e+00	1.150000000000000000e+02
9.609600002833076360e+02	-9.446067296164137872e-01	1.770169854779499730e+00	1.857356991855576567e+00	1.080000000000000000e+02
9.618000002835600526e+02	-9.444411968492012477e-01	1.685683313569201758e+00	2.006362748874684243e+00	6.900000000000000000e+01
9.626400002837982584e+02	-9.541101313147812846e-01	1.740979950664724996e+00	2.075632284643821990e+00	8.000000000000000000e+01
9.634800002840506750e+02	-9.142047214674722255e-01	1.706276587760248376e+00	1.855713447336139410e+00	7.700000000000000000e+01
9.643200002843030916e+02	-9.344175493110338238e-01	1.751006152732539789e+00	1.855855482047697791e+00	7.800000000000000000e+01
9.651600002845412973e+02	-9.142520165438163815e-01	1.737103362237334636e+00	1.906078679451567837e+00	9.200000000000000000e+01
9.660000002847937139e+02	-9.442520165438210711e-01	1.742016391720081714e+00	1.846951178393986481e+00	9.300000000000000000e+01
9.668400002850461306e+02	-9.037081231658365965e-01	1.767329707407466088e+00	1.817012050413227442e+00	7.700000000000000000e+01
9.676800002852843363e+02	-9.440155411620896331e-01	1.801375450113498644e+00	1.865591703297662107e+00	9.200000000000000000e+01
9.685200002855367529e+02	-9.242993116201638770e-01	1.786421908331124797e+00	1.854881529739881074e+00	7.900000000000000000e+01
9.693600002857891695e+02	-9.139209510093966315e-01	1.791101437527837348e+00	1.835348215220708568e+00	9.000000000000000000e+01
9.702000002860273753e+02	-9.228568117916093883e-01	1.766281324480335257e+00	1.844942401759118056e+00	1.070000000000000000e+02
9.710400002862797919e+02	-9.021473856464155006e-01	1.701594640167721550e+00	1.834009030797462358e+00	1.100000000000000000e+02
9.718800002865322085e+02	-8.629986970206466879e-01	1.716991348814403295e+00	1.923359729258919515e+00	7.800000000000000000e+01
9.727200002867704143e+02	-9.726439839480551797e-01	1.732955129584318854e+00	1.943704670701270842e+00	7.100000000000000000e+01
9.735600002870228309e+02	-9.019345578028588051e-01	1.688635374292623226e+00	1.833907577432064784e+00	7.400000000000000000e+01
9.744000002872752475e+02	-8.509650087377682581e-01	1.664732583797418286e+00	1.843339438585839929e+00	1.130000000000000000e+02
9.752400002875134533e+02	-9.303265252070946900e-01	1.691096650771971355e+00	1.902649555701140471e+00	8.200000000000000000e+01
9.760800002877658699e+02	-9.198772219818085460e-01	1.696676823929109901e+00	1.851695894066404335e+00	7.600000000000000000e+01
9.769200002880182865e+02	-9.092387384511315673e-01	1.722323711453686457e+00	1.721553859354846949e+00	8.700000000000000000e+01
9.777600002882564922e+02	-9.172759927827698334e-01	1.748087349121290046e+00	1.761411824643291268e+00	9.400000000000000000e+01
9.786000002885089089e+02	-8.962118535649850060e-01	1.692816914093580039e+00	1.800377000316235154e+00	1.060000000000000000e+02
9.794400002887613255e+02	-9.351950094235430555e-01	1.727813336535621858e+00	1.900519035027791404e+00	8.700000000000000000e+01
9.802800002889995312e+02	-8.944382882020072145e-01	1.682442829956752206e+00	2.019991477527728563e+00	1.220000000000000000e+02
9.811200002892519478e+02	-8.934214440605678931e-01	1.667322502255778716e+00	1.968408805027527464e+00	9.300000000000000000e+01
9.819600002895043644e+02	-8.420498868465280395e-01	1.662168817371089347e+00	1.797313108681233729e+00	8.000000000000000000e+01
9.828000002897425702e+02	-8.718843540793166369e-01	1.667548847425910807e+00	1.776968167238884178e+00	6.800000000000000000e+01
9.836400002899949868e+02	-9.407019771706668365e-01	1.642945556072595181e+00	1.925933342911829271e+00	8.400000000000000000e+01
9.844800002902474034e+02	-9.205600919416241368e-01	1.598125443025095294e+00	2.044837646565536460e+00	8.700000000000000000e+01
9.853200002904856092e+02	-9.099689034873019722e-01	1.593355365753177821e+00	1.834431833103948861e+00	7.800000000000000000e+01
9.861600002907380258e+02	-8.785264036587445702e-01	1.639535968217275652e+00	1.833660787526927294e+00	8.400000000000000000e+01
9.870000002909904424e+02	-8.976750922845191383e-01	1.625449713211612135e+00	1.852666544546034189e+00	8.200000000000000000e+01
9.878400002912286482e+02	-8.969893136774995668e-01	1.650863100450154164e+00	1.782179568392125546e+00	9.600000000000000000e+01
9.886800002914810648e+02	-8.955231663107703355e-01	1.665842844300343017e+00	1.781996952334411688e+00	7.700000000000000000e+01
9.895200002917334814e+02	-8.749556253946160211e-01	1.631122802804004124e+00	1.841388232142028514e+00	1.110000000000000000e+02
9.903600002919716871e+02	-8.845063221693312272e-01	1.656152582429772480e+00	1.911388232142025245e+00	9.200000000000000000e+01
9.912000002922241038e+02	-8.528746420353918722e-01	1.700982218953217995e+00	1.791083872045833303e+00	8.200000000000000000e+01
9.920400002924765204e+02	-9.016449700503930131e-01	1.615294819129008630e+00	1.800231663776497015e+00	8.300000000000000000e+01
9.928800002927147261e+02	-8.800842325309741199e-01	1.620174491428040042e+00	1.839907013007225700e+00	1.010000000000000000e+02
9.937200002929671427e+02	-8.690200933131837502e-01	1.575387735564262925e+00	1.779440327526398136e+00	9.200000000000000000e+01
9.945600002932195594e+02	-8.470337001066496896e-01	1.550450872373744460e+00	1.888567828583978425e+00	8.600000000000000000e+01
9.954000002934577651e+02	-8.961823887324200655e-01	1.605280508897195091e+00	1.827817073680037652e+00	7.500000000000000000e+01
9.962400002937101817e+02	-8.455912002780934245e-01	1.520510431625281100e+00	1.827127190795332368e+00	7.600000000000000000e+01
9.970800002939625983e+02	-8.436993972242490258e-01	1.546457533803334172e+00	1.776924284064541837e+00	7.200000000000000000e+01
9.979200002942008041e+02	-9.016893564795420701e-01	1.601787528082580181e+00	1.825625680987453592e+00	9.000000000000000000e+01
9.987600002944532207e+02	-8.698448485020460197e-01	1.647217593912984057e+00	1.914083589833412091e+00	8.600000000000000000e+01
9.996000002947056373e+02	-8.581658732917585297e-01	1.633248089050340468e+00	1.852845858775564736e+00	8.700000000000000000e+01
1.000440000294943843e+03	-7.364868980814769373e-01	1.508411297410985341e+00	1.783069056179439116e+00	7.900000000000000000e+01
1.001280000295196260e+03	-8.850916933292687361e-01	1.573040790832113345e+00	1.923799520410300445e+00	8.300000000000000000e+01
1.002120000295448676e+03	-8.436728410388827371e-01	1.577686962845103125e+00	1.833738648391062043e+00	9.000000000000000000e+01
1.002960000295686882e+03	-8.124431690538873596e-01	1.603300493185962239e+00	1.832744405410169364e+00	8.500000000000000000e+01
1.003800000295939299e+03	-8.003858332328324110e-01	1.528530415914048035e+00	1.872419754640894496e+00	1.050000000000000000e+02
1.004640000296191715e+03	-8.490852186333128770e-01	1.504110589071185444e+00	1.832927021467883222e+00	8.100000000000000000e+01
1.005480000296429921e+03	-8.275244811138922074e-01	1.539924262514366760e+00	1.772521208006294202e+00	9.200000000000000000e+01
1.006320000296682338e+03	-8.649941945293786461e-01	1.516822044428433713e+00	1.700593594063741776e+00	9.400000000000000000e+01
1.007160000296934754e+03	-8.533152193190893797e-01	1.443002646892525220e+00	1.949112374928944291e+00	7.700000000000000000e+01
1.008000000297172960e+03	-8.515416539561115883e-01	1.518799641743846962e+00	1.838544236082713113e+00	8.400000000000000000e+01
1.008840000297425377e+03	-8.697917361313116658e-01	1.594029564471929561e+00	1.778402201371161340e+00	8.200000000000000000e+01
1.009680000297677793e+03	-8.577816953865990968e-01	1.580343595670907320e+00	1.906920982236357531e+00	6.900000000000000000e+01
1.010520000297915999e+03	-8.460081300236232948e-01	1.545823697276887287e+00	1.996799238197880300e+00	7.500000000000000000e+01
1.011360000298168416e+03	-8.037143188208428768e-01	1.531737442271221994e+00	1.817529702428741345e+00	9.200000000000000000e+01
1.012200000298420832e+03	-7.717752206906460799e-01	1.497250901060926509e+00	1.717631155794137499e+00	9.700000000000000000e+01
1.013040000298659038e+03	-8.604273110147850900e-01	1.472530859564590955e+00	1.828158713294206095e+00	6.500000000000000000e+01
1.013880000298911455e+03	-8.188902210335413656e-01	1.567610674965933981e+00	1.827489121082582102e+00	7.800000000000000000e+01
1.014720000299163871e+03	-8.274004261286371786e-01	1.483707884470733873e+00	1.916271680697814617e+00	1.010000000000000000e+02
1.015560000299402077e+03	-7.865254672162365068e-01	1.509855129751105807e+00	1.835318019063077344e+00	8.200000000000000000e+01
1.016400000299654494e+03	-7.458869836855619440e-01	1.465885624888461081e+00	1.945155693678442432e+00	7.600000000000000000e+01
1.017240000299906910e+03	-8.135458774064332488e-01	1.452316406230455215e+00	1.835622379159270068e+00	6.200000000000000000e+01
1.018080000300145116e+03	-7.610155908219162768e-01	1.448763866164306080e+00	1.765033949639965627e+00	8.200000000000000000e+01
1.018920000300397533e+03	-7.592656729971150043e-01	1.375361433424899360e+00	1.824404938774502938e+00	7.900000000000000000e+01
1.019760000300649949e+03	-7.176339928631723097e-01	1.431075035316915489e+00	1.803999125312913065e+00	7.800000000000000000e+01
1.020600000300888155e+03	-7.859313701147137010e-01	1.447455780883332821e+00	1.742619359543507329e+00	9.900000000000000000e+01
1.021440000301140572e+03	-7.347016981297169735e-01	1.503603026163707668e+00	1.810975815024070457e+00	8.400000000000000000e+01
1.022280000301392988e+03	-8.028335426140476017e-01	1.548449341279013680e+00	1.829494595889267217e+00	7.400000000000000000e+01
1.023120000301631194e+03	-8.002559609531854079e-01	1.523595871047801253e+00	1.858743840985326301e+00	9.500000000000000000e+01
1.023960000301883611e+03	-7.381276825176090739e-01	1.458425507571249113e+00	1.758398899542976679e+00	9.300000000000000000e+01
1.024800000302136141e+03	-8.157865762384819419e-01	1.473421930013291359e+00	1.988297446177579531e+00	9.600000000000000000e+01
1.025640000302374119e+03	-6.733745273448334956e-01	1.348435031047195309e+00	1.759007619735360350e+00	8.100000000000000000e+01
1.026480000302626649e+03	-7.602057572296452292e-01	1.423965168428761530e+00	1.679027910408438018e+00	8.100000000000000000e+01
1.027320000302879180e+03	-6.883848967903212213e-01	1.369445270034741924e+00	1.818053958100623646e+00	7.300000000000000000e+01
1.028160000303117158e+03	-7.366822740418577098e-01	1.424908693048861252e+00	1.757607563292875597e+00	7.700000000000000000e+01
1.029000000303369688e+03	-7.543175202245588906e-01	1.390222008736248682e+00	1.908053958100621728e+00	6.900000000000000000e+01
1.029840000303622219e+03	-7.416217008728285265e-01	1.396502682751503244e+00	1.887506109927477027e+00	7.800000000000000000e+01
1.030680000303860197e+03	-7.785238733721620008e-01	1.442116213092361932e+00	1.817384365888999653e+00	1.010000000000000000e+02
1.031520000304112727e+03	-7.558753490967795585e-01	1.427779779208801614e+00	1.807485819254395665e+00	9.500000000000000000e+01
1.032360000304365258e+03	-7.029194068251509719e-01	1.403493381100817672e+00	1.896978552427412978e+00	8.300000000000000000e+01
1.033200000304603236e+03	-7.296560465572721199e-01	1.459874126667239480e+00	1.805821984061882546e+00	8.800000000000000000e+01
1.034040000304855766e+03	-7.671730550491044909e-01	1.465621085742970564e+00	1.745233554542576115e+00	8.400000000000000000e+01
1.034880000305108297e+03	-7.039806373957429031e-01	1.370817651287337569e+00	1.653407393965425243e+00	8.300000000000000000e+01
1.035720000305346275e+03	-6.807645722042092729e-01	1.376431181628200662e+00	1.851845012138303659e+00	9.300000000000000000e+01
1.036560000305598805e+03	-7.286599413068088893e-01	1.341844568866740417e+00	1.812392860311453191e+00	9.400000000000000000e+01
1.037400000305851336e+03	-7.159641219550856306e-01	1.357274634697144933e+00	1.872088500215257412e+00	8.300000000000000000e+01
1.038240000306089314e+03	-7.125588764581642920e-01	1.362871486446145752e+00	1.841114547907439558e+00	8.100000000000000000e+01
1.039080000306341844e+03	-7.398630571064384043e-01	1.359068767502096264e+00	1.930079723580387707e+00	7.800000000000000000e+01
1.039920000306594375e+03	-6.465760493003909204e-01	1.355366120109215089e+00	1.799389840695685194e+00	7.200000000000000000e+01
1.040760000306832353e+03	-6.640930577922183886e-01	1.341196472144249086e+00	1.798902864541776836e+00	9.200000000000000000e+01
1.041600000307084883e+03	-7.715391236695285926e-01	1.376643216566510119e+00	1.888233272330156254e+00	7.400000000000000000e+01
1.042440000307337414e+03	-6.787250666269386556e-01	1.332323461274810938e+00	1.875920135599093541e+00	5.400000000000000000e+01
1.043280000307575392e+03	-7.260055997370393754e-01	1.407936991615674316e+00	1.974743276560484873e+00	8.100000000000000000e+01
1.044120000307827922e+03	-7.434516656143497215e-01	1.383517164772811725e+00	1.895717228868299742e+00	8.200000000000000000e+01
1.044960000308080453e+03	-6.609923216443522875e-01	1.358830480460197165e+00	1.746204205022207745e+00	9.600000000000000000e+01
1.045800000308318431e+03	-6.279890842963791187e-01	1.394093760371999835e+00	1.694925892618199370e+00	8.700000000000000000e+01
1.046640000308570961e+03	-6.751513797156150076e-01	1.309757326488442786e+00	1.743850486944987566e+00	8.300000000000000000e+01
1.047480000308823492e+03	-6.733305192762895075e-01	1.265354178237439342e+00	1.723830196271908477e+00	9.600000000000000000e+01
1.048320000309061470e+03	-6.209184703826409191e-01	1.290600779557387057e+00	1.843282348098760792e+00	7.600000000000000000e+01
1.049160000309314000e+03	-6.495469131686064657e-01	1.236497845959862119e+00	1.651963454348596372e+00	8.100000000000000000e+01
1.050000000309566531e+03	-7.176314625765840560e-01	1.272795198566976538e+00	1.670705432617669572e+00	7.500000000000000000e+01
1.050840000309804509e+03	-6.339660941597653476e-01	1.299276015684547758e+00	1.668940144059751773e+00	6.000000000000000000e+01
1.051680000310057039e+03	-6.515067501897675584e-01	1.255123046311446444e+00	1.697600959636506701e+00	9.300000000000000000e+01
1.052520000310309570e+03	-6.585508079181412455e-01	1.251553827653436812e+00	1.786748751367170485e+00	9.700000000000000000e+01
1.053360000310547548e+03	-6.366590048643008259e-01	1.317534287015220684e+00	1.795997996463229995e+00	8.200000000000000000e+01
1.054200000310800078e+03	-6.731355216765138039e-01	1.353498067785134040e+00	1.845774799059354265e+00	8.600000000000000000e+01
1.055040000311052609e+03	-5.901559318667164433e-01	1.298477811635319057e+00	1.785855961751673604e+00	7.400000000000000000e+01
1.055880000311290587e+03	-6.673182272859463637e-01	1.313707734363406487e+00	1.695855961751670193e+00	1.080000000000000000e+02
1.056720000311543117e+03	-6.153791291557553222e-01	1.288504013703134277e+00	1.716829914059488260e+00	8.400000000000000000e+01
1.057560000311795648e+03	-6.621867115023967187e-01	1.363900722349812966e+00	1.735997996463229498e+00	8.600000000000000000e+01
1.058400000312033626e+03	-6.391125315399008855e-01	1.339914538895312646e+00	1.804922590790017267e+00	9.100000000000000000e+01
1.059240000312286156e+03	-6.259674089628877169e-01	1.284927639929216880e+00	1.854557358674584933e+00	1.010000000000000000e+02
1.060080000312538687e+03	-6.223966306987627206e-01	1.291024849434013078e+00	1.784496486655346104e+00	8.200000000000000000e+01
1.060920000312776665e+03	-5.996298687325154475e-01	1.166655058366732334e+00	1.794273289251471226e+00	7.700000000000000000e+01
1.061760000313029195e+03	-6.362009756974238428e-01	1.263235947035465045e+00	1.803360208962896394e+00	6.400000000000000000e+01
1.062600000313281726e+03	-6.033632711166614371e-01	1.230217121908834699e+00	1.782325384635843335e+00	7.000000000000000000e+01
1.063440000313519704e+03	-5.494850748562818410e-01	1.246514474515944215e+00	1.801534048385745379e+00	1.060000000000000000e+02
1.064280000313772234e+03	-5.659615916685005743e-01	1.282661719796323041e+00	1.891960152520413274e+00	9.300000000000000000e+01
1.065120000314010440e+03	-5.625799937097557546e-01	1.269426072975509356e+00	1.811513757712665651e+00	8.600000000000000000e+01
1.065960000314262743e+03	-6.579450762278398201e-01	1.326190426154706614e+00	1.900844165501041516e+00	1.010000000000000000e+02
1.066800000314515273e+03	-5.346817159599588365e-01	1.222421064394378476e+00	1.770844165501040735e+00	9.300000000000000000e+01
1.067640000314753479e+03	-5.019858966082342278e-01	1.238168023470114676e+00	1.791676083097300420e+00	8.300000000000000000e+01
1.068480000315005782e+03	-6.487698314167005265e-01	1.313914982545854926e+00	1.970620968097167136e+00	8.700000000000000000e+01
1.069320000315258312e+03	-5.151754056143982297e-01	1.279728655989032404e+00	1.790154282616340353e+00	1.040000000000000000e+02
1.070160000315496518e+03	-5.322904059572888258e-01	1.225759151126393220e+00	1.800397770693292543e+00	9.700000000000000000e+01
1.071000000315748821e+03	-5.399492996781560805e-01	1.201322645691671909e+00	1.740823874827960083e+00	1.020000000000000000e+02
1.071840000316001351e+03	-5.559765132650831276e-01	1.157903534360402276e+00	1.720722421462562934e+00	9.700000000000000000e+01
1.072680000316239557e+03	-6.325949153063419317e-01	1.184317637110536836e+00	1.649789050500906740e+00	8.700000000000000000e+01
1.073520000316491860e+03	-5.893788501148105041e-01	1.200781775636244220e+00	1.738368703385345881e+00	1.170000000000000000e+02
1.074360000316744390e+03	-5.257844243125102679e-01	1.227746271917755649e+00	1.847415041750609888e+00	9.000000000000000000e+01
1.075200000316982596e+03	-5.717643428230889668e-01	1.244243767627185804e+00	1.716826612231304949e+00	9.700000000000000000e+01
1.076040000317234899e+03	-5.783590973261745205e-01	1.289940690927348754e+00	1.806928065596702382e+00	9.700000000000000000e+01
1.076880000317487429e+03	-5.443863109130990807e-01	1.286705044106536633e+00	1.957617948481404468e+00	1.080000000000000000e+02
1.077720000317725635e+03	-5.305317621908933745e-01	1.253085789672951478e+00	1.777313588385212029e+00	1.200000000000000000e+02
1.078560000317977938e+03	-5.261096725525398199e-01	1.209316427912625613e+00	1.785487427808060801e+00	8.700000000000000000e+01
1.079400000318230468e+03	-5.225625418265842370e-01	1.225747209254617331e+00	1.654026499346336720e+00	9.700000000000000000e+01
1.080240000318468674e+03	-4.898903700130290417e-01	1.122528241025666063e+00	1.803356907134716636e+00	8.800000000000000000e+01
1.081080000318720977e+03	-5.365324195924561224e-01	1.198658807714187091e+00	1.862849640307725707e+00	1.030000000000000000e+02
1.081920000318973507e+03	-4.641913133133250824e-01	1.175156303423616322e+00	1.732038013384546105e+00	9.300000000000000000e+01
1.082760000319211713e+03	-4.011171333508301018e-01	1.232120799705123559e+00	1.990942317038252085e+00	6.600000000000000000e+01
1.083600000319464016e+03	-4.382084861555455291e-01	1.219769118252882478e+00	1.780435050211268688e+00	7.200000000000000000e+01
1.084440000319716546e+03	-4.452052488075732839e-01	1.166199899594875689e+00	1.769440807230372670e+00	9.700000000000000000e+01
1.085280000319954752e+03	-4.822729540741175214e-01	1.173030967141505343e+00	1.868771215018750098e+00	7.600000000000000000e+01
1.086120000320207055e+03	-4.180873398174860256e-01	1.170195606525332721e+00	1.647959588095570638e+00	1.160000000000000000e+02
1.086960000320459585e+03	-5.145638566297048300e-01	1.257276852949857471e+00	1.796904473095437993e+00	8.500000000000000000e+01
1.087800000320697791e+03	-4.513477914381738287e-01	1.143474134005813880e+00	1.666153718191496935e+00	9.400000000000000000e+01
1.088640000320950094e+03	-4.970202919525057439e-01	1.250138415633843536e+00	1.865382672614478210e+00	7.600000000000000000e+01
1.089480000321202624e+03	-4.830711530776081730e-01	1.276185589363063144e+00	1.884185522902788179e+00	8.800000000000000000e+01
1.090320000321440830e+03	-5.184598831338647074e-01	1.242366191827155575e+00	1.943982616171993527e+00	8.800000000000000000e+01
1.091160000321693133e+03	-4.637067279610853632e-01	1.189213937965647006e+00	1.774510173672060986e+00	9.600000000000000000e+01
1.092000000321945663e+03	-4.394738186281124115e-01	1.115227754511140645e+00	1.753698546748877263e+00	9.700000000000000000e+01
1.092840000322183869e+03	-4.445787782262904386e-01	1.151992107690334777e+00	1.723069535883416492e+00	1.080000000000000000e+02
1.093680000322436172e+03	-4.405114016605313765e-01	1.168406210440465998e+00	1.773049245210337688e+00	1.070000000000000000e+02
1.094520000322688702e+03	-4.364913201711129176e-01	1.105203920803377926e+00	1.802440525017953377e+00	9.800000000000000000e+01
1.095360000322926908e+03	-3.918327551510216722e-01	1.182802203575562316e+00	1.771608607421697457e+00	1.020000000000000000e+02
1.096200000323179211e+03	-4.189241079557373126e-01	1.179199627733831690e+00	1.770918724536990396e+00	9.500000000000000000e+01
1.097040000323431741e+03	-4.739581249393989282e-01	1.216347588525792389e+00	1.749173726652156091e+00	8.200000000000000000e+01
1.097880000323669947e+03	-4.090394369994143631e-01	1.163412156358464955e+00	1.767915704921229292e+00	9.800000000000000000e+01
1.098720000323922250e+03	-4.442862818266277714e-01	1.150660188701591480e+00	1.867124368671127854e+00	7.900000000000000000e+01
1.099560000324174780e+03	-3.995094791156752478e-01	1.087641363574956443e+00	1.766292451074869874e+00	9.800000000000000000e+01
1.100400000324412986e+03	-4.148509140955880525e-01	1.173855323222774416e+00	1.836170707036393068e+00	9.900000000000000000e+01
1.101240000324665289e+03	-4.605234146099217440e-01	1.230035925686866705e+00	1.785866346940199634e+00	9.500000000000000000e+01
1.102080000324917819e+03	-4.163850954296357543e-01	1.215782884762607097e+00	1.674973557324703322e+00	7.000000000000000000e+01
1.102920000325156025e+03	-4.419630057912815602e-01	1.172513880758074833e+00	1.764608325209271911e+00	7.800000000000000000e+01
1.103760000325408328e+03	-3.877537439964822141e-01	1.128494340119853945e+00	1.664790941266986124e+00	1.130000000000000000e+02
1.104600000325660858e+03	-4.537573100452405583e-01	1.105058550196723388e+00	1.944222802420766172e+00	7.000000000000000000e+01
1.105440000325899064e+03	-4.305175973155321856e-01	1.121822903375914393e+00	1.743451756843741762e+00	7.200000000000000000e+01
1.106280000326151367e+03	-4.256698519900581346e-01	1.149421186148098073e+00	1.813593791555300427e+00	8.500000000000000000e+01
1.107120000326403897e+03	-3.620044835732336708e-01	1.076035432000550074e+00	1.763451756843744889e+00	9.000000000000000000e+01
1.107960000326642103e+03	-3.583391151564150334e-01	1.123099999833215179e+00	1.883005362035996555e+00	1.000000000000000000e+02
1.108800000326894406e+03	-4.057142384192076179e-01	1.180564853870521347e+00	1.782883617997518044e+00	1.050000000000000000e+02
1.109640000327146936e+03	-3.319069847733491230e-01	1.157546028743883681e+00	1.692640129920564007e+00	1.100000000000000000e+02
1.110480000327385142e+03	-3.989273949635432359e-01	1.193843381351001653e+00	1.951686468285826592e+00	1.030000000000000000e+02
1.111320000327637445e+03	-3.249073134741298219e-01	1.160574377346467401e+00	1.961605305593510096e+00	9.200000000000000000e+01
1.112160000327889975e+03	-3.110054696755781833e-01	1.108372803220971647e+00	1.631787921651223883e+00	9.300000000000000000e+01
1.113000000328128181e+03	-3.476948143313549622e-01	1.125353978094336682e+00	1.761361817516554851e+00	1.080000000000000000e+02
1.113840000328380484e+03	-3.340767409908789176e-01	1.062468581702583847e+00	1.810773387997251405e+00	8.400000000000000000e+01
1.114680000328633014e+03	-3.304823151885791788e-01	1.129850042780590869e+00	1.850509609247218634e+00	1.040000000000000000e+02
1.115520000328871220e+03	-3.361075206265624615e-01	1.107381611185331849e+00	1.771219782805001586e+00	8.600000000000000000e+01
1.116360000329123523e+03	-3.130569882022395944e-01	1.104312750283117595e+00	1.750124086458708206e+00	8.700000000000000000e+01
1.117200000329376053e+03	-3.088240788692679928e-01	1.051727568544846392e+00	1.758581995304668411e+00	9.500000000000000000e+01
1.118040000329614259e+03	-2.538344483147572106e-01	1.019826209072821399e+00	1.758663157996984694e+00	8.300000000000000000e+01
1.118880000329866562e+03	-3.592468259091869953e-01	1.177341098885705151e+00	1.768703739343145287e+00	1.120000000000000000e+02
1.119720000330119092e+03	-4.249193264235220369e-01	1.104489059677669971e+00	1.788602285977747286e+00	8.200000000000000000e+01
1.120560000330357298e+03	-2.606864170905485167e-01	1.041953913714975144e+00	1.749068971458573429e+00	8.700000000000000000e+01
1.121400000330609600e+03	-3.570446962119007139e-01	1.188951767180201458e+00	1.868724030016224447e+00	1.100000000000000000e+02
1.122240000330862131e+03	-2.523624836536377813e-01	1.095899584869849619e+00	1.738683448670064635e+00	1.030000000000000000e+02
1.123080000331100337e+03	-2.981295743206686666e-01	1.083080902845534155e+00	1.778622576650827014e+00	8.900000000000000000e+01
1.123920000331352639e+03	-2.534473617624026787e-01	1.059978684759602885e+00	1.737486298958373254e+00	8.900000000000000000e+01
1.124760000331605170e+03	-2.890252721240429423e-01	1.067443538796908342e+00	1.766694962708276861e+00	9.500000000000000000e+01
1.125600000331843376e+03	-2.956909692416438418e-01	1.104374677894693235e+00	1.745842754438935884e+00	8.900000000000000000e+01
1.126440000332095678e+03	-3.006067485344399159e-01	1.101439245727361183e+00	1.824970255496520366e+00	1.010000000000000000e+02
1.127280000332348209e+03	-2.162083064342574801e-01	1.028420420600729912e+00	1.744320953957977594e+00	1.060000000000000000e+02
1.128120000332586415e+03	-2.620936347921478671e-01	1.115551702800832601e+00	1.744036884534862608e+00	9.400000000000000000e+01
1.128960000332838717e+03	-3.179080205355209188e-01	1.173283414307897843e+00	1.733164385592443679e+00	9.600000000000000000e+01
1.129800000333091248e+03	-2.435095784353347170e-01	1.040698232569619464e+00	1.732799153477014187e+00	9.100000000000000000e+01
1.130640000333329453e+03	-2.388273658770749819e-01	1.117696086034849046e+00	1.823326710977081433e+00	1.030000000000000000e+02
1.131480000333581756e+03	-2.342870385478512674e-01	1.185644619236091657e+00	1.722819444150092139e+00	9.800000000000000000e+01
1.132320000333834287e+03	-2.087535146153598475e-01	1.142892651579209939e+00	1.742596246746218824e+00	1.080000000000000000e+02
1.133160000334072492e+03	-2.243550725151717273e-01	1.160257434065357529e+00	1.732413630688505179e+00	1.150000000000000000e+02
1.134000000334324795e+03	-2.392944993461476599e-01	1.108339396001477795e+00	1.670972992899862675e+00	8.100000000000000000e+01
1.134840000334577326e+03	-2.741629835625953859e-01	1.206021071732955363e+00	1.718477240111086601e+00	1.030000000000000000e+02
1.135680000334815531e+03	-2.291497054699132008e-01	1.103752783240015134e+00	1.727401834437873873e+00	1.010000000000000000e+02
1.136520000335067834e+03	-1.948222059842432685e-01	1.031401101787778884e+00	1.747036602322443954e+00	1.030000000000000000e+02
1.137360000335320365e+03	-1.597379852770401953e-01	1.039783278377374387e+00	1.795575673860719590e+00	8.700000000000000000e+01
1.138200000335558570e+03	-1.950321251806066414e-01	1.087998669048371170e+00	1.763810385302804207e+00	1.060000000000000000e+02
1.139040000335810873e+03	-1.605863880040789837e-01	1.026247416903085963e+00	1.791862480687173687e+00	9.600000000000000000e+01
1.139880000336063404e+03	-1.958095852931247549e-01	1.125013201105462102e+00	1.690158064148500117e+00	1.120000000000000000e+02
1.140720000336301609e+03	-2.311983153493777365e-01	1.122861662755536116e+00	1.950340680206215538e+00	8.900000000000000000e+01
1.141560000336553912e+03	-2.173201190890008405e-01	1.090143052282384062e+00	1.820462424244693622e+00	9.900000000000000000e+01
1.142400000336806443e+03	-1.832290949850712281e-01	1.108108264075482907e+00	1.839610215975353569e+00	1.140000000000000000e+02
1.143240000337044648e+03	-1.888543004230509581e-01	1.125890011358121612e+00	1.858271031552106933e+00	9.700000000000000000e+01
1.144080000337296951e+03	-1.945740960137314346e-01	1.113538329905884083e+00	1.738271031552107715e+00	1.040000000000000000e+02
1.144920000337549482e+03	-1.801283588372033506e-01	1.081536898882704989e+00	1.727804346071279085e+00	9.100000000000000000e+01
1.145760000337787687e+03	-1.555643839698070963e-01	1.019435396308361774e+00	1.976444870974953361e+00	1.100000000000000000e+02
1.146600000338039990e+03	-1.699835649609742205e-01	1.097617429795635147e+00	1.906363708282635017e+00	1.000000000000000000e+02
1.147440000338292521e+03	-1.856324179371284799e-01	1.045565962996876763e+00	1.867134753859657437e+00	1.130000000000000000e+02
1.148280000338530726e+03	-1.113049184514629530e-01	9.735812105655554660e-01	1.806810103090382924e+00	1.060000000000000000e+02
1.149120000338783029e+03	-1.566227058932057048e-01	1.031829958420271254e+00	1.926079638859524934e+00	1.000000000000000000e+02
1.149960000339035560e+03	-1.518222556440740334e-01	1.020645778398222348e+00	1.905146267897867673e+00	1.120000000000000000e+02
1.150800000339273765e+03	-1.462650841734109974e-01	1.028827811885497212e+00	1.954192606263131182e+00	9.800000000000000000e+01
1.151640000339526068e+03	-1.315119290006272479e-01	1.077059881148358045e+00	1.822549061743695020e+00	1.080000000000000000e+02
1.152480000339778599e+03	-1.167824213660235699e-01	1.105075128717029287e+00	1.810946098570417107e+00	9.100000000000000000e+01
1.153320000340016804e+03	-9.150902035343300156e-02	1.122756804448513890e+00	1.809647495493329927e+00	1.180000000000000000e+02
1.154160000340269107e+03	-1.859518488827749394e-01	1.070238337077675794e+00	1.989708367512568188e+00	1.120000000000000000e+02
1.155000000340521638e+03	-8.160070185893353312e-02	1.068086798727758691e+00	1.899769239531806875e+00	1.080000000000000000e+02
1.155840000340759843e+03	-9.680025160980676446e-02	1.095868546010397182e+00	1.729728658185647916e+00	1.090000000000000000e+02
1.156680000341012146e+03	-1.416687358262560537e-01	1.103833757803498017e+00	1.840073599627997325e+00	9.600000000000000000e+01
1.157520000341264677e+03	-1.362298020464578485e-01	1.051999112698913663e+00	1.879383716743296517e+00	1.130000000000000000e+02
1.158360000341502882e+03	-1.201287371978150276e-01	1.030464682247810515e+00	1.927902497608494414e+00	9.600000000000000000e+01
1.159200000341755185e+03	-1.050681640287844942e-01	1.058780144469963602e+00	1.717192324050710539e+00	9.900000000000000000e+01
1.160040000342007716e+03	-9.960558271080977022e-02	1.047629321631637467e+00	1.847192324050711321e+00	1.110000000000000000e+02
1.160880000342245921e+03	-2.459230461812822455e-02	1.016395105834005719e+00	1.716989417319915390e+00	1.000000000000000000e+02
1.161720000342498224e+03	-7.995738713621136640e-02	1.094977425525916814e+00	1.726279243762135707e+00	1.080000000000000000e+02
1.162560000342750754e+03	-1.048258713526593056e-01	1.123176137605053526e+00	1.896441569146773531e+00	1.090000000000000000e+02
1.163400000342988960e+03	-9.995447848901406473e-02	1.041725100113252367e+00	1.796806801262201603e+00	1.040000000000000000e+02
1.164240000343241263e+03	-4.550874131248683341e-02	1.110540920091199979e+00	1.716360406454452203e+00	1.030000000000000000e+02
1.165080000343493793e+03	-7.049546321980137975e-02	1.088823025129631361e+00	1.805812558281306934e+00	1.060000000000000000e+02
1.165920000343731999e+03	-5.491464421096736714e-02	1.097005058616913331e+00	1.684676280588853103e+00	1.090000000000000000e+02
1.166760000343984302e+03	-6.049255457260649393e-02	1.075720807043706984e+00	1.854716861935013839e+00	1.030000000000000000e+02
1.167600000344236832e+03	-6.663800585040391411e-02	1.084186376592597867e+00	1.944777733954250465e+00	1.120000000000000000e+02
1.168440000344475038e+03	-7.193214575396567056e-02	1.112885446427528180e+00	1.724777733954251602e+00	9.200000000000000000e+01
1.169280000344727341e+03	-7.751005611561190278e-02	1.101551159078741904e+00	1.734858896646569448e+00	9.700000000000000000e+01
1.170120000344965774e+03	-3.351362216436371000e-02	1.090433693424129658e+00	1.733966107031076120e+00	9.100000000000000000e+01
1.170960000345218077e+03	-5.894964729696816619e-02	1.059032691707905371e+00	1.703580584242564200e+00	9.000000000000000000e+01
1.171800000345470380e+03	-7.457485273495478850e-02	1.088665762686989780e+00	1.723986397704152296e+00	9.800000000000000000e+01
1.172640000345708813e+03	-9.774402485827948794e-03	1.087464904073081939e+00	1.824026979050310970e+00	9.900000000000000000e+01
1.173480000345961116e+03	3.497875268695160855e-02	1.016347438418470972e+00	1.724412501838823886e+00	1.030000000000000000e+02
1.174320000346213419e+03	3.467438522299914894e-04	1.045413437274318014e+00	1.862992154723258409e+00	1.110000000000000000e+02
1.175160000346451852e+03	2.498166133414869705e-02	1.153845649639492876e+00	1.801165994146106897e+00	1.020000000000000000e+02
1.176000000346704155e+03	9.096332976257670566e-03	1.092478005106984895e+00	1.720577564626802669e+00	1.080000000000000000e+02
1.176840000346956458e+03	4.377854553451676622e-02	1.090643360002401252e+00	1.810131169819054975e+00	1.030000000000000000e+02
1.177680000347194891e+03	4.921747931431852408e-02	1.099859466184987866e+00	1.709887681742097598e+00	1.010000000000000000e+02
1.178520000347447194e+03	-2.626584089463257499e-02	1.089158965326875617e+00	1.819116636165079015e+00	1.120000000000000000e+02
1.179360000347699497e+03	8.900756011795429856e-02	9.984751430606202405e-01	1.788183265203420191e+00	1.190000000000000000e+02
1.180200000347937930e+03	-1.567174379311353505e-02	1.088041499672263157e+00	1.808690532030409415e+00	1.110000000000000000e+02
1.181040000348190233e+03	-8.476460058126633612e-04	1.027174212895554106e+00	1.709177508184316352e+00	1.030000000000000000e+02
1.181880000348442536e+03	-1.635461375293090214e-02	1.026857319650217093e+00	1.889157217511238329e+00	1.070000000000000000e+02
1.182720000348680969e+03	8.844583649619330856e-02	1.046373640486280010e+00	1.729278961549715277e+00	1.260000000000000000e+02
1.183560000348933272e+03	3.312804905445254633e-02	1.035806568363048186e+00	1.820212332511372821e+00	1.310000000000000000e+02
1.184400000349185575e+03	-2.118795772762638308e-03	1.025256174831673306e+00	1.889968844434418926e+00	1.200000000000000000e+02
1.185240000349424008e+03	1.152292510588104335e-02	1.074155387768922054e+00	1.729563030972826709e+00	1.340000000000000000e+02
1.186080000349676311e+03	3.674903104212035032e-02	1.084088673401481628e+00	1.789157217511236908e+00	8.800000000000000000e+01
1.186920000349928614e+03	5.053263714980893440e-02	1.103221386624770872e+00	1.718162974530343945e+00	1.200000000000000000e+02
1.187760000350167047e+03	3.358316957413087778e-02	1.091686956173662182e+00	1.727331056934083620e+00	1.050000000000000000e+02
1.188600000350419350e+03	1.736677568181654863e-02	1.070402704600454058e+00	1.716438267318588728e+00	1.150000000000000000e+02
1.189440000350671653e+03	-8.896913286841723334e-03	1.089268560353986004e+00	1.806012163183916996e+00	1.170000000000000000e+02
1.190280000350910086e+03	1.469751251545936555e-02	1.078467987944714324e+00	1.716275941933950833e+00	1.230000000000000000e+02
1.191120000351162389e+03	2.902501200112439506e-02	9.975673439842829282e-01	1.726478848664749322e+00	1.070000000000000000e+02
1.191960000351414692e+03	1.370722455938988560e-02	9.876507369435838513e-01	1.825951291164679802e+00	1.020000000000000000e+02
1.192800000351653125e+03	-3.171300401771048882e-03	1.056966914677328617e+00	1.804855594818386422e+00	1.060000000000000000e+02
1.193640000351905428e+03	2.103796139302716028e-02	1.016633342840135512e+00	1.713496119722062616e+00	1.100000000000000000e+02
1.194480000352157731e+03	1.453779704263702399e-02	1.056216378043639992e+00	1.712988852895074743e+00	1.180000000000000000e+02
1.195320000352396164e+03	4.858152607023136227e-02	1.125882806206444542e+00	1.932238097991135106e+00	9.500000000000000000e+01
1.196160000352648467e+03	4.094627988752996828e-02	1.085282376899483481e+00	1.742014900587259163e+00	1.060000000000000000e+02
1.197000000352900770e+03	1.409140246454576584e-02	1.094615233225093576e+00	1.833029434241232991e+00	1.060000000000000000e+02
1.197840000353139203e+03	2.749664796146156220e-02	1.083964768142552160e+00	1.713191759625869892e+00	9.600000000000000000e+01
1.198680000353391506e+03	2.870574658846436478e-04	1.063147517141423748e+00	1.802846818183517996e+00	1.050000000000000000e+02
1.199520000353643809e+03	4.359771281010793587e-02	1.022997409814687231e+00	1.832136644625739663e+00	1.120000000000000000e+02
1.200360000353882242e+03	2.626988462366242061e-02	1.061262836261258613e+00	1.711609087125671280e+00	1.150000000000000000e+02
1.201200000354134545e+03	3.922582689529185984e-02	1.070395549484549846e+00	1.761893156548785200e+00	1.230000000000000000e+02
1.202040000354386848e+03	4.149599055990194074e-02	1.080195406382230772e+00	1.721527924433354784e+00	1.040000000000000000e+02
1.202880000354625281e+03	5.319861330836239688e-02	1.039561619891557598e+00	1.850472809433219012e+00	9.300000000000000000e+01
1.203720000354877584e+03	2.565795727835684659e-02	9.993781553811036389e-01	1.710553972125540056e+00	1.020000000000000000e+02
1.204560000355129887e+03	6.830648155373708619e-02	1.039194690870642646e+00	1.802014900587259660e+00	9.800000000000000000e+01
1.205400000355368320e+03	-1.958888754886345396e-02	9.984107970532303256e-01	1.842907690202755688e+00	1.060000000000000000e+02
1.206240000355620623e+03	4.365082518084406615e-02	9.886276187474027921e-01	1.703739607799015232e+00	1.110000000000000000e+02
1.207080000355872926e+03	6.542439054382143127e-02	1.087827046338135872e+00	1.824145421260604749e+00	1.100000000000000000e+02
1.207920000356111359e+03	7.764725913209069574e-02	1.017243295623035948e+00	1.884388909337561202e+00	1.070000000000000000e+02
1.208760000356363662e+03	1.996471787304798795e-02	1.086209222927726259e+00	1.704754141452989202e+00	1.250000000000000000e+02
1.209600000356615965e+03	1.244770938121675385e-02	1.135558757845190669e+00	1.653942514529811447e+00	1.120000000000000000e+02
1.210440000356854398e+03	3.493070088938665663e-02	1.044991685721958774e+00	1.713516410395140355e+00	1.320000000000000000e+02
1.211280000357106701e+03	4.710627440130288335e-02	1.054558042333601620e+00	1.793658445106698807e+00	1.050000000000000000e+02
1.212120000357359004e+03	-1.076544716312177741e-02	1.053907577251070649e+00	1.793171468952788672e+00	1.080000000000000000e+02
1.212960000357597437e+03	1.930372188601481298e-03	1.053590684005733635e+00	1.732826527510438197e+00	1.140000000000000000e+02
1.213800000357849740e+03	5.391676539514023148e-02	1.033390540903415200e+00	1.603029434241232565e+00	1.340000000000000000e+02
1.214640000358102043e+03	5.571397829628921272e-02	1.033273790760393496e+00	1.782867108856597937e+00	1.150000000000000000e+02
1.215480000358340476e+03	4.791319934638238465e-02	1.053140362025516197e+00	1.722846818183517925e+00	1.020000000000000000e+02
1.216320000358592779e+03	1.831520749531989622e-02	1.052006217779045016e+00	1.793617863760538000e+00	1.260000000000000000e+02
1.217160000358845082e+03	-8.334811304475664429e-04	1.072539932718559186e+00	1.724652688087592978e+00	1.120000000000000000e+02
1.218000000359083515e+03	2.094008423252979867e-02	1.001939503411605870e+00	1.714794722799149795e+00	1.170000000000000000e+02
1.218840000359335818e+03	8.186233822127597648e-02	1.061239002553493904e+00	1.804165711933684690e+00	1.200000000000000000e+02
1.219680000359588121e+03	2.276094467185529879e-02	1.010738644797696040e+00	1.834084549241365991e+00	1.110000000000000000e+02
1.220520000359826554e+03	-6.576924259299232745e-03	1.039971429572142725e+00	1.803617863760539564e+00	1.050000000000000000e+02
1.221360000360078857e+03	-2.529995719795508080e-02	1.129204214346591684e+00	1.693435247702819169e+00	1.210000000000000000e+02
1.222200000360331160e+03	-1.480335889632122814e-02	1.088170141651279010e+00	1.723556991741299171e+00	1.100000000000000000e+02
1.223040000360569593e+03	3.616619016877109516e-02	1.037903284181521002e+00	1.714043967895207743e+00	1.220000000000000000e+02
1.223880000360821896e+03	-2.343180168228542470e-02	1.047152747547826834e+00	1.853658445106695751e+00	1.060000000000000000e+02
1.224720000361074199e+03	-2.225777235459247549e-03	1.066919247261791881e+00	1.774186002606764845e+00	1.200000000000000000e+02
1.225560000361312632e+03	6.715938677204214002e-02	9.564522466897162900e-01	1.665870128472359823e+00	9.600000000000000000e+01
1.226400000361564935e+03	4.841270629521154945e-02	9.272861762827115939e-01	1.556174488568556669e+00	1.090000000000000000e+02
1.227240000361817238e+03	-1.194200677738344041e-02	9.963521751385595593e-01	1.716275941933950833e+00	1.230000000000000000e+02
1.228080000362055671e+03	4.758504245915418096e-02	1.016218746403680484e+00	1.796377395299352031e+00	1.350000000000000000e+02
1.228920000362307974e+03	5.708844415752167833e-02	1.026085317668801622e+00	1.725951291164680157e+00	1.200000000000000000e+02
1.229760000362560277e+03	1.685196877578931662e-02	9.858351387909021213e-01	1.626235360587790169e+00	1.090000000000000000e+02
1.230600000362798710e+03	4.659184585588960203e-02	1.036135353444379348e+00	1.586844080780176469e+00	1.090000000000000000e+02
1.231440000363051013e+03	4.656819831771308316e-02	1.075735067239746101e+00	1.696478848664748185e+00	1.130000000000000000e+02
1.232280000363303316e+03	-2.293520338064958253e-02	1.185401495402548022e+00	1.885870128472364016e+00	7.300000000000000000e+01
1.233120000363541749e+03	2.701750154299986661e-02	1.035001209197909944e+00	1.715301989626137669e+00	1.070000000000000000e+02
1.233960000363794052e+03	7.372214615596561771e-03	1.064851101871171934e+00	1.725646931068487433e+00	9.700000000000000000e+01
1.234800000364046355e+03	-1.246225261718691968e-02	1.104167279604922669e+00	1.905017920203025739e+00	1.180000000000000000e+02
1.235640000364284788e+03	2.810528829895986291e-02	1.074117243829340040e+00	1.845058501549182495e+00	1.080000000000000000e+02
1.236480000364537091e+03	7.793975553175158666e-02	1.063716957624702530e+00	1.715200536260740094e+00	1.170000000000000000e+02
1.237320000364789394e+03	6.919307505492255927e-02	1.033833707767721322e+00	1.645099082895342235e+00	1.000000000000000000e+02
1.238160000365027827e+03	3.971332089472845439e-02	1.053950457910742600e+00	1.705261408279977076e+00	1.120000000000000000e+02
1.239000000365280130e+03	5.173371926066039350e-04	1.103867064951442600e+00	1.785707803087724699e+00	1.010000000000000000e+02
1.239840000365532433e+03	1.101393549424400931e-02	1.084083886645618833e+00	1.725484605683851314e+00	1.060000000000000000e+02
1.240680000365770866e+03	5.139229610501594436e-02	1.024717673136292362e+00	1.713739607799016795e+00	1.220000000000000000e+02
1.241520000366023169e+03	2.226725501741633195e-02	1.064901137646753426e+00	1.823070015587392234e+00	1.130000000000000000e+02
1.242360000366275472e+03	3.231455009376027476e-02	1.064717673136293286e+00	1.722765655491201642e+00	1.100000000000000000e+02
1.243200000366513905e+03	-2.683413853201344068e-02	1.024484172850257835e+00	1.872745364818120706e+00	1.020000000000000000e+02
1.244040000366766208e+03	3.323680408250950791e-02	1.065001209197911081e+00	1.713151178279709086e+00	1.070000000000000000e+02
1.244880000367018511e+03	4.352057454059021779e-02	9.646009229932772655e-01	1.713313503664345205e+00	1.060000000000000000e+02
1.245720000367256944e+03	5.349692700241170940e-02	1.103933779318881037e+00	1.662481586068087935e+00	1.160000000000000000e+02
1.246560000367509247e+03	2.432459083846971737e-02	1.044700994544434991e+00	1.722603330106563746e+00	1.200000000000000000e+02
1.247400000367761550e+03	5.370975484597195759e-02	9.937669934002819616e-01	1.702867108856596090e+00	1.220000000000000000e+02
1.248240000367999983e+03	6.406446791856978962e-02	1.023950457910741463e+00	1.712826527510438623e+00	1.180000000000000000e+02
1.249080000368252286e+03	-6.030122234125911973e-03	1.053900422135159332e+00	1.582278679337294491e+00	1.200000000000000000e+02
1.249920000368504589e+03	4.111762994911671854e-03	1.053416742971224451e+00	1.880898913567889963e+00	1.070000000000000000e+02
1.250760000368743022e+03	6.415905807125987792e-02	9.533667071956433148e-01	1.579985833279311080e+00	9.900000000000000000e+01
1.251600000368995325e+03	-4.634917481913802817e-03	1.103066492542167154e+00	1.770026414625469613e+00	9.500000000000000000e+01
1.252440000369247628e+03	-4.303851947492276508e-03	1.092816313664268790e+00	1.720716297510175963e+00	1.120000000000000000e+02
1.253280000369486061e+03	-3.949138874896007678e-03	1.032832992256128790e+00	1.850432228087059983e+00	1.040000000000000000e+02
1.254120000369738364e+03	6.098156201446158775e-03	1.042365991684052418e+00	1.720269902702424858e+00	8.200000000000000000e+01
1.254960000369990667e+03	-2.328700780605075238e-02	1.091765562377100096e+00	1.780188740010105519e+00	1.190000000000000000e+02
1.255800000370229100e+03	2.624004143049063487e-02	1.061315240396881521e+00	1.799295950394608212e+00	1.120000000000000000e+02
1.256640000370481403e+03	3.661840204125432763e-02	1.040497989395751333e+00	1.708464032798353571e+00	1.040000000000000000e+02
1.257480000370733705e+03	-2.837704580764821571e-03	1.060431275028310694e+00	1.948788683567622471e+00	9.600000000000000000e+01
1.258320000370972139e+03	-3.319241765335867456e-02	1.100531346579472824e+00	1.829904670586993021e+00	8.300000000000000000e+01
1.259160000371224442e+03	6.902172499330561095e-03	1.010581382355054458e+00	1.710148158663947981e+00	1.140000000000000000e+02
1.260000000371476744e+03	-3.121475038840415550e-03	1.040864918416666285e+00	1.809498857125403148e+00	1.050000000000000000e+02
1.260840000371715178e+03	3.671299219394974500e-02	1.050381239252732968e+00	1.648808974240703051e+00	9.600000000000000000e+01
1.261680000371967481e+03	-3.381597958743043364e-03	1.020681453906211900e+00	1.808991590298417051e+00	1.250000000000000000e+02
1.262520000372219783e+03	-3.418561425662858255e-02	1.130297846293434105e+00	1.829072752990734685e+00	9.700000000000000000e+01
1.263360000372458217e+03	-4.451667979104811934e-02	1.201081740110847562e+00	1.908545195490669144e+00	9.300000000000000000e+01
1.264200000372710520e+03	5.554262823467936983e-03	1.130798204049227706e+00	1.898646648856066932e+00	9.600000000000000000e+01
1.265040000372962822e+03	8.503401698366452877e-02	1.040948311375966995e+00	1.708484323471433086e+00	1.200000000000000000e+02
1.265880000373201256e+03	3.531778744173585949e-02	1.051165133070146140e+00	1.787916184625206739e+00	1.150000000000000000e+02
1.266720000373453558e+03	9.534143497991109939e-02	1.071215168845727206e+00	1.757023395009708722e+00	9.900000000000000000e+01
1.267560000373705861e+03	6.453741868203088927e-02	9.408482398248061429e-01	1.686658162894277169e+00	1.060000000000000000e+02
1.268400000373944295e+03	2.404082038039945246e-02	1.010848239824809980e+00	1.706719034913517064e+00	1.170000000000000000e+02
1.269240000374196597e+03	2.309491885347370044e-02	1.010998347151549126e+00	1.786069733374972657e+00	1.100000000000000000e+02
1.270080000374448900e+03	3.000328700780485747e-03	1.101148454478284577e+00	1.774994327701758579e+00	1.280000000000000000e+02
1.270920000374687334e+03	3.326045162068602679e-02	1.041882312520119314e+00	1.695095781067154306e+00	1.100000000000000000e+02
1.271760000374939636e+03	1.370975484596748117e-02	1.071965705479417608e+00	1.695440722509507836e+00	1.170000000000000000e+02
1.272600000375191939e+03	1.418270560943213354e-02	1.072599491970093410e+00	1.775298687797949526e+00	1.220000000000000000e+02
1.273440000375430373e+03	-2.496598301633667916e-02	1.212416027459633838e+00	1.795136362413316533e+00	1.020000000000000000e+02
1.274280000375682675e+03	6.527049236539461674e-02	1.032666206337529147e+00	1.784689967605569194e+00	1.070000000000000000e+02
1.275120000375934978e+03	2.522319728904776071e-02	1.122432706051492701e+00	1.692904388374573799e+00	1.080000000000000000e+02
1.275960000376173411e+03	5.388730056253621115e-03	1.061715526601517467e+00	1.922457993566826673e+00	1.170000000000000000e+02
1.276800000376425714e+03	-4.501327809268573787e-02	1.211115097294564791e+00	1.702559446932225384e+00	9.700000000000000000e+01
1.277640000376678017e+03	-4.422089638355330976e-03	1.031081740110847633e+00	1.803127585778449671e+00	1.090000000000000000e+02
1.278480000376916450e+03	-4.918687939991173153e-03	1.051565419274782087e+00	1.693411655201559896e+00	9.700000000000000000e+01
1.279320000377168753e+03	6.508131206001088742e-02	1.042065777030577678e+00	1.703431945874640974e+00	1.190000000000000000e+02
1.280160000377406959e+03	3.515225467452864905e-02	1.111965705479418531e+00	1.703289911163086146e+00	1.080000000000000000e+02
1.281000000377659489e+03	2.508131206000818736e-02	1.082466063235212772e+00	1.733411655201560819e+00	8.500000000000000000e+01
1.281840000377911792e+03	4.821189140100656800e-03	1.052799635072409146e+00	1.702762353663018757e+00	9.100000000000000000e+01
1.282680000378149998e+03	3.531778744174118856e-02	1.083099849725886799e+00	1.702478284239909101e+00	1.160000000000000000e+02
1.283520000378402528e+03	2.505766452183344484e-02	1.063400064379363741e+00	1.822681190970701692e+00	1.260000000000000000e+02
1.284360000378654831e+03	4.470295144924030240e-02	1.062966420991006800e+00	1.712944969720734179e+00	9.600000000000000000e+01
1.285200000378893037e+03	-3.925491336724817870e-03	1.112482741827072630e+00	1.692518865586063015e+00	1.180000000000000000e+02
1.286040000379145567e+03	-1.345254057326172870e-02	1.142649527745673410e+00	1.801484041259010738e+00	9.800000000000000000e+01
1.286880000379397870e+03	1.704405772836636856e-02	1.082449384643354051e+00	1.770976774432019951e+00	1.110000000000000000e+02
1.287720000379636076e+03	-3.026884886143221820e-03	1.031865633928260806e+00	1.870692705008908163e+00	1.080000000000000000e+02
1.288560000379888606e+03	8.787172156442402127e-02	1.042115812806155617e+00	1.720104275489607204e+00	9.300000000000000000e+01
1.289400000380140909e+03	5.777713141173279610e-02	9.717322051933798832e-01	1.819657880681855744e+00	9.100000000000000000e+01
1.290240000380379115e+03	-2.412048893649654246e-03	1.092449384643350285e+00	1.700307182220399227e+00	1.120000000000000000e+02
1.291080000380631645e+03	-2.104630897401094103e-03	9.828663494398490741e-01	1.740773867701227218e+00	9.900000000000000000e+01
1.291920000380883948e+03	2.746971341548487544e-02	1.052899706623568576e+00	1.871991308085998895e+00	9.800000000000000000e+01
1.292760000381122154e+03	2.789536910260359548e-02	1.032999778174726657e+00	1.752965260393814617e+00	1.100000000000000000e+02
1.293600000381374684e+03	2.746971341548665180e-02	1.052449384643352914e+00	1.732721772316859088e+00	9.800000000000000000e+01
1.294440000381626987e+03	-1.262487673720968928e-02	1.072149169989875972e+00	1.702884097701495847e+00	1.230000000000000000e+02
1.295280000381865193e+03	3.723323803374967156e-02	1.051982384071278531e+00	1.772904388374573870e+00	9.200000000000000000e+01
1.296120000382117723e+03	1.720959049558601350e-02	1.051181811662003085e+00	1.873107295105370440e+00	1.040000000000000000e+02
1.296960000382370026e+03	-1.279040950441689972e-02	1.110564703763191829e+00	1.862924679047653242e+00	1.000000000000000000e+02
1.297800000382608232e+03	7.067705266537771536e-03	1.080431275028313820e+00	1.702985551066893422e+00	1.180000000000000000e+02
1.298640000382860762e+03	-1.316877011518435836e-02	1.110064346007396452e+00	1.772721772316858235e+00	1.360000000000000000e+02
1.299480000383113065e+03	-5.276676196624663362e-02	1.140381239252732826e+00	1.772397121547585996e+00	1.130000000000000000e+02
1.300320000383351271e+03	2.680758234663649375e-02	1.019930917272517945e+00	1.812113052124475487e+00	1.030000000000000000e+02
1.301160000383603801e+03	4.671299219394953184e-02	1.050114381782975670e+00	1.891402878566692536e+00	1.230000000000000000e+02
1.302000000383856104e+03	4.557791036164360321e-02	9.997808099457774489e-01	1.691828982701361284e+00	1.190000000000000000e+02
1.302840000384094310e+03	1.519954975087145499e-02	1.049764131353921215e+00	1.802031889432155864e+00	1.070000000000000000e+02
1.303680000384346840e+03	3.486848421645127871e-02	1.050297846293434034e+00	1.870915902412784604e+00	1.180000000000000000e+02
1.304520000384599143e+03	1.458471375837255835e-02	1.100931632784108771e+00	1.589799915393413698e+00	1.270000000000000000e+02
1.305360000384837349e+03	4.382799253683700158e-02	1.020548025171329698e+00	1.779170904527951791e+00	1.260000000000000000e+02
1.306200000385089879e+03	5.486848421645262874e-02	1.031398633356184646e+00	1.859150613854870571e+00	1.190000000000000000e+02
1.307040000385342182e+03	2.465565637289479639e-02	1.101265204621304505e+00	1.829475264624141673e+00	1.040000000000000000e+02
1.307880000385580388e+03	1.373340238414222370e-02	1.050781525457368915e+00	1.709191195201029245e+00	1.130000000000000000e+02
1.308720000385832918e+03	5.328409915885856662e-02	1.131165133070144435e+00	1.698947707124075279e+00	1.380000000000000000e+02
1.309560000386085221e+03	-1.681049099383535861e-02	1.080781525457368275e+00	1.718440440297086980e+00	1.090000000000000000e+02
1.310400000386323427e+03	4.387528761318648662e-02	1.040864918416669838e+00	1.818217242893213736e+00	1.180000000000000000e+02
1.311240000386575957e+03	2.458471375837234518e-02	1.080814882641089270e+00	1.788988288470234167e+00	1.200000000000000000e+02
1.312080000386828260e+03	5.341434979911241498e-03	1.070297846293435384e+00	1.679637590008777437e+00	1.000000000000000000e+02
1.312920000387066466e+03	2.571979559068360288e-02	1.030798204049229838e+00	1.598967997797155149e+00	1.170000000000000000e+02
1.313760000387318996e+03	1.692582003750509045e-02	1.020598060946911190e+00	1.688298405585531015e+00	1.200000000000000000e+02
1.314600000387571299e+03	-6.241204889364837527e-02	1.050964989967827279e+00	1.867527360008512716e+00	1.120000000000000000e+02
1.315440000387809505e+03	-4.212827843557143126e-02	1.051181811662006638e+00	1.947872301450862764e+00	1.080000000000000000e+02
1.316280000388062035e+03	-3.167897521028351093e-02	1.140464632212031759e+00	1.718298405585532151e+00	8.500000000000000000e+01
1.317120000388314338e+03	1.959799185105737251e-02	1.080831561232949767e+00	1.818034626835498102e+00	1.170000000000000000e+02
1.317960000388552544e+03	1.973987708009516950e-02	1.070898275600386640e+00	1.918460730970167560e+00	9.600000000000000000e+01
1.318800000388805074e+03	3.011823769086596769e-02	1.111198490253864080e+00	1.678562184335561369e+00	9.900000000000000000e+01
1.319640000389057377e+03	2.035471307259761886e-02	1.050497989395751119e+00	1.768156370873974481e+00	1.020000000000000000e+02
1.320480000389295583e+03	1.016844141442874161e-03	1.120964989967827563e+00	1.687994045489338291e+00	1.230000000000000000e+02
1.321320000389548113e+03	-1.931422139298000218e-02	1.130614739538771119e+00	1.618257824239373477e+00	1.160000000000000000e+02
1.322160000389800416e+03	4.049659830163676588e-02	1.030114381782976096e+00	1.698420149624009667e+00	1.080000000000000000e+02
1.323000000390038622e+03	2.080401629788575235e-02	1.020731489681789839e+00	1.819049160489472072e+00	1.160000000000000000e+02
1.323840000390291152e+03	-8.462910018753433405e-03	1.041198490253863795e+00	1.699475264624142667e+00	1.030000000000000000e+02
1.324680000390543455e+03	-3.813184448432949125e-02	1.092099134214297607e+00	1.909556427316458027e+00	1.010000000000000000e+02
1.325520000390781661e+03	3.198639320653384743e-02	1.061949026887557324e+00	1.809312939239507756e+00	1.190000000000000000e+02
1.326360000391034191e+03	2.347618811143270534e-02	1.082315955908473626e+00	1.709333229912585850e+00	1.040000000000000000e+02
1.327200000391286494e+03	-2.704405772836970812e-02	1.122732920704970994e+00	1.849475264624141246e+00	7.900000000000000000e+01
1.328040000391524700e+03	6.262487673720862347e-02	1.142516099010791208e+00	1.679536136643379862e+00	8.400000000000000000e+01
1.328880000391777230e+03	2.506639046341518906e-03	1.081748883785241588e+00	1.749515845970300632e+00	9.100000000000000000e+01
1.329720000392029533e+03	3.234110627912833991e-02	1.071582097866642158e+00	1.699170904527951720e+00	8.000000000000000000e+01
1.330560000392267739e+03	2.210463089739889142e-02	1.101131775886427633e+00	1.798967997797154439e+00	1.000000000000000000e+02
1.331400000392520269e+03	2.459343969995586576e-03	1.090381239252733891e+00	1.719820206066492219e+00	1.000000000000000000e+02
1.332240000392772572e+03	3.172627028663121962e-02	1.020548025171333251e+00	1.700956483758943705e+00	1.040000000000000000e+02
1.333080000393010778e+03	3.184450797749782680e-02	1.041098418702706141e+00	1.731747820009044148e+00	1.030000000000000000e+02
1.333920000393263308e+03	3.196274566836265763e-02	1.001815598152679954e+00	1.772153633470631817e+00	8.900000000000000000e+01
1.334760000393515611e+03	1.087786755961772656e-03	1.052099134214298459e+00	1.851768110682122881e+00	1.000000000000000000e+02
1.335600000393753817e+03	1.049659830163562901e-02	1.092766277888690851e+00	1.821788401355203035e+00	9.400000000000000000e+01
1.336440000394006347e+03	3.992905738548380157e-02	1.012949742399150921e+00	1.701930436066758645e+00	9.600000000000000000e+01
1.337280000394258650e+03	1.950340169836373150e-02	1.023983815094462457e+00	1.751260843855135363e+00	9.600000000000000000e+01
1.338120000394496856e+03	1.929057385481058873e-02	1.044217315380500111e+00	1.700347763566558257e+00	8.700000000000000000e+01
1.338960000394749386e+03	-1.082766383605360261e-02	1.104384101299100251e+00	1.769089741835632168e+00	1.230000000000000000e+02
1.339800000395001689e+03	-9.459015269204229526e-04	1.154284029747937979e+00	1.908257824239372624e+00	1.000000000000000000e+02
1.340640000395239895e+03	2.966893446557605785e-02	1.034367422707234141e+00	1.708298405585532365e+00	1.060000000000000000e+02
1.341480000395492425e+03	3.881762309134906275e-02	1.064450815666534211e+00	1.768115789527815451e+00	1.140000000000000000e+02
1.342320000395744728e+03	2.848655755692419689e-02	1.074384101299099115e+00	1.708257824239373335e+00	1.040000000000000000e+02
1.343160000395982934e+03	-1.106413921778681697e-02	1.054584244401414850e+00	1.798521602989405110e+00	1.150000000000000000e+02
1.344000000396235464e+03	-6.066213106884177364e-02	1.044384101299097978e+00	1.868440440297089111e+00	1.150000000000000000e+02
1.344840000396487767e+03	3.950340169836508153e-02	1.014550887217696484e+00	1.708602765681723312e+00	1.140000000000000000e+02
1.345680000396725973e+03	2.933786893115986061e-02	1.034717673136295701e+00	1.828095498854734657e+00	1.010000000000000000e+02
1.346520000396978503e+03	-2.971622954192199018e-02	1.064984530606050583e+00	1.886736023758411207e+00	1.110000000000000000e+02
1.347360000397230806e+03	3.973987708009829589e-02	9.638337077677210374e-01	1.686736023758410141e+00	1.040000000000000000e+02
1.348200000397469012e+03	4.014188522903694434e-02	9.937336362165609671e-01	1.686593989046855313e+00	1.100000000000000000e+02
1.349040000397721542e+03	2.971622954192376653e-02	1.092899706623569500e+00	1.694727247123543279e+00	9.800000000000000000e+01
1.349880000397973845e+03	4.900680339673435526e-02	1.062115812806155191e+00	1.824788119142782605e+00	1.080000000000000000e+02
1.350720000398212051e+03	2.832102478971343373e-02	1.051398633356184220e+00	1.765904106162150100e+00	1.060000000000000000e+02
1.351560000398464581e+03	-1.158438505759029624e-02	1.091048382927128912e+00	1.696025850200628682e+00	1.180000000000000000e+02
1.352400000398716884e+03	-4.141885229037889360e-02	1.130231131925995669e+00	1.625396839335166987e+00	1.300000000000000000e+02
1.353240000398955090e+03	-3.078036875970546760e-02	1.109630702619041287e+00	1.765478002027483839e+00	1.060000000000000000e+02
1.354080000399207620e+03	3.985811477095957400e-02	1.078930201760927687e+00	1.816005559527550162e+00	1.180000000000000000e+02
1.354920000399459923e+03	4.256556871187200386e-04	9.489468803527874030e-01	1.735883815489073001e+00	1.090000000000000000e+02
1.355760000399698129e+03	4.156073751941846695e-02	1.017912807657479490e+00	1.766715733085330697e+00	1.310000000000000000e+02
1.356600000399950659e+03	3.217557351191935311e-02	1.027562557228419493e+00	1.696979511835365884e+00	1.170000000000000000e+02
1.357440000400202962e+03	2.383090118403075053e-02	1.077946164841195653e+00	1.786451954335300130e+00	1.190000000000000000e+02
1.358280000400441168e+03	-1.522319728904442115e-02	1.048162986535375651e+00	1.786593989046853181e+00	9.900000000000000000e+01
1.359120000400693698e+03	2.550987639431490095e-02	1.118296415270251032e+00	1.797304162604635991e+00	1.290000000000000000e+02
1.359960000400946001e+03	1.558081900883756532e-02	1.078463201188851528e+00	1.797811429431623864e+00	1.180000000000000000e+02
1.360800000401184207e+03	3.650307299758281943e-02	1.128446522596991741e+00	1.787507069335431353e+00	1.230000000000000000e+02
1.361640000401436737e+03	6.952376222875145118e-03	1.148629987107451456e+00	1.667304162604636986e+00	1.150000000000000000e+02
1.362480000401689040e+03	-1.302397623895323875e-02	1.128279736678393874e+00	1.767527360008511295e+00	1.250000000000000000e+02
1.363320000401927246e+03	1.699967129921731157e-02	1.098663344291169963e+00	1.817750557412386669e+00	1.070000000000000000e+02
1.364160000402179776e+03	5.763815482989542716e-02	9.781796651272323118e-01	1.697425906643113436e+00	1.270000000000000000e+02
1.365000000402432079e+03	4.811110559334963455e-02	1.038713380066752734e+00	1.696614279719934615e+00	1.230000000000000000e+02
1.365840000402670285e+03	2.811110559334828451e-02	1.009213737822543422e+00	1.545863524815992207e+00	1.010000000000000000e+02
1.366680000402922815e+03	2.844217112777513989e-02	1.049897560088798087e+00	1.685234513950527813e+00	1.140000000000000000e+02
1.367520000403175118e+03	7.874630211624378262e-03	1.030197774742273253e+00	1.715863524815992136e+00	1.120000000000000000e+02
1.368360000403413324e+03	2.666860576479557210e-02	1.060414596436451973e+00	1.916654861066092508e+00	1.110000000000000000e+02
1.369200000403665854e+03	1.591188454325731527e-02	1.110814882641088630e+00	1.716634570393013703e+00	1.370000000000000000e+02
1.370040000403918157e+03	2.574635177604633895e-02	1.060331203477156592e+00	1.676675151739171810e+00	1.060000000000000000e+02
1.370880000404156362e+03	3.489504040181756750e-02	1.049647381210901287e+00	1.696979511835365884e+00	1.020000000000000000e+02
1.371720000404408893e+03	2.428020440931888402e-02	1.039180380638825341e+00	1.717689685393148480e+00	9.800000000000000000e+01
1.372560000404661196e+03	-3.519954975087280502e-02	1.139363845149283350e+00	1.877791138758546197e+00	1.320000000000000000e+02
1.373400000404899401e+03	7.515516332172111902e-02	1.028896844577207759e+00	1.697020093181524913e+00	9.800000000000000000e+01
1.374240000405151932e+03	5.558081900883671267e-02	1.048513236964431883e+00	1.735741780777516396e+00	1.210000000000000000e+02
1.375080000405404235e+03	1.581729439056900333e-02	1.078196343719094230e+00	1.705092479238976111e+00	9.800000000000000000e+01
1.375920000405642440e+03	5.888237005089891341e-03	1.027512521452838001e+00	1.824930153854337433e+00	1.110000000000000000e+02
1.376760000405894971e+03	-1.399352530404840422e-02	1.067112235248202978e+00	1.875457711354403756e+00	1.310000000000000000e+02
1.377600000406147274e+03	-2.385164007501039407e-02	1.077562557228420204e+00	1.866736023758411633e+00	1.140000000000000000e+02
1.378440000406385479e+03	1.619565500133468561e-02	9.773290569423824792e-01	1.687263581258477529e+00	1.010000000000000000e+02
1.379280000406638010e+03	-1.423000068577984223e-02	1.057345735534239495e+00	1.766553407700696354e+00	1.300000000000000000e+02
1.380120000406890313e+03	5.593553208143298150e-02	9.975625572284201326e-01	1.705762071450596551e+00	1.080000000000000000e+02
1.380960000407128518e+03	-2.456106622020293173e-02	1.197279021166798074e+00	1.875153351258212808e+00	1.010000000000000000e+02
1.381800000407381049e+03	4.562811408518285816e-02	1.067162271023782694e+00	1.704970735200497245e+00	1.010000000000000000e+02
1.382640000407633352e+03	-2.564885297615582260e-02	1.076695270451706321e+00	1.785518583373644219e+00	1.320000000000000000e+02
1.383480000407871557e+03	-6.536508251808470504e-02	1.115911376634294072e+00	1.915883815489072717e+00	1.210000000000000000e+02
1.384320000408124088e+03	-1.529413990356331965e-02	1.086044805369171584e+00	1.796107012892948163e+00	1.090000000000000000e+02
1.385160000408362066e+03	-2.586168081971962351e-02	1.085177518592461254e+00	1.796817186450729409e+00	1.020000000000000000e+02
1.386000000408614596e+03	4.256556871148120536e-03	1.035627840572676206e+00	1.847040383854603007e+00	1.060000000000000000e+02
1.386840000408867127e+03	4.373631103133845954e-02	1.025210875776179975e+00	1.786756314431491077e+00	9.600000000000000000e+01
1.387680000409105105e+03	9.260122919903501781e-02	9.854944118377986229e-01	1.767365034623875175e+00	1.180000000000000000e+02
1.388520000409357635e+03	2.198639320653761331e-02	1.025144161408741539e+00	1.807892592123941711e+00	1.290000000000000000e+02
1.389360000409610166e+03	3.118237690864766876e-02	9.757779478994166311e-01	1.837689685393147698e+00	1.010000000000000000e+02
1.390200000409848144e+03	2.061483599250024668e-02	1.055944733818012793e+00	1.696736023758413481e+00	1.060000000000000000e+02
1.391040000410100674e+03	6.026012291990667791e-02	9.562783056552106586e-01	1.746025850200627616e+00	1.020000000000000000e+02
1.391880000410353205e+03	2.983446723278859736e-02	1.146144876920331512e+00	1.705680908758278491e+00	1.100000000000000000e+02
1.392720000410591183e+03	2.945610662202113872e-02	1.116278305655207248e+00	1.845944687508310977e+00	1.170000000000000000e+02
1.393560000410843713e+03	-5.080401629787978379e-02	1.076061483961030518e+00	1.796167884912184931e+00	1.190000000000000000e+02
1.394400000411096244e+03	9.597991851057585677e-03	1.115811305083134641e+00	1.767486778662352265e+00	1.280000000000000000e+02
1.395240000411334222e+03	1.950340169836373150e-02	1.135761269307554500e+00	1.767689685393147414e+00	1.130000000000000000e+02
1.396080000411586752e+03	-3.156073751941868011e-02	1.184477017734346660e+00	1.716979511835365457e+00	1.090000000000000000e+02
1.396920000411839283e+03	5.836831986606227929e-02	9.445270535099261622e-01	1.807567941354669472e+00	1.080000000000000000e+02
1.397760000412077261e+03	3.806090186981059276e-02	9.642268388564474435e-01	1.778562184335566343e+00	9.700000000000000000e+01
1.398600000412329791e+03	3.940881154567676958e-02	1.144710518020385592e+00	1.689718752701093507e+00	1.300000000000000000e+02
1.399440000412582322e+03	1.832102478971364690e-02	1.064643803652945309e+00	1.800246310201160327e+00	1.190000000000000000e+02
1.400280000412820300e+03	-8.122967198499786434e-02	1.105611161980817769e+00	1.790570960970431003e+00	9.900000000000000000e+01
1.401120000413072830e+03	8.652090324137162725e-03	1.045944733818013006e+00	1.790997065105100816e+00	1.050000000000000000e+02
1.401960000413325361e+03	-1.122967198499580377e-02	1.056094841144751939e+00	1.741910145393680054e+00	1.400000000000000000e+02
1.402800000413563339e+03	4.872303293865520857e-02	1.076061483961030518e+00	1.852802935009178142e+00	1.060000000000000000e+02
1.403640000413815869e+03	-2.108778675595956997e-02	1.076361698614507034e+00	1.783918922028545850e+00	1.010000000000000000e+02
1.404480000414068400e+03	4.907774601125147740e-02	1.046845377778442554e+00	1.764507351547848657e+00	1.080000000000000000e+02
1.405320000414306378e+03	2.839196740423233223e-02	1.086144876920329239e+00	1.824994327701759289e+00	1.250000000000000000e+02
1.406160000414558908e+03	4.888856570586952444e-02	1.036695270451705397e+00	1.685318978471030960e+00	1.360000000000000000e+02
1.407000000414811439e+03	6.832102478971613380e-02	1.036728627635426392e+00	1.824953746355598483e+00	1.160000000000000000e+02
1.407840000415049417e+03	5.697311511385549920e-02	1.056561841716826322e+00	1.824629095586329797e+00	1.230000000000000000e+02
1.408680000415301947e+03	9.697311511384931748e-02	1.056311662838933074e+00	1.874243572797817947e+00	1.110000000000000000e+02
1.409520000415554478e+03	1.652381188856466565e-02	1.036561841716828525e+00	1.704345026163215593e+00	1.460000000000000000e+02
1.410360000415792456e+03	3.631098404500399113e-02	1.006728627635427031e+00	1.704263863470899310e+00	1.230000000000000000e+02
1.411200000416044986e+03	1.709135280471585361e-02	1.097095556656345394e+00	1.703431945874640974e+00	1.280000000000000000e+02
1.412040000416297516e+03	-4.148979490490312116e-02	1.047595914412136509e+00	1.862376830874508116e+00	1.240000000000000000e+02
1.412880000416535495e+03	-9.459015269204229526e-04	1.017629271595861695e+00	1.652600028278383704e+00	1.000000000000000000e+02
1.413720000416788025e+03	1.964528692740330484e-02	1.107812736106318141e+00	1.773310201836162392e+00	1.190000000000000000e+02
1.414560000417040555e+03	5.026012291990511471e-02	1.127212306799361130e+00	1.703046423086131966e+00	1.060000000000000000e+02
1.415400000417278534e+03	4.073307368336465117e-02	1.037312378350522479e+00	1.753553689913116997e+00	1.050000000000000000e+02
1.416240000417531064e+03	3.992905738548024885e-02	1.056845377778444117e+00	1.704385607509374623e+00	1.210000000000000000e+02
1.417080000417783594e+03	1.002601229199022725e-01	1.066862056370306178e+00	1.924588514240168635e+00	8.600000000000000000e+01
1.417920000418021573e+03	-9.574344312884619512e-03	1.096695270451705895e+00	1.864385607509374765e+00	1.260000000000000000e+02
1.418760000418274103e+03	-9.456106622016235974e-03	1.086545163124966962e+00	1.904263863470898599e+00	1.260000000000000000e+02
1.419600000418526633e+03	-9.739877080097159023e-03	1.096345020022653216e+00	1.883634852605434062e+00	1.190000000000000000e+02
1.420440000418764612e+03	1.324262137689657948e-03	1.116161555512190873e+00	1.723249329816926689e+00	1.290000000000000000e+02
1.421280000419017142e+03	1.347909675864400469e-03	1.065661197756396561e+00	1.813513108566958465e+00	1.330000000000000000e+02
1.422120000419269672e+03	-6.820278709884775026e-02	1.055527769021516349e+00	1.673310201836162747e+00	1.400000000000000000e+02
1.422960000419507651e+03	-4.846291001875435711e-02	1.105461054654078623e+00	1.832843516355335822e+00	1.290000000000000000e+02
1.423800000419760181e+03	-7.848074026252760405e-03	1.085794626491274784e+00	1.772376830874506481e+00	1.030000000000000000e+02
1.424640000420012711e+03	7.255393412269306452e-02	1.046428412981947886e+00	1.691504331932085492e+00	1.290000000000000000e+02
1.425480000420250690e+03	4.179721290114635224e-02	1.105777947899413860e+00	1.701544913278247861e+00	1.120000000000000000e+02
1.426320000420503220e+03	-1.872303293865407170e-02	1.116061483961029666e+00	1.841828982701361639e+00	1.260000000000000000e+02
1.427160000420755750e+03	2.364753817296616489e-05	1.116194912695910091e+00	1.802031889432155864e+00	9.900000000000000000e+01
1.428000000420993729e+03	2.865209032413851276e-02	1.045294268735478482e+00	1.702275377509110399e+00	1.160000000000000000e+02
1.428840000421246259e+03	-2.222868588262372214e-03	1.095511090429656775e+00	1.842275377509110967e+00	1.340000000000000000e+02
1.429680000421498789e+03	8.687852496115766598e-02	9.745103749180703545e-01	1.763107295105369232e+00	1.220000000000000000e+02
1.430520000421736768e+03	2.597991851058267798e-02	1.054293553223887514e+00	1.713492817893877529e+00	1.420000000000000000e+02
1.431360000421989298e+03	2.567250051433411784e-02	1.024093410121571068e+00	1.844223282124740848e+00	1.190000000000000000e+02
1.432200000422241828e+03	1.515225467452729902e-02	9.742601960401682248e-01	1.704121828759344481e+00	1.150000000000000000e+02
1.433040000422479807e+03	8.496307436914385391e-02	9.943936247750482238e-01	1.743878340682389450e+00	1.120000000000000000e+02
1.433880000422732337e+03	-6.498963055451056903e-02	1.063893267019253130e+00	1.774345026163214101e+00	1.240000000000000000e+02
1.434720000422984867e+03	-4.895040401818206988e-03	1.084343588999468366e+00	1.705034909047919101e+00	1.180000000000000000e+02
1.435560000423222846e+03	4.632008834718703838e-03	1.054160124489008865e+00	1.714710258278644872e+00	1.220000000000000000e+02
1.436400000423475376e+03	4.413541053308733808e-02	1.033826552651815334e+00	1.754649386259405475e+00	1.110000000000000000e+02
1.437240000423727906e+03	-1.565176162335468746e-02	1.103776516876235902e+00	1.735095781067157006e+00	1.310000000000000000e+02
1.438080000423965885e+03	3.437188591481898925e-02	1.063593052365776614e+00	1.825420431836429103e+00	8.900000000000000000e+01
1.438920000424218415e+03	2.465565637289479639e-02	1.093076016018121877e+00	1.835176943759474710e+00	1.110000000000000000e+02
1.439760000424470945e+03	-2.470586009643582770e-02	1.022909230099523725e+00	1.805684210586463223e+00	1.060000000000000000e+02
1.440600000424708924e+03	3.439553345299195541e-02	1.103009301650681451e+00	1.827063976355868036e+00	1.090000000000000000e+02
1.441440000424961454e+03	-4.581729439056658748e-02	1.122859194323941878e+00	1.787145139048185172e+00	1.210000000000000000e+02
1.442280000425213984e+03	-5.959179619605237122e-03	1.092725765589065645e+00	1.816597290875039405e+00	1.120000000000000000e+02
1.443120000425451963e+03	4.348238376644886216e-03	1.052208729241407070e+00	1.796942232317391586e+00	9.400000000000000000e+01
1.443960000425704493e+03	1.423000068577806587e-02	1.072742444180926569e+00	1.827327755105899953e+00	9.000000000000000000e+01
1.444800000425957023e+03	3.501036944548729934e-02	1.032942587283242730e+00	1.706698744240437549e+00	1.050000000000000000e+02
1.445640000426195002e+03	-5.178810859892024610e-03	1.113759838284375192e+00	1.695176943759474142e+00	1.170000000000000000e+02
1.446480000426447532e+03	-3.496598301633646599e-02	1.144293553223890925e+00	1.724040666067025995e+00	8.100000000000000000e+01
1.447320000426700062e+03	1.460836129654907722e-02	1.104076731529708866e+00	1.773614561932355116e+00	1.170000000000000000e+02
1.448160000426938041e+03	-4.588823700508726233e-02	1.124243517448309859e+00	1.692478284239903985e+00	1.020000000000000000e+02
1.449000000427190571e+03	1.347327946423781952e-02	1.023759838284373558e+00	1.711057937124341066e+00	8.900000000000000000e+01
1.449840000427443101e+03	3.363881223145526178e-02	1.073843231243673202e+00	1.699799915393414906e+00	1.170000000000000000e+02
1.450680000427681080e+03	2.669263166355406725e-03	1.073843231243673202e+00	1.839718752701093862e+00	8.900000000000000000e+01
1.451520000427933610e+03	-2.759085975354302889e-02	1.054176803080867586e+00	1.860347763566556623e+00	8.400000000000000000e+01
1.452360000428186140e+03	4.243278778462844514e-02	1.124343588999467514e+00	1.680286891547318362e+00	1.050000000000000000e+02
1.453200000428424119e+03	2.297668116260354054e-02	9.747605537959689315e-01	1.680144856835761757e+00	1.040000000000000000e+02
1.454040000428676649e+03	-7.590859753543455213e-03	1.035260911551759477e+00	1.780652123662751052e+00	1.210000000000000000e+02
1.454880000428929179e+03	-6.723614668094946012e-02	1.055761269307552652e+00	1.871605785297488111e+00	9.200000000000000000e+01
1.455720000429167158e+03	-4.754356467720022295e-02	1.045761269307552865e+00	1.821220262508974841e+00	9.600000000000000000e+01
1.456560000429419688e+03	-1.756721221537027589e-02	1.036428412981948100e+00	1.700855030393544354e+00	1.100000000000000000e+02
1.457400000429672218e+03	3.496927002416327923e-03	1.067228985391219354e+00	1.720652123662748778e+00	1.050000000000000000e+02
1.458240000429910197e+03	3.418270560943348357e-02	1.028062914984216647e+00	1.680124566162684019e+00	9.200000000000000000e+01
1.459080000430162727e+03	2.292938608626471364e-02	1.048079593576074942e+00	1.649475264624140181e+00	1.040000000000000000e+02
1.459920000430415257e+03	2.598320551838284587e-03	1.207946164841196435e+00	1.849962240778047828e+00	1.070000000000000000e+02
1.460760000430653236e+03	1.676066563089051442e-03	1.048396486821410178e+00	1.760936193085861134e+00	9.700000000000000000e+01
1.461600000430905766e+03	1.862716581850776265e-04	1.077912807657478211e+00	1.811686947989803897e+00	1.120000000000000000e+02
1.462440000431158296e+03	2.869647675328934611e-02	1.078012879208635866e+00	1.721950726739837734e+00	9.800000000000000000e+01
1.463280000431396275e+03	-2.260413784623160893e-02	1.168179665127237143e+00	1.650449216931955121e+00	7.900000000000000000e+01
1.464120000431648805e+03	2.687561631396384598e-02	1.068396486821413305e+00	1.768521602989405750e+00	1.300000000000000000e+02
1.464960000431901335e+03	-1.407028521295750068e-02	1.037962843433057003e+00	1.679110032508711825e+00	9.700000000000000000e+01
1.465800000432139313e+03	2.566959186713901886e-02	1.069080309087667047e+00	1.769150613854868936e+00	8.500000000000000000e+01
1.466640000432391844e+03	-1.506348181622030324e-02	1.029847524313215246e+00	1.707973754816260126e+00	1.100000000000000000e+02
1.467480000432644374e+03	-7.586749811411053201e-02	1.119847524313215104e+00	1.886898349143045550e+00	1.100000000000000000e+02
1.468320000432882352e+03	-2.683704717920498695e-02	1.070314524885294105e+00	1.676756314431491646e+00	1.320000000000000000e+02
1.469160000433134883e+03	2.224069883205004317e-02	1.100181096150416593e+00	1.817689685393148125e+00	1.310000000000000000e+02
1.470000000433387413e+03	1.247502228777008781e-03	1.080281167701572897e+00	1.627994045489339570e+00	1.130000000000000000e+02
1.470840000433625391e+03	7.146033007233931755e-02	1.059814167129498941e+00	1.797709976066226290e+00	9.200000000000000000e+01
1.471680000433877922e+03	-1.891803053842977533e-02	1.029880881496939793e+00	1.908176661547052788e+00	1.360000000000000000e+02
1.472520000434130452e+03	2.063266623628123853e-02	1.059747452762058728e+00	1.698602765681723525e+00	1.170000000000000000e+02
1.473360000434368430e+03	6.027795316368589340e-02	1.029380523741144415e+00	1.787547650681590383e+00	1.310000000000000000e+02
1.474200000434620961e+03	2.997053516743974910e-02	1.029697416986477876e+00	1.716654861066094995e+00	1.240000000000000000e+02
1.475040000434873491e+03	3.037254331637484484e-02	9.595973454353199372e-01	1.766634570393012638e+00	1.380000000000000000e+02
1.475880000435111469e+03	7.959217455666411922e-02	1.019213737822544985e+00	1.686553407700696283e+00	1.160000000000000000e+02
1.476720000435364000e+03	5.982864993840486534e-02	1.009947595864375103e+00	1.766492535681457809e+00	1.210000000000000000e+02
1.477560000435616530e+03	-1.905991576747112504e-02	1.100731489681789910e+00	1.816614279719933833e+00	1.390000000000000000e+02
1.478400000435854508e+03	-2.870520269487464304e-02	1.160681453906210692e+00	1.776756314431491290e+00	1.140000000000000000e+02
1.479240000436107039e+03	5.205151852666567436e-02	1.050748168273649696e+00	1.797486778662353402e+00	1.360000000000000000e+02
1.480080000436359569e+03	3.252446929012364762e-02	1.070497989395750693e+00	1.698521602989407242e+00	1.210000000000000000e+02
1.480920000436597547e+03	2.259541190464098293e-02	1.039930917272517519e+00	1.839170904527948736e+00	1.240000000000000000e+02
1.481760000436850078e+03	2.242987913743199613e-02	1.078980237536507403e+00	1.820327472893479737e+00	1.490000000000000000e+02
1.482600000437102608e+03	5.250082175195380785e-02	1.068680022883029324e+00	1.920773867701225157e+00	1.320000000000000000e+02
1.483440000437340586e+03	2.316295282079394724e-02	1.098246379494677072e+00	1.880165147508842338e+00	1.470000000000000000e+02
1.484280000437593117e+03	8.354131343156545597e-02	1.058246379494672595e+00	1.870002822124209985e+00	1.300000000000000000e+02
1.485120000437845647e+03	7.391967404233312777e-02	1.057829414698176151e+00	1.619739043374174514e+00	1.230000000000000000e+02
1.485960000438083625e+03	2.512569848915902071e-02	1.028546594148149751e+00	1.700023112797289571e+00	1.320000000000000000e+02
1.486800000438336156e+03	1.552770663809965868e-02	1.069513952476025764e+00	1.759921659431890717e+00	1.090000000000000000e+02
1.487640000438588686e+03	6.851968775793082500e-03	1.049697416986477450e+00	1.879881078085730906e+00	1.380000000000000000e+02
1.488480000438826664e+03	3.708844415752032830e-02	1.049864202905078869e+00	1.840915902412783467e+00	1.210000000000000000e+02
1.489320000439079195e+03	1.751409984463414560e-02	1.009864202905079722e+00	1.701686947989806242e+00	1.190000000000000000e+02
1.490160000439331725e+03	-3.113799047950038812e-02	1.099964274456239011e+00	1.840449216931956400e+00	1.180000000000000000e+02
1.491000000439569703e+03	5.997344381463065588e-02	1.030247810517852969e+00	1.859576717989538608e+00	1.320000000000000000e+02
1.491840000439822234e+03	-3.981372834181051701e-02	1.050181096150415883e+00	1.940266600874238634e+00	1.230000000000000000e+02
1.492680000440074764e+03	2.136864856683828862e-02	1.060114381782975457e+00	1.720368054239637345e+00	1.140000000000000000e+02
1.493520000440312742e+03	4.127405841414599763e-02	1.090164417558554533e+00	1.710043403470368872e+00	1.350000000000000000e+02
1.494360000440565273e+03	9.132135349049441686e-02	1.000347882069016592e+00	1.629901368758812197e+00	1.310000000000000000e+02
1.495200000440803478e+03	2.212536978837853496e-02	1.060464632212031688e+00	1.709617299335697282e+00	1.060000000000000000e+02
1.496040000441055781e+03	3.188889440665043651e-02	1.039847524313220362e+00	1.718825963085597763e+00	1.150000000000000000e+02
1.496880000441308312e+03	2.295303362443235073e-02	9.799142386806600769e-01	1.897507069335430785e+00	1.220000000000000000e+02
1.497720000441546517e+03	5.411176299491415875e-02	9.706647753143506918e-01	1.707324453277717424e+00	1.400000000000000000e+02
1.498560000441798820e+03	3.508131206001152691e-02	9.907982040492289144e-01	1.687385325296952843e+00	1.150000000000000000e+02
1.499400000442051351e+03	7.650016435039042051e-02	9.812318474375860688e-01	1.706837477123810842e+00	1.260000000000000000e+02
1.500240000442289556e+03	5.657110696490619262e-02	1.091281883213165216e+00	1.706533117027616342e+00	1.080000000000000000e+02
1.501080000442541859e+03	-1.359442580229952569e-02	1.139864202905075174e+00	1.707567941354669827e+00	1.100000000000000000e+02
1.501920000442794390e+03	2.749336095365606525e-02	1.040164417558557375e+00	1.699130323181789137e+00	1.320000000000000000e+02
1.502760000443032595e+03	5.730418064827702551e-02	1.060114381782975457e+00	1.810246310201160114e+00	1.150000000000000000e+02
1.503600000443284898e+03	2.815549202250444694e-02	1.059447238108582212e+00	1.750165147508841557e+00	1.340000000000000000e+02
1.504440000443537429e+03	-2.049659830163541585e-02	1.078746737250471099e+00	1.700104275489604078e+00	1.100000000000000000e+02
1.505280000443775634e+03	4.995270492365477821e-02	9.578460932900370040e-01	1.710063694143446611e+00	1.300000000000000000e+02
1.506120000444027937e+03	3.191545059201850165e-02	9.977627003307372178e-01	1.689982531451127201e+00	1.230000000000000000e+02
1.506960000444280467e+03	-7.729836335386153223e-03	1.067879450473755654e+00	1.860307182220397593e+00	1.020000000000000000e+02
1.507800000444518673e+03	2.250663904634109258e-02	1.027529200044696722e+00	1.720368054239637345e+00	9.700000000000000000e+01
1.508640000444770976e+03	3.323971272970815960e-02	9.670288422889008473e-01	1.720428926258875890e+00	1.220000000000000000e+02
1.509480000445023506e+03	3.996433951241940008e-03	1.056945449329603548e+00	1.710997065105100745e+00	1.090000000000000000e+02
1.510320000445261712e+03	4.611269943744389366e-03	1.026078162552890305e+00	1.840875321066622661e+00	1.060000000000000000e+02
1.511160000445514015e+03	-3.389893515135256052e-02	1.106761984819145894e+00	1.800875321066623513e+00	9.000000000000000000e+01
1.512000000445766545e+03	-3.496927002416327923e-03	1.066395055798231795e+00	1.781585494624406962e+00	1.050000000000000000e+02
1.512840000446004751e+03	-2.240914024645412894e-02	1.115827983674991586e+00	1.762782644336098770e+00	9.300000000000000000e+01
1.513680000446257054e+03	1.785098267344942258e-02	1.145260911551760685e+00	1.693005841739971373e+00	1.080000000000000000e+02
1.514520000446509584e+03	3.839487605142721804e-02	1.095044089857584169e+00	1.762681190970701195e+00	9.600000000000000000e+01
1.515360000446747790e+03	1.941172019287051853e-02	1.084410303366910355e+00	1.742742062989940166e+00	1.080000000000000000e+02
1.516200000447000093e+03	2.853676128046522820e-02	1.063793195468095476e+00	1.903168167124608345e+00	1.020000000000000000e+02
1.517040000447252623e+03	5.891512189123737642e-02	1.073609730957636899e+00	1.612884097701494213e+00	1.080000000000000000e+02
1.517880000447490829e+03	-1.115582072328180629e-02	1.073626409549492067e+00	1.822640609624542662e+00	1.300000000000000000e+02
1.518720000447743132e+03	-3.148688625770468263e-02	1.113626409549496543e+00	1.842539156259144661e+00	1.070000000000000000e+02
1.519560000447995662e+03	4.834758097508284891e-02	1.073492980814616971e+00	1.772072470778315534e+00	1.000000000000000000e+02
1.520400000448233868e+03	1.919889234931382305e-02	1.023676445325074624e+00	1.791463750585929660e+00	1.050000000000000000e+02
1.521240000448486171e+03	9.057007120272686507e-03	1.044310231815746448e+00	1.851098518470497112e+00	8.900000000000000000e+01
1.522080000448738701e+03	-4.056463226896234175e-02	1.145010732673862108e+00	1.719617299335697069e+00	1.060000000000000000e+02
1.522920000448976907e+03	4.922253988748792608e-02	1.044977375490141469e+00	1.868217242893214447e+00	1.160000000000000000e+02
1.523760000449229210e+03	5.936442511652195719e-02	9.846271250610865167e-01	1.647811429431623509e+00	1.110000000000000000e+02
1.524600000449481740e+03	9.459015269216664024e-03	1.104426981958768650e+00	1.817222999912317505e+00	1.060000000000000000e+02
1.525440000449719946e+03	-1.037583032420741347e-03	1.084493696326207512e+00	1.867324453277717566e+00	1.000000000000000000e+02
1.526280000449972249e+03	1.967184311277136999e-02	1.084443660550631350e+00	1.777080965200763529e+00	1.010000000000000000e+02
1.527120000450224779e+03	8.915121891234889517e-03	1.103876588427393557e+00	1.766249047604503630e+00	1.330000000000000000e+02
1.527960000450462985e+03	2.813475313152302704e-02	1.083259480528580454e+00	1.786289628950664010e+00	1.030000000000000000e+02
1.528800000450715288e+03	-6.236184517010734396e-02	1.102742444180925929e+00	1.896025850200627971e+00	1.350000000000000000e+02
1.529640000450967818e+03	2.789827774979514174e-02	1.042759122772784153e+00	1.685701199431356656e+00	1.210000000000000000e+02
1.530480000451206024e+03	-1.269291070452993608e-02	1.072408872343727282e+00	1.765518583373642869e+00	7.500000000000000000e+01
1.531320000451458327e+03	3.709426145190874990e-02	1.012992623058821096e+00	1.694443177700430070e+00	8.500000000000000000e+01
1.532160000451710857e+03	7.681049099383407963e-02	1.003743159692515263e+00	1.633388062700296572e+00	1.000000000000000000e+02
1.533000000451949063e+03	7.576999931422001566e-02	1.074076731529713058e+00	1.701967715584734364e+00	9.500000000000000000e+01
1.533840000452201366e+03	7.567540916152992736e-02	1.024527053509926233e+00	1.682089459623210104e+00	1.240000000000000000e+02
1.534680000452453896e+03	8.510786824537319717e-02	1.034410303366906092e+00	1.862434401065561573e+00	1.060000000000000000e+02
1.535520000452692102e+03	8.435114702384005625e-02	1.064743875204106516e+00	1.862657598469436238e+00	1.120000000000000000e+02
1.536360000452944405e+03	9.312147503884204980e-02	1.094410303366910142e+00	1.812251785007847005e+00	1.090000000000000000e+02
1.537200000453196935e+03	1.238309011840321716e-01	1.065077447041304026e+00	1.781764808853939286e+00	1.140000000000000000e+02
1.538040000453435141e+03	8.328700780605657883e-02	1.015144161408741752e+00	1.751845971546257985e+00	1.170000000000000000e+02
1.538880000453687444e+03	1.139727864130719581e-01	1.035060768449440616e+00	1.812434401065560863e+00	1.170000000000000000e+02
1.539720000453939974e+03	1.147768027109563604e-01	9.752442329598984827e-01	1.792677889142517245e+00	1.060000000000000000e+02
1.540560000454178180e+03	1.054152862416213310e-01	9.855611262052388355e-01	1.782231494334768129e+00	1.140000000000000000e+02
1.541400000454430483e+03	8.624295007768267851e-02	1.016111519736611513e+00	1.762535854430957727e+00	1.120000000000000000e+02
1.542240000454683013e+03	8.751991713902818049e-02	1.026812020594723762e+00	1.683306900007979223e+00	1.180000000000000000e+02
1.543080000454921219e+03	9.960090049825076619e-02	1.026445091573807034e+00	1.834159108277317429e+00	1.230000000000000000e+02
1.543920000455173522e+03	1.413508183230582915e-01	1.036511805941247033e+00	1.695133060585135354e+00	1.130000000000000000e+02
1.544760000455426052e+03	1.726041378462319642e-01	1.066828699186585183e+00	1.926066431546786362e+00	1.070000000000000000e+02
1.545600000455664258e+03	1.750871293544022933e-01	1.067362414126101555e+00	1.866898349143049529e+00	1.040000000000000000e+02
1.546440000455916561e+03	1.869552848700681835e-01	1.057362414126101768e+00	1.867689685393147059e+00	1.030000000000000000e+02
1.547280000456169091e+03	1.182558994695845911e-01	1.046828699186583833e+00	1.978521602989406603e+00	1.190000000000000000e+02
1.548120000456407297e+03	1.702422926761233413e-01	1.066545163124970941e+00	1.699698462028017332e+00	9.800000000000000000e+01
1.548960000456659600e+03	1.617557351191969417e-01	9.965951989005503719e-01	1.869637590008778716e+00	1.260000000000000000e+02
1.549800000456912130e+03	1.644279069327510001e-01	1.036178234104049523e+00	1.868866544431755372e+00	1.110000000000000000e+02
1.550640000457150336e+03	1.671946688989915941e-01	1.056595198900547317e+00	1.869150613854870357e+00	1.230000000000000000e+02
1.551480000457402639e+03	1.599377833270683169e-01	1.046728627635426179e+00	1.769597008662618265e+00	1.170000000000000000e+02
1.552320000457655169e+03	2.235558566675415193e-01	1.027862771881896009e+00	1.939840496739568820e+00	9.500000000000000000e+01
1.553160000457893375e+03	1.864408563246549022e-01	1.078213022310956504e+00	1.680855030393543004e+00	1.050000000000000000e+02
1.554000000458145678e+03	1.698697493597443042e-01	1.078930201760925911e+00	1.691524622605166783e+00	9.900000000000000000e+01
1.554840000458398208e+03	1.843391340744453544e-01	1.049263773598125837e+00	1.880976774432021159e+00	1.180000000000000000e+02
1.555680000458636414e+03	1.773423714224264813e-01	1.050197774742276380e+00	1.710855030393545917e+00	1.040000000000000000e+02
1.556520000458888717e+03	2.205111415376102002e-01	1.010397917844594318e+00	1.800773867701227715e+00	1.190000000000000000e+02
1.557360000459141247e+03	2.440109771872176481e-01	1.060648096722488276e+00	1.870834739720466544e+00	1.220000000000000000e+02
1.558200000459379453e+03	1.777945832949061611e-01	1.111131775886423867e+00	1.690611542316590388e+00	1.300000000000000000e+02
1.559040000459631756e+03	2.411052386391290270e-01	1.111732205193380452e+00	1.699759334047254100e+00	9.400000000000000000e+01
1.559880000459884286e+03	2.348651972086468476e-01	1.062015741254995760e+00	1.688075208181654574e+00	1.230000000000000000e+02
1.560720000460122492e+03	2.280103197856586661e-01	1.062082455622435972e+00	1.867263581258479022e+00	1.100000000000000000e+02
1.561560000460374795e+03	2.314628603589206080e-01	1.122215884357313342e+00	1.787222999912319921e+00	1.180000000000000000e+02
1.562400000460627325e+03	1.949390484703581450e-01	1.052349313092191707e+00	1.787770848085465047e+00	1.300000000000000000e+02
1.563240000460865531e+03	2.385807693490082926e-01	1.062849670847986872e+00	1.647080965200762748e+00	1.180000000000000000e+02
1.564080000461117834e+03	2.626008508384227724e-01	1.023133206909610848e+00	1.695559164719801615e+00	1.240000000000000000e+02
1.564920000461370364e+03	2.463371618697625109e-01	1.093416742971227151e+00	1.795518583373644006e+00	1.060000000000000000e+02
1.565760000461608570e+03	2.509011367371591916e-01	1.074033850870039331e+00	1.916817186450728627e+00	1.120000000000000000e+02
1.566600000461860873e+03	2.648029805357108302e-01	1.074517530033977764e+00	1.788136080200898093e+00	9.200000000000000000e+01
1.567440000462113403e+03	2.473569146583987077e-01	1.124784387503732219e+00	1.798420149624009312e+00	1.230000000000000000e+02
1.568280000462351609e+03	3.010695781515657643e-01	1.074734351728155346e+00	1.797852010777782894e+00	1.260000000000000000e+02
1.569120000462603912e+03	2.842619958049255047e-01	1.135634995688583615e+00	1.686553407700696283e+00	1.360000000000000000e+02
1.569960000462856442e+03	2.975490036109782466e-01	1.095968567525781978e+00	1.806370791642978091e+00	1.190000000000000000e+02
1.570800000463094648e+03	3.020183883256830626e-01	1.076685746975755364e+00	1.686675151739171596e+00	1.130000000000000000e+02
1.571640000463346951e+03	2.963458878113520711e-01	1.126735782751334014e+00	1.866370791642980365e+00	1.380000000000000000e+02
1.572480000463599481e+03	3.200112562281702822e-01	9.974863193850271870e-01	1.686249047604503559e+00	1.220000000000000000e+02
1.573320000463837687e+03	3.046461737100898404e-01	1.057786534038502424e+00	1.815904106162152587e+00	1.220000000000000000e+02
1.574160000464089990e+03	3.200851074898842796e-01	1.058820606733812397e+00	1.795011316546656133e+00	1.250000000000000000e+02
1.575000000464342520e+03	3.146963774336288822e-01	1.089737929286108908e+00	1.794828700488940498e+00	1.160000000000000000e+02
1.575840000464580726e+03	2.891657621483290086e-01	1.080438430144225137e+00	1.694828700488940854e+00	1.120000000000000000e+02
1.576680000464833029e+03	3.136114993248639848e-01	1.100638573246541796e+00	1.824564921738906165e+00	1.140000000000000000e+02
1.577520000465085559e+03	3.086957200320643580e-01	1.081922824819747220e+00	1.794747537796622439e+00	1.250000000000000000e+02
1.578360000465323765e+03	2.943001865790755289e-01	1.083340505127837972e+00	1.935092479238974761e+00	1.180000000000000000e+02
1.579200000465576068e+03	3.590060466755105040e-01	1.093674076965028163e+00	1.694767828469704085e+00	1.280000000000000000e+02
1.580040000465828598e+03	3.431680133939600807e-01	1.144074363169664821e+00	1.774666375104306582e+00	1.170000000000000000e+02
1.580880000466066804e+03	3.678975210285724273e-01	1.143824184291771573e+00	1.864767828469704014e+00	9.600000000000000000e+01
1.581720000466319107e+03	3.627689138922196577e-01	1.084257827680124464e+00	1.695721490104435958e+00	1.240000000000000000e+02
1.582560000466571637e+03	3.273092412214388958e-01	1.134591399517320909e+00	1.765822943469835593e+00	1.290000000000000000e+02
1.583400000466809843e+03	3.814239128635517062e-01	1.065391971926592518e+00	1.705640327412119461e+00	1.300000000000000000e+02
1.584240000467062146e+03	3.263189532653694158e-01	1.066159187152148746e+00	1.925031607219734653e+00	1.040000000000000000e+02
1.585080000467314676e+03	3.607410429037276600e-01	1.147360045766056658e+00	1.643651841450330053e+00	1.260000000000000000e+02
1.585920000467552882e+03	3.754705505383348907e-01	1.108527547196249685e+00	1.673469225392613779e+00	1.010000000000000000e+02
1.586760000467805185e+03	3.796325172567929229e-01	1.100095334831070915e+00	1.783103993277183719e+00	1.250000000000000000e+02
1.587600000468057715e+03	3.829431726010188441e-01	1.071346229220560886e+00	1.693164865296424182e+00	1.170000000000000000e+02
1.588440000468295921e+03	3.667267787087062914e-01	1.102213515997270576e+00	1.783448934719535472e+00	1.030000000000000000e+02
1.589280000468548224e+03	3.809596880416741271e-01	1.163414374611178914e+00	1.702596726450197551e+00	1.130000000000000000e+02
1.590120000468800754e+03	4.044595236912869041e-01	1.133797982223955003e+00	1.761866262219333734e+00	1.250000000000000000e+02
1.590960000469038960e+03	4.001585803909932793e-01	1.135182305348326537e+00	1.852414110392482272e+00	1.130000000000000000e+02
1.591800000469291263e+03	4.339185389605049181e-01	1.125716020287841346e+00	1.832576435777118817e+00	1.250000000000000000e+02
1.592640000469543793e+03	4.283879236752099473e-01	1.116249735227356155e+00	1.782109750296291040e+00	1.410000000000000000e+02
1.593480000469781999e+03	4.020059970156815154e-01	1.156299771002936794e+00	1.761663355488540361e+00	1.220000000000000000e+02
1.594320000470034302e+03	3.859078408142373462e-01	1.117217093555227692e+00	1.691358995392352682e+00	1.140000000000000000e+02
1.595160000470286832e+03	4.296441518455740294e-01	1.107734129902880227e+00	1.861805390200098387e+00	1.060000000000000000e+02
1.596000000470525038e+03	4.136169382586416532e-01	1.138434630760993826e+00	1.711014053949996949e+00	1.150000000000000000e+02
1.596840000470777341e+03	4.074951345190207519e-01	1.119752239517922021e+00	1.930141555007578447e+00	1.110000000000000000e+02
1.597680000471029871e+03	4.222719372299756913e-01	1.131219955601592275e+00	1.799816904238308979e+00	1.100000000000000000e+02
1.598520000471268077e+03	4.171906251699724066e-01	1.182287385480622177e+00	1.790202427026818199e+00	1.210000000000000000e+02
1.599360000471520380e+03	4.813998869647679868e-01	1.163188029441050375e+00	1.699918357603706909e+00	1.270000000000000000e+02
1.600200000471758813e+03	4.663658699811055186e-01	1.154071994809624968e+00	1.789735741545989356e+00	1.100000000000000000e+02
1.601040000472011116e+03	4.402204187033120775e-01	1.145472996525850107e+00	1.679471962795956230e+00	1.120000000000000000e+02
1.601880000472263418e+03	4.851627541814806932e-01	1.156723890915339226e+00	1.699573416161355155e+00	1.060000000000000000e+02
1.602720000472501852e+03	4.495611962816621343e-01	1.167507784732748632e+00	1.759593706834433391e+00	1.190000000000000000e+02
1.603560000472754155e+03	4.447163596033849586e-01	1.109092250959436754e+00	1.679837194911387499e+00	1.150000000000000000e+02
1.604400000473006457e+03	4.697296376960693465e-01	1.130109645062889356e+00	1.749796613565226977e+00	1.320000000000000000e+02
1.605240000473244891e+03	4.549793911704824723e-01	1.141243789309358547e+00	1.759492253469035816e+00	1.490000000000000000e+02
1.606080000473497194e+03	4.398507840341316921e-01	1.172161111861644400e+00	1.839512544142117179e+00	1.190000000000000000e+02
1.606920000473749496e+03	4.953370128902712111e-01	1.123295256108114870e+00	1.879796613565227759e+00	1.080000000000000000e+02
1.607760000473987930e+03	4.901374631393995429e-01	1.134396043170870172e+00	1.689816904238309547e+00	1.150000000000000000e+02
1.608600000474240233e+03	4.951507412320808044e-01	1.186080580948711827e+00	1.759674869526751451e+00	1.350000000000000000e+02
1.609440000474492535e+03	4.891235276451535441e-01	1.217464904073079168e+00	1.860161845680659454e+00	1.000000000000000000e+02
1.610280000474730969e+03	4.535456172835115041e-01	1.098532333952107365e+00	2.060709693853803870e+00	1.200000000000000000e+02
1.611120000474983271e+03	5.382041823036018968e-01	1.179816585525315986e+00	1.691074925969237697e+00	1.140000000000000000e+02
1.611960000475235574e+03	5.821769687166735707e-01	1.181351015976424890e+00	1.810547368469169527e+00	1.050000000000000000e+02
1.612800000475474008e+03	5.567645911222403043e-01	1.262785374876372657e+00	1.820364752411451903e+00	1.040000000000000000e+02
1.613640000475726310e+03	6.107137299971405753e-01	1.223786090387964265e+00	1.811216960680795296e+00	1.180000000000000000e+02
1.614480000475978613e+03	6.947811065628997085e-01	1.285103699144885425e+00	1.791825680873179394e+00	1.090000000000000000e+02
1.615320000476217047e+03	5.192268437394318426e-01	1.246854951290172764e+00	1.821338704719270396e+00	1.380000000000000000e+02
1.616160000476469349e+03	5.729631547707736416e-01	1.138322667373842023e+00	1.702109750296289192e+00	1.190000000000000000e+02
1.617000000476721652e+03	5.979291377871103208e-01	1.150290741213302326e+00	1.793225737315660595e+00	1.210000000000000000e+02
1.617840000476960086e+03	5.332025387996992549e-01	1.172342208012063125e+00	1.763631550777249757e+00	9.800000000000000000e+01
1.618680000477212388e+03	5.080975792015163250e-01	1.165060818485219585e+00	1.863225737315660879e+00	1.160000000000000000e+02
1.619520000477464691e+03	5.736547506721780820e-01	1.147295749794434272e+00	1.773103993277185708e+00	1.110000000000000000e+02
1.620360000477703124e+03	5.695429876772681865e-01	1.199880931532709027e+00	1.692332947700165846e+00	1.240000000000000000e+02
1.621200000477955427e+03	5.552893394533153781e-01	1.202282648760530037e+00	1.861906843565494185e+00	1.160000000000000000e+02
1.622040000478207730e+03	5.313194616874419296e-01	1.264300758375570766e+00	1.942576435777118249e+00	1.270000000000000000e+02
1.622880000478446163e+03	6.964273299328187505e-01	1.316068689112716683e+00	2.063043121257944534e+00	1.090000000000000000e+02
1.623720000478698466e+03	6.215115506400223921e-01	1.267953369992881107e+00	1.703793876161887155e+00	1.300000000000000000e+02
1.624560000478950769e+03	5.671869598015479852e-01	1.289287657341667170e+00	1.844686665777384604e+00	1.150000000000000000e+02
1.625400000479189202e+03	6.529569591157731168e-01	1.270922159343932378e+00	1.784909863181258771e+00	1.090000000000000000e+02
1.626240000479441505e+03	6.282303601283576455e-01	1.232773483040372042e+00	1.835173641931291399e+00	1.110000000000000000e+02
1.627080000479693808e+03	5.533382283737395824e-01	1.274474699410077960e+00	1.795721490104439155e+00	8.200000000000000000e+01
1.627920000479932241e+03	5.777366704739215209e-01	1.225975772677466935e+00	1.766249047604500078e+00	1.410000000000000000e+02
1.628760000480184544e+03	6.022060551886259105e-01	1.208310775537842829e+00	1.766695442412249406e+00	1.210000000000000000e+02
1.629600000480436847e+03	5.874085135866913276e-01	1.220245492193583914e+00	1.927304162604636772e+00	1.250000000000000000e+02
1.630440000480675280e+03	6.515468327669768911e-01	1.152647209421404639e+00	1.687973754816258776e+00	1.080000000000000000e+02
1.631280000480927583e+03	5.878607254591745601e-01	1.225032248057358331e+00	1.957852010777783036e+00	1.230000000000000000e+02
1.632120000481179886e+03	6.026611757083024656e-01	1.246966964713104531e+00	1.737750557412384822e+00	1.410000000000000000e+02
1.632960000481418319e+03	6.077453964155097310e-01	1.289135181654888385e+00	1.867608522700828999e+00	1.140000000000000000e+02
1.633800000481670622e+03	7.128296171227095357e-01	1.370652933514131533e+00	1.887486778662353260e+00	1.270000000000000000e+02
1.634640000481922925e+03	6.475354772191437291e-01	1.282854507639632047e+00	1.917973754816259202e+00	1.340000000000000000e+02
1.635480000482161358e+03	6.120758045483647436e-01	1.283988651886103227e+00	2.018724509720199123e+00	1.080000000000000000e+02
1.636320000482413661e+03	6.863323614195149247e-01	1.274705831336076400e+00	2.208947707124076842e+00	1.170000000000000000e+02
1.637160000482665964e+03	6.417949427374889382e-01	1.336473762073220328e+00	1.870023112797287723e+00	1.130000000000000000e+02
1.638000000482904397e+03	6.066190405247855466e-01	1.348908836484755014e+00	1.900997065105100248e+00	1.300000000000000000e+02
1.638840000483156700e+03	6.311830153921871300e-01	1.310643410038176526e+00	1.771281134528212675e+00	1.220000000000000000e+02
1.639680000483409003e+03	6.456287525687134377e-01	1.313211913184595403e+00	1.880733286355068756e+00	1.340000000000000000e+02
1.640520000483647436e+03	7.007366208140872743e-01	1.245747059147293001e+00	1.770631832989668197e+00	1.280000000000000000e+02
1.641360000483899739e+03	7.051114153761055547e-01	1.318365598069288325e+00	1.690205728855001865e+00	1.280000000000000000e+02
1.642200000484152042e+03	6.897936279343657162e-01	1.310967458399421304e+00	1.868967997797152947e+00	1.210000000000000000e+02
1.643040000484390475e+03	6.547596109507036743e-01	1.333702747464435845e+00	1.768075208181654645e+00	1.370000000000000000e+02
1.643880000484642778e+03	7.188033399782938204e-01	1.276821644142231094e+00	1.758054917508577120e+00	1.010000000000000000e+02
1.644720000484895081e+03	6.838639131473218669e-01	1.369657004758401797e+00	1.858866544431757362e+00	1.280000000000000000e+02
1.645560000485133514e+03	6.684042404765460077e-01	1.372042043394362310e+00	1.769028869816391847e+00	1.260000000000000000e+02
1.646400000485385817e+03	6.727553875003859929e-01	1.415110904296570382e+00	1.869049160489472783e+00	9.900000000000000000e+01
1.647240000485638120e+03	6.964680509935519126e-01	1.348113050831342363e+00	1.819333229912587058e+00	1.120000000000000000e+02
1.648080000485876553e+03	6.007246078647003884e-01	1.500181196221969770e+00	1.779150613854870500e+00	1.030000000000000000e+02
1.648920000486128856e+03	7.449811647358473010e-01	1.332582913449785522e+00	1.798988288470233954e+00	1.130000000000000000e+02
1.649760000486381159e+03	6.792377216069915846e-01	1.304867880534585467e+00	1.949130323181790914e+00	1.240000000000000000e+02
1.650600000486619592e+03	7.237544013980432567e-01	1.347920062844933042e+00	1.839211485874107765e+00	1.210000000000000000e+02
1.651440000486871895e+03	7.377981304256326922e-01	1.270371815848331920e+00	1.759576717989538963e+00	1.100000000000000000e+02
1.652280000487124198e+03	7.015580889951475996e-01	1.413140462097070227e+00	1.869211485874108902e+00	1.080000000000000000e+02
1.653120000487362631e+03	7.255781704845603031e-01	1.355725643835343774e+00	1.799028869816392984e+00	1.030000000000000000e+02
1.653960000487614934e+03	6.899766125847435205e-01	1.408627718818951990e+00	1.859130323181789279e+00	1.100000000000000000e+02
1.654800000487867237e+03	7.536183334633932418e-01	1.431196221965373994e+00	1.819252067220267222e+00	1.350000000000000000e+02
1.655640000488105670e+03	6.871418166511755743e-01	1.433547903417613512e+00	1.818501312316325169e+00	1.340000000000000000e+02
1.656480000488357973e+03	6.807125949153043365e-01	1.465716120359388697e+00	1.867649104046988029e+00	1.100000000000000000e+02
1.657320000488610276e+03	7.946144387138609488e-01	1.387967730260472266e+00	1.837709976066227213e+00	1.270000000000000000e+02
1.658160000488848709e+03	7.891784135812560663e-01	1.460786412284782898e+00	1.849089741835630463e+00	1.070000000000000000e+02
1.659000000489101012e+03	7.525836590781729285e-01	1.453054700777723696e+00	1.779556427316460798e+00	1.220000000000000000e+02
1.659840000489353315e+03	6.861780848804759358e-01	1.425823347026460297e+00	1.699028869816391563e+00	1.190000000000000000e+02
1.660680000489591748e+03	7.200799286790218190e-01	1.379642744562364243e+00	1.798947707124074924e+00	1.080000000000000000e+02
1.661520000489844051e+03	7.334378790995970121e-01	1.443728999568024918e+00	1.878866544431756935e+00	1.040000000000000000e+02
1.662360000490096354e+03	8.065830016766106780e-01	1.356514324408621519e+00	1.869069451162554074e+00	1.050000000000000000e+02
1.663200000490334787e+03	7.400118947117011459e-01	1.330267007577081273e+00	1.949901368758808928e+00	1.140000000000000000e+02
1.664040000490587090e+03	7.935117303613115070e-01	1.323786190459514955e+00	1.760489798278113582e+00	9.100000000000000000e+01
1.664880000490839393e+03	7.371534512399584571e-01	1.457221980382641391e+00	1.890124566162684872e+00	1.070000000000000000e+02
1.665720000491077826e+03	7.411498851912039498e-01	1.500724484673208181e+00	1.869901368758810634e+00	1.030000000000000000e+02
1.666560000491330129e+03	7.047443109935027650e-01	1.464277024739354616e+00	1.870814449047387029e+00	1.000000000000000000e+02
1.667400000491582432e+03	6.975110729597542303e-01	1.516912242253212639e+00	1.941524622605166783e+00	8.200000000000000000e+01
1.668240000491820865e+03	7.518385724454148544e-01	1.449397352440330522e+00	1.901686947989803755e+00	9.600000000000000000e+01
1.669080000492073168e+03	7.754566457858924622e-01	1.532282748832086483e+00	1.852457993566826389e+00	9.500000000000000000e+01
1.669920000492325471e+03	7.689564814355023259e-01	1.454634430284322377e+00	1.872640609624543373e+00	9.800000000000000000e+01
1.670760000492563904e+03	7.721488990888634163e-01	1.457152897655156210e+00	1.932823225682255952e+00	1.320000000000000000e+02
1.671600000492816207e+03	7.959088576583752683e-01	1.490471937435263072e+00	1.783411655201561530e+00	1.310000000000000000e+02
1.672440000493068510e+03	7.996924637660605129e-01	1.353674227072357183e+00	1.943898631355470030e+00	9.100000000000000000e+01
1.673280000493306943e+03	8.030740617248053326e-01	1.487460267424545179e+00	1.854365316836293687e+00	7.900000000000000000e+01
1.674120000493559246e+03	8.367867252179710391e-01	1.361496486654626636e+00	1.945724791932619269e+00	1.020000000000000000e+02
1.674960000493811549e+03	7.516344705434452322e-01	1.516450028437001052e+00	1.877368336452059694e+00	1.030000000000000000e+02
1.675800000494049982e+03	7.843066423570004275e-01	1.479302067645033247e+00	1.836556709528879949e+00	1.240000000000000000e+02
1.676640000494302285e+03	8.381848386173764709e-01	1.452988036446058118e+00	1.875684210586461731e+00	1.010000000000000000e+02
1.677480000494554588e+03	8.426778708702542531e-01	1.486674005247085262e+00	2.045866826644179071e+00	1.030000000000000000e+02
1.678320000494793021e+03	7.967215998978449676e-01	1.570209866721372194e+00	1.826049442701892289e+00	9.200000000000000000e+01
[truncated: 1,570 more rows]
