# Supplementary material for: Real-time single-molecule 3D tracking in E. coli based on cross-entropy minimization
Source: Nat Commun. 2023 Mar 11;14:1336. doi: 10.1038/s41467-023-36879-1 (PMC10008558; doi:10.1038/s41467-023-36879-1)
Supplement: Supplementary file 3 — Source Data [file 41467_2023_36879_MOESM3_ESM.zip › SourceData/Sup_Fig_9_Tracking_VS_Sim_Validation/Fig_data/20211111_EXP-21-BL9413/xyzF.csv]

x[nm]	y[nm]	z[nm]	Photon count rate [kHz]
3.337491722087198553e+01	4.287496087648138854e+01	7.869847682234836839e+01	1.330551441254744418e+02
2.846229027576720227e+01	3.753452890287055510e+01	6.476157883317510766e+01	1.663057306144049790e+02
2.438021254567003382e+01	3.222606583023341642e+01	5.339256330587506483e+01	2.217118198611188120e+02
2.249290580338278289e+01	2.921803932799632619e+01	4.781508267347386010e+01	2.660256666843369544e+02
2.056425706355097205e+01	2.597350389629828271e+01	4.297674986648679862e+01	3.324668026766262301e+02
1.677877773447557175e+01	1.734499123176934887e+01	3.230226818194999794e+01	6.568091195653821615e+02
1.515301847891001508e+01	1.230741893372601581e+01	2.466638107060772356e+01	1.166447707111878344e+03
