# Supplementary material for: Real-time single-molecule 3D tracking in E. coli based on cross-entropy minimization
Source: Nat Commun. 2023 Mar 11;14:1336. doi: 10.1038/s41467-023-36879-1 (PMC10008558; doi:10.1038/s41467-023-36879-1)
Supplement: Supplementary file 3 — Source Data [file 41467_2023_36879_MOESM3_ESM.zip › SourceData/Sup_Fig_9_Tracking_VS_Sim_Validation/Fig_data/20211111_EXP-21-BL9413/xyzN_Bins_hist.csv]

x Distance [MLE-mean]	y Distance [MLE-mean]	z Distance [MLE-mean]	Photon counts bins	x[Occurancis]	y[Occurancis]	z[Occurancis]	Photon count [Occurancis]
-1.446004546593916140e-01	-1.443045423644592762e-01	-2.809082229369416206e-01	5.722500000000000142e+01	2.000000000000000000e+00	3.000000000000000000e+00	3.000000000000000000e+00	2.000000000000000000e+00
-1.285191764863059805e-01	-1.286947616045491238e-01	-2.471070963529315434e-01	6.367500000000000426e+01	3.000000000000000000e+00	1.000000000000000000e+01	5.000000000000000000e+00	9.000000000000000000e+00
-1.124378983132203469e-01	-1.130849808446389715e-01	-2.133059697689214385e-01	7.012500000000000000e+01	1.000000000000000000e+01	1.300000000000000000e+01	1.500000000000000000e+01	3.000000000000000000e+01
-9.635662014013472720e-02	-9.747520008472881914e-02	-1.795048431849113335e-01	7.657499999999998863e+01	1.100000000000000000e+01	5.100000000000000000e+01	3.100000000000000000e+01	6.200000000000000000e+01
-8.027534196704909364e-02	-8.186541932481866679e-02	-1.457037166009012563e-01	8.302500000000000568e+01	4.500000000000000000e+01	7.400000000000000000e+01	9.100000000000000000e+01	1.380000000000000000e+02
-6.419406379396347395e-02	-6.625563856490851444e-02	-1.119025900168911514e-01	8.947499999999999432e+01	1.010000000000000000e+02	1.410000000000000000e+02	1.570000000000000000e+02	2.360000000000000000e+02
-4.811278562087784039e-02	-5.064585780499836210e-02	-7.810146343288106030e-02	9.592500000000001137e+01	2.210000000000000000e+02	2.180000000000000000e+02	4.560000000000000000e+02	3.920000000000000000e+02
-3.203150744779220682e-02	-3.503607704508820975e-02	-4.430033684887095535e-02	1.023750000000000000e+02	4.080000000000000000e+02	3.620000000000000000e+02	6.150000000000000000e+02	4.380000000000000000e+02
-1.595022927470657326e-02	-1.942629628517805740e-02	-1.049921026486086428e-02	1.088250000000000028e+02	6.320000000000000000e+02	5.470000000000000000e+02	5.660000000000000000e+02	5.710000000000000000e+02
1.310488983790603079e-04	-3.816515525267905051e-03	2.330191631914924066e-02	1.152750000000000057e+02	6.940000000000000000e+02	5.420000000000000000e+02	5.970000000000000000e+02	4.660000000000000000e+02
1.621232707146469387e-02	1.179326523464224730e-02	5.710304290315934561e-02	1.217249999999999943e+02	6.670000000000000000e+02	4.870000000000000000e+02	3.810000000000000000e+02	3.950000000000000000e+02
3.229360524455031356e-02	2.740304599455239964e-02	9.090416948716942280e-02	1.281750000000000114e+02	3.620000000000000000e+02	3.540000000000000000e+02	2.840000000000000000e+02	3.890000000000000000e+02
4.837488341763593325e-02	4.301282675446255199e-02	1.247052960711795278e-01	1.346250000000000000e+02	2.090000000000000000e+02	2.890000000000000000e+02	1.650000000000000000e+02	2.030000000000000000e+02
6.445616159072156681e-02	5.862260751437270434e-02	1.585064226551896327e-01	1.410750000000000171e+02	9.700000000000000000e+01	2.120000000000000000e+02	8.300000000000000000e+01	1.220000000000000000e+02
8.053743976380720038e-02	7.423238827428285669e-02	1.923075492391997099e-01	1.475250000000000057e+02	3.700000000000000000e+01	1.110000000000000000e+02	4.600000000000000000e+01	6.800000000000000000e+01
9.661871793689283394e-02	8.984216903419300904e-02	2.261086758232098148e-01	1.539749999999999943e+02	1.500000000000000000e+01	6.200000000000000000e+01	1.100000000000000000e+01	2.800000000000000000e+01
1.126999961099784675e-01	1.054519497941031614e-01	2.599098024072199475e-01	1.604250000000000114e+02	3.000000000000000000e+00	2.200000000000000000e+01	1.000000000000000000e+01	1.200000000000000000e+01
1.287812742830641011e-01	1.210617305540133137e-01	2.937109289912300247e-01	1.668750000000000000e+02	2.000000000000000000e+00	1.200000000000000000e+01	1.000000000000000000e+00	5.000000000000000000e+00
1.448625524561497346e-01	1.366715113139234661e-01	3.275120555752401019e-01	1.733250000000000171e+02	0.000000000000000000e+00	4.000000000000000000e+00	2.000000000000000000e+00	2.000000000000000000e+00
1.609438306292353682e-01	1.522812920738336184e-01	3.613131821592502346e-01	1.797750000000000057e+02	1.000000000000000000e+00	6.000000000000000000e+00	1.000000000000000000e+00	1.000000000000000000e+00
