# Supplementary material for: Real-time single-molecule 3D tracking in E. coli based on cross-entropy minimization
Source: Nat Commun. 2023 Mar 11;14:1336. doi: 10.1038/s41467-023-36879-1 (PMC10008558; doi:10.1038/s41467-023-36879-1)
Supplement: Supplementary file 3 — Source Data [file 41467_2023_36879_MOESM3_ESM.zip › SourceData/Sup_Fig_9_Tracking_VS_Sim_Validation/Fig_data/20220429_EXP-22-BL9416/xyzN_Bins_hist.csv]

x Distance [MLE-mean]	y Distance [MLE-mean]	z Distance [MLE-mean]	Photon counts bins
-3.891615322935333410e-01	-2.817249513327033661e-01	-4.249871245812287812e-01	2.119999999999999929e+01
-3.508056625439115450e-01	-2.466957600549610774e-01	-3.765264779723409561e-01	2.360000000000000142e+01
-3.124497927942897491e-01	-2.116665687772187887e-01	-3.280658313634530199e-01	2.600000000000000000e+01
-2.740939230446679531e-01	-1.766373774994765000e-01	-2.796051847545651947e-01	2.839999999999999858e+01
-2.357380532950461571e-01	-1.416081862217342113e-01	-2.311445381456772863e-01	3.080000000000000071e+01
-1.973821835454243612e-01	-1.065789949439919226e-01	-1.826838915367894056e-01	3.320000000000000284e+01
-1.590263137958025652e-01	-7.154980366624963395e-02	-1.342232449279015249e-01	3.559999999999999432e+01
-1.206704440461807692e-01	-3.652061238850734526e-02	-8.576259831901364428e-02	3.800000000000000000e+01
-8.231457429655897329e-02	-1.491421110765056568e-03	-3.730195171012576361e-02	4.039999999999999858e+01
-4.395870454693717733e-02	3.353777016697723212e-02	1.115869489876211706e-02	4.279999999999999716e+01
-5.602834797315381365e-03	6.856696144471952081e-02	5.961934150764996998e-02	4.520000000000000284e+01
3.275303495230641460e-02	1.035961527224618095e-01	1.080799881165378507e-01	4.759999999999999432e+01
7.110890470192821056e-02	1.386253440002040982e-01	1.565406347254257868e-01	5.000000000000000000e+01
1.094647744515500065e-01	1.736545352779463869e-01	2.050012813343136675e-01	5.240000000000000568e+01
1.478206442011718025e-01	2.086837265556886756e-01	2.534619279432014927e-01	5.479999999999999716e+01
1.861765139507935984e-01	2.437129178334309643e-01	3.019225745520893733e-01	5.720000000000000284e+01
2.245323837004153944e-01	2.787421091111732530e-01	3.503832211609773095e-01	5.959999999999999432e+01
2.628882534500371904e-01	3.137713003889155416e-01	3.988438677698651902e-01	6.200000000000000000e+01
3.012441231996589863e-01	3.488004916666578303e-01	4.473045143787530153e-01	6.439999999999999147e+01
3.395999929492807823e-01	3.838296829444001190e-01	4.957651609876408960e-01	6.679999999999999716e+01
