# Supplementary material for: Real-time single-molecule 3D tracking in E. coli based on cross-entropy minimization
Source: Nat Commun. 2023 Mar 11;14:1336. doi: 10.1038/s41467-023-36879-1 (PMC10008558; doi:10.1038/s41467-023-36879-1)
Supplement: Supplementary file 3 — Source Data [file 41467_2023_36879_MOESM3_ESM.zip › SourceData/Sup_Fig_9_Tracking_VS_Sim_Validation/Fig_data/20220429_EXP-22-BL9416/xyzN_Occurrences_hist.csv]

x[Occurancis]	y[Occurancis]	z[Occurancis]	Photon count [Occurancis]
1.000000000000000000e+00	3.000000000000000000e+00	1.000000000000000000e+00	2.000000000000000000e+00
2.000000000000000000e+00	0.000000000000000000e+00	2.000000000000000000e+00	5.000000000000000000e+00
3.000000000000000000e+00	6.000000000000000000e+00	3.000000000000000000e+00	1.900000000000000000e+01
0.000000000000000000e+00	9.000000000000000000e+00	2.100000000000000000e+01	5.000000000000000000e+01
6.000000000000000000e+00	3.800000000000000000e+01	3.900000000000000000e+01	9.200000000000000000e+01
7.000000000000000000e+00	8.400000000000000000e+01	1.230000000000000000e+02	2.540000000000000000e+02
1.800000000000000000e+01	2.710000000000000000e+02	1.970000000000000000e+02	2.620000000000000000e+02
6.200000000000000000e+01	7.850000000000000000e+02	3.230000000000000000e+02	5.940000000000000000e+02
2.220000000000000000e+02	9.820000000000000000e+02	4.880000000000000000e+02	4.220000000000000000e+02
7.150000000000000000e+02	8.610000000000000000e+02	6.330000000000000000e+02	4.500000000000000000e+02
1.209000000000000000e+03	3.160000000000000000e+02	6.240000000000000000e+02	5.520000000000000000e+02
9.380000000000000000e+02	1.300000000000000000e+02	5.010000000000000000e+02	2.950000000000000000e+02
2.720000000000000000e+02	5.200000000000000000e+01	3.460000000000000000e+02	3.180000000000000000e+02
7.600000000000000000e+01	2.100000000000000000e+01	1.250000000000000000e+02	1.160000000000000000e+02
2.900000000000000000e+01	2.000000000000000000e+00	7.800000000000000000e+01	6.400000000000000000e+01
7.000000000000000000e+00	2.000000000000000000e+00	3.000000000000000000e+01	5.100000000000000000e+01
1.000000000000000000e+00	4.000000000000000000e+00	1.900000000000000000e+01	1.200000000000000000e+01
1.000000000000000000e+00	1.000000000000000000e+00	7.000000000000000000e+00	6.000000000000000000e+00
0.000000000000000000e+00	1.000000000000000000e+00	4.000000000000000000e+00	4.000000000000000000e+00
1.000000000000000000e+00	2.000000000000000000e+00	6.000000000000000000e+00	2.000000000000000000e+00
