# Supplementary material for: Real-time single-molecule 3D tracking in E. coli based on cross-entropy minimization
Source: Nat Commun. 2023 Mar 11;14:1336. doi: 10.1038/s41467-023-36879-1 (PMC10008558; doi:10.1038/s41467-023-36879-1)
Supplement: Supplementary file 3 — Source Data [file 41467_2023_36879_MOESM3_ESM.zip › SourceData/Sup_Fig_9_Tracking_VS_Sim_Validation/INFO.txt]

Figure is created in Inkscape as an svg and exported to PDF:
Data for the figure is found under each project and under the folder FigData/Fig_9_(F1)
To regenerate the data or to get the corresponding svg plot run the script in the projekt:

20211111_EXP-21-BL9413_(TF_WT.Mutant)_B(3x3p4)x3p3.zip
20220429_EXP-22-BL9416_(SimulationMultibeam_PSF_20220106).zip

and of each project run the figure scripts in the folder: 
	TriggerFactor_Code\ProjectMain\
